# Supplementary material for: High evolutionary turnover of satellite families in Caenorhabditis
Source: BMC Evol Biol. 2015 Oct 5;15:218. doi: 10.1186/s12862-015-0495-x (PMC4595182; doi:10.1186/s12862-015-0495-x)
Supplement: Additional file 1: — Files containing the description of all satellites and their families in several formats (31 files). (ZIP 1068 kb) [file 12862_2015_495_MOESM1_ESM.zip]

Archive with 31 entries (31 files):
- Allfam.Caeno.align
- Allfam.Caeno.fa
- Allfam.Caeno.table
- Allfam.Caeno+MHapla.align
- Allfam.Caeno+MHapla.fa
- Allfam.Caeno+MHapla.table
- Cbren.WS247_fam.align
- Cbren.WS247_fam.fa
- Cbren.WS247_fam.table
- Cbren.WS247_sats.fa
- Cbren.WS247_sats.table
- Cbrig.WS247.sats.fa
- Cbrig.WS247.sats.table
- Cbrig.WS247_fam.align
- Cbrig.WS247_fam.fa
- Cbrig.WS247_fam.table
- Cele.WS201_fam.align
- Cele.WS201_fam.fa
- Cele.WS201_fam.table
- Cele.WS201_sats.fa
- Cele.WS201_sats.table
- Crema.WS247_fam.align
- Crema.WS247_fam.fa
- Crema.WS247_fam.table
- Crema.WS247_sats.fa
- Crema.WS247_sats.table
- Mhapla.WS247_fam.align
- Mhapla.WS247_fam.fa
- Mhapla.WS247_fam.table
- Mhapla.WS247_sats.fa
- Mhapla.WS247_sats.table
