# Supplementary material for: High evolutionary turnover of satellite families in Caenorhabditis
Source: BMC Evol Biol. 2015 Oct 5;15:218. doi: 10.1186/s12862-015-0495-x (PMC4595182; doi:10.1186/s12862-015-0495-x)
Supplement: Additional file 1: — Files containing the description of all satellites and their families in several formats (31 files). (ZIP 1068 kb) [file 12862_2015_495_MOESM1_ESM.zip › Allfam.Caeno.align]

 ************************************************************
The program is running under the following parameters:
   Output:
      Prefix of the family name All.fam
      Columns for the name: 40
      Cluster with more that 0 sequences are printed
      File with the table: ../resultats/Allfam0.6.noMhapla.fam.t.0
      File with families in format fasta: ../resultats/Allfam0.6.noMhapla.fam.fa.0
   Alphabet 0 (size 5)  (0:dna bases, 1 aminoacids, 2 codons)
   Length of the mer 1
   Circular permutations are allowed
   Reverse sequencess are considerd.
   Sequences are aligned while similarity > 0.000000
   Alignment score: Normalized respect to the length and number of sequences.
   Alignment parameters:
      opening gap: -3.000000
      extensio gap: -1.000000
      extreme gaph: -0.500000
   Concensus type:  without gap columns
   Similarity matrix file: ../resultats/Allfam0.6.noMhapla.matsim
   Multifasta file: ../resultats/Allfam0.6.noMhapla.fa

 ************************************************************
Number of sequences=2778

There are 1175 alignments:

>All.fam_Fam_1_20_5  Nr. of seq. 5 Alignment length(with gaps) = 21 Alignment score = 0.585714 
Cbren.WS247_Fam_47_18_7                    AAATTC-CG-AAAATTCT-GA
Cele.WS201_Fam_321_19_1                    AAACTCGAG-AAAATTCT-GA
Cbren.WS247_Fam_33_20_9                    ANCTTCCAGAAAC-TTCTAGA
Rev.of:Cbrig.WS247_Fam_11_20_22            AAATTCCAG-AACATTCTAGA
Cele.WS201_Fam_319_20_1                    AAATTCCAG-AAGGTTCTAGT
                                           *   **  * **  **** * 
Consensus:
                                           AaatTCcaGAAnaTTCTaGa

AaatTCcaGAAnaTTCTaGa
>All.fam_Fam_2_12_5  Nr. of seq. 5 Alignment length(with gaps) = 15 Alignment score = 0.737778 
Cbren.WS247_Fam_8_12_37                    GC--TT-AGGCTTAG
Rev.of:Cbrig.WS247_Fam_108_12_2            GC--TT-AGGCTTAG
Rev.of:Cele.WS201_Fam_2_12_203             GC--TT-AGGCTTAG
Rev.of:Crema.WS247_Fam_22_12_15            GC--TT-AGGCTTAG
Cbren.WS247_Fam_389_15_1                   GCTTTTCAGGCTTAG
                                           **  ** ********
Consensus:
                                           GCTTAGGCTTAG

GCTTAGGCTTAG
>All.fam_Fam_3_35_4  Nr. of seq. 4 Alignment length(with gaps) = 44 Alignment score = 0.594697 
Cele.WS201_Fam_1_35_213                    CCG-ATTTGCCGGAAATTTTCAATTCCGGCAATTTG--------
Cele.WS201_Fam_9_43_36                     CCG-ATTTGCCGGAAATTTTCAATTCCGGCAATTTGCCGGTTTG
Cele.WS201_Fam_37_35_7                     TCN-ATTTGCCGGAANTTTTNATTTTCGGCAAATTG--------
Cele.WS201_Fam_36_35_7                     TCGAAATTGCCGGAAATTTNCAAAACCGGCAA-TTG--------
                                            *  * ********* ***  *    ****** ***        
Consensus:
                                           cCgAtTTGCCGGAAaTTTtcAattcCGGCAAtTTG

cCgAtTTGCCGGAAaTTTtcAattcCGGCAAtTTG
>All.fam_Fam_4_27_4  Nr. of seq. 4 Alignment length(with gaps) = 27 Alignment score = 0.613169 
Cbren.WS247_Fam_75_27_4                    GGACCACCCGGACCACCAGGACCACCA
Rev.of:Cele.WS201_Fam_115_27_2             GGACCACCGGGACCATCAGGAGCCCCA
Crema.WS247_Fam_258_27_1                   GGACCAAAGGGAGCCCCAGGACCAGCT
Cbrig.WS247_Fam_90_27_2                    GGAGATGCCGGAGCCCCAGGACCACAA
                                           ***      *** *  ***** *    
Consensus:
                                           GGAccacccGGAcCacCAGGAcCacca

GGAccacccGGAcCacCAGGAcCacca
>All.fam_Fam_5_24_4  Nr. of seq. 4 Alignment length(with gaps) = 24 Alignment score = 0.695602 
Crema.WS247_Fam_73_21_4                    T-TGGGTCATGACCTAA-TTAAT-
Rev.of:Cbrig.WS247_Fam_3_22_70             TCTAGGTCATGACCTAA--TTTTT
Rev.of:Cbren.WS247_Fam_10_24_31            TCTAGGTCATGACCTAATTTTTTT
Cele.WS201_Fam_280_24_1                    AGTAGGTCATGACCTAATTTTTTA
                                             * *************  *  * 
Consensus:
                                           tcTaGGTCATGACCTAAttTttTt

tcTaGGTCATGACCTAAttTttTt
>All.fam_Fam_6_20_4  Nr. of seq. 4 Alignment length(with gaps) = 20 Alignment score = 0.677778 
Cele.WS201_Fam_47_19_5                     TTTCTAGGCCATC-GATATA
Cbrig.WS247_Fam_234_20_1                   TTTCTAGGCCATCAGTGAGG
Crema.WS247_Fam_39_20_8                    TTTCTAGGCCATCANTGAGN
Crema.WS247_Fam_311_20_1                   TTCCTCGGCCATCAGACAGA
                                           ** ** *******    *  
Consensus:
                                           TTtCTaGGCCATCagagAga

TTtCTaGGCCATCagagAga
>All.fam_Fam_7_14_4  Nr. of seq. 4 Alignment length(with gaps) = 17 Alignment score = 0.643791 
Cbrig.WS247_Fam_19_14_12                   TGGA-ATCT-GGA-ATC
Rev.of:Crema.WS247_Fam_13_14_26            CGGA-ATCC-GGA-ATC
Cbrig.WS247_Fam_4_15_56                    CGGA-ATCCNGGA-ATC
Cbren.WS247_Fam_15_16_22                   CGGACATCT-GGACATC
                                            *** ***  *** ***
Consensus:
                                           cGGAATCcGGAATC

cGGAATCcGGAATC
>All.fam_Fam_8_14_4  Nr. of seq. 4 Alignment length(with gaps) = 14 Alignment score = 0.857143 
Cbren.WS247_Fam_24_12_14                   AAG-CGGAAG-CGG
Cbren.WS247_Fam_21_14_15                   AAGTCGGAAGTCGG
Rev.of:Cbrig.WS247_Fam_32_14_5             AAGTCGGAAGTCGG
Rev.of:Crema.WS247_Fam_1_14_208            AAGTCGGAAGTCGG
                                           *** ****** ***
Consensus:
                                           AAGtCGGAAGtCGG

AAGtCGGAAGtCGG
>All.fam_Fam_9_12_4  Nr. of seq. 4 Alignment length(with gaps) = 14 Alignment score = 0.750000 
Cbren.WS247_Fam_400_12_1                   GCTCCGGCTCCG--
Rev.of:Cele.WS201_Fam_356_12_1             GCTCCAGCTCCA--
Rev.of:Crema.WS247_Fam_61_12_5             GCTCCAGCTCCA--
Cbrig.WS247_Fam_20_14_12                   GCTCCAGCTCCAGA
                                           ***** *****   
Consensus:
                                           GCTCCaGCTCCa

GCTCCaGCTCCa
>All.fam_Fam_10_14_4  Nr. of seq. 4 Alignment length(with gaps) = 14 Alignment score = 0.777778 
Cbren.WS247_Fam_84_14_4                    TGTAGTTTGTAGTT
Rev.of:Cele.WS201_Fam_11_14_33             TGTAGTTTGTAGTT
Rev.of:Cbrig.WS247_Fam_266_14_1            CGTAGTATGTAGTT
Crema.WS247_Fam_146_14_2                   TGTAGTCTGTAATC
                                            ***** **** * 
Consensus:
                                           tGTAGTtTGTAgTt

tGTAGTtTGTAgTt
>All.fam_Fam_11_13_4  Nr. of seq. 4 Alignment length(with gaps) = 13 Alignment score = 0.602564 
Cbren.WS247_Fam_190_10_2                   TTTTT-GAAAT--
Cele.WS201_Fam_40_12_7                     TTTTT-GAAATTT
Rev.of:Crema.WS247_Fam_43_13_7             TTTTTTCAAATTT
Cele.WS201_Fam_18_11_14                    TTTTTGCACAT--
                                           *****  * **  
Consensus:
                                           TTTTTncAaATtt

TTTTTncAaATtt
>All.fam_Fam_12_11_4  Nr. of seq. 4 Alignment length(with gaps) = 12 Alignment score = 0.678241 
Cbren.WS247_Fam_68_11_5                    -TCGATAAATTA
Rev.of:Cbrig.WS247_Fam_34_11_5             -CCGGTAAATTA
Crema.WS247_Fam_27_11_13                   -CCGGTAAATTA
Rev.of:Cele.WS201_Fam_359_11_1             TCCG-TTAATTA
                                             ** * *****
Consensus:
                                           cCGgTaAATTA

cCGgTaAATTA
>All.fam_Fam_13_10_4  Nr. of seq. 4 Alignment length(with gaps) = 10 Alignment score = 0.822222 
Cbren.WS247_Fam_1_10_97                    TAGAAGTTTC
Rev.of:Crema.WS247_Fam_18_10_16            TAGAAGTTTC
Rev.of:Cbrig.WS247_Fam_12_10_19            TGGAATTTTC
Rev.of:Cele.WS201_Fam_64_10_4              TGGAATTTTC
                                           * *** ****
Consensus:
                                           TaGAAgTTTC

TaGAAgTTTC
>All.fam_Fam_14_163_3  Nr. of seq. 3 Alignment length(with gaps) = 163 Alignment score = 0.653715 
Cbrig.WS247_Fam_15_163_15                  GAAAAATTCGAAAAATCGGTTTTTGAGCCCCAAAATCGAAATTTTTGCTTCCAACTTTTTTCTGAATGAACGAATTCACGCAAATCTTTTTGTAAAANATTAGTCACNATNATAGTTTTGTTCTAANATTTGCTTGTTCTGTCTTTTCACAAAACTCGTATGT
Cbrig.WS247_Fam_119_163_1                  GAAAAATTTGAAAAATCTGTTTCTGACCCCCAAAATCGTCATTTTCGTTTCCCACATTTTTCAGAATGAACGAATTCACTCGAATCGTTTTGTAAAATGTTAATTACTACTATCCGTCAAATCTGAGATCTGCATGTTCTGCCGTTTTATAAAATTCATATGA
Rev.of:Cbrig.WS247_Fam_118_163_1           TAAATATTCGAAAAATTAGTTTTTGATCGTCCAAATCGCTATTTTCGCTTCCAATATTTTTCTGAATTAACGAATTCACGCAAATATTTCTGTAAAACGTTTAACGCAGTCATAATGTTGTTTAAAGATCTGTTTGATCTGGCTTTTTCGAAAATTCATATGC
                                            *** *** *******  **** *** *  * ******  ***** * **** *  ****** **** *********** * ***  ** *******  **     *    **        *   * ** **  ** **** * ***   **** ** **** 
Consensus:
                                           gAAAaATTcGAAAAATcnGTTTtTGAnCccCaAAATCGnnATTTTcGcTTCCaAcaTTTTTCtGAATgAACGAATTCACgCaAATctTTtTGTAAAAngTTaatcaCnatnATanttttgtTctaAgATcTGctTGtTCTGnCtTTTtanAAAAtTCaTATGn

gAAAaATTcGAAAAATcnGTTTtTGAnCccCaAAATCGnnATTTTcGcTTCCaAcaTTTTTCtGAATgAACGAATTCACgCaAATctTTtTGTAAAAngTTaatcaCnatnATanttttgtTctaAgATcTGctTGtTCTGnCtTTTtanAAAAtTCaTATGn
>All.fam_Fam_15_102_3  Nr. of seq. 3 Alignment length(with gaps) = 104 Alignment score = 0.664530 
Cbrig.WS247_Fam_132_102_1                  AATTGATCGTCCTACTGAAGGTCTAGACTC-AACCACCATCAACAGATCCACGTATCAAGGAGGCACTGGTGACAGAT-TCCAAGCTTCAAGACCAAAAGATGC
Rev.of:Cele.WS201_Fam_169_102_1            AATTGATCGTCCAACTGATTCTCTTGATTCTCA-AACTATCAATCGTTCGACATATCAAGGTGGTACTGGAGAAAGATATGC-TGCAGCAAGACCCAAAGATGG
Crema.WS247_Fam_171_102_1                  GATTGATCGTCCAACTGATTCCCTTGACTC-CACCACAATCAATCGGTCAACGTATCAAGGAGGTACTGGAGAGAGATATGC-CGCTACGAGACCGAAGGATAC
                                            *********** *****    ** ** **  *  ** *****  * ** ** ******** ** ***** ** **** * *  **  * ***** ** ***  
Consensus:
                                           aATTGATCGTCCaACTGAttctCTtGAcTCcAccACnATCAAtcGnTCnACgTATCAAGGaGGtACTGGaGAnAGATaTgCnGCtnCaAGACCnAAaGATgc

aATTGATCGTCCaACTGAttctCTtGAcTCcAccACnATCAAtcGnTCnACgTATCAAGGaGGtACTGGaGAnAGATaTgCnGCtnCaAGACCnAAaGATgc
>All.fam_Fam_16_42_3  Nr. of seq. 3 Alignment length(with gaps) = 42 Alignment score = 0.677249 
Cbren.WS247_Fam_95_36_3                    GACTCGGTCGA------GGTGGATTCCGTTGATGTACTGGTN
Cbrig.WS247_Fam_54_42_3                    GACTCGGTCGATGTGGAGGTGGATTCAGTCGAGGTACTCGTG
Rev.of:Crema.WS247_Fam_206_42_1            GACTCGGTCGATGTACTGGTAGATTCCGTGGAAGTACTGGTA
                                           ***********      *** ***** ** ** ***** ** 
Consensus:
                                           GACTCGGTCGAtgtnnnGGTgGATTCcGTnGAnGTACTgGTn

GACTCGGTCGAtgtnnnGGTgGATTCcGTnGAnGTACTgGTn
>All.fam_Fam_17_39_3  Nr. of seq. 3 Alignment length(with gaps) = 40 Alignment score = 0.672222 
Cbren.WS247_Fam_264_39_1                   GATGCTTCAGTGACGGCTGCGGTGGTGGTCTCTT-CTCCT
Crema.WS247_Fam_114_39_2                   GAAGCTTCAGTGACGGCAACAGTTGTGGTCTCCT-CGCCG
Rev.of:Cele.WS201_Fam_223_39_1             GAGGCTTCGGTGGCAGCTGCGGTGGTGGTCTCTTCCGAC-
                                           ** ***** *** * **  * ** ******** * *  * 
Consensus:
                                           GAnGCTTCaGTGaCgGCtgCgGTgGTGGTCTCtTCgcCn

GAnGCTTCaGTGaCgGCtgCgGTgGTGGTCTCtTCgcCn
>All.fam_Fam_18_36_3  Nr. of seq. 3 Alignment length(with gaps) = 36 Alignment score = 0.864198 
Cbren.WS247_Fam_128_36_2                   GGACAACCAGGACCACCAGGACCACAAGGAGACGAC
Rev.of:Cbrig.WS247_Fam_86_36_2             GGACAATCTGGACCACCAGGACCACCAGGAGTCGAC
Rev.of:Cele.WS201_Fam_233_36_1             GGACAAGCTGGACCACCAGGACCACCAGGAGTCGAT
                                           ****** * **************** ***** *** 
Consensus:
                                           GGACAAnCtGGACCACCAGGACCACcAGGAGtCGAc

GGACAAnCtGGACCACCAGGACCACcAGGAGtCGAc
>All.fam_Fam_19_33_3  Nr. of seq. 3 Alignment length(with gaps) = 33 Alignment score = 0.717172 
Cbrig.WS247_Fam_56_30_3                    ACTGGAGCAGC---CTCGACTGGTTTCTCTTCA
Cbren.WS247_Fam_51_33_6                    ACTGGAGCAGCTTGTTCGACTGGTTTCTCCTCG
Crema.WS247_Fam_237_33_1                   ACTGGAGCAGCTTGTTCGGCTGGAATCTCTTGA
                                           ***********    *** ****  **** *  
Consensus:
                                           ACTGGAGCAGCttgtTCGaCTGGttTCTCtTca

ACTGGAGCAGCttgtTCGaCTGGttTCTCtTca
>All.fam_Fam_20_32_3  Nr. of seq. 3 Alignment length(with gaps) = 32 Alignment score = 0.673611 
Cbrig.WS247_Fam_55_31_3                    GNGACACTTC-GAAGCCAGTCATTTCGAAACC
Cbren.WS247_Fam_282_32_1                   GCGACATTTCGTAACCGAGACATTCCGAAACC
Cbrig.WS247_Fam_88_32_2                    GCGACATTTTAGAACCGCGACATTTCAAAACC
                                           * **** **   ** *  * **** * *****
Consensus:
                                           GcGACAtTTcngAAcCgaGaCATTtCgAAACC

GcGACAtTTcngAAcCgaGaCATTtCgAAACC
>All.fam_Fam_21_30_3  Nr. of seq. 3 Alignment length(with gaps) = 30 Alignment score = 0.748148 
Cbren.WS247_Fam_134_30_2                   CCTGCACCAGCACCAGCAGCAGAAGAGACA
Rev.of:Crema.WS247_Fam_251_30_1            CCAGCACCAGCTCCAGTAGCCGAAGAGACT
Cele.WS201_Fam_263_30_1                    CCAGCCCCAGCTCCGGCCGCCGAAGAGACC
                                           ** ** ***** ** *  ** ******** 
Consensus:
                                           CCaGCaCCAGCtCCaGcaGCcGAAGAGACn

CCaGCaCCAGCtCCaGcaGCcGAAGAGACn
>All.fam_Fam_22_25_3  Nr. of seq. 3 Alignment length(with gaps) = 28 Alignment score = 0.599206 
Cbrig.WS247_Fam_57_24_3                    TTT-AGAA-TTTCAGAA-TTTCTGA-AT
Rev.of:Cbren.WS247_Fam_100_27_3            TTTCAGAATTTTCAGAATTTTCGGA-AT
Rev.of:Cele.WS201_Fam_279_26_1             TTT-AGAA-TTTTGGAACTTTTGGATGT
                                           *** **** ***  *** ***  **  *
Consensus:
                                           TTTAGAATTTcaGAAnTTTcgGAaT

TTTAGAATTTcaGAAnTTTcgGAaT
>All.fam_Fam_23_26_3  Nr. of seq. 3 Alignment length(with gaps) = 28 Alignment score = 0.626984 
Cbrig.WS247_Fam_59_24_3                    AATTCCCGCCAAAATATTT----TTTTG
Cbren.WS247_Fam_3_28_64                    AATTCCCGCCAAANTTTTTGAATTTTTG
Crema.WS247_Fam_123_26_2                   AATTCCCGCCAAAACGGAA-AA-TTTTG
                                           *************          *****
Consensus:
                                           AATTCCCGCCAAAatntttaaTTTTG

AATTCCCGCCAAAatntttaaTTTTG
>All.fam_Fam_24_23_3  Nr. of seq. 3 Alignment length(with gaps) = 27 Alignment score = 0.580247 
Crema.WS247_Fam_129_22_2                   AAAGCCTAAAAAGTCC-----GGCCTA
Cbren.WS247_Fam_149_23_2                   CAAGCCTAAAAAGGCC----TAGTCTA
Rev.of:Crema.WS247_Fam_47_27_6             AAAGCCTAAAAAGTCCGGGCCGGCCTG
                                            ************ **      * ** 
Consensus:
                                           aAAGCCTAAAAAGtCCngGcCTa

aAAGCCTAAAAAGtCCngGcCTa
>All.fam_Fam_25_24_3  Nr. of seq. 3 Alignment length(with gaps) = 24 Alignment score = 0.833333 
Cbren.WS247_Fam_144_24_2                   TCCTTCTTGGCCTTGGCATCAGCC
Crema.WS247_Fam_277_24_1                   TCCTTCTTAGCCTTGTCATCAGCC
Cbrig.WS247_Fam_62_24_3                    TCCTTCTTGGCCTTNTCNTCAGCT
                                           ******** *****  * ***** 
Consensus:
                                           TCCTTCTTgGCCTTgtCaTCAGCc

TCCTTCTTgGCCTTgtCaTCAGCc
>All.fam_Fam_26_21_3  Nr. of seq. 3 Alignment length(with gaps) = 23 Alignment score = 0.647343 
Cbrig.WS247_Fam_41_21_4                    ATTTTTGA-CCCAAAATTAGTC-
Cbren.WS247_Fam_53_22_6                    ATTTTTGAGCCAAAAATTAGAG-
Rev.of:Cele.WS201_Fam_124_22_2             GCTTTTGA-TCAAAAATTAGTCC
                                             ******  * ********   
Consensus:
                                           atTTTTGAcCaAAAATTAGtc

atTTTTGAcCaAAAATTAGtc
>All.fam_Fam_27_19_3  Nr. of seq. 3 Alignment length(with gaps) = 22 Alignment score = 0.651515 
Cele.WS201_Fam_58_18_4                     CTAAGCCTAAGCCGAAGC----
Cbrig.WS247_Fam_39_19_4                    TTAAGCCTAAGCCTAAGGG---
Rev.of:Crema.WS247_Fam_125_22_2            CTAAGCCTAAGCCTAAGATTTG
                                            ************ ***     
Consensus:
                                           cTAAGCCTAAGCCtAAGnn

cTAAGCCTAAGCCtAAGnn
>All.fam_Fam_28_22_3  Nr. of seq. 3 Alignment length(with gaps) = 22 Alignment score = 0.621212 
Crema.WS247_Fam_302_20_1                   GTCGATTTACGG-AGCCTCGG-
Crema.WS247_Fam_48_21_6                    GTNGATTTACGGAAGCTT-TGT
Rev.of:Cele.WS201_Fam_22_22_13             GTAGATTTACGGGAGTTTCTNT
                                           ** ********* **  *    
Consensus:
                                           GTnGATTTACGGnAGctTctgt

GTnGATTTACGGnAGctTctgt
>All.fam_Fam_29_21_3  Nr. of seq. 3 Alignment length(with gaps) = 22 Alignment score = 0.580808 
Cbrig.WS247_Fam_24_21_10                   AAGCANATTTA-GGCCNATTTT
Rev.of:Cele.WS201_Fam_131_21_2             AAGCCAATTTTTGA-CCATTTT
Rev.of:Crema.WS247_Fam_131_21_2            CAGCCTATTTT-GAGCAATTTT
                                            ***  ****  *  * *****
Consensus:
                                           aAGCcnATTTtGanCnATTTT

aAGCcnATTTtGanCnATTTT
>All.fam_Fam_30_18_3  Nr. of seq. 3 Alignment length(with gaps) = 21 Alignment score = 0.613757 
Crema.WS247_Fam_96_18_3                    CGAAAAA--AAAT-CCCGGAA
Rev.of:Cbrig.WS247_Fam_97_20_2             CGAAAAATAAAAT-CACGGAA
Cbren.WS247_Fam_79_19_4                    CCTAAAA--AAATACCCGGGA
                                           *  ****  **** * *** *
Consensus:
                                           CgaAAAAAAATCcCGGaA

CgaAAAAAAATCcCGGaA
>All.fam_Fam_31_19_3  Nr. of seq. 3 Alignment length(with gaps) = 21 Alignment score = 0.671958 
Cbrig.WS247_Fam_68_19_3                    -TAGAGGTCCCAAAAAAAAT-
Crema.WS247_Fam_9_20_29                    TTAGACGTCCCAAAAAACAN-
Rev.of:Cbren.WS247_Fam_5_20_44             -TCGAGGACCCAAAAAAAAAA
                                            * ** * ********* *  
Consensus:
                                           TaGAgGtCCCAAAAAAaAn

TaGAgGtCCCAAAAAAaAn
>All.fam_Fam_32_21_3  Nr. of seq. 3 Alignment length(with gaps) = 21 Alignment score = 0.703704 
Cbren.WS247_Fam_29_20_11                   ATGGCCTAGAATTCCA-AATG
Cbren.WS247_Fam_162_21_2                   ATGGACTAGAATTCCAGAACG
Cbren.WS247_Fam_54_21_6                    ATGGCCTAGATTTTGAAAATG
                                           **** ***** **  * ** *
Consensus:
                                           ATGGcCTAGAaTTccAnAAtG

ATGGcCTAGAaTTccAnAAtG
>All.fam_Fam_33_20_3  Nr. of seq. 3 Alignment length(with gaps) = 21 Alignment score = 0.650794 
Cele.WS201_Fam_17_20_14                    TTTGAATTTTTNAGTCAAAA-
Rev.of:Crema.WS247_Fam_132_21_2            TTTGATATTTTCAGTCTAAAT
Crema.WS247_Fam_92_20_3                    ATTGACTTTTTGANTCGAAA-
                                            ****  **** * ** *** 
Consensus:
                                           tTTGAntTTTTnAgTCnAAA

tTTGAntTTTTnAgTCnAAA
>All.fam_Fam_34_17_3  Nr. of seq. 3 Alignment length(with gaps) = 18 Alignment score = 0.660494 
Cbrig.WS247_Fam_71_17_3                    T-CTCTTTTACTACCAAG
Rev.of:Cele.WS201_Fam_14_17_18             T-CTCTTTTACTACGGNN
Crema.WS247_Fam_140_18_2                   TCCTCATTTACTACCGAT
                                           * *** ********    
Consensus:
                                           TCTCtTTTACTACcgan

TCTCtTTTACTACcgan
>All.fam_Fam_35_17_3  Nr. of seq. 3 Alignment length(with gaps) = 17 Alignment score = 0.790850 
Cbren.WS247_Fam_35_17_9                    CTCATTGACTACATTTA
Cele.WS201_Fam_15_17_17                    CTCATTGACTACCTTTG
Crema.WS247_Fam_329_17_1                   CTCTTTGACTACACTTG
                                           *** ********  ** 
Consensus:
                                           CTCaTTGACTACatTTg

CTCaTTGACTACatTTg
>All.fam_Fam_36_16_3  Nr. of seq. 3 Alignment length(with gaps) = 16 Alignment score = 0.694444 
Cbren.WS247_Fam_17_16_20                   TCTGTATGTCTGTATG
Rev.of:Crema.WS247_Fam_143_16_2            TCTGTCAGTCTGTGTG
Cbren.WS247_Fam_37_16_9                    TCTGTCTATCTGTCTA
                                           *****   ***** * 
Consensus:
                                           TCTGTctgTCTGTnTg

TCTGTctgTCTGTnTg
>All.fam_Fam_37_16_3  Nr. of seq. 3 Alignment length(with gaps) = 16 Alignment score = 0.666667 
Cbren.WS247_Fam_30_16_11                   CTCTCAGGCTCTCAGG
Cele.WS201_Fam_342_16_1                    CTCCTAGGCTCCTAGG
Rev.of:Crema.WS247_Fam_145_16_2            CTTTTAGGCTTTTAGG
                                           **   *****   ***
Consensus:
                                           CTcttAGGCTcttAGG

CTcttAGGCTcttAGG
>All.fam_Fam_38_16_3  Nr. of seq. 3 Alignment length(with gaps) = 16 Alignment score = 0.777778 
Cbren.WS247_Fam_58_16_6                    CGGAAGCCCGGAAGCC
Cbrig.WS247_Fam_31_16_5                    CGGAAGCCCGGAAGCC
Cbrig.WS247_Fam_257_16_1                   TGGAAGCCCGAAAGTT
                                            ********* ***  
Consensus:
                                           cGGAAGCCCGgAAGcc

cGGAAGCCCGgAAGcc
>All.fam_Fam_39_16_3  Nr. of seq. 3 Alignment length(with gaps) = 16 Alignment score = 0.680556 
Cbrig.WS247_Fam_27_16_7                    TAGTTGCGAAATGTCA
Crema.WS247_Fam_59_16_5                    CAGTTGCGAANTGTCG
Rev.of:Cbrig.WS247_Fam_253_16_1            TAGTTGCAAATTTTCC
                                            ****** ** * ** 
Consensus:
                                           tAGTTGCgAAnTgTCn

tAGTTGCgAAnTgTCn
>All.fam_Fam_40_12_3  Nr. of seq. 3 Alignment length(with gaps) = 15 Alignment score = 0.548148 
Cbrig.WS247_Fam_268_12_1                   TGGTGGTGGA---GG
Rev.of:Cele.WS201_Fam_355_12_1             AGGATGTGGA---GG
Cbren.WS247_Fam_390_15_1                   AGGATGTGGAGGCGG
                                            **  *****   **
Consensus:
                                           aGGatGTGGAGG

aGGatGTGGAGG
>All.fam_Fam_41_15_3  Nr. of seq. 3 Alignment length(with gaps) = 15 Alignment score = 0.940741 
Cbren.WS247_Fam_16_15_20                   GAAACCGGACATTTC
Crema.WS247_Fam_33_15_9                    GAAACCGGACATTTC
Cbrig.WS247_Fam_14_15_16                   GAAACCAGACATTTC
                                           ****** ********
Consensus:
                                           GAAACCgGACATTTC

GAAACCgGACATTTC
>All.fam_Fam_42_14_3  Nr. of seq. 3 Alignment length(with gaps) = 14 Alignment score = 0.682540 
Cbrig.WS247_Fam_269_12_1                   G-CCCTAG-CCCTA
Rev.of:Crema.WS247_Fam_26_14_13            GACCCTAGACCCTA
Rev.of:Cele.WS201_Fam_349_14_1             GTCCCTAGTCCTTA
                                           * ****** ** **
Consensus:
                                           GnCCCTAGnCCcTA

GnCCCTAGnCCcTA
>All.fam_Fam_43_12_3  Nr. of seq. 3 Alignment length(with gaps) = 12 Alignment score = 0.722222 
Crema.WS247_Fam_35_10_9                    --TTAATTTTTA
Rev.of:Cele.WS201_Fam_33_12_8              TTTTTATTTTTA
Rev.of:Crema.WS247_Fam_149_12_2            TTTTTATTGTTA
                                             ** *** ***
Consensus:
                                           ttTTtATTtTTA

ttTTtATTtTTA
>All.fam_Fam_44_12_3  Nr. of seq. 3 Alignment length(with gaps) = 12 Alignment score = 0.851852 
Cbren.WS247_Fam_185_12_2                   TAGGTATAGGTA
Rev.of:Cele.WS201_Fam_23_12_13             TAGGTATAGGTA
Rev.of:Cele.WS201_Fam_32_12_8              TATGTATATGTA
                                           ** ***** ***
Consensus:
                                           TAgGTATAgGTA

TAgGTATAgGTA
>All.fam_Fam_45_11_3  Nr. of seq. 3 Alignment length(with gaps) = 11 Alignment score = 0.656566 
Cele.WS201_Fam_363_10_1                    TGG-GGAAAAA
Rev.of:Cbrig.WS247_Fam_112_11_2            TGGCTGAAAAA
Rev.of:Crema.WS247_Fam_75_11_4             TTGCTGAAAAN
                                           * *  ***** 
Consensus:
                                           TgGctGAAAAa

TgGctGAAAAa
>All.fam_Fam_46_11_3  Nr. of seq. 3 Alignment length(with gaps) = 11 Alignment score = 0.757576 
Cbren.WS247_Fam_402_11_1                   AGCCTTCAAAT
Rev.of:Cbrig.WS247_Fam_33_11_5             AGGCTTAAAAT
Rev.of:Crema.WS247_Fam_151_11_2            AGCCCTAAAAT
                                           ** * * ****
Consensus:
                                           AGcCtTaAAAT

AGcCtTaAAAT
>All.fam_Fam_47_10_3  Nr. of seq. 3 Alignment length(with gaps) = 10 Alignment score = 0.733333 
Cbrig.WS247_Fam_114_10_2                   CGAGAACCAA
Rev.of:Cbrig.WS247_Fam_274_10_1            CGAGACTCGA
Crema.WS247_Fam_345_10_1                   CGAGACTCAA
                                           *****  * *
Consensus:
                                           CGAGActCaA

CGAGActCaA
>All.fam_Fam_48_234_2  Nr. of seq. 2 Alignment length(with gaps) = 234 Alignment score = 0.709402 
Cbren.WS247_Fam_191_231_1                  ACACACCGTGCTGAAAACCTTCAAGATGTTCCACTTTCTCATTC--TGTCACATCTTATCCATCTGAATTCAGCTACGAGAAACTGCCAGAGCACGTTGTTCCAGTTGTTGTGGAGGAAACCGAGAAGAAGGATGAGCCATCATTGAAATCCAAGATTACCGGACTCTTCAAGAAGTCATCTGCTCATGCT-GACTATCCAATCTCTGAACAATACGATGGACCATTGGAATCA
Rev.of:Crema.WS247_Fam_152_231_1           ACATCTCGTGCTTCCAACATTCACGACATTCC--TCTCACAACCGAAGTCAACGCTTATCCATCCGAGTTCAGCTATGAGAAGCTACCAGAACATGTTGTTCCAGTTGTGGTGGAAGAAACTGAGAAGAAGGACGAGCCATCGTTGAAATCGAAGATTACTGGATTGTTCAAGAAGTCACCATCTCAT-CTCGACTATCCAATCTCCGAACAATACGACGGACCACTCGATTCG
                                           ***   ******   *** **** **  ****  * ** **  *   ****   ********** ** ******** ***** ** ***** ** ************** ***** ***** *********** ******** ******** ******** *** * ************ *  ***** ** ************** *********** ****** * ** ** 
Consensus:
                                           ACAcacCGTGCTgaaAACaTTCAaGAcaTTCCacTcTCaCAacCgaaGTCAaagCTTATCCATCcGAaTTCAGCTAcGAGAAaCTaCCAGAaCAcGTTGTTCCAGTTGTgGTGGAaGAAACcGAGAAGAAGGAcGAGCCATCaTTGAAATCcAAGATTACcGGAcTcTTCAAGAAGTCAcCagCTCATgCTcGACTATCCAATCTCcGAACAATACGAcGGACCAcTcGAaTCa

ACAcacCGTGCTgaaAACaTTCAaGAcaTTCCacTcTCaCAacCgaaGTCAaagCTTATCCATCcGAaTTCAGCTAcGAGAAaCTaCCAGAaCAcGTTGTTCCAGTTGTgGTGGAaGAAACcGAGAAGAAGGAcGAGCCATCaTTGAAATCcAAGATTACcGGAcTcTTCAAGAAGTCAcCagCTCATgCTcGACTATCCAATCTCcGAACAATACGAcGGACCAcTcGAaTCa
>All.fam_Fam_49_108_2  Nr. of seq. 2 Alignment length(with gaps) = 108 Alignment score = 0.802469 
Cbrig.WS247_Fam_130_108_1                  GGAGAACGATATGCCAAGAAAGTCCCAGCTGACAACAAGATTCTCCAAGGTGATGGCCAACAGTTCGAAGCCAAAACACAGAATCAAGAGGACTTCACTCACATCAGT
Rev.of:Cele.WS201_Fam_167_108_1            GGAGAGAGGTATGCCAAGAAGGTTCCATCTGACAATAAGATCCTGCAAGGAGATGGTCAACATTTCGAAGCAAAGACACAGAACCAAGAAGACTTCACTCACATCAGT
                                           *****  * *********** ** *** ******* ***** ** ***** ***** ***** ******** ** ******** ***** ******************
Consensus:
                                           GGAGAaaGaTATGCCAAGAAaGTcCCAgCTGACAAcAAGATcCTcCAAGGaGATGGcCAACAgTTCGAAGCaAAaACACAGAAcCAAGAaGACTTCACTCACATCAGT

GGAGAaaGaTATGCCAAGAAaGTcCCAgCTGACAAcAAGATcCTcCAAGGaGATGGcCAACAgTTCGAAGCaAAaACACAGAAcCAAGAaGACTTCACTCACATCAGT
>All.fam_Fam_50_73_2  Nr. of seq. 2 Alignment length(with gaps) = 73 Alignment score = 0.636986 
Cele.WS201_Fam_35_63_7                     GGTCTGCTAAATCNAANNTTGTAGTTTGTAGTCTAGCAGACC-AAATTTNTTCAAAAC--C----NCTTG---
Cele.WS201_Fam_184_73_1                    GGTCTGCTAATTAAGACTTTGTAGTTTGTAGTCTAGCAGACCAAAATTTATTAAAAACTGCAGAAAATTGATG
                                           ********** *   *  ************************ ****** ** *****  *      ***   
Consensus:
                                           GGTCTGCTAAaTaaaActTTGTAGTTTGTAGTCTAGCAGACCaAAATTTaTTaAAAACtgCagaaaaTTGatg

GGTCTGCTAAaTaaaActTTGTAGTTTGTAGTCTAGCAGACCaAAATTTaTTaAAAACtgCagaaaaTTGatg
>All.fam_Fam_51_49_2  Nr. of seq. 2 Alignment length(with gaps) = 49 Alignment score = 0.636054 
Cbren.WS247_Fam_254_48_1                   TCCTTTTTGGCCTTGGCCTCAGTATCAGCCTTGGTCTTTGCTTC-AGCG
Crema.WS247_Fam_198_48_1                   TCCTTCTTAGCCTTGTCATCAGCTTCCTTCTTGGTCTTGGCTTCAAGA-
                                           ***** ** ****** * ****  **   ********* ***** **  
Consensus:
                                           TCCTTcTTaGCCTTGgCaTCAGcaTCagcCTTGGTCTTgGCTTCaAGag

TCCTTcTTaGCCTTGgCaTCAGcaTCagcCTTGGTCTTgGCTTCaAGag
>All.fam_Fam_52_45_2  Nr. of seq. 2 Alignment length(with gaps) = 45 Alignment score = 0.703704 
Cbren.WS247_Fam_50_45_6                    CATCGACCTCCACTTCTGATGCTCCAACCACCACAACCAAGAAAC
Cbrig.WS247_Fam_83_45_2                    CTTCCACCACAACCACTGAAGCTCCAACCACCACCACCACGGAAC
                                           * ** *** * **  **** ************** **** * ***
Consensus:
                                           CaTCcACCaCaACcaCTGAaGCTCCAACCACCACaACCAaGaAAC

CaTCcACCaCaACcaCTGAaGCTCCAACCACCACaACCAaGaAAC
>All.fam_Fam_53_43_2  Nr. of seq. 2 Alignment length(with gaps) = 43 Alignment score = 0.662791 
Cele.WS201_Fam_41_42_6                     CCGAAAA-TTTCCAAAACCGGCAATTGCCAAAATTGCCGATTG
Cele.WS201_Fam_73_42_3                     CTNAAAATTTTCGGCAACCGGCAATTGCCGAANTTGCCGAAC-
                                           *  **** ****   ************** ** *******   
Consensus:
                                           CcgAAAAtTTTCcaaAACCGGCAATTGCCaAAaTTGCCGAacg

CcgAAAAtTTTCcaaAACCGGCAATTGCCaAAaTTGCCGAacg
>All.fam_Fam_54_40_2  Nr. of seq. 2 Alignment length(with gaps) = 40 Alignment score = 0.666667 
Cbren.WS247_Fam_273_36_1                   GTCCGGATGTCC--TA--TTGCCTGTTTTTCTGTCTGTAT
Crema.WS247_Fam_214_40_1                   GTCCGGATGTCCACGAGTTTGTCTGTGTGTCTGTCTGTTT
                                           ************   *  *** **** * ********* *
Consensus:
                                           GTCCGGATGTCCacgAgtTTGcCTGTgTgTCTGTCTGTaT

GTCCGGATGTCCacgAgtTTGcCTGTgTgTCTGTCTGTaT
>All.fam_Fam_55_38_2  Nr. of seq. 2 Alignment length(with gaps) = 38 Alignment score = 0.640351 
Cele.WS201_Fam_3_34_124                    GAAATTCAAATTTT----CTGNGAAAANATTTTGGCGG
Cele.WS201_Fam_20_37_13                    G-AATTCAAATTTTAATTTTTTNAAAATATTTTGGCGG
                                           * ************     *   **** **********
Consensus:
                                           GaAATTCAAATTTTaattcTgtgAAAAtATTTTGGCGG

GaAATTCAAATTTTaattcTgtgAAAAtATTTTGGCGG
>All.fam_Fam_56_34_2  Nr. of seq. 2 Alignment length(with gaps) = 34 Alignment score = 0.651961 
Crema.WS247_Fam_10_27_28                   ------GGAAGTCGGAAGTAAAATTCCTAATCC-
Crema.WS247_Fam_28_34_11                   GAAGTCGGAAGTCGGAAGTAAAATTTNTTATCCG
                                                 *******************  * **** 
Consensus:
                                           gaagtcGGAAGTCGGAAGTAAAATTccTaATCCg

gaagtcGGAAGTCGGAAGTAAAATTccTaATCCg
>All.fam_Fam_57_33_2  Nr. of seq. 2 Alignment length(with gaps) = 33 Alignment score = 0.656566 
Cele.WS201_Fam_270_29_1                    AAAAATCGATTTTTTC--AAAA--ATTTTCCAG
Cbren.WS247_Fam_130_32_2                   GAAAATC-ATTTTCTCGGAAAACGATTTTCCAG
                                            ****** ***** **  ****  *********
Consensus:
                                           aAAAATCgATTTTcTCggAAAAcgATTTTCCAG

aAAAATCgATTTTcTCggAAAAcgATTTTCCAG
>All.fam_Fam_58_33_2  Nr. of seq. 2 Alignment length(with gaps) = 33 Alignment score = 0.656566 
Cbren.WS247_Fam_129_32_2                   GCACTTGCAGATGTC-AAGATTATCAATAGAGC
Crema.WS247_Fam_234_33_1                   GCAATTGCACAATTCGAAAATTAGCAGTAGAGC
                                           *** ***** *  ** ** **** ** ******
Consensus:
                                           GCAaTTGCAcAagTCgAAaATTAgCAaTAGAGC

GCAaTTGCAcAagTCgAAaATTAgCAaTAGAGC
>All.fam_Fam_59_33_2  Nr. of seq. 2 Alignment length(with gaps) = 33 Alignment score = 0.717172 
Cele.WS201_Fam_242_33_1                    ATCCTCCTTGGGATCCTCCAGCATATCCACCGG
Rev.of:Crema.WS247_Fam_235_33_1            ATCCTCCTTGTCCAGCTCCAGCGTATCCTCCGG
                                           **********     ******* ***** ****
Consensus:
                                           ATCCTCCTTGgcaacCTCCAGCaTATCCaCCGG

ATCCTCCTTGgcaacCTCCAGCaTATCCaCCGG
>All.fam_Fam_60_32_2  Nr. of seq. 2 Alignment length(with gaps) = 32 Alignment score = 0.713542 
Cbrig.WS247_Fam_188_30_1                   CTATAAACTACAGAATCT-AGACTACAGAAG-
Cbren.WS247_Fam_131_31_2                   CTACAAACTACAAAAACTGAGACTA-AGAAGA
                                           *** ******** ** ** ****** ***** 
Consensus:
                                           CTAcAAACTACAaAAaCTgAGACTAcAGAAGa

CTAcAAACTACAaAAaCTgAGACTAcAGAAGa
>All.fam_Fam_61_32_2  Nr. of seq. 2 Alignment length(with gaps) = 32 Alignment score = 0.645833 
Cele.WS201_Fam_258_31_1                    AGTCATTTTTGGCCAATTTT-TGACTATTTTC
Cbrig.WS247_Fam_181_32_1                   AGCCATTTTTGACCTATTTTAAGCCAATTTGC
                                           ** ******** ** *****  * * **** *
Consensus:
                                           AGcCATTTTTGaCCaATTTTaaGaCaATTTgC

AGcCATTTTTGaCCaATTTTaaGaCaATTTgC
>All.fam_Fam_62_30_2  Nr. of seq. 2 Alignment length(with gaps) = 30 Alignment score = 0.666667 
Cbrig.WS247_Fam_17_29_12                   TGACCTAATTTT-TNGNATTTTCTAGGTCA
Rev.of:Cbrig.WS247_Fam_193_29_1            TGACCTAATTTTCTCGTA-TTTCTATTTCG
                                           ************ * * * ******  ** 
Consensus:
                                           TGACCTAATTTTcTcGtAtTTTCTAggTCa

TGACCTAATTTTcTcGtAtTTTCTAggTCa
>All.fam_Fam_63_29_2  Nr. of seq. 2 Alignment length(with gaps) = 29 Alignment score = 0.632184 
Cbrig.WS247_Fam_13_21_16                   GATTCCACCTCCACCAGCTCC--------
Rev.of:Cbrig.WS247_Fam_192_29_1            GATTCCACCTTCACCAGCTCCGATTCTCC
                                           ********** **********        
Consensus:
                                           GATTCCACCTcCACCAGCTCCgattctcc

GATTCCACCTcCACCAGCTCCgattctcc
>All.fam_Fam_64_29_2  Nr. of seq. 2 Alignment length(with gaps) = 29 Alignment score = 0.632184 
Cele.WS201_Fam_277_26_1                    ATTTACGGAGCTTCAAG--TTA-ATGTTG
Crema.WS247_Fam_257_29_1                   ATTTACGGAGCTAAATGTCTTATATGTGG
                                           ************  * *  *** **** *
Consensus:
                                           ATTTACGGAGCTaaAaGtcTTAtATGTgG

ATTTACGGAGCTaaAaGtcTTAtATGTgG
>All.fam_Fam_65_28_2  Nr. of seq. 2 Alignment length(with gaps) = 28 Alignment score = 0.630952 
Cbren.WS247_Fam_52_24_6                    CATCCGGACAGACAGACA-TC---NGGA
Rev.of:Cbren.WS247_Fam_26_28_13            CATCCGGACATACAGACACACAGATGGA
                                           ********** *******  *    ***
Consensus:
                                           CATCCGGACAgACAGACAcaCagatGGA

CATCCGGACAgACAGACAcaCagatGGA
>All.fam_Fam_66_27_2  Nr. of seq. 2 Alignment length(with gaps) = 27 Alignment score = 0.703704 
Cbren.WS247_Fam_99_27_3                    AAAGACTACAAAGACTACAAAGACTAC
Cele.WS201_Fam_51_27_4                     CTAGACTACCTAGACTACCTAGACTAC
                                             *******  *******  *******
Consensus:
                                           aaAGACTACaaAGACTACaaAGACTAC

aaAGACTACaaAGACTACaaAGACTAC
>All.fam_Fam_67_27_2  Nr. of seq. 2 Alignment length(with gaps) = 27 Alignment score = 0.703704 
Cbrig.WS247_Fam_201_27_1                   TACAGTGCTTACAGTGCTTACAGTGCT
Cele.WS201_Fam_114_27_2                    TACCGTACCTACAGTGCCTACCGTGCC
                                           *** ** * ******** *** **** 
Consensus:
                                           TACaGTaCcTACAGTGCcTACaGTGCc

TACaGTaCcTACAGTGCcTACaGTGCc
>All.fam_Fam_68_26_2  Nr. of seq. 2 Alignment length(with gaps) = 26 Alignment score = 0.756410 
Crema.WS247_Fam_274_24_1                   GATCCTAGAGACTACTGTAACTCC--
Cbrig.WS247_Fam_91_26_2                    GATCCTAGAAACTACAGTAACCCCAG
                                           ********* ***** ***** **  
Consensus:
                                           GATCCTAGAaACTACaGTAACcCCag

GATCCTAGAaACTACaGTAACcCCag
>All.fam_Fam_69_26_2  Nr. of seq. 2 Alignment length(with gaps) = 26 Alignment score = 0.717949 
Cbren.WS247_Fam_306_25_1                   TTTTCG-AAAATTTTTCGGACCAAAT
Rev.of:Crema.WS247_Fam_265_26_1            TTTTCGAAAAAGTTTTCGGTCTAAAC
                                           ****** **** ******* * *** 
Consensus:
                                           TTTTCGaAAAAgTTTTCGGaCcAAAc

TTTTCGaAAAAgTTTTCGGaCcAAAc
>All.fam_Fam_70_26_2  Nr. of seq. 2 Alignment length(with gaps) = 26 Alignment score = 0.698718 
Cbrig.WS247_Fam_209_25_1                   ATTGAAATCTTGTTCATTGCCTAGA-
Rev.of:Cbrig.WS247_Fam_18_26_12            ATTGAAATCTAGGTCATGACCTAAAA
                                           ********** * ****  **** * 
Consensus:
                                           ATTGAAATCTaGgTCATgaCCTAaAa

ATTGAAATCTaGgTCATgaCCTAaAa
>All.fam_Fam_71_25_2  Nr. of seq. 2 Alignment length(with gaps) = 25 Alignment score = 0.713333 
Cbren.WS247_Fam_81_20_4                    GGTCCGATCCGGCCTGGCCT-----
Cbren.WS247_Fam_76_25_4                    GGTCCGATCCGGTCTGGCCTGGTCC
                                           ************ *******     
Consensus:
                                           GGTCCGATCCGGcCTGGCCTggtcc

GGTCCGATCCGGcCTGGCCTggtcc
>All.fam_Fam_72_24_2  Nr. of seq. 2 Alignment length(with gaps) = 24 Alignment score = 0.638889 
Cele.WS201_Fam_56_22_4                     AA-A-TCGCAAAATTTCNAANAAA
Rev.of:Crema.WS247_Fam_124_24_2            AAGATTCGGAAAATTTCCGACAAA
                                           ** * *** ********  * ***
Consensus:
                                           AAgAtTCGcAAAATTTCcaAcAAA

AAgAtTCGcAAAATTTCcaAcAAA
>All.fam_Fam_73_23_2  Nr. of seq. 2 Alignment length(with gaps) = 23 Alignment score = 0.666667 
Cele.WS201_Fam_127_21_2                    TGGCT-AAAAATAGAGAA-TTTT
Crema.WS247_Fam_72_23_4                    TGGNTGAAAAATAGTCAANTTTT
                                           *** * ********  ** ****
Consensus:
                                           TGGcTgAAAAATAGacAAnTTTT

TGGcTgAAAAATAGacAAnTTTT
>All.fam_Fam_74_23_2  Nr. of seq. 2 Alignment length(with gaps) = 23 Alignment score = 0.659420 
Crema.WS247_Fam_15_21_19                   CTGAGGCTAACTGAGA-TTTTG-
Cele.WS201_Fam_123_22_2                    CTGAGGCTCTCT-AGATTTTTGG
                                           ********  ** *** ***** 
Consensus:
                                           CTGAGGCTaaCTgAGAtTTTTGg

CTGAGGCTaaCTgAGAtTTTTGg
>All.fam_Fam_75_23_2  Nr. of seq. 2 Alignment length(with gaps) = 23 Alignment score = 0.659420 
Crema.WS247_Fam_38_21_8                    T-TCAACAAGTTGTGTTTNTNT-
Crema.WS247_Fam_278_23_1                   TATCCACAAGTTGTGTTTTTGAC
                                           * ** ************* *   
Consensus:
                                           TaTCaACAAGTTGTGTTTtTgac

TaTCaACAAGTTGTGTTTtTgac
>All.fam_Fam_76_23_2  Nr. of seq. 2 Alignment length(with gaps) = 23 Alignment score = 0.681159 
Crema.WS247_Fam_90_21_3                    NT-GTGGCCTAACTTTT-NTGAT
Cele.WS201_Fam_288_23_1                    TTGGTGGCCTAACTTTTCCTTAT
                                            * **************  * **
Consensus:
                                           tTgGTGGCCTAACTTTTccTgAT

tTgGTGGCCTAACTTTTccTgAT
>All.fam_Fam_77_23_2  Nr. of seq. 2 Alignment length(with gaps) = 23 Alignment score = 0.681159 
Cbren.WS247_Fam_320_22_1                   CCGCCCACTTTTG-GGTTTAGCT
Crema.WS247_Fam_279_23_1                   CCGCCCACTATTGACCCTTAGCT
                                           ********* ***    ******
Consensus:
                                           CCGCCCACTaTTGacccTTAGCT

CCGCCCACTaTTGacccTTAGCT
>All.fam_Fam_78_23_2  Nr. of seq. 2 Alignment length(with gaps) = 23 Alignment score = 0.659420 
Cbrig.WS247_Fam_40_22_4                    AAAATTAGCCGAAAATCATGAA-
Rev.of:Crema.WS247_Fam_282_23_1            AAAATCAACTCAAAATCATGATT
                                           ***** * *  **********  
Consensus:
                                           AAAATcAaCccAAAATCATGAat

AAAATcAaCccAAAATCATGAat
>All.fam_Fam_79_22_2  Nr. of seq. 2 Alignment length(with gaps) = 22 Alignment score = 0.636364 
Cbren.WS247_Fam_66_20_5                    AGCCAAAA--ATGGGTTTTCAG
Rev.of:Cbrig.WS247_Fam_231_21_1            AGCCAAAATCA-GGGTTTCAAG
                                           ********  * ******  **
Consensus:
                                           AGCCAAAAtcAtGGGTTTcaAG

AGCCAAAAtcAtGGGTTTcaAG
>All.fam_Fam_80_22_2  Nr. of seq. 2 Alignment length(with gaps) = 22 Alignment score = 0.674242 
Cbren.WS247_Fam_108_20_3                   ACAAATTTCAG--ATTTGAGGC
Crema.WS247_Fam_134_21_2                   -CAAATTTAAGTCATTTTAGGC
                                            ******* **  **** ****
Consensus:
                                           aCAAATTTaAGtcATTTgAGGC

aCAAATTTaAGtcATTTgAGGC
>All.fam_Fam_81_22_2  Nr. of seq. 2 Alignment length(with gaps) = 22 Alignment score = 0.651515 
Cbren.WS247_Fam_167_20_2                   GCCTGACAGACCTGAGCACA--
Cele.WS201_Fam_290_22_1                    GCCTGACGGTCCTGAGGGCATG
                                           ******* * ******  **  
Consensus:
                                           GCCTGACaGaCCTGAGcaCAtg

GCCTGACaGaCCTGAGcaCAtg
>All.fam_Fam_82_22_2  Nr. of seq. 2 Alignment length(with gaps) = 22 Alignment score = 0.696970 
Cbren.WS247_Fam_352_20_1                   TACAGTAAGCTCA--AAAAAGC
Rev.of:Cbrig.WS247_Fam_222_21_1            TACAGTAA-CCCAGAAAAAAGC
                                           ******** * **  *******
Consensus:
                                           TACAGTAAgCcCAgaAAAAAGC

TACAGTAAgCcCAgaAAAAAGC
>All.fam_Fam_83_22_2  Nr. of seq. 2 Alignment length(with gaps) = 22 Alignment score = 0.643939 
Cbren.WS247_Fam_330_21_1                   TACAGTAATCCTAGAGGGTCA-
Rev.of:Crema.WS247_Fam_283_22_1            TACAGTATTCCTTGGGATTCAC
                                           ******* **** * *  *** 
Consensus:
                                           TACAGTAaTCCTaGaGagTCAc

TACAGTAaTCCTaGaGagTCAc
>All.fam_Fam_84_22_2  Nr. of seq. 2 Alignment length(with gaps) = 22 Alignment score = 0.674242 
Cbren.WS247_Fam_333_21_1                   -TCTACAGTAATCTCCATTTTT
Cbrig.WS247_Fam_42_21_4                    ATTTACCGTAAT-TCCATTTTG
                                            * *** ***** ******** 
Consensus:
                                           aTcTACaGTAATcTCCATTTTg

aTcTACaGTAATcTCCATTTTg
>All.fam_Fam_85_22_2  Nr. of seq. 2 Alignment length(with gaps) = 22 Alignment score = 0.681818 
Cbrig.WS247_Fam_5_21_47                    CATTTTTCATGATTTT-TGGNC
Cbren.WS247_Fam_55_22_6                    CATTTTTCAAGGTTTTCTAGGC
                                           ********* * **** * * *
Consensus:
                                           CATTTTTCAaGaTTTTcTaGgC

CATTTTTCAaGaTTTTcTaGgC
>All.fam_Fam_86_22_2  Nr. of seq. 2 Alignment length(with gaps) = 22 Alignment score = 0.712121 
Cbrig.WS247_Fam_63_21_3                    TTTTAAGTCG-TTTTNGACTAT
Rev.of:Cele.WS201_Fam_126_21_2             TTTT-AGTCGATTTTTGACTTT
                                           **** ***** **** **** *
Consensus:
                                           TTTTaAGTCGaTTTTtGACTaT

TTTTaAGTCGaTTTTtGACTaT
>All.fam_Fam_87_22_2  Nr. of seq. 2 Alignment length(with gaps) = 22 Alignment score = 0.666667 
Cbrig.WS247_Fam_226_21_1                   CTACAAACTACAAC-GCCTAGG
Cbren.WS247_Fam_322_22_1                   CTACAAATTGGAGCTGCCTAGG
                                           ******* *  * * *******
Consensus:
                                           CTACAAAcTacAaCtGCCTAGG

CTACAAAcTacAaCtGCCTAGG
>All.fam_Fam_88_22_2  Nr. of seq. 2 Alignment length(with gaps) = 22 Alignment score = 0.643939 
Cele.WS201_Fam_307_21_1                    AAAAGCCTAAAAAACCCCAAA-
Rev.of:Cbren.WS247_Fam_318_22_1            AACAGCCTGAAAAAACGCAGAC
                                           ** ***** ***** * ** * 
Consensus:
                                           AAaAGCCTaAAAAAaCcCAaAc

AAaAGCCTaAAAAAaCcCAaAc
>All.fam_Fam_89_22_2  Nr. of seq. 2 Alignment length(with gaps) = 22 Alignment score = 0.689394 
Crema.WS247_Fam_93_21_3                    GCTNAAAATNCNCATTTTTGA-
Cele.WS201_Fam_295_22_1                    TCTTAAAATGCACATTTTTTAA
                                            ** ***** * ******* * 
Consensus:
                                           gCTtAAAATgCaCATTTTTgAa

gCTtAAAATgCaCATTTTTgAa
>All.fam_Fam_90_21_2  Nr. of seq. 2 Alignment length(with gaps) = 21 Alignment score = 0.650794 
Crema.WS247_Fam_91_19_3                    AAAAATCGATGAAATTTAN--
Rev.of:Cele.WS201_Fam_128_21_2             AAAAATCGATAAAATCTGTTG
                                           ********** **** *    
Consensus:
                                           AAAAATCGATaAAATcTattg

AAAAATCGATaAAATcTattg
>All.fam_Fam_91_21_2  Nr. of seq. 2 Alignment length(with gaps) = 21 Alignment score = 0.682540 
Cbrig.WS247_Fam_8_20_31                    AGCCTCAGTAAAAATTCC-TA
Rev.of:Cele.WS201_Fam_320_20_1             AG-CTCAGGAAAAATTCCAGA
                                           ** ***** *********  *
Consensus:
                                           AGcCTCAGgAAAAATTCCagA

AGcCTCAGgAAAAATTCCagA
>All.fam_Fam_92_21_2  Nr. of seq. 2 Alignment length(with gaps) = 21 Alignment score = 0.650794 
Cele.WS201_Fam_134_20_2                    GGCCTAGAATCTC-ACAACAT
Rev.of:Cbrig.WS247_Fam_223_21_1            GACCTAGAATCCCAATACCAT
                                           * ********* * * * ***
Consensus:
                                           GaCCTAGAATCcCaAcAaCAT

GaCCTAGAATCcCaAcAaCAT
>All.fam_Fam_93_21_2  Nr. of seq. 2 Alignment length(with gaps) = 21 Alignment score = 0.706349 
Cele.WS201_Fam_315_20_1                    TGTCGATTTACGGCGATCGA-
Rev.of:Crema.WS247_Fam_71_21_4             TGTCGATTTACGANGTTCTAA
                                           ************  * ** * 
Consensus:
                                           TGTCGATTTACGacGaTCgAa

TGTCGATTTACGacGaTCgAa
>All.fam_Fam_94_21_2  Nr. of seq. 2 Alignment length(with gaps) = 21 Alignment score = 0.650794 
Crema.WS247_Fam_301_20_1                   TGG-AAAGTTCTTTCGAAATT
Cele.WS201_Fam_83_21_3                     TGGCAACTTTCTACCGAAATT
                                           *** **  ****  *******
Consensus:
                                           TGGcAAagTTCTacCGAAATT

TGGcAAagTTCTacCGAAATT
>All.fam_Fam_95_21_2  Nr. of seq. 2 Alignment length(with gaps) = 21 Alignment score = 0.714286 
Crema.WS247_Fam_307_20_1                   GGAAAA-AGCTTAAATTTGAT
Cele.WS201_Fam_303_21_1                    TAAAAATAGCTTAAAATTGAT
                                             **** ******** *****
Consensus:
                                           gaAAAAtAGCTTAAAaTTGAT

gaAAAAtAGCTTAAAaTTGAT
>All.fam_Fam_96_21_2  Nr. of seq. 2 Alignment length(with gaps) = 21 Alignment score = 0.936508 
Cbrig.WS247_Fam_229_21_1                   GATTCGGTCGAGGTACTGGTG
Rev.of:Crema.WS247_Fam_293_21_1            GATTCAGTCGAGGTACTGGTG
                                           ***** ***************
Consensus:
                                           GATTCaGTCGAGGTACTGGTG

GATTCaGTCGAGGTACTGGTG
>All.fam_Fam_97_21_2  Nr. of seq. 2 Alignment length(with gaps) = 21 Alignment score = 0.698413 
Cele.WS201_Fam_81_21_3                     CTACAAACTACAAAATNAAAA
Cele.WS201_Fam_125_21_2                    CTACAAACTACATTATGCAGA
                                           ************  **  * *
Consensus:
                                           CTACAAACTACAaaATgaAaA

CTACAAACTACAaaATgaAaA
>All.fam_Fam_98_20_2  Nr. of seq. 2 Alignment length(with gaps) = 20 Alignment score = 0.633333 
Cele.WS201_Fam_138_18_2                    AAATTGCCGG--AATTACGA
Cbrig.WS247_Fam_235_20_1                   AAATTGACGGCAAATTCAGA
                                           ****** ***  ****  **
Consensus:
                                           AAATTGaCGGcaAATTaaGA

AAATTGaCGGcaAATTaaGA
>All.fam_Fam_99_20_2  Nr. of seq. 2 Alignment length(with gaps) = 20 Alignment score = 0.700000 
Cbren.WS247_Fam_28_19_12                   TTTAGGCCGTT-CGGGCCGA
Rev.of:Cbren.WS247_Fam_163_20_2            TTTGGGCCGTTACAGGCCGT
                                           *** ******* * ***** 
Consensus:
                                           TTTaGGCCGTTaCaGGCCGa

TTTaGGCCGTTaCaGGCCGa
>All.fam_Fam_100_20_2  Nr. of seq. 2 Alignment length(with gaps) = 20 Alignment score = 0.708333 
Cbren.WS247_Fam_366_19_1                   TCAAAGGACC-CTATAATTG
Crema.WS247_Fam_136_19_2                   TCAAAGGACCTCGATATTT-
                                           ********** * *** ** 
Consensus:
                                           TCAAAGGACCtCgATAaTTg

TCAAAGGACCtCgATAaTTg
>All.fam_Fam_101_20_2  Nr. of seq. 2 Alignment length(with gaps) = 20 Alignment score = 0.666667 
Cbren.WS247_Fam_14_20_23                   CTTAGCCTCTACAAANNNNC
Rev.of:Cbren.WS247_Fam_343_20_1            CTTAACCTCTACAGACAGTC
                                           **** ******** *    *
Consensus:
                                           CTTAaCCTCTACAaAcagtC

CTTAaCCTCTACAaAcagtC
>All.fam_Fam_102_20_2  Nr. of seq. 2 Alignment length(with gaps) = 20 Alignment score = 0.666667 
Cbren.WS247_Fam_164_20_2                   TCAACTGCTATTCCTTAGAC
Cbren.WS247_Fam_166_20_2                   TCAACTACTATATTTTTGAC
                                           ****** ****   ** ***
Consensus:
                                           TCAACTaCTATaccTTaGAC

TCAACTaCTATaccTTaGAC
>All.fam_Fam_103_20_2  Nr. of seq. 2 Alignment length(with gaps) = 20 Alignment score = 0.666667 
Cbren.WS247_Fam_339_20_1                   TGGTCTAGAATCCCAAAAAG
Crema.WS247_Fam_305_20_1                   TGGCCTAGTTTCCCAATAGG
                                           *** ****  ****** * *
Consensus:
                                           TGGcCTAGaaTCCCAAaAaG

TGGcCTAGaaTCCCAAaAaG
>All.fam_Fam_104_20_2  Nr. of seq. 2 Alignment length(with gaps) = 20 Alignment score = 0.733333 
Cbrig.WS247_Fam_99_20_2                    TGAGCCTACTTTTTGAGGAC
Rev.of:Crema.WS247_Fam_313_20_1            TCAGCCCAATTTTTGAGGTC
                                           * **** * ********* *
Consensus:
                                           TcAGCCcAaTTTTTGAGGaC

TcAGCCcAaTTTTTGAGGaC
>All.fam_Fam_105_19_2  Nr. of seq. 2 Alignment length(with gaps) = 19 Alignment score = 0.640351 
Cbren.WS247_Fam_60_15_6                    AATAGCAGTTGA-GAC---
Cbren.WS247_Fam_57_19_6                    AATAGCAGTTGATCACCCC
                                           ************  **   
Consensus:
                                           AATAGCAGTTGAtcACccc

AATAGCAGTTGAtcACccc
>All.fam_Fam_106_19_2  Nr. of seq. 2 Alignment length(with gaps) = 19 Alignment score = 0.657895 
Cbren.WS247_Fam_377_17_1                   AAA-TTTCAAAACTTTTT-
Crema.WS247_Fam_138_18_2                   AAAGATTCAAAA-TTTTTC
                                           ***  ******* ***** 
Consensus:
                                           AAAgaTTCAAAAcTTTTTc

AAAgaTTCAAAAcTTTTTc
>All.fam_Fam_107_19_2  Nr. of seq. 2 Alignment length(with gaps) = 19 Alignment score = 0.684211 
Cbren.WS247_Fam_373_18_1                   ATTCGTCC-TCCTTTTCTC
Crema.WS247_Fam_318_19_1                   ATTCCTCCTTTTTTTTCTC
                                           **** *** *  *******
Consensus:
                                           ATTCcTCCtTccTTTTCTC

ATTCcTCCtTccTTTTCTC
>All.fam_Fam_108_19_2  Nr. of seq. 2 Alignment length(with gaps) = 19 Alignment score = 0.789474 
Cbren.WS247_Fam_358_19_1                   GAAATGCGCCAAGACACAA
Cele.WS201_Fam_16_19_15                    GAATTGCGCCAAGGCACTA
                                           *** ********* *** *
Consensus:
                                           GAAaTGCGCCAAGaCACaA

GAAaTGCGCCAAGaCACaA
>All.fam_Fam_109_19_2  Nr. of seq. 2 Alignment length(with gaps) = 19 Alignment score = 0.719298 
Cbren.WS247_Fam_359_19_1                   TGACGCGTTTTCGGTGGGT
Cbrig.WS247_Fam_30_19_6                    TGACGCATTTTCAGTGCCT
                                           ****** ***** ***  *
Consensus:
                                           TGACGCaTTTTCaGTGccT

TGACGCaTTTTCaGTGccT
>All.fam_Fam_110_19_2  Nr. of seq. 2 Alignment length(with gaps) = 19 Alignment score = 0.649123 
Cbren.WS247_Fam_364_19_1                   AGTGGTCCCATGGGAGTTT
Rev.of:Cbrig.WS247_Fam_239_19_1            AATGGTTCCATGGCACTTC
                                           * **** ****** * ** 
Consensus:
                                           AaTGGTcCCATGGcAcTTc

AaTGGTcCCATGGcAcTTc
>All.fam_Fam_111_19_2  Nr. of seq. 2 Alignment length(with gaps) = 19 Alignment score = 0.649123 
Cbren.WS247_Fam_365_19_1                   GCCTAAACCCAAGGGTAAG
Cbrig.WS247_Fam_243_19_1                   TCCTAACCGCAAGAGTTAG
                                            ***** * **** ** **
Consensus:
                                           gCCTAAaCcCAAGaGTaAG

gCCTAAaCcCAAGaGTaAG
>All.fam_Fam_112_18_2  Nr. of seq. 2 Alignment length(with gaps) = 18 Alignment score = 0.629630 
Cbrig.WS247_Fam_72_14_3                    TATAAT--ATATAA--TA
Cele.WS201_Fam_328_18_1                    TATAATGCATATAATGTA
                                           ******  ******  **
Consensus:
                                           TATAATgcATATAAtgTA

TATAATgcATATAAtgTA
>All.fam_Fam_113_18_2  Nr. of seq. 2 Alignment length(with gaps) = 18 Alignment score = 0.685185 
Cbren.WS247_Fam_393_15_1                   C-GAAAAATTTTTTTT--
Rev.of:Cbrig.WS247_Fam_244_18_1            CAAAAAAATTTTTTTTTT
                                           *  *************  
Consensus:
                                           CaaAAAAATTTTTTTTtt

CaaAAAAATTTTTTTTtt
>All.fam_Fam_114_18_2  Nr. of seq. 2 Alignment length(with gaps) = 18 Alignment score = 0.629630 
Cbren.WS247_Fam_86_16_4                    ACCATGACCT--TTTTTA
Rev.of:Cele.WS201_Fam_86_17_3              A-CTTGACCTANTTTTTA
                                           * * ******  ******
Consensus:
                                           AcCaTGACCTanTTTTTA

AcCaTGACCTanTTTTTA
>All.fam_Fam_115_18_2  Nr. of seq. 2 Alignment length(with gaps) = 18 Alignment score = 0.629630 
Cbrig.WS247_Fam_251_16_1                   GA-TT-CTGGATTTTAAG
Rev.of:Crema.WS247_Fam_322_18_1            GAGTTCCTGGATTGGAAG
                                           ** ** *******  ***
Consensus:
                                           GAgTTcCTGGATTggAAG

GAgTTcCTGGATTggAAG
>All.fam_Fam_116_18_2  Nr. of seq. 2 Alignment length(with gaps) = 18 Alignment score = 0.666667 
Cbrig.WS247_Fam_255_16_1                   TTAATGGG--TTAATGTT
Rev.of:Crema.WS247_Fam_139_18_2            TTTATGGGTTTTAAGGTT
                                           ** *****  **** ***
Consensus:
                                           TTaATGGGttTTAAgGTT

TTaATGGGttTTAAgGTT
>All.fam_Fam_117_18_2  Nr. of seq. 2 Alignment length(with gaps) = 18 Alignment score = 0.703704 
Cbren.WS247_Fam_368_18_1                   TGTGACAAAAAAGAGGAG
Rev.of:Crema.WS247_Fam_323_18_1            AGGGACTAAAAACAGGAG
                                            * *** ***** *****
Consensus:
                                           aGgGACaAAAAAcAGGAG

aGgGACaAAAAAcAGGAG
>All.fam_Fam_118_18_2  Nr. of seq. 2 Alignment length(with gaps) = 18 Alignment score = 0.629630 
Cbren.WS247_Fam_376_18_1                   CCACGTCCACTGTTTCCA
Rev.of:Crema.WS247_Fam_321_18_1            CCATATCCACCGTATCCT
                                           ***  ***** ** *** 
Consensus:
                                           CCAcaTCCACcGTaTCCa

CCAcaTCCACcGTaTCCa
>All.fam_Fam_119_17_2  Nr. of seq. 2 Alignment length(with gaps) = 17 Alignment score = 0.686275 
Crema.WS247_Fam_337_15_1                   AATCT--GAATCTTCAG
Rev.of:Cbrig.WS247_Fam_2_16_557            AATCTCAGAATC-TCAG
                                           *****  ***** ****
Consensus:
                                           AATCTcaGAATCtTCAG

AATCTcaGAATCtTCAG
>All.fam_Fam_120_17_2  Nr. of seq. 2 Alignment length(with gaps) = 17 Alignment score = 0.656863 
Cbren.WS247_Fam_385_16_1                   GAAATCTGACGTATAT-
Crema.WS247_Fam_144_16_2                   G-AATCTGACTAATATA
                                           * ********  **** 
Consensus:
                                           GaAATCTGACgaATATa

GaAATCTGACgaATATa
>All.fam_Fam_121_17_2  Nr. of seq. 2 Alignment length(with gaps) = 17 Alignment score = 0.686275 
Cbrig.WS247_Fam_44_16_4                    GATCCAA-GATCCTAAG
Cele.WS201_Fam_59_16_4                     GATCTAAGGAT-CTAAG
                                           **** ** *** *****
Consensus:
                                           GATCcAAgGATcCTAAG

GATCcAAgGATcCTAAG
>All.fam_Fam_122_17_2  Nr. of seq. 2 Alignment length(with gaps) = 17 Alignment score = 0.647059 
Cbrig.WS247_Fam_102_16_2                   TGAGA-TTTTTTAATTC
Rev.of:Cele.WS201_Fam_334_17_1             TCAAAGTTTTCTAATTC
                                           * * * **** ******
Consensus:
                                           TcAaAgTTTTcTAATTC

TcAaAgTTTTcTAATTC
>All.fam_Fam_123_17_2  Nr. of seq. 2 Alignment length(with gaps) = 17 Alignment score = 0.647059 
Cbrig.WS247_Fam_104_16_2                   CTCT-GGAACTCAGAAA
Rev.of:Crema.WS247_Fam_141_17_2            GTCTAGGAATTCCGAAA
                                            *** **** ** ****
Consensus:
                                           cTCTaGGAAcTCaGAAA

cTCTaGGAAcTCaGAAA
>All.fam_Fam_124_17_2  Nr. of seq. 2 Alignment length(with gaps) = 17 Alignment score = 0.656863 
Cele.WS201_Fam_88_16_3                     AATTCCGGC-AATCGGC
Cele.WS201_Fam_340_16_1                    -AGACCGGCAAATCGGC
                                            *  ***** *******
Consensus:
                                           aAgaCCGGCaAATCGGC

aAgaCCGGCaAATCGGC
>All.fam_Fam_125_16_2  Nr. of seq. 2 Alignment length(with gaps) = 16 Alignment score = 0.635417 
Cele.WS201_Fam_4_11_82                     GTACTGTAGGG-----
Cele.WS201_Fam_339_16_1                    GTACTGTAGGGAGAGG
                                           ***********     
Consensus:
                                           GTACTGTAGGGagagg

GTACTGTAGGGagagg
>All.fam_Fam_126_16_2  Nr. of seq. 2 Alignment length(with gaps) = 16 Alignment score = 0.718750 
Cbrig.WS247_Fam_6_14_46                    GGTCCT-GGGTCCTG-
Rev.of:Cbren.WS247_Fam_179_16_2            GGTTCTGGGGTCCTGG
                                           *** ** ******** 
Consensus:
                                           GGTcCTgGGGTCCTGg

GGTcCTgGGGTCCTGg
>All.fam_Fam_127_16_2  Nr. of seq. 2 Alignment length(with gaps) = 16 Alignment score = 0.802083 
Cele.WS201_Fam_61_14_4                     ACGCTAT-ACGCTAT-
Cbrig.WS247_Fam_254_16_1                   ACGCTATAACGCTATA
                                           ******* ******* 
Consensus:
                                           ACGCTATaACGCTATa

ACGCTATaACGCTATa
>All.fam_Fam_128_16_2  Nr. of seq. 2 Alignment length(with gaps) = 16 Alignment score = 0.635417 
Cbrig.WS247_Fam_28_15_7                    AAGATTTTC-TTTAGG
Rev.of:Cele.WS201_Fam_140_15_2             -AGATTTTCATTTTTG
                                            ******** ***  *
Consensus:
                                           aAGATTTTCaTTTagG

aAGATTTTCaTTTagG
>All.fam_Fam_129_16_2  Nr. of seq. 2 Alignment length(with gaps) = 16 Alignment score = 0.708333 
Cbrig.WS247_Fam_260_15_1                   TGTAAGC-TATGAGCT
Cele.WS201_Fam_139_16_2                    TATAAGCATATAAGCT
                                           * ***** *** ****
Consensus:
                                           TaTAAGCaTATaAGCT

TaTAAGCaTATaAGCT
>All.fam_Fam_130_16_2  Nr. of seq. 2 Alignment length(with gaps) = 16 Alignment score = 0.708333 
Crema.WS247_Fam_340_15_1                   C-GAAAAATTTTGAGG
Rev.of:Cele.WS201_Fam_60_16_4              CTGAAAAATTTTGCTG
                                           * ***********  *
Consensus:
                                           CtGAAAAATTTTGagG

CtGAAAAATTTTGagG
>All.fam_Fam_131_16_2  Nr. of seq. 2 Alignment length(with gaps) = 16 Alignment score = 0.666667 
Cbren.WS247_Fam_380_16_1                   ACCCAGGTACTCATAT
Cbrig.WS247_Fam_69_16_3                    ACCCATGGACCCATAG
                                           ***** * ** **** 
Consensus:
                                           ACCCAgGgACcCATAg

ACCCAgGgACcCATAg
>All.fam_Fam_132_16_2  Nr. of seq. 2 Alignment length(with gaps) = 16 Alignment score = 0.750000 
Cbrig.WS247_Fam_1_16_1253                  AAATTCAGAAATTCAG
Rev.of:Cbrig.WS247_Fam_45_16_4             AGATTCAGAAACCCAG
                                           * *********  ***
Consensus:
                                           AaATTCAGAAAccCAG

AaATTCAGAAAccCAG
>All.fam_Fam_133_16_2  Nr. of seq. 2 Alignment length(with gaps) = 16 Alignment score = 0.833333 
Cbrig.WS247_Fam_21_16_12                   GATCCAGGGATCCAGG
Cele.WS201_Fam_87_16_3                     GTTCCAGGGTTCCAGG
                                           * ******* ******
Consensus:
                                           GaTCCAGGGaTCCAGG

GaTCCAGGGaTCCAGG
>All.fam_Fam_134_16_2  Nr. of seq. 2 Alignment length(with gaps) = 16 Alignment score = 0.666667 
Cbrig.WS247_Fam_106_16_2                   TCCAAGATTCCGAAAC
Rev.of:Cele.WS201_Fam_337_16_1             TCCAAAGTTCCGACAT
                                           *****  ****** * 
Consensus:
                                           TCCAAaaTTCCGAaAc

TCCAAaaTTCCGAaAc
>All.fam_Fam_135_16_2  Nr. of seq. 2 Alignment length(with gaps) = 16 Alignment score = 0.666667 
Cbrig.WS247_Fam_256_16_1                   TGGTCCTCTGGTCCAC
Rev.of:Cele.WS201_Fam_344_16_1             TGGTCCTTTGGCCCTT
                                           ******* *** **  
Consensus:
                                           TGGTCCTcTGGcCCac

TGGTCCTcTGGcCCac
>All.fam_Fam_136_15_2  Nr. of seq. 2 Alignment length(with gaps) = 15 Alignment score = 0.688889 
Cbren.WS247_Fam_85_14_4                    GCTACAGTAA-CCCT
Rev.of:Crema.WS247_Fam_338_15_1            GATACAGTAATCCCA
                                           * ******** *** 
Consensus:
                                           GaTACAGTAAtCCCa

GaTACAGTAAtCCCa
>All.fam_Fam_137_14_2  Nr. of seq. 2 Alignment length(with gaps) = 14 Alignment score = 0.690476 
Cele.WS201_Fam_361_11_1                    GTTGCGA-TTGC--
Rev.of:Cbren.WS247_Fam_180_14_2            GTTGCGAGTTGCGA
                                           ******* ****  
Consensus:
                                           GTTGCGAgTTGCga

GTTGCGAgTTGCga
>All.fam_Fam_138_14_2  Nr. of seq. 2 Alignment length(with gaps) = 14 Alignment score = 0.666667 
Crema.WS247_Fam_148_12_2                   CCGGGCCTGG--CT
Rev.of:Crema.WS247_Fam_147_14_2            CCGCGCCTGGATCT
                                           *** ******  **
Consensus:
                                           CCGcGCCTGGatCT

CCGcGCCTGGatCT
>All.fam_Fam_139_14_2  Nr. of seq. 2 Alignment length(with gaps) = 14 Alignment score = 0.809524 
Cbrig.WS247_Fam_10_14_28                   TCCTTATTCCTTAT
Rev.of:Crema.WS247_Fam_4_14_69             TCCTTCTTCCTTCT
                                           ***** ****** *
Consensus:
                                           TCCTTaTTCCTTaT

TCCTTaTTCCTTaT
>All.fam_Fam_140_13_2  Nr. of seq. 2 Alignment length(with gaps) = 13 Alignment score = 0.705128 
Cbren.WS247_Fam_184_12_2                   ACATTTTCGCAA-
Crema.WS247_Fam_100_13_3                   ACATTTTCTGAAT
                                           ********  ** 
Consensus:
                                           ACATTTTCgcAAt

ACATTTTCgcAAt
>All.fam_Fam_141_12_2  Nr. of seq. 2 Alignment length(with gaps) = 12 Alignment score = 0.666667 
Cbren.WS247_Fam_11_10_27                   CC-GGT-CTGGT
Rev.of:Cele.WS201_Fam_352_12_1             CCTGGTCCTGGT
                                           ** *** *****
Consensus:
                                           CCtGGTcCTGGT

CCtGGTcCTGGT
>All.fam_Fam_142_12_2  Nr. of seq. 2 Alignment length(with gaps) = 12 Alignment score = 0.694444 
Cbren.WS247_Fam_61_10_6                    AAAAAAATCG--
Cbrig.WS247_Fam_107_12_2                   AAAAAATTCGAC
                                           ****** ***  
Consensus:
                                           AAAAAAaTCGac

AAAAAAaTCGac
>All.fam_Fam_143_12_2  Nr. of seq. 2 Alignment length(with gaps) = 12 Alignment score = 0.694444 
Cele.WS201_Fam_30_10_9                     CGATCCATCC--
Rev.of:Cbrig.WS247_Fam_267_12_1            CCATCCATCCGT
                                           * ********  
Consensus:
                                           CcATCCATCCgt

CcATCCATCCgt
>All.fam_Fam_144_11_2  Nr. of seq. 2 Alignment length(with gaps) = 11 Alignment score = 0.651515 
Cbren.WS247_Fam_89_10_4                    -GACAGTTTCA
Cele.WS201_Fam_147_11_2                    TGACAACTTCA
                                            ****  ****
Consensus:
                                           tGACAacTTCA

tGACAacTTCA
>All.fam_Fam_145_11_2  Nr. of seq. 2 Alignment length(with gaps) = 11 Alignment score = 0.636364 
Cbren.WS247_Fam_87_11_4                    ACTCATGGTGG
Rev.of:Crema.WS247_Fam_344_11_1            AATCGTGGTCG
                                           * ** **** *
Consensus:
                                           AaTCaTGGTcG

AaTCaTGGTcG
>All.fam_Fam_146_11_2  Nr. of seq. 2 Alignment length(with gaps) = 11 Alignment score = 0.757576 
Cbren.WS247_Fam_186_11_2                   CATCGCCTAAC
Cbrig.WS247_Fam_113_11_2                   CAGCGCCTGAC
                                           ** ***** **
Consensus:
                                           CAgCGCCTaAC

CAgCGCCTaAC
>All.fam_Fam_147_11_2  Nr. of seq. 2 Alignment length(with gaps) = 11 Alignment score = 0.636364 
Cbren.WS247_Fam_187_11_2                   AAAAAGGCCCA
Rev.of:Cbrig.WS247_Fam_272_11_1            AAACTTGCCCA
                                           ***   *****
Consensus:
                                           AAAaagGCCCA

AAAaagGCCCA
>All.fam_Fam_148_11_2  Nr. of seq. 2 Alignment length(with gaps) = 11 Alignment score = 0.757576 
Cbrig.WS247_Fam_111_11_2                   ATGGTAAGCCT
Crema.WS247_Fam_343_11_1                   ATCGTAATCCT
                                           ** **** ***
Consensus:
                                           ATcGTAAgCCT

ATcGTAAgCCT
>All.fam_Fam_149_11_2  Nr. of seq. 2 Alignment length(with gaps) = 11 Alignment score = 0.636364 
Cele.WS201_Fam_63_11_4                     TGGAGCGGTTT
Rev.of:Cele.WS201_Fam_358_11_1             TAGAGCACTTT
                                           * ****  ***
Consensus:
                                           TaGAGCacTTT

TaGAGCacTTT
>All.fam_Fam_150_10_2  Nr. of seq. 2 Alignment length(with gaps) = 10 Alignment score = 0.733333 
Cbren.WS247_Fam_31_10_10                   GACCAGCCTA
Cbrig.WS247_Fam_115_10_2                   GACCATTCTA
                                           *****  ***
Consensus:
                                           GACCAgcCTA

GACCAgcCTA
>All.fam_Fam_151_10_2  Nr. of seq. 2 Alignment length(with gaps) = 10 Alignment score = 0.733333 
Cbren.WS247_Fam_88_10_4                    CGATTTGGGC
Crema.WS247_Fam_76_10_4                    CGATTTCAGC
                                           ******  **
Consensus:
                                           CGATTTcaGC

CGATTTcaGC
>All.fam_Fam_152_10_2  Nr. of seq. 2 Alignment length(with gaps) = 10 Alignment score = 0.733333 
Cbrig.WS247_Fam_73_10_3                    CTTCAGAATC
Rev.of:Crema.WS247_Fam_77_10_4             TTTCAGTATC
                                            ***** ***
Consensus:
                                           cTTCAGaATC

cTTCAGaATC
>All.fam_Fam_153_254_1  Nr. of seq. 1 Alignment length(with gaps) = 254 Alignment score = 0.000000 
Cbrig.WS247_Fam_46_254_3                   TTTTTTTGATTTTTTGTCATAGAAACGTTCTACATTCAATTTCAAGTTACGTCCCAAAATTTCAGGCCCAAATCTCTTATTTGAACAAAGTTATTAAGGATTGTTCTAAGCATGTACTTAAGCCAAAATTCGGTTTCAGGCTTTTGTCCATAACTTCGTATCGAGAAGAGATCTCGATCTGATATTCGAATTCGGTACCTAAATTTGAATGTAAAACGTTTTCATAACAAAAAATCTCAAAAAATTGACAAACA
                                           **************************************************************************************************************************************************************************************************************************************************************
Consensus:
                                           TTTTTTTGATTTTTTGTCATAGAAACGTTCTACATTCAATTTCAAGTTACGTCCCAAAATTTCAGGCCCAAATCTCTTATTTGAACAAAGTTATTAAGGATTGTTCTAAGCATGTACTTAAGCCAAAATTCGGTTTCAGGCTTTTGTCCATAACTTCGTATCGAGAAGAGATCTCGATCTGATATTCGAATTCGGTACCTAAATTTGAATGTAAAACGTTTTCATAACAAAAAATCTCAAAAAATTGACAAACA

TTTTTTTGATTTTTTGTCATAGAAACGTTCTACATTCAATTTCAAGTTACGTCCCAAAATTTCAGGCCCAAATCTCTTATTTGAACAAAGTTATTAAGGATTGTTCTAAGCATGTACTTAAGCCAAAATTCGGTTTCAGGCTTTTGTCCATAACTTCGTATCGAGAAGAGATCTCGATCTGATATTCGAATTCGGTACCTAAATTTGAATGTAAAACGTTTTCATAACAAAAAATCTCAAAAAATTGACAAACA
>All.fam_Fam_154_226_1  Nr. of seq. 1 Alignment length(with gaps) = 226 Alignment score = 0.000000 
Cele.WS201_Fam_91_226_2                    AAATAGTTCATCTACAGCCCTAACTTTTAGTGCGTATTTTATTATTAAATGAAAACGACCATTTATAAGCAAAAATAGATAAATTTACGAAACTTTGAAAAATCACAAATCACTTCAAACCAACTTTTTTAGAAAAGTCTTTCAGAAACTTTGTAGCAAATTCCAAGCTCTTTCAGAAGATACCAAAAACATCCCAGTAGGTACAAGAAGCTCCAAGCAGTTACAG
                                           **********************************************************************************************************************************************************************************************************************************
Consensus:
                                           AAATAGTTCATCTACAGCCCTAACTTTTAGTGCGTATTTTATTATTAAATGAAAACGACCATTTATAAGCAAAAATAGATAAATTTACGAAACTTTGAAAAATCACAAATCACTTCAAACCAACTTTTTTAGAAAAGTCTTTCAGAAACTTTGTAGCAAATTCCAAGCTCTTTCAGAAGATACCAAAAACATCCCAGTAGGTACAAGAAGCTCCAAGCAGTTACAG

AAATAGTTCATCTACAGCCCTAACTTTTAGTGCGTATTTTATTATTAAATGAAAACGACCATTTATAAGCAAAAATAGATAAATTTACGAAACTTTGAAAAATCACAAATCACTTCAAACCAACTTTTTTAGAAAAGTCTTTCAGAAACTTTGTAGCAAATTCCAAGCTCTTTCAGAAGATACCAAAAACATCCCAGTAGGTACAAGAAGCTCCAAGCAGTTACAG
>All.fam_Fam_155_222_1  Nr. of seq. 1 Alignment length(with gaps) = 222 Alignment score = 0.000000 
Crema.WS247_Fam_62_222_4                   TTCTGATTAGACAACTACCTGATGCTGTCATCGGTGTCACATGCCGTAACCAACCATTCAGATTTGGGTTTTTCGAAAATACAAACTGCATTGAGAAATTGCGTATTTGGCTCGTGAGAGCACAAACTACATAATTCTAATTTTAATCCATTTCCTCCAGATAAATTACAGCCAGGCCAAAGCAGCAACTCGATAGATTTACTCATTCCAATCAGATTACTC
                                           ******************************************************************************************************************************************************************************************************************************
Consensus:
                                           TTCTGATTAGACAACTACCTGATGCTGTCATCGGTGTCACATGCCGTAACCAACCATTCAGATTTGGGTTTTTCGAAAATACAAACTGCATTGAGAAATTGCGTATTTGGCTCGTGAGAGCACAAACTACATAATTCTAATTTTAATCCATTTCCTCCAGATAAATTACAGCCAGGCCAAAGCAGCAACTCGATAGATTTACTCATTCCAATCAGATTACTC

TTCTGATTAGACAACTACCTGATGCTGTCATCGGTGTCACATGCCGTAACCAACCATTCAGATTTGGGTTTTTCGAAAATACAAACTGCATTGAGAAATTGCGTATTTGGCTCGTGAGAGCACAAACTACATAATTCTAATTTTAATCCATTTCCTCCAGATAAATTACAGCCAGGCCAAAGCAGCAACTCGATAGATTTACTCATTCCAATCAGATTACTC
>All.fam_Fam_156_218_1  Nr. of seq. 1 Alignment length(with gaps) = 218 Alignment score = 0.000000 
Cbren.WS247_Fam_192_218_1                  GGACTTGAAATCAGGGAATTATTGATTTAGTTTTTAGAAGCTTCTCAATTTTAACAGAATGATCAGATCAAATGATTCGTATAGACAGTGCATGTAAAGACGCTGGTCGTTGCTCAAAAAGCCCCGGCCCCCCGTCGGGAAGAGACAGAATTCACATACAACTGACTAATAAACCGCTCAATACAGACCGCCCCATTAAAATTATAAAAGGATGAAAG
                                           **************************************************************************************************************************************************************************************************************************
Consensus:
                                           GGACTTGAAATCAGGGAATTATTGATTTAGTTTTTAGAAGCTTCTCAATTTTAACAGAATGATCAGATCAAATGATTCGTATAGACAGTGCATGTAAAGACGCTGGTCGTTGCTCAAAAAGCCCCGGCCCCCCGTCGGGAAGAGACAGAATTCACATACAACTGACTAATAAACCGCTCAATACAGACCGCCCCATTAAAATTATAAAAGGATGAAAG

GGACTTGAAATCAGGGAATTATTGATTTAGTTTTTAGAAGCTTCTCAATTTTAACAGAATGATCAGATCAAATGATTCGTATAGACAGTGCATGTAAAGACGCTGGTCGTTGCTCAAAAAGCCCCGGCCCCCCGTCGGGAAGAGACAGAATTCACATACAACTGACTAATAAACCGCTCAATACAGACCGCCCCATTAAAATTATAAAAGGATGAAAG
>All.fam_Fam_157_200_1  Nr. of seq. 1 Alignment length(with gaps) = 200 Alignment score = 0.000000 
Cbrig.WS247_Fam_116_200_1                  AAATCTTTCAAAATCTAGGACCTACTCAAAAAGGAGAGGAAGATTCTTAAGATTTTCAAAGAATTCAGAAGACAGGTTCCAATCTTCAATACACTTTCGAACACAGCTAAACCTTTGACTGACCGAAATATCAGTCAGCCATAGCCGTCGGGGCTCGAAAGTGTAAAGGAAACCGGGAAATTGTCAAAAGAATACTAAGA
                                           ********************************************************************************************************************************************************************************************************
Consensus:
                                           AAATCTTTCAAAATCTAGGACCTACTCAAAAAGGAGAGGAAGATTCTTAAGATTTTCAAAGAATTCAGAAGACAGGTTCCAATCTTCAATACACTTTCGAACACAGCTAAACCTTTGACTGACCGAAATATCAGTCAGCCATAGCCGTCGGGGCTCGAAAGTGTAAAGGAAACCGGGAAATTGTCAAAAGAATACTAAGA

AAATCTTTCAAAATCTAGGACCTACTCAAAAAGGAGAGGAAGATTCTTAAGATTTTCAAAGAATTCAGAAGACAGGTTCCAATCTTCAATACACTTTCGAACACAGCTAAACCTTTGACTGACCGAAATATCAGTCAGCCATAGCCGTCGGGGCTCGAAAGTGTAAAGGAAACCGGGAAATTGTCAAAAGAATACTAAGA
>All.fam_Fam_158_200_1  Nr. of seq. 1 Alignment length(with gaps) = 200 Alignment score = 0.000000 
Cele.WS201_Fam_148_200_1                   TGTGGTCCAGAAGGTATGACTGAAAATTCACTTTTTCTGCTTGAACTTGGCAGATTTAAAATTTTTCAAAATGCTGTTTTCAAATTCTGAAAGAACTTAAAATTTGCTACAAAATGGCTACGGGAATTTCTAAAAAAGTTAGTTTCAAGCCAGAAATTAATTTTCAAAAATTGGAAAATCTATTAATTTTGTATATAAAT
                                           ********************************************************************************************************************************************************************************************************
Consensus:
                                           TGTGGTCCAGAAGGTATGACTGAAAATTCACTTTTTCTGCTTGAACTTGGCAGATTTAAAATTTTTCAAAATGCTGTTTTCAAATTCTGAAAGAACTTAAAATTTGCTACAAAATGGCTACGGGAATTTCTAAAAAAGTTAGTTTCAAGCCAGAAATTAATTTTCAAAAATTGGAAAATCTATTAATTTTGTATATAAAT

TGTGGTCCAGAAGGTATGACTGAAAATTCACTTTTTCTGCTTGAACTTGGCAGATTTAAAATTTTTCAAAATGCTGTTTTCAAATTCTGAAAGAACTTAAAATTTGCTACAAAATGGCTACGGGAATTTCTAAAAAAGTTAGTTTCAAGCCAGAAATTAATTTTCAAAAATTGGAAAATCTATTAATTTTGTATATAAAT
>All.fam_Fam_159_199_1  Nr. of seq. 1 Alignment length(with gaps) = 199 Alignment score = 0.000000 
Cbren.WS247_Fam_114_199_2                  CAGAGATCAGTATGGTCAAATCAAACAAACATAAAAACAAAGAATCAAATTAAAATAGAGAAGGAGTGAGACATACGAATGGATTTCACTAGAACTTGCAGGCAATTTTAAAAAGAAACTCTATCCATCTGTATGCTCCAAAAGACCACTGAAACCGTCGAATGGACCTCCGAAGAAGCGCAGACCCCCGAAGGAAAAG
                                           *******************************************************************************************************************************************************************************************************
Consensus:
                                           CAGAGATCAGTATGGTCAAATCAAACAAACATAAAAACAAAGAATCAAATTAAAATAGAGAAGGAGTGAGACATACGAATGGATTTCACTAGAACTTGCAGGCAATTTTAAAAAGAAACTCTATCCATCTGTATGCTCCAAAAGACCACTGAAACCGTCGAATGGACCTCCGAAGAAGCGCAGACCCCCGAAGGAAAAG

CAGAGATCAGTATGGTCAAATCAAACAAACATAAAAACAAAGAATCAAATTAAAATAGAGAAGGAGTGAGACATACGAATGGATTTCACTAGAACTTGCAGGCAATTTTAAAAAGAAACTCTATCCATCTGTATGCTCCAAAAGACCACTGAAACCGTCGAATGGACCTCCGAAGAAGCGCAGACCCCCGAAGGAAAAG
>All.fam_Fam_160_194_1  Nr. of seq. 1 Alignment length(with gaps) = 194 Alignment score = 0.000000 
Crema.WS247_Fam_49_194_5                   TCTCTAAATATCTCTGTTCGTATTACAGATACAGAAAAACGGTTTTCACCATTCGAACGAGCATATTTTCTTACATCAGATTCTATGGATTTCTAATTTCCTCACCCGTTTAGTTTTTATTTAAAACCAAAAAAGTGCTCATTTCCACGCGACATCATCATTTCCTAGGTTTTCCATACCTCGAAATATACAAA
                                           **************************************************************************************************************************************************************************************************
Consensus:
                                           TCTCTAAATATCTCTGTTCGTATTACAGATACAGAAAAACGGTTTTCACCATTCGAACGAGCATATTTTCTTACATCAGATTCTATGGATTTCTAATTTCCTCACCCGTTTAGTTTTTATTTAAAACCAAAAAAGTGCTCATTTCCACGCGACATCATCATTTCCTAGGTTTTCCATACCTCGAAATATACAAA

TCTCTAAATATCTCTGTTCGTATTACAGATACAGAAAAACGGTTTTCACCATTCGAACGAGCATATTTTCTTACATCAGATTCTATGGATTTCTAATTTCCTCACCCGTTTAGTTTTTATTTAAAACCAAAAAAGTGCTCATTTCCACGCGACATCATCATTTCCTAGGTTTTCCATACCTCGAAATATACAAA
>All.fam_Fam_161_192_1  Nr. of seq. 1 Alignment length(with gaps) = 192 Alignment score = 0.000000 
Cbren.WS247_Fam_115_192_2                  TTGTCAACTAATAAAATGCTAAGTAGATAAAATTGTACTCAATTTGTCAGTTGATCAATTTTTCTGTATCTATCAAGGAAACCGAGATATAGAACATCAATCCTTCCGTATCGCTATCCAGGCAGCAAGTGCGCTCTGCTGCTTTTCTGTTCAGACGCTCATATCTCAATCAGGAAAAACGACATCAAAAAG
                                           ************************************************************************************************************************************************************************************************
Consensus:
                                           TTGTCAACTAATAAAATGCTAAGTAGATAAAATTGTACTCAATTTGTCAGTTGATCAATTTTTCTGTATCTATCAAGGAAACCGAGATATAGAACATCAATCCTTCCGTATCGCTATCCAGGCAGCAAGTGCGCTCTGCTGCTTTTCTGTTCAGACGCTCATATCTCAATCAGGAAAAACGACATCAAAAAG

TTGTCAACTAATAAAATGCTAAGTAGATAAAATTGTACTCAATTTGTCAGTTGATCAATTTTTCTGTATCTATCAAGGAAACCGAGATATAGAACATCAATCCTTCCGTATCGCTATCCAGGCAGCAAGTGCGCTCTGCTGCTTTTCTGTTCAGACGCTCATATCTCAATCAGGAAAAACGACATCAAAAAG
>All.fam_Fam_162_192_1  Nr. of seq. 1 Alignment length(with gaps) = 192 Alignment score = 0.000000 
Crema.WS247_Fam_8_192_31                   TTCAGCTTCATTTTTCACCAAATTCAAAATAACTCATTTCATTCAGATCCTACTANAAAAAGAAAACCACCAATCGAAAGAACTCGTTGATTTACATCAAGTTCTATGGTTAATCTNTTTTCTCATCTTCTTATTTCATTTTTATGATCAAAAAACTGTCCGCGAGAAATCAATTTGACATTTTCGCCACTT
                                           ************************************************************************************************************************************************************************************************
Consensus:
                                           TTCAGCTTCATTTTTCACCAAATTCAAAATAACTCATTTCATTCAGATCCTACTANAAAAAGAAAACCACCAATCGAAAGAACTCGTTGATTTACATCAAGTTCTATGGTTAATCTNTTTTCTCATCTTCTTATTTCATTTTTATGATCAAAAAACTGTCCGCGAGAAATCAATTTGACATTTTCGCCACTT

TTCAGCTTCATTTTTCACCAAATTCAAAATAACTCATTTCATTCAGATCCTACTANAAAAAGAAAACCACCAATCGAAAGAACTCGTTGATTTACATCAAGTTCTATGGTTAATCTNTTTTCTCATCTTCTTATTTCATTTTTATGATCAAAAAACTGTCCGCGAGAAATCAATTTGACATTTTCGCCACTT
>All.fam_Fam_163_192_1  Nr. of seq. 1 Alignment length(with gaps) = 192 Alignment score = 0.000000 
Crema.WS247_Fam_19_192_15                  GTCCGATGAAAACGAAATGAGTTGCGTGTGATTTACTGAATTTCAGCATTCAATTTGGGCGAAAATTAGAAAATGAAGTCTTGCACAGCGTTTTTCGATTGTGAAACAAGAAAATAAGAAAAAGTGGACATTCTATCCATAGAACTAGAACNAACTCAACGAGATCTTTCTAATGGTATTTTCAGTATTACT
                                           ************************************************************************************************************************************************************************************************
Consensus:
                                           GTCCGATGAAAACGAAATGAGTTGCGTGTGATTTACTGAATTTCAGCATTCAATTTGGGCGAAAATTAGAAAATGAAGTCTTGCACAGCGTTTTTCGATTGTGAAACAAGAAAATAAGAAAAAGTGGACATTCTATCCATAGAACTAGAACNAACTCAACGAGATCTTTCTAATGGTATTTTCAGTATTACT

GTCCGATGAAAACGAAATGAGTTGCGTGTGATTTACTGAATTTCAGCATTCAATTTGGGCGAAAATTAGAAAATGAAGTCTTGCACAGCGTTTTTCGATTGTGAAACAAGAAAATAAGAAAAAGTGGACATTCTATCCATAGAACTAGAACNAACTCAACGAGATCTTTCTAATGGTATTTTCAGTATTACT
>All.fam_Fam_164_191_1  Nr. of seq. 1 Alignment length(with gaps) = 191 Alignment score = 0.000000 
Crema.WS247_Fam_50_191_5                   TTTCTCTATCAATATGACCTAATTTTATAAAATTTCCGTGAAAAATAAAGCCGTAATAAAGGATGGCCGATGACGTAAAAGTTGGTCCATTTCTTGGGTTTGTCAAACGTTTTTTCAACACATTTTCATTCGTAACTGTGTCAGTTTTGGTCGGAGCGCAAAGATTTTTATACCAATCGAAAGAGCTNGTT
                                           ***********************************************************************************************************************************************************************************************
Consensus:
                                           TTTCTCTATCAATATGACCTAATTTTATAAAATTTCCGTGAAAAATAAAGCCGTAATAAAGGATGGCCGATGACGTAAAAGTTGGTCCATTTCTTGGGTTTGTCAAACGTTTTTTCAACACATTTTCATTCGTAACTGTGTCAGTTTTGGTCGGAGCGCAAAGATTTTTATACCAATCGAAAGAGCTNGTT

TTTCTCTATCAATATGACCTAATTTTATAAAATTTCCGTGAAAAATAAAGCCGTAATAAAGGATGGCCGATGACGTAAAAGTTGGTCCATTTCTTGGGTTTGTCAAACGTTTTTTCAACACATTTTCATTCGTAACTGTGTCAGTTTTGGTCGGAGCGCAAAGATTTTTATACCAATCGAAAGAGCTNGTT
>All.fam_Fam_165_189_1  Nr. of seq. 1 Alignment length(with gaps) = 189 Alignment score = 0.000000 
Cbren.WS247_Fam_49_189_6                   ACGAAGTTGGTTGCTGGTTTTATTGAAAGGCTCTGTTTTCTAGGACCGGAGTGTCGATCAAAAAAGTAAAATATGGGAAATCCAAACGGTGGATTATCTTCTGATTGACCTGAAAAACCTCTTGTCAATTTCCCATTCTGAATGGATCCAAATTGACTGTGTAATGCATCATAATTCCTGACGAAACTG
                                           *********************************************************************************************************************************************************************************************
Consensus:
                                           ACGAAGTTGGTTGCTGGTTTTATTGAAAGGCTCTGTTTTCTAGGACCGGAGTGTCGATCAAAAAAGTAAAATATGGGAAATCCAAACGGTGGATTATCTTCTGATTGACCTGAAAAACCTCTTGTCAATTTCCCATTCTGAATGGATCCAAATTGACTGTGTAATGCATCATAATTCCTGACGAAACTG

ACGAAGTTGGTTGCTGGTTTTATTGAAAGGCTCTGTTTTCTAGGACCGGAGTGTCGATCAAAAAAGTAAAATATGGGAAATCCAAACGGTGGATTATCTTCTGATTGACCTGAAAAACCTCTTGTCAATTTCCCATTCTGAATGGATCCAAATTGACTGTGTAATGCATCATAATTCCTGACGAAACTG
>All.fam_Fam_166_185_1  Nr. of seq. 1 Alignment length(with gaps) = 185 Alignment score = 0.000000 
Cele.WS201_Fam_149_185_1                   CTGTAGTTTTTTGTCGCATTAATGCAAATTAAACTTCATTCTATAGAAAAATTGTAGAGCATCTTTTTAAAATAAAAATGAATTCAAAATCTTAAAAATGAGCAAAGTTATGAAAGTTTGAAAATTTGAAATTTTCAACAAAAATTTTTTTTGGAAATTTTGGGTCTCGGAAAGGTGCCGGGGTA
                                           *****************************************************************************************************************************************************************************************
Consensus:
                                           CTGTAGTTTTTTGTCGCATTAATGCAAATTAAACTTCATTCTATAGAAAAATTGTAGAGCATCTTTTTAAAATAAAAATGAATTCAAAATCTTAAAAATGAGCAAAGTTATGAAAGTTTGAAAATTTGAAATTTTCAACAAAAATTTTTTTTGGAAATTTTGGGTCTCGGAAAGGTGCCGGGGTA

CTGTAGTTTTTTGTCGCATTAATGCAAATTAAACTTCATTCTATAGAAAAATTGTAGAGCATCTTTTTAAAATAAAAATGAATTCAAAATCTTAAAAATGAGCAAAGTTATGAAAGTTTGAAAATTTGAAATTTTCAACAAAAATTTTTTTTGGAAATTTTGGGTCTCGGAAAGGTGCCGGGGTA
>All.fam_Fam_167_184_1  Nr. of seq. 1 Alignment length(with gaps) = 184 Alignment score = 0.000000 
Cbren.WS247_Fam_42_184_7                   GGCATCCAACCGGTCCGCACGTGTGCTCTTCCGGTCAAGGATCTCTGACAAGATAGATCCAGTGACCTTCCGAAGCACGTTGCCTGACAGATCGCGGTGGTTGGGCATCCAAAGTGTCTCATTGCTGTGTGGTGTAGGCGCACCTCAGACTATGAGCCTTCGACTNATCCCTCTTGGGTCAGTC
                                           ****************************************************************************************************************************************************************************************
Consensus:
                                           GGCATCCAACCGGTCCGCACGTGTGCTCTTCCGGTCAAGGATCTCTGACAAGATAGATCCAGTGACCTTCCGAAGCACGTTGCCTGACAGATCGCGGTGGTTGGGCATCCAAAGTGTCTCATTGCTGTGTGGTGTAGGCGCACCTCAGACTATGAGCCTTCGACTNATCCCTCTTGGGTCAGTC

GGCATCCAACCGGTCCGCACGTGTGCTCTTCCGGTCAAGGATCTCTGACAAGATAGATCCAGTGACCTTCCGAAGCACGTTGCCTGACAGATCGCGGTGGTTGGGCATCCAAAGTGTCTCATTGCTGTGTGGTGTAGGCGCACCTCAGACTATGAGCCTTCGACTNATCCCTCTTGGGTCAGTC
>All.fam_Fam_168_184_1  Nr. of seq. 1 Alignment length(with gaps) = 184 Alignment score = 0.000000 
Cele.WS201_Fam_44_184_5                    GAATACAGAACACCAATTATGTCCGAGAAAAAGATCCNACTCAGAATATNAACATANTCGAATTTGTCGGATGTATAAAGATTCCCGAAGACACTTTCCAATTACCCAAATTGTTCATATTCTAAATNANATTCTCTTACTAGAACACTCTTGGCCAATGTACGCAGCCGAACGTATCATAAGT
                                           ****************************************************************************************************************************************************************************************
Consensus:
                                           GAATACAGAACACCAATTATGTCCGAGAAAAAGATCCNACTCAGAATATNAACATANTCGAATTTGTCGGATGTATAAAGATTCCCGAAGACACTTTCCAATTACCCAAATTGTTCATATTCTAAATNANATTCTCTTACTAGAACACTCTTGGCCAATGTACGCAGCCGAACGTATCATAAGT

GAATACAGAACACCAATTATGTCCGAGAAAAAGATCCNACTCAGAATATNAACATANTCGAATTTGTCGGATGTATAAAGATTCCCGAAGACACTTTCCAATTACCCAAATTGTTCATATTCTAAATNANATTCTCTTACTAGAACACTCTTGGCCAATGTACGCAGCCGAACGTATCATAAGT
>All.fam_Fam_169_184_1  Nr. of seq. 1 Alignment length(with gaps) = 184 Alignment score = 0.000000 
Crema.WS247_Fam_2_184_98                   TTCACAAAAGTCTATATGAGAANTTCCAAAACTGTGCTTTCAACGTGTATTGTCTCTAACTTTTTTTCTGGATGAGATATCTGAAAACAGTAAAGTGCATTCGAATTGGCAATGGATTGTCTACTACTGTGCCAATTTTCAGCCAATAACGTTCAAACTGAACAAGGCCGCACACGCTTGAAGT
                                           ****************************************************************************************************************************************************************************************
Consensus:
                                           TTCACAAAAGTCTATATGAGAANTTCCAAAACTGTGCTTTCAACGTGTATTGTCTCTAACTTTTTTTCTGGATGAGATATCTGAAAACAGTAAAGTGCATTCGAATTGGCAATGGATTGTCTACTACTGTGCCAATTTTCAGCCAATAACGTTCAAACTGAACAAGGCCGCACACGCTTGAAGT

TTCACAAAAGTCTATATGAGAANTTCCAAAACTGTGCTTTCAACGTGTATTGTCTCTAACTTTTTTTCTGGATGAGATATCTGAAAACAGTAAAGTGCATTCGAATTGGCAATGGATTGTCTACTACTGTGCCAATTTTCAGCCAATAACGTTCAAACTGAACAAGGCCGCACACGCTTGAAGT
>All.fam_Fam_170_183_1  Nr. of seq. 1 Alignment length(with gaps) = 183 Alignment score = 0.000000 
Crema.WS247_Fam_44_183_6                   ATAATTTTANTGATTTCTAACCCGGGAGGATTCAAACCCGCGTCTACTGAAGTAAACCTCAGCCCGGATAGTATAGACTCCTTCACCCTCTGATCGAAGTGTGTCTAACCGGTACCGACACAGATAAGAATGGTGGGGGAAGTTAATTTCATAAAAAATACCCTGTTTTTAGGAATTTTAATT
                                           ***************************************************************************************************************************************************************************************
Consensus:
                                           ATAATTTTANTGATTTCTAACCCGGGAGGATTCAAACCCGCGTCTACTGAAGTAAACCTCAGCCCGGATAGTATAGACTCCTTCACCCTCTGATCGAAGTGTGTCTAACCGGTACCGACACAGATAAGAATGGTGGGGGAAGTTAATTTCATAAAAAATACCCTGTTTTTAGGAATTTTAATT

ATAATTTTANTGATTTCTAACCCGGGAGGATTCAAACCCGCGTCTACTGAAGTAAACCTCAGCCCGGATAGTATAGACTCCTTCACCCTCTGATCGAAGTGTGTCTAACCGGTACCGACACAGATAAGAATGGTGGGGGAAGTTAATTTCATAAAAAATACCCTGTTTTTAGGAATTTTAATT
>All.fam_Fam_171_183_1  Nr. of seq. 1 Alignment length(with gaps) = 183 Alignment score = 0.000000 
Crema.WS247_Fam_101_183_2                  AAATCTAATTTTCGGCCGTAAATTGGTGCTTCTGGTCATTTCTTTCGTCTTCTCTAAACAATACAGCTTTGTAGCTATGCGCAAATGAAAGAACGTGTTCGTTTCCACTAATACAATTACTTATCCTGATTATAACTGTCATTCTATGACTCAGACAACTCAATGAGACACAAAAACGGCTGA
                                           ***************************************************************************************************************************************************************************************
Consensus:
                                           AAATCTAATTTTCGGCCGTAAATTGGTGCTTCTGGTCATTTCTTTCGTCTTCTCTAAACAATACAGCTTTGTAGCTATGCGCAAATGAAAGAACGTGTTCGTTTCCACTAATACAATTACTTATCCTGATTATAACTGTCATTCTATGACTCAGACAACTCAATGAGACACAAAAACGGCTGA

AAATCTAATTTTCGGCCGTAAATTGGTGCTTCTGGTCATTTCTTTCGTCTTCTCTAAACAATACAGCTTTGTAGCTATGCGCAAATGAAAGAACGTGTTCGTTTCCACTAATACAATTACTTATCCTGATTATAACTGTCATTCTATGACTCAGACAACTCAATGAGACACAAAAACGGCTGA
>All.fam_Fam_172_182_1  Nr. of seq. 1 Alignment length(with gaps) = 182 Alignment score = 0.000000 
Cbrig.WS247_Fam_26_182_7                   CATGTCATAATTGTGCTAGAAAGATGCTTTTTAACCACCATGTTGAAAGATTCACTGAAGAGCGATGTCTAGAATAGTCCTCATTTTGAGCGTTTTTTAGGTCAAAATTACCGATTTTCTGTGAATTTTTTCAAGTATTCAACGGAAAGATGGCCGTGTCACTATATTTTAACCAGATTAAG
                                           **************************************************************************************************************************************************************************************
Consensus:
                                           CATGTCATAATTGTGCTAGAAAGATGCTTTTTAACCACCATGTTGAAAGATTCACTGAAGAGCGATGTCTAGAATAGTCCTCATTTTGAGCGTTTTTTAGGTCAAAATTACCGATTTTCTGTGAATTTTTTCAAGTATTCAACGGAAAGATGGCCGTGTCACTATATTTTAACCAGATTAAG

CATGTCATAATTGTGCTAGAAAGATGCTTTTTAACCACCATGTTGAAAGATTCACTGAAGAGCGATGTCTAGAATAGTCCTCATTTTGAGCGTTTTTTAGGTCAAAATTACCGATTTTCTGTGAATTTTTTCAAGTATTCAACGGAAAGATGGCCGTGTCACTATATTTTAACCAGATTAAG
>All.fam_Fam_173_181_1  Nr. of seq. 1 Alignment length(with gaps) = 181 Alignment score = 0.000000 
Cele.WS201_Fam_150_181_1                   TTTTTAACTTTTAAATCCACTAAAACTTGGAATGGTACAGAACATGCAAATTGTAATTTTAAGAACTGAATGTGGTTTCGAATATTCATGGATTGCTTTATTCGAACACTGACTCTGAAATATTTTGCATCCATTTGACTATTAATTGTCATATTATACCGAACACTACTAACTTTACTGG
                                           *************************************************************************************************************************************************************************************
Consensus:
                                           TTTTTAACTTTTAAATCCACTAAAACTTGGAATGGTACAGAACATGCAAATTGTAATTTTAAGAACTGAATGTGGTTTCGAATATTCATGGATTGCTTTATTCGAACACTGACTCTGAAATATTTTGCATCCATTTGACTATTAATTGTCATATTATACCGAACACTACTAACTTTACTGG

TTTTTAACTTTTAAATCCACTAAAACTTGGAATGGTACAGAACATGCAAATTGTAATTTTAAGAACTGAATGTGGTTTCGAATATTCATGGATTGCTTTATTCGAACACTGACTCTGAAATATTTTGCATCCATTTGACTATTAATTGTCATATTATACCGAACACTACTAACTTTACTGG
>All.fam_Fam_174_181_1  Nr. of seq. 1 Alignment length(with gaps) = 181 Alignment score = 0.000000 
Crema.WS247_Fam_45_181_6                   ATTCTTTCTTGTGTCGGATCCTGTAAGACTCGGTCAGTTACGCTGCGAGTAGTCTTACCTATGGGCTGTGTTTACTCACGGTAGACGCGGGATTGAATCCACCCGGGATAGAATATTTTAGAAATTTCATAAAAAGTATCAAAAAACAGTATAATTTCGTTTCTTTATGACTTCCAACACC
                                           *************************************************************************************************************************************************************************************
Consensus:
                                           ATTCTTTCTTGTGTCGGATCCTGTAAGACTCGGTCAGTTACGCTGCGAGTAGTCTTACCTATGGGCTGTGTTTACTCACGGTAGACGCGGGATTGAATCCACCCGGGATAGAATATTTTAGAAATTTCATAAAAAGTATCAAAAAACAGTATAATTTCGTTTCTTTATGACTTCCAACACC

ATTCTTTCTTGTGTCGGATCCTGTAAGACTCGGTCAGTTACGCTGCGAGTAGTCTTACCTATGGGCTGTGTTTACTCACGGTAGACGCGGGATTGAATCCACCCGGGATAGAATATTTTAGAAATTTCATAAAAAGTATCAAAAAACAGTATAATTTCGTTTCTTTATGACTTCCAACACC
>All.fam_Fam_175_180_1  Nr. of seq. 1 Alignment length(with gaps) = 180 Alignment score = 0.000000 
Cbren.WS247_Fam_193_180_1                  TTTTTCTTAAAATGAAGCAATCGCTAAGATAATTCGGGGATATTTTCCCCAGTGGCTGTAGTGTCAAAAAAACATAATTTGAGCCCTGAGAAATGCCTAGTTAGGGCTGTGCAGCCAGGAATGCAAAAACGAAAATCCCAGTAGAAGTGGGATATAGGGTAAAATTTTGATGAATCACAA
                                           ************************************************************************************************************************************************************************************
Consensus:
                                           TTTTTCTTAAAATGAAGCAATCGCTAAGATAATTCGGGGATATTTTCCCCAGTGGCTGTAGTGTCAAAAAAACATAATTTGAGCCCTGAGAAATGCCTAGTTAGGGCTGTGCAGCCAGGAATGCAAAAACGAAAATCCCAGTAGAAGTGGGATATAGGGTAAAATTTTGATGAATCACAA

TTTTTCTTAAAATGAAGCAATCGCTAAGATAATTCGGGGATATTTTCCCCAGTGGCTGTAGTGTCAAAAAAACATAATTTGAGCCCTGAGAAATGCCTAGTTAGGGCTGTGCAGCCAGGAATGCAAAAACGAAAATCCCAGTAGAAGTGGGATATAGGGTAAAATTTTGATGAATCACAA
>All.fam_Fam_176_180_1  Nr. of seq. 1 Alignment length(with gaps) = 180 Alignment score = 0.000000 
Cele.WS201_Fam_151_180_1                   CAAAATATCTCTAGTTTTTAAAAAACAGTTCAAATTTTGGGTTCACTCTTATTACTTTACAGTGATTGTTACATTGTAGACTCTGTGGACTTGTCCAACTGTCTACGACGGCATGAGTTTAGTAAAAAGGTTGTACCATGAACTGAATCAAATTGGAAAATTTGGAAAATCTGCGAGAAT
                                           ************************************************************************************************************************************************************************************
Consensus:
                                           CAAAATATCTCTAGTTTTTAAAAAACAGTTCAAATTTTGGGTTCACTCTTATTACTTTACAGTGATTGTTACATTGTAGACTCTGTGGACTTGTCCAACTGTCTACGACGGCATGAGTTTAGTAAAAAGGTTGTACCATGAACTGAATCAAATTGGAAAATTTGGAAAATCTGCGAGAAT

CAAAATATCTCTAGTTTTTAAAAAACAGTTCAAATTTTGGGTTCACTCTTATTACTTTACAGTGATTGTTACATTGTAGACTCTGTGGACTTGTCCAACTGTCTACGACGGCATGAGTTTAGTAAAAAGGTTGTACCATGAACTGAATCAAATTGGAAAATTTGGAAAATCTGCGAGAAT
>All.fam_Fam_177_180_1  Nr. of seq. 1 Alignment length(with gaps) = 180 Alignment score = 0.000000 
Crema.WS247_Fam_3_180_79                   TTTTGAGATTTGGTCCAAGTGGACTTTTCTGCCAATACATTTTTTATCAGAACTCAGTCAGTTTTGGACGGATCNCAGAGATTTTTATACCATTCGAAAGCTCTCGTTTTTCTCTATAAAAATGATCTAATTTAAAAAAATTTTGTTCAAAAATAAAGTTGTAGTGACATTTCCGTCAAT
                                           ************************************************************************************************************************************************************************************
Consensus:
                                           TTTTGAGATTTGGTCCAAGTGGACTTTTCTGCCAATACATTTTTTATCAGAACTCAGTCAGTTTTGGACGGATCNCAGAGATTTTTATACCATTCGAAAGCTCTCGTTTTTCTCTATAAAAATGATCTAATTTAAAAAAATTTTGTTCAAAAATAAAGTTGTAGTGACATTTCCGTCAAT

TTTTGAGATTTGGTCCAAGTGGACTTTTCTGCCAATACATTTTTTATCAGAACTCAGTCAGTTTTGGACGGATCNCAGAGATTTTTATACCATTCGAAAGCTCTCGTTTTTCTCTATAAAAATGATCTAATTTAAAAAAATTTTGTTCAAAAATAAAGTTGTAGTGACATTTCCGTCAAT
>All.fam_Fam_178_180_1  Nr. of seq. 1 Alignment length(with gaps) = 180 Alignment score = 0.000000 
Crema.WS247_Fam_29_180_10                  AGCAGTTTTCAATGGTACGGAAACCCAGGAAAACAGGGCACGAGAGCGTCATCCTTTTGGCCCATAATAGTATGAAACATGTCAGTTAAAATAGTCTAAACGGTGCCGCTTCAGCTCTCTACAATTGAGGTCATTTGACCTTTCGAATTTCCAGTAAATCTAAGCAATACAGTGAAAAGT
                                           ************************************************************************************************************************************************************************************
Consensus:
                                           AGCAGTTTTCAATGGTACGGAAACCCAGGAAAACAGGGCACGAGAGCGTCATCCTTTTGGCCCATAATAGTATGAAACATGTCAGTTAAAATAGTCTAAACGGTGCCGCTTCAGCTCTCTACAATTGAGGTCATTTGACCTTTCGAATTTCCAGTAAATCTAAGCAATACAGTGAAAAGT

AGCAGTTTTCAATGGTACGGAAACCCAGGAAAACAGGGCACGAGAGCGTCATCCTTTTGGCCCATAATAGTATGAAACATGTCAGTTAAAATAGTCTAAACGGTGCCGCTTCAGCTCTCTACAATTGAGGTCATTTGACCTTTCGAATTTCCAGTAAATCTAAGCAATACAGTGAAAAGT
>All.fam_Fam_179_179_1  Nr. of seq. 1 Alignment length(with gaps) = 179 Alignment score = 0.000000 
Crema.WS247_Fam_63_179_4                   CACGTAATAAATAGAATTCGGGTCAGGACGTGTAACGCTTTCTCATGATGATAGGGATGAACAATACGAACAAAATGGTGGTGGCGGTTTTGGGTTATCTATCACGAACCTCGAGATCCAGGCGCTCAAAGTTTCCGTCCGTTCTCAGATTTCCTTCAAAAAGTGCATTTGCAAACTGA
                                           ***********************************************************************************************************************************************************************************
Consensus:
                                           CACGTAATAAATAGAATTCGGGTCAGGACGTGTAACGCTTTCTCATGATGATAGGGATGAACAATACGAACAAAATGGTGGTGGCGGTTTTGGGTTATCTATCACGAACCTCGAGATCCAGGCGCTCAAAGTTTCCGTCCGTTCTCAGATTTCCTTCAAAAAGTGCATTTGCAAACTGA

CACGTAATAAATAGAATTCGGGTCAGGACGTGTAACGCTTTCTCATGATGATAGGGATGAACAATACGAACAAAATGGTGGTGGCGGTTTTGGGTTATCTATCACGAACCTCGAGATCCAGGCGCTCAAAGTTTCCGTCCGTTCTCAGATTTCCTTCAAAAAGTGCATTTGCAAACTGA
>All.fam_Fam_180_178_1  Nr. of seq. 1 Alignment length(with gaps) = 178 Alignment score = 0.000000 
Cele.WS201_Fam_152_178_1                   ATTTCGGAATTAGTTTGAGAATAAAAGAATCCATTAGTATTTGAAATAACGTTCAGTTCTCGAAATTAGATCAGAATAGTTTTATAAAATCCCGAGTTTTGTGGTCTTACGAGTTAAAAAAAAAACATCGTAGTTTATTGCTATAAATTGACAATTAACAATTAAATGGATACAACAC
                                           **********************************************************************************************************************************************************************************
Consensus:
                                           ATTTCGGAATTAGTTTGAGAATAAAAGAATCCATTAGTATTTGAAATAACGTTCAGTTCTCGAAATTAGATCAGAATAGTTTTATAAAATCCCGAGTTTTGTGGTCTTACGAGTTAAAAAAAAAACATCGTAGTTTATTGCTATAAATTGACAATTAACAATTAAATGGATACAACAC

ATTTCGGAATTAGTTTGAGAATAAAAGAATCCATTAGTATTTGAAATAACGTTCAGTTCTCGAAATTAGATCAGAATAGTTTTATAAAATCCCGAGTTTTGTGGTCTTACGAGTTAAAAAAAAAACATCGTAGTTTATTGCTATAAATTGACAATTAACAATTAAATGGATACAACAC
>All.fam_Fam_181_176_1  Nr. of seq. 1 Alignment length(with gaps) = 176 Alignment score = 0.000000 
Cbren.WS247_Fam_194_176_1                  TATAAACCTGCCTCTCATACCTAAAATTTGGCGGATTGGCAATAAGAATTGTATGTTTTTACTATCGGCATAATTATTACAACGATTTGACTAAGTTTCAGAAAACTTCAGCAAAGAATTGGAAAATTTTTTGGTTTAGGAGGCGACATTTTTGTCGAAAATTGGACAAATGTGAA
                                           ********************************************************************************************************************************************************************************
Consensus:
                                           TATAAACCTGCCTCTCATACCTAAAATTTGGCGGATTGGCAATAAGAATTGTATGTTTTTACTATCGGCATAATTATTACAACGATTTGACTAAGTTTCAGAAAACTTCAGCAAAGAATTGGAAAATTTTTTGGTTTAGGAGGCGACATTTTTGTCGAAAATTGGACAAATGTGAA

TATAAACCTGCCTCTCATACCTAAAATTTGGCGGATTGGCAATAAGAATTGTATGTTTTTACTATCGGCATAATTATTACAACGATTTGACTAAGTTTCAGAAAACTTCAGCAAAGAATTGGAAAATTTTTTGGTTTAGGAGGCGACATTTTTGTCGAAAATTGGACAAATGTGAA
>All.fam_Fam_182_174_1  Nr. of seq. 1 Alignment length(with gaps) = 174 Alignment score = 0.000000 
Cbren.WS247_Fam_19_174_17                  AAAATCCAAAAATATGACCTTTTTTATCCTGATATTTTAGGATTTTGGTCTATTTCTGTCCGCCCTGAAAAAGTTTGAGCTTCTAATGGTCCAGACTTGTGATAATTTGTTTCAATACGTTGTAGTTCATCATTTTGTGCTGTATTCTCGATTGAAAAATTAATTTTTTAGTCA
                                           ******************************************************************************************************************************************************************************
Consensus:
                                           AAAATCCAAAAATATGACCTTTTTTATCCTGATATTTTAGGATTTTGGTCTATTTCTGTCCGCCCTGAAAAAGTTTGAGCTTCTAATGGTCCAGACTTGTGATAATTTGTTTCAATACGTTGTAGTTCATCATTTTGTGCTGTATTCTCGATTGAAAAATTAATTTTTTAGTCA

AAAATCCAAAAATATGACCTTTTTTATCCTGATATTTTAGGATTTTGGTCTATTTCTGTCCGCCCTGAAAAAGTTTGAGCTTCTAATGGTCCAGACTTGTGATAATTTGTTTCAATACGTTGTAGTTCATCATTTTGTGCTGTATTCTCGATTGAAAAATTAATTTTTTAGTCA
>All.fam_Fam_183_174_1  Nr. of seq. 1 Alignment length(with gaps) = 174 Alignment score = 0.000000 
Cbren.WS247_Fam_116_174_2                  CTTCGACTGTTGTCTTCCGCTCATGCTATATAGACCTGGACATCAATGAGAGCATTCGTAACCAGCCCCTCGTAAGAACTCCGGTTCTCGCCCGTTGGCGGTTTATTCTCGTTCAGGATCTAACAGCTTCTAGATGAATCACAAAGAAGATATGCTTCACTGTCTGATCTCGAA
                                           ******************************************************************************************************************************************************************************
Consensus:
                                           CTTCGACTGTTGTCTTCCGCTCATGCTATATAGACCTGGACATCAATGAGAGCATTCGTAACCAGCCCCTCGTAAGAACTCCGGTTCTCGCCCGTTGGCGGTTTATTCTCGTTCAGGATCTAACAGCTTCTAGATGAATCACAAAGAAGATATGCTTCACTGTCTGATCTCGAA

CTTCGACTGTTGTCTTCCGCTCATGCTATATAGACCTGGACATCAATGAGAGCATTCGTAACCAGCCCCTCGTAAGAACTCCGGTTCTCGCCCGTTGGCGGTTTATTCTCGTTCAGGATCTAACAGCTTCTAGATGAATCACAAAGAAGATATGCTTCACTGTCTGATCTCGAA
>All.fam_Fam_184_174_1  Nr. of seq. 1 Alignment length(with gaps) = 174 Alignment score = 0.000000 
Cele.WS201_Fam_65_174_3                    TTAATCAGAAATATATTGAACTTTTGAAACATGTCTCAACTTTTATTTTTTTTAGATTACGATGGCTCGTTTTTCAAGCTATGAATAACTTTCAAGTTTTTTGAAATAACTGGAACTATTTTTTAAAATGAGTGTGTATATGTACAAACGCATGGCATTCATATACATATAGAT
                                           ******************************************************************************************************************************************************************************
Consensus:
                                           TTAATCAGAAATATATTGAACTTTTGAAACATGTCTCAACTTTTATTTTTTTTAGATTACGATGGCTCGTTTTTCAAGCTATGAATAACTTTCAAGTTTTTTGAAATAACTGGAACTATTTTTTAAAATGAGTGTGTATATGTACAAACGCATGGCATTCATATACATATAGAT

TTAATCAGAAATATATTGAACTTTTGAAACATGTCTCAACTTTTATTTTTTTTAGATTACGATGGCTCGTTTTTCAAGCTATGAATAACTTTCAAGTTTTTTGAAATAACTGGAACTATTTTTTAAAATGAGTGTGTATATGTACAAACGCATGGCATTCATATACATATAGAT
>All.fam_Fam_185_174_1  Nr. of seq. 1 Alignment length(with gaps) = 174 Alignment score = 0.000000 
Crema.WS247_Fam_78_174_3                   TGGTATAAAAATCTTCAAGATCCGACAAAAACTGAGAACGTTATAGAAGAAACCGTTTTGGTAGTAAAGTTGGACGATCACTCAAAGTATGGCCATCTCTCATTGGAGCTTCATTTTTTATGAAAATTTTTTCAATCCAGGTCATTTTGATAGAGGAGAATACGGGCTTTCTGA
                                           ******************************************************************************************************************************************************************************
Consensus:
                                           TGGTATAAAAATCTTCAAGATCCGACAAAAACTGAGAACGTTATAGAAGAAACCGTTTTGGTAGTAAAGTTGGACGATCACTCAAAGTATGGCCATCTCTCATTGGAGCTTCATTTTTTATGAAAATTTTTTCAATCCAGGTCATTTTGATAGAGGAGAATACGGGCTTTCTGA

TGGTATAAAAATCTTCAAGATCCGACAAAAACTGAGAACGTTATAGAAGAAACCGTTTTGGTAGTAAAGTTGGACGATCACTCAAAGTATGGCCATCTCTCATTGGAGCTTCATTTTTTATGAAAATTTTTTCAATCCAGGTCATTTTGATAGAGGAGAATACGGGCTTTCTGA
>All.fam_Fam_186_172_1  Nr. of seq. 1 Alignment length(with gaps) = 172 Alignment score = 0.000000 
Cbren.WS247_Fam_195_172_1                  GCTATCTCACAGGTAAAATCAATTTTTATGCATATAAGTTGCCATTCCAACAGCTCGTCTGCCCAAGGAATTCTTACAATCCGCCTCAGAATAGTTTCAAGAACCCTCAAAAAAGCCAAAAAGTGATGGTCACGGAATGGCGATTCCGAGTGTTTCATGTTAAATAAAACAG
                                           ****************************************************************************************************************************************************************************
Consensus:
                                           GCTATCTCACAGGTAAAATCAATTTTTATGCATATAAGTTGCCATTCCAACAGCTCGTCTGCCCAAGGAATTCTTACAATCCGCCTCAGAATAGTTTCAAGAACCCTCAAAAAAGCCAAAAAGTGATGGTCACGGAATGGCGATTCCGAGTGTTTCATGTTAAATAAAACAG

GCTATCTCACAGGTAAAATCAATTTTTATGCATATAAGTTGCCATTCCAACAGCTCGTCTGCCCAAGGAATTCTTACAATCCGCCTCAGAATAGTTTCAAGAACCCTCAAAAAAGCCAAAAAGTGATGGTCACGGAATGGCGATTCCGAGTGTTTCATGTTAAATAAAACAG
>All.fam_Fam_187_172_1  Nr. of seq. 1 Alignment length(with gaps) = 172 Alignment score = 0.000000 
Cele.WS201_Fam_153_172_1                   CAAACATAGGCAACCAAAAATATTTTCCAAGTTTTTATTGATTTGTTGCACATTGAAAAAAACTTTTTTCGGGTTTTTTAAAATGAATATCATAGCTACAGAAACGGTTGTACACTTTTCTGAAAATACAAAAAATTTGCAATTTTTATAGCTAGGAGACTTTTTGAATGCC
                                           ****************************************************************************************************************************************************************************
Consensus:
                                           CAAACATAGGCAACCAAAAATATTTTCCAAGTTTTTATTGATTTGTTGCACATTGAAAAAAACTTTTTTCGGGTTTTTTAAAATGAATATCATAGCTACAGAAACGGTTGTACACTTTTCTGAAAATACAAAAAATTTGCAATTTTTATAGCTAGGAGACTTTTTGAATGCC

CAAACATAGGCAACCAAAAATATTTTCCAAGTTTTTATTGATTTGTTGCACATTGAAAAAAACTTTTTTCGGGTTTTTTAAAATGAATATCATAGCTACAGAAACGGTTGTACACTTTTCTGAAAATACAAAAAATTTGCAATTTTTATAGCTAGGAGACTTTTTGAATGCC
>All.fam_Fam_188_171_1  Nr. of seq. 1 Alignment length(with gaps) = 171 Alignment score = 0.000000 
Cbren.WS247_Fam_196_171_1                  AGAGCGAGATTTGTGAGAAATTCCGAGAAATGAGCCTTCGAAACACGTATACCTGATTTTTGAGAAAATTTCGCAAAAACTGAATTTTGTTCGTTCAATATAGTTTAATCGGTATTGATCTGTTTCGATAACGCTAACGTTGGCTTCTCCGATCGTGTTCGAACTGAATCG
                                           ***************************************************************************************************************************************************************************
Consensus:
                                           AGAGCGAGATTTGTGAGAAATTCCGAGAAATGAGCCTTCGAAACACGTATACCTGATTTTTGAGAAAATTTCGCAAAAACTGAATTTTGTTCGTTCAATATAGTTTAATCGGTATTGATCTGTTTCGATAACGCTAACGTTGGCTTCTCCGATCGTGTTCGAACTGAATCG

AGAGCGAGATTTGTGAGAAATTCCGAGAAATGAGCCTTCGAAACACGTATACCTGATTTTTGAGAAAATTTCGCAAAAACTGAATTTTGTTCGTTCAATATAGTTTAATCGGTATTGATCTGTTTCGATAACGCTAACGTTGGCTTCTCCGATCGTGTTCGAACTGAATCG
>All.fam_Fam_189_171_1  Nr. of seq. 1 Alignment length(with gaps) = 171 Alignment score = 0.000000 
Crema.WS247_Fam_79_171_3                   TGTCATTTTCAGGTTTCTTTTTTACAAAAATATCAATTTTACGTGACTAGAAGTAAAAAAACATGTGAAAATTACAGATTTATGTCAAAAAGCAATCTAAAACAGTCAAAATCGACCAAATTTCGCNAACGCGCCAAAGGTGCGCCAGTCTCTCTGCCTACTGCTGAAAAA
                                           ***************************************************************************************************************************************************************************
Consensus:
                                           TGTCATTTTCAGGTTTCTTTTTTACAAAAATATCAATTTTACGTGACTAGAAGTAAAAAAACATGTGAAAATTACAGATTTATGTCAAAAAGCAATCTAAAACAGTCAAAATCGACCAAATTTCGCNAACGCGCCAAAGGTGCGCCAGTCTCTCTGCCTACTGCTGAAAAA

TGTCATTTTCAGGTTTCTTTTTTACAAAAATATCAATTTTACGTGACTAGAAGTAAAAAAACATGTGAAAATTACAGATTTATGTCAAAAAGCAATCTAAAACAGTCAAAATCGACCAAATTTCGCNAACGCGCCAAAGGTGCGCCAGTCTCTCTGCCTACTGCTGAAAAA
>All.fam_Fam_190_171_1  Nr. of seq. 1 Alignment length(with gaps) = 171 Alignment score = 0.000000 
Crema.WS247_Fam_153_171_1                  GTCGTAACCGCATAGGTAACCCAGGAAACCTGGAGAAATGCTATAAAACGCGGGCTGAGGTTTACTTCAGTAGAAATGAGTTTGAATCTTCTCGGTCTAGAAAACATAAGAAATAAAAGGAATTGGGATACTTTCTATTCATCTGACTTCTTCCCACCATTCTTACTCAGT
                                           ***************************************************************************************************************************************************************************
Consensus:
                                           GTCGTAACCGCATAGGTAACCCAGGAAACCTGGAGAAATGCTATAAAACGCGGGCTGAGGTTTACTTCAGTAGAAATGAGTTTGAATCTTCTCGGTCTAGAAAACATAAGAAATAAAAGGAATTGGGATACTTTCTATTCATCTGACTTCTTCCCACCATTCTTACTCAGT

GTCGTAACCGCATAGGTAACCCAGGAAACCTGGAGAAATGCTATAAAACGCGGGCTGAGGTTTACTTCAGTAGAAATGAGTTTGAATCTTCTCGGTCTAGAAAACATAAGAAATAAAAGGAATTGGGATACTTTCTATTCATCTGACTTCTTCCCACCATTCTTACTCAGT
>All.fam_Fam_191_170_1  Nr. of seq. 1 Alignment length(with gaps) = 170 Alignment score = 0.000000 
Cbren.WS247_Fam_90_170_3                   TCTCCAATCTTTTCGTGAGATTTTTTGTATACTCACTCACAAGACCATAATTCTGCTCATACTACCTGTTTTTCTCCTATTTTTTGCCTTTGGAGATGTTCCAGTATTTCATGGGTGAAGTGTGTGGGAGAGCATTACTAACCATCATTTTCGACATTTTCGAATGAAAT
                                           **************************************************************************************************************************************************************************
Consensus:
                                           TCTCCAATCTTTTCGTGAGATTTTTTGTATACTCACTCACAAGACCATAATTCTGCTCATACTACCTGTTTTTCTCCTATTTTTTGCCTTTGGAGATGTTCCAGTATTTCATGGGTGAAGTGTGTGGGAGAGCATTACTAACCATCATTTTCGACATTTTCGAATGAAAT

TCTCCAATCTTTTCGTGAGATTTTTTGTATACTCACTCACAAGACCATAATTCTGCTCATACTACCTGTTTTTCTCCTATTTTTTGCCTTTGGAGATGTTCCAGTATTTCATGGGTGAAGTGTGTGGGAGAGCATTACTAACCATCATTTTCGACATTTTCGAATGAAAT
>All.fam_Fam_192_170_1  Nr. of seq. 1 Alignment length(with gaps) = 170 Alignment score = 0.000000 
Cbren.WS247_Fam_197_170_1                  TGAAACTGAACAAATGATTGATACTAGGAGCAGAACAAAGATCTCAATAACAATACTATTTCAAAAAACTCCCAAAAATTTAGAATTTTAGACCCTAAAATGACCGACGTCTGAGCATTCAACATCTCTTCAACGCATTGTCCAACAGTGCTACTTGGAGCTTGAAATGC
                                           **************************************************************************************************************************************************************************
Consensus:
                                           TGAAACTGAACAAATGATTGATACTAGGAGCAGAACAAAGATCTCAATAACAATACTATTTCAAAAAACTCCCAAAAATTTAGAATTTTAGACCCTAAAATGACCGACGTCTGAGCATTCAACATCTCTTCAACGCATTGTCCAACAGTGCTACTTGGAGCTTGAAATGC

TGAAACTGAACAAATGATTGATACTAGGAGCAGAACAAAGATCTCAATAACAATACTATTTCAAAAAACTCCCAAAAATTTAGAATTTTAGACCCTAAAATGACCGACGTCTGAGCATTCAACATCTCTTCAACGCATTGTCCAACAGTGCTACTTGGAGCTTGAAATGC
>All.fam_Fam_193_170_1  Nr. of seq. 1 Alignment length(with gaps) = 170 Alignment score = 0.000000 
Crema.WS247_Fam_154_170_1                  AATCATCTCGACTAGATCAACGGAATCGAGGTACGGTGTCAAAACCTCACAATCACCTGAGATTCAGATAAATGCGGCAAAGTCCTGCACGTCGATTCAACCAATCAATTCGATGTTTCTATCGTATAACAATGGGAAAGAGTCCAACTGATTAGAGAGGAGATTGGGAC
                                           **************************************************************************************************************************************************************************
Consensus:
                                           AATCATCTCGACTAGATCAACGGAATCGAGGTACGGTGTCAAAACCTCACAATCACCTGAGATTCAGATAAATGCGGCAAAGTCCTGCACGTCGATTCAACCAATCAATTCGATGTTTCTATCGTATAACAATGGGAAAGAGTCCAACTGATTAGAGAGGAGATTGGGAC

AATCATCTCGACTAGATCAACGGAATCGAGGTACGGTGTCAAAACCTCACAATCACCTGAGATTCAGATAAATGCGGCAAAGTCCTGCACGTCGATTCAACCAATCAATTCGATGTTTCTATCGTATAACAATGGGAAAGAGTCCAACTGATTAGAGAGGAGATTGGGAC
>All.fam_Fam_194_169_1  Nr. of seq. 1 Alignment length(with gaps) = 169 Alignment score = 0.000000 
Cbren.WS247_Fam_22_169_14                  AAACTATAAACCACATTCCTGTTTGCTGGCTGCCTGTACTACACGTATATCTTGATTTTTGCATTCCCGGCTGCAACAGAAGAACAAGACGTTTGTGAGGGCTCGGATGGTGTTTAAATTGCTTCAAAGACCGTGTCGGAATCGTGATAACCTTTGTAGACCGATATCG
                                           *************************************************************************************************************************************************************************
Consensus:
                                           AAACTATAAACCACATTCCTGTTTGCTGGCTGCCTGTACTACACGTATATCTTGATTTTTGCATTCCCGGCTGCAACAGAAGAACAAGACGTTTGTGAGGGCTCGGATGGTGTTTAAATTGCTTCAAAGACCGTGTCGGAATCGTGATAACCTTTGTAGACCGATATCG

AAACTATAAACCACATTCCTGTTTGCTGGCTGCCTGTACTACACGTATATCTTGATTTTTGCATTCCCGGCTGCAACAGAAGAACAAGACGTTTGTGAGGGCTCGGATGGTGTTTAAATTGCTTCAAAGACCGTGTCGGAATCGTGATAACCTTTGTAGACCGATATCG
>All.fam_Fam_195_169_1  Nr. of seq. 1 Alignment length(with gaps) = 169 Alignment score = 0.000000 
Cbren.WS247_Fam_38_169_8                   GTTCCACCACAATATGAAAAGATGTAACACGGTGTTTTTAACGCATTGGACACAATCCGAACCCTCATTAACATCCCATTCTGATGATTCACTTGCAGATGCAAAAATCAAGAGAAATCAGTAGTGCAGGCAGCGAGCAGACAGAAATGTCAAATAAAGTTTTGATATC
                                           *************************************************************************************************************************************************************************
Consensus:
                                           GTTCCACCACAATATGAAAAGATGTAACACGGTGTTTTTAACGCATTGGACACAATCCGAACCCTCATTAACATCCCATTCTGATGATTCACTTGCAGATGCAAAAATCAAGAGAAATCAGTAGTGCAGGCAGCGAGCAGACAGAAATGTCAAATAAAGTTTTGATATC

GTTCCACCACAATATGAAAAGATGTAACACGGTGTTTTTAACGCATTGGACACAATCCGAACCCTCATTAACATCCCATTCTGATGATTCACTTGCAGATGCAAAAATCAAGAGAAATCAGTAGTGCAGGCAGCGAGCAGACAGAAATGTCAAATAAAGTTTTGATATC
>All.fam_Fam_196_168_1  Nr. of seq. 1 Alignment length(with gaps) = 168 Alignment score = 0.000000 
Cbren.WS247_Fam_198_168_1                  GTACTCTCACTTCTTCTGAAGTCGTCAAATAACATCCAGAACTGAACAGTTGCTCTAAATTGTTTGGTAATCACCTGATTCTCTCAACAAAGCCGTATCAGAACGGCATCGTGTGGTTTTCCAAGAAAAAGTTCTTGAGGTGTATATTTACTGATGATCCTCCCTCAA
                                           ************************************************************************************************************************************************************************
Consensus:
                                           GTACTCTCACTTCTTCTGAAGTCGTCAAATAACATCCAGAACTGAACAGTTGCTCTAAATTGTTTGGTAATCACCTGATTCTCTCAACAAAGCCGTATCAGAACGGCATCGTGTGGTTTTCCAAGAAAAAGTTCTTGAGGTGTATATTTACTGATGATCCTCCCTCAA

GTACTCTCACTTCTTCTGAAGTCGTCAAATAACATCCAGAACTGAACAGTTGCTCTAAATTGTTTGGTAATCACCTGATTCTCTCAACAAAGCCGTATCAGAACGGCATCGTGTGGTTTTCCAAGAAAAAGTTCTTGAGGTGTATATTTACTGATGATCCTCCCTCAA
>All.fam_Fam_197_168_1  Nr. of seq. 1 Alignment length(with gaps) = 168 Alignment score = 0.000000 
Cele.WS201_Fam_66_168_3                    TTTATTTTTGTTTTTTTGTGCCTACATATACCTGTTGAAATTGGAATTCAAGACAAAAACCCCTNTAGCGCGTCTGAAAATTGATATCTAGGTCCANAAACTTACCAATAATATTTTAAAANAATCTAGAATCCAAATCTATCAAAACATTTCCGGAATTCCATAATT
                                           ************************************************************************************************************************************************************************
Consensus:
                                           TTTATTTTTGTTTTTTTGTGCCTACATATACCTGTTGAAATTGGAATTCAAGACAAAAACCCCTNTAGCGCGTCTGAAAATTGATATCTAGGTCCANAAACTTACCAATAATATTTTAAAANAATCTAGAATCCAAATCTATCAAAACATTTCCGGAATTCCATAATT

TTTATTTTTGTTTTTTTGTGCCTACATATACCTGTTGAAATTGGAATTCAAGACAAAAACCCCTNTAGCGCGTCTGAAAATTGATATCTAGGTCCANAAACTTACCAATAATATTTTAAAANAATCTAGAATCCAAATCTATCAAAACATTTCCGGAATTCCATAATT
>All.fam_Fam_198_168_1  Nr. of seq. 1 Alignment length(with gaps) = 168 Alignment score = 0.000000 
Cele.WS201_Fam_92_168_2                    AATTCAATTTTTTACATACATATGACTGCACTTTTTTGCAAAAAAAAAAATTTGGAATTTTGGGAGAATTTTTATAAAAATGGATTGCTAATTTGTTTTTAGTATTATGGGTACGATTCGGGACCAAGAAATTCAATTTTCAGCCCCGCTACAGGCGTTTTGGTCTTC
                                           ************************************************************************************************************************************************************************
Consensus:
                                           AATTCAATTTTTTACATACATATGACTGCACTTTTTTGCAAAAAAAAAAATTTGGAATTTTGGGAGAATTTTTATAAAAATGGATTGCTAATTTGTTTTTAGTATTATGGGTACGATTCGGGACCAAGAAATTCAATTTTCAGCCCCGCTACAGGCGTTTTGGTCTTC

AATTCAATTTTTTACATACATATGACTGCACTTTTTTGCAAAAAAAAAAATTTGGAATTTTGGGAGAATTTTTATAAAAATGGATTGCTAATTTGTTTTTAGTATTATGGGTACGATTCGGGACCAAGAAATTCAATTTTCAGCCCCGCTACAGGCGTTTTGGTCTTC
>All.fam_Fam_199_167_1  Nr. of seq. 1 Alignment length(with gaps) = 167 Alignment score = 0.000000 
Cbrig.WS247_Fam_47_167_3                   TGACAGATTTTTGATAGCCCTTACAGAAACCGAGATATATGGAACAGACGGCCGTCTTCCGTCACACAGAGAAACTTTGAGCTGAATTTGAGGGGTTCTTATGCGAGTTAGCAAAAATACGTCAACTGAAGAAATGTTAACAACACTTGTGCTAAGATTTTATTAGT
                                           ***********************************************************************************************************************************************************************
Consensus:
                                           TGACAGATTTTTGATAGCCCTTACAGAAACCGAGATATATGGAACAGACGGCCGTCTTCCGTCACACAGAGAAACTTTGAGCTGAATTTGAGGGGTTCTTATGCGAGTTAGCAAAAATACGTCAACTGAAGAAATGTTAACAACACTTGTGCTAAGATTTTATTAGT

TGACAGATTTTTGATAGCCCTTACAGAAACCGAGATATATGGAACAGACGGCCGTCTTCCGTCACACAGAGAAACTTTGAGCTGAATTTGAGGGGTTCTTATGCGAGTTAGCAAAAATACGTCAACTGAAGAAATGTTAACAACACTTGTGCTAAGATTTTATTAGT
>All.fam_Fam_200_165_1  Nr. of seq. 1 Alignment length(with gaps) = 165 Alignment score = 0.000000 
Cbren.WS247_Fam_43_165_7                   GAGTTTTTGAAATTGGGAAGGGTTTGGATGGGAGTACTGTCTAAGAGCTGATGTNGAAATCAAGAACAACCAAGTCACATACGCCAAAAAGGAGTGTTTCCACTCGATCCTGCCGCCTAGCTAACTGGATTATTCTTGGGAAAAAAGAAGCTCGGAAAGAAGCTA
                                           *********************************************************************************************************************************************************************
Consensus:
                                           GAGTTTTTGAAATTGGGAAGGGTTTGGATGGGAGTACTGTCTAAGAGCTGATGTNGAAATCAAGAACAACCAAGTCACATACGCCAAAAAGGAGTGTTTCCACTCGATCCTGCCGCCTAGCTAACTGGATTATTCTTGGGAAAAAAGAAGCTCGGAAAGAAGCTA

GAGTTTTTGAAATTGGGAAGGGTTTGGATGGGAGTACTGTCTAAGAGCTGATGTNGAAATCAAGAACAACCAAGTCACATACGCCAAAAAGGAGTGTTTCCACTCGATCCTGCCGCCTAGCTAACTGGATTATTCTTGGGAAAAAAGAAGCTCGGAAAGAAGCTA
>All.fam_Fam_201_164_1  Nr. of seq. 1 Alignment length(with gaps) = 164 Alignment score = 0.000000 
Cbrig.WS247_Fam_117_164_1                  AAACAATTTTGAAATGAAGGAATGGTTTAGTTCATTTTATTAAAAAATAATTTATTTGAAAACGGAACAGTATGAAAACGCAGTTTGCAAAAATAAAAAAATCGCATTCCAATTTTCAAATTTCTGAATTTCTTTTCTAAAAATCATAAAATTCAAAAAAAAAC
                                           ********************************************************************************************************************************************************************
Consensus:
                                           AAACAATTTTGAAATGAAGGAATGGTTTAGTTCATTTTATTAAAAAATAATTTATTTGAAAACGGAACAGTATGAAAACGCAGTTTGCAAAAATAAAAAAATCGCATTCCAATTTTCAAATTTCTGAATTTCTTTTCTAAAAATCATAAAATTCAAAAAAAAAC

AAACAATTTTGAAATGAAGGAATGGTTTAGTTCATTTTATTAAAAAATAATTTATTTGAAAACGGAACAGTATGAAAACGCAGTTTGCAAAAATAAAAAAATCGCATTCCAATTTTCAAATTTCTGAATTTCTTTTCTAAAAATCATAAAATTCAAAAAAAAAC
>All.fam_Fam_202_163_1  Nr. of seq. 1 Alignment length(with gaps) = 163 Alignment score = 0.000000 
Cbren.WS247_Fam_199_163_1                  TAGCATGAGCGGAAGGGACAATCAGAGATTAACGAATACTGAAACACATCTTCTTTGTGATTCAGATGAAGCTGTTAGCACTCGAACGAAAATAGACCCCCACCGTATATGACCGAAGTCAAAGGAAGTGATACGAATATTCTCTTTCTTGTTCGAGTCTTTA
                                           *******************************************************************************************************************************************************************
Consensus:
                                           TAGCATGAGCGGAAGGGACAATCAGAGATTAACGAATACTGAAACACATCTTCTTTGTGATTCAGATGAAGCTGTTAGCACTCGAACGAAAATAGACCCCCACCGTATATGACCGAAGTCAAAGGAAGTGATACGAATATTCTCTTTCTTGTTCGAGTCTTTA

TAGCATGAGCGGAAGGGACAATCAGAGATTAACGAATACTGAAACACATCTTCTTTGTGATTCAGATGAAGCTGTTAGCACTCGAACGAAAATAGACCCCCACCGTATATGACCGAAGTCAAAGGAAGTGATACGAATATTCTCTTTCTTGTTCGAGTCTTTA
>All.fam_Fam_203_163_1  Nr. of seq. 1 Alignment length(with gaps) = 163 Alignment score = 0.000000 
Cele.WS201_Fam_34_163_7                    ACTTTTGAATTTTTGAAAAAAACAGCTTTTGATNATATTTTGAAATTTTTTAAAATAAACTTCCGTACAAGCTAGCATACTTTGTTTGGTATTTTCTGGTATATTTGACTATGCTGAACAGTTTTATGAAATAAAAAAGAATGACTCCATATGATTTTCCCGT
                                           *******************************************************************************************************************************************************************
Consensus:
                                           ACTTTTGAATTTTTGAAAAAAACAGCTTTTGATNATATTTTGAAATTTTTTAAAATAAACTTCCGTACAAGCTAGCATACTTTGTTTGGTATTTTCTGGTATATTTGACTATGCTGAACAGTTTTATGAAATAAAAAAGAATGACTCCATATGATTTTCCCGT

ACTTTTGAATTTTTGAAAAAAACAGCTTTTGATNATATTTTGAAATTTTTTAAAATAAACTTCCGTACAAGCTAGCATACTTTGTTTGGTATTTTCTGGTATATTTGACTATGCTGAACAGTTTTATGAAATAAAAAAGAATGACTCCATATGATTTTCCCGT
>All.fam_Fam_204_163_1  Nr. of seq. 1 Alignment length(with gaps) = 163 Alignment score = 0.000000 
Cele.WS201_Fam_67_163_3                    ATTTTTGACATATCTATTCTCTCTTTTTTTTTAACATGTAGTTCAGTGACAACTGACTCGAAAATATAATGCTCGTAATTATTNATAAGTGTGTGTTGTCTCAGAGCCANGTCTGAAAAAACAGATTTTTTTTCGAAAATTTCAAAAANTTCGTAGAAATTCG
                                           *******************************************************************************************************************************************************************
Consensus:
                                           ATTTTTGACATATCTATTCTCTCTTTTTTTTTAACATGTAGTTCAGTGACAACTGACTCGAAAATATAATGCTCGTAATTATTNATAAGTGTGTGTTGTCTCAGAGCCANGTCTGAAAAAACAGATTTTTTTTCGAAAATTTCAAAAANTTCGTAGAAATTCG

ATTTTTGACATATCTATTCTCTCTTTTTTTTTAACATGTAGTTCAGTGACAACTGACTCGAAAATATAATGCTCGTAATTATTNATAAGTGTGTGTTGTCTCAGAGCCANGTCTGAAAAAACAGATTTTTTTTCGAAAATTTCAAAAANTTCGTAGAAATTCG
>All.fam_Fam_205_162_1  Nr. of seq. 1 Alignment length(with gaps) = 162 Alignment score = 0.000000 
Cbren.WS247_Fam_200_162_1                  TTTCGCTCATGAAAAACTAAAATGGTCCCGTATCGGCTGGAATTTTCATCTGAATTTATGTTTTGGGGTTGGTTGTCGGCTTCTGATAAGCAACTAATATATTTCGGCCTAAAATCTAAACATTGTCATTTCAGAAAAAAGTTTTGAACCGTCCATCAATAT
                                           ******************************************************************************************************************************************************************
Consensus:
                                           TTTCGCTCATGAAAAACTAAAATGGTCCCGTATCGGCTGGAATTTTCATCTGAATTTATGTTTTGGGGTTGGTTGTCGGCTTCTGATAAGCAACTAATATATTTCGGCCTAAAATCTAAACATTGTCATTTCAGAAAAAAGTTTTGAACCGTCCATCAATAT

TTTCGCTCATGAAAAACTAAAATGGTCCCGTATCGGCTGGAATTTTCATCTGAATTTATGTTTTGGGGTTGGTTGTCGGCTTCTGATAAGCAACTAATATATTTCGGCCTAAAATCTAAACATTGTCATTTCAGAAAAAAGTTTTGAACCGTCCATCAATAT
>All.fam_Fam_206_162_1  Nr. of seq. 1 Alignment length(with gaps) = 162 Alignment score = 0.000000 
Cbren.WS247_Fam_201_162_1                  CCATCAATTGCCCGAAAAATCGAATCGGAAATTCAAAGTATTTGAACATTTTTCGAATTTTTCTGGAAATCTGAAAAAAACTGATATGGCTGAAACTTGAATCAATGTCACTAGAACTTATTACACTGATACTTAATACAACTATTTTGAGTGGATACAAAG
                                           ******************************************************************************************************************************************************************
Consensus:
                                           CCATCAATTGCCCGAAAAATCGAATCGGAAATTCAAAGTATTTGAACATTTTTCGAATTTTTCTGGAAATCTGAAAAAAACTGATATGGCTGAAACTTGAATCAATGTCACTAGAACTTATTACACTGATACTTAATACAACTATTTTGAGTGGATACAAAG

CCATCAATTGCCCGAAAAATCGAATCGGAAATTCAAAGTATTTGAACATTTTTCGAATTTTTCTGGAAATCTGAAAAAAACTGATATGGCTGAAACTTGAATCAATGTCACTAGAACTTATTACACTGATACTTAATACAACTATTTTGAGTGGATACAAAG
>All.fam_Fam_207_161_1  Nr. of seq. 1 Alignment length(with gaps) = 161 Alignment score = 0.000000 
Cbren.WS247_Fam_18_161_18                  TCCAACTTTTAGAAAAATCGAATTTTTTCAGTAGANTCGAAAATTCAAGATTTTTTTGCATTGTCCTGGCGACAGCTAGAATCGTTTGAACTGAGCATATTATGCATTGCCAGANTAATTCTGACCATTTGACATCAATTTTGAGTGTGCCCCACTCAGAT
                                           *****************************************************************************************************************************************************************
Consensus:
                                           TCCAACTTTTAGAAAAATCGAATTTTTTCAGTAGANTCGAAAATTCAAGATTTTTTTGCATTGTCCTGGCGACAGCTAGAATCGTTTGAACTGAGCATATTATGCATTGCCAGANTAATTCTGACCATTTGACATCAATTTTGAGTGTGCCCCACTCAGAT

TCCAACTTTTAGAAAAATCGAATTTTTTCAGTAGANTCGAAAATTCAAGATTTTTTTGCATTGTCCTGGCGACAGCTAGAATCGTTTGAACTGAGCATATTATGCATTGCCAGANTAATTCTGACCATTTGACATCAATTTTGAGTGTGCCCCACTCAGAT
>All.fam_Fam_208_161_1  Nr. of seq. 1 Alignment length(with gaps) = 161 Alignment score = 0.000000 
Cbrig.WS247_Fam_120_161_1                  TGACGTCTTCTGGATCTGATGGAGCGCAATTGCAATGACTTAAATTTCAAAACACTGTAACTTCTTTTCTAGTGGACCAAATTTTTTGATTTTTACACCATTAAAGAGGATTTTTTTTTGAATTTTAGCTGGCAATTCAAAATTTCAACAAATTCTATTTT
                                           *****************************************************************************************************************************************************************
Consensus:
                                           TGACGTCTTCTGGATCTGATGGAGCGCAATTGCAATGACTTAAATTTCAAAACACTGTAACTTCTTTTCTAGTGGACCAAATTTTTTGATTTTTACACCATTAAAGAGGATTTTTTTTTGAATTTTAGCTGGCAATTCAAAATTTCAACAAATTCTATTTT

TGACGTCTTCTGGATCTGATGGAGCGCAATTGCAATGACTTAAATTTCAAAACACTGTAACTTCTTTTCTAGTGGACCAAATTTTTTGATTTTTACACCATTAAAGAGGATTTTTTTTTGAATTTTAGCTGGCAATTCAAAATTTCAACAAATTCTATTTT
>All.fam_Fam_209_161_1  Nr. of seq. 1 Alignment length(with gaps) = 161 Alignment score = 0.000000 
Cele.WS201_Fam_154_161_1                   GCGTCGCGGCTAAATCTCAAAATTTGCCTTAATATGTTCAGGAAAGTACCACAAACTATGTTTTTTGAAATCTTCATAAAATTTCCCTTAATTTAAGCCCCATATTAACCTAGTTTGGATAAAAACTAACGAATTTCTAAATTTTCGGCGCGTTGCGTGTC
                                           *****************************************************************************************************************************************************************
Consensus:
                                           GCGTCGCGGCTAAATCTCAAAATTTGCCTTAATATGTTCAGGAAAGTACCACAAACTATGTTTTTTGAAATCTTCATAAAATTTCCCTTAATTTAAGCCCCATATTAACCTAGTTTGGATAAAAACTAACGAATTTCTAAATTTTCGGCGCGTTGCGTGTC

GCGTCGCGGCTAAATCTCAAAATTTGCCTTAATATGTTCAGGAAAGTACCACAAACTATGTTTTTTGAAATCTTCATAAAATTTCCCTTAATTTAAGCCCCATATTAACCTAGTTTGGATAAAAACTAACGAATTTCTAAATTTTCGGCGCGTTGCGTGTC
>All.fam_Fam_210_161_1  Nr. of seq. 1 Alignment length(with gaps) = 161 Alignment score = 0.000000 
Crema.WS247_Fam_36_161_8                   AGCGTGTTTTGGTTAGTATTTGTGCAAAGTTTCAAGTCATTTGACCCAGGAATCTCTCTGATCGCAGTGATTCAGACTAATTGGTAGAGGCCAAAACTGGGCATTTCCCATAACTTTTTTTCTAGAAGAGCTATCGACAAACGCTAACTTGCATAAGAACA
                                           *****************************************************************************************************************************************************************
Consensus:
                                           AGCGTGTTTTGGTTAGTATTTGTGCAAAGTTTCAAGTCATTTGACCCAGGAATCTCTCTGATCGCAGTGATTCAGACTAATTGGTAGAGGCCAAAACTGGGCATTTCCCATAACTTTTTTTCTAGAAGAGCTATCGACAAACGCTAACTTGCATAAGAACA

AGCGTGTTTTGGTTAGTATTTGTGCAAAGTTTCAAGTCATTTGACCCAGGAATCTCTCTGATCGCAGTGATTCAGACTAATTGGTAGAGGCCAAAACTGGGCATTTCCCATAACTTTTTTTCTAGAAGAGCTATCGACAAACGCTAACTTGCATAAGAACA
>All.fam_Fam_211_160_1  Nr. of seq. 1 Alignment length(with gaps) = 160 Alignment score = 0.000000 
Cbren.WS247_Fam_91_160_3                   ATGGACATCGGCTCTATTCCTTCTAGGACATTAAAGAGCATAATTTTCCAAGTCGCAATCCAAAATTTCATGAACCTACGTGCAGTTTCAGCATCGGCCGAAACGAATTTGTCTGTAACAGACGTCAAAACCAACTGAGAAAAATTCAAATATTGAAAAC
                                           ****************************************************************************************************************************************************************
Consensus:
                                           ATGGACATCGGCTCTATTCCTTCTAGGACATTAAAGAGCATAATTTTCCAAGTCGCAATCCAAAATTTCATGAACCTACGTGCAGTTTCAGCATCGGCCGAAACGAATTTGTCTGTAACAGACGTCAAAACCAACTGAGAAAAATTCAAATATTGAAAAC

ATGGACATCGGCTCTATTCCTTCTAGGACATTAAAGAGCATAATTTTCCAAGTCGCAATCCAAAATTTCATGAACCTACGTGCAGTTTCAGCATCGGCCGAAACGAATTTGTCTGTAACAGACGTCAAAACCAACTGAGAAAAATTCAAATATTGAAAAC
>All.fam_Fam_212_160_1  Nr. of seq. 1 Alignment length(with gaps) = 160 Alignment score = 0.000000 
Cbren.WS247_Fam_202_160_1                  TCTAACAGCTTTCCATGAATCACAAATCTCTGTGCTTCACTATTCGGTGTCATCCTTCGAATGTTCCTTCCGCTCATGCTAAATAGACCTGGATATAAGAGTATTCGTACTGCCTCATTGTGATCGGGCACGCGGTTAGATGGTTTACTCTTGTCCGGGC
                                           ****************************************************************************************************************************************************************
Consensus:
                                           TCTAACAGCTTTCCATGAATCACAAATCTCTGTGCTTCACTATTCGGTGTCATCCTTCGAATGTTCCTTCCGCTCATGCTAAATAGACCTGGATATAAGAGTATTCGTACTGCCTCATTGTGATCGGGCACGCGGTTAGATGGTTTACTCTTGTCCGGGC

TCTAACAGCTTTCCATGAATCACAAATCTCTGTGCTTCACTATTCGGTGTCATCCTTCGAATGTTCCTTCCGCTCATGCTAAATAGACCTGGATATAAGAGTATTCGTACTGCCTCATTGTGATCGGGCACGCGGTTAGATGGTTTACTCTTGTCCGGGC
>All.fam_Fam_213_160_1  Nr. of seq. 1 Alignment length(with gaps) = 160 Alignment score = 0.000000 
Cbren.WS247_Fam_203_160_1                  TAGTATGTTCAGTTACAATTCCAAGATGCAAATCGAGGTTCAAAAAGTTTCTCCGTTTTTCTTGATTTCACAAATGTTGAACTTGATCATGACTAAAAATACGTATAGACTGAAAGATTTTCTCTGAAAGCTCAAAGAAACGTAGTTTTAGACACATTTA
                                           ****************************************************************************************************************************************************************
Consensus:
                                           TAGTATGTTCAGTTACAATTCCAAGATGCAAATCGAGGTTCAAAAAGTTTCTCCGTTTTTCTTGATTTCACAAATGTTGAACTTGATCATGACTAAAAATACGTATAGACTGAAAGATTTTCTCTGAAAGCTCAAAGAAACGTAGTTTTAGACACATTTA

TAGTATGTTCAGTTACAATTCCAAGATGCAAATCGAGGTTCAAAAAGTTTCTCCGTTTTTCTTGATTTCACAAATGTTGAACTTGATCATGACTAAAAATACGTATAGACTGAAAGATTTTCTCTGAAAGCTCAAAGAAACGTAGTTTTAGACACATTTA
>All.fam_Fam_214_160_1  Nr. of seq. 1 Alignment length(with gaps) = 160 Alignment score = 0.000000 
Crema.WS247_Fam_155_160_1                  ACGACAAAATGCACAGTAACTCCAGGGAAACGTTTCTAGTGTCAAAAACCACTCATAAATCCAAATTTCCTGTTAAAATTTACCTCAGGCTTCGTTTTTTGCCAGATAACTAGTCATTTTGGGTTTCGGTAGCTCCAATACTGTGCATACACCATATCTT
                                           ****************************************************************************************************************************************************************
Consensus:
                                           ACGACAAAATGCACAGTAACTCCAGGGAAACGTTTCTAGTGTCAAAAACCACTCATAAATCCAAATTTCCTGTTAAAATTTACCTCAGGCTTCGTTTTTTGCCAGATAACTAGTCATTTTGGGTTTCGGTAGCTCCAATACTGTGCATACACCATATCTT

ACGACAAAATGCACAGTAACTCCAGGGAAACGTTTCTAGTGTCAAAAACCACTCATAAATCCAAATTTCCTGTTAAAATTTACCTCAGGCTTCGTTTTTTGCCAGATAACTAGTCATTTTGGGTTTCGGTAGCTCCAATACTGTGCATACACCATATCTT
>All.fam_Fam_215_159_1  Nr. of seq. 1 Alignment length(with gaps) = 159 Alignment score = 0.000000 
Crema.WS247_Fam_80_159_3                   GCATTCGATCCCCATGTTCCCACCGGTTATAGGGTTCTTCTATGTGAGGAGCAGTAGGCTATCTAAGAATATGCTGCCGGATGGATTCGTTTGCCTATTCATTCAGGTTTCTGAATGAATCCTTATAAATTCTCCAGTTTTTAAAAGTCCCATTAACCT
                                           ***************************************************************************************************************************************************************
Consensus:
                                           GCATTCGATCCCCATGTTCCCACCGGTTATAGGGTTCTTCTATGTGAGGAGCAGTAGGCTATCTAAGAATATGCTGCCGGATGGATTCGTTTGCCTATTCATTCAGGTTTCTGAATGAATCCTTATAAATTCTCCAGTTTTTAAAAGTCCCATTAACCT

GCATTCGATCCCCATGTTCCCACCGGTTATAGGGTTCTTCTATGTGAGGAGCAGTAGGCTATCTAAGAATATGCTGCCGGATGGATTCGTTTGCCTATTCATTCAGGTTTCTGAATGAATCCTTATAAATTCTCCAGTTTTTAAAAGTCCCATTAACCT
>All.fam_Fam_216_159_1  Nr. of seq. 1 Alignment length(with gaps) = 159 Alignment score = 0.000000 
Crema.WS247_Fam_102_159_2                  AAGATGATCAGTTCTTAGTAACGCCGAGGCACGTTCGGAACATCCATACGACCCGAAAAGTGAGTATGAAGATACAAATACCTACAGAAAACTAAACGATTTATTTCAAAATGAAAAAGAATCAACAAATGGTTTTTTGTTGAATGAAAACTCGTTGGG
                                           ***************************************************************************************************************************************************************
Consensus:
                                           AAGATGATCAGTTCTTAGTAACGCCGAGGCACGTTCGGAACATCCATACGACCCGAAAAGTGAGTATGAAGATACAAATACCTACAGAAAACTAAACGATTTATTTCAAAATGAAAAAGAATCAACAAATGGTTTTTTGTTGAATGAAAACTCGTTGGG

AAGATGATCAGTTCTTAGTAACGCCGAGGCACGTTCGGAACATCCATACGACCCGAAAAGTGAGTATGAAGATACAAATACCTACAGAAAACTAAACGATTTATTTCAAAATGAAAAAGAATCAACAAATGGTTTTTTGTTGAATGAAAACTCGTTGGG
>All.fam_Fam_217_157_1  Nr. of seq. 1 Alignment length(with gaps) = 157 Alignment score = 0.000000 
Crema.WS247_Fam_156_157_1                  TGGCCTAGAAAACCAAATTTAAGAAAACTAGTCCCCGGGTCATTTTTGACAGTTTTAGCTAGTTTTTTTGTGGTTTTTCTTGTTGAAAATTGCGTTTTTCATGATTTTTAGCCAATCAAACAAGAAAAAACAGCCGGGGGACTAGTTTTTCGACACG
                                           *************************************************************************************************************************************************************
Consensus:
                                           TGGCCTAGAAAACCAAATTTAAGAAAACTAGTCCCCGGGTCATTTTTGACAGTTTTAGCTAGTTTTTTTGTGGTTTTTCTTGTTGAAAATTGCGTTTTTCATGATTTTTAGCCAATCAAACAAGAAAAAACAGCCGGGGGACTAGTTTTTCGACACG

TGGCCTAGAAAACCAAATTTAAGAAAACTAGTCCCCGGGTCATTTTTGACAGTTTTAGCTAGTTTTTTTGTGGTTTTTCTTGTTGAAAATTGCGTTTTTCATGATTTTTAGCCAATCAAACAAGAAAAAACAGCCGGGGGACTAGTTTTTCGACACG
>All.fam_Fam_218_156_1  Nr. of seq. 1 Alignment length(with gaps) = 156 Alignment score = 0.000000 
Cbrig.WS247_Fam_121_156_1                  GTGATGACCTAATTGAAAAAAAGCAAAGTTTGACAAATTTGACTTTGGAGCTCTTGTGCGACCGCTCTTTTACAATTTTTTCAGCTTACGACAGTCGCTAACTTAATTTTAATAGCTAGCTTCAGAAAATAGAACCTATGTAATTTCAAATTGCCA
                                           ************************************************************************************************************************************************************
Consensus:
                                           GTGATGACCTAATTGAAAAAAAGCAAAGTTTGACAAATTTGACTTTGGAGCTCTTGTGCGACCGCTCTTTTACAATTTTTTCAGCTTACGACAGTCGCTAACTTAATTTTAATAGCTAGCTTCAGAAAATAGAACCTATGTAATTTCAAATTGCCA

GTGATGACCTAATTGAAAAAAAGCAAAGTTTGACAAATTTGACTTTGGAGCTCTTGTGCGACCGCTCTTTTACAATTTTTTCAGCTTACGACAGTCGCTAACTTAATTTTAATAGCTAGCTTCAGAAAATAGAACCTATGTAATTTCAAATTGCCA
>All.fam_Fam_219_156_1  Nr. of seq. 1 Alignment length(with gaps) = 156 Alignment score = 0.000000 
Cele.WS201_Fam_155_156_1                   CGAAAATTTCAGTCATTTCTAATTTTTTTTGTTGCAAAATAAAAAAAAATAATTAAAAATTTATGAGCGTTCTATAATTTTTTAACATTTATATTCGGACATTGCGACCCACATTTGATAATTTGAAGCAAAAAACTAAAGGACTCTACTTCAAAA
                                           ************************************************************************************************************************************************************
Consensus:
                                           CGAAAATTTCAGTCATTTCTAATTTTTTTTGTTGCAAAATAAAAAAAAATAATTAAAAATTTATGAGCGTTCTATAATTTTTTAACATTTATATTCGGACATTGCGACCCACATTTGATAATTTGAAGCAAAAAACTAAAGGACTCTACTTCAAAA

CGAAAATTTCAGTCATTTCTAATTTTTTTTGTTGCAAAATAAAAAAAAATAATTAAAAATTTATGAGCGTTCTATAATTTTTTAACATTTATATTCGGACATTGCGACCCACATTTGATAATTTGAAGCAAAAAACTAAAGGACTCTACTTCAAAA
>All.fam_Fam_220_155_1  Nr. of seq. 1 Alignment length(with gaps) = 155 Alignment score = 0.000000 
Cele.WS201_Fam_156_155_1                   TCCCGCTGTGGTCAAAAGTTTTTTGTGTGCTCAGTTCTGTACGACAAATGTGTTAAAATCTTCTGAAAACTCAAAATTCCAAGTTTTCCCAAAAATGGGTCAAATGGTACAGTGGGATTTTCCACGAATTCTAAGTAGATGGTCGTGAGTTCAAC
                                           ***********************************************************************************************************************************************************
Consensus:
                                           TCCCGCTGTGGTCAAAAGTTTTTTGTGTGCTCAGTTCTGTACGACAAATGTGTTAAAATCTTCTGAAAACTCAAAATTCCAAGTTTTCCCAAAAATGGGTCAAATGGTACAGTGGGATTTTCCACGAATTCTAAGTAGATGGTCGTGAGTTCAAC

TCCCGCTGTGGTCAAAAGTTTTTTGTGTGCTCAGTTCTGTACGACAAATGTGTTAAAATCTTCTGAAAACTCAAAATTCCAAGTTTTCCCAAAAATGGGTCAAATGGTACAGTGGGATTTTCCACGAATTCTAAGTAGATGGTCGTGAGTTCAAC
>All.fam_Fam_221_154_1  Nr. of seq. 1 Alignment length(with gaps) = 154 Alignment score = 0.000000 
Cbrig.WS247_Fam_48_154_3                   AAAATGTTTGAAGTCAGTAGGGGAGCATTTTATTAGTTGACAAAACATTTTTATCTTTCACAGGAACGGAGATAATTGAACTTGAAAAAACCGAAATATTCAAGTTCATTTATTCCCTATTCTGGTGAAAGTTATCAATAAATAGTCAACAAGT
                                           **********************************************************************************************************************************************************
Consensus:
                                           AAAATGTTTGAAGTCAGTAGGGGAGCATTTTATTAGTTGACAAAACATTTTTATCTTTCACAGGAACGGAGATAATTGAACTTGAAAAAACCGAAATATTCAAGTTCATTTATTCCCTATTCTGGTGAAAGTTATCAATAAATAGTCAACAAGT

AAAATGTTTGAAGTCAGTAGGGGAGCATTTTATTAGTTGACAAAACATTTTTATCTTTCACAGGAACGGAGATAATTGAACTTGAAAAAACCGAAATATTCAAGTTCATTTATTCCCTATTCTGGTGAAAGTTATCAATAAATAGTCAACAAGT
>All.fam_Fam_222_153_1  Nr. of seq. 1 Alignment length(with gaps) = 153 Alignment score = 0.000000 
Crema.WS247_Fam_103_153_2                  TTTACCCAATTTCGTTGCATTTCAGTTGTCGCCGCCGCAAAATATTCAAATTTTCCGTGCAACAGCAAATTTCCAATTTTCTGCCATTTTCGTCAACTTTTCACAGTATTTCTTGTTGAATTTAGACTAAAATCCGAATAGAAAATCAATAAA
                                           *********************************************************************************************************************************************************
Consensus:
                                           TTTACCCAATTTCGTTGCATTTCAGTTGTCGCCGCCGCAAAATATTCAAATTTTCCGTGCAACAGCAAATTTCCAATTTTCTGCCATTTTCGTCAACTTTTCACAGTATTTCTTGTTGAATTTAGACTAAAATCCGAATAGAAAATCAATAAA

TTTACCCAATTTCGTTGCATTTCAGTTGTCGCCGCCGCAAAATATTCAAATTTTCCGTGCAACAGCAAATTTCCAATTTTCTGCCATTTTCGTCAACTTTTCACAGTATTTCTTGTTGAATTTAGACTAAAATCCGAATAGAAAATCAATAAA
>All.fam_Fam_223_153_1  Nr. of seq. 1 Alignment length(with gaps) = 153 Alignment score = 0.000000 
Crema.WS247_Fam_157_153_1                  GAATACGATCTTAGAGCTTATTAGTTCTTATGTTTTGAATTGGAAGAATGGAAATTGAGATTGAAGTACTAGACTTACTGTTGAGATTGAACACAAAATTGGATTTGAGATTTTGAGTTTGGTAACGAGGTTTGAGAGTTGATTTTGATATTT
                                           *********************************************************************************************************************************************************
Consensus:
                                           GAATACGATCTTAGAGCTTATTAGTTCTTATGTTTTGAATTGGAAGAATGGAAATTGAGATTGAAGTACTAGACTTACTGTTGAGATTGAACACAAAATTGGATTTGAGATTTTGAGTTTGGTAACGAGGTTTGAGAGTTGATTTTGATATTT

GAATACGATCTTAGAGCTTATTAGTTCTTATGTTTTGAATTGGAAGAATGGAAATTGAGATTGAAGTACTAGACTTACTGTTGAGATTGAACACAAAATTGGATTTGAGATTTTGAGTTTGGTAACGAGGTTTGAGAGTTGATTTTGATATTT
>All.fam_Fam_224_151_1  Nr. of seq. 1 Alignment length(with gaps) = 151 Alignment score = 0.000000 
Cbren.WS247_Fam_204_151_1                  GTGATGGTCCAGTAGGAGAAAGTGTTCTTCTCCTTCTAATCGAACTGTTTTTTTGATCTACTGAGAAGAGAACGAAAGAAAAGGTGGACGAGAGGAAGAGTATAAAATTGGAAGTTTGGACGGAAACAGAAAAAAAAATCAATAAAAAGAG
                                           *******************************************************************************************************************************************************
Consensus:
                                           GTGATGGTCCAGTAGGAGAAAGTGTTCTTCTCCTTCTAATCGAACTGTTTTTTTGATCTACTGAGAAGAGAACGAAAGAAAAGGTGGACGAGAGGAAGAGTATAAAATTGGAAGTTTGGACGGAAACAGAAAAAAAAATCAATAAAAAGAG

GTGATGGTCCAGTAGGAGAAAGTGTTCTTCTCCTTCTAATCGAACTGTTTTTTTGATCTACTGAGAAGAGAACGAAAGAAAAGGTGGACGAGAGGAAGAGTATAAAATTGGAAGTTTGGACGGAAACAGAAAAAAAAATCAATAAAAAGAG
>All.fam_Fam_225_151_1  Nr. of seq. 1 Alignment length(with gaps) = 151 Alignment score = 0.000000 
Cele.WS201_Fam_157_151_1                   ATTTCAGGCTGGAATGGGCCGTTTTGGGCCGGTTGTAGGCCCGAATCTTCATGTTTTCTGAATACGCTGCACTTAACATTATTAAGCAAAAACTGAGCGTAGAATGTCCGTTAATTAGAACCCCCAATTGGCTAAATTCTGAAAAAGTTAC
                                           *******************************************************************************************************************************************************
Consensus:
                                           ATTTCAGGCTGGAATGGGCCGTTTTGGGCCGGTTGTAGGCCCGAATCTTCATGTTTTCTGAATACGCTGCACTTAACATTATTAAGCAAAAACTGAGCGTAGAATGTCCGTTAATTAGAACCCCCAATTGGCTAAATTCTGAAAAAGTTAC

ATTTCAGGCTGGAATGGGCCGTTTTGGGCCGGTTGTAGGCCCGAATCTTCATGTTTTCTGAATACGCTGCACTTAACATTATTAAGCAAAAACTGAGCGTAGAATGTCCGTTAATTAGAACCCCCAATTGGCTAAATTCTGAAAAAGTTAC
>All.fam_Fam_226_150_1  Nr. of seq. 1 Alignment length(with gaps) = 150 Alignment score = 0.000000 
Cbren.WS247_Fam_205_150_1                  ATCTACAGTAACCCAAAAACCAAAAAATCTTTGAAAGCTGCAGAGATTTCTCAAATTTGATACATCTAAAATCGAGGATTTCATGTTCGTTAGTTTCATATAGATCACAAACAAAATCTAAAAGATAGGACCTAAACGAGCTATCCTGTC
                                           ******************************************************************************************************************************************************
Consensus:
                                           ATCTACAGTAACCCAAAAACCAAAAAATCTTTGAAAGCTGCAGAGATTTCTCAAATTTGATACATCTAAAATCGAGGATTTCATGTTCGTTAGTTTCATATAGATCACAAACAAAATCTAAAAGATAGGACCTAAACGAGCTATCCTGTC

ATCTACAGTAACCCAAAAACCAAAAAATCTTTGAAAGCTGCAGAGATTTCTCAAATTTGATACATCTAAAATCGAGGATTTCATGTTCGTTAGTTTCATATAGATCACAAACAAAATCTAAAAGATAGGACCTAAACGAGCTATCCTGTC
>All.fam_Fam_227_146_1  Nr. of seq. 1 Alignment length(with gaps) = 146 Alignment score = 0.000000 
Cbren.WS247_Fam_206_146_1                  AAAAAAATTCTAATTTTTTGTGCAAAGGATAGCAAATGTGCTGAGGAAGCTTAGAACGAAAAAATTTTTTGAAAAATCTGTCTCTGAACCCTATTATAAGGGCATCCTCTATTAGAAGGGCACCCACCGGTTTCAGGACCGCCCCC
                                           **************************************************************************************************************************************************
Consensus:
                                           AAAAAAATTCTAATTTTTTGTGCAAAGGATAGCAAATGTGCTGAGGAAGCTTAGAACGAAAAAATTTTTTGAAAAATCTGTCTCTGAACCCTATTATAAGGGCATCCTCTATTAGAAGGGCACCCACCGGTTTCAGGACCGCCCCC

AAAAAAATTCTAATTTTTTGTGCAAAGGATAGCAAATGTGCTGAGGAAGCTTAGAACGAAAAAATTTTTTGAAAAATCTGTCTCTGAACCCTATTATAAGGGCATCCTCTATTAGAAGGGCACCCACCGGTTTCAGGACCGCCCCC
>All.fam_Fam_228_146_1  Nr. of seq. 1 Alignment length(with gaps) = 146 Alignment score = 0.000000 
Cbrig.WS247_Fam_35_146_4                   TCATATTTCCACCCGTAAGGTTTGGATGCAAACTTCGTTGTTTTTTCTCCGGTATCGGGTTGGAAAAACTATGAGGGGTCTCAATCCTGTGTACAGACTACGAACCTTTGCTGTCGGCGTCTCAGTTGTATTGATCCGGCAGTACT
                                           **************************************************************************************************************************************************
Consensus:
                                           TCATATTTCCACCCGTAAGGTTTGGATGCAAACTTCGTTGTTTTTTCTCCGGTATCGGGTTGGAAAAACTATGAGGGGTCTCAATCCTGTGTACAGACTACGAACCTTTGCTGTCGGCGTCTCAGTTGTATTGATCCGGCAGTACT

TCATATTTCCACCCGTAAGGTTTGGATGCAAACTTCGTTGTTTTTTCTCCGGTATCGGGTTGGAAAAACTATGAGGGGTCTCAATCCTGTGTACAGACTACGAACCTTTGCTGTCGGCGTCTCAGTTGTATTGATCCGGCAGTACT
>All.fam_Fam_229_146_1  Nr. of seq. 1 Alignment length(with gaps) = 146 Alignment score = 0.000000 
Crema.WS247_Fam_158_146_1                  GTGGCCGAGTTTTTCACTTGTTGGCCTAGGAAACCAAATTTTGGGAAAACTAGTCCCCGAGCTCCGATTTTAATGAAAATAACGAATTTGAGCTGAAAAGTAATGGGAAATTCGAAAAAATCGCGGAAATCCGATTAGAAAAGGTG
                                           **************************************************************************************************************************************************
Consensus:
                                           GTGGCCGAGTTTTTCACTTGTTGGCCTAGGAAACCAAATTTTGGGAAAACTAGTCCCCGAGCTCCGATTTTAATGAAAATAACGAATTTGAGCTGAAAAGTAATGGGAAATTCGAAAAAATCGCGGAAATCCGATTAGAAAAGGTG

GTGGCCGAGTTTTTCACTTGTTGGCCTAGGAAACCAAATTTTGGGAAAACTAGTCCCCGAGCTCCGATTTTAATGAAAATAACGAATTTGAGCTGAAAAGTAATGGGAAATTCGAAAAAATCGCGGAAATCCGATTAGAAAAGGTG
>All.fam_Fam_230_145_1  Nr. of seq. 1 Alignment length(with gaps) = 145 Alignment score = 0.000000 
Cbrig.WS247_Fam_122_145_1                  GGATTACTGTAGTTTTGTCTGTTCTACTAAAACTACGGTATCTCAAGCTACAGTAATCCTAGAAACATGAAAAATACACCAATCGACTCGGTTCGTTGTTAACTTTCGATTGAATACACTCTTGATTATATTTGAGAAAGTTTTT
                                           *************************************************************************************************************************************************
Consensus:
                                           GGATTACTGTAGTTTTGTCTGTTCTACTAAAACTACGGTATCTCAAGCTACAGTAATCCTAGAAACATGAAAAATACACCAATCGACTCGGTTCGTTGTTAACTTTCGATTGAATACACTCTTGATTATATTTGAGAAAGTTTTT

GGATTACTGTAGTTTTGTCTGTTCTACTAAAACTACGGTATCTCAAGCTACAGTAATCCTAGAAACATGAAAAATACACCAATCGACTCGGTTCGTTGTTAACTTTCGATTGAATACACTCTTGATTATATTTGAGAAAGTTTTT
>All.fam_Fam_231_145_1  Nr. of seq. 1 Alignment length(with gaps) = 145 Alignment score = 0.000000 
Cbrig.WS247_Fam_123_145_1                  TTCTAGGCCATCAACCTAAAAATGGTCATAACTTGGCTGAAAATTGAGATTTTGAGCTGAAACTGAATCCAATAGGTTGCTGAGATCATCCCTGTCATTTTAAACCTATTTACGTCCTGGTGGCATAGAAACCCAACATTTGCAT
                                           *************************************************************************************************************************************************
Consensus:
                                           TTCTAGGCCATCAACCTAAAAATGGTCATAACTTGGCTGAAAATTGAGATTTTGAGCTGAAACTGAATCCAATAGGTTGCTGAGATCATCCCTGTCATTTTAAACCTATTTACGTCCTGGTGGCATAGAAACCCAACATTTGCAT

TTCTAGGCCATCAACCTAAAAATGGTCATAACTTGGCTGAAAATTGAGATTTTGAGCTGAAACTGAATCCAATAGGTTGCTGAGATCATCCCTGTCATTTTAAACCTATTTACGTCCTGGTGGCATAGAAACCCAACATTTGCAT
>All.fam_Fam_232_145_1  Nr. of seq. 1 Alignment length(with gaps) = 145 Alignment score = 0.000000 
Cele.WS201_Fam_158_145_1                   GTGGCCTAGAAAACCTGAGCATGATTTTTCTAGGCCACCAACTTCTAACATTCATAACTTGGCGGAAAATCTACATAATAAAATTTTGCAAAAACCAATTTATTTGTCTAAAAAATTGCAATAAATTTGACCTACTTGATTTTGA
                                           *************************************************************************************************************************************************
Consensus:
                                           GTGGCCTAGAAAACCTGAGCATGATTTTTCTAGGCCACCAACTTCTAACATTCATAACTTGGCGGAAAATCTACATAATAAAATTTTGCAAAAACCAATTTATTTGTCTAAAAAATTGCAATAAATTTGACCTACTTGATTTTGA

GTGGCCTAGAAAACCTGAGCATGATTTTTCTAGGCCACCAACTTCTAACATTCATAACTTGGCGGAAAATCTACATAATAAAATTTTGCAAAAACCAATTTATTTGTCTAAAAAATTGCAATAAATTTGACCTACTTGATTTTGA
>All.fam_Fam_233_144_1  Nr. of seq. 1 Alignment length(with gaps) = 144 Alignment score = 0.000000 
Cbren.WS247_Fam_92_144_3                   TCCATAANTCAAAAATCAAAAATCTTCAAAACCTGGTCATGATTATACTTTTTTGAACCGTCTCGAAATGCTGAATTCAAAGATACCAATTTCATAATTTTAGGTTCAAAACTAGCCGAAAAACGTNGAAATTCGAATTTTAAT
                                           ************************************************************************************************************************************************
Consensus:
                                           TCCATAANTCAAAAATCAAAAATCTTCAAAACCTGGTCATGATTATACTTTTTTGAACCGTCTCGAAATGCTGAATTCAAAGATACCAATTTCATAATTTTAGGTTCAAAACTAGCCGAAAAACGTNGAAATTCGAATTTTAAT

TCCATAANTCAAAAATCAAAAATCTTCAAAACCTGGTCATGATTATACTTTTTTGAACCGTCTCGAAATGCTGAATTCAAAGATACCAATTTCATAATTTTAGGTTCAAAACTAGCCGAAAAACGTNGAAATTCGAATTTTAAT
>All.fam_Fam_234_144_1  Nr. of seq. 1 Alignment length(with gaps) = 144 Alignment score = 0.000000 
Cbren.WS247_Fam_207_144_1                  GGGTCTCGCCACGAAAATCTAAAAACTGTCATATCTCAGTCAGTTTTGGTCAGATTTAGATGAAAACAGTACCGTTGGAGTTAGGCTGAAGAGACGCTTCGAATGAGTATAACGATGACTAGGTTTTGACATATTTATATTTTC
                                           ************************************************************************************************************************************************
Consensus:
                                           GGGTCTCGCCACGAAAATCTAAAAACTGTCATATCTCAGTCAGTTTTGGTCAGATTTAGATGAAAACAGTACCGTTGGAGTTAGGCTGAAGAGACGCTTCGAATGAGTATAACGATGACTAGGTTTTGACATATTTATATTTTC

GGGTCTCGCCACGAAAATCTAAAAACTGTCATATCTCAGTCAGTTTTGGTCAGATTTAGATGAAAACAGTACCGTTGGAGTTAGGCTGAAGAGACGCTTCGAATGAGTATAACGATGACTAGGTTTTGACATATTTATATTTTC
>All.fam_Fam_235_143_1  Nr. of seq. 1 Alignment length(with gaps) = 143 Alignment score = 0.000000 
Cbren.WS247_Fam_208_143_1                  GGGTTACGGTAGTTTTTGTGATTTCGTGACGGACCCAAAAATTAAAAAAATTCCAAACCCGACCTTGTGGGTAGTTTTCTGTGCCGCCTTCACGTGCTGATTCCAAATCTATCAAAACTATCGAGATCGAGTGAAAATTGATC
                                           ***********************************************************************************************************************************************
Consensus:
                                           GGGTTACGGTAGTTTTTGTGATTTCGTGACGGACCCAAAAATTAAAAAAATTCCAAACCCGACCTTGTGGGTAGTTTTCTGTGCCGCCTTCACGTGCTGATTCCAAATCTATCAAAACTATCGAGATCGAGTGAAAATTGATC

GGGTTACGGTAGTTTTTGTGATTTCGTGACGGACCCAAAAATTAAAAAAATTCCAAACCCGACCTTGTGGGTAGTTTTCTGTGCCGCCTTCACGTGCTGATTCCAAATCTATCAAAACTATCGAGATCGAGTGAAAATTGATC
>All.fam_Fam_236_141_1  Nr. of seq. 1 Alignment length(with gaps) = 141 Alignment score = 0.000000 
Cbrig.WS247_Fam_124_141_1                  GTGTTTGCGTACTTTTGGAACTACAGTAGCCCGAAAAAAAGAATTTCACGGAATCCTATTGCTATGGGTATCAAAATGTCAGAAATTTCATATAAAATCCAGTTATTATGTTTTGAAAATCAAAAAATTGCGCTAGGCGTG
                                           *********************************************************************************************************************************************
Consensus:
                                           GTGTTTGCGTACTTTTGGAACTACAGTAGCCCGAAAAAAAGAATTTCACGGAATCCTATTGCTATGGGTATCAAAATGTCAGAAATTTCATATAAAATCCAGTTATTATGTTTTGAAAATCAAAAAATTGCGCTAGGCGTG

GTGTTTGCGTACTTTTGGAACTACAGTAGCCCGAAAAAAAGAATTTCACGGAATCCTATTGCTATGGGTATCAAAATGTCAGAAATTTCATATAAAATCCAGTTATTATGTTTTGAAAATCAAAAAATTGCGCTAGGCGTG
>All.fam_Fam_237_141_1  Nr. of seq. 1 Alignment length(with gaps) = 141 Alignment score = 0.000000 
Crema.WS247_Fam_159_141_1                  CTCCTAAACGCATGAAACAGTAGACTGCAAGGAGCCTCTGATCCGGAGCAGTTCTAGTCACCACGCGTGCGAAGACCTCTCGTAAGAGGTTCTCCGACTTCGCGAACATGGTTCGCATTCCTTCAGTGCGGGCAGAACCAT
                                           *********************************************************************************************************************************************
Consensus:
                                           CTCCTAAACGCATGAAACAGTAGACTGCAAGGAGCCTCTGATCCGGAGCAGTTCTAGTCACCACGCGTGCGAAGACCTCTCGTAAGAGGTTCTCCGACTTCGCGAACATGGTTCGCATTCCTTCAGTGCGGGCAGAACCAT

CTCCTAAACGCATGAAACAGTAGACTGCAAGGAGCCTCTGATCCGGAGCAGTTCTAGTCACCACGCGTGCGAAGACCTCTCGTAAGAGGTTCTCCGACTTCGCGAACATGGTTCGCATTCCTTCAGTGCGGGCAGAACCAT
>All.fam_Fam_238_140_1  Nr. of seq. 1 Alignment length(with gaps) = 140 Alignment score = 0.000000 
Cbren.WS247_Fam_209_140_1                  TGAGAAGATGTTGGATACGGAAAAAACAGTGCATTTCAGGTCGACAATGCGGAAATCTCTCAAATTTCCTATGTTTCATTCTCTCAGTAGACCATTAACTTGCGCTCAATTGTTTTCTCTTGTTCACCTAGAGAACGCAT
                                           ********************************************************************************************************************************************
Consensus:
                                           TGAGAAGATGTTGGATACGGAAAAAACAGTGCATTTCAGGTCGACAATGCGGAAATCTCTCAAATTTCCTATGTTTCATTCTCTCAGTAGACCATTAACTTGCGCTCAATTGTTTTCTCTTGTTCACCTAGAGAACGCAT

TGAGAAGATGTTGGATACGGAAAAAACAGTGCATTTCAGGTCGACAATGCGGAAATCTCTCAAATTTCCTATGTTTCATTCTCTCAGTAGACCATTAACTTGCGCTCAATTGTTTTCTCTTGTTCACCTAGAGAACGCAT
>All.fam_Fam_239_140_1  Nr. of seq. 1 Alignment length(with gaps) = 140 Alignment score = 0.000000 
Cbrig.WS247_Fam_125_140_1                  GATTCTATAGGAATGAAACATACTCTGGCTCCTCGTTACTGTTGGTAGTGGTTCCGCGTGATTTCACGTTTTTTAGAATAGAAGCTGTTTTGCGTGGGAGTGGGTTTGGAGTCATTCTAAAATTGAAAGGTTTTCTTGTA
                                           ********************************************************************************************************************************************
Consensus:
                                           GATTCTATAGGAATGAAACATACTCTGGCTCCTCGTTACTGTTGGTAGTGGTTCCGCGTGATTTCACGTTTTTTAGAATAGAAGCTGTTTTGCGTGGGAGTGGGTTTGGAGTCATTCTAAAATTGAAAGGTTTTCTTGTA

GATTCTATAGGAATGAAACATACTCTGGCTCCTCGTTACTGTTGGTAGTGGTTCCGCGTGATTTCACGTTTTTTAGAATAGAAGCTGTTTTGCGTGGGAGTGGGTTTGGAGTCATTCTAAAATTGAAAGGTTTTCTTGTA
>All.fam_Fam_240_139_1  Nr. of seq. 1 Alignment length(with gaps) = 139 Alignment score = 0.000000 
Cbrig.WS247_Fam_49_139_3                   ATTTCTCAATTTCGAACTGATTTTCTATAAAACAGCCCAATTTTTCTGTTCCAAACTTATCCGAAATCCAAATTTCCTGTATATCGTAGCTGATGAGCGGAAATTTGGGCAGAATTGAAAATTAGAAAACTGTGTTGTG
                                           *******************************************************************************************************************************************
Consensus:
                                           ATTTCTCAATTTCGAACTGATTTTCTATAAAACAGCCCAATTTTTCTGTTCCAAACTTATCCGAAATCCAAATTTCCTGTATATCGTAGCTGATGAGCGGAAATTTGGGCAGAATTGAAAATTAGAAAACTGTGTTGTG

ATTTCTCAATTTCGAACTGATTTTCTATAAAACAGCCCAATTTTTCTGTTCCAAACTTATCCGAAATCCAAATTTCCTGTATATCGTAGCTGATGAGCGGAAATTTGGGCAGAATTGAAAATTAGAAAACTGTGTTGTG
>All.fam_Fam_241_138_1  Nr. of seq. 1 Alignment length(with gaps) = 138 Alignment score = 0.000000 
Cbren.WS247_Fam_210_138_1                  GTTCAGAAAAGTACCCACAAGACGAGGTTTCAAATGTATCTGTTATAATCACTCATTTTGTGACTTCTAATAATTATTTATGGAATTCAAAAAAACCATGTCTTGTAGGTTATCATTAGAACCGTATCGACGTGCCGT
                                           ******************************************************************************************************************************************
Consensus:
                                           GTTCAGAAAAGTACCCACAAGACGAGGTTTCAAATGTATCTGTTATAATCACTCATTTTGTGACTTCTAATAATTATTTATGGAATTCAAAAAAACCATGTCTTGTAGGTTATCATTAGAACCGTATCGACGTGCCGT

GTTCAGAAAAGTACCCACAAGACGAGGTTTCAAATGTATCTGTTATAATCACTCATTTTGTGACTTCTAATAATTATTTATGGAATTCAAAAAAACCATGTCTTGTAGGTTATCATTAGAACCGTATCGACGTGCCGT
>All.fam_Fam_242_138_1  Nr. of seq. 1 Alignment length(with gaps) = 138 Alignment score = 0.000000 
Cbren.WS247_Fam_211_138_1                  CTAGGCCACGGCCGCGAAAAGTTAGGCCACCAATCTTCGAAATTGCACAGTTTGGGTGAAAATTGGGCTGGCGACTCGATTTTTGAACAGTTTCGGCCGGTTTGACCTGGGCTTTCAGGAAAAAACAAACATGGAATT
                                           ******************************************************************************************************************************************
Consensus:
                                           CTAGGCCACGGCCGCGAAAAGTTAGGCCACCAATCTTCGAAATTGCACAGTTTGGGTGAAAATTGGGCTGGCGACTCGATTTTTGAACAGTTTCGGCCGGTTTGACCTGGGCTTTCAGGAAAAAACAAACATGGAATT

CTAGGCCACGGCCGCGAAAAGTTAGGCCACCAATCTTCGAAATTGCACAGTTTGGGTGAAAATTGGGCTGGCGACTCGATTTTTGAACAGTTTCGGCCGGTTTGACCTGGGCTTTCAGGAAAAAACAAACATGGAATT
>All.fam_Fam_243_136_1  Nr. of seq. 1 Alignment length(with gaps) = 136 Alignment score = 0.000000 
Cbrig.WS247_Fam_126_136_1                  GAATTCTCAGAAAATCATTCAAAATCTAGGACCTACTTAGGAAAGGGGAGGAAGATTCTGAATATTTTAAAAGAATTCAGAAGACAATTCTCAATCTTCAATACCCTTTCGAACACAGCTAAACCTTTGACTGACT
                                           ****************************************************************************************************************************************
Consensus:
                                           GAATTCTCAGAAAATCATTCAAAATCTAGGACCTACTTAGGAAAGGGGAGGAAGATTCTGAATATTTTAAAAGAATTCAGAAGACAATTCTCAATCTTCAATACCCTTTCGAACACAGCTAAACCTTTGACTGACT

GAATTCTCAGAAAATCATTCAAAATCTAGGACCTACTTAGGAAAGGGGAGGAAGATTCTGAATATTTTAAAAGAATTCAGAAGACAATTCTCAATCTTCAATACCCTTTCGAACACAGCTAAACCTTTGACTGACT
>All.fam_Fam_244_136_1  Nr. of seq. 1 Alignment length(with gaps) = 136 Alignment score = 0.000000 
Crema.WS247_Fam_51_136_5                   AGTGAATTTAGTCACAGGCACTCACTGTTAGAGAACAGGATAATTCCGAAGAACCGCCCTGAACATCACATTGGAGAAACCCGTGTTNCAAAATGTAATTTATTGACTGACTATCTAATTAATACCGAACTACACA
                                           ****************************************************************************************************************************************
Consensus:
                                           AGTGAATTTAGTCACAGGCACTCACTGTTAGAGAACAGGATAATTCCGAAGAACCGCCCTGAACATCACATTGGAGAAACCCGTGTTNCAAAATGTAATTTATTGACTGACTATCTAATTAATACCGAACTACACA

AGTGAATTTAGTCACAGGCACTCACTGTTAGAGAACAGGATAATTCCGAAGAACCGCCCTGAACATCACATTGGAGAAACCCGTGTTNCAAAATGTAATTTATTGACTGACTATCTAATTAATACCGAACTACACA
>All.fam_Fam_245_136_1  Nr. of seq. 1 Alignment length(with gaps) = 136 Alignment score = 0.000000 
Crema.WS247_Fam_64_136_4                   CTCTAAGTCTCAGGAAGCAGTTCTATTCTCTGTGAGTCTGTCTGTGTGTCTGTCCATCCGGATGTCCTATTTCTTTCCGGAGACAGTTCAGACGAAATGATGAGAAGGAGAAATCCGTCCTTTCGTGTGTACCATC
                                           ****************************************************************************************************************************************
Consensus:
                                           CTCTAAGTCTCAGGAAGCAGTTCTATTCTCTGTGAGTCTGTCTGTGTGTCTGTCCATCCGGATGTCCTATTTCTTTCCGGAGACAGTTCAGACGAAATGATGAGAAGGAGAAATCCGTCCTTTCGTGTGTACCATC

CTCTAAGTCTCAGGAAGCAGTTCTATTCTCTGTGAGTCTGTCTGTGTGTCTGTCCATCCGGATGTCCTATTTCTTTCCGGAGACAGTTCAGACGAAATGATGAGAAGGAGAAATCCGTCCTTTCGTGTGTACCATC
>All.fam_Fam_246_134_1  Nr. of seq. 1 Alignment length(with gaps) = 134 Alignment score = 0.000000 
Cbren.WS247_Fam_117_134_2                  TTTTTGCTTTTTTTCTTTTCGCAGAAAATGATTCAAAAAGTGTTCCTATGTGTTCCCATAGCTCAGTGGCTAAAAGCATTGGCAATTATTTGAACCTAACAGTCGCAAGTTCAAACCCCACCGGTGGCAAATCT
                                           **************************************************************************************************************************************
Consensus:
                                           TTTTTGCTTTTTTTCTTTTCGCAGAAAATGATTCAAAAAGTGTTCCTATGTGTTCCCATAGCTCAGTGGCTAAAAGCATTGGCAATTATTTGAACCTAACAGTCGCAAGTTCAAACCCCACCGGTGGCAAATCT

TTTTTGCTTTTTTTCTTTTCGCAGAAAATGATTCAAAAAGTGTTCCTATGTGTTCCCATAGCTCAGTGGCTAAAAGCATTGGCAATTATTTGAACCTAACAGTCGCAAGTTCAAACCCCACCGGTGGCAAATCT
>All.fam_Fam_247_134_1  Nr. of seq. 1 Alignment length(with gaps) = 134 Alignment score = 0.000000 
Crema.WS247_Fam_160_134_1                  ATTCACAAATTTGAATAAATTCTAAGAAACACCGTTTCTCATAAACTTTTGAAATGATAGTTAATTGACTGAAGGCGGTGGGTCGCCGCTTCGGCTGGTACCGTAACCTGATGTTGATTGGTTATCATTAGTGA
                                           **************************************************************************************************************************************
Consensus:
                                           ATTCACAAATTTGAATAAATTCTAAGAAACACCGTTTCTCATAAACTTTTGAAATGATAGTTAATTGACTGAAGGCGGTGGGTCGCCGCTTCGGCTGGTACCGTAACCTGATGTTGATTGGTTATCATTAGTGA

ATTCACAAATTTGAATAAATTCTAAGAAACACCGTTTCTCATAAACTTTTGAAATGATAGTTAATTGACTGAAGGCGGTGGGTCGCCGCTTCGGCTGGTACCGTAACCTGATGTTGATTGGTTATCATTAGTGA
>All.fam_Fam_248_134_1  Nr. of seq. 1 Alignment length(with gaps) = 134 Alignment score = 0.000000 
Crema.WS247_Fam_161_134_1                  GACTAGTTTTTTTCATAATTGGAATTTCTAGGCCACGTGTCGGAAAACTCGGCCACGTACCACATTTGGTGGTTTCCTTGCTTTTTGGCTCTAGAAACGATGAAAATGTCAAAAACTGACTTTCTGAGATTGGG
                                           **************************************************************************************************************************************
Consensus:
                                           GACTAGTTTTTTTCATAATTGGAATTTCTAGGCCACGTGTCGGAAAACTCGGCCACGTACCACATTTGGTGGTTTCCTTGCTTTTTGGCTCTAGAAACGATGAAAATGTCAAAAACTGACTTTCTGAGATTGGG

GACTAGTTTTTTTCATAATTGGAATTTCTAGGCCACGTGTCGGAAAACTCGGCCACGTACCACATTTGGTGGTTTCCTTGCTTTTTGGCTCTAGAAACGATGAAAATGTCAAAAACTGACTTTCTGAGATTGGG
>All.fam_Fam_249_133_1  Nr. of seq. 1 Alignment length(with gaps) = 133 Alignment score = 0.000000 
Crema.WS247_Fam_30_133_9                   TGGTAAATCCCGAAGGACCCAACCCACCAGCNTCCGCCAAATAACNTATCTTGACTGAACGTCCCTAACAAACTANNTACTGAGAATCAATNCAAAAAGTGAACAGCCTTCGACAAGCATCCAACTTCAGCTA
                                           *************************************************************************************************************************************
Consensus:
                                           TGGTAAATCCCGAAGGACCCAACCCACCAGCNTCCGCCAAATAACNTATCTTGACTGAACGTCCCTAACAAACTANNTACTGAGAATCAATNCAAAAAGTGAACAGCCTTCGACAAGCATCCAACTTCAGCTA

TGGTAAATCCCGAAGGACCCAACCCACCAGCNTCCGCCAAATAACNTATCTTGACTGAACGTCCCTAACAAACTANNTACTGAGAATCAATNCAAAAAGTGAACAGCCTTCGACAAGCATCCAACTTCAGCTA
>All.fam_Fam_250_132_1  Nr. of seq. 1 Alignment length(with gaps) = 132 Alignment score = 0.000000 
Crema.WS247_Fam_37_132_8                   TAGTAGTTGTTGAGTTTGTGTCGGGATCGGTGAATCATCAAGTAGCGTTGGCTNNGCGTTCTTCGNANCGCGCCAATACTCAATTTGGTTCATTCGAAAACGGTACAATTTTAGAGTTGGGTCACTATAAGT
                                           ************************************************************************************************************************************
Consensus:
                                           TAGTAGTTGTTGAGTTTGTGTCGGGATCGGTGAATCATCAAGTAGCGTTGGCTNNGCGTTCTTCGNANCGCGCCAATACTCAATTTGGTTCATTCGAAAACGGTACAATTTTAGAGTTGGGTCACTATAAGT

TAGTAGTTGTTGAGTTTGTGTCGGGATCGGTGAATCATCAAGTAGCGTTGGCTNNGCGTTCTTCGNANCGCGCCAATACTCAATTTGGTTCATTCGAAAACGGTACAATTTTAGAGTTGGGTCACTATAAGT
>All.fam_Fam_251_131_1  Nr. of seq. 1 Alignment length(with gaps) = 131 Alignment score = 0.000000 
Cbren.WS247_Fam_212_131_1                  AGCCACGTGCCGTCAAGTTATCAAGCCTCCCGGAAAGGCTGATACCTTGACAACCAACCCATCTAGTAGCATTCGATGAGTCCGCGACTATCTTGTTCTTACCTCAGAACTTTTGGCATAGATACACAGAC
                                           ***********************************************************************************************************************************
Consensus:
                                           AGCCACGTGCCGTCAAGTTATCAAGCCTCCCGGAAAGGCTGATACCTTGACAACCAACCCATCTAGTAGCATTCGATGAGTCCGCGACTATCTTGTTCTTACCTCAGAACTTTTGGCATAGATACACAGAC

AGCCACGTGCCGTCAAGTTATCAAGCCTCCCGGAAAGGCTGATACCTTGACAACCAACCCATCTAGTAGCATTCGATGAGTCCGCGACTATCTTGTTCTTACCTCAGAACTTTTGGCATAGATACACAGAC
>All.fam_Fam_252_131_1  Nr. of seq. 1 Alignment length(with gaps) = 131 Alignment score = 0.000000 
Cbrig.WS247_Fam_127_131_1                  AGTCAAAAATCAAGCTGAAAAGTCTTCTTTTTCTAGCGGTGTTTGACTTAGCTGCCATATGGGTTGAAGACTATCCTCACGAGCTGAGATGGGAACTTTTTCGCCCAATTTCTTGAAAAAATCTCTGTAAA
                                           ***********************************************************************************************************************************
Consensus:
                                           AGTCAAAAATCAAGCTGAAAAGTCTTCTTTTTCTAGCGGTGTTTGACTTAGCTGCCATATGGGTTGAAGACTATCCTCACGAGCTGAGATGGGAACTTTTTCGCCCAATTTCTTGAAAAAATCTCTGTAAA

AGTCAAAAATCAAGCTGAAAAGTCTTCTTTTTCTAGCGGTGTTTGACTTAGCTGCCATATGGGTTGAAGACTATCCTCACGAGCTGAGATGGGAACTTTTTCGCCCAATTTCTTGAAAAAATCTCTGTAAA
>All.fam_Fam_253_130_1  Nr. of seq. 1 Alignment length(with gaps) = 130 Alignment score = 0.000000 
Crema.WS247_Fam_12_130_26                  CAACACTCGAGTTGGGTGCTTGTCAAATAAAGTTAATTTTTAGGATTATATCATTATAAATAGGTAATTATTAACTTTGTTTAGATGATAGGTAAGCCAACTGGCAGTGTTGGGCTCCTTTTGGAGTTGC
                                           **********************************************************************************************************************************
Consensus:
                                           CAACACTCGAGTTGGGTGCTTGTCAAATAAAGTTAATTTTTAGGATTATATCATTATAAATAGGTAATTATTAACTTTGTTTAGATGATAGGTAAGCCAACTGGCAGTGTTGGGCTCCTTTTGGAGTTGC

CAACACTCGAGTTGGGTGCTTGTCAAATAAAGTTAATTTTTAGGATTATATCATTATAAATAGGTAATTATTAACTTTGTTTAGATGATAGGTAAGCCAACTGGCAGTGTTGGGCTCCTTTTGGAGTTGC
>All.fam_Fam_254_130_1  Nr. of seq. 1 Alignment length(with gaps) = 130 Alignment score = 0.000000 
Crema.WS247_Fam_162_130_1                  CGTGTACTCCTCGTGGAAAAGTCGAAAATTGGAATTTGAAATTTTGAGTCGATTTTTTTCGGTTCGACGCTAAAAACTAGTAGTAACCAGTCCGAATTCCATGAAAATAATCCATTTTGAAAATTCATGC
                                           **********************************************************************************************************************************
Consensus:
                                           CGTGTACTCCTCGTGGAAAAGTCGAAAATTGGAATTTGAAATTTTGAGTCGATTTTTTTCGGTTCGACGCTAAAAACTAGTAGTAACCAGTCCGAATTCCATGAAAATAATCCATTTTGAAAATTCATGC

CGTGTACTCCTCGTGGAAAAGTCGAAAATTGGAATTTGAAATTTTGAGTCGATTTTTTTCGGTTCGACGCTAAAAACTAGTAGTAACCAGTCCGAATTCCATGAAAATAATCCATTTTGAAAATTCATGC
>All.fam_Fam_255_128_1  Nr. of seq. 1 Alignment length(with gaps) = 128 Alignment score = 0.000000 
Cbren.WS247_Fam_118_128_2                  ATAGTCGGCGAGCGCCTGGAGCATTCCATCCGACATAATACTCCGAACCTCATCCGGCCTCGCCGGCTATGACACATAAGCATAGGTGGACCATCCAAGAACATAGGATCCAACCACGATAAGTGTGA
                                           ********************************************************************************************************************************
Consensus:
                                           ATAGTCGGCGAGCGCCTGGAGCATTCCATCCGACATAATACTCCGAACCTCATCCGGCCTCGCCGGCTATGACACATAAGCATAGGTGGACCATCCAAGAACATAGGATCCAACCACGATAAGTGTGA

ATAGTCGGCGAGCGCCTGGAGCATTCCATCCGACATAATACTCCGAACCTCATCCGGCCTCGCCGGCTATGACACATAAGCATAGGTGGACCATCCAAGAACATAGGATCCAACCACGATAAGTGTGA
>All.fam_Fam_256_128_1  Nr. of seq. 1 Alignment length(with gaps) = 128 Alignment score = 0.000000 
Crema.WS247_Fam_163_128_1                  ATCAAGCAATTCAAATTTCAGCAAGAATCGGAATAAGATAATTCAAATCGAAAGACAATCAGAAATACAATAAGTGTTCCTTCTGGCTAGCATGCTAGCACCCACAACACTATACTGCACCTCATCTC
                                           ********************************************************************************************************************************
Consensus:
                                           ATCAAGCAATTCAAATTTCAGCAAGAATCGGAATAAGATAATTCAAATCGAAAGACAATCAGAAATACAATAAGTGTTCCTTCTGGCTAGCATGCTAGCACCCACAACACTATACTGCACCTCATCTC

ATCAAGCAATTCAAATTTCAGCAAGAATCGGAATAAGATAATTCAAATCGAAAGACAATCAGAAATACAATAAGTGTTCCTTCTGGCTAGCATGCTAGCACCCACAACACTATACTGCACCTCATCTC
>All.fam_Fam_257_127_1  Nr. of seq. 1 Alignment length(with gaps) = 127 Alignment score = 0.000000 
Cbrig.WS247_Fam_76_127_2                   AACTTTTCACACCCCATTTTCCACTTTTTAATTTTTCCCTTTCAATTTTTCATCCTAATTTTTTCAATTTCATTTTTTTGTCCTACATTTTTCATTTCCAAATTTTTGTGCATATTTTTTCATTCCT
                                           *******************************************************************************************************************************
Consensus:
                                           AACTTTTCACACCCCATTTTCCACTTTTTAATTTTTCCCTTTCAATTTTTCATCCTAATTTTTTCAATTTCATTTTTTTGTCCTACATTTTTCATTTCCAAATTTTTGTGCATATTTTTTCATTCCT

AACTTTTCACACCCCATTTTCCACTTTTTAATTTTTCCCTTTCAATTTTTCATCCTAATTTTTTCAATTTCATTTTTTTGTCCTACATTTTTCATTTCCAAATTTTTGTGCATATTTTTTCATTCCT
>All.fam_Fam_258_127_1  Nr. of seq. 1 Alignment length(with gaps) = 127 Alignment score = 0.000000 
Crema.WS247_Fam_164_127_1                  GATCCTCTTACGAGAGGTCTACGCACGCGTGTTAATCAGACAACTCCGGATCAGAGGCTTCGGCCGTTGTTCCATGCGTATAGGAGTCAGTTCTGCACGCACAGAAGATATACAAAGAACAGACGGA
                                           *******************************************************************************************************************************
Consensus:
                                           GATCCTCTTACGAGAGGTCTACGCACGCGTGTTAATCAGACAACTCCGGATCAGAGGCTTCGGCCGTTGTTCCATGCGTATAGGAGTCAGTTCTGCACGCACAGAAGATATACAAAGAACAGACGGA

GATCCTCTTACGAGAGGTCTACGCACGCGTGTTAATCAGACAACTCCGGATCAGAGGCTTCGGCCGTTGTTCCATGCGTATAGGAGTCAGTTCTGCACGCACAGAAGATATACAAAGAACAGACGGA
>All.fam_Fam_259_124_1  Nr. of seq. 1 Alignment length(with gaps) = 124 Alignment score = 0.000000 
Cele.WS201_Fam_159_124_1                   AATTTTCAAAGTTTGGAAAATCTATTAATTTTGCATATAATTTTTATAAATTCTGAAAGAACATAAAATTTGCTACAAAATGGCTACGGGAATTTCTAAAAAATTTAGTTTGAAGACAGAAATT
                                           ****************************************************************************************************************************
Consensus:
                                           AATTTTCAAAGTTTGGAAAATCTATTAATTTTGCATATAATTTTTATAAATTCTGAAAGAACATAAAATTTGCTACAAAATGGCTACGGGAATTTCTAAAAAATTTAGTTTGAAGACAGAAATT

AATTTTCAAAGTTTGGAAAATCTATTAATTTTGCATATAATTTTTATAAATTCTGAAAGAACATAAAATTTGCTACAAAATGGCTACGGGAATTTCTAAAAAATTTAGTTTGAAGACAGAAATT
>All.fam_Fam_260_122_1  Nr. of seq. 1 Alignment length(with gaps) = 122 Alignment score = 0.000000 
Cbren.WS247_Fam_213_122_1                  AGTTCGGGGGTAGCCAGCAAATCTATAGGAAGATCAACCAGCCCACTAGGTACCCGCATCTTGACTGTCCAAAAGGGTGAGAGGGGGGAAAAAGTGTTCTAAGTTACTAGAGAAGTGACAGC
                                           **************************************************************************************************************************
Consensus:
                                           AGTTCGGGGGTAGCCAGCAAATCTATAGGAAGATCAACCAGCCCACTAGGTACCCGCATCTTGACTGTCCAAAAGGGTGAGAGGGGGGAAAAAGTGTTCTAAGTTACTAGAGAAGTGACAGC

AGTTCGGGGGTAGCCAGCAAATCTATAGGAAGATCAACCAGCCCACTAGGTACCCGCATCTTGACTGTCCAAAAGGGTGAGAGGGGGGAAAAAGTGTTCTAAGTTACTAGAGAAGTGACAGC
>All.fam_Fam_261_122_1  Nr. of seq. 1 Alignment length(with gaps) = 122 Alignment score = 0.000000 
Cbrig.WS247_Fam_77_122_2                   CATCAAATCACTAAAAATAGACAGCAAGAATTACTGTAGCCGAACAATTTCGATCTAATGGGCTCTGTAGTCGCTTCAGCTGACGCACTAGCCTAAAAAGTAAATTTTGAGCTCGTCAGAGC
                                           **************************************************************************************************************************
Consensus:
                                           CATCAAATCACTAAAAATAGACAGCAAGAATTACTGTAGCCGAACAATTTCGATCTAATGGGCTCTGTAGTCGCTTCAGCTGACGCACTAGCCTAAAAAGTAAATTTTGAGCTCGTCAGAGC

CATCAAATCACTAAAAATAGACAGCAAGAATTACTGTAGCCGAACAATTTCGATCTAATGGGCTCTGTAGTCGCTTCAGCTGACGCACTAGCCTAAAAAGTAAATTTTGAGCTCGTCAGAGC
>All.fam_Fam_262_122_1  Nr. of seq. 1 Alignment length(with gaps) = 122 Alignment score = 0.000000 
Cbrig.WS247_Fam_128_122_1                  AATTTCAGGCCAGTGGAATGTGCCAACTGACAGTAGCAGGACCTGTGTAACTGGGAAGAAGACTCGATGGCAATTTGACCTTCCAATTGAGCTTAATAGCCTGAAATTCAAGGAAGATAGCT
                                           **************************************************************************************************************************
Consensus:
                                           AATTTCAGGCCAGTGGAATGTGCCAACTGACAGTAGCAGGACCTGTGTAACTGGGAAGAAGACTCGATGGCAATTTGACCTTCCAATTGAGCTTAATAGCCTGAAATTCAAGGAAGATAGCT

AATTTCAGGCCAGTGGAATGTGCCAACTGACAGTAGCAGGACCTGTGTAACTGGGAAGAAGACTCGATGGCAATTTGACCTTCCAATTGAGCTTAATAGCCTGAAATTCAAGGAAGATAGCT
>All.fam_Fam_263_121_1  Nr. of seq. 1 Alignment length(with gaps) = 121 Alignment score = 0.000000 
Cbren.WS247_Fam_119_121_2                  TATAGCCGATTTCAGTTAACTATCCGATCATTCTTCGGCTACTCCAACTTATTCTAAAAATGAATCATGGCAGCACACTACAGGTTGTATATAGGAAAATTTCACCGTTATTTAAGAATTT
                                           *************************************************************************************************************************
Consensus:
                                           TATAGCCGATTTCAGTTAACTATCCGATCATTCTTCGGCTACTCCAACTTATTCTAAAAATGAATCATGGCAGCACACTACAGGTTGTATATAGGAAAATTTCACCGTTATTTAAGAATTT

TATAGCCGATTTCAGTTAACTATCCGATCATTCTTCGGCTACTCCAACTTATTCTAAAAATGAATCATGGCAGCACACTACAGGTTGTATATAGGAAAATTTCACCGTTATTTAAGAATTT
>All.fam_Fam_264_121_1  Nr. of seq. 1 Alignment length(with gaps) = 121 Alignment score = 0.000000 
Cele.WS201_Fam_160_121_1                   AAAAGATAGTTGCTCTTTGAGCAGAAGGTTGCAAACCGCAAGAGCAAACTTGCCAAATGACAAGCCACCCAAGTACTCGTTGCACCTACCTATCATAAGCTCGTAGACTATAATTTCTCTG
                                           *************************************************************************************************************************
Consensus:
                                           AAAAGATAGTTGCTCTTTGAGCAGAAGGTTGCAAACCGCAAGAGCAAACTTGCCAAATGACAAGCCACCCAAGTACTCGTTGCACCTACCTATCATAAGCTCGTAGACTATAATTTCTCTG

AAAAGATAGTTGCTCTTTGAGCAGAAGGTTGCAAACCGCAAGAGCAAACTTGCCAAATGACAAGCCACCCAAGTACTCGTTGCACCTACCTATCATAAGCTCGTAGACTATAATTTCTCTG
>All.fam_Fam_265_121_1  Nr. of seq. 1 Alignment length(with gaps) = 121 Alignment score = 0.000000 
Crema.WS247_Fam_165_121_1                  CTTCTGACACCCGAATCGTTCACATTTTTCCGACTTTTACGAAGTTTTCTTTCCAAAAGCTACTCAATCCCCGAAAAATCGATCTGGAAGGAGGATCATGGGCGAATTTTCGGTTTCCCAG
                                           *************************************************************************************************************************
Consensus:
                                           CTTCTGACACCCGAATCGTTCACATTTTTCCGACTTTTACGAAGTTTTCTTTCCAAAAGCTACTCAATCCCCGAAAAATCGATCTGGAAGGAGGATCATGGGCGAATTTTCGGTTTCCCAG

CTTCTGACACCCGAATCGTTCACATTTTTCCGACTTTTACGAAGTTTTCTTTCCAAAAGCTACTCAATCCCCGAAAAATCGATCTGGAAGGAGGATCATGGGCGAATTTTCGGTTTCCCAG
>All.fam_Fam_266_120_1  Nr. of seq. 1 Alignment length(with gaps) = 120 Alignment score = 0.000000 
Cbren.WS247_Fam_214_120_1                  GATCCAAGAGTAGAGTAAGAAGCTGGTGAATTGCTCGATACCGTTGTTTCTTGTTCAGTAGTACATGGCTCGGTGGTAGTCTCTTCTGAAGTTGCCGTACTCGATGAAGAGGCATCAGTT
                                           ************************************************************************************************************************
Consensus:
                                           GATCCAAGAGTAGAGTAAGAAGCTGGTGAATTGCTCGATACCGTTGTTTCTTGTTCAGTAGTACATGGCTCGGTGGTAGTCTCTTCTGAAGTTGCCGTACTCGATGAAGAGGCATCAGTT

GATCCAAGAGTAGAGTAAGAAGCTGGTGAATTGCTCGATACCGTTGTTTCTTGTTCAGTAGTACATGGCTCGGTGGTAGTCTCTTCTGAAGTTGCCGTACTCGATGAAGAGGCATCAGTT
>All.fam_Fam_267_120_1  Nr. of seq. 1 Alignment length(with gaps) = 120 Alignment score = 0.000000 
Cbren.WS247_Fam_215_120_1                  TGTTCAGATGAACCTTCAATAGGCTCGAGAAGTGGGGATGACCGTTCGTAAGTGACTTCATGACCAAACGACTGTTCGAAGTCAGCTCCTGATGTTGCACTTGACCGATCTTCTTCTAGA
                                           ************************************************************************************************************************
Consensus:
                                           TGTTCAGATGAACCTTCAATAGGCTCGAGAAGTGGGGATGACCGTTCGTAAGTGACTTCATGACCAAACGACTGTTCGAAGTCAGCTCCTGATGTTGCACTTGACCGATCTTCTTCTAGA

TGTTCAGATGAACCTTCAATAGGCTCGAGAAGTGGGGATGACCGTTCGTAAGTGACTTCATGACCAAACGACTGTTCGAAGTCAGCTCCTGATGTTGCACTTGACCGATCTTCTTCTAGA
>All.fam_Fam_268_120_1  Nr. of seq. 1 Alignment length(with gaps) = 120 Alignment score = 0.000000 
Cbren.WS247_Fam_216_120_1                  CTGACTTTTTCCCCTAATTTTAATAAATTGGTGGTTCGAAAGTAGATGCTTCTGTGAGTGGATTGTGAAGTTTCCATCCCTCACTAGAGCCTAAGAGTCTGAAAATCTTCATCTGAAAAG
                                           ************************************************************************************************************************
Consensus:
                                           CTGACTTTTTCCCCTAATTTTAATAAATTGGTGGTTCGAAAGTAGATGCTTCTGTGAGTGGATTGTGAAGTTTCCATCCCTCACTAGAGCCTAAGAGTCTGAAAATCTTCATCTGAAAAG

CTGACTTTTTCCCCTAATTTTAATAAATTGGTGGTTCGAAAGTAGATGCTTCTGTGAGTGGATTGTGAAGTTTCCATCCCTCACTAGAGCCTAAGAGTCTGAAAATCTTCATCTGAAAAG
>All.fam_Fam_269_119_1  Nr. of seq. 1 Alignment length(with gaps) = 119 Alignment score = 0.000000 
Cbren.WS247_Fam_217_119_1                  TTTACTGGATTTTAGGAATGTCTAGCCGGAATTCAGCTCAATTTCGATCCAATTCCAACTATTTCAACCTTTCCTTCGATCAAAACATGCTGGGTCACTAATGTTGTCTCTAGGCAAAA
                                           ***********************************************************************************************************************
Consensus:
                                           TTTACTGGATTTTAGGAATGTCTAGCCGGAATTCAGCTCAATTTCGATCCAATTCCAACTATTTCAACCTTTCCTTCGATCAAAACATGCTGGGTCACTAATGTTGTCTCTAGGCAAAA

TTTACTGGATTTTAGGAATGTCTAGCCGGAATTCAGCTCAATTTCGATCCAATTCCAACTATTTCAACCTTTCCTTCGATCAAAACATGCTGGGTCACTAATGTTGTCTCTAGGCAAAA
>All.fam_Fam_270_119_1  Nr. of seq. 1 Alignment length(with gaps) = 119 Alignment score = 0.000000 
Cbrig.WS247_Fam_129_119_1                  AAATTATTTTCACGTCTTCATTTTTAAGTTTTTTGTGAATATCTAGGTCAAAAATTGAAATTCTGGATTTTTAAAAACACGTTCGGAATGCACTATTTTTTCTGAATCCATTAATATAA
                                           ***********************************************************************************************************************
Consensus:
                                           AAATTATTTTCACGTCTTCATTTTTAAGTTTTTTGTGAATATCTAGGTCAAAAATTGAAATTCTGGATTTTTAAAAACACGTTCGGAATGCACTATTTTTTCTGAATCCATTAATATAA

AAATTATTTTCACGTCTTCATTTTTAAGTTTTTTGTGAATATCTAGGTCAAAAATTGAAATTCTGGATTTTTAAAAACACGTTCGGAATGCACTATTTTTTCTGAATCCATTAATATAA
>All.fam_Fam_271_119_1  Nr. of seq. 1 Alignment length(with gaps) = 119 Alignment score = 0.000000 
Cele.WS201_Fam_161_119_1                   ACTCCAATACCAACCGATGCTAAAAGATTCTGATCCCAATTATTTCTGAAATAACAGTTTCGGCTTGATGTACCAATGAGAGAGCACAGTGTAAACAAGTTTTCATAGTTCTGACGGCG
                                           ***********************************************************************************************************************
Consensus:
                                           ACTCCAATACCAACCGATGCTAAAAGATTCTGATCCCAATTATTTCTGAAATAACAGTTTCGGCTTGATGTACCAATGAGAGAGCACAGTGTAAACAAGTTTTCATAGTTCTGACGGCG

ACTCCAATACCAACCGATGCTAAAAGATTCTGATCCCAATTATTTCTGAAATAACAGTTTCGGCTTGATGTACCAATGAGAGAGCACAGTGTAAACAAGTTTTCATAGTTCTGACGGCG
>All.fam_Fam_272_119_1  Nr. of seq. 1 Alignment length(with gaps) = 119 Alignment score = 0.000000 
Cele.WS201_Fam_162_119_1                   GTTGCATATTTCGCAATAATTTTTACGGGAACGTAATCTCCACATCACCAGCTTTCATTTAAGTACCCACACGGCAAGGTTTAATTTTTGAAATTTGGTCGCGGATTTTCTCGGCCACC
                                           ***********************************************************************************************************************
Consensus:
                                           GTTGCATATTTCGCAATAATTTTTACGGGAACGTAATCTCCACATCACCAGCTTTCATTTAAGTACCCACACGGCAAGGTTTAATTTTTGAAATTTGGTCGCGGATTTTCTCGGCCACC

GTTGCATATTTCGCAATAATTTTTACGGGAACGTAATCTCCACATCACCAGCTTTCATTTAAGTACCCACACGGCAAGGTTTAATTTTTGAAATTTGGTCGCGGATTTTCTCGGCCACC
>All.fam_Fam_273_119_1  Nr. of seq. 1 Alignment length(with gaps) = 119 Alignment score = 0.000000 
Crema.WS247_Fam_14_119_19                  ATCCACGTCATAAAAAGTTATGAGCCGTTTTCTAAAATGTGACGACGTGAAGGATTTTTTGATATCATCGGATTCAGAAAAAATAGAGGATTCCAAACGTGTNGTCCGTTTCTGGATTG
                                           ***********************************************************************************************************************
Consensus:
                                           ATCCACGTCATAAAAAGTTATGAGCCGTTTTCTAAAATGTGACGACGTGAAGGATTTTTTGATATCATCGGATTCAGAAAAAATAGAGGATTCCAAACGTGTNGTCCGTTTCTGGATTG

ATCCACGTCATAAAAAGTTATGAGCCGTTTTCTAAAATGTGACGACGTGAAGGATTTTTTGATATCATCGGATTCAGAAAAAATAGAGGATTCCAAACGTGTNGTCCGTTTCTGGATTG
>All.fam_Fam_274_117_1  Nr. of seq. 1 Alignment length(with gaps) = 117 Alignment score = 0.000000 
Cbren.WS247_Fam_218_117_1                  GTAATTTTTTTGGTGTTTTATGGTTATTTTATAAAAACGTGCAAGATCATATGAGACAGTTCCGAGTACCAATCAAAAATCTGCGAAATTAAAGGAGACTTCGTTCTTTTTGAAACT
                                           *********************************************************************************************************************
Consensus:
                                           GTAATTTTTTTGGTGTTTTATGGTTATTTTATAAAAACGTGCAAGATCATATGAGACAGTTCCGAGTACCAATCAAAAATCTGCGAAATTAAAGGAGACTTCGTTCTTTTTGAAACT

GTAATTTTTTTGGTGTTTTATGGTTATTTTATAAAAACGTGCAAGATCATATGAGACAGTTCCGAGTACCAATCAAAAATCTGCGAAATTAAAGGAGACTTCGTTCTTTTTGAAACT
>All.fam_Fam_275_117_1  Nr. of seq. 1 Alignment length(with gaps) = 117 Alignment score = 0.000000 
Cele.WS201_Fam_163_117_1                   TGTTGGTTCGACAGTAGGTGCATTAGCCTCTGGAACTGGAACATCCTTTTGCTCGACGATTGCAGCTTGTTGTACTTCAGATGTTTCCTTTGATTCCACAGGTGCAAGTTTCTCAAC
                                           *********************************************************************************************************************
Consensus:
                                           TGTTGGTTCGACAGTAGGTGCATTAGCCTCTGGAACTGGAACATCCTTTTGCTCGACGATTGCAGCTTGTTGTACTTCAGATGTTTCCTTTGATTCCACAGGTGCAAGTTTCTCAAC

TGTTGGTTCGACAGTAGGTGCATTAGCCTCTGGAACTGGAACATCCTTTTGCTCGACGATTGCAGCTTGTTGTACTTCAGATGTTTCCTTTGATTCCACAGGTGCAAGTTTCTCAAC
>All.fam_Fam_276_116_1  Nr. of seq. 1 Alignment length(with gaps) = 116 Alignment score = 0.000000 
Cbren.WS247_Fam_219_116_1                  TAGCAGAAGAAGGACAGACGAAGGCTGTTAGAACCCGAACGAAAGCGACCATCCACCGTGCATAACCGTAGTTAAATATGAGTGGTCCGAACACTTTCATTATGCTCAGGTCTTTA
                                           ********************************************************************************************************************
Consensus:
                                           TAGCAGAAGAAGGACAGACGAAGGCTGTTAGAACCCGAACGAAAGCGACCATCCACCGTGCATAACCGTAGTTAAATATGAGTGGTCCGAACACTTTCATTATGCTCAGGTCTTTA

TAGCAGAAGAAGGACAGACGAAGGCTGTTAGAACCCGAACGAAAGCGACCATCCACCGTGCATAACCGTAGTTAAATATGAGTGGTCCGAACACTTTCATTATGCTCAGGTCTTTA
>All.fam_Fam_277_116_1  Nr. of seq. 1 Alignment length(with gaps) = 116 Alignment score = 0.000000 
Crema.WS247_Fam_166_116_1                  TAGAGACAATACACCTTGAAAGCACAGTCTTGGAATTTCTCATTTAGACTTTTGTGAAACATCAAGCGTGTGCGGCCTTGTTTAGTTTGAACGTTATTGGCTGAAAATTGGCACAG
                                           ********************************************************************************************************************
Consensus:
                                           TAGAGACAATACACCTTGAAAGCACAGTCTTGGAATTTCTCATTTAGACTTTTGTGAAACATCAAGCGTGTGCGGCCTTGTTTAGTTTGAACGTTATTGGCTGAAAATTGGCACAG

TAGAGACAATACACCTTGAAAGCACAGTCTTGGAATTTCTCATTTAGACTTTTGTGAAACATCAAGCGTGTGCGGCCTTGTTTAGTTTGAACGTTATTGGCTGAAAATTGGCACAG
>All.fam_Fam_278_114_1  Nr. of seq. 1 Alignment length(with gaps) = 114 Alignment score = 0.000000 
Cele.WS201_Fam_164_114_1                   GTGTTTCAGAATTACATGGAGTCTCACTACTTGCAGAATTTGTGGCTGTAGACGATTGACCTGCTGTAGTTGAATCGCTTGAAACTGTCATAGTGGATGTTCCATCAGACGTTT
                                           ******************************************************************************************************************
Consensus:
                                           GTGTTTCAGAATTACATGGAGTCTCACTACTTGCAGAATTTGTGGCTGTAGACGATTGACCTGCTGTAGTTGAATCGCTTGAAACTGTCATAGTGGATGTTCCATCAGACGTTT

GTGTTTCAGAATTACATGGAGTCTCACTACTTGCAGAATTTGTGGCTGTAGACGATTGACCTGCTGTAGTTGAATCGCTTGAAACTGTCATAGTGGATGTTCCATCAGACGTTT
>All.fam_Fam_279_114_1  Nr. of seq. 1 Alignment length(with gaps) = 114 Alignment score = 0.000000 
Crema.WS247_Fam_167_114_1                  ATCATTTTTGTAGTTGACATCTTTATTTAGTTCTAGAGGGAATAAGATAGGGACGCTTAACTGCCAATGACTAGAAGATAAAAATGATTCTGAAACATTGGACATGTCTCCTTC
                                           ******************************************************************************************************************
Consensus:
                                           ATCATTTTTGTAGTTGACATCTTTATTTAGTTCTAGAGGGAATAAGATAGGGACGCTTAACTGCCAATGACTAGAAGATAAAAATGATTCTGAAACATTGGACATGTCTCCTTC

ATCATTTTTGTAGTTGACATCTTTATTTAGTTCTAGAGGGAATAAGATAGGGACGCTTAACTGCCAATGACTAGAAGATAAAAATGATTCTGAAACATTGGACATGTCTCCTTC
>All.fam_Fam_280_111_1  Nr. of seq. 1 Alignment length(with gaps) = 111 Alignment score = 0.000000 
Cbrig.WS247_Fam_50_111_3                   GAAGACTCGCCAACATAGTTTTGGAACTTGCACGTTCCAATATTTGCCATTTTGGTCAGAAATTGGCTCAGAAATCGGCTGGAGCAATGTGTCAACTGGGTGTAACAGAAG
                                           ***************************************************************************************************************
Consensus:
                                           GAAGACTCGCCAACATAGTTTTGGAACTTGCACGTTCCAATATTTGCCATTTTGGTCAGAAATTGGCTCAGAAATCGGCTGGAGCAATGTGTCAACTGGGTGTAACAGAAG

GAAGACTCGCCAACATAGTTTTGGAACTTGCACGTTCCAATATTTGCCATTTTGGTCAGAAATTGGCTCAGAAATCGGCTGGAGCAATGTGTCAACTGGGTGTAACAGAAG
>All.fam_Fam_281_111_1  Nr. of seq. 1 Alignment length(with gaps) = 111 Alignment score = 0.000000 
Cbrig.WS247_Fam_51_111_3                   AAATGGAAAAGAAGACTTGCTGAAAGGACCATTGAGCTTTTAGGCCCAAAAATTGTCCGATTTTCCTCAAAATTAAACTTTAAGATTACGGCAGCAGTGTGTCAATGGAGA
                                           ***************************************************************************************************************
Consensus:
                                           AAATGGAAAAGAAGACTTGCTGAAAGGACCATTGAGCTTTTAGGCCCAAAAATTGTCCGATTTTCCTCAAAATTAAACTTTAAGATTACGGCAGCAGTGTGTCAATGGAGA

AAATGGAAAAGAAGACTTGCTGAAAGGACCATTGAGCTTTTAGGCCCAAAAATTGTCCGATTTTCCTCAAAATTAAACTTTAAGATTACGGCAGCAGTGTGTCAATGGAGA
>All.fam_Fam_282_111_1  Nr. of seq. 1 Alignment length(with gaps) = 111 Alignment score = 0.000000 
Cele.WS201_Fam_165_111_1                   CTGTTGTTGATCTACTTAGCGTAGTCGTAGATTCTAAAAATTCAGTCTTTAATTTTTATTAATTTTTAAAAAATATTTATTTACCAGTAGTCGATACTGCAGGCGTCGTTA
                                           ***************************************************************************************************************
Consensus:
                                           CTGTTGTTGATCTACTTAGCGTAGTCGTAGATTCTAAAAATTCAGTCTTTAATTTTTATTAATTTTTAAAAAATATTTATTTACCAGTAGTCGATACTGCAGGCGTCGTTA

CTGTTGTTGATCTACTTAGCGTAGTCGTAGATTCTAAAAATTCAGTCTTTAATTTTTATTAATTTTTAAAAAATATTTATTTACCAGTAGTCGATACTGCAGGCGTCGTTA
>All.fam_Fam_283_110_1  Nr. of seq. 1 Alignment length(with gaps) = 110 Alignment score = 0.000000 
Cbren.WS247_Fam_220_110_1                  TCTCACTAAAAAGTAAGATTATAGGCTACCAAAATATGATTTCTGAACAGAATCACTTCGAGTTCTTTGGTGGTCATGGGTGGATTAGTCCCAGGACATACCTATAATTT
                                           **************************************************************************************************************
Consensus:
                                           TCTCACTAAAAAGTAAGATTATAGGCTACCAAAATATGATTTCTGAACAGAATCACTTCGAGTTCTTTGGTGGTCATGGGTGGATTAGTCCCAGGACATACCTATAATTT

TCTCACTAAAAAGTAAGATTATAGGCTACCAAAATATGATTTCTGAACAGAATCACTTCGAGTTCTTTGGTGGTCATGGGTGGATTAGTCCCAGGACATACCTATAATTT
>All.fam_Fam_284_109_1  Nr. of seq. 1 Alignment length(with gaps) = 109 Alignment score = 0.000000 
Cbren.WS247_Fam_221_109_1                  TGGTGGCCTAGAACTATATCTGGCGGACATCTAAAATCAAGAAAATCAAAATGAGCCTCAACCCAAGATTCTAGCTCAACTTTGAAACGATTTACGACGTTTTGAAGTT
                                           *************************************************************************************************************
Consensus:
                                           TGGTGGCCTAGAACTATATCTGGCGGACATCTAAAATCAAGAAAATCAAAATGAGCCTCAACCCAAGATTCTAGCTCAACTTTGAAACGATTTACGACGTTTTGAAGTT

TGGTGGCCTAGAACTATATCTGGCGGACATCTAAAATCAAGAAAATCAAAATGAGCCTCAACCCAAGATTCTAGCTCAACTTTGAAACGATTTACGACGTTTTGAAGTT
>All.fam_Fam_285_108_1  Nr. of seq. 1 Alignment length(with gaps) = 108 Alignment score = 0.000000 
Cele.WS201_Fam_166_108_1                   TTTCAGATTTTCAGATTTTCACTTGATTATATAGGTCACGACCCAAGTTATTTTGAAAATTGAGCTACACGGCTGTAACTTTGGAGCTATGGGTAATCAAGTATGAGC
                                           ************************************************************************************************************
Consensus:
                                           TTTCAGATTTTCAGATTTTCACTTGATTATATAGGTCACGACCCAAGTTATTTTGAAAATTGAGCTACACGGCTGTAACTTTGGAGCTATGGGTAATCAAGTATGAGC

TTTCAGATTTTCAGATTTTCACTTGATTATATAGGTCACGACCCAAGTTATTTTGAAAATTGAGCTACACGGCTGTAACTTTGGAGCTATGGGTAATCAAGTATGAGC
>All.fam_Fam_286_107_1  Nr. of seq. 1 Alignment length(with gaps) = 107 Alignment score = 0.000000 
Crema.WS247_Fam_168_107_1                  TTATAGAAGAAACCGTTTTGGTAGTAAAGTTGGACGATCACTGAAAGTGTGGCCATCTCTCATTGGAGCTTCATTTTCAATGAAAATTTTTTTAATCTAGGTCATTT
                                           ***********************************************************************************************************
Consensus:
                                           TTATAGAAGAAACCGTTTTGGTAGTAAAGTTGGACGATCACTGAAAGTGTGGCCATCTCTCATTGGAGCTTCATTTTCAATGAAAATTTTTTTAATCTAGGTCATTT

TTATAGAAGAAACCGTTTTGGTAGTAAAGTTGGACGATCACTGAAAGTGTGGCCATCTCTCATTGGAGCTTCATTTTCAATGAAAATTTTTTTAATCTAGGTCATTT
>All.fam_Fam_287_106_1  Nr. of seq. 1 Alignment length(with gaps) = 106 Alignment score = 0.000000 
Cbren.WS247_Fam_222_106_1                  TGCTAAATAGACCTGATAGGAGTATTCGTGCTGCTGCCCTGGATTTCGGTCCTATGCGGTAGAGGTCTATTCTTTTGTGGGTTCTAACAGCTTCCGCTTCTTCCTA
                                           **********************************************************************************************************
Consensus:
                                           TGCTAAATAGACCTGATAGGAGTATTCGTGCTGCTGCCCTGGATTTCGGTCCTATGCGGTAGAGGTCTATTCTTTTGTGGGTTCTAACAGCTTCCGCTTCTTCCTA

TGCTAAATAGACCTGATAGGAGTATTCGTGCTGCTGCCCTGGATTTCGGTCCTATGCGGTAGAGGTCTATTCTTTTGTGGGTTCTAACAGCTTCCGCTTCTTCCTA
>All.fam_Fam_288_104_1  Nr. of seq. 1 Alignment length(with gaps) = 104 Alignment score = 0.000000 
Cbren.WS247_Fam_120_104_2                  TTTGGATGCCCAACCACCGCGATCTGTCAGGCAACGTGCTTCGGAAGGTCACTGGATCTATCTTGTCAGAGATCCTTGACCGAAAGAGCACACGTGCGGACCGG
                                           ********************************************************************************************************
Consensus:
                                           TTTGGATGCCCAACCACCGCGATCTGTCAGGCAACGTGCTTCGGAAGGTCACTGGATCTATCTTGTCAGAGATCCTTGACCGAAAGAGCACACGTGCGGACCGG

TTTGGATGCCCAACCACCGCGATCTGTCAGGCAACGTGCTTCGGAAGGTCACTGGATCTATCTTGTCAGAGATCCTTGACCGAAAGAGCACACGTGCGGACCGG
>All.fam_Fam_289_103_1  Nr. of seq. 1 Alignment length(with gaps) = 103 Alignment score = 0.000000 
Crema.WS247_Fam_52_103_5                   TCGCGGTCTATCATCATGCCTTCTCCATAAAATTATAAAAATTATAAAAAATACATTAAGTTTATTAGGGACAGGAGTTGGAGTACCATGAGACGGATTGCAT
                                           *******************************************************************************************************
Consensus:
                                           TCGCGGTCTATCATCATGCCTTCTCCATAAAATTATAAAAATTATAAAAAATACATTAAGTTTATTAGGGACAGGAGTTGGAGTACCATGAGACGGATTGCAT

TCGCGGTCTATCATCATGCCTTCTCCATAAAATTATAAAAATTATAAAAAATACATTAAGTTTATTAGGGACAGGAGTTGGAGTACCATGAGACGGATTGCAT
>All.fam_Fam_290_103_1  Nr. of seq. 1 Alignment length(with gaps) = 103 Alignment score = 0.000000 
Crema.WS247_Fam_169_103_1                  CTCAAAACTTCCAGATTTCTACACTTTTTCATTCAAAAAACCCGTTTTTTTATTCCAATTTCGGCGAAAATCGCTAAATATTCATCCAAAATGGCCATTTTTC
                                           *******************************************************************************************************
Consensus:
                                           CTCAAAACTTCCAGATTTCTACACTTTTTCATTCAAAAAACCCGTTTTTTTATTCCAATTTCGGCGAAAATCGCTAAATATTCATCCAAAATGGCCATTTTTC

CTCAAAACTTCCAGATTTCTACACTTTTTCATTCAAAAAACCCGTTTTTTTATTCCAATTTCGGCGAAAATCGCTAAATATTCATCCAAAATGGCCATTTTTC
>All.fam_Fam_291_102_1  Nr. of seq. 1 Alignment length(with gaps) = 102 Alignment score = 0.000000 
Cbrig.WS247_Fam_131_102_1                  TGGTCTTGGTCCGAATCCCGATGGTCCCTGTCCACGTTCTCCACGTCCTCCCGGTCCACGACGATCTGGGAAGTCCGAGTCAGGTCCAAAGTCTGGTCCTTG
                                           ******************************************************************************************************
Consensus:
                                           TGGTCTTGGTCCGAATCCCGATGGTCCCTGTCCACGTTCTCCACGTCCTCCCGGTCCACGACGATCTGGGAAGTCCGAGTCAGGTCCAAAGTCTGGTCCTTG

TGGTCTTGGTCCGAATCCCGATGGTCCCTGTCCACGTTCTCCACGTCCTCCCGGTCCACGACGATCTGGGAAGTCCGAGTCAGGTCCAAAGTCTGGTCCTTG
>All.fam_Fam_292_102_1  Nr. of seq. 1 Alignment length(with gaps) = 102 Alignment score = 0.000000 
Cele.WS201_Fam_168_102_1                   TTCTCCACCAACTGGAACCACCGAAGAGCCTGGATCTTCAGTTGAGACTACACCATATACCGGTGAGACTCCAGTAACTTGGGGACCTCCAGGATCAACAGC
                                           ******************************************************************************************************
Consensus:
                                           TTCTCCACCAACTGGAACCACCGAAGAGCCTGGATCTTCAGTTGAGACTACACCATATACCGGTGAGACTCCAGTAACTTGGGGACCTCCAGGATCAACAGC

TTCTCCACCAACTGGAACCACCGAAGAGCCTGGATCTTCAGTTGAGACTACACCATATACCGGTGAGACTCCAGTAACTTGGGGACCTCCAGGATCAACAGC
>All.fam_Fam_293_102_1  Nr. of seq. 1 Alignment length(with gaps) = 102 Alignment score = 0.000000 
Cele.WS201_Fam_170_102_1                   TGTACACTTCTCCCAAAATGACTGTAAGAATGGACTCCTTATATGATTTTAAACCCGACTCTGGACATACAAACTTCTCTCAAAAAGAAAATAGACTTCACA
                                           ******************************************************************************************************
Consensus:
                                           TGTACACTTCTCCCAAAATGACTGTAAGAATGGACTCCTTATATGATTTTAAACCCGACTCTGGACATACAAACTTCTCTCAAAAAGAAAATAGACTTCACA

TGTACACTTCTCCCAAAATGACTGTAAGAATGGACTCCTTATATGATTTTAAACCCGACTCTGGACATACAAACTTCTCTCAAAAAGAAAATAGACTTCACA
>All.fam_Fam_294_102_1  Nr. of seq. 1 Alignment length(with gaps) = 102 Alignment score = 0.000000 
Crema.WS247_Fam_170_102_1                  AAAAATCACCTTTTTTGAATCAAAAATGGTCTAAAATCGAGGAGAATCGATTGAAAACGACTTGAAATCGCTTAAGGAAGAATTTTTGACTGGAAAAAAGCG
                                           ******************************************************************************************************
Consensus:
                                           AAAAATCACCTTTTTTGAATCAAAAATGGTCTAAAATCGAGGAGAATCGATTGAAAACGACTTGAAATCGCTTAAGGAAGAATTTTTGACTGGAAAAAAGCG

AAAAATCACCTTTTTTGAATCAAAAATGGTCTAAAATCGAGGAGAATCGATTGAAAACGACTTGAAATCGCTTAAGGAAGAATTTTTGACTGGAAAAAAGCG
>All.fam_Fam_295_101_1  Nr. of seq. 1 Alignment length(with gaps) = 101 Alignment score = 0.000000 
Cele.WS201_Fam_171_101_1                   GGTTACTGTAGTTCCAAAAGTACGCAAACACTGACTACGGTTCCCTAATACATCAGATATTACGACAAAGTGCAGAAAATCGCTAAAAATGACTTTACTGG
                                           *****************************************************************************************************
Consensus:
                                           GGTTACTGTAGTTCCAAAAGTACGCAAACACTGACTACGGTTCCCTAATACATCAGATATTACGACAAAGTGCAGAAAATCGCTAAAAATGACTTTACTGG

GGTTACTGTAGTTCCAAAAGTACGCAAACACTGACTACGGTTCCCTAATACATCAGATATTACGACAAAGTGCAGAAAATCGCTAAAAATGACTTTACTGG
>All.fam_Fam_296_99_1  Nr. of seq. 1 Alignment length(with gaps) = 99 Alignment score = 0.000000 
Cbrig.WS247_Fam_133_99_1                   TCCGATGAAGAATCGGCCTTCTTAGCAGCTGTAGACTTTGGAGTAACCTTTGCTGGAGTTGTTTTAGCCGCAGGCTTTTTCTCGTCGTCAGAAGAATCG
                                           ***************************************************************************************************
Consensus:
                                           TCCGATGAAGAATCGGCCTTCTTAGCAGCTGTAGACTTTGGAGTAACCTTTGCTGGAGTTGTTTTAGCCGCAGGCTTTTTCTCGTCGTCAGAAGAATCG

TCCGATGAAGAATCGGCCTTCTTAGCAGCTGTAGACTTTGGAGTAACCTTTGCTGGAGTTGTTTTAGCCGCAGGCTTTTTCTCGTCGTCAGAAGAATCG
>All.fam_Fam_297_99_1  Nr. of seq. 1 Alignment length(with gaps) = 99 Alignment score = 0.000000 
Crema.WS247_Fam_81_99_3                    CTGAATCAAGCTCCACTGAACCATGTGTCACTGAAACAGAAGAGACTTCTTCAACTACTTCTTCAGTCACCGAGTCTAGCATTTCTACAGAATCTGTTT
                                           ***************************************************************************************************
Consensus:
                                           CTGAATCAAGCTCCACTGAACCATGTGTCACTGAAACAGAAGAGACTTCTTCAACTACTTCTTCAGTCACCGAGTCTAGCATTTCTACAGAATCTGTTT

CTGAATCAAGCTCCACTGAACCATGTGTCACTGAAACAGAAGAGACTTCTTCAACTACTTCTTCAGTCACCGAGTCTAGCATTTCTACAGAATCTGTTT
>All.fam_Fam_298_99_1  Nr. of seq. 1 Alignment length(with gaps) = 99 Alignment score = 0.000000 
Crema.WS247_Fam_172_99_1                   CCAATCCCGAACCATCCGATTATCGATCGTCGCCTTTTCCTTCCCATCCCAAACCATCCGAATTTCAATCGTCGTTGTCGTCGTTCTTCTTATTCTCCA
                                           ***************************************************************************************************
Consensus:
                                           CCAATCCCGAACCATCCGATTATCGATCGTCGCCTTTTCCTTCCCATCCCAAACCATCCGAATTTCAATCGTCGTTGTCGTCGTTCTTCTTATTCTCCA

CCAATCCCGAACCATCCGATTATCGATCGTCGCCTTTTCCTTCCCATCCCAAACCATCCGAATTTCAATCGTCGTTGTCGTCGTTCTTCTTATTCTCCA
>All.fam_Fam_299_96_1  Nr. of seq. 1 Alignment length(with gaps) = 96 Alignment score = 0.000000 
Cbren.WS247_Fam_223_96_1                   TCGACCTGGCGGTTGAGCTGAGATCTACAACTGTACCTCATCCCCCCCCCCCTTTAGGGCGGTTGTATTCTCTTCTTGGCCATGGGTTGATGCATT
                                           ************************************************************************************************
Consensus:
                                           TCGACCTGGCGGTTGAGCTGAGATCTACAACTGTACCTCATCCCCCCCCCCCTTTAGGGCGGTTGTATTCTCTTCTTGGCCATGGGTTGATGCATT

TCGACCTGGCGGTTGAGCTGAGATCTACAACTGTACCTCATCCCCCCCCCCCTTTAGGGCGGTTGTATTCTCTTCTTGGCCATGGGTTGATGCATT
>All.fam_Fam_300_96_1  Nr. of seq. 1 Alignment length(with gaps) = 96 Alignment score = 0.000000 
Cele.WS201_Fam_172_96_1                    GTTGATTTGCGGCACTCTACAGATAGTGGATCTGCTTCTTACCAATCTTCCCGTTACCGCCACGCACTAAAGCTCCAAACTATTTTATTTTTTTGG
                                           ************************************************************************************************
Consensus:
                                           GTTGATTTGCGGCACTCTACAGATAGTGGATCTGCTTCTTACCAATCTTCCCGTTACCGCCACGCACTAAAGCTCCAAACTATTTTATTTTTTTGG

GTTGATTTGCGGCACTCTACAGATAGTGGATCTGCTTCTTACCAATCTTCCCGTTACCGCCACGCACTAAAGCTCCAAACTATTTTATTTTTTTGG
>All.fam_Fam_301_96_1  Nr. of seq. 1 Alignment length(with gaps) = 96 Alignment score = 0.000000 
Crema.WS247_Fam_173_96_1                   ACTCCAAAAGTAGCTCCTAAGAAGAAGGAATCATCGTCCGACGACTCCTCGGACGATGAGAAAAAAACGGTTTCGAAGCCAACACCAGTCAAGACC
                                           ************************************************************************************************
Consensus:
                                           ACTCCAAAAGTAGCTCCTAAGAAGAAGGAATCATCGTCCGACGACTCCTCGGACGATGAGAAAAAAACGGTTTCGAAGCCAACACCAGTCAAGACC

ACTCCAAAAGTAGCTCCTAAGAAGAAGGAATCATCGTCCGACGACTCCTCGGACGATGAGAAAAAAACGGTTTCGAAGCCAACACCAGTCAAGACC
>All.fam_Fam_302_95_1  Nr. of seq. 1 Alignment length(with gaps) = 95 Alignment score = 0.000000 
Cbren.WS247_Fam_121_95_2                   ATTGATCAACTGACTCCAATTACTGAACAAGTCAAACAGGAAGCGAGACATCCAAACATGTTGAAGAGATACCAACAACTTCAAGCCAAGATATG
                                           ***********************************************************************************************
Consensus:
                                           ATTGATCAACTGACTCCAATTACTGAACAAGTCAAACAGGAAGCGAGACATCCAAACATGTTGAAGAGATACCAACAACTTCAAGCCAAGATATG

ATTGATCAACTGACTCCAATTACTGAACAAGTCAAACAGGAAGCGAGACATCCAAACATGTTGAAGAGATACCAACAACTTCAAGCCAAGATATG
>All.fam_Fam_303_95_1  Nr. of seq. 1 Alignment length(with gaps) = 95 Alignment score = 0.000000 
Cele.WS201_Fam_45_95_5                     AGGGCCGCAGGCCCGAACACTCTTGGAAACTGTGGGCCAGCTTTAATCCTATTCCAAGCAGATTGTTATTCGCTCAAGCCTACCAACCAGGTTTG
                                           ***********************************************************************************************
Consensus:
                                           AGGGCCGCAGGCCCGAACACTCTTGGAAACTGTGGGCCAGCTTTAATCCTATTCCAAGCAGATTGTTATTCGCTCAAGCCTACCAACCAGGTTTG

AGGGCCGCAGGCCCGAACACTCTTGGAAACTGTGGGCCAGCTTTAATCCTATTCCAAGCAGATTGTTATTCGCTCAAGCCTACCAACCAGGTTTG
>All.fam_Fam_304_95_1  Nr. of seq. 1 Alignment length(with gaps) = 95 Alignment score = 0.000000 
Crema.WS247_Fam_41_95_7                    ATTTCATTTTTCTGATCAAAAAACTGTCTGCGAGAAACGAATTTCACGTTTTCGCCACTTTTGAGCTTCATTTTTGACGAAATTCAAAATATCTC
                                           ***********************************************************************************************
Consensus:
                                           ATTTCATTTTTCTGATCAAAAAACTGTCTGCGAGAAACGAATTTCACGTTTTCGCCACTTTTGAGCTTCATTTTTGACGAAATTCAAAATATCTC

ATTTCATTTTTCTGATCAAAAAACTGTCTGCGAGAAACGAATTTCACGTTTTCGCCACTTTTGAGCTTCATTTTTGACGAAATTCAAAATATCTC
>All.fam_Fam_305_94_1  Nr. of seq. 1 Alignment length(with gaps) = 94 Alignment score = 0.000000 
Cele.WS201_Fam_49_94_4                     TCAAAATCTTCTGTTCTCTAAATATTGGGTGCTTTTCGATGCCCTATGTAGACAAATCAATGGGAAAATCATCAATTTCTGAAGGCAGTAATTC
                                           **********************************************************************************************
Consensus:
                                           TCAAAATCTTCTGTTCTCTAAATATTGGGTGCTTTTCGATGCCCTATGTAGACAAATCAATGGGAAAATCATCAATTTCTGAAGGCAGTAATTC

TCAAAATCTTCTGTTCTCTAAATATTGGGTGCTTTTCGATGCCCTATGTAGACAAATCAATGGGAAAATCATCAATTTCTGAAGGCAGTAATTC
>All.fam_Fam_306_93_1  Nr. of seq. 1 Alignment length(with gaps) = 93 Alignment score = 0.000000 
Cbren.WS247_Fam_224_93_1                   TCAGATGATTCATCTGACGACGAAAAGAAACCAGCTATTAAGCCAACGCCGAAAGCAACTCCAGTCGCTGCCAAAAAGAAGGCCGAATCTTCC
                                           *********************************************************************************************
Consensus:
                                           TCAGATGATTCATCTGACGACGAAAAGAAACCAGCTATTAAGCCAACGCCGAAAGCAACTCCAGTCGCTGCCAAAAAGAAGGCCGAATCTTCC

TCAGATGATTCATCTGACGACGAAAAGAAACCAGCTATTAAGCCAACGCCGAAAGCAACTCCAGTCGCTGCCAAAAAGAAGGCCGAATCTTCC
>All.fam_Fam_307_93_1  Nr. of seq. 1 Alignment length(with gaps) = 93 Alignment score = 0.000000 
Cele.WS201_Fam_173_93_1                    GGCTTTGGAGTTGCTTTAGCTGATGTTGGCTTGGCAACTGGTTTCTTCTCGTCATCGCTTGAATCCGAAGAGGACTCGGCCTTCTTGGCAACA
                                           *********************************************************************************************
Consensus:
                                           GGCTTTGGAGTTGCTTTAGCTGATGTTGGCTTGGCAACTGGTTTCTTCTCGTCATCGCTTGAATCCGAAGAGGACTCGGCCTTCTTGGCAACA

GGCTTTGGAGTTGCTTTAGCTGATGTTGGCTTGGCAACTGGTTTCTTCTCGTCATCGCTTGAATCCGAAGAGGACTCGGCCTTCTTGGCAACA
>All.fam_Fam_308_92_1  Nr. of seq. 1 Alignment length(with gaps) = 92 Alignment score = 0.000000 
Crema.WS247_Fam_24_92_13                   AGTTCTTATCAAAAAGATAAGAAAATAAAAACATAGGCCAATTGACACGTCTGTCGTGGAGAATTTAGTTTCTCCCCTGCAGATATCCTTAG
                                           ********************************************************************************************
Consensus:
                                           AGTTCTTATCAAAAAGATAAGAAAATAAAAACATAGGCCAATTGACACGTCTGTCGTGGAGAATTTAGTTTCTCCCCTGCAGATATCCTTAG

AGTTCTTATCAAAAAGATAAGAAAATAAAAACATAGGCCAATTGACACGTCTGTCGTGGAGAATTTAGTTTCTCCCCTGCAGATATCCTTAG
>All.fam_Fam_309_91_1  Nr. of seq. 1 Alignment length(with gaps) = 91 Alignment score = 0.000000 
Cele.WS201_Fam_174_91_1                    AATTTTTGAAATTAAATTCTGAAAGCGGTTAAAGTTTGAAACAAATCCCCGAAGAAACTTTTTCAAAAAAGTTAATTTCAAGTCAGATATT
                                           *******************************************************************************************
Consensus:
                                           AATTTTTGAAATTAAATTCTGAAAGCGGTTAAAGTTTGAAACAAATCCCCGAAGAAACTTTTTCAAAAAAGTTAATTTCAAGTCAGATATT

AATTTTTGAAATTAAATTCTGAAAGCGGTTAAAGTTTGAAACAAATCCCCGAAGAAACTTTTTCAAAAAAGTTAATTTCAAGTCAGATATT
>All.fam_Fam_310_90_1  Nr. of seq. 1 Alignment length(with gaps) = 90 Alignment score = 0.000000 
Cbren.WS247_Fam_122_90_2                   TGCTTCCAGCGTGCTGAGCTTGGGGGGAAAGTGTAGTCAGTTGGCTCCCGGGATTTTACTAAGCCTATTTCTTAAAGGGTGTATCCCACA
                                           ******************************************************************************************
Consensus:
                                           TGCTTCCAGCGTGCTGAGCTTGGGGGGAAAGTGTAGTCAGTTGGCTCCCGGGATTTTACTAAGCCTATTTCTTAAAGGGTGTATCCCACA

TGCTTCCAGCGTGCTGAGCTTGGGGGGAAAGTGTAGTCAGTTGGCTCCCGGGATTTTACTAAGCCTATTTCTTAAAGGGTGTATCCCACA
>All.fam_Fam_311_90_1  Nr. of seq. 1 Alignment length(with gaps) = 90 Alignment score = 0.000000 
Cbren.WS247_Fam_225_90_1                   GCCGGTATGACACAATAGCAGAGCTAGATTAACTAGAAAAAGCGTATATATTGATTATATAGAAAAAGGGTCCAGACAATCACGAATGAT
                                           ******************************************************************************************
Consensus:
                                           GCCGGTATGACACAATAGCAGAGCTAGATTAACTAGAAAAAGCGTATATATTGATTATATAGAAAAAGGGTCCAGACAATCACGAATGAT

GCCGGTATGACACAATAGCAGAGCTAGATTAACTAGAAAAAGCGTATATATTGATTATATAGAAAAAGGGTCCAGACAATCACGAATGAT
>All.fam_Fam_312_90_1  Nr. of seq. 1 Alignment length(with gaps) = 90 Alignment score = 0.000000 
Cbren.WS247_Fam_226_90_1                   GTCTTCCACTGGAACTACTGGACAGTCGATGCATGAATTCGTGACTGGAAACTGGAATAGTGCTCCATCGATTGGTATGGACTTTGGAAT
                                           ******************************************************************************************
Consensus:
                                           GTCTTCCACTGGAACTACTGGACAGTCGATGCATGAATTCGTGACTGGAAACTGGAATAGTGCTCCATCGATTGGTATGGACTTTGGAAT

GTCTTCCACTGGAACTACTGGACAGTCGATGCATGAATTCGTGACTGGAAACTGGAATAGTGCTCCATCGATTGGTATGGACTTTGGAAT
>All.fam_Fam_313_89_1  Nr. of seq. 1 Alignment length(with gaps) = 89 Alignment score = 0.000000 
Cele.WS201_Fam_175_89_1                    AGTATTTTGGGGTCTCTCCCTAGTTGTTAGGTTAACTTTATACTTTTCCTTCTTCTATTTCTTCGAGATGATCGGTCCAGAATACAGCC
                                           *****************************************************************************************
Consensus:
                                           AGTATTTTGGGGTCTCTCCCTAGTTGTTAGGTTAACTTTATACTTTTCCTTCTTCTATTTCTTCGAGATGATCGGTCCAGAATACAGCC

AGTATTTTGGGGTCTCTCCCTAGTTGTTAGGTTAACTTTATACTTTTCCTTCTTCTATTTCTTCGAGATGATCGGTCCAGAATACAGCC
>All.fam_Fam_314_88_1  Nr. of seq. 1 Alignment length(with gaps) = 88 Alignment score = 0.000000 
Cbrig.WS247_Fam_134_88_1                   TTTTTCAGAATGAACGAATTCACTTGAATTATTTTGTAAAATGTTAATTACTACTATCCGTCAAATCTGAGATCTGCATGTTCTGCCG
                                           ****************************************************************************************
Consensus:
                                           TTTTTCAGAATGAACGAATTCACTTGAATTATTTTGTAAAATGTTAATTACTACTATCCGTCAAATCTGAGATCTGCATGTTCTGCCG

TTTTTCAGAATGAACGAATTCACTTGAATTATTTTGTAAAATGTTAATTACTACTATCCGTCAAATCTGAGATCTGCATGTTCTGCCG
>All.fam_Fam_315_88_1  Nr. of seq. 1 Alignment length(with gaps) = 88 Alignment score = 0.000000 
Crema.WS247_Fam_104_88_2                   TCAAAATTCTTATTAACTTAATTAGGGACAGGAATTGGAGGAACATGAGACAGGACTGCACTCGCGGTCCTCCAAACATGCCTTCTCC
                                           ****************************************************************************************
Consensus:
                                           TCAAAATTCTTATTAACTTAATTAGGGACAGGAATTGGAGGAACATGAGACAGGACTGCACTCGCGGTCCTCCAAACATGCCTTCTCC

TCAAAATTCTTATTAACTTAATTAGGGACAGGAATTGGAGGAACATGAGACAGGACTGCACTCGCGGTCCTCCAAACATGCCTTCTCC
>All.fam_Fam_316_87_1  Nr. of seq. 1 Alignment length(with gaps) = 87 Alignment score = 0.000000 
Cbren.WS247_Fam_123_87_2                   GCCAGAAAAAACAACTGTGGAGGGGAGAGGGATAGTTGTACTTTTCTAGAGACTTTTTCGATCGAAATACATCAATCTAGAGTCCGA
                                           ***************************************************************************************
Consensus:
                                           GCCAGAAAAAACAACTGTGGAGGGGAGAGGGATAGTTGTACTTTTCTAGAGACTTTTTCGATCGAAATACATCAATCTAGAGTCCGA

GCCAGAAAAAACAACTGTGGAGGGGAGAGGGATAGTTGTACTTTTCTAGAGACTTTTTCGATCGAAATACATCAATCTAGAGTCCGA
>All.fam_Fam_317_86_1  Nr. of seq. 1 Alignment length(with gaps) = 86 Alignment score = 0.000000 
Cbren.WS247_Fam_227_86_1                   AATTTTTCAATCGAGAATACAGCACAAAATGATGAACTACAACGTATTGGATCAAATTATCACAAGTCTGGACCATTAGAAGCTCA
                                           **************************************************************************************
Consensus:
                                           AATTTTTCAATCGAGAATACAGCACAAAATGATGAACTACAACGTATTGGATCAAATTATCACAAGTCTGGACCATTAGAAGCTCA

AATTTTTCAATCGAGAATACAGCACAAAATGATGAACTACAACGTATTGGATCAAATTATCACAAGTCTGGACCATTAGAAGCTCA
>All.fam_Fam_318_86_1  Nr. of seq. 1 Alignment length(with gaps) = 86 Alignment score = 0.000000 
Cele.WS201_Fam_93_86_2                     TGTATTTTGAAAGGTCATCGCAATAGGGAAAAGATGGAAGAGTTCGAAGTTAAAGAAAAACTATTGCCAGACCCCGAAATACTGGC
                                           **************************************************************************************
Consensus:
                                           TGTATTTTGAAAGGTCATCGCAATAGGGAAAAGATGGAAGAGTTCGAAGTTAAAGAAAAACTATTGCCAGACCCCGAAATACTGGC

TGTATTTTGAAAGGTCATCGCAATAGGGAAAAGATGGAAGAGTTCGAAGTTAAAGAAAAACTATTGCCAGACCCCGAAATACTGGC
>All.fam_Fam_319_85_1  Nr. of seq. 1 Alignment length(with gaps) = 85 Alignment score = 0.000000 
Cele.WS201_Fam_176_85_1                    ATTTTGAAAATTAATTTCTGGCTTGAAACTAACTTTTTCTGAAATTCCCGTAGCCATTTTGTAGCAAATTTCAAGTTCTTTTAGA
                                           *************************************************************************************
Consensus:
                                           ATTTTGAAAATTAATTTCTGGCTTGAAACTAACTTTTTCTGAAATTCCCGTAGCCATTTTGTAGCAAATTTCAAGTTCTTTTAGA

ATTTTGAAAATTAATTTCTGGCTTGAAACTAACTTTTTCTGAAATTCCCGTAGCCATTTTGTAGCAAATTTCAAGTTCTTTTAGA
>All.fam_Fam_320_84_1  Nr. of seq. 1 Alignment length(with gaps) = 84 Alignment score = 0.000000 
Cbren.WS247_Fam_69_84_4                    GTTTTGTCTGGTTCTTGGCTATAGATTGCTTGTCAATCCGTTTGTCTCCCAGAGAACTACAGCTTATCCAACCCCGGAGAGGTT
                                           ************************************************************************************
Consensus:
                                           GTTTTGTCTGGTTCTTGGCTATAGATTGCTTGTCAATCCGTTTGTCTCCCAGAGAACTACAGCTTATCCAACCCCGGAGAGGTT

GTTTTGTCTGGTTCTTGGCTATAGATTGCTTGTCAATCCGTTTGTCTCCCAGAGAACTACAGCTTATCCAACCCCGGAGAGGTT
>All.fam_Fam_321_84_1  Nr. of seq. 1 Alignment length(with gaps) = 84 Alignment score = 0.000000 
Cbren.WS247_Fam_228_84_1                   CAGTCGAGGTGGACTCAGTCTGAGATGTGGTAGACTCAGGAGTAGTAGACGTCTGTTCAGTTGTCGAGGTTTCCGTAGTCGATT
                                           ************************************************************************************
Consensus:
                                           CAGTCGAGGTGGACTCAGTCTGAGATGTGGTAGACTCAGGAGTAGTAGACGTCTGTTCAGTTGTCGAGGTTTCCGTAGTCGATT

CAGTCGAGGTGGACTCAGTCTGAGATGTGGTAGACTCAGGAGTAGTAGACGTCTGTTCAGTTGTCGAGGTTTCCGTAGTCGATT
>All.fam_Fam_322_84_1  Nr. of seq. 1 Alignment length(with gaps) = 84 Alignment score = 0.000000 
Cele.WS201_Fam_177_84_1                    TAAAAAGTGGTCTAATTTTGTTGAAGACGGGTAATTCATATATGGAGAATTCAGAAAATCTAGGTTTAACCCATCAAAAACTAT
                                           ************************************************************************************
Consensus:
                                           TAAAAAGTGGTCTAATTTTGTTGAAGACGGGTAATTCATATATGGAGAATTCAGAAAATCTAGGTTTAACCCATCAAAAACTAT

TAAAAAGTGGTCTAATTTTGTTGAAGACGGGTAATTCATATATGGAGAATTCAGAAAATCTAGGTTTAACCCATCAAAAACTAT
>All.fam_Fam_323_83_1  Nr. of seq. 1 Alignment length(with gaps) = 83 Alignment score = 0.000000 
Cbren.WS247_Fam_229_83_1                   CGCATTGGTTTTTTCGAATGACGACAAATGGATTTGGCTAAAATCTTCGCCACATCCATCGCTATTCGACAAAATATCGTACC
                                           ***********************************************************************************
Consensus:
                                           CGCATTGGTTTTTTCGAATGACGACAAATGGATTTGGCTAAAATCTTCGCCACATCCATCGCTATTCGACAAAATATCGTACC

CGCATTGGTTTTTTCGAATGACGACAAATGGATTTGGCTAAAATCTTCGCCACATCCATCGCTATTCGACAAAATATCGTACC
>All.fam_Fam_324_83_1  Nr. of seq. 1 Alignment length(with gaps) = 83 Alignment score = 0.000000 
Cbrig.WS247_Fam_78_83_2                    CTCCGCCCACTTTTCAGAAAGTGGGCGTGGTCTTGAAAATTCGAGATTGGGCGAAGCTTAAAACTAGCTCAAACTCGAATAGG
                                           ***********************************************************************************
Consensus:
                                           CTCCGCCCACTTTTCAGAAAGTGGGCGTGGTCTTGAAAATTCGAGATTGGGCGAAGCTTAAAACTAGCTCAAACTCGAATAGG

CTCCGCCCACTTTTCAGAAAGTGGGCGTGGTCTTGAAAATTCGAGATTGGGCGAAGCTTAAAACTAGCTCAAACTCGAATAGG
>All.fam_Fam_325_81_1  Nr. of seq. 1 Alignment length(with gaps) = 81 Alignment score = 0.000000 
Cbren.WS247_Fam_230_81_1                   TCACAAGGCTCTGTCGTAGTCTCGCAAGGTTCCGTGGTAGTCTCGGACAACGTGGAGTTCAGGCATGGCTCCGTTGATGTT
                                           *********************************************************************************
Consensus:
                                           TCACAAGGCTCTGTCGTAGTCTCGCAAGGTTCCGTGGTAGTCTCGGACAACGTGGAGTTCAGGCATGGCTCCGTTGATGTT

TCACAAGGCTCTGTCGTAGTCTCGCAAGGTTCCGTGGTAGTCTCGGACAACGTGGAGTTCAGGCATGGCTCCGTTGATGTT
>All.fam_Fam_326_81_1  Nr. of seq. 1 Alignment length(with gaps) = 81 Alignment score = 0.000000 
Cbren.WS247_Fam_231_81_1                   ACTGGAACTCCAGTTACCGACGAAACAACATTGTCAACCGATGAAACTCCATATGGCACAAGATCCACAGCCACTGCTCCA
                                           *********************************************************************************
Consensus:
                                           ACTGGAACTCCAGTTACCGACGAAACAACATTGTCAACCGATGAAACTCCATATGGCACAAGATCCACAGCCACTGCTCCA

ACTGGAACTCCAGTTACCGACGAAACAACATTGTCAACCGATGAAACTCCATATGGCACAAGATCCACAGCCACTGCTCCA
>All.fam_Fam_327_81_1  Nr. of seq. 1 Alignment length(with gaps) = 81 Alignment score = 0.000000 
Cbrig.WS247_Fam_23_81_10                   TGAGAGGATTGTTGTGAAAATTAATAAAGACCCTTTTTCGTTGTTTTTGCATCAATTCTCCCCAGAGTTTGAAGGAACCAG
                                           *********************************************************************************
Consensus:
                                           TGAGAGGATTGTTGTGAAAATTAATAAAGACCCTTTTTCGTTGTTTTTGCATCAATTCTCCCCAGAGTTTGAAGGAACCAG

TGAGAGGATTGTTGTGAAAATTAATAAAGACCCTTTTTCGTTGTTTTTGCATCAATTCTCCCCAGAGTTTGAAGGAACCAG
>All.fam_Fam_328_81_1  Nr. of seq. 1 Alignment length(with gaps) = 81 Alignment score = 0.000000 
Cele.WS201_Fam_178_81_1                    TTATTTTTTCGATTTTAGCGAAAAATCAACACATTTTCGATCATTTTTGAACAAAAAATTGTTTTCTCAAAAATTTGACGC
                                           *********************************************************************************
Consensus:
                                           TTATTTTTTCGATTTTAGCGAAAAATCAACACATTTTCGATCATTTTTGAACAAAAAATTGTTTTCTCAAAAATTTGACGC

TTATTTTTTCGATTTTAGCGAAAAATCAACACATTTTCGATCATTTTTGAACAAAAAATTGTTTTCTCAAAAATTTGACGC
>All.fam_Fam_329_81_1  Nr. of seq. 1 Alignment length(with gaps) = 81 Alignment score = 0.000000 
Crema.WS247_Fam_174_81_1                   GTCCATCTGTGAGTCTGAGTGTCCAGATGTCCAACAAATGCGGATTTTCGGTCAAAAACAGCCAAATTGAACAATTTTCAA
                                           *********************************************************************************
Consensus:
                                           GTCCATCTGTGAGTCTGAGTGTCCAGATGTCCAACAAATGCGGATTTTCGGTCAAAAACAGCCAAATTGAACAATTTTCAA

GTCCATCTGTGAGTCTGAGTGTCCAGATGTCCAACAAATGCGGATTTTCGGTCAAAAACAGCCAAATTGAACAATTTTCAA
>All.fam_Fam_330_81_1  Nr. of seq. 1 Alignment length(with gaps) = 81 Alignment score = 0.000000 
Crema.WS247_Fam_175_81_1                   GTTCAGGAGTCGTTTCACAGGACTCCACAGTGGTCTCACATGGTTCCGTTGGAGTAACTGGTGACGTAGAATTCTCGCATT
                                           *********************************************************************************
Consensus:
                                           GTTCAGGAGTCGTTTCACAGGACTCCACAGTGGTCTCACATGGTTCCGTTGGAGTAACTGGTGACGTAGAATTCTCGCATT

GTTCAGGAGTCGTTTCACAGGACTCCACAGTGGTCTCACATGGTTCCGTTGGAGTAACTGGTGACGTAGAATTCTCGCATT
>All.fam_Fam_331_80_1  Nr. of seq. 1 Alignment length(with gaps) = 80 Alignment score = 0.000000 
Cele.WS201_Fam_179_80_1                    ACCGTAACCCTCTAGACAATCGAAAATTCAAATTTTCCGCAATTTTTCGTAAAATTCGGTGTTAGCGGACTTCTGGAGCT
                                           ********************************************************************************
Consensus:
                                           ACCGTAACCCTCTAGACAATCGAAAATTCAAATTTTCCGCAATTTTTCGTAAAATTCGGTGTTAGCGGACTTCTGGAGCT

ACCGTAACCCTCTAGACAATCGAAAATTCAAATTTTCCGCAATTTTTCGTAAAATTCGGTGTTAGCGGACTTCTGGAGCT
>All.fam_Fam_332_80_1  Nr. of seq. 1 Alignment length(with gaps) = 80 Alignment score = 0.000000 
Cele.WS201_Fam_180_80_1                    AATTTCTCAATAGCGCGCGCTTGCAACATCCGAACGGCGCGAAATTTGAATTTTTGGCCATAAAATAACGAAAATCGGCA
                                           ********************************************************************************
Consensus:
                                           AATTTCTCAATAGCGCGCGCTTGCAACATCCGAACGGCGCGAAATTTGAATTTTTGGCCATAAAATAACGAAAATCGGCA

AATTTCTCAATAGCGCGCGCTTGCAACATCCGAACGGCGCGAAATTTGAATTTTTGGCCATAAAATAACGAAAATCGGCA
>All.fam_Fam_333_79_1  Nr. of seq. 1 Alignment length(with gaps) = 79 Alignment score = 0.000000 
Cele.WS201_Fam_68_79_3                     GTGAATCTCCTCTCTACCTAATGAGTCCTGACAGAATACCGGCAGTATTCTGGGGTCTCATTAGGTTTTAGTTTCTTCT
                                           *******************************************************************************
Consensus:
                                           GTGAATCTCCTCTCTACCTAATGAGTCCTGACAGAATACCGGCAGTATTCTGGGGTCTCATTAGGTTTTAGTTTCTTCT

GTGAATCTCCTCTCTACCTAATGAGTCCTGACAGAATACCGGCAGTATTCTGGGGTCTCATTAGGTTTTAGTTTCTTCT
>All.fam_Fam_334_79_1  Nr. of seq. 1 Alignment length(with gaps) = 79 Alignment score = 0.000000 
Cele.WS201_Fam_181_79_1                    ATTTTTTTTTAAATTGATAAAAATATATAAAAGCTGAATTTTTCAAAAATTCAAAAGTATGGGAAAATCATATGGAGTC
                                           *******************************************************************************
Consensus:
                                           ATTTTTTTTTAAATTGATAAAAATATATAAAAGCTGAATTTTTCAAAAATTCAAAAGTATGGGAAAATCATATGGAGTC

ATTTTTTTTTAAATTGATAAAAATATATAAAAGCTGAATTTTTCAAAAATTCAAAAGTATGGGAAAATCATATGGAGTC
>All.fam_Fam_335_78_1  Nr. of seq. 1 Alignment length(with gaps) = 78 Alignment score = 0.000000 
Cele.WS201_Fam_182_78_1                    CGAAGTTGCTGGATCAACGATCACAACAGGCGGATTTGTCTGCACAACCGGATCAGAAGTCGTCGTACTTGGATCTTT
                                           ******************************************************************************
Consensus:
                                           CGAAGTTGCTGGATCAACGATCACAACAGGCGGATTTGTCTGCACAACCGGATCAGAAGTCGTCGTACTTGGATCTTT

CGAAGTTGCTGGATCAACGATCACAACAGGCGGATTTGTCTGCACAACCGGATCAGAAGTCGTCGTACTTGGATCTTT
>All.fam_Fam_336_78_1  Nr. of seq. 1 Alignment length(with gaps) = 78 Alignment score = 0.000000 
Cele.WS201_Fam_183_78_1                    TGCAAGGCTCCGATGATGATACCACTTCTAAAGTCGAGGTGTCACAATTTTCGGGTGTCGTAGAACTTGGATCAGTAC
                                           ******************************************************************************
Consensus:
                                           TGCAAGGCTCCGATGATGATACCACTTCTAAAGTCGAGGTGTCACAATTTTCGGGTGTCGTAGAACTTGGATCAGTAC

TGCAAGGCTCCGATGATGATACCACTTCTAAAGTCGAGGTGTCACAATTTTCGGGTGTCGTAGAACTTGGATCAGTAC
>All.fam_Fam_337_77_1  Nr. of seq. 1 Alignment length(with gaps) = 77 Alignment score = 0.000000 
Cbren.WS247_Fam_93_77_3                    AAGCCAAAAGTAGAACCTGGAAAAGCAACCGCGNNGGGGGGGGGGGTGGTCACCCTTTCCTGATTTACTCTCGACCG
                                           *****************************************************************************
Consensus:
                                           AAGCCAAAAGTAGAACCTGGAAAAGCAACCGCGNNGGGGGGGGGGGTGGTCACCCTTTCCTGATTTACTCTCGACCG

AAGCCAAAAGTAGAACCTGGAAAAGCAACCGCGNNGGGGGGGGGGGTGGTCACCCTTTCCTGATTTACTCTCGACCG
>All.fam_Fam_338_77_1  Nr. of seq. 1 Alignment length(with gaps) = 77 Alignment score = 0.000000 
Crema.WS247_Fam_82_77_3                    GGCTAGCAGGTTTAGGATATTCTGANTTTCTGAAACTAGCGAAACCACGTTCGGGAGGTCCGTGACTGTATGACACA
                                           *****************************************************************************
Consensus:
                                           GGCTAGCAGGTTTAGGATATTCTGANTTTCTGAAACTAGCGAAACCACGTTCGGGAGGTCCGTGACTGTATGACACA

GGCTAGCAGGTTTAGGATATTCTGANTTTCTGAAACTAGCGAAACCACGTTCGGGAGGTCCGTGACTGTATGACACA
>All.fam_Fam_339_76_1  Nr. of seq. 1 Alignment length(with gaps) = 76 Alignment score = 0.000000 
Cele.WS201_Fam_69_76_3                     AATGCTAGAGGACACTCCTTTGCACGAAGGGAAGTGGGAGAGACTGTGGAGTTGTCGGTGTCTTTGTGCATGCTCG
                                           ****************************************************************************
Consensus:
                                           AATGCTAGAGGACACTCCTTTGCACGAAGGGAAGTGGGAGAGACTGTGGAGTTGTCGGTGTCTTTGTGCATGCTCG

AATGCTAGAGGACACTCCTTTGCACGAAGGGAAGTGGGAGAGACTGTGGAGTTGTCGGTGTCTTTGTGCATGCTCG
>All.fam_Fam_340_75_1  Nr. of seq. 1 Alignment length(with gaps) = 75 Alignment score = 0.000000 
Cbren.WS247_Fam_70_75_4                    TCCACGATTGCGTTTCCAACGTAGACTTTTAACTGATTCACCTCAGTTGAGACTTTGCCTGGAAAGGAGCGATCA
                                           ***************************************************************************
Consensus:
                                           TCCACGATTGCGTTTCCAACGTAGACTTTTAACTGATTCACCTCAGTTGAGACTTTGCCTGGAAAGGAGCGATCA

TCCACGATTGCGTTTCCAACGTAGACTTTTAACTGATTCACCTCAGTTGAGACTTTGCCTGGAAAGGAGCGATCA
>All.fam_Fam_341_75_1  Nr. of seq. 1 Alignment length(with gaps) = 75 Alignment score = 0.000000 
Crema.WS247_Fam_105_75_2                   GAACTGCTTTGAACACTTGACGAAGTTTCTGTCGTGGAACTTTCGAGAGTTGTAGAAGTCACTGGGGTAGATTCA
                                           ***************************************************************************
Consensus:
                                           GAACTGCTTTGAACACTTGACGAAGTTTCTGTCGTGGAACTTTCGAGAGTTGTAGAAGTCACTGGGGTAGATTCA

GAACTGCTTTGAACACTTGACGAAGTTTCTGTCGTGGAACTTTCGAGAGTTGTAGAAGTCACTGGGGTAGATTCA
>All.fam_Fam_342_74_1  Nr. of seq. 1 Alignment length(with gaps) = 74 Alignment score = 0.000000 
Cbren.WS247_Fam_232_74_1                   GCCTCTACAAAGTCATCGGCAGGCAAAAAAGATGCAGGAGAGTTTGTAGAGGCCAAGACTACAAACTAAAAGCT
                                           **************************************************************************
Consensus:
                                           GCCTCTACAAAGTCATCGGCAGGCAAAAAAGATGCAGGAGAGTTTGTAGAGGCCAAGACTACAAACTAAAAGCT

GCCTCTACAAAGTCATCGGCAGGCAAAAAAGATGCAGGAGAGTTTGTAGAGGCCAAGACTACAAACTAAAAGCT
>All.fam_Fam_343_74_1  Nr. of seq. 1 Alignment length(with gaps) = 74 Alignment score = 0.000000 
Cbren.WS247_Fam_233_74_1                   CATCTTGACTAGGAAGCCGCCTTAGCTGCTAAGACACCATCATATTTAGGGCGTCGCCTTAATTGTTAAGACAT
                                           **************************************************************************
Consensus:
                                           CATCTTGACTAGGAAGCCGCCTTAGCTGCTAAGACACCATCATATTTAGGGCGTCGCCTTAATTGTTAAGACAT

CATCTTGACTAGGAAGCCGCCTTAGCTGCTAAGACACCATCATATTTAGGGCGTCGCCTTAATTGTTAAGACAT
>All.fam_Fam_344_74_1  Nr. of seq. 1 Alignment length(with gaps) = 74 Alignment score = 0.000000 
Cbren.WS247_Fam_234_74_1                   TAGGCTCCGCCCATTTTTTTTTTCAATATTTCAGTTTTGGGGCTGAAAATCAGTGTCTAAGGGTTGGGGGTAAC
                                           **************************************************************************
Consensus:
                                           TAGGCTCCGCCCATTTTTTTTTTCAATATTTCAGTTTTGGGGCTGAAAATCAGTGTCTAAGGGTTGGGGGTAAC

TAGGCTCCGCCCATTTTTTTTTTCAATATTTCAGTTTTGGGGCTGAAAATCAGTGTCTAAGGGTTGGGGGTAAC
>All.fam_Fam_345_74_1  Nr. of seq. 1 Alignment length(with gaps) = 74 Alignment score = 0.000000 
Cbren.WS247_Fam_235_74_1                   GTACGCAAACACACTTTACACGAAATTGCAGAAAATTTGGTTTTGGTACGAATTGTCGTGGGATCTAGCGCCGG
                                           **************************************************************************
Consensus:
                                           GTACGCAAACACACTTTACACGAAATTGCAGAAAATTTGGTTTTGGTACGAATTGTCGTGGGATCTAGCGCCGG

GTACGCAAACACACTTTACACGAAATTGCAGAAAATTTGGTTTTGGTACGAATTGTCGTGGGATCTAGCGCCGG
>All.fam_Fam_346_74_1  Nr. of seq. 1 Alignment length(with gaps) = 74 Alignment score = 0.000000 
Crema.WS247_Fam_66_74_4                    AAACTGTCTTGATGGGGGCTGAGGTCAGGTGTGCGGGTTCGGGCCTATAGGAACAGCTTGCATTATGACCCTAG
                                           **************************************************************************
Consensus:
                                           AAACTGTCTTGATGGGGGCTGAGGTCAGGTGTGCGGGTTCGGGCCTATAGGAACAGCTTGCATTATGACCCTAG

AAACTGTCTTGATGGGGGCTGAGGTCAGGTGTGCGGGTTCGGGCCTATAGGAACAGCTTGCATTATGACCCTAG
>All.fam_Fam_347_73_1  Nr. of seq. 1 Alignment length(with gaps) = 73 Alignment score = 0.000000 
Cbrig.WS247_Fam_135_73_1                   ACAAACTACATAGGAAACATTAGCAGACACATCATGCGCGTATTAGAAATGCGTCAGTTGGGTCTGTTAGACT
                                           *************************************************************************
Consensus:
                                           ACAAACTACATAGGAAACATTAGCAGACACATCATGCGCGTATTAGAAATGCGTCAGTTGGGTCTGTTAGACT

ACAAACTACATAGGAAACATTAGCAGACACATCATGCGCGTATTAGAAATGCGTCAGTTGGGTCTGTTAGACT
>All.fam_Fam_348_73_1  Nr. of seq. 1 Alignment length(with gaps) = 73 Alignment score = 0.000000 
Crema.WS247_Fam_65_73_4                    AAAACAAAAAAGTTTTGCCACGAGTGGGGATCGAACCCTGGTTGTCAGATTGGTACCAAAAAGTCAAAAACAA
                                           *************************************************************************
Consensus:
                                           AAAACAAAAAAGTTTTGCCACGAGTGGGGATCGAACCCTGGTTGTCAGATTGGTACCAAAAAGTCAAAAACAA

AAAACAAAAAAGTTTTGCCACGAGTGGGGATCGAACCCTGGTTGTCAGATTGGTACCAAAAAGTCAAAAACAA
>All.fam_Fam_349_73_1  Nr. of seq. 1 Alignment length(with gaps) = 73 Alignment score = 0.000000 
Crema.WS247_Fam_176_73_1                   AAGATATATCCCGTTCCCAGCTATCCTCCGTTTGCTGACTAAAATGTCTGCTGGCTTCGGTTTGCTAGTATAC
                                           *************************************************************************
Consensus:
                                           AAGATATATCCCGTTCCCAGCTATCCTCCGTTTGCTGACTAAAATGTCTGCTGGCTTCGGTTTGCTAGTATAC

AAGATATATCCCGTTCCCAGCTATCCTCCGTTTGCTGACTAAAATGTCTGCTGGCTTCGGTTTGCTAGTATAC
>All.fam_Fam_350_72_1  Nr. of seq. 1 Alignment length(with gaps) = 72 Alignment score = 0.000000 
Cbren.WS247_Fam_236_72_1                   TTTCAGCCTTGGTCTTGGCTTCGGCGTCCTTCTTGGTCTTTTCATCAGCCTCCTTCATGGCCTTGGCTTCAG
                                           ************************************************************************
Consensus:
                                           TTTCAGCCTTGGTCTTGGCTTCGGCGTCCTTCTTGGTCTTTTCATCAGCCTCCTTCATGGCCTTGGCTTCAG

TTTCAGCCTTGGTCTTGGCTTCGGCGTCCTTCTTGGTCTTTTCATCAGCCTCCTTCATGGCCTTGGCTTCAG
>All.fam_Fam_351_72_1  Nr. of seq. 1 Alignment length(with gaps) = 72 Alignment score = 0.000000 
Cbrig.WS247_Fam_136_72_1                   CAAGGAAGTCACCTTTGAACCACGTAACGTTCGTAGACGGAGCTTCGGTTCCCCTACACCCGACCACTAGTT
                                           ************************************************************************
Consensus:
                                           CAAGGAAGTCACCTTTGAACCACGTAACGTTCGTAGACGGAGCTTCGGTTCCCCTACACCCGACCACTAGTT

CAAGGAAGTCACCTTTGAACCACGTAACGTTCGTAGACGGAGCTTCGGTTCCCCTACACCCGACCACTAGTT
>All.fam_Fam_352_72_1  Nr. of seq. 1 Alignment length(with gaps) = 72 Alignment score = 0.000000 
Cbrig.WS247_Fam_137_72_1                   GATCCACAGTAACCAAATCTTCTTCTTTATCCGCTGTCCCATCAACCACACAGGCAACATCTAGTTCTAAGG
                                           ************************************************************************
Consensus:
                                           GATCCACAGTAACCAAATCTTCTTCTTTATCCGCTGTCCCATCAACCACACAGGCAACATCTAGTTCTAAGG

GATCCACAGTAACCAAATCTTCTTCTTTATCCGCTGTCCCATCAACCACACAGGCAACATCTAGTTCTAAGG
>All.fam_Fam_353_72_1  Nr. of seq. 1 Alignment length(with gaps) = 72 Alignment score = 0.000000 
Cele.WS201_Fam_185_72_1                    TCCATCCAGCTGTGGTTGGTCTCTGGGTGAATCCTCGAGAAGTATCACGAGTAGTACCATTGGCTCCGTTTG
                                           ************************************************************************
Consensus:
                                           TCCATCCAGCTGTGGTTGGTCTCTGGGTGAATCCTCGAGAAGTATCACGAGTAGTACCATTGGCTCCGTTTG

TCCATCCAGCTGTGGTTGGTCTCTGGGTGAATCCTCGAGAAGTATCACGAGTAGTACCATTGGCTCCGTTTG
>All.fam_Fam_354_71_1  Nr. of seq. 1 Alignment length(with gaps) = 71 Alignment score = 0.000000 
Crema.WS247_Fam_23_71_14                   GGNGCTGAGCNTAGGGGCGGGGCGAGAGCAAGCTCCAGGGTGTCCTGTTTTAAGGTAATCACTACTTCCAG
                                           ***********************************************************************
Consensus:
                                           GGNGCTGAGCNTAGGGGCGGGGCGAGAGCAAGCTCCAGGGTGTCCTGTTTTAAGGTAATCACTACTTCCAG

GGNGCTGAGCNTAGGGGCGGGGCGAGAGCAAGCTCCAGGGTGTCCTGTTTTAAGGTAATCACTACTTCCAG
>All.fam_Fam_355_71_1  Nr. of seq. 1 Alignment length(with gaps) = 71 Alignment score = 0.000000 
Crema.WS247_Fam_177_71_1                   TTTCTAGGCCACCAAAACTGTTATTTTCAGCCAAAAATAACCTGATTTTCGGCTAGTGGCCTAACTTTGGG
                                           ***********************************************************************
Consensus:
                                           TTTCTAGGCCACCAAAACTGTTATTTTCAGCCAAAAATAACCTGATTTTCGGCTAGTGGCCTAACTTTGGG

TTTCTAGGCCACCAAAACTGTTATTTTCAGCCAAAAATAACCTGATTTTCGGCTAGTGGCCTAACTTTGGG
>All.fam_Fam_356_70_1  Nr. of seq. 1 Alignment length(with gaps) = 70 Alignment score = 0.000000 
Cele.WS201_Fam_186_70_1                    AAAAATCGATGTTTTGAAGTTTTTCTCAATAGAGCGCACTTTCAACAGCGAGAAATTTGAATTTTCCACC
                                           **********************************************************************
Consensus:
                                           AAAAATCGATGTTTTGAAGTTTTTCTCAATAGAGCGCACTTTCAACAGCGAGAAATTTGAATTTTCCACC

AAAAATCGATGTTTTGAAGTTTTTCTCAATAGAGCGCACTTTCAACAGCGAGAAATTTGAATTTTCCACC
>All.fam_Fam_357_70_1  Nr. of seq. 1 Alignment length(with gaps) = 70 Alignment score = 0.000000 
Crema.WS247_Fam_20_70_15                   TGAGGTGAGAGAAAGAAAATGATGAGAAAAAGAGATAAAAATAAAGGAGTTGTTCTCCATCACCTCCTAT
                                           **********************************************************************
Consensus:
                                           TGAGGTGAGAGAAAGAAAATGATGAGAAAAAGAGATAAAAATAAAGGAGTTGTTCTCCATCACCTCCTAT

TGAGGTGAGAGAAAGAAAATGATGAGAAAAAGAGATAAAAATAAAGGAGTTGTTCTCCATCACCTCCTAT
>All.fam_Fam_358_70_1  Nr. of seq. 1 Alignment length(with gaps) = 70 Alignment score = 0.000000 
Crema.WS247_Fam_178_70_1                   TGAATGAGTAATAGAACCCATAGACGGTAAGCACATGACTGTCTAACAAAACCCATATACGGTAAATAAA
                                           **********************************************************************
Consensus:
                                           TGAATGAGTAATAGAACCCATAGACGGTAAGCACATGACTGTCTAACAAAACCCATATACGGTAAATAAA

TGAATGAGTAATAGAACCCATAGACGGTAAGCACATGACTGTCTAACAAAACCCATATACGGTAAATAAA
>All.fam_Fam_359_69_1  Nr. of seq. 1 Alignment length(with gaps) = 69 Alignment score = 0.000000 
Cbren.WS247_Fam_94_69_3                    CCTCTACAAAATGCCTGCCGCCCCTGCGCGACAGTTTGTAGAGGCTAAGGCTACAAACTACAAACCTTG
                                           *********************************************************************
Consensus:
                                           CCTCTACAAAATGCCTGCCGCCCCTGCGCGACAGTTTGTAGAGGCTAAGGCTACAAACTACAAACCTTG

CCTCTACAAAATGCCTGCCGCCCCTGCGCGACAGTTTGTAGAGGCTAAGGCTACAAACTACAAACCTTG
>All.fam_Fam_360_69_1  Nr. of seq. 1 Alignment length(with gaps) = 69 Alignment score = 0.000000 
Cbren.WS247_Fam_237_69_1                   CAGGTTCTGGAGTAGATTGTTGAGTCTTGGACATGCTTTCTGTTGAACTCTTCCAACCAATTCGATGAA
                                           *********************************************************************
Consensus:
                                           CAGGTTCTGGAGTAGATTGTTGAGTCTTGGACATGCTTTCTGTTGAACTCTTCCAACCAATTCGATGAA

CAGGTTCTGGAGTAGATTGTTGAGTCTTGGACATGCTTTCTGTTGAACTCTTCCAACCAATTCGATGAA
>All.fam_Fam_361_69_1  Nr. of seq. 1 Alignment length(with gaps) = 69 Alignment score = 0.000000 
Cbren.WS247_Fam_238_69_1                   TCAAATACTGTATTTCTCTGGAGGCAAGGATTCGATGACTTCATTCCGACCATATCCGAATTTGAATCA
                                           *********************************************************************
Consensus:
                                           TCAAATACTGTATTTCTCTGGAGGCAAGGATTCGATGACTTCATTCCGACCATATCCGAATTTGAATCA

TCAAATACTGTATTTCTCTGGAGGCAAGGATTCGATGACTTCATTCCGACCATATCCGAATTTGAATCA
>All.fam_Fam_362_69_1  Nr. of seq. 1 Alignment length(with gaps) = 69 Alignment score = 0.000000 
Cbren.WS247_Fam_239_69_1                   AGTTGGATACGAAACTGTCCAAAGATTGTGTCGTGAAAAGTTCACCGAGCCAAAGTCAAATTGGACCCA
                                           *********************************************************************
Consensus:
                                           AGTTGGATACGAAACTGTCCAAAGATTGTGTCGTGAAAAGTTCACCGAGCCAAAGTCAAATTGGACCCA

AGTTGGATACGAAACTGTCCAAAGATTGTGTCGTGAAAAGTTCACCGAGCCAAAGTCAAATTGGACCCA
>All.fam_Fam_363_69_1  Nr. of seq. 1 Alignment length(with gaps) = 69 Alignment score = 0.000000 
Cbren.WS247_Fam_240_69_1                   AAGTTCTCGAATCTGGCACTTGTGATCTGCTGACGAAGAAGACATCCACCACTTGCCTTCCGAAAGCAA
                                           *********************************************************************
Consensus:
                                           AAGTTCTCGAATCTGGCACTTGTGATCTGCTGACGAAGAAGACATCCACCACTTGCCTTCCGAAAGCAA

AAGTTCTCGAATCTGGCACTTGTGATCTGCTGACGAAGAAGACATCCACCACTTGCCTTCCGAAAGCAA
>All.fam_Fam_364_69_1  Nr. of seq. 1 Alignment length(with gaps) = 69 Alignment score = 0.000000 
Cele.WS201_Fam_94_69_2                     TGTAGTTTGTAGTGTGTTAGCCTCAACCAAAATTAATTTATTTTTAATTCGTTGAGGCTAAGAAAATAT
                                           *********************************************************************
Consensus:
                                           TGTAGTTTGTAGTGTGTTAGCCTCAACCAAAATTAATTTATTTTTAATTCGTTGAGGCTAAGAAAATAT

TGTAGTTTGTAGTGTGTTAGCCTCAACCAAAATTAATTTATTTTTAATTCGTTGAGGCTAAGAAAATAT
>All.fam_Fam_365_69_1  Nr. of seq. 1 Alignment length(with gaps) = 69 Alignment score = 0.000000 
Cele.WS201_Fam_95_69_2                     TTTCCGGCAAACCGGCAAATTGCCGTAATTGAAAATTCCAACAAATCGGCAAATTGCCGGAATTGAAAA
                                           *********************************************************************
Consensus:
                                           TTTCCGGCAAACCGGCAAATTGCCGTAATTGAAAATTCCAACAAATCGGCAAATTGCCGGAATTGAAAA

TTTCCGGCAAACCGGCAAATTGCCGTAATTGAAAATTCCAACAAATCGGCAAATTGCCGGAATTGAAAA
>All.fam_Fam_366_69_1  Nr. of seq. 1 Alignment length(with gaps) = 69 Alignment score = 0.000000 
Cele.WS201_Fam_187_69_1                    CCGGAAATTTCTATATTCGGCAAATTACCCGTTTCACATAAATTTTCTTTTCTGCAAATTGTTGGTTTG
                                           *********************************************************************
Consensus:
                                           CCGGAAATTTCTATATTCGGCAAATTACCCGTTTCACATAAATTTTCTTTTCTGCAAATTGTTGGTTTG

CCGGAAATTTCTATATTCGGCAAATTACCCGTTTCACATAAATTTTCTTTTCTGCAAATTGTTGGTTTG
>All.fam_Fam_367_69_1  Nr. of seq. 1 Alignment length(with gaps) = 69 Alignment score = 0.000000 
Cele.WS201_Fam_188_69_1                    TTGCCGATTTGCCGGAAATTTACATTTCGGCAAAGTGCCGTTTTTCCGGCAAAACGGCAATTTGCAGGT
                                           *********************************************************************
Consensus:
                                           TTGCCGATTTGCCGGAAATTTACATTTCGGCAAAGTGCCGTTTTTCCGGCAAAACGGCAATTTGCAGGT

TTGCCGATTTGCCGGAAATTTACATTTCGGCAAAGTGCCGTTTTTCCGGCAAAACGGCAATTTGCAGGT
>All.fam_Fam_368_68_1  Nr. of seq. 1 Alignment length(with gaps) = 68 Alignment score = 0.000000 
Cbren.WS247_Fam_241_68_1                   CCCTGCCCCAGATTCTGTCTGGGATTATCCGGGGATTTACGCTGAAGACGAGAAACAACTATTCGGTG
                                           ********************************************************************
Consensus:
                                           CCCTGCCCCAGATTCTGTCTGGGATTATCCGGGGATTTACGCTGAAGACGAGAAACAACTATTCGGTG

CCCTGCCCCAGATTCTGTCTGGGATTATCCGGGGATTTACGCTGAAGACGAGAAACAACTATTCGGTG
>All.fam_Fam_369_68_1  Nr. of seq. 1 Alignment length(with gaps) = 68 Alignment score = 0.000000 
Cele.WS201_Fam_189_68_1                    TTCTAGGCCACCATTCTCCTCCTCGTGACTGTGGGAGTATCTAACCCCACAACACAACTTTTTGGTTT
                                           ********************************************************************
Consensus:
                                           TTCTAGGCCACCATTCTCCTCCTCGTGACTGTGGGAGTATCTAACCCCACAACACAACTTTTTGGTTT

TTCTAGGCCACCATTCTCCTCCTCGTGACTGTGGGAGTATCTAACCCCACAACACAACTTTTTGGTTT
>All.fam_Fam_370_67_1  Nr. of seq. 1 Alignment length(with gaps) = 67 Alignment score = 0.000000 
Cele.WS201_Fam_190_67_1                    CCATCCAAATTCCAATCGTTGGTGCATCATCTCCAGTCCCGAATCGCCATCTCCAGCAGCTCCCGAA
                                           *******************************************************************
Consensus:
                                           CCATCCAAATTCCAATCGTTGGTGCATCATCTCCAGTCCCGAATCGCCATCTCCAGCAGCTCCCGAA

CCATCCAAATTCCAATCGTTGGTGCATCATCTCCAGTCCCGAATCGCCATCTCCAGCAGCTCCCGAA
>All.fam_Fam_371_66_1  Nr. of seq. 1 Alignment length(with gaps) = 66 Alignment score = 0.000000 
Cbrig.WS247_Fam_138_66_1                   ATGGTACGTCGCCGACTACTGACCGTACGCCAAGAGCACACGAGAAAATGATGTCTGCCACCGTTG
                                           ******************************************************************
Consensus:
                                           ATGGTACGTCGCCGACTACTGACCGTACGCCAAGAGCACACGAGAAAATGATGTCTGCCACCGTTG

ATGGTACGTCGCCGACTACTGACCGTACGCCAAGAGCACACGAGAAAATGATGTCTGCCACCGTTG
>All.fam_Fam_372_66_1  Nr. of seq. 1 Alignment length(with gaps) = 66 Alignment score = 0.000000 
Cele.WS201_Fam_70_66_3                     AATCAACCTATTCAGTTGACAATGGTTTTCTTTTATCAAATTTTTTAAAATTTTAAAGAAAACACA
                                           ******************************************************************
Consensus:
                                           AATCAACCTATTCAGTTGACAATGGTTTTCTTTTATCAAATTTTTTAAAATTTTAAAGAAAACACA

AATCAACCTATTCAGTTGACAATGGTTTTCTTTTATCAAATTTTTTAAAATTTTAAAGAAAACACA
>All.fam_Fam_373_66_1  Nr. of seq. 1 Alignment length(with gaps) = 66 Alignment score = 0.000000 
Crema.WS247_Fam_31_66_9                    ATTTTCAGATTTCCTCTTTCTTTCTTTTTTCTGATCTTCTGATATCCTCGAAAAAGTGCGTCGCAC
                                           ******************************************************************
Consensus:
                                           ATTTTCAGATTTCCTCTTTCTTTCTTTTTTCTGATCTTCTGATATCCTCGAAAAAGTGCGTCGCAC

ATTTTCAGATTTCCTCTTTCTTTCTTTTTTCTGATCTTCTGATATCCTCGAAAAAGTGCGTCGCAC
>All.fam_Fam_374_66_1  Nr. of seq. 1 Alignment length(with gaps) = 66 Alignment score = 0.000000 
Crema.WS247_Fam_179_66_1                   GAGTACTGTAGGTGGAGTCGGAGACAGAAGACACTGAGGATCCTGATGTTGTTGAATCTGCTGATA
                                           ******************************************************************
Consensus:
                                           GAGTACTGTAGGTGGAGTCGGAGACAGAAGACACTGAGGATCCTGATGTTGTTGAATCTGCTGATA

GAGTACTGTAGGTGGAGTCGGAGACAGAAGACACTGAGGATCCTGATGTTGTTGAATCTGCTGATA
>All.fam_Fam_375_65_1  Nr. of seq. 1 Alignment length(with gaps) = 65 Alignment score = 0.000000 
Cbren.WS247_Fam_124_65_2                   AGTCGCAGCTATACTCTACCCCGCCTGCACGGCGAAGTGGTAACACCCCGAGGTTCGAACCCACA
                                           *****************************************************************
Consensus:
                                           AGTCGCAGCTATACTCTACCCCGCCTGCACGGCGAAGTGGTAACACCCCGAGGTTCGAACCCACA

AGTCGCAGCTATACTCTACCCCGCCTGCACGGCGAAGTGGTAACACCCCGAGGTTCGAACCCACA
>All.fam_Fam_376_65_1  Nr. of seq. 1 Alignment length(with gaps) = 65 Alignment score = 0.000000 
Cbrig.WS247_Fam_139_65_1                   CTGAGAATTCGTTTGACATTGTCTCGGTTTCCTTTACTCTTTCAAGCCCCGACGGCTATGGCTGA
                                           *****************************************************************
Consensus:
                                           CTGAGAATTCGTTTGACATTGTCTCGGTTTCCTTTACTCTTTCAAGCCCCGACGGCTATGGCTGA

CTGAGAATTCGTTTGACATTGTCTCGGTTTCCTTTACTCTTTCAAGCCCCGACGGCTATGGCTGA
>All.fam_Fam_377_65_1  Nr. of seq. 1 Alignment length(with gaps) = 65 Alignment score = 0.000000 
Cele.WS201_Fam_191_65_1                    TTTTTTGAAATTCTGTTTTCAAATTCTGAAAGAACATAAAATTTGCTACAAAATGGCTACGGGAA
                                           *****************************************************************
Consensus:
                                           TTTTTTGAAATTCTGTTTTCAAATTCTGAAAGAACATAAAATTTGCTACAAAATGGCTACGGGAA

TTTTTTGAAATTCTGTTTTCAAATTCTGAAAGAACATAAAATTTGCTACAAAATGGCTACGGGAA
>All.fam_Fam_378_65_1  Nr. of seq. 1 Alignment length(with gaps) = 65 Alignment score = 0.000000 
Crema.WS247_Fam_67_65_4                    TCATATTTATTCCATTTTCACTTATTCATTTTCATTCTAATCTATGAAAAAGAGTATCCACTTGT
                                           *****************************************************************
Consensus:
                                           TCATATTTATTCCATTTTCACTTATTCATTTTCATTCTAATCTATGAAAAAGAGTATCCACTTGT

TCATATTTATTCCATTTTCACTTATTCATTTTCATTCTAATCTATGAAAAAGAGTATCCACTTGT
>All.fam_Fam_379_64_1  Nr. of seq. 1 Alignment length(with gaps) = 64 Alignment score = 0.000000 
Cbrig.WS247_Fam_79_64_2                    TTTGGAATTTTAAGAGAACACATGACGCCTGAGAATGGCTAAATTATTGAGATTGAGTTTGGAA
                                           ****************************************************************
Consensus:
                                           TTTGGAATTTTAAGAGAACACATGACGCCTGAGAATGGCTAAATTATTGAGATTGAGTTTGGAA

TTTGGAATTTTAAGAGAACACATGACGCCTGAGAATGGCTAAATTATTGAGATTGAGTTTGGAA
>All.fam_Fam_380_64_1  Nr. of seq. 1 Alignment length(with gaps) = 64 Alignment score = 0.000000 
Cbrig.WS247_Fam_140_64_1                   TGTCTAATTGGGAGACGACGAGAGGAACGACGGGGGGACGGTGGGACGGATGGAGGAGAGATGG
                                           ****************************************************************
Consensus:
                                           TGTCTAATTGGGAGACGACGAGAGGAACGACGGGGGGACGGTGGGACGGATGGAGGAGAGATGG

TGTCTAATTGGGAGACGACGAGAGGAACGACGGGGGGACGGTGGGACGGATGGAGGAGAGATGG
>All.fam_Fam_381_64_1  Nr. of seq. 1 Alignment length(with gaps) = 64 Alignment score = 0.000000 
Cele.WS201_Fam_71_64_3                     GTAGTCAAAAAGACAAAAGTGCGAATGTAGCTATTTTTTCAGTCAGTAGCGAAAAAGACATTCA
                                           ****************************************************************
Consensus:
                                           GTAGTCAAAAAGACAAAAGTGCGAATGTAGCTATTTTTTCAGTCAGTAGCGAAAAAGACATTCA

GTAGTCAAAAAGACAAAAGTGCGAATGTAGCTATTTTTTCAGTCAGTAGCGAAAAAGACATTCA
>All.fam_Fam_382_64_1  Nr. of seq. 1 Alignment length(with gaps) = 64 Alignment score = 0.000000 
Cele.WS201_Fam_192_64_1                    ATATACCAATGAGAGAGCACAGTGTAAACTAGTTTTCATAGTTCTCACGGCGACTCCAATCACT
                                           ****************************************************************
Consensus:
                                           ATATACCAATGAGAGAGCACAGTGTAAACTAGTTTTCATAGTTCTCACGGCGACTCCAATCACT

ATATACCAATGAGAGAGCACAGTGTAAACTAGTTTTCATAGTTCTCACGGCGACTCCAATCACT
>All.fam_Fam_383_64_1  Nr. of seq. 1 Alignment length(with gaps) = 64 Alignment score = 0.000000 
Crema.WS247_Fam_17_64_16                   AGATGATCGAGAACATATGTATTTTCATTCTCTCTCTCTTTCTTTTTTCTCTCATCTCATTCCG
                                           ****************************************************************
Consensus:
                                           AGATGATCGAGAACATATGTATTTTCATTCTCTCTCTCTTTCTTTTTTCTCTCATCTCATTCCG

AGATGATCGAGAACATATGTATTTTCATTCTCTCTCTCTTTCTTTTTTCTCTCATCTCATTCCG
>All.fam_Fam_384_64_1  Nr. of seq. 1 Alignment length(with gaps) = 64 Alignment score = 0.000000 
Crema.WS247_Fam_106_64_2                   AAAAATGAAGCTGAAAAGTGGCGAAAATGTCAAAATGATTTCTCGCGGACAGTTTTTTGATCAT
                                           ****************************************************************
Consensus:
                                           AAAAATGAAGCTGAAAAGTGGCGAAAATGTCAAAATGATTTCTCGCGGACAGTTTTTTGATCAT

AAAAATGAAGCTGAAAAGTGGCGAAAATGTCAAAATGATTTCTCGCGGACAGTTTTTTGATCAT
>All.fam_Fam_385_63_1  Nr. of seq. 1 Alignment length(with gaps) = 63 Alignment score = 0.000000 
Cbren.WS247_Fam_242_63_1                   CCATCATCGGTGGATAACCCTGGAATGGTGGATTCTGAGCATCCTGACGTTGTTGCGGGGGCA
                                           ***************************************************************
Consensus:
                                           CCATCATCGGTGGATAACCCTGGAATGGTGGATTCTGAGCATCCTGACGTTGTTGCGGGGGCA

CCATCATCGGTGGATAACCCTGGAATGGTGGATTCTGAGCATCCTGACGTTGTTGCGGGGGCA
>All.fam_Fam_386_63_1  Nr. of seq. 1 Alignment length(with gaps) = 63 Alignment score = 0.000000 
Cbren.WS247_Fam_243_63_1                   GACGCAGAGAAACGAAAATGCCTACGGGTCTGCGCTCTCTACTAGTAGTGACAGCTATTGCGA
                                           ***************************************************************
Consensus:
                                           GACGCAGAGAAACGAAAATGCCTACGGGTCTGCGCTCTCTACTAGTAGTGACAGCTATTGCGA

GACGCAGAGAAACGAAAATGCCTACGGGTCTGCGCTCTCTACTAGTAGTGACAGCTATTGCGA
>All.fam_Fam_387_63_1  Nr. of seq. 1 Alignment length(with gaps) = 63 Alignment score = 0.000000 
Cbrig.WS247_Fam_141_63_1                   GAGACTCCAGAGACTCCAGAAACATCAGAGACCACCTTGACTCCTCCAACTGGAACTACAGCC
                                           ***************************************************************
Consensus:
                                           GAGACTCCAGAGACTCCAGAAACATCAGAGACCACCTTGACTCCTCCAACTGGAACTACAGCC

GAGACTCCAGAGACTCCAGAAACATCAGAGACCACCTTGACTCCTCCAACTGGAACTACAGCC
>All.fam_Fam_388_63_1  Nr. of seq. 1 Alignment length(with gaps) = 63 Alignment score = 0.000000 
Cbrig.WS247_Fam_142_63_1                   CTGGACGCTTCTTCTCCTCCTCAGCTCCTTGGGTTCCCTTTGGCCGATCCTCAGCAGCTCTAG
                                           ***************************************************************
Consensus:
                                           CTGGACGCTTCTTCTCCTCCTCAGCTCCTTGGGTTCCCTTTGGCCGATCCTCAGCAGCTCTAG

CTGGACGCTTCTTCTCCTCCTCAGCTCCTTGGGTTCCCTTTGGCCGATCCTCAGCAGCTCTAG
>All.fam_Fam_389_63_1  Nr. of seq. 1 Alignment length(with gaps) = 63 Alignment score = 0.000000 
Cbrig.WS247_Fam_143_63_1                   TCCTTGAGTCTTGGCTCCAACTTGGGCGGCAGCTCTGGCTGGGCGGTGTTGTTGAGCATCAGC
                                           ***************************************************************
Consensus:
                                           TCCTTGAGTCTTGGCTCCAACTTGGGCGGCAGCTCTGGCTGGGCGGTGTTGTTGAGCATCAGC

TCCTTGAGTCTTGGCTCCAACTTGGGCGGCAGCTCTGGCTGGGCGGTGTTGTTGAGCATCAGC
>All.fam_Fam_390_63_1  Nr. of seq. 1 Alignment length(with gaps) = 63 Alignment score = 0.000000 
Crema.WS247_Fam_180_63_1                   TCGGATGGGTTTGGTCTAGATAAAAGTGTCACCCGATTCTTATTCTTACCTCAGGATTCATCT
                                           ***************************************************************
Consensus:
                                           TCGGATGGGTTTGGTCTAGATAAAAGTGTCACCCGATTCTTATTCTTACCTCAGGATTCATCT

TCGGATGGGTTTGGTCTAGATAAAAGTGTCACCCGATTCTTATTCTTACCTCAGGATTCATCT
>All.fam_Fam_391_63_1  Nr. of seq. 1 Alignment length(with gaps) = 63 Alignment score = 0.000000 
Crema.WS247_Fam_181_63_1                   TTTTTAGGTGAAAAAAATGCGATTTTCAGCCATTTTCGAAAGAAAAATCTCACAAAACGTCAA
                                           ***************************************************************
Consensus:
                                           TTTTTAGGTGAAAAAAATGCGATTTTCAGCCATTTTCGAAAGAAAAATCTCACAAAACGTCAA

TTTTTAGGTGAAAAAAATGCGATTTTCAGCCATTTTCGAAAGAAAAATCTCACAAAACGTCAA
>All.fam_Fam_392_63_1  Nr. of seq. 1 Alignment length(with gaps) = 63 Alignment score = 0.000000 
Crema.WS247_Fam_182_63_1                   TTTTTGTTTTGTTTTCTATGGTTCCGAGGGTTGTGGATTCGATCCCCACCCACACCAAAACTT
                                           ***************************************************************
Consensus:
                                           TTTTTGTTTTGTTTTCTATGGTTCCGAGGGTTGTGGATTCGATCCCCACCCACACCAAAACTT

TTTTTGTTTTGTTTTCTATGGTTCCGAGGGTTGTGGATTCGATCCCCACCCACACCAAAACTT
>All.fam_Fam_393_63_1  Nr. of seq. 1 Alignment length(with gaps) = 63 Alignment score = 0.000000 
Crema.WS247_Fam_183_63_1                   AATCTGGCGTGCTTTTAACGCGGTTTCAGCTATGAAAAGCCCGAAATTTCGTGTTTTTCTTCA
                                           ***************************************************************
Consensus:
                                           AATCTGGCGTGCTTTTAACGCGGTTTCAGCTATGAAAAGCCCGAAATTTCGTGTTTTTCTTCA

AATCTGGCGTGCTTTTAACGCGGTTTCAGCTATGAAAAGCCCGAAATTTCGTGTTTTTCTTCA
>All.fam_Fam_394_62_1  Nr. of seq. 1 Alignment length(with gaps) = 62 Alignment score = 0.000000 
Cbren.WS247_Fam_62_62_5                    ACGACTAGAGACCGAAGTCTAGAGCCTGTAGTCTGTTAGCAAGGNAACCAATATGAAGACCT
                                           **************************************************************
Consensus:
                                           ACGACTAGAGACCGAAGTCTAGAGCCTGTAGTCTGTTAGCAAGGNAACCAATATGAAGACCT

ACGACTAGAGACCGAAGTCTAGAGCCTGTAGTCTGTTAGCAAGGNAACCAATATGAAGACCT
>All.fam_Fam_395_62_1  Nr. of seq. 1 Alignment length(with gaps) = 62 Alignment score = 0.000000 
Cele.WS201_Fam_193_62_1                    ATTTTCCATCAAAAATCGGCTGTAAAAACCGATTTTTAACTGAAAAAATCACAAATTTCTAC
                                           **************************************************************
Consensus:
                                           ATTTTCCATCAAAAATCGGCTGTAAAAACCGATTTTTAACTGAAAAAATCACAAATTTCTAC

ATTTTCCATCAAAAATCGGCTGTAAAAACCGATTTTTAACTGAAAAAATCACAAATTTCTAC
>All.fam_Fam_396_62_1  Nr. of seq. 1 Alignment length(with gaps) = 62 Alignment score = 0.000000 
Cele.WS201_Fam_194_62_1                    GTAAAAATGTTTGAAATTGTGAATTTTCAACATGAAAATGCCTGAAATTTTGAATTTCCTAT
                                           **************************************************************
Consensus:
                                           GTAAAAATGTTTGAAATTGTGAATTTTCAACATGAAAATGCCTGAAATTTTGAATTTCCTAT

GTAAAAATGTTTGAAATTGTGAATTTTCAACATGAAAATGCCTGAAATTTTGAATTTCCTAT
>All.fam_Fam_397_62_1  Nr. of seq. 1 Alignment length(with gaps) = 62 Alignment score = 0.000000 
Crema.WS247_Fam_53_62_5                    CCAACCCATCAAGTCTTCGCTTTCTCTGGCCAAAAATACGAGCGAGTTGGGAGTAAATACTC
                                           **************************************************************
Consensus:
                                           CCAACCCATCAAGTCTTCGCTTTCTCTGGCCAAAAATACGAGCGAGTTGGGAGTAAATACTC

CCAACCCATCAAGTCTTCGCTTTCTCTGGCCAAAAATACGAGCGAGTTGGGAGTAAATACTC
>All.fam_Fam_398_62_1  Nr. of seq. 1 Alignment length(with gaps) = 62 Alignment score = 0.000000 
Crema.WS247_Fam_184_62_1                   TGGCGTGTCTTTGGCGCGTTTTTAAAGTGGAAAATGGTCGTATTTAGCAAAATTTCAAAATT
                                           **************************************************************
Consensus:
                                           TGGCGTGTCTTTGGCGCGTTTTTAAAGTGGAAAATGGTCGTATTTAGCAAAATTTCAAAATT

TGGCGTGTCTTTGGCGCGTTTTTAAAGTGGAAAATGGTCGTATTTAGCAAAATTTCAAAATT
>All.fam_Fam_399_61_1  Nr. of seq. 1 Alignment length(with gaps) = 61 Alignment score = 0.000000 
Cbrig.WS247_Fam_144_61_1                   GATTACTGTAGATTGGGTCAAAAGAGTCATTTTAAGTCAAGAATCGAAATTTTTGGATCAG
                                           *************************************************************
Consensus:
                                           GATTACTGTAGATTGGGTCAAAAGAGTCATTTTAAGTCAAGAATCGAAATTTTTGGATCAG

GATTACTGTAGATTGGGTCAAAAGAGTCATTTTAAGTCAAGAATCGAAATTTTTGGATCAG
>All.fam_Fam_400_61_1  Nr. of seq. 1 Alignment length(with gaps) = 61 Alignment score = 0.000000 
Crema.WS247_Fam_21_61_15                   CTGACTGCTTCGGCTGGCTGAGAAAAGACTCTAAAACCCCGTCCCATAGAGTACTGTGTAC
                                           *************************************************************
Consensus:
                                           CTGACTGCTTCGGCTGGCTGAGAAAAGACTCTAAAACCCCGTCCCATAGAGTACTGTGTAC

CTGACTGCTTCGGCTGGCTGAGAAAAGACTCTAAAACCCCGTCCCATAGAGTACTGTGTAC
>All.fam_Fam_401_60_1  Nr. of seq. 1 Alignment length(with gaps) = 60 Alignment score = 0.000000 
Cbrig.WS247_Fam_36_60_4                    CAACATCATCAGCTGAGACCTCGACAATCGCCACCTCGACCGCTGAGACTACTACAGTTC
                                           ************************************************************
Consensus:
                                           CAACATCATCAGCTGAGACCTCGACAATCGCCACCTCGACCGCTGAGACTACTACAGTTC

CAACATCATCAGCTGAGACCTCGACAATCGCCACCTCGACCGCTGAGACTACTACAGTTC
>All.fam_Fam_402_60_1  Nr. of seq. 1 Alignment length(with gaps) = 60 Alignment score = 0.000000 
Cbrig.WS247_Fam_145_60_1                   ACGGAACCATGTCTGAATTCCACGTCTTCCGAAACTACCACAGAACCCTGTGAGACCACG
                                           ************************************************************
Consensus:
                                           ACGGAACCATGTCTGAATTCCACGTCTTCCGAAACTACCACAGAACCCTGTGAGACCACG

ACGGAACCATGTCTGAATTCCACGTCTTCCGAAACTACCACAGAACCCTGTGAGACCACG
>All.fam_Fam_403_60_1  Nr. of seq. 1 Alignment length(with gaps) = 60 Alignment score = 0.000000 
Cele.WS201_Fam_195_60_1                    AGAAAATTGCACTTTTTCGGACAATTTTGAATTTTTACTAAAAAAATTGGATATTTTTGA
                                           ************************************************************
Consensus:
                                           AGAAAATTGCACTTTTTCGGACAATTTTGAATTTTTACTAAAAAAATTGGATATTTTTGA

AGAAAATTGCACTTTTTCGGACAATTTTGAATTTTTACTAAAAAAATTGGATATTTTTGA
>All.fam_Fam_404_60_1  Nr. of seq. 1 Alignment length(with gaps) = 60 Alignment score = 0.000000 
Cele.WS201_Fam_196_60_1                    ATTCAGTTGAGCTCGTTATGTCGGTTGAAGACACAATTGGAGTGGTGCTTGAGGAGCTGG
                                           ************************************************************
Consensus:
                                           ATTCAGTTGAGCTCGTTATGTCGGTTGAAGACACAATTGGAGTGGTGCTTGAGGAGCTGG

ATTCAGTTGAGCTCGTTATGTCGGTTGAAGACACAATTGGAGTGGTGCTTGAGGAGCTGG
>All.fam_Fam_405_60_1  Nr. of seq. 1 Alignment length(with gaps) = 60 Alignment score = 0.000000 
Cele.WS201_Fam_197_60_1                    CTGCTGATTCCGAGAAGAAGGCCCCAACCAAGAGAGAAGCTGATCCACCAAAGACTGAAT
                                           ************************************************************
Consensus:
                                           CTGCTGATTCCGAGAAGAAGGCCCCAACCAAGAGAGAAGCTGATCCACCAAAGACTGAAT

CTGCTGATTCCGAGAAGAAGGCCCCAACCAAGAGAGAAGCTGATCCACCAAAGACTGAAT
>All.fam_Fam_406_60_1  Nr. of seq. 1 Alignment length(with gaps) = 60 Alignment score = 0.000000 
Crema.WS247_Fam_83_60_3                    GGTGGATTCTGACCCGGGATTCAGATATCCGTCACCTGATGTCGCTTGATTCCTTAGAAG
                                           ************************************************************
Consensus:
                                           GGTGGATTCTGACCCGGGATTCAGATATCCGTCACCTGATGTCGCTTGATTCCTTAGAAG

GGTGGATTCTGACCCGGGATTCAGATATCCGTCACCTGATGTCGCTTGATTCCTTAGAAG
>All.fam_Fam_407_60_1  Nr. of seq. 1 Alignment length(with gaps) = 60 Alignment score = 0.000000 
Crema.WS247_Fam_185_60_1                   AGCTTAGAAAAGTTTTTTCGTTGACAGACTTAACCGGTGCATGTTCACTGCCGAGTAGGC
                                           ************************************************************
Consensus:
                                           AGCTTAGAAAAGTTTTTTCGTTGACAGACTTAACCGGTGCATGTTCACTGCCGAGTAGGC

AGCTTAGAAAAGTTTTTTCGTTGACAGACTTAACCGGTGCATGTTCACTGCCGAGTAGGC
>All.fam_Fam_408_60_1  Nr. of seq. 1 Alignment length(with gaps) = 60 Alignment score = 0.000000 
Crema.WS247_Fam_186_60_1                   TTTCTAAGCTGCCTATATGGCAGTGAACAAAATTGATGATCAATAAGCAACTGGCAATTA
                                           ************************************************************
Consensus:
                                           TTTCTAAGCTGCCTATATGGCAGTGAACAAAATTGATGATCAATAAGCAACTGGCAATTA

TTTCTAAGCTGCCTATATGGCAGTGAACAAAATTGATGATCAATAAGCAACTGGCAATTA
>All.fam_Fam_409_59_1  Nr. of seq. 1 Alignment length(with gaps) = 59 Alignment score = 0.000000 
Cele.WS201_Fam_19_59_13                    AAAACCAGTGCACATTTGAAATTCCATATTNTCCATAATTCTCAGTTTAAAAAATTTTG
                                           ***********************************************************
Consensus:
                                           AAAACCAGTGCACATTTGAAATTCCATATTNTCCATAATTCTCAGTTTAAAAAATTTTG

AAAACCAGTGCACATTTGAAATTCCATATTNTCCATAATTCTCAGTTTAAAAAATTTTG
>All.fam_Fam_410_59_1  Nr. of seq. 1 Alignment length(with gaps) = 59 Alignment score = 0.000000 
Crema.WS247_Fam_32_59_9                    CTTCTAGAAACTTCTAGANAAACTTTTGAANTTCGGCGGGAATTCAAATATTCTAGAAC
                                           ***********************************************************
Consensus:
                                           CTTCTAGAAACTTCTAGANAAACTTTTGAANTTCGGCGGGAATTCAAATATTCTAGAAC

CTTCTAGAAACTTCTAGANAAACTTTTGAANTTCGGCGGGAATTCAAATATTCTAGAAC
>All.fam_Fam_411_59_1  Nr. of seq. 1 Alignment length(with gaps) = 59 Alignment score = 0.000000 
Crema.WS247_Fam_187_59_1                   CGTAAATCTACACAAGGATCGGGATACTGTAGCGGTGAATTGGCTTGTCGATTTACGCT
                                           ***********************************************************
Consensus:
                                           CGTAAATCTACACAAGGATCGGGATACTGTAGCGGTGAATTGGCTTGTCGATTTACGCT

CGTAAATCTACACAAGGATCGGGATACTGTAGCGGTGAATTGGCTTGTCGATTTACGCT
>All.fam_Fam_412_58_1  Nr. of seq. 1 Alignment length(with gaps) = 58 Alignment score = 0.000000 
Cbren.WS247_Fam_44_58_7                    CAGAAATATTNGAAAAAGTGACCAAAAATATTTTGGTCATTTTTTTCCATAAAAACCT
                                           **********************************************************
Consensus:
                                           CAGAAATATTNGAAAAAGTGACCAAAAATATTTTGGTCATTTTTTTCCATAAAAACCT

CAGAAATATTNGAAAAAGTGACCAAAAATATTTTGGTCATTTTTTTCCATAAAAACCT
>All.fam_Fam_413_58_1  Nr. of seq. 1 Alignment length(with gaps) = 58 Alignment score = 0.000000 
Cbren.WS247_Fam_244_58_1                   CTAGGTCACCAAATCTAGAAAGTTAGGCCGATGGACTAATTTTCCAGGATTTGGATTT
                                           **********************************************************
Consensus:
                                           CTAGGTCACCAAATCTAGAAAGTTAGGCCGATGGACTAATTTTCCAGGATTTGGATTT

CTAGGTCACCAAATCTAGAAAGTTAGGCCGATGGACTAATTTTCCAGGATTTGGATTT
>All.fam_Fam_414_58_1  Nr. of seq. 1 Alignment length(with gaps) = 58 Alignment score = 0.000000 
Cbrig.WS247_Fam_52_58_3                    AAAATTAAAAAATCGCATTCCAATTTTCAAATTTCTGAATTTCTCTTCTAAAAATCAT
                                           **********************************************************
Consensus:
                                           AAAATTAAAAAATCGCATTCCAATTTTCAAATTTCTGAATTTCTCTTCTAAAAATCAT

AAAATTAAAAAATCGCATTCCAATTTTCAAATTTCTGAATTTCTCTTCTAAAAATCAT
>All.fam_Fam_415_58_1  Nr. of seq. 1 Alignment length(with gaps) = 58 Alignment score = 0.000000 
Crema.WS247_Fam_188_58_1                   AGGCGCGCCAGCTATCTAGCAATCAATTTTTCAGAAAAATTCTTTAGAAACGCGTGAA
                                           **********************************************************
Consensus:
                                           AGGCGCGCCAGCTATCTAGCAATCAATTTTTCAGAAAAATTCTTTAGAAACGCGTGAA

AGGCGCGCCAGCTATCTAGCAATCAATTTTTCAGAAAAATTCTTTAGAAACGCGTGAA
>All.fam_Fam_416_57_1  Nr. of seq. 1 Alignment length(with gaps) = 57 Alignment score = 0.000000 
Cbren.WS247_Fam_245_57_1                   TAGACTCTGTCGATTGAGTACTGAAGGTTGAATCAGAGATTGTAGTATCAGTGAATG
                                           *********************************************************
Consensus:
                                           TAGACTCTGTCGATTGAGTACTGAAGGTTGAATCAGAGATTGTAGTATCAGTGAATG

TAGACTCTGTCGATTGAGTACTGAAGGTTGAATCAGAGATTGTAGTATCAGTGAATG
>All.fam_Fam_417_57_1  Nr. of seq. 1 Alignment length(with gaps) = 57 Alignment score = 0.000000 
Cbrig.WS247_Fam_146_57_1                   TTTCCGAATTTCTGAATTTCAGGATTTCAAGGATTTCAGGACTTCAGGACTTCAGGA
                                           *********************************************************
Consensus:
                                           TTTCCGAATTTCTGAATTTCAGGATTTCAAGGATTTCAGGACTTCAGGACTTCAGGA

TTTCCGAATTTCTGAATTTCAGGATTTCAAGGATTTCAGGACTTCAGGACTTCAGGA
>All.fam_Fam_418_57_1  Nr. of seq. 1 Alignment length(with gaps) = 57 Alignment score = 0.000000 
Cele.WS201_Fam_198_57_1                    GAACTCAACAAGCTGATCAAGAGCAACACCGTGGATCCCGATCTGCCGGACAGAAGG
                                           *********************************************************
Consensus:
                                           GAACTCAACAAGCTGATCAAGAGCAACACCGTGGATCCCGATCTGCCGGACAGAAGG

GAACTCAACAAGCTGATCAAGAGCAACACCGTGGATCCCGATCTGCCGGACAGAAGG
>All.fam_Fam_419_57_1  Nr. of seq. 1 Alignment length(with gaps) = 57 Alignment score = 0.000000 
Cele.WS201_Fam_199_57_1                    AAATTTCTAAGACTGTACCATTCTCTCCATTCAAAACCTCATGTCAAACTCTCAATC
                                           *********************************************************
Consensus:
                                           AAATTTCTAAGACTGTACCATTCTCTCCATTCAAAACCTCATGTCAAACTCTCAATC

AAATTTCTAAGACTGTACCATTCTCTCCATTCAAAACCTCATGTCAAACTCTCAATC
>All.fam_Fam_420_57_1  Nr. of seq. 1 Alignment length(with gaps) = 57 Alignment score = 0.000000 
Crema.WS247_Fam_189_57_1                   TGACCTAGAAACTTCAACTTGGAAAAGTTAGGCCACTGTCAATTCTCTTGGGATTGG
                                           *********************************************************
Consensus:
                                           TGACCTAGAAACTTCAACTTGGAAAAGTTAGGCCACTGTCAATTCTCTTGGGATTGG

TGACCTAGAAACTTCAACTTGGAAAAGTTAGGCCACTGTCAATTCTCTTGGGATTGG
>All.fam_Fam_421_56_1  Nr. of seq. 1 Alignment length(with gaps) = 56 Alignment score = 0.000000 
Cbren.WS247_Fam_246_56_1                   GGGAATTCAAAATTTCGAAACTTTTGGTGGAAATTTAAAACTTCGAAACTTTTGGC
                                           ********************************************************
Consensus:
                                           GGGAATTCAAAATTTCGAAACTTTTGGTGGAAATTTAAAACTTCGAAACTTTTGGC

GGGAATTCAAAATTTCGAAACTTTTGGTGGAAATTTAAAACTTCGAAACTTTTGGC
>All.fam_Fam_422_56_1  Nr. of seq. 1 Alignment length(with gaps) = 56 Alignment score = 0.000000 
Cbrig.WS247_Fam_147_56_1                   CCAGAAAACGCATCAGATGAATATCAGGTCATTTCTAGGCCATTTCTACATGGTGG
                                           ********************************************************
Consensus:
                                           CCAGAAAACGCATCAGATGAATATCAGGTCATTTCTAGGCCATTTCTACATGGTGG

CCAGAAAACGCATCAGATGAATATCAGGTCATTTCTAGGCCATTTCTACATGGTGG
>All.fam_Fam_423_56_1  Nr. of seq. 1 Alignment length(with gaps) = 56 Alignment score = 0.000000 
Cbrig.WS247_Fam_148_56_1                   TTCTAGGCCACCGTAGTCGATGGTCCAGAAATTGTCAGAAATTCACATGGTGGGAT
                                           ********************************************************
Consensus:
                                           TTCTAGGCCACCGTAGTCGATGGTCCAGAAATTGTCAGAAATTCACATGGTGGGAT

TTCTAGGCCACCGTAGTCGATGGTCCAGAAATTGTCAGAAATTCACATGGTGGGAT
>All.fam_Fam_424_56_1  Nr. of seq. 1 Alignment length(with gaps) = 56 Alignment score = 0.000000 
Cele.WS201_Fam_200_56_1                    GAAATTAAAATTTGTGTTTTTGGCATTTTCTAGGCCATTTGGATTAGGTGGCCTAG
                                           ********************************************************
Consensus:
                                           GAAATTAAAATTTGTGTTTTTGGCATTTTCTAGGCCATTTGGATTAGGTGGCCTAG

GAAATTAAAATTTGTGTTTTTGGCATTTTCTAGGCCATTTGGATTAGGTGGCCTAG
>All.fam_Fam_425_55_1  Nr. of seq. 1 Alignment length(with gaps) = 55 Alignment score = 0.000000 
Cbren.WS247_Fam_247_55_1                   TCTGCGCTCTCCCATACTTACCGGAGAGAGCGCAGACAGCTAGACGCTCTGGCCG
                                           *******************************************************
Consensus:
                                           TCTGCGCTCTCCCATACTTACCGGAGAGAGCGCAGACAGCTAGACGCTCTGGCCG

TCTGCGCTCTCCCATACTTACCGGAGAGAGCGCAGACAGCTAGACGCTCTGGCCG
>All.fam_Fam_426_55_1  Nr. of seq. 1 Alignment length(with gaps) = 55 Alignment score = 0.000000 
Cbren.WS247_Fam_248_55_1                   GATAATGAAACAAACATGCCTTTGATTATACTCATTCAAACCGTTATGATCAGGA
                                           *******************************************************
Consensus:
                                           GATAATGAAACAAACATGCCTTTGATTATACTCATTCAAACCGTTATGATCAGGA

GATAATGAAACAAACATGCCTTTGATTATACTCATTCAAACCGTTATGATCAGGA
>All.fam_Fam_427_54_1  Nr. of seq. 1 Alignment length(with gaps) = 54 Alignment score = 0.000000 
Cbren.WS247_Fam_125_54_2                   TTCAGCTCAGTGCTGGTGGTTCCCTCCGATGTTGTCGTTGGGACGGTAGACGTC
                                           ******************************************************
Consensus:
                                           TTCAGCTCAGTGCTGGTGGTTCCCTCCGATGTTGTCGTTGGGACGGTAGACGTC

TTCAGCTCAGTGCTGGTGGTTCCCTCCGATGTTGTCGTTGGGACGGTAGACGTC
>All.fam_Fam_428_54_1  Nr. of seq. 1 Alignment length(with gaps) = 54 Alignment score = 0.000000 
Cbren.WS247_Fam_249_54_1                   TTTGGTGGTGATCCATCCAGATCGATAACCTCTCTTGGGTTGAGCTGGAGCAAG
                                           ******************************************************
Consensus:
                                           TTTGGTGGTGATCCATCCAGATCGATAACCTCTCTTGGGTTGAGCTGGAGCAAG

TTTGGTGGTGATCCATCCAGATCGATAACCTCTCTTGGGTTGAGCTGGAGCAAG
>All.fam_Fam_429_54_1  Nr. of seq. 1 Alignment length(with gaps) = 54 Alignment score = 0.000000 
Cbrig.WS247_Fam_149_54_1                   TCTGGAGAAGAGGCTACCACTGCTGCCGCCACTGAAGCCACAGTCGCCGAAGCA
                                           ******************************************************
Consensus:
                                           TCTGGAGAAGAGGCTACCACTGCTGCCGCCACTGAAGCCACAGTCGCCGAAGCA

TCTGGAGAAGAGGCTACCACTGCTGCCGCCACTGAAGCCACAGTCGCCGAAGCA
>All.fam_Fam_430_54_1  Nr. of seq. 1 Alignment length(with gaps) = 54 Alignment score = 0.000000 
Cbrig.WS247_Fam_150_54_1                   TGTGCTAGAAAGATGCTTTTTAACCACCATGTTGAAAGATTCACTGAAGTGCGA
                                           ******************************************************
Consensus:
                                           TGTGCTAGAAAGATGCTTTTTAACCACCATGTTGAAAGATTCACTGAAGTGCGA

TGTGCTAGAAAGATGCTTTTTAACCACCATGTTGAAAGATTCACTGAAGTGCGA
>All.fam_Fam_431_54_1  Nr. of seq. 1 Alignment length(with gaps) = 54 Alignment score = 0.000000 
Cbrig.WS247_Fam_151_54_1                   TTTTTTAATTTTTGAACACTGCGTTTTCATACTGTTCCGTTCTCAAATGAATTA
                                           ******************************************************
Consensus:
                                           TTTTTTAATTTTTGAACACTGCGTTTTCATACTGTTCCGTTCTCAAATGAATTA

TTTTTTAATTTTTGAACACTGCGTTTTCATACTGTTCCGTTCTCAAATGAATTA
>All.fam_Fam_432_54_1  Nr. of seq. 1 Alignment length(with gaps) = 54 Alignment score = 0.000000 
Crema.WS247_Fam_5_54_47                    ATTATAATTTTATTGATTTCTAGATTTAAAAAAGTCCTGTTTTTAGGAATTTCA
                                           ******************************************************
Consensus:
                                           ATTATAATTTTATTGATTTCTAGATTTAAAAAAGTCCTGTTTTTAGGAATTTCA

ATTATAATTTTATTGATTTCTAGATTTAAAAAAGTCCTGTTTTTAGGAATTTCA
>All.fam_Fam_433_54_1  Nr. of seq. 1 Alignment length(with gaps) = 54 Alignment score = 0.000000 
Crema.WS247_Fam_190_54_1                   GGATCCCGAGGAGCTCAGAACTTGAGGAGGAGTCCTAAAGAAGCCCAGAGGAGC
                                           ******************************************************
Consensus:
                                           GGATCCCGAGGAGCTCAGAACTTGAGGAGGAGTCCTAAAGAAGCCCAGAGGAGC

GGATCCCGAGGAGCTCAGAACTTGAGGAGGAGTCCTAAAGAAGCCCAGAGGAGC
>All.fam_Fam_434_54_1  Nr. of seq. 1 Alignment length(with gaps) = 54 Alignment score = 0.000000 
Crema.WS247_Fam_191_54_1                   ACTACAGAAAATGAACATGTTCAAATTCTGTAGTTTAAGGAGAAAGCCACGTGG
                                           ******************************************************
Consensus:
                                           ACTACAGAAAATGAACATGTTCAAATTCTGTAGTTTAAGGAGAAAGCCACGTGG

ACTACAGAAAATGAACATGTTCAAATTCTGTAGTTTAAGGAGAAAGCCACGTGG
>All.fam_Fam_435_53_1  Nr. of seq. 1 Alignment length(with gaps) = 53 Alignment score = 0.000000 
Cbrig.WS247_Fam_80_53_2                    ACGACAAAATGCACAAAAATTTAAATTTTTCCGAAATTTTGCATACAGATTTG
                                           *****************************************************
Consensus:
                                           ACGACAAAATGCACAAAAATTTAAATTTTTCCGAAATTTTGCATACAGATTTG

ACGACAAAATGCACAAAAATTTAAATTTTTCCGAAATTTTGCATACAGATTTG
>All.fam_Fam_436_52_1  Nr. of seq. 1 Alignment length(with gaps) = 52 Alignment score = 0.000000 
Cbren.WS247_Fam_7_52_38                    TCCATTACCTGGGTAAATGGCAGCAGGTAGCTATACGTTGCCCTTTCCCTAA
                                           ****************************************************
Consensus:
                                           TCCATTACCTGGGTAAATGGCAGCAGGTAGCTATACGTTGCCCTTTCCCTAA

TCCATTACCTGGGTAAATGGCAGCAGGTAGCTATACGTTGCCCTTTCCCTAA
>All.fam_Fam_437_52_1  Nr. of seq. 1 Alignment length(with gaps) = 52 Alignment score = 0.000000 
Cele.WS201_Fam_201_52_1                    AAAATCGATAATTTTCGTGTGATTTTACTCTAAAAATTCGGATTTTTCGCTT
                                           ****************************************************
Consensus:
                                           AAAATCGATAATTTTCGTGTGATTTTACTCTAAAAATTCGGATTTTTCGCTT

AAAATCGATAATTTTCGTGTGATTTTACTCTAAAAATTCGGATTTTTCGCTT
>All.fam_Fam_438_52_1  Nr. of seq. 1 Alignment length(with gaps) = 52 Alignment score = 0.000000 
Cele.WS201_Fam_202_52_1                    TCCGACACATCGGAACTTGCCGGCGACACGAAAAATTGTGTCGGCGGTGAAT
                                           ****************************************************
Consensus:
                                           TCCGACACATCGGAACTTGCCGGCGACACGAAAAATTGTGTCGGCGGTGAAT

TCCGACACATCGGAACTTGCCGGCGACACGAAAAATTGTGTCGGCGGTGAAT
>All.fam_Fam_439_51_1  Nr. of seq. 1 Alignment length(with gaps) = 51 Alignment score = 0.000000 
Cbren.WS247_Fam_71_51_4                    AACCGACGTAGCTTCCGAAGAAGCAGATCAGTCCTAAAGGGGTAAAGTTAT
                                           ***************************************************
Consensus:
                                           AACCGACGTAGCTTCCGAAGAAGCAGATCAGTCCTAAAGGGGTAAAGTTAT

AACCGACGTAGCTTCCGAAGAAGCAGATCAGTCCTAAAGGGGTAAAGTTAT
>All.fam_Fam_440_51_1  Nr. of seq. 1 Alignment length(with gaps) = 51 Alignment score = 0.000000 
Cbren.WS247_Fam_250_51_1                   AAGAAGATCGGGTGGTCGACAAGGTCATCGGTTCGCTAGACTGGACTGGTG
                                           ***************************************************
Consensus:
                                           AAGAAGATCGGGTGGTCGACAAGGTCATCGGTTCGCTAGACTGGACTGGTG

AAGAAGATCGGGTGGTCGACAAGGTCATCGGTTCGCTAGACTGGACTGGTG
>All.fam_Fam_441_51_1  Nr. of seq. 1 Alignment length(with gaps) = 51 Alignment score = 0.000000 
Cbrig.WS247_Fam_152_51_1                   TTCTTCAGATCCTCCGACTGGTGCTTGTGAAGATGCATCGGATGGATTTGG
                                           ***************************************************
Consensus:
                                           TTCTTCAGATCCTCCGACTGGTGCTTGTGAAGATGCATCGGATGGATTTGG

TTCTTCAGATCCTCCGACTGGTGCTTGTGAAGATGCATCGGATGGATTTGG
>All.fam_Fam_442_51_1  Nr. of seq. 1 Alignment length(with gaps) = 51 Alignment score = 0.000000 
Cele.WS201_Fam_203_51_1                    CAAATCGGCAGACCGGCAATTTGCCGAAATTGAAAATTCCCGGAAAATCGG
                                           ***************************************************
Consensus:
                                           CAAATCGGCAGACCGGCAATTTGCCGAAATTGAAAATTCCCGGAAAATCGG

CAAATCGGCAGACCGGCAATTTGCCGAAATTGAAAATTCCCGGAAAATCGG
>All.fam_Fam_443_51_1  Nr. of seq. 1 Alignment length(with gaps) = 51 Alignment score = 0.000000 
Crema.WS247_Fam_192_51_1                   AGGAGCCCCACTTGCAGCCGAGGAAGGTGGTGAAGGAGGCAACGAAGGAGC
                                           ***************************************************
Consensus:
                                           AGGAGCCCCACTTGCAGCCGAGGAAGGTGGTGAAGGAGGCAACGAAGGAGC

AGGAGCCCCACTTGCAGCCGAGGAAGGTGGTGAAGGAGGCAACGAAGGAGC
>All.fam_Fam_444_50_1  Nr. of seq. 1 Alignment length(with gaps) = 50 Alignment score = 0.000000 
Cele.WS201_Fam_204_50_1                    TGGCCTAGAACCCCGTTTTTCTGTAGCCTAGACTATCATCTAGAAATCAA
                                           **************************************************
Consensus:
                                           TGGCCTAGAACCCCGTTTTTCTGTAGCCTAGACTATCATCTAGAAATCAA

TGGCCTAGAACCCCGTTTTTCTGTAGCCTAGACTATCATCTAGAAATCAA
>All.fam_Fam_445_50_1  Nr. of seq. 1 Alignment length(with gaps) = 50 Alignment score = 0.000000 
Cele.WS201_Fam_205_50_1                    GGGCGTGTTTTCACATGCCCCGCCCACAAAATTGATGTTTCCACCAAAAT
                                           **************************************************
Consensus:
                                           GGGCGTGTTTTCACATGCCCCGCCCACAAAATTGATGTTTCCACCAAAAT

GGGCGTGTTTTCACATGCCCCGCCCACAAAATTGATGTTTCCACCAAAAT
>All.fam_Fam_446_50_1  Nr. of seq. 1 Alignment length(with gaps) = 50 Alignment score = 0.000000 
Crema.WS247_Fam_46_50_6                    TTCATAAAAAATATCCAAAAACAGGATAATTTCTTTTCGTATATCAGAAT
                                           **************************************************
Consensus:
                                           TTCATAAAAAATATCCAAAAACAGGATAATTTCTTTTCGTATATCAGAAT

TTCATAAAAAATATCCAAAAACAGGATAATTTCTTTTCGTATATCAGAAT
>All.fam_Fam_447_50_1  Nr. of seq. 1 Alignment length(with gaps) = 50 Alignment score = 0.000000 
Crema.WS247_Fam_107_50_2                   CTTCGACGGGAAGTCAACAGAAGATATGGGTAGAAGTACCTACCCCAAGA
                                           **************************************************
Consensus:
                                           CTTCGACGGGAAGTCAACAGAAGATATGGGTAGAAGTACCTACCCCAAGA

CTTCGACGGGAAGTCAACAGAAGATATGGGTAGAAGTACCTACCCCAAGA
>All.fam_Fam_448_50_1  Nr. of seq. 1 Alignment length(with gaps) = 50 Alignment score = 0.000000 
Crema.WS247_Fam_193_50_1                   ACGCGTTTTTCTCGTAAAAATCACCAAAAATTGTGTCTAGGGCGCCTCCG
                                           **************************************************
Consensus:
                                           ACGCGTTTTTCTCGTAAAAATCACCAAAAATTGTGTCTAGGGCGCCTCCG

ACGCGTTTTTCTCGTAAAAATCACCAAAAATTGTGTCTAGGGCGCCTCCG
>All.fam_Fam_449_50_1  Nr. of seq. 1 Alignment length(with gaps) = 50 Alignment score = 0.000000 
Crema.WS247_Fam_194_50_1                   GACGCGCTTTTTATCAGATAAAACTGATTTTTTGAATCTGGCGTACCTTC
                                           **************************************************
Consensus:
                                           GACGCGCTTTTTATCAGATAAAACTGATTTTTTGAATCTGGCGTACCTTC

GACGCGCTTTTTATCAGATAAAACTGATTTTTTGAATCTGGCGTACCTTC
>All.fam_Fam_450_49_1  Nr. of seq. 1 Alignment length(with gaps) = 49 Alignment score = 0.000000 
Cbren.WS247_Fam_251_49_1                   AAACTAGGCAATCAAACTAGTTTTGTGGTTTCTAGGCCATCGGTTGGAA
                                           *************************************************
Consensus:
                                           AAACTAGGCAATCAAACTAGTTTTGTGGTTTCTAGGCCATCGGTTGGAA

AAACTAGGCAATCAAACTAGTTTTGTGGTTTCTAGGCCATCGGTTGGAA
>All.fam_Fam_451_49_1  Nr. of seq. 1 Alignment length(with gaps) = 49 Alignment score = 0.000000 
Cele.WS201_Fam_206_49_1                    AAAATCAATAATTTTAAATTAGATTATCAATTTTTCTAAATTTTTCCGA
                                           *************************************************
Consensus:
                                           AAAATCAATAATTTTAAATTAGATTATCAATTTTTCTAAATTTTTCCGA

AAAATCAATAATTTTAAATTAGATTATCAATTTTTCTAAATTTTTCCGA
>All.fam_Fam_452_49_1  Nr. of seq. 1 Alignment length(with gaps) = 49 Alignment score = 0.000000 
Cele.WS201_Fam_207_49_1                    GCTACGATATCGTAGCACTTTTTTATTTTTCCATATTCCACCAGAAAAT
                                           *************************************************
Consensus:
                                           GCTACGATATCGTAGCACTTTTTTATTTTTCCATATTCCACCAGAAAAT

GCTACGATATCGTAGCACTTTTTTATTTTTCCATATTCCACCAGAAAAT
>All.fam_Fam_453_49_1  Nr. of seq. 1 Alignment length(with gaps) = 49 Alignment score = 0.000000 
Crema.WS247_Fam_108_49_2                   TGGCCTAAAAACATCAAAATTGGGACTTCTAAGCCATCAACACCCAAGG
                                           *************************************************
Consensus:
                                           TGGCCTAAAAACATCAAAATTGGGACTTCTAAGCCATCAACACCCAAGG

TGGCCTAAAAACATCAAAATTGGGACTTCTAAGCCATCAACACCCAAGG
>All.fam_Fam_454_48_1  Nr. of seq. 1 Alignment length(with gaps) = 48 Alignment score = 0.000000 
Cbren.WS247_Fam_252_48_1                   ACACTCCTCGCCATCTCCAGCGAAGAACGAGTCCGACTGCTGGACGCG
                                           ************************************************
Consensus:
                                           ACACTCCTCGCCATCTCCAGCGAAGAACGAGTCCGACTGCTGGACGCG

ACACTCCTCGCCATCTCCAGCGAAGAACGAGTCCGACTGCTGGACGCG
>All.fam_Fam_455_48_1  Nr. of seq. 1 Alignment length(with gaps) = 48 Alignment score = 0.000000 
Cbren.WS247_Fam_253_48_1                   ATGGCTCGGGATGGAAGGAGGAGGACGACAACAACGACTGGATCATGG
                                           ************************************************
Consensus:
                                           ATGGCTCGGGATGGAAGGAGGAGGACGACAACAACGACTGGATCATGG

ATGGCTCGGGATGGAAGGAGGAGGACGACAACAACGACTGGATCATGG
>All.fam_Fam_456_48_1  Nr. of seq. 1 Alignment length(with gaps) = 48 Alignment score = 0.000000 
Cbrig.WS247_Fam_81_48_2                    TTTTAGAAATTTTTGGTTCTGAAATGTCCTATTTTTAAAAATGTGACG
                                           ************************************************
Consensus:
                                           TTTTAGAAATTTTTGGTTCTGAAATGTCCTATTTTTAAAAATGTGACG

TTTTAGAAATTTTTGGTTCTGAAATGTCCTATTTTTAAAAATGTGACG
>All.fam_Fam_457_48_1  Nr. of seq. 1 Alignment length(with gaps) = 48 Alignment score = 0.000000 
Cbrig.WS247_Fam_82_48_2                    TCGTGCTCGACGATGGTACTTCACTAGTTGAACTGGATGGTTCTGCTG
                                           ************************************************
Consensus:
                                           TCGTGCTCGACGATGGTACTTCACTAGTTGAACTGGATGGTTCTGCTG

TCGTGCTCGACGATGGTACTTCACTAGTTGAACTGGATGGTTCTGCTG
>All.fam_Fam_458_48_1  Nr. of seq. 1 Alignment length(with gaps) = 48 Alignment score = 0.000000 
Cbrig.WS247_Fam_153_48_1                   TGGCCTAGAAAATGCAAAAATCTGGAAAATTAGACAATTTTGAGTGGG
                                           ************************************************
Consensus:
                                           TGGCCTAGAAAATGCAAAAATCTGGAAAATTAGACAATTTTGAGTGGG

TGGCCTAGAAAATGCAAAAATCTGGAAAATTAGACAATTTTGAGTGGG
>All.fam_Fam_459_48_1  Nr. of seq. 1 Alignment length(with gaps) = 48 Alignment score = 0.000000 
Cbrig.WS247_Fam_154_48_1                   TCAGTTGTAACAAGTTCTCCGTCTGGTCCAATGGCAAATCCAGTGGGA
                                           ************************************************
Consensus:
                                           TCAGTTGTAACAAGTTCTCCGTCTGGTCCAATGGCAAATCCAGTGGGA

TCAGTTGTAACAAGTTCTCCGTCTGGTCCAATGGCAAATCCAGTGGGA
>All.fam_Fam_460_48_1  Nr. of seq. 1 Alignment length(with gaps) = 48 Alignment score = 0.000000 
Cbrig.WS247_Fam_155_48_1                   TTTCTAGGCCATCGGGCAAAATAACATGTGGTGGCCTAGAAATCCAAG
                                           ************************************************
Consensus:
                                           TTTCTAGGCCATCGGGCAAAATAACATGTGGTGGCCTAGAAATCCAAG

TTTCTAGGCCATCGGGCAAAATAACATGTGGTGGCCTAGAAATCCAAG
>All.fam_Fam_461_48_1  Nr. of seq. 1 Alignment length(with gaps) = 48 Alignment score = 0.000000 
Cele.WS201_Fam_72_48_3                     AATTTAATTTTTGATTTGCCCGTAATTTATATTTTTCTGAAGATGAGC
                                           ************************************************
Consensus:
                                           AATTTAATTTTTGATTTGCCCGTAATTTATATTTTTCTGAAGATGAGC

AATTTAATTTTTGATTTGCCCGTAATTTATATTTTTCTGAAGATGAGC
>All.fam_Fam_462_48_1  Nr. of seq. 1 Alignment length(with gaps) = 48 Alignment score = 0.000000 
Cele.WS201_Fam_208_48_1                    TGCCTACGTGCCTACATAAGAAGCGTAGGTAGCTTCAAAGGTGTTGCG
                                           ************************************************
Consensus:
                                           TGCCTACGTGCCTACATAAGAAGCGTAGGTAGCTTCAAAGGTGTTGCG

TGCCTACGTGCCTACATAAGAAGCGTAGGTAGCTTCAAAGGTGTTGCG
>All.fam_Fam_463_48_1  Nr. of seq. 1 Alignment length(with gaps) = 48 Alignment score = 0.000000 
Crema.WS247_Fam_195_48_1                   TGCTTGCTTCGGCCTTTCGGCCTAGGCTTGCTGCCAATTACATCGACC
                                           ************************************************
Consensus:
                                           TGCTTGCTTCGGCCTTTCGGCCTAGGCTTGCTGCCAATTACATCGACC

TGCTTGCTTCGGCCTTTCGGCCTAGGCTTGCTGCCAATTACATCGACC
>All.fam_Fam_464_48_1  Nr. of seq. 1 Alignment length(with gaps) = 48 Alignment score = 0.000000 
Crema.WS247_Fam_196_48_1                   GGTGGCCTAGAAATCCAGAAATGCGGAAAACTAGGCCACGGTCTATTT
                                           ************************************************
Consensus:
                                           GGTGGCCTAGAAATCCAGAAATGCGGAAAACTAGGCCACGGTCTATTT

GGTGGCCTAGAAATCCAGAAATGCGGAAAACTAGGCCACGGTCTATTT
>All.fam_Fam_465_48_1  Nr. of seq. 1 Alignment length(with gaps) = 48 Alignment score = 0.000000 
Crema.WS247_Fam_197_48_1                   GAGGACAAGGACCAGACTTCGGACCGTCCGGTGATTTACCAGACCGTA
                                           ************************************************
Consensus:
                                           GAGGACAAGGACCAGACTTCGGACCGTCCGGTGATTTACCAGACCGTA

GAGGACAAGGACCAGACTTCGGACCGTCCGGTGATTTACCAGACCGTA
>All.fam_Fam_466_47_1  Nr. of seq. 1 Alignment length(with gaps) = 47 Alignment score = 0.000000 
Cbren.WS247_Fam_255_47_1                   GTTTCTCTGCGCTCTAACTCCATGACGCAGAGAAGTCAGACACTCTC
                                           ***********************************************
Consensus:
                                           GTTTCTCTGCGCTCTAACTCCATGACGCAGAGAAGTCAGACACTCTC

GTTTCTCTGCGCTCTAACTCCATGACGCAGAGAAGTCAGACACTCTC
>All.fam_Fam_467_47_1  Nr. of seq. 1 Alignment length(with gaps) = 47 Alignment score = 0.000000 
Cbrig.WS247_Fam_53_47_3                    TTACTGTAGTTTTNGGATTCANTTTTCAAANTTGAAAATANTGAGGA
                                           ***********************************************
Consensus:
                                           TTACTGTAGTTTTNGGATTCANTTTTCAAANTTGAAAATANTGAGGA

TTACTGTAGTTTTNGGATTCANTTTTCAAANTTGAAAATANTGAGGA
>All.fam_Fam_468_47_1  Nr. of seq. 1 Alignment length(with gaps) = 47 Alignment score = 0.000000 
Cbrig.WS247_Fam_156_47_1                   TTTCTAGGCCACGAAAAGTTTGATGGACTAGGTTTTCGATTTTAAGA
                                           ***********************************************
Consensus:
                                           TTTCTAGGCCACGAAAAGTTTGATGGACTAGGTTTTCGATTTTAAGA

TTTCTAGGCCACGAAAAGTTTGATGGACTAGGTTTTCGATTTTAAGA
>All.fam_Fam_469_47_1  Nr. of seq. 1 Alignment length(with gaps) = 47 Alignment score = 0.000000 
Crema.WS247_Fam_199_47_1                   ACGCGACCGCAACGCGTGCGAGTTATGGCGCCAAGTTAGCAGCCGCG
                                           ***********************************************
Consensus:
                                           ACGCGACCGCAACGCGTGCGAGTTATGGCGCCAAGTTAGCAGCCGCG

ACGCGACCGCAACGCGTGCGAGTTATGGCGCCAAGTTAGCAGCCGCG
>All.fam_Fam_470_47_1  Nr. of seq. 1 Alignment length(with gaps) = 47 Alignment score = 0.000000 
Crema.WS247_Fam_200_47_1                   TGGTGCGCCTTAGGCGCTCTAGTGGGAGAGGAGGGGAGGCACAGGGT
                                           ***********************************************
Consensus:
                                           TGGTGCGCCTTAGGCGCTCTAGTGGGAGAGGAGGGGAGGCACAGGGT

TGGTGCGCCTTAGGCGCTCTAGTGGGAGAGGAGGGGAGGCACAGGGT
>All.fam_Fam_471_46_1  Nr. of seq. 1 Alignment length(with gaps) = 46 Alignment score = 0.000000 
Cbrig.WS247_Fam_37_46_4                    TTTCTAGGTCATTTTGAAGTGGTGGCCTAACTTTTGCAAATTTGGT
                                           **********************************************
Consensus:
                                           TTTCTAGGTCATTTTGAAGTGGTGGCCTAACTTTTGCAAATTTGGT

TTTCTAGGTCATTTTGAAGTGGTGGCCTAACTTTTGCAAATTTGGT
>All.fam_Fam_472_46_1  Nr. of seq. 1 Alignment length(with gaps) = 46 Alignment score = 0.000000 
Cbrig.WS247_Fam_157_46_1                   TTTCTAGGCCGTATGCTCTTCATGGCCTGGGAATCCCGTTTTTGGG
                                           **********************************************
Consensus:
                                           TTTCTAGGCCGTATGCTCTTCATGGCCTGGGAATCCCGTTTTTGGG

TTTCTAGGCCGTATGCTCTTCATGGCCTGGGAATCCCGTTTTTGGG
>All.fam_Fam_473_46_1  Nr. of seq. 1 Alignment length(with gaps) = 46 Alignment score = 0.000000 
Cele.WS201_Fam_31_46_8                     ATCCTTCGGAGCTGAAGGATCAGANNCATCAGGAGGTACCCTTNTG
                                           **********************************************
Consensus:
                                           ATCCTTCGGAGCTGAAGGATCAGANNCATCAGGAGGTACCCTTNTG

ATCCTTCGGAGCTGAAGGATCAGANNCATCAGGAGGTACCCTTNTG
>All.fam_Fam_474_46_1  Nr. of seq. 1 Alignment length(with gaps) = 46 Alignment score = 0.000000 
Crema.WS247_Fam_6_46_33                    TCAGAAAATGTCCGACAGACATTTTCGAGTACTTCNNAANATGTAT
                                           **********************************************
Consensus:
                                           TCAGAAAATGTCCGACAGACATTTTCGAGTACTTCNNAANATGTAT

TCAGAAAATGTCCGACAGACATTTTCGAGTACTTCNNAANATGTAT
>All.fam_Fam_475_46_1  Nr. of seq. 1 Alignment length(with gaps) = 46 Alignment score = 0.000000 
Crema.WS247_Fam_201_46_1                   TTTAGGCCAATTTTGACCGGGGGACTAGTTTTCCTGAAATTTGGGT
                                           **********************************************
Consensus:
                                           TTTAGGCCAATTTTGACCGGGGGACTAGTTTTCCTGAAATTTGGGT

TTTAGGCCAATTTTGACCGGGGGACTAGTTTTCCTGAAATTTGGGT
>All.fam_Fam_476_46_1  Nr. of seq. 1 Alignment length(with gaps) = 46 Alignment score = 0.000000 
Crema.WS247_Fam_202_46_1                   TCGAAAATGGTTGATAACAATTCGTTTCATTATTTTCACTTACATC
                                           **********************************************
Consensus:
                                           TCGAAAATGGTTGATAACAATTCGTTTCATTATTTTCACTTACATC

TCGAAAATGGTTGATAACAATTCGTTTCATTATTTTCACTTACATC
>All.fam_Fam_477_45_1  Nr. of seq. 1 Alignment length(with gaps) = 45 Alignment score = 0.000000 
Cbren.WS247_Fam_126_45_2                   GCATAAGGCGACGCCCTAAAATTAAGACGGGACTTTAGGACACTC
                                           *********************************************
Consensus:
                                           GCATAAGGCGACGCCCTAAAATTAAGACGGGACTTTAGGACACTC

GCATAAGGCGACGCCCTAAAATTAAGACGGGACTTTAGGACACTC
>All.fam_Fam_478_45_1  Nr. of seq. 1 Alignment length(with gaps) = 45 Alignment score = 0.000000 
Cbren.WS247_Fam_256_45_1                   GGACCACCAGGACCTCAAGGAGGACGTGGACAAGGCCCAGACTTC
                                           *********************************************
Consensus:
                                           GGACCACCAGGACCTCAAGGAGGACGTGGACAAGGCCCAGACTTC

GGACCACCAGGACCTCAAGGAGGACGTGGACAAGGCCCAGACTTC
>All.fam_Fam_479_45_1  Nr. of seq. 1 Alignment length(with gaps) = 45 Alignment score = 0.000000 
Cbren.WS247_Fam_257_45_1                   CCTGACCAGAACAGGCCAGGCAGGGCTGGTCCAGGCTAGTCCAGG
                                           *********************************************
Consensus:
                                           CCTGACCAGAACAGGCCAGGCAGGGCTGGTCCAGGCTAGTCCAGG

CCTGACCAGAACAGGCCAGGCAGGGCTGGTCCAGGCTAGTCCAGG
>All.fam_Fam_480_45_1  Nr. of seq. 1 Alignment length(with gaps) = 45 Alignment score = 0.000000 
Cbrig.WS247_Fam_158_45_1                   ACACCAGCAGGCCCGTCTGGACCAACCATGACGACAACAAAACCT
                                           *********************************************
Consensus:
                                           ACACCAGCAGGCCCGTCTGGACCAACCATGACGACAACAAAACCT

ACACCAGCAGGCCCGTCTGGACCAACCATGACGACAACAAAACCT
>All.fam_Fam_481_45_1  Nr. of seq. 1 Alignment length(with gaps) = 45 Alignment score = 0.000000 
Cele.WS201_Fam_209_45_1                    ACCATCAGGCGGACCACCAGGACCATTTGATCCATCAGGAGCACC
                                           *********************************************
Consensus:
                                           ACCATCAGGCGGACCACCAGGACCATTTGATCCATCAGGAGCACC

ACCATCAGGCGGACCACCAGGACCATTTGATCCATCAGGAGCACC
>All.fam_Fam_482_45_1  Nr. of seq. 1 Alignment length(with gaps) = 45 Alignment score = 0.000000 
Cele.WS201_Fam_210_45_1                    ACAACTGAATCAACTGCAGCACCAAGCACATCTACAGAGACACCT
                                           *********************************************
Consensus:
                                           ACAACTGAATCAACTGCAGCACCAAGCACATCTACAGAGACACCT

ACAACTGAATCAACTGCAGCACCAAGCACATCTACAGAGACACCT
>All.fam_Fam_483_45_1  Nr. of seq. 1 Alignment length(with gaps) = 45 Alignment score = 0.000000 
Cele.WS201_Fam_211_45_1                    CCACCAGCACAGCTTCGAGTACGACAGAGAGCACTTCGACTCCAT
                                           *********************************************
Consensus:
                                           CCACCAGCACAGCTTCGAGTACGACAGAGAGCACTTCGACTCCAT

CCACCAGCACAGCTTCGAGTACGACAGAGAGCACTTCGACTCCAT
>All.fam_Fam_484_45_1  Nr. of seq. 1 Alignment length(with gaps) = 45 Alignment score = 0.000000 
Crema.WS247_Fam_54_45_5                    GGCACTCTTTTACAGAGATTTTTGAAAATGGTTTAGAAAATGAGT
                                           *********************************************
Consensus:
                                           GGCACTCTTTTACAGAGATTTTTGAAAATGGTTTAGAAAATGAGT

GGCACTCTTTTACAGAGATTTTTGAAAATGGTTTAGAAAATGAGT
>All.fam_Fam_485_44_1  Nr. of seq. 1 Alignment length(with gaps) = 44 Alignment score = 0.000000 
Cele.WS201_Fam_96_44_2                     AAATTGGCAAATCGGCAATTTGCCAAAAATCAAAATTTTCCGGA
                                           ********************************************
Consensus:
                                           AAATTGGCAAATCGGCAATTTGCCAAAAATCAAAATTTTCCGGA

AAATTGGCAAATCGGCAATTTGCCAAAAATCAAAATTTTCCGGA
>All.fam_Fam_486_44_1  Nr. of seq. 1 Alignment length(with gaps) = 44 Alignment score = 0.000000 
Cele.WS201_Fam_97_44_2                     CTGTTTTCTGAGCATTGTAGAATTTCGGATTGATGGCCGAAAGG
                                           ********************************************
Consensus:
                                           CTGTTTTCTGAGCATTGTAGAATTTCGGATTGATGGCCGAAAGG

CTGTTTTCTGAGCATTGTAGAATTTCGGATTGATGGCCGAAAGG
>All.fam_Fam_487_44_1  Nr. of seq. 1 Alignment length(with gaps) = 44 Alignment score = 0.000000 
Crema.WS247_Fam_55_44_5                    AAAATGGGTAGTACCCATTTTCNAATCGAAACAAGAAATCTGTG
                                           ********************************************
Consensus:
                                           AAAATGGGTAGTACCCATTTTCNAATCGAAACAAGAAATCTGTG

AAAATGGGTAGTACCCATTTTCNAATCGAAACAAGAAATCTGTG
>All.fam_Fam_488_44_1  Nr. of seq. 1 Alignment length(with gaps) = 44 Alignment score = 0.000000 
Crema.WS247_Fam_109_44_2                   TACAGTAACCCGGATCCCAAAAACCCAAAACTTGGATCATAGGT
                                           ********************************************
Consensus:
                                           TACAGTAACCCGGATCCCAAAAACCCAAAACTTGGATCATAGGT

TACAGTAACCCGGATCCCAAAAACCCAAAACTTGGATCATAGGT
>All.fam_Fam_489_43_1  Nr. of seq. 1 Alignment length(with gaps) = 43 Alignment score = 0.000000 
Cbren.WS247_Fam_258_43_1                   TTTGGTTTTTAGGCCTAAACTTTCGAATTTTTGGGACTAAACT
                                           *******************************************
Consensus:
                                           TTTGGTTTTTAGGCCTAAACTTTCGAATTTTTGGGACTAAACT

TTTGGTTTTTAGGCCTAAACTTTCGAATTTTTGGGACTAAACT
>All.fam_Fam_490_43_1  Nr. of seq. 1 Alignment length(with gaps) = 43 Alignment score = 0.000000 
Cbrig.WS247_Fam_159_43_1                   GTCAAAAATCCGTAATTTTGATCCGAAATTTCATATTTTTTAT
                                           *******************************************
Consensus:
                                           GTCAAAAATCCGTAATTTTGATCCGAAATTTCATATTTTTTAT

GTCAAAAATCCGTAATTTTGATCCGAAATTTCATATTTTTTAT
>All.fam_Fam_491_43_1  Nr. of seq. 1 Alignment length(with gaps) = 43 Alignment score = 0.000000 
Cbrig.WS247_Fam_160_43_1                   AATTTGGCTGAAATTGCTAGAAAAATAGGATAAAAATGGCGGA
                                           *******************************************
Consensus:
                                           AATTTGGCTGAAATTGCTAGAAAAATAGGATAAAAATGGCGGA

AATTTGGCTGAAATTGCTAGAAAAATAGGATAAAAATGGCGGA
>All.fam_Fam_492_43_1  Nr. of seq. 1 Alignment length(with gaps) = 43 Alignment score = 0.000000 
Cele.WS201_Fam_98_43_2                     CGAGCTCGGCAAACAGCAAATTCGGCAAAATCGGCAAATTTGC
                                           *******************************************
Consensus:
                                           CGAGCTCGGCAAACAGCAAATTCGGCAAAATCGGCAAATTTGC

CGAGCTCGGCAAACAGCAAATTCGGCAAAATCGGCAAATTTGC
>All.fam_Fam_493_43_1  Nr. of seq. 1 Alignment length(with gaps) = 43 Alignment score = 0.000000 
Cele.WS201_Fam_212_43_1                    AGCAGCCGACAATTGCCGGTTGCCTTAAAATTGAAGTAAATCC
                                           *******************************************
Consensus:
                                           AGCAGCCGACAATTGCCGGTTGCCTTAAAATTGAAGTAAATCC

AGCAGCCGACAATTGCCGGTTGCCTTAAAATTGAAGTAAATCC
>All.fam_Fam_494_43_1  Nr. of seq. 1 Alignment length(with gaps) = 43 Alignment score = 0.000000 
Cele.WS201_Fam_213_43_1                    CGACAATTTTCGAAGATTTTTTGGTGAAAATTTGGTCATTTTC
                                           *******************************************
Consensus:
                                           CGACAATTTTCGAAGATTTTTTGGTGAAAATTTGGTCATTTTC

CGACAATTTTCGAAGATTTTTTGGTGAAAATTTGGTCATTTTC
>All.fam_Fam_495_43_1  Nr. of seq. 1 Alignment length(with gaps) = 43 Alignment score = 0.000000 
Crema.WS247_Fam_25_43_13                   CAGAAGAAATGAAAAACGATCACTGATCGTTTTTGAGATTCTG
                                           *******************************************
Consensus:
                                           CAGAAGAAATGAAAAACGATCACTGATCGTTTTTGAGATTCTG

CAGAAGAAATGAAAAACGATCACTGATCGTTTTTGAGATTCTG
>All.fam_Fam_496_43_1  Nr. of seq. 1 Alignment length(with gaps) = 43 Alignment score = 0.000000 
Crema.WS247_Fam_203_43_1                   GGTTACTGTACTCAGGATCCGAAATTTTGGATTTTCCAAACAA
                                           *******************************************
Consensus:
                                           GGTTACTGTACTCAGGATCCGAAATTTTGGATTTTCCAAACAA

GGTTACTGTACTCAGGATCCGAAATTTTGGATTTTCCAAACAA
>All.fam_Fam_497_42_1  Nr. of seq. 1 Alignment length(with gaps) = 42 Alignment score = 0.000000 
Cbren.WS247_Fam_63_42_5                    TTAGGCTTAGGCTTAGGTGACAACAAAATCTTAGGCTTCAAC
                                           ******************************************
Consensus:
                                           TTAGGCTTAGGCTTAGGTGACAACAAAATCTTAGGCTTCAAC

TTAGGCTTAGGCTTAGGTGACAACAAAATCTTAGGCTTCAAC
>All.fam_Fam_498_42_1  Nr. of seq. 1 Alignment length(with gaps) = 42 Alignment score = 0.000000 
Cbrig.WS247_Fam_161_42_1                   GAGAGCATTTTTTAAATTTCCAAAAGATGCAATTTCTCAATA
                                           ******************************************
Consensus:
                                           GAGAGCATTTTTTAAATTTCCAAAAGATGCAATTTCTCAATA

GAGAGCATTTTTTAAATTTCCAAAAGATGCAATTTCTCAATA
>All.fam_Fam_499_42_1  Nr. of seq. 1 Alignment length(with gaps) = 42 Alignment score = 0.000000 
Cbrig.WS247_Fam_162_42_1                   ATTTTTGACCCAATTATGACCATTTATAGCCAAATTTGAGTC
                                           ******************************************
Consensus:
                                           ATTTTTGACCCAATTATGACCATTTATAGCCAAATTTGAGTC

ATTTTTGACCCAATTATGACCATTTATAGCCAAATTTGAGTC
>All.fam_Fam_500_42_1  Nr. of seq. 1 Alignment length(with gaps) = 42 Alignment score = 0.000000 
Cbrig.WS247_Fam_163_42_1                   GGTCATTTTTTGACTATTTTAGGCCTATTTTTGGACCAATTA
                                           ******************************************
Consensus:
                                           GGTCATTTTTTGACTATTTTAGGCCTATTTTTGGACCAATTA

GGTCATTTTTTGACTATTTTAGGCCTATTTTTGGACCAATTA
>All.fam_Fam_501_42_1  Nr. of seq. 1 Alignment length(with gaps) = 42 Alignment score = 0.000000 
Cbrig.WS247_Fam_164_42_1                   TAGTGATTTTCGGCTCAAAAATCCGCTTTTTGGGGTCAAAAT
                                           ******************************************
Consensus:
                                           TAGTGATTTTCGGCTCAAAAATCCGCTTTTTGGGGTCAAAAT

TAGTGATTTTCGGCTCAAAAATCCGCTTTTTGGGGTCAAAAT
>All.fam_Fam_502_42_1  Nr. of seq. 1 Alignment length(with gaps) = 42 Alignment score = 0.000000 
Cbrig.WS247_Fam_165_42_1                   AAATGACTATTTTCAGCCTAAAACTGGCTATTTTAAGCCTGA
                                           ******************************************
Consensus:
                                           AAATGACTATTTTCAGCCTAAAACTGGCTATTTTAAGCCTGA

AAATGACTATTTTCAGCCTAAAACTGGCTATTTTAAGCCTGA
>All.fam_Fam_503_42_1  Nr. of seq. 1 Alignment length(with gaps) = 42 Alignment score = 0.000000 
Cbrig.WS247_Fam_166_42_1                   GCTTAAAATGACCAATTTTGGATCTAATTTTGCTCATTTTTG
                                           ******************************************
Consensus:
                                           GCTTAAAATGACCAATTTTGGATCTAATTTTGCTCATTTTTG

GCTTAAAATGACCAATTTTGGATCTAATTTTGCTCATTTTTG
>All.fam_Fam_504_42_1  Nr. of seq. 1 Alignment length(with gaps) = 42 Alignment score = 0.000000 
Cbrig.WS247_Fam_167_42_1                   TTTTGGACCACTTTGCATGAATTTTGAACCGTTTTCCATGAA
                                           ******************************************
Consensus:
                                           TTTTGGACCACTTTGCATGAATTTTGAACCGTTTTCCATGAA

TTTTGGACCACTTTGCATGAATTTTGAACCGTTTTCCATGAA
>All.fam_Fam_505_42_1  Nr. of seq. 1 Alignment length(with gaps) = 42 Alignment score = 0.000000 
Cele.WS201_Fam_214_42_1                    GGACCAAATGGACCAAATGGGCCATCAGATCCGAATAAGCCA
                                           ******************************************
Consensus:
                                           GGACCAAATGGACCAAATGGGCCATCAGATCCGAATAAGCCA

GGACCAAATGGACCAAATGGGCCATCAGATCCGAATAAGCCA
>All.fam_Fam_506_42_1  Nr. of seq. 1 Alignment length(with gaps) = 42 Alignment score = 0.000000 
Cele.WS201_Fam_215_42_1                    CCTAGAATTTTTGGCATGGTGGCCTTGATTTTAACAAGACGG
                                           ******************************************
Consensus:
                                           CCTAGAATTTTTGGCATGGTGGCCTTGATTTTAACAAGACGG

CCTAGAATTTTTGGCATGGTGGCCTTGATTTTAACAAGACGG
>All.fam_Fam_507_42_1  Nr. of seq. 1 Alignment length(with gaps) = 42 Alignment score = 0.000000 
Cele.WS201_Fam_216_42_1                    CGGCAAATCGGCACGTTGCCAAATTGCCGTTTTTAAAATATC
                                           ******************************************
Consensus:
                                           CGGCAAATCGGCACGTTGCCAAATTGCCGTTTTTAAAATATC

CGGCAAATCGGCACGTTGCCAAATTGCCGTTTTTAAAATATC
>All.fam_Fam_508_42_1  Nr. of seq. 1 Alignment length(with gaps) = 42 Alignment score = 0.000000 
Cele.WS201_Fam_217_42_1                    AGGTGCTGCTTCCTTCGGAACATTTTCTTGAGTTGGCTCCGA
                                           ******************************************
Consensus:
                                           AGGTGCTGCTTCCTTCGGAACATTTTCTTGAGTTGGCTCCGA

AGGTGCTGCTTCCTTCGGAACATTTTCTTGAGTTGGCTCCGA
>All.fam_Fam_509_42_1  Nr. of seq. 1 Alignment length(with gaps) = 42 Alignment score = 0.000000 
Crema.WS247_Fam_110_42_2                   CAGCGCTAAAAACCATGAAGTCGAACTTTGAACGCTGCTAAA
                                           ******************************************
Consensus:
                                           CAGCGCTAAAAACCATGAAGTCGAACTTTGAACGCTGCTAAA

CAGCGCTAAAAACCATGAAGTCGAACTTTGAACGCTGCTAAA
>All.fam_Fam_510_42_1  Nr. of seq. 1 Alignment length(with gaps) = 42 Alignment score = 0.000000 
Crema.WS247_Fam_111_42_2                   CGCTGCTAAAAAGCGCTAAAATCCAAAATACCAAAAATTTAG
                                           ******************************************
Consensus:
                                           CGCTGCTAAAAAGCGCTAAAATCCAAAATACCAAAAATTTAG

CGCTGCTAAAAAGCGCTAAAATCCAAAATACCAAAAATTTAG
>All.fam_Fam_511_42_1  Nr. of seq. 1 Alignment length(with gaps) = 42 Alignment score = 0.000000 
Crema.WS247_Fam_204_42_1                   ACTGGCTCCAGTCGCGGCTCTTCCTCCTTGCGAAGTCGAAGC
                                           ******************************************
Consensus:
                                           ACTGGCTCCAGTCGCGGCTCTTCCTCCTTGCGAAGTCGAAGC

ACTGGCTCCAGTCGCGGCTCTTCCTCCTTGCGAAGTCGAAGC
>All.fam_Fam_512_42_1  Nr. of seq. 1 Alignment length(with gaps) = 42 Alignment score = 0.000000 
Crema.WS247_Fam_205_42_1                   GACAAGCTGGAATTCCAATTAACCTCATCCCACCAGTTCCAA
                                           ******************************************
Consensus:
                                           GACAAGCTGGAATTCCAATTAACCTCATCCCACCAGTTCCAA

GACAAGCTGGAATTCCAATTAACCTCATCCCACCAGTTCCAA
>All.fam_Fam_513_42_1  Nr. of seq. 1 Alignment length(with gaps) = 42 Alignment score = 0.000000 
Crema.WS247_Fam_207_42_1                   CGGAGAGCGGGATGGGGCCGGATTCTGACGATCCTGAGGTTG
                                           ******************************************
Consensus:
                                           CGGAGAGCGGGATGGGGCCGGATTCTGACGATCCTGAGGTTG

CGGAGAGCGGGATGGGGCCGGATTCTGACGATCCTGAGGTTG
>All.fam_Fam_514_42_1  Nr. of seq. 1 Alignment length(with gaps) = 42 Alignment score = 0.000000 
Crema.WS247_Fam_208_42_1                   GACGCGTTTTACATAGAAATAGTGGTTATCTGGGGCACCTTC
                                           ******************************************
Consensus:
                                           GACGCGTTTTACATAGAAATAGTGGTTATCTGGGGCACCTTC

GACGCGTTTTACATAGAAATAGTGGTTATCTGGGGCACCTTC
>All.fam_Fam_515_42_1  Nr. of seq. 1 Alignment length(with gaps) = 42 Alignment score = 0.000000 
Crema.WS247_Fam_209_42_1                   AAAAATGTCTGAGATCCGTCCAAAACTGACTGAGTTCTGATG
                                           ******************************************
Consensus:
                                           AAAAATGTCTGAGATCCGTCCAAAACTGACTGAGTTCTGATG

AAAAATGTCTGAGATCCGTCCAAAACTGACTGAGTTCTGATG
>All.fam_Fam_516_42_1  Nr. of seq. 1 Alignment length(with gaps) = 42 Alignment score = 0.000000 
Crema.WS247_Fam_210_42_1                   CGCGTTTTGATGACTTTTGAGAATGATCTGGCGTGCTGTTGG
                                           ******************************************
Consensus:
                                           CGCGTTTTGATGACTTTTGAGAATGATCTGGCGTGCTGTTGG

CGCGTTTTGATGACTTTTGAGAATGATCTGGCGTGCTGTTGG
>All.fam_Fam_517_42_1  Nr. of seq. 1 Alignment length(with gaps) = 42 Alignment score = 0.000000 
Crema.WS247_Fam_211_42_1                   GGAATAAAATCGCGAGATCGGAACCCCAGAGTACTGAAAAAG
                                           ******************************************
Consensus:
                                           GGAATAAAATCGCGAGATCGGAACCCCAGAGTACTGAAAAAG

GGAATAAAATCGCGAGATCGGAACCCCAGAGTACTGAAAAAG
>All.fam_Fam_518_41_1  Nr. of seq. 1 Alignment length(with gaps) = 41 Alignment score = 0.000000 
Cbren.WS247_Fam_32_41_9                    AAGTAACCGTTGAAATTTTCTGGGAACCCGGAAAATTTCCA
                                           *****************************************
Consensus:
                                           AAGTAACCGTTGAAATTTTCTGGGAACCCGGAAAATTTCCA

AAGTAACCGTTGAAATTTTCTGGGAACCCGGAAAATTTCCA
>All.fam_Fam_519_41_1  Nr. of seq. 1 Alignment length(with gaps) = 41 Alignment score = 0.000000 
Cbren.WS247_Fam_45_41_7                    AAGTCAGATAGGACTTTTGTTCAGGAAGGCCTATTTGACCA
                                           *****************************************
Consensus:
                                           AAGTCAGATAGGACTTTTGTTCAGGAAGGCCTATTTGACCA

AAGTCAGATAGGACTTTTGTTCAGGAAGGCCTATTTGACCA
>All.fam_Fam_520_41_1  Nr. of seq. 1 Alignment length(with gaps) = 41 Alignment score = 0.000000 
Cbren.WS247_Fam_259_41_1                   CTGACGATTGCTCAGTATTGCACCTAAAAACACTCGTTTTT
                                           *****************************************
Consensus:
                                           CTGACGATTGCTCAGTATTGCACCTAAAAACACTCGTTTTT

CTGACGATTGCTCAGTATTGCACCTAAAAACACTCGTTTTT
>All.fam_Fam_521_41_1  Nr. of seq. 1 Alignment length(with gaps) = 41 Alignment score = 0.000000 
Cbrig.WS247_Fam_84_41_2                    GACGACAAAATGCACAAAATTGAAACTAATACGCCAGAGTT
                                           *****************************************
Consensus:
                                           GACGACAAAATGCACAAAATTGAAACTAATACGCCAGAGTT

GACGACAAAATGCACAAAATTGAAACTAATACGCCAGAGTT
>All.fam_Fam_522_41_1  Nr. of seq. 1 Alignment length(with gaps) = 41 Alignment score = 0.000000 
Cbrig.WS247_Fam_168_41_1                   CGGAAAATCGAGTTCTCGAATTTTTTCTCGACTTTTTTTTC
                                           *****************************************
Consensus:
                                           CGGAAAATCGAGTTCTCGAATTTTTTCTCGACTTTTTTTTC

CGGAAAATCGAGTTCTCGAATTTTTTCTCGACTTTTTTTTC
>All.fam_Fam_523_41_1  Nr. of seq. 1 Alignment length(with gaps) = 41 Alignment score = 0.000000 
Cele.WS201_Fam_99_41_2                     TCCCGTTTTCCCGTTTTTAAAATTTTCACGGGAACGGGAAT
                                           *****************************************
Consensus:
                                           TCCCGTTTTCCCGTTTTTAAAATTTTCACGGGAACGGGAAT

TCCCGTTTTCCCGTTTTTAAAATTTTCACGGGAACGGGAAT
>All.fam_Fam_524_41_1  Nr. of seq. 1 Alignment length(with gaps) = 41 Alignment score = 0.000000 
Crema.WS247_Fam_68_41_4                    AAAACGGGATAATTTTGAACAATTTTGAATTAAATCTCTCA
                                           *****************************************
Consensus:
                                           AAAACGGGATAATTTTGAACAATTTTGAATTAAATCTCTCA

AAAACGGGATAATTTTGAACAATTTTGAATTAAATCTCTCA
>All.fam_Fam_525_41_1  Nr. of seq. 1 Alignment length(with gaps) = 41 Alignment score = 0.000000 
Crema.WS247_Fam_112_41_2                   TTTTTTGGGGAAAAATTAGACTTTTTGAGGGAAAAAATGCC
                                           *****************************************
Consensus:
                                           TTTTTTGGGGAAAAATTAGACTTTTTGAGGGAAAAAATGCC

TTTTTTGGGGAAAAATTAGACTTTTTGAGGGAAAAAATGCC
>All.fam_Fam_526_41_1  Nr. of seq. 1 Alignment length(with gaps) = 41 Alignment score = 0.000000 
Crema.WS247_Fam_212_41_1                   TCGGAGAATCGGATATCCGACTTTTTCTCCGAAAAGAAAAG
                                           *****************************************
Consensus:
                                           TCGGAGAATCGGATATCCGACTTTTTCTCCGAAAAGAAAAG

TCGGAGAATCGGATATCCGACTTTTTCTCCGAAAAGAAAAG
>All.fam_Fam_527_41_1  Nr. of seq. 1 Alignment length(with gaps) = 41 Alignment score = 0.000000 
Crema.WS247_Fam_213_41_1                   AAAAACGCGTCACAGGTGCCCCCGATTCACCTTTTTTGTCA
                                           *****************************************
Consensus:
                                           AAAAACGCGTCACAGGTGCCCCCGATTCACCTTTTTTGTCA

AAAAACGCGTCACAGGTGCCCCCGATTCACCTTTTTTGTCA
>All.fam_Fam_528_40_1  Nr. of seq. 1 Alignment length(with gaps) = 40 Alignment score = 0.000000 
Cbren.WS247_Fam_260_40_1                   TTTCCGTTTCCGTTTCCGGCGGAAATATTTTTCTGGAAAT
                                           ****************************************
Consensus:
                                           TTTCCGTTTCCGTTTCCGGCGGAAATATTTTTCTGGAAAT

TTTCCGTTTCCGTTTCCGGCGGAAATATTTTTCTGGAAAT
>All.fam_Fam_529_40_1  Nr. of seq. 1 Alignment length(with gaps) = 40 Alignment score = 0.000000 
Cbren.WS247_Fam_261_40_1                   GTAGTGACGTAGGGACGTAGGCACGTAGGCTCGTAGGCAT
                                           ****************************************
Consensus:
                                           GTAGTGACGTAGGGACGTAGGCACGTAGGCTCGTAGGCAT

GTAGTGACGTAGGGACGTAGGCACGTAGGCTCGTAGGCAT
>All.fam_Fam_530_40_1  Nr. of seq. 1 Alignment length(with gaps) = 40 Alignment score = 0.000000 
Cbren.WS247_Fam_262_40_1                   TGGGCGGGGCTTAGACTGCAACTCCGCTCCTTTTCGAATG
                                           ****************************************
Consensus:
                                           TGGGCGGGGCTTAGACTGCAACTCCGCTCCTTTTCGAATG

TGGGCGGGGCTTAGACTGCAACTCCGCTCCTTTTCGAATG
>All.fam_Fam_531_40_1  Nr. of seq. 1 Alignment length(with gaps) = 40 Alignment score = 0.000000 
Cbren.WS247_Fam_263_40_1                   GGATGTCCGGATGTCCAGGAATCTGTCTGTCTGTACTCCA
                                           ****************************************
Consensus:
                                           GGATGTCCGGATGTCCAGGAATCTGTCTGTCTGTACTCCA

GGATGTCCGGATGTCCAGGAATCTGTCTGTCTGTACTCCA
>All.fam_Fam_532_40_1  Nr. of seq. 1 Alignment length(with gaps) = 40 Alignment score = 0.000000 
Cele.WS201_Fam_7_40_47                     AATTTTCTCGAATTTTCTAGAAAGTTCTGGAACATTCCAG
                                           ****************************************
Consensus:
                                           AATTTTCTCGAATTTTCTAGAAAGTTCTGGAACATTCCAG

AATTTTCTCGAATTTTCTAGAAAGTTCTGGAACATTCCAG
>All.fam_Fam_533_40_1  Nr. of seq. 1 Alignment length(with gaps) = 40 Alignment score = 0.000000 
Cele.WS201_Fam_50_40_4                     TANTTTTTAATGTGACCTACTTAAAAAGTAGGTCATGACC
                                           ****************************************
Consensus:
                                           TANTTTTTAATGTGACCTACTTAAAAAGTAGGTCATGACC

TANTTTTTAATGTGACCTACTTAAAAAGTAGGTCATGACC
>All.fam_Fam_534_40_1  Nr. of seq. 1 Alignment length(with gaps) = 40 Alignment score = 0.000000 
Cele.WS201_Fam_218_40_1                    AATTGATTTGTTTAGACTGAAATAAATGTTTTTTTGGAAA
                                           ****************************************
Consensus:
                                           AATTGATTTGTTTAGACTGAAATAAATGTTTTTTTGGAAA

AATTGATTTGTTTAGACTGAAATAAATGTTTTTTTGGAAA
>All.fam_Fam_535_40_1  Nr. of seq. 1 Alignment length(with gaps) = 40 Alignment score = 0.000000 
Cele.WS201_Fam_219_40_1                    GGAATTTTTGATTTTCCGGCTATGAAAACCGAAACAAATC
                                           ****************************************
Consensus:
                                           GGAATTTTTGATTTTCCGGCTATGAAAACCGAAACAAATC

GGAATTTTTGATTTTCCGGCTATGAAAACCGAAACAAATC
>All.fam_Fam_536_40_1  Nr. of seq. 1 Alignment length(with gaps) = 40 Alignment score = 0.000000 
Cele.WS201_Fam_220_40_1                    AAAATCCACGTAGATTATCGATTTTTCATAGAATTTTGCA
                                           ****************************************
Consensus:
                                           AAAATCCACGTAGATTATCGATTTTTCATAGAATTTTGCA

AAAATCCACGTAGATTATCGATTTTTCATAGAATTTTGCA
>All.fam_Fam_537_40_1  Nr. of seq. 1 Alignment length(with gaps) = 40 Alignment score = 0.000000 
Cele.WS201_Fam_221_40_1                    CCAATTTTTTGGGCAAAAAATCAAAAATTCTGAATTTTGG
                                           ****************************************
Consensus:
                                           CCAATTTTTTGGGCAAAAAATCAAAAATTCTGAATTTTGG

CCAATTTTTTGGGCAAAAAATCAAAAATTCTGAATTTTGG
>All.fam_Fam_538_40_1  Nr. of seq. 1 Alignment length(with gaps) = 40 Alignment score = 0.000000 
Cele.WS201_Fam_222_40_1                    AATGGGCGCCGGTTTCGCTTTGAGCGATTCCTTACCCTTA
                                           ****************************************
Consensus:
                                           AATGGGCGCCGGTTTCGCTTTGAGCGATTCCTTACCCTTA

AATGGGCGCCGGTTTCGCTTTGAGCGATTCCTTACCCTTA
>All.fam_Fam_539_40_1  Nr. of seq. 1 Alignment length(with gaps) = 40 Alignment score = 0.000000 
Crema.WS247_Fam_84_40_3                    AAACTGAGACTCATTGACAGATAACCATATGAAATGTCAG
                                           ****************************************
Consensus:
                                           AAACTGAGACTCATTGACAGATAACCATATGAAATGTCAG

AAACTGAGACTCATTGACAGATAACCATATGAAATGTCAG
>All.fam_Fam_540_40_1  Nr. of seq. 1 Alignment length(with gaps) = 40 Alignment score = 0.000000 
Crema.WS247_Fam_215_40_1                   CCCCCCCGAAAAAAAAATTTTCGGGAACAAAGCGGAGACA
                                           ****************************************
Consensus:
                                           CCCCCCCGAAAAAAAAATTTTCGGGAACAAAGCGGAGACA

CCCCCCCGAAAAAAAAATTTTCGGGAACAAAGCGGAGACA
>All.fam_Fam_541_40_1  Nr. of seq. 1 Alignment length(with gaps) = 40 Alignment score = 0.000000 
Crema.WS247_Fam_216_40_1                   TTTAGCGCTGACTAGCAGCGCTAAAAACGAAAATTGGACT
                                           ****************************************
Consensus:
                                           TTTAGCGCTGACTAGCAGCGCTAAAAACGAAAATTGGACT

TTTAGCGCTGACTAGCAGCGCTAAAAACGAAAATTGGACT
>All.fam_Fam_542_40_1  Nr. of seq. 1 Alignment length(with gaps) = 40 Alignment score = 0.000000 
Crema.WS247_Fam_217_40_1                   ACACGCCAGATTTCGGGTTTTCAGAAAAAACGCGCCAAAA
                                           ****************************************
Consensus:
                                           ACACGCCAGATTTCGGGTTTTCAGAAAAAACGCGCCAAAA

ACACGCCAGATTTCGGGTTTTCAGAAAAAACGCGCCAAAA
>All.fam_Fam_543_40_1  Nr. of seq. 1 Alignment length(with gaps) = 40 Alignment score = 0.000000 
Crema.WS247_Fam_218_40_1                   TTTGATATTTTGAGTTTGGTAACGAGGTTTGAGAGTTGAT
                                           ****************************************
Consensus:
                                           TTTGATATTTTGAGTTTGGTAACGAGGTTTGAGAGTTGAT

TTTGATATTTTGAGTTTGGTAACGAGGTTTGAGAGTTGAT
>All.fam_Fam_544_40_1  Nr. of seq. 1 Alignment length(with gaps) = 40 Alignment score = 0.000000 
Crema.WS247_Fam_219_40_1                   ATTTTTGGCTCAAAATCAGAACTTCTAGCTCACAAACAAG
                                           ****************************************
Consensus:
                                           ATTTTTGGCTCAAAATCAGAACTTCTAGCTCACAAACAAG

ATTTTTGGCTCAAAATCAGAACTTCTAGCTCACAAACAAG
>All.fam_Fam_545_40_1  Nr. of seq. 1 Alignment length(with gaps) = 40 Alignment score = 0.000000 
Crema.WS247_Fam_220_40_1                   ATTTTGGTCTGAAAATTGGATTTTTGACCTAAAAATCACC
                                           ****************************************
Consensus:
                                           ATTTTGGTCTGAAAATTGGATTTTTGACCTAAAAATCACC

ATTTTGGTCTGAAAATTGGATTTTTGACCTAAAAATCACC
>All.fam_Fam_546_39_1  Nr. of seq. 1 Alignment length(with gaps) = 39 Alignment score = 0.000000 
Cbren.WS247_Fam_127_39_2                   TCTGTTCCTCTTAAAGGATCTGACTACTTTAGAATTTTG
                                           ***************************************
Consensus:
                                           TCTGTTCCTCTTAAAGGATCTGACTACTTTAGAATTTTG

TCTGTTCCTCTTAAAGGATCTGACTACTTTAGAATTTTG
>All.fam_Fam_547_39_1  Nr. of seq. 1 Alignment length(with gaps) = 39 Alignment score = 0.000000 
Cbren.WS247_Fam_265_39_1                   GATGTGCAGGTTCCTATCACTGCAGTAACTATATAGTTA
                                           ***************************************
Consensus:
                                           GATGTGCAGGTTCCTATCACTGCAGTAACTATATAGTTA

GATGTGCAGGTTCCTATCACTGCAGTAACTATATAGTTA
>All.fam_Fam_548_39_1  Nr. of seq. 1 Alignment length(with gaps) = 39 Alignment score = 0.000000 
Cbren.WS247_Fam_266_39_1                   TTCCAGAAAGTTCCAGAACCTCCAGGAAAGCTCCAAAAG
                                           ***************************************
Consensus:
                                           TTCCAGAAAGTTCCAGAACCTCCAGGAAAGCTCCAAAAG

TTCCAGAAAGTTCCAGAACCTCCAGGAAAGCTCCAAAAG
>All.fam_Fam_549_39_1  Nr. of seq. 1 Alignment length(with gaps) = 39 Alignment score = 0.000000 
Cbren.WS247_Fam_267_39_1                   TCCGGATATCCGGATATCAAGATAACAAAAGTCTGTGTG
                                           ***************************************
Consensus:
                                           TCCGGATATCCGGATATCAAGATAACAAAAGTCTGTGTG

TCCGGATATCCGGATATCAAGATAACAAAAGTCTGTGTG
>All.fam_Fam_550_39_1  Nr. of seq. 1 Alignment length(with gaps) = 39 Alignment score = 0.000000 
Cbren.WS247_Fam_268_39_1                   CAGGCCTATTCGGGCTGCTCCAGGACAATTCAAACTAAA
                                           ***************************************
Consensus:
                                           CAGGCCTATTCGGGCTGCTCCAGGACAATTCAAACTAAA

CAGGCCTATTCGGGCTGCTCCAGGACAATTCAAACTAAA
>All.fam_Fam_551_39_1  Nr. of seq. 1 Alignment length(with gaps) = 39 Alignment score = 0.000000 
Cbren.WS247_Fam_269_39_1                   GGTTACTAACCTGCAAGATTTTTTTCTGATTTTCTAGCA
                                           ***************************************
Consensus:
                                           GGTTACTAACCTGCAAGATTTTTTTCTGATTTTCTAGCA

GGTTACTAACCTGCAAGATTTTTTTCTGATTTTCTAGCA
>All.fam_Fam_552_39_1  Nr. of seq. 1 Alignment length(with gaps) = 39 Alignment score = 0.000000 
Cbrig.WS247_Fam_169_39_1                   TGCCACGTGGCTGCTGCTGGTGCTGCTGGTTCTGATAAT
                                           ***************************************
Consensus:
                                           TGCCACGTGGCTGCTGCTGGTGCTGCTGGTTCTGATAAT

TGCCACGTGGCTGCTGCTGGTGCTGCTGGTTCTGATAAT
>All.fam_Fam_553_39_1  Nr. of seq. 1 Alignment length(with gaps) = 39 Alignment score = 0.000000 
Cele.WS201_Fam_100_39_2                    TTATGAAAAAGTGGCTCTAGAGCCACCAGAAATACCAGT
                                           ***************************************
Consensus:
                                           TTATGAAAAAGTGGCTCTAGAGCCACCAGAAATACCAGT

TTATGAAAAAGTGGCTCTAGAGCCACCAGAAATACCAGT
>All.fam_Fam_554_39_1  Nr. of seq. 1 Alignment length(with gaps) = 39 Alignment score = 0.000000 
Cele.WS201_Fam_101_39_2                    GTAATTTATAATTTTTTAAAGATGAATAATAGATTGCCC
                                           ***************************************
Consensus:
                                           GTAATTTATAATTTTTTAAAGATGAATAATAGATTGCCC

GTAATTTATAATTTTTTAAAGATGAATAATAGATTGCCC
>All.fam_Fam_555_39_1  Nr. of seq. 1 Alignment length(with gaps) = 39 Alignment score = 0.000000 
Cele.WS201_Fam_224_39_1                    TTTAGTCCCAGTGATATATCTGACACACTTTAGGCCCCG
                                           ***************************************
Consensus:
                                           TTTAGTCCCAGTGATATATCTGACACACTTTAGGCCCCG

TTTAGTCCCAGTGATATATCTGACACACTTTAGGCCCCG
>All.fam_Fam_556_39_1  Nr. of seq. 1 Alignment length(with gaps) = 39 Alignment score = 0.000000 
Cele.WS201_Fam_225_39_1                    GTAGTCGGAGTAGTCGGAGTAGTTGGAGTAGACTTCATG
                                           ***************************************
Consensus:
                                           GTAGTCGGAGTAGTCGGAGTAGTTGGAGTAGACTTCATG

GTAGTCGGAGTAGTCGGAGTAGTTGGAGTAGACTTCATG
>All.fam_Fam_557_39_1  Nr. of seq. 1 Alignment length(with gaps) = 39 Alignment score = 0.000000 
Cele.WS201_Fam_226_39_1                    TGGTACGGTAGTTGTAGTGGTAGTGGAGGTTGTTGTAGG
                                           ***************************************
Consensus:
                                           TGGTACGGTAGTTGTAGTGGTAGTGGAGGTTGTTGTAGG

TGGTACGGTAGTTGTAGTGGTAGTGGAGGTTGTTGTAGG
>All.fam_Fam_558_39_1  Nr. of seq. 1 Alignment length(with gaps) = 39 Alignment score = 0.000000 
Cele.WS201_Fam_227_39_1                    ATTGATACTTTGTCGGGTTTAGATCATCGGCCGAGCTTC
                                           ***************************************
Consensus:
                                           ATTGATACTTTGTCGGGTTTAGATCATCGGCCGAGCTTC

ATTGATACTTTGTCGGGTTTAGATCATCGGCCGAGCTTC
>All.fam_Fam_559_39_1  Nr. of seq. 1 Alignment length(with gaps) = 39 Alignment score = 0.000000 
Crema.WS247_Fam_113_39_2                   TTCCCTTAGTTGGATGATGGACTCACCCACGAGACCTGT
                                           ***************************************
Consensus:
                                           TTCCCTTAGTTGGATGATGGACTCACCCACGAGACCTGT

TTCCCTTAGTTGGATGATGGACTCACCCACGAGACCTGT
>All.fam_Fam_560_39_1  Nr. of seq. 1 Alignment length(with gaps) = 39 Alignment score = 0.000000 
Crema.WS247_Fam_221_39_1                   ACATTACTTCAATCATCATTTGATCCTTTGCCCTTAGTT
                                           ***************************************
Consensus:
                                           ACATTACTTCAATCATCATTTGATCCTTTGCCCTTAGTT

ACATTACTTCAATCATCATTTGATCCTTTGCCCTTAGTT
>All.fam_Fam_561_39_1  Nr. of seq. 1 Alignment length(with gaps) = 39 Alignment score = 0.000000 
Crema.WS247_Fam_222_39_1                   AGACTACTGTAGGTTACGGCAATTGCTACAGTAACCCGG
                                           ***************************************
Consensus:
                                           AGACTACTGTAGGTTACGGCAATTGCTACAGTAACCCGG

AGACTACTGTAGGTTACGGCAATTGCTACAGTAACCCGG
>All.fam_Fam_562_38_1  Nr. of seq. 1 Alignment length(with gaps) = 38 Alignment score = 0.000000 
Cbrig.WS247_Fam_170_38_1                   TGGTACCATAGGTTTTCAATAGTTCCATGGAGTTTAAA
                                           **************************************
Consensus:
                                           TGGTACCATAGGTTTTCAATAGTTCCATGGAGTTTAAA

TGGTACCATAGGTTTTCAATAGTTCCATGGAGTTTAAA
>All.fam_Fam_563_38_1  Nr. of seq. 1 Alignment length(with gaps) = 38 Alignment score = 0.000000 
Cbrig.WS247_Fam_171_38_1                   CGCAAAGGCACCAAAAATGCGTCAAGACACTAGAAAAG
                                           **************************************
Consensus:
                                           CGCAAAGGCACCAAAAATGCGTCAAGACACTAGAAAAG

CGCAAAGGCACCAAAAATGCGTCAAGACACTAGAAAAG
>All.fam_Fam_564_38_1  Nr. of seq. 1 Alignment length(with gaps) = 38 Alignment score = 0.000000 
Cbrig.WS247_Fam_172_38_1                   AGCCGATCGGCGATCGGCTAGTGTGGTTCGGATGTGTC
                                           **************************************
Consensus:
                                           AGCCGATCGGCGATCGGCTAGTGTGGTTCGGATGTGTC

AGCCGATCGGCGATCGGCTAGTGTGGTTCGGATGTGTC
>All.fam_Fam_565_38_1  Nr. of seq. 1 Alignment length(with gaps) = 38 Alignment score = 0.000000 
Cele.WS201_Fam_228_38_1                    TAGGCCATCAGTGAAAACCTATGTGCTCGGTGAAAAGT
                                           **************************************
Consensus:
                                           TAGGCCATCAGTGAAAACCTATGTGCTCGGTGAAAAGT

TAGGCCATCAGTGAAAACCTATGTGCTCGGTGAAAAGT
>All.fam_Fam_566_38_1  Nr. of seq. 1 Alignment length(with gaps) = 38 Alignment score = 0.000000 
Crema.WS247_Fam_223_38_1                   AAACCCTGGAGCTTGCTTTAGCCCCGCCCATAGGCTTC
                                           **************************************
Consensus:
                                           AAACCCTGGAGCTTGCTTTAGCCCCGCCCATAGGCTTC

AAACCCTGGAGCTTGCTTTAGCCCCGCCCATAGGCTTC
>All.fam_Fam_567_38_1  Nr. of seq. 1 Alignment length(with gaps) = 38 Alignment score = 0.000000 
Crema.WS247_Fam_224_38_1                   ACCTTTGACGCGCTTTCTACTTTTTGACGATCTGGCGC
                                           **************************************
Consensus:
                                           ACCTTTGACGCGCTTTCTACTTTTTGACGATCTGGCGC

ACCTTTGACGCGCTTTCTACTTTTTGACGATCTGGCGC
>All.fam_Fam_568_37_1  Nr. of seq. 1 Alignment length(with gaps) = 37 Alignment score = 0.000000 
Cbren.WS247_Fam_270_37_1                   GACACCACCCTCTGGCGCCCGTCTCCACCCTCAGCGA
                                           *************************************
Consensus:
                                           GACACCACCCTCTGGCGCCCGTCTCCACCCTCAGCGA

GACACCACCCTCTGGCGCCCGTCTCCACCCTCAGCGA
>All.fam_Fam_569_37_1  Nr. of seq. 1 Alignment length(with gaps) = 37 Alignment score = 0.000000 
Cbrig.WS247_Fam_173_37_1                   GGACAACTGAGAAAAATTTGTTTTCACCAAAACAGAT
                                           *************************************
Consensus:
                                           GGACAACTGAGAAAAATTTGTTTTCACCAAAACAGAT

GGACAACTGAGAAAAATTTGTTTTCACCAAAACAGAT
>All.fam_Fam_570_37_1  Nr. of seq. 1 Alignment length(with gaps) = 37 Alignment score = 0.000000 
Cele.WS201_Fam_102_37_2                    TTTTTAAAAAATTGATAAAAATATATAAAAGCTGATT
                                           *************************************
Consensus:
                                           TTTTTAAAAAATTGATAAAAATATATAAAAGCTGATT

TTTTTAAAAAATTGATAAAAATATATAAAAGCTGATT
>All.fam_Fam_571_37_1  Nr. of seq. 1 Alignment length(with gaps) = 37 Alignment score = 0.000000 
Cele.WS201_Fam_103_37_2                    TTTTTAGTGAAAAGCCAGTATTTCAGAAATTGGCAAA
                                           *************************************
Consensus:
                                           TTTTTAGTGAAAAGCCAGTATTTCAGAAATTGGCAAA

TTTTTAGTGAAAAGCCAGTATTTCAGAAATTGGCAAA
>All.fam_Fam_572_37_1  Nr. of seq. 1 Alignment length(with gaps) = 37 Alignment score = 0.000000 
Cele.WS201_Fam_229_37_1                    CAAATTGGCAAATTGGCAAAAAATGTTAAATTCTCGC
                                           *************************************
Consensus:
                                           CAAATTGGCAAATTGGCAAAAAATGTTAAATTCTCGC

CAAATTGGCAAATTGGCAAAAAATGTTAAATTCTCGC
>All.fam_Fam_573_37_1  Nr. of seq. 1 Alignment length(with gaps) = 37 Alignment score = 0.000000 
Crema.WS247_Fam_115_37_2                   ATCCTGGATCCAGTTACAGTAACCCCCAAGATCTAAG
                                           *************************************
Consensus:
                                           ATCCTGGATCCAGTTACAGTAACCCCCAAGATCTAAG

ATCCTGGATCCAGTTACAGTAACCCCCAAGATCTAAG
>All.fam_Fam_574_37_1  Nr. of seq. 1 Alignment length(with gaps) = 37 Alignment score = 0.000000 
Crema.WS247_Fam_225_37_1                   TTAGGCTCCGCCTTCTTGAAAAAGAGGGTGGGGCTAA
                                           *************************************
Consensus:
                                           TTAGGCTCCGCCTTCTTGAAAAAGAGGGTGGGGCTAA

TTAGGCTCCGCCTTCTTGAAAAAGAGGGTGGGGCTAA
>All.fam_Fam_575_36_1  Nr. of seq. 1 Alignment length(with gaps) = 36 Alignment score = 0.000000 
Cbren.WS247_Fam_271_36_1                   CCGCCCACTTCAATCTGAATCGAAGTTTGTTAGGCT
                                           ************************************
Consensus:
                                           CCGCCCACTTCAATCTGAATCGAAGTTTGTTAGGCT

CCGCCCACTTCAATCTGAATCGAAGTTTGTTAGGCT
>All.fam_Fam_576_36_1  Nr. of seq. 1 Alignment length(with gaps) = 36 Alignment score = 0.000000 
Cbren.WS247_Fam_272_36_1                   GCGCTCTATTGAGAATATTGGGAAATTCGAGAAAAT
                                           ************************************
Consensus:
                                           GCGCTCTATTGAGAATATTGGGAAATTCGAGAAAAT

GCGCTCTATTGAGAATATTGGGAAATTCGAGAAAAT
>All.fam_Fam_577_36_1  Nr. of seq. 1 Alignment length(with gaps) = 36 Alignment score = 0.000000 
Cbren.WS247_Fam_274_36_1                   ATTGACAATTTCCAGAAAACCATGCAAAAGCGCTCT
                                           ************************************
Consensus:
                                           ATTGACAATTTCCAGAAAACCATGCAAAAGCGCTCT

ATTGACAATTTCCAGAAAACCATGCAAAAGCGCTCT
>All.fam_Fam_578_36_1  Nr. of seq. 1 Alignment length(with gaps) = 36 Alignment score = 0.000000 
Cbren.WS247_Fam_275_36_1                   CCGAGCCGACTACCACCACTGTCCCGACGACTACTA
                                           ************************************
Consensus:
                                           CCGAGCCGACTACCACCACTGTCCCGACGACTACTA

CCGAGCCGACTACCACCACTGTCCCGACGACTACTA
>All.fam_Fam_579_36_1  Nr. of seq. 1 Alignment length(with gaps) = 36 Alignment score = 0.000000 
Cbren.WS247_Fam_276_36_1                   TCCGGATGTCCGGATGTCTGTCTGTGGGTAGGTTTA
                                           ************************************
Consensus:
                                           TCCGGATGTCCGGATGTCTGTCTGTGGGTAGGTTTA

TCCGGATGTCCGGATGTCTGTCTGTGGGTAGGTTTA
>All.fam_Fam_580_36_1  Nr. of seq. 1 Alignment length(with gaps) = 36 Alignment score = 0.000000 
Cbrig.WS247_Fam_85_36_2                    CCCTACAGTAATCCTTTTGATTTTCAATTAATTCTT
                                           ************************************
Consensus:
                                           CCCTACAGTAATCCTTTTGATTTTCAATTAATTCTT

CCCTACAGTAATCCTTTTGATTTTCAATTAATTCTT
>All.fam_Fam_581_36_1  Nr. of seq. 1 Alignment length(with gaps) = 36 Alignment score = 0.000000 
Cbrig.WS247_Fam_174_36_1                   TACTGTAGAAAAAAGGGAATTTTCAAAATCAAGAAC
                                           ************************************
Consensus:
                                           TACTGTAGAAAAAAGGGAATTTTCAAAATCAAGAAC

TACTGTAGAAAAAAGGGAATTTTCAAAATCAAGAAC
>All.fam_Fam_582_36_1  Nr. of seq. 1 Alignment length(with gaps) = 36 Alignment score = 0.000000 
Cbrig.WS247_Fam_175_36_1                   GGAGCTCCAGGAGCCCCAGGACAAGGATCAGGAGCC
                                           ************************************
Consensus:
                                           GGAGCTCCAGGAGCCCCAGGACAAGGATCAGGAGCC

GGAGCTCCAGGAGCCCCAGGACAAGGATCAGGAGCC
>All.fam_Fam_583_36_1  Nr. of seq. 1 Alignment length(with gaps) = 36 Alignment score = 0.000000 
Cele.WS201_Fam_230_36_1                    GCAGGAAATTTAAAAAATGTTGAACAACATTTTTTG
                                           ************************************
Consensus:
                                           GCAGGAAATTTAAAAAATGTTGAACAACATTTTTTG

GCAGGAAATTTAAAAAATGTTGAACAACATTTTTTG
>All.fam_Fam_584_36_1  Nr. of seq. 1 Alignment length(with gaps) = 36 Alignment score = 0.000000 
Cele.WS201_Fam_231_36_1                    GATATTTTCATGTTCGGCAAAAGTACCGATTTGCCA
                                           ************************************
Consensus:
                                           GATATTTTCATGTTCGGCAAAAGTACCGATTTGCCA

GATATTTTCATGTTCGGCAAAAGTACCGATTTGCCA
>All.fam_Fam_585_36_1  Nr. of seq. 1 Alignment length(with gaps) = 36 Alignment score = 0.000000 
Cele.WS201_Fam_232_36_1                    CCTTTGTCACCCTTTGATCCAGGAGTTCCATCGGCC
                                           ************************************
Consensus:
                                           CCTTTGTCACCCTTTGATCCAGGAGTTCCATCGGCC

CCTTTGTCACCCTTTGATCCAGGAGTTCCATCGGCC
>All.fam_Fam_586_36_1  Nr. of seq. 1 Alignment length(with gaps) = 36 Alignment score = 0.000000 
Crema.WS247_Fam_226_36_1                   GGGTACTGTAGCCTCAGGATCCTAATTTTTGGATTG
                                           ************************************
Consensus:
                                           GGGTACTGTAGCCTCAGGATCCTAATTTTTGGATTG

GGGTACTGTAGCCTCAGGATCCTAATTTTTGGATTG
>All.fam_Fam_587_36_1  Nr. of seq. 1 Alignment length(with gaps) = 36 Alignment score = 0.000000 
Crema.WS247_Fam_227_36_1                   ACCAAGGAGGCCGAGACTCCAAAAGTGAAGCGCGAC
                                           ************************************
Consensus:
                                           ACCAAGGAGGCCGAGACTCCAAAAGTGAAGCGCGAC

ACCAAGGAGGCCGAGACTCCAAAAGTGAAGCGCGAC
>All.fam_Fam_588_36_1  Nr. of seq. 1 Alignment length(with gaps) = 36 Alignment score = 0.000000 
Crema.WS247_Fam_228_36_1                   GCTACAGTACCACATATCCTATGTATTTCGGCTCCT
                                           ************************************
Consensus:
                                           GCTACAGTACCACATATCCTATGTATTTCGGCTCCT

GCTACAGTACCACATATCCTATGTATTTCGGCTCCT
>All.fam_Fam_589_36_1  Nr. of seq. 1 Alignment length(with gaps) = 36 Alignment score = 0.000000 
Crema.WS247_Fam_229_36_1                   TTTCCGTCAATTTTTGAGATTTGGTCCAAGTGGTCT
                                           ************************************
Consensus:
                                           TTTCCGTCAATTTTTGAGATTTGGTCCAAGTGGTCT

TTTCCGTCAATTTTTGAGATTTGGTCCAAGTGGTCT
>All.fam_Fam_590_35_1  Nr. of seq. 1 Alignment length(with gaps) = 35 Alignment score = 0.000000 
Cbren.WS247_Fam_277_35_1                   TACTGTAGCTGGCTTCCTGCCTATCCTACCAGGAT
                                           ***********************************
Consensus:
                                           TACTGTAGCTGGCTTCCTGCCTATCCTACCAGGAT

TACTGTAGCTGGCTTCCTGCCTATCCTACCAGGAT
>All.fam_Fam_591_35_1  Nr. of seq. 1 Alignment length(with gaps) = 35 Alignment score = 0.000000 
Cbrig.WS247_Fam_176_35_1                   TACAGTAATCCTTTGGAATTGGTAAATAAAAAATC
                                           ***********************************
Consensus:
                                           TACAGTAATCCTTTGGAATTGGTAAATAAAAAATC

TACAGTAATCCTTTGGAATTGGTAAATAAAAAATC
>All.fam_Fam_592_35_1  Nr. of seq. 1 Alignment length(with gaps) = 35 Alignment score = 0.000000 
Cbrig.WS247_Fam_177_35_1                   TGGCCTAGAAAACCAAATATTGCAATTCTCAGCCA
                                           ***********************************
Consensus:
                                           TGGCCTAGAAAACCAAATATTGCAATTCTCAGCCA

TGGCCTAGAAAACCAAATATTGCAATTCTCAGCCA
>All.fam_Fam_593_35_1  Nr. of seq. 1 Alignment length(with gaps) = 35 Alignment score = 0.000000 
Cbrig.WS247_Fam_178_35_1                   GGGCCCTTCTATTACAGGGGCCTTTCAATTAGAGG
                                           ***********************************
Consensus:
                                           GGGCCCTTCTATTACAGGGGCCTTTCAATTAGAGG

GGGCCCTTCTATTACAGGGGCCTTTCAATTAGAGG
>All.fam_Fam_594_35_1  Nr. of seq. 1 Alignment length(with gaps) = 35 Alignment score = 0.000000 
Cele.WS201_Fam_104_35_2                    GTAATAAGAAAATTTCAAACTTTTTTCACGAGTAT
                                           ***********************************
Consensus:
                                           GTAATAAGAAAATTTCAAACTTTTTTCACGAGTAT

GTAATAAGAAAATTTCAAACTTTTTTCACGAGTAT
>All.fam_Fam_595_35_1  Nr. of seq. 1 Alignment length(with gaps) = 35 Alignment score = 0.000000 
Cele.WS201_Fam_105_35_2                    CAAGTAGATTCTTTCCGCCGGTTCGATTTTCTCCA
                                           ***********************************
Consensus:
                                           CAAGTAGATTCTTTCCGCCGGTTCGATTTTCTCCA

CAAGTAGATTCTTTCCGCCGGTTCGATTTTCTCCA
>All.fam_Fam_596_35_1  Nr. of seq. 1 Alignment length(with gaps) = 35 Alignment score = 0.000000 
Cele.WS201_Fam_234_35_1                    TTTGCCGGAAATGTTGAACTCTGAAAATTTTCGGG
                                           ***********************************
Consensus:
                                           TTTGCCGGAAATGTTGAACTCTGAAAATTTTCGGG

TTTGCCGGAAATGTTGAACTCTGAAAATTTTCGGG
>All.fam_Fam_597_35_1  Nr. of seq. 1 Alignment length(with gaps) = 35 Alignment score = 0.000000 
Cele.WS201_Fam_235_35_1                    CGGCAAATTGCCGATTTTCCGAATTTCCCGGAAAT
                                           ***********************************
Consensus:
                                           CGGCAAATTGCCGATTTTCCGAATTTCCCGGAAAT

CGGCAAATTGCCGATTTTCCGAATTTCCCGGAAAT
>All.fam_Fam_598_35_1  Nr. of seq. 1 Alignment length(with gaps) = 35 Alignment score = 0.000000 
Cele.WS201_Fam_236_35_1                    GCCGGCGGCTGCGAGACATGTTTAGCGACGTGTGC
                                           ***********************************
Consensus:
                                           GCCGGCGGCTGCGAGACATGTTTAGCGACGTGTGC

GCCGGCGGCTGCGAGACATGTTTAGCGACGTGTGC
>All.fam_Fam_599_35_1  Nr. of seq. 1 Alignment length(with gaps) = 35 Alignment score = 0.000000 
Crema.WS247_Fam_85_35_3                    CATAGACGGTAAGTTTATGAATGAGTAACAAAACC
                                           ***********************************
Consensus:
                                           CATAGACGGTAAGTTTATGAATGAGTAACAAAACC

CATAGACGGTAAGTTTATGAATGAGTAACAAAACC
>All.fam_Fam_600_35_1  Nr. of seq. 1 Alignment length(with gaps) = 35 Alignment score = 0.000000 
Crema.WS247_Fam_116_35_2                   ACGCTGCGAGCTCACTAGCAACCTGCTATCTTTAG
                                           ***********************************
Consensus:
                                           ACGCTGCGAGCTCACTAGCAACCTGCTATCTTTAG

ACGCTGCGAGCTCACTAGCAACCTGCTATCTTTAG
>All.fam_Fam_601_35_1  Nr. of seq. 1 Alignment length(with gaps) = 35 Alignment score = 0.000000 
Crema.WS247_Fam_230_35_1                   TCTGATTTGACGTTACGATATTGAGAAGAGAAATT
                                           ***********************************
Consensus:
                                           TCTGATTTGACGTTACGATATTGAGAAGAGAAATT

TCTGATTTGACGTTACGATATTGAGAAGAGAAATT
>All.fam_Fam_602_34_1  Nr. of seq. 1 Alignment length(with gaps) = 34 Alignment score = 0.000000 
Cbren.WS247_Fam_278_34_1                   TTTGTTCCCGGAACGAAAATATAGACTGCTAAAA
                                           **********************************
Consensus:
                                           TTTGTTCCCGGAACGAAAATATAGACTGCTAAAA

TTTGTTCCCGGAACGAAAATATAGACTGCTAAAA
>All.fam_Fam_603_34_1  Nr. of seq. 1 Alignment length(with gaps) = 34 Alignment score = 0.000000 
Cbrig.WS247_Fam_87_34_2                    TGAAATTCTGAAAATTATGAAAACTCAAATAATC
                                           **********************************
Consensus:
                                           TGAAATTCTGAAAATTATGAAAACTCAAATAATC

TGAAATTCTGAAAATTATGAAAACTCAAATAATC
>All.fam_Fam_604_34_1  Nr. of seq. 1 Alignment length(with gaps) = 34 Alignment score = 0.000000 
Cbrig.WS247_Fam_179_34_1                   ACTCGGAATAAGTAGTACCAATTCGATACTACTT
                                           **********************************
Consensus:
                                           ACTCGGAATAAGTAGTACCAATTCGATACTACTT

ACTCGGAATAAGTAGTACCAATTCGATACTACTT
>All.fam_Fam_605_34_1  Nr. of seq. 1 Alignment length(with gaps) = 34 Alignment score = 0.000000 
Cele.WS201_Fam_237_34_1                    CTAAGCCTAAATAGCGAACGCTCGCCACTGACGC
                                           **********************************
Consensus:
                                           CTAAGCCTAAATAGCGAACGCTCGCCACTGACGC

CTAAGCCTAAATAGCGAACGCTCGCCACTGACGC
>All.fam_Fam_606_34_1  Nr. of seq. 1 Alignment length(with gaps) = 34 Alignment score = 0.000000 
Cele.WS201_Fam_238_34_1                    GAAAATTCAACTGTTTTGGGGAAATTTTAACCGG
                                           **********************************
Consensus:
                                           GAAAATTCAACTGTTTTGGGGAAATTTTAACCGG

GAAAATTCAACTGTTTTGGGGAAATTTTAACCGG
>All.fam_Fam_607_34_1  Nr. of seq. 1 Alignment length(with gaps) = 34 Alignment score = 0.000000 
Cele.WS201_Fam_239_34_1                    CGGCAAATTTCCCAAGCTCGGCAAACCACCAATT
                                           **********************************
Consensus:
                                           CGGCAAATTTCCCAAGCTCGGCAAACCACCAATT

CGGCAAATTTCCCAAGCTCGGCAAACCACCAATT
>All.fam_Fam_608_34_1  Nr. of seq. 1 Alignment length(with gaps) = 34 Alignment score = 0.000000 
Cele.WS201_Fam_240_34_1                    AAGTATTTTTGCCGGTTTTTTTGCCGAAATTTCC
                                           **********************************
Consensus:
                                           AAGTATTTTTGCCGGTTTTTTTGCCGAAATTTCC

AAGTATTTTTGCCGGTTTTTTTGCCGAAATTTCC
>All.fam_Fam_609_34_1  Nr. of seq. 1 Alignment length(with gaps) = 34 Alignment score = 0.000000 
Crema.WS247_Fam_69_34_4                    TAAAAACAGAACATTTTCTATAAAATTGAGTTCC
                                           **********************************
Consensus:
                                           TAAAAACAGAACATTTTCTATAAAATTGAGTTCC

TAAAAACAGAACATTTTCTATAAAATTGAGTTCC
>All.fam_Fam_610_34_1  Nr. of seq. 1 Alignment length(with gaps) = 34 Alignment score = 0.000000 
Crema.WS247_Fam_231_34_1                   GAGATGAAAATGAAAATGGTTGTCAATCATTTTC
                                           **********************************
Consensus:
                                           GAGATGAAAATGAAAATGGTTGTCAATCATTTTC

GAGATGAAAATGAAAATGGTTGTCAATCATTTTC
>All.fam_Fam_611_34_1  Nr. of seq. 1 Alignment length(with gaps) = 34 Alignment score = 0.000000 
Crema.WS247_Fam_232_34_1                   GAAATTTTTGTAGCCGGGTAATCATGCTGAGTGA
                                           **********************************
Consensus:
                                           GAAATTTTTGTAGCCGGGTAATCATGCTGAGTGA

GAAATTTTTGTAGCCGGGTAATCATGCTGAGTGA
>All.fam_Fam_612_33_1  Nr. of seq. 1 Alignment length(with gaps) = 33 Alignment score = 0.000000 
Cbren.WS247_Fam_279_33_1                   CTATTTTCTCAAGCGCTACTGGGTGTTCGACTG
                                           *********************************
Consensus:
                                           CTATTTTCTCAAGCGCTACTGGGTGTTCGACTG

CTATTTTCTCAAGCGCTACTGGGTGTTCGACTG
>All.fam_Fam_613_33_1  Nr. of seq. 1 Alignment length(with gaps) = 33 Alignment score = 0.000000 
Cele.WS201_Fam_74_33_3                     CTGAATATTTTCGACGAAAAATTCAAATTTTCT
                                           *********************************
Consensus:
                                           CTGAATATTTTCGACGAAAAATTCAAATTTTCT

CTGAATATTTTCGACGAAAAATTCAAATTTTCT
>All.fam_Fam_614_33_1  Nr. of seq. 1 Alignment length(with gaps) = 33 Alignment score = 0.000000 
Cele.WS201_Fam_106_33_2                    AGCAGCCGACACCTGCCGGGTCGCTACAGTTTT
                                           *********************************
Consensus:
                                           AGCAGCCGACACCTGCCGGGTCGCTACAGTTTT

AGCAGCCGACACCTGCCGGGTCGCTACAGTTTT
>All.fam_Fam_615_33_1  Nr. of seq. 1 Alignment length(with gaps) = 33 Alignment score = 0.000000 
Cele.WS201_Fam_107_33_2                    CTACAGTAACCCAACAGTACCACTAAAGTATTT
                                           *********************************
Consensus:
                                           CTACAGTAACCCAACAGTACCACTAAAGTATTT

CTACAGTAACCCAACAGTACCACTAAAGTATTT
>All.fam_Fam_616_33_1  Nr. of seq. 1 Alignment length(with gaps) = 33 Alignment score = 0.000000 
Cele.WS201_Fam_108_33_2                    AACCAATCAGCAATGAGCTCTGCCCATTTCTCA
                                           *********************************
Consensus:
                                           AACCAATCAGCAATGAGCTCTGCCCATTTCTCA

AACCAATCAGCAATGAGCTCTGCCCATTTCTCA
>All.fam_Fam_617_33_1  Nr. of seq. 1 Alignment length(with gaps) = 33 Alignment score = 0.000000 
Cele.WS201_Fam_241_33_1                    TTTTAAAATTCGGCAAAGTTAGCAAATTGCCGG
                                           *********************************
Consensus:
                                           TTTTAAAATTCGGCAAAGTTAGCAAATTGCCGG

TTTTAAAATTCGGCAAAGTTAGCAAATTGCCGG
>All.fam_Fam_618_33_1  Nr. of seq. 1 Alignment length(with gaps) = 33 Alignment score = 0.000000 
Cele.WS201_Fam_243_33_1                    CTAAGGACAAAATGGGAGACGCCTGGGACACCA
                                           *********************************
Consensus:
                                           CTAAGGACAAAATGGGAGACGCCTGGGACACCA

CTAAGGACAAAATGGGAGACGCCTGGGACACCA
>All.fam_Fam_619_33_1  Nr. of seq. 1 Alignment length(with gaps) = 33 Alignment score = 0.000000 
Crema.WS247_Fam_70_33_4                    ATATCACTATTGATCTTAATTACTCGCTAGAAC
                                           *********************************
Consensus:
                                           ATATCACTATTGATCTTAATTACTCGCTAGAAC

ATATCACTATTGATCTTAATTACTCGCTAGAAC
>All.fam_Fam_620_33_1  Nr. of seq. 1 Alignment length(with gaps) = 33 Alignment score = 0.000000 
Crema.WS247_Fam_117_33_2                   AGGTAGTCTACTATTTTCGGTTTTTCTCATTTT
                                           *********************************
Consensus:
                                           AGGTAGTCTACTATTTTCGGTTTTTCTCATTTT

AGGTAGTCTACTATTTTCGGTTTTTCTCATTTT
>All.fam_Fam_621_33_1  Nr. of seq. 1 Alignment length(with gaps) = 33 Alignment score = 0.000000 
Crema.WS247_Fam_233_33_1                   GGGGCGGAGCTTCAGTACTACTATAAGCCTAAG
                                           *********************************
Consensus:
                                           GGGGCGGAGCTTCAGTACTACTATAAGCCTAAG

GGGGCGGAGCTTCAGTACTACTATAAGCCTAAG
>All.fam_Fam_622_33_1  Nr. of seq. 1 Alignment length(with gaps) = 33 Alignment score = 0.000000 
Crema.WS247_Fam_236_33_1                   GAGTTCCCTCAGTTTGAGACAATGTTGCTCCAG
                                           *********************************
Consensus:
                                           GAGTTCCCTCAGTTTGAGACAATGTTGCTCCAG

GAGTTCCCTCAGTTTGAGACAATGTTGCTCCAG
>All.fam_Fam_623_32_1  Nr. of seq. 1 Alignment length(with gaps) = 32 Alignment score = 0.000000 
Cbren.WS247_Fam_96_32_3                    ATAGCAGTTGATCCATAGCAGAAGAGCCAAAT
                                           ********************************
Consensus:
                                           ATAGCAGTTGATCCATAGCAGAAGAGCCAAAT

ATAGCAGTTGATCCATAGCAGAAGAGCCAAAT
>All.fam_Fam_624_32_1  Nr. of seq. 1 Alignment length(with gaps) = 32 Alignment score = 0.000000 
Cbren.WS247_Fam_280_32_1                   ATGGTTTTTACAAATGAAAAAACATAAAACTC
                                           ********************************
Consensus:
                                           ATGGTTTTTACAAATGAAAAAACATAAAACTC

ATGGTTTTTACAAATGAAAAAACATAAAACTC
>All.fam_Fam_625_32_1  Nr. of seq. 1 Alignment length(with gaps) = 32 Alignment score = 0.000000 
Cbren.WS247_Fam_281_32_1                   GGCCTAGGATTTTTCTAGGCCACCGGGACCAT
                                           ********************************
Consensus:
                                           GGCCTAGGATTTTTCTAGGCCACCGGGACCAT

GGCCTAGGATTTTTCTAGGCCACCGGGACCAT
>All.fam_Fam_626_32_1  Nr. of seq. 1 Alignment length(with gaps) = 32 Alignment score = 0.000000 
Cbrig.WS247_Fam_180_32_1                   ATTCTCAGATTCTCAGATTCTGAAGTTGCGGA
                                           ********************************
Consensus:
                                           ATTCTCAGATTCTCAGATTCTGAAGTTGCGGA

ATTCTCAGATTCTCAGATTCTGAAGTTGCGGA
>All.fam_Fam_627_32_1  Nr. of seq. 1 Alignment length(with gaps) = 32 Alignment score = 0.000000 
Cele.WS201_Fam_13_32_22                    CTACAAACTACAAGTTTTGGGCGCTGCTAAGA
                                           ********************************
Consensus:
                                           CTACAAACTACAAGTTTTGGGCGCTGCTAAGA

CTACAAACTACAAGTTTTGGGCGCTGCTAAGA
>All.fam_Fam_628_32_1  Nr. of seq. 1 Alignment length(with gaps) = 32 Alignment score = 0.000000 
Cele.WS201_Fam_75_32_3                     CCAATTTTTANGCTAAAAATCNCTTAAAAACT
                                           ********************************
Consensus:
                                           CCAATTTTTANGCTAAAAATCNCTTAAAAACT

CCAATTTTTANGCTAAAAATCNCTTAAAAACT
>All.fam_Fam_629_32_1  Nr. of seq. 1 Alignment length(with gaps) = 32 Alignment score = 0.000000 
Cele.WS201_Fam_109_32_2                    CGACCTGCGACCTAGCGACCTAGGTCGCATTG
                                           ********************************
Consensus:
                                           CGACCTGCGACCTAGCGACCTAGGTCGCATTG

CGACCTGCGACCTAGCGACCTAGGTCGCATTG
>All.fam_Fam_630_32_1  Nr. of seq. 1 Alignment length(with gaps) = 32 Alignment score = 0.000000 
Cele.WS201_Fam_244_32_1                    CAGAAGCTGTCGAAAACTCAAACTTTCCTCGA
                                           ********************************
Consensus:
                                           CAGAAGCTGTCGAAAACTCAAACTTTCCTCGA

CAGAAGCTGTCGAAAACTCAAACTTTCCTCGA
>All.fam_Fam_631_32_1  Nr. of seq. 1 Alignment length(with gaps) = 32 Alignment score = 0.000000 
Cele.WS201_Fam_245_32_1                    AACTCGGCCACCAATATTCTCAAACTTAAGAA
                                           ********************************
Consensus:
                                           AACTCGGCCACCAATATTCTCAAACTTAAGAA

AACTCGGCCACCAATATTCTCAAACTTAAGAA
>All.fam_Fam_632_32_1  Nr. of seq. 1 Alignment length(with gaps) = 32 Alignment score = 0.000000 
Cele.WS201_Fam_246_32_1                    GCACCAAATATCACCAATTTAGCACCGATAGA
                                           ********************************
Consensus:
                                           GCACCAAATATCACCAATTTAGCACCGATAGA

GCACCAAATATCACCAATTTAGCACCGATAGA
>All.fam_Fam_633_32_1  Nr. of seq. 1 Alignment length(with gaps) = 32 Alignment score = 0.000000 
Cele.WS201_Fam_247_32_1                    CCAACAGTACCCCCTTAGGACCCCTTAGGACC
                                           ********************************
Consensus:
                                           CCAACAGTACCCCCTTAGGACCCCTTAGGACC

CCAACAGTACCCCCTTAGGACCCCTTAGGACC
>All.fam_Fam_634_32_1  Nr. of seq. 1 Alignment length(with gaps) = 32 Alignment score = 0.000000 
Cele.WS201_Fam_248_32_1                    GGCACCGCCCACCTCTCGCATTTTCGAGAATA
                                           ********************************
Consensus:
                                           GGCACCGCCCACCTCTCGCATTTTCGAGAATA

GGCACCGCCCACCTCTCGCATTTTCGAGAATA
>All.fam_Fam_635_32_1  Nr. of seq. 1 Alignment length(with gaps) = 32 Alignment score = 0.000000 
Cele.WS201_Fam_249_32_1                    AAATTTATGAAAATTTAGGCCCATTTTGCCCA
                                           ********************************
Consensus:
                                           AAATTTATGAAAATTTAGGCCCATTTTGCCCA

AAATTTATGAAAATTTAGGCCCATTTTGCCCA
>All.fam_Fam_636_32_1  Nr. of seq. 1 Alignment length(with gaps) = 32 Alignment score = 0.000000 
Cele.WS201_Fam_250_32_1                    TCTGGACTGGTGTAGTAGAGCTGCTTGGAGGT
                                           ********************************
Consensus:
                                           TCTGGACTGGTGTAGTAGAGCTGCTTGGAGGT

TCTGGACTGGTGTAGTAGAGCTGCTTGGAGGT
>All.fam_Fam_637_32_1  Nr. of seq. 1 Alignment length(with gaps) = 32 Alignment score = 0.000000 
Crema.WS247_Fam_118_32_2                   CAGCGCTAAAACCGGAATTTAGCGCTGGCTAG
                                           ********************************
Consensus:
                                           CAGCGCTAAAACCGGAATTTAGCGCTGGCTAG

CAGCGCTAAAACCGGAATTTAGCGCTGGCTAG
>All.fam_Fam_638_32_1  Nr. of seq. 1 Alignment length(with gaps) = 32 Alignment score = 0.000000 
Crema.WS247_Fam_238_32_1                   TCTGTCTGTCTGTGTGTCTGTCATTCCCGATG
                                           ********************************
Consensus:
                                           TCTGTCTGTCTGTGTGTCTGTCATTCCCGATG

TCTGTCTGTCTGTGTGTCTGTCATTCCCGATG
>All.fam_Fam_639_31_1  Nr. of seq. 1 Alignment length(with gaps) = 31 Alignment score = 0.000000 
Cbren.WS247_Fam_283_31_1                   AGGGTCTAGGGTCCAGGGTAGCCTAGGTCCC
                                           *******************************
Consensus:
                                           AGGGTCTAGGGTCCAGGGTAGCCTAGGTCCC

AGGGTCTAGGGTCCAGGGTAGCCTAGGTCCC
>All.fam_Fam_640_31_1  Nr. of seq. 1 Alignment length(with gaps) = 31 Alignment score = 0.000000 
Cbren.WS247_Fam_284_31_1                   TTTATTCGAGTGCAAAGTGAGTTCATATATT
                                           *******************************
Consensus:
                                           TTTATTCGAGTGCAAAGTGAGTTCATATATT

TTTATTCGAGTGCAAAGTGAGTTCATATATT
>All.fam_Fam_641_31_1  Nr. of seq. 1 Alignment length(with gaps) = 31 Alignment score = 0.000000 
Cbrig.WS247_Fam_182_31_1                   ATTCCGGATTCCGGATTCTGTCCATTTTTTC
                                           *******************************
Consensus:
                                           ATTCCGGATTCCGGATTCTGTCCATTTTTTC

ATTCCGGATTCCGGATTCTGTCCATTTTTTC
>All.fam_Fam_642_31_1  Nr. of seq. 1 Alignment length(with gaps) = 31 Alignment score = 0.000000 
Cbrig.WS247_Fam_183_31_1                   GTTGCAAAATGCCTGGTTCTATAACGTCACG
                                           *******************************
Consensus:
                                           GTTGCAAAATGCCTGGTTCTATAACGTCACG

GTTGCAAAATGCCTGGTTCTATAACGTCACG
>All.fam_Fam_643_31_1  Nr. of seq. 1 Alignment length(with gaps) = 31 Alignment score = 0.000000 
Cbrig.WS247_Fam_184_31_1                   TTTCAGCGATCCTCAGCTATTTTTAGGCATG
                                           *******************************
Consensus:
                                           TTTCAGCGATCCTCAGCTATTTTTAGGCATG

TTTCAGCGATCCTCAGCTATTTTTAGGCATG
>All.fam_Fam_644_31_1  Nr. of seq. 1 Alignment length(with gaps) = 31 Alignment score = 0.000000 
Cbrig.WS247_Fam_185_31_1                   AGCGATTTTTCTAGGAATTTTGAGGTTTTTA
                                           *******************************
Consensus:
                                           AGCGATTTTTCTAGGAATTTTGAGGTTTTTA

AGCGATTTTTCTAGGAATTTTGAGGTTTTTA
>All.fam_Fam_645_31_1  Nr. of seq. 1 Alignment length(with gaps) = 31 Alignment score = 0.000000 
Cbrig.WS247_Fam_186_31_1                   AAAATCATGATTTTTAGGTTAAAATTGACCG
                                           *******************************
Consensus:
                                           AAAATCATGATTTTTAGGTTAAAATTGACCG

AAAATCATGATTTTTAGGTTAAAATTGACCG
>All.fam_Fam_646_31_1  Nr. of seq. 1 Alignment length(with gaps) = 31 Alignment score = 0.000000 
Cbrig.WS247_Fam_187_31_1                   GCAGTAGCAAATTCGGTGTTACTACTGCTTA
                                           *******************************
Consensus:
                                           GCAGTAGCAAATTCGGTGTTACTACTGCTTA

GCAGTAGCAAATTCGGTGTTACTACTGCTTA
>All.fam_Fam_647_31_1  Nr. of seq. 1 Alignment length(with gaps) = 31 Alignment score = 0.000000 
Cele.WS201_Fam_26_31_10                    TAAATATTTAGCAGACCAAAGTTGGGTATGC
                                           *******************************
Consensus:
                                           TAAATATTTAGCAGACCAAAGTTGGGTATGC

TAAATATTTAGCAGACCAAAGTTGGGTATGC
>All.fam_Fam_648_31_1  Nr. of seq. 1 Alignment length(with gaps) = 31 Alignment score = 0.000000 
Cele.WS201_Fam_38_31_7                     TTCTGAAAGAGCTTAAAATTTACTACAAAGT
                                           *******************************
Consensus:
                                           TTCTGAAAGAGCTTAAAATTTACTACAAAGT

TTCTGAAAGAGCTTAAAATTTACTACAAAGT
>All.fam_Fam_649_31_1  Nr. of seq. 1 Alignment length(with gaps) = 31 Alignment score = 0.000000 
Cele.WS201_Fam_76_31_3                     AGAGATGAGTTGTCGAGCGAGACCTCAGAAG
                                           *******************************
Consensus:
                                           AGAGATGAGTTGTCGAGCGAGACCTCAGAAG

AGAGATGAGTTGTCGAGCGAGACCTCAGAAG
>All.fam_Fam_650_31_1  Nr. of seq. 1 Alignment length(with gaps) = 31 Alignment score = 0.000000 
Cele.WS201_Fam_78_31_3                     GGTTACTGTAACTCAATCCTAGGATTCTTCG
                                           *******************************
Consensus:
                                           GGTTACTGTAACTCAATCCTAGGATTCTTCG

GGTTACTGTAACTCAATCCTAGGATTCTTCG
>All.fam_Fam_651_31_1  Nr. of seq. 1 Alignment length(with gaps) = 31 Alignment score = 0.000000 
Cele.WS201_Fam_110_31_2                    CGATTTTCTGGAAAAAAAAACTAAAAAATTC
                                           *******************************
Consensus:
                                           CGATTTTCTGGAAAAAAAAACTAAAAAATTC

CGATTTTCTGGAAAAAAAAACTAAAAAATTC
>All.fam_Fam_652_31_1  Nr. of seq. 1 Alignment length(with gaps) = 31 Alignment score = 0.000000 
Cele.WS201_Fam_251_31_1                    CTGAAATTCCAATTTTCCACAGTAAAAATGC
                                           *******************************
Consensus:
                                           CTGAAATTCCAATTTTCCACAGTAAAAATGC

CTGAAATTCCAATTTTCCACAGTAAAAATGC
>All.fam_Fam_653_31_1  Nr. of seq. 1 Alignment length(with gaps) = 31 Alignment score = 0.000000 
Cele.WS201_Fam_252_31_1                    GTGACGTCACTTTTTTTGCCGAAAACCAAGT
                                           *******************************
Consensus:
                                           GTGACGTCACTTTTTTTGCCGAAAACCAAGT

GTGACGTCACTTTTTTTGCCGAAAACCAAGT
>All.fam_Fam_654_31_1  Nr. of seq. 1 Alignment length(with gaps) = 31 Alignment score = 0.000000 
Cele.WS201_Fam_253_31_1                    GCTGATTGGTCGGCATGGTCTGCTCATCATC
                                           *******************************
Consensus:
                                           GCTGATTGGTCGGCATGGTCTGCTCATCATC

GCTGATTGGTCGGCATGGTCTGCTCATCATC
>All.fam_Fam_655_31_1  Nr. of seq. 1 Alignment length(with gaps) = 31 Alignment score = 0.000000 
Cele.WS201_Fam_254_31_1                    TGCGTCGGAAATGCATTCTTATCATCAGCGG
                                           *******************************
Consensus:
                                           TGCGTCGGAAATGCATTCTTATCATCAGCGG

TGCGTCGGAAATGCATTCTTATCATCAGCGG
>All.fam_Fam_656_31_1  Nr. of seq. 1 Alignment length(with gaps) = 31 Alignment score = 0.000000 
Cele.WS201_Fam_255_31_1                    TCCGATGCATTGCCGATAATTGCCACCTGGT
                                           *******************************
Consensus:
                                           TCCGATGCATTGCCGATAATTGCCACCTGGT

TCCGATGCATTGCCGATAATTGCCACCTGGT
>All.fam_Fam_657_31_1  Nr. of seq. 1 Alignment length(with gaps) = 31 Alignment score = 0.000000 
Cele.WS201_Fam_256_31_1                    TCTGAGCTACAGTACTCCTGTCAAGAACAAT
                                           *******************************
Consensus:
                                           TCTGAGCTACAGTACTCCTGTCAAGAACAAT

TCTGAGCTACAGTACTCCTGTCAAGAACAAT
>All.fam_Fam_658_31_1  Nr. of seq. 1 Alignment length(with gaps) = 31 Alignment score = 0.000000 
Cele.WS201_Fam_257_31_1                    GCAGCCGACAGTTCACTAGTCGAAACTACAA
                                           *******************************
Consensus:
                                           GCAGCCGACAGTTCACTAGTCGAAACTACAA

GCAGCCGACAGTTCACTAGTCGAAACTACAA
>All.fam_Fam_659_31_1  Nr. of seq. 1 Alignment length(with gaps) = 31 Alignment score = 0.000000 
Cele.WS201_Fam_259_31_1                    TTGGCCCAGAGCTCTCTTGACCTAAGCCCCC
                                           *******************************
Consensus:
                                           TTGGCCCAGAGCTCTCTTGACCTAAGCCCCC

TTGGCCCAGAGCTCTCTTGACCTAAGCCCCC
>All.fam_Fam_660_31_1  Nr. of seq. 1 Alignment length(with gaps) = 31 Alignment score = 0.000000 
Crema.WS247_Fam_86_31_3                    GTAAGAAAATTAGAAATCCATAGAATCTGAT
                                           *******************************
Consensus:
                                           GTAAGAAAATTAGAAATCCATAGAATCTGAT

GTAAGAAAATTAGAAATCCATAGAATCTGAT
>All.fam_Fam_661_31_1  Nr. of seq. 1 Alignment length(with gaps) = 31 Alignment score = 0.000000 
Crema.WS247_Fam_119_31_2                   AAGAAAGAATGGTGGAGAAAGTCATAAAGAA
                                           *******************************
Consensus:
                                           AAGAAAGAATGGTGGAGAAAGTCATAAAGAA

AAGAAAGAATGGTGGAGAAAGTCATAAAGAA
>All.fam_Fam_662_31_1  Nr. of seq. 1 Alignment length(with gaps) = 31 Alignment score = 0.000000 
Crema.WS247_Fam_120_31_2                   TGACGCGTTTTTCAACTCCCTGGGATACCGT
                                           *******************************
Consensus:
                                           TGACGCGTTTTTCAACTCCCTGGGATACCGT

TGACGCGTTTTTCAACTCCCTGGGATACCGT
>All.fam_Fam_663_31_1  Nr. of seq. 1 Alignment length(with gaps) = 31 Alignment score = 0.000000 
Crema.WS247_Fam_121_31_2                   AAAACGGGATAATTTTGAACTAAATCTTACA
                                           *******************************
Consensus:
                                           AAAACGGGATAATTTTGAACTAAATCTTACA

AAAACGGGATAATTTTGAACTAAATCTTACA
>All.fam_Fam_664_31_1  Nr. of seq. 1 Alignment length(with gaps) = 31 Alignment score = 0.000000 
Crema.WS247_Fam_239_31_1                   GGACCCAACTCGAGTGTTGGCAACTCCAAAA
                                           *******************************
Consensus:
                                           GGACCCAACTCGAGTGTTGGCAACTCCAAAA

GGACCCAACTCGAGTGTTGGCAACTCCAAAA
>All.fam_Fam_665_31_1  Nr. of seq. 1 Alignment length(with gaps) = 31 Alignment score = 0.000000 
Crema.WS247_Fam_240_31_1                   GGGCGGAGTTTGTGCCAAAATACGGAAAAAT
                                           *******************************
Consensus:
                                           GGGCGGAGTTTGTGCCAAAATACGGAAAAAT

GGGCGGAGTTTGTGCCAAAATACGGAAAAAT
>All.fam_Fam_666_31_1  Nr. of seq. 1 Alignment length(with gaps) = 31 Alignment score = 0.000000 
Crema.WS247_Fam_241_31_1                   TGTCATTTCTGACTGAAATTAGCTCAGAATT
                                           *******************************
Consensus:
                                           TGTCATTTCTGACTGAAATTAGCTCAGAATT

TGTCATTTCTGACTGAAATTAGCTCAGAATT
>All.fam_Fam_667_31_1  Nr. of seq. 1 Alignment length(with gaps) = 31 Alignment score = 0.000000 
Crema.WS247_Fam_242_31_1                   TACGCTGCGAGTTTGCAAGCATTTTGAAAAA
                                           *******************************
Consensus:
                                           TACGCTGCGAGTTTGCAAGCATTTTGAAAAA

TACGCTGCGAGTTTGCAAGCATTTTGAAAAA
>All.fam_Fam_668_31_1  Nr. of seq. 1 Alignment length(with gaps) = 31 Alignment score = 0.000000 
Crema.WS247_Fam_243_31_1                   TTTTCATCGATTTTTGATGGGAAAATCGGGG
                                           *******************************
Consensus:
                                           TTTTCATCGATTTTTGATGGGAAAATCGGGG

TTTTCATCGATTTTTGATGGGAAAATCGGGG
>All.fam_Fam_669_31_1  Nr. of seq. 1 Alignment length(with gaps) = 31 Alignment score = 0.000000 
Crema.WS247_Fam_244_31_1                   TTTCAGCTTTTTTGACTCAAACTTTCTCGGT
                                           *******************************
Consensus:
                                           TTTCAGCTTTTTTGACTCAAACTTTCTCGGT

TTTCAGCTTTTTTGACTCAAACTTTCTCGGT
>All.fam_Fam_670_31_1  Nr. of seq. 1 Alignment length(with gaps) = 31 Alignment score = 0.000000 
Crema.WS247_Fam_245_31_1                   AAACTTGAAAAAATACCATTTTTGAGCCCAA
                                           *******************************
Consensus:
                                           AAACTTGAAAAAATACCATTTTTGAGCCCAA

AAACTTGAAAAAATACCATTTTTGAGCCCAA
>All.fam_Fam_671_30_1  Nr. of seq. 1 Alignment length(with gaps) = 30 Alignment score = 0.000000 
Cbren.WS247_Fam_13_30_25                   ATCGGGGACCGAAAAATCGTGGCCCGAAAA
                                           ******************************
Consensus:
                                           ATCGGGGACCGAAAAATCGTGGCCCGAAAA

ATCGGGGACCGAAAAATCGTGGCCCGAAAA
>All.fam_Fam_672_30_1  Nr. of seq. 1 Alignment length(with gaps) = 30 Alignment score = 0.000000 
Cbren.WS247_Fam_39_30_8                    ATACATCTGCATGTATTAGGGAAGTCGCTA
                                           ******************************
Consensus:
                                           ATACATCTGCATGTATTAGGGAAGTCGCTA

ATACATCTGCATGTATTAGGGAAGTCGCTA
>All.fam_Fam_673_30_1  Nr. of seq. 1 Alignment length(with gaps) = 30 Alignment score = 0.000000 
Cbren.WS247_Fam_72_30_4                    CCTAATACCTTTTTGGGTATCAGCGAGTCT
                                           ******************************
Consensus:
                                           CCTAATACCTTTTTGGGTATCAGCGAGTCT

CCTAATACCTTTTTGGGTATCAGCGAGTCT
>All.fam_Fam_674_30_1  Nr. of seq. 1 Alignment length(with gaps) = 30 Alignment score = 0.000000 
Cbren.WS247_Fam_73_30_4                    GTTCTTAGATCCAAATTTAGAGTTAGTGGA
                                           ******************************
Consensus:
                                           GTTCTTAGATCCAAATTTAGAGTTAGTGGA

GTTCTTAGATCCAAATTTAGAGTTAGTGGA
>All.fam_Fam_675_30_1  Nr. of seq. 1 Alignment length(with gaps) = 30 Alignment score = 0.000000 
Cbren.WS247_Fam_98_30_3                    AAATCTATGCGCTTTAGAACCACAAACTCA
                                           ******************************
Consensus:
                                           AAATCTATGCGCTTTAGAACCACAAACTCA

AAATCTATGCGCTTTAGAACCACAAACTCA
>All.fam_Fam_676_30_1  Nr. of seq. 1 Alignment length(with gaps) = 30 Alignment score = 0.000000 
Cbren.WS247_Fam_132_30_2                   GCCAATTTAAGCCGAACGTATTCAATTCGG
                                           ******************************
Consensus:
                                           GCCAATTTAAGCCGAACGTATTCAATTCGG

GCCAATTTAAGCCGAACGTATTCAATTCGG
>All.fam_Fam_677_30_1  Nr. of seq. 1 Alignment length(with gaps) = 30 Alignment score = 0.000000 
Cbren.WS247_Fam_133_30_2                   TTGTTGGAACCGTCGTAGTTTCAACGGTAG
                                           ******************************
Consensus:
                                           TTGTTGGAACCGTCGTAGTTTCAACGGTAG

TTGTTGGAACCGTCGTAGTTTCAACGGTAG
>All.fam_Fam_678_30_1  Nr. of seq. 1 Alignment length(with gaps) = 30 Alignment score = 0.000000 
Cbren.WS247_Fam_285_30_1                   TAAGCCTAAGATTATGAAGTAGTTCAAGCG
                                           ******************************
Consensus:
                                           TAAGCCTAAGATTATGAAGTAGTTCAAGCG

TAAGCCTAAGATTATGAAGTAGTTCAAGCG
>All.fam_Fam_679_30_1  Nr. of seq. 1 Alignment length(with gaps) = 30 Alignment score = 0.000000 
Cbren.WS247_Fam_286_30_1                   GTCGTTGGAACAGTAGTGGTAGCCACAGTT
                                           ******************************
Consensus:
                                           GTCGTTGGAACAGTAGTGGTAGCCACAGTT

GTCGTTGGAACAGTAGTGGTAGCCACAGTT
>All.fam_Fam_680_30_1  Nr. of seq. 1 Alignment length(with gaps) = 30 Alignment score = 0.000000 
Cbren.WS247_Fam_287_30_1                   CCGCTTGATGAAGAAGTTTCTGAGACTGAG
                                           ******************************
Consensus:
                                           CCGCTTGATGAAGAAGTTTCTGAGACTGAG

CCGCTTGATGAAGAAGTTTCTGAGACTGAG
>All.fam_Fam_681_30_1  Nr. of seq. 1 Alignment length(with gaps) = 30 Alignment score = 0.000000 
Cbren.WS247_Fam_288_30_1                   CCTAAGCCTAAGCCTAAGCTTCAGTCGTGA
                                           ******************************
Consensus:
                                           CCTAAGCCTAAGCCTAAGCTTCAGTCGTGA

CCTAAGCCTAAGCCTAAGCTTCAGTCGTGA
>All.fam_Fam_682_30_1  Nr. of seq. 1 Alignment length(with gaps) = 30 Alignment score = 0.000000 
Cbren.WS247_Fam_289_30_1                   TAAAAAGTGACTCCTCCATGTAAGTGACCA
                                           ******************************
Consensus:
                                           TAAAAAGTGACTCCTCCATGTAAGTGACCA

TAAAAAGTGACTCCTCCATGTAAGTGACCA
>All.fam_Fam_683_30_1  Nr. of seq. 1 Alignment length(with gaps) = 30 Alignment score = 0.000000 
Cbren.WS247_Fam_290_30_1                   TTTGGGAATGATTAGGTGCCGAGGGAAAGT
                                           ******************************
Consensus:
                                           TTTGGGAATGATTAGGTGCCGAGGGAAAGT

TTTGGGAATGATTAGGTGCCGAGGGAAAGT
>All.fam_Fam_684_30_1  Nr. of seq. 1 Alignment length(with gaps) = 30 Alignment score = 0.000000 
Cbren.WS247_Fam_291_30_1                   AAGTTGCCCAATGCTCGGCAAGCAAAAGAC
                                           ******************************
Consensus:
                                           AAGTTGCCCAATGCTCGGCAAGCAAAAGAC

AAGTTGCCCAATGCTCGGCAAGCAAAAGAC
>All.fam_Fam_685_30_1  Nr. of seq. 1 Alignment length(with gaps) = 30 Alignment score = 0.000000 
Cbren.WS247_Fam_292_30_1                   TAAGCCTAAATCTATACCTAAGCCGGGGTC
                                           ******************************
Consensus:
                                           TAAGCCTAAATCTATACCTAAGCCGGGGTC

TAAGCCTAAATCTATACCTAAGCCGGGGTC
>All.fam_Fam_686_30_1  Nr. of seq. 1 Alignment length(with gaps) = 30 Alignment score = 0.000000 
Cbrig.WS247_Fam_29_30_6                    GGTGATAGTTGAAGCTGGAGTAGGTTCAGA
                                           ******************************
Consensus:
                                           GGTGATAGTTGAAGCTGGAGTAGGTTCAGA

GGTGATAGTTGAAGCTGGAGTAGGTTCAGA
>All.fam_Fam_687_30_1  Nr. of seq. 1 Alignment length(with gaps) = 30 Alignment score = 0.000000 
Cbrig.WS247_Fam_89_30_2                    TTCTAGAACCACCTATTCCAGATCTGGACG
                                           ******************************
Consensus:
                                           TTCTAGAACCACCTATTCCAGATCTGGACG

TTCTAGAACCACCTATTCCAGATCTGGACG
>All.fam_Fam_688_30_1  Nr. of seq. 1 Alignment length(with gaps) = 30 Alignment score = 0.000000 
Cbrig.WS247_Fam_189_30_1                   TCTAATAGCTCAAAAAATGGGTCCCAATGT
                                           ******************************
Consensus:
                                           TCTAATAGCTCAAAAAATGGGTCCCAATGT

TCTAATAGCTCAAAAAATGGGTCCCAATGT
>All.fam_Fam_689_30_1  Nr. of seq. 1 Alignment length(with gaps) = 30 Alignment score = 0.000000 
Cbrig.WS247_Fam_190_30_1                   CTGGAACTTTCTAGAACGTTGTGGACTTTT
                                           ******************************
Consensus:
                                           CTGGAACTTTCTAGAACGTTGTGGACTTTT

CTGGAACTTTCTAGAACGTTGTGGACTTTT
>All.fam_Fam_690_30_1  Nr. of seq. 1 Alignment length(with gaps) = 30 Alignment score = 0.000000 
Cele.WS201_Fam_79_30_3                     TTTCTAGAAAAATCTGGAAACTTCTAGAAT
                                           ******************************
Consensus:
                                           TTTCTAGAAAAATCTGGAAACTTCTAGAAT

TTTCTAGAAAAATCTGGAAACTTCTAGAAT
>All.fam_Fam_691_30_1  Nr. of seq. 1 Alignment length(with gaps) = 30 Alignment score = 0.000000 
Cele.WS201_Fam_260_30_1                    AATTTGATTATTTCCGAATTTTTTAGCGAA
                                           ******************************
Consensus:
                                           AATTTGATTATTTCCGAATTTTTTAGCGAA

AATTTGATTATTTCCGAATTTTTTAGCGAA
>All.fam_Fam_692_30_1  Nr. of seq. 1 Alignment length(with gaps) = 30 Alignment score = 0.000000 
Cele.WS201_Fam_261_30_1                    TGGTGGAACTGGATTCGGCAGTGGAAATGC
                                           ******************************
Consensus:
                                           TGGTGGAACTGGATTCGGCAGTGGAAATGC

TGGTGGAACTGGATTCGGCAGTGGAAATGC
>All.fam_Fam_693_30_1  Nr. of seq. 1 Alignment length(with gaps) = 30 Alignment score = 0.000000 
Cele.WS201_Fam_262_30_1                    GAAAAATTGATCTACAGCGAGATTTGGAGT
                                           ******************************
Consensus:
                                           GAAAAATTGATCTACAGCGAGATTTGGAGT

GAAAAATTGATCTACAGCGAGATTTGGAGT
>All.fam_Fam_694_30_1  Nr. of seq. 1 Alignment length(with gaps) = 30 Alignment score = 0.000000 
Cele.WS201_Fam_264_30_1                    CAAACTACAGTAGCACTGTAGTACCATAAC
                                           ******************************
Consensus:
                                           CAAACTACAGTAGCACTGTAGTACCATAAC

CAAACTACAGTAGCACTGTAGTACCATAAC
>All.fam_Fam_695_30_1  Nr. of seq. 1 Alignment length(with gaps) = 30 Alignment score = 0.000000 
Cele.WS201_Fam_265_30_1                    TATGAAAGATCCTTCGATCAAGAAGTCACG
                                           ******************************
Consensus:
                                           TATGAAAGATCCTTCGATCAAGAAGTCACG

TATGAAAGATCCTTCGATCAAGAAGTCACG
>All.fam_Fam_696_30_1  Nr. of seq. 1 Alignment length(with gaps) = 30 Alignment score = 0.000000 
Cele.WS201_Fam_266_30_1                    AAAATCAAAAATTAGATGAATTTTCGAATA
                                           ******************************
Consensus:
                                           AAAATCAAAAATTAGATGAATTTTCGAATA

AAAATCAAAAATTAGATGAATTTTCGAATA
>All.fam_Fam_697_30_1  Nr. of seq. 1 Alignment length(with gaps) = 30 Alignment score = 0.000000 
Cele.WS201_Fam_267_30_1                    TTTTTCAACTTTTTCAGTTGAAGATTCCAT
                                           ******************************
Consensus:
                                           TTTTTCAACTTTTTCAGTTGAAGATTCCAT

TTTTTCAACTTTTTCAGTTGAAGATTCCAT
>All.fam_Fam_698_30_1  Nr. of seq. 1 Alignment length(with gaps) = 30 Alignment score = 0.000000 
Cele.WS201_Fam_268_30_1                    ATCTACTTTTTCAGATTCCGTCGAAACTTG
                                           ******************************
Consensus:
                                           ATCTACTTTTTCAGATTCCGTCGAAACTTG

ATCTACTTTTTCAGATTCCGTCGAAACTTG
>All.fam_Fam_699_30_1  Nr. of seq. 1 Alignment length(with gaps) = 30 Alignment score = 0.000000 
Cele.WS201_Fam_269_30_1                    ACTACCCAACCGGCTCCGGCAACTAGTCCG
                                           ******************************
Consensus:
                                           ACTACCCAACCGGCTCCGGCAACTAGTCCG

ACTACCCAACCGGCTCCGGCAACTAGTCCG
>All.fam_Fam_700_30_1  Nr. of seq. 1 Alignment length(with gaps) = 30 Alignment score = 0.000000 
Crema.WS247_Fam_87_30_3                    AGGATCAGTCCACGAGGAGCCCACAGCCGG
                                           ******************************
Consensus:
                                           AGGATCAGTCCACGAGGAGCCCACAGCCGG

AGGATCAGTCCACGAGGAGCCCACAGCCGG
>All.fam_Fam_701_30_1  Nr. of seq. 1 Alignment length(with gaps) = 30 Alignment score = 0.000000 
Crema.WS247_Fam_122_30_2                   AAAAAGGATCAAAAGAAACCCGCCGAAGAG
                                           ******************************
Consensus:
                                           AAAAAGGATCAAAAGAAACCCGCCGAAGAG

AAAAAGGATCAAAAGAAACCCGCCGAAGAG
>All.fam_Fam_702_30_1  Nr. of seq. 1 Alignment length(with gaps) = 30 Alignment score = 0.000000 
Crema.WS247_Fam_246_30_1                   ATGAAATTATCATGTTTTTGGATATTTTTA
                                           ******************************
Consensus:
                                           ATGAAATTATCATGTTTTTGGATATTTTTA

ATGAAATTATCATGTTTTTGGATATTTTTA
>All.fam_Fam_703_30_1  Nr. of seq. 1 Alignment length(with gaps) = 30 Alignment score = 0.000000 
Crema.WS247_Fam_247_30_1                   CGAGGAGCTCAGAATCTGAGGAGGAGAGCA
                                           ******************************
Consensus:
                                           CGAGGAGCTCAGAATCTGAGGAGGAGAGCA

CGAGGAGCTCAGAATCTGAGGAGGAGAGCA
>All.fam_Fam_704_30_1  Nr. of seq. 1 Alignment length(with gaps) = 30 Alignment score = 0.000000 
Crema.WS247_Fam_248_30_1                   TATTGGTTAAAATAGGTTAATAAACAGTAA
                                           ******************************
Consensus:
                                           TATTGGTTAAAATAGGTTAATAAACAGTAA

TATTGGTTAAAATAGGTTAATAAACAGTAA
>All.fam_Fam_705_30_1  Nr. of seq. 1 Alignment length(with gaps) = 30 Alignment score = 0.000000 
Crema.WS247_Fam_249_30_1                   AGTCCTACAGTAACCCAGAACTTGAGGAGG
                                           ******************************
Consensus:
                                           AGTCCTACAGTAACCCAGAACTTGAGGAGG

AGTCCTACAGTAACCCAGAACTTGAGGAGG
>All.fam_Fam_706_30_1  Nr. of seq. 1 Alignment length(with gaps) = 30 Alignment score = 0.000000 
Crema.WS247_Fam_250_30_1                   CTCCAGAATCCTCCAGAAGACGTCACGACA
                                           ******************************
Consensus:
                                           CTCCAGAATCCTCCAGAAGACGTCACGACA

CTCCAGAATCCTCCAGAAGACGTCACGACA
>All.fam_Fam_707_29_1  Nr. of seq. 1 Alignment length(with gaps) = 29 Alignment score = 0.000000 
Cbren.WS247_Fam_40_29_8                    AACGCTGCGTTCCAGCGTTCAAAAGTTTC
                                           *****************************
Consensus:
                                           AACGCTGCGTTCCAGCGTTCAAAAGTTTC

AACGCTGCGTTCCAGCGTTCAAAAGTTTC
>All.fam_Fam_708_29_1  Nr. of seq. 1 Alignment length(with gaps) = 29 Alignment score = 0.000000 
Cbren.WS247_Fam_97_29_3                    GACATTGGCCCTGAATTCAAATAGAAATT
                                           *****************************
Consensus:
                                           GACATTGGCCCTGAATTCAAATAGAAATT

GACATTGGCCCTGAATTCAAATAGAAATT
>All.fam_Fam_709_29_1  Nr. of seq. 1 Alignment length(with gaps) = 29 Alignment score = 0.000000 
Cbren.WS247_Fam_135_29_2                   AGAGTCACCAGAGTCACCCCAGAGTCAGT
                                           *****************************
Consensus:
                                           AGAGTCACCAGAGTCACCCCAGAGTCAGT

AGAGTCACCAGAGTCACCCCAGAGTCAGT
>All.fam_Fam_710_29_1  Nr. of seq. 1 Alignment length(with gaps) = 29 Alignment score = 0.000000 
Cbren.WS247_Fam_136_29_2                   CGGGCCAATTCGGGCCATTTTAAACCAAC
                                           *****************************
Consensus:
                                           CGGGCCAATTCGGGCCATTTTAAACCAAC

CGGGCCAATTCGGGCCATTTTAAACCAAC
>All.fam_Fam_711_29_1  Nr. of seq. 1 Alignment length(with gaps) = 29 Alignment score = 0.000000 
Cbren.WS247_Fam_137_29_2                   TTTCTAGGCCACCAAATCAAAAATTTGAG
                                           *****************************
Consensus:
                                           TTTCTAGGCCACCAAATCAAAAATTTGAG

TTTCTAGGCCACCAAATCAAAAATTTGAG
>All.fam_Fam_712_29_1  Nr. of seq. 1 Alignment length(with gaps) = 29 Alignment score = 0.000000 
Cbren.WS247_Fam_293_29_1                   GCCTAAACAGCCTAAATCGGCCCAAATCG
                                           *****************************
Consensus:
                                           GCCTAAACAGCCTAAATCGGCCCAAATCG

GCCTAAACAGCCTAAATCGGCCCAAATCG
>All.fam_Fam_713_29_1  Nr. of seq. 1 Alignment length(with gaps) = 29 Alignment score = 0.000000 
Cbren.WS247_Fam_294_29_1                   GCAGACCAGACGGTAAAAATTGGAGCTAA
                                           *****************************
Consensus:
                                           GCAGACCAGACGGTAAAAATTGGAGCTAA

GCAGACCAGACGGTAAAAATTGGAGCTAA
>All.fam_Fam_714_29_1  Nr. of seq. 1 Alignment length(with gaps) = 29 Alignment score = 0.000000 
Cbren.WS247_Fam_295_29_1                   TTTGGGTCTGCTTATTATTTCCCATACCG
                                           *****************************
Consensus:
                                           TTTGGGTCTGCTTATTATTTCCCATACCG

TTTGGGTCTGCTTATTATTTCCCATACCG
>All.fam_Fam_715_29_1  Nr. of seq. 1 Alignment length(with gaps) = 29 Alignment score = 0.000000 
Cbren.WS247_Fam_296_29_1                   TCAACTGCTATGAAATCTTCTGCTATATC
                                           *****************************
Consensus:
                                           TCAACTGCTATGAAATCTTCTGCTATATC

TCAACTGCTATGAAATCTTCTGCTATATC
>All.fam_Fam_716_29_1  Nr. of seq. 1 Alignment length(with gaps) = 29 Alignment score = 0.000000 
Cbren.WS247_Fam_297_29_1                   TCTGGAAGTTCTGGAAGGTCCTAGAAGTT
                                           *****************************
Consensus:
                                           TCTGGAAGTTCTGGAAGGTCCTAGAAGTT

TCTGGAAGTTCTGGAAGGTCCTAGAAGTT
>All.fam_Fam_717_29_1  Nr. of seq. 1 Alignment length(with gaps) = 29 Alignment score = 0.000000 
Cbren.WS247_Fam_298_29_1                   AAGTGCCGCTTCCAGGCGTCATGATCCAA
                                           *****************************
Consensus:
                                           AAGTGCCGCTTCCAGGCGTCATGATCCAA

AAGTGCCGCTTCCAGGCGTCATGATCCAA
>All.fam_Fam_718_29_1  Nr. of seq. 1 Alignment length(with gaps) = 29 Alignment score = 0.000000 
Cbrig.WS247_Fam_191_29_1                   GATCCAGGTCACCCGGTCAAGGTCACCCG
                                           *****************************
Consensus:
                                           GATCCAGGTCACCCGGTCAAGGTCACCCG

GATCCAGGTCACCCGGTCAAGGTCACCCG
>All.fam_Fam_719_29_1  Nr. of seq. 1 Alignment length(with gaps) = 29 Alignment score = 0.000000 
Cbrig.WS247_Fam_194_29_1                   GATGCCAGTGATATACTCCCGTATATCCT
                                           *****************************
Consensus:
                                           GATGCCAGTGATATACTCCCGTATATCCT

GATGCCAGTGATATACTCCCGTATATCCT
>All.fam_Fam_720_29_1  Nr. of seq. 1 Alignment length(with gaps) = 29 Alignment score = 0.000000 
Cele.WS201_Fam_111_29_2                    AAGGATTTCCCACTATGTCAATACATTGT
                                           *****************************
Consensus:
                                           AAGGATTTCCCACTATGTCAATACATTGT

AAGGATTTCCCACTATGTCAATACATTGT
>All.fam_Fam_721_29_1  Nr. of seq. 1 Alignment length(with gaps) = 29 Alignment score = 0.000000 
Crema.WS247_Fam_56_29_5                    TCCGGATTCCGGAAAATGAAAATTTTCAT
                                           *****************************
Consensus:
                                           TCCGGATTCCGGAAAATGAAAATTTTCAT

TCCGGATTCCGGAAAATGAAAATTTTCAT
>All.fam_Fam_722_29_1  Nr. of seq. 1 Alignment length(with gaps) = 29 Alignment score = 0.000000 
Crema.WS247_Fam_57_29_5                    TACGAATTTATAATCGAAATTCTCAAAAA
                                           *****************************
Consensus:
                                           TACGAATTTATAATCGAAATTCTCAAAAA

TACGAATTTATAATCGAAATTCTCAAAAA
>All.fam_Fam_723_29_1  Nr. of seq. 1 Alignment length(with gaps) = 29 Alignment score = 0.000000 
Crema.WS247_Fam_252_29_1                   TCCGCCCACTTTTAAGGTTCTTTTTATGA
                                           *****************************
Consensus:
                                           TCCGCCCACTTTTAAGGTTCTTTTTATGA

TCCGCCCACTTTTAAGGTTCTTTTTATGA
>All.fam_Fam_724_29_1  Nr. of seq. 1 Alignment length(with gaps) = 29 Alignment score = 0.000000 
Crema.WS247_Fam_253_29_1                   AGCTGCTTAATTACTATCCAATCGTATGG
                                           *****************************
Consensus:
                                           AGCTGCTTAATTACTATCCAATCGTATGG

AGCTGCTTAATTACTATCCAATCGTATGG
>All.fam_Fam_725_29_1  Nr. of seq. 1 Alignment length(with gaps) = 29 Alignment score = 0.000000 
Crema.WS247_Fam_254_29_1                   TCCGGTTCCGGATTCCGGATGAATTTTTT
                                           *****************************
Consensus:
                                           TCCGGTTCCGGATTCCGGATGAATTTTTT

TCCGGTTCCGGATTCCGGATGAATTTTTT
>All.fam_Fam_726_29_1  Nr. of seq. 1 Alignment length(with gaps) = 29 Alignment score = 0.000000 
Crema.WS247_Fam_255_29_1                   TTAAGCAGCTGCACATGGATGAATGCTAA
                                           *****************************
Consensus:
                                           TTAAGCAGCTGCACATGGATGAATGCTAA

TTAAGCAGCTGCACATGGATGAATGCTAA
>All.fam_Fam_727_29_1  Nr. of seq. 1 Alignment length(with gaps) = 29 Alignment score = 0.000000 
Crema.WS247_Fam_256_29_1                   GTTTCAAAACGTCCTTTTCTCAAAAAACG
                                           *****************************
Consensus:
                                           GTTTCAAAACGTCCTTTTCTCAAAAAACG

GTTTCAAAACGTCCTTTTCTCAAAAAACG
>All.fam_Fam_728_28_1  Nr. of seq. 1 Alignment length(with gaps) = 28 Alignment score = 0.000000 
Cbren.WS247_Fam_74_28_4                    GGATGTCTGTTAGAATATCTGAATATCC
                                           ****************************
Consensus:
                                           GGATGTCTGTTAGAATATCTGAATATCC

GGATGTCTGTTAGAATATCTGAATATCC
>All.fam_Fam_729_28_1  Nr. of seq. 1 Alignment length(with gaps) = 28 Alignment score = 0.000000 
Cbren.WS247_Fam_138_28_2                   TTGCGCGTAACTTACGAAATATTGGAAT
                                           ****************************
Consensus:
                                           TTGCGCGTAACTTACGAAATATTGGAAT

TTGCGCGTAACTTACGAAATATTGGAAT
>All.fam_Fam_730_28_1  Nr. of seq. 1 Alignment length(with gaps) = 28 Alignment score = 0.000000 
Cbren.WS247_Fam_299_28_1                   TCAAATTCCTTGCTGGAACTTTAAAATT
                                           ****************************
Consensus:
                                           TCAAATTCCTTGCTGGAACTTTAAAATT

TCAAATTCCTTGCTGGAACTTTAAAATT
>All.fam_Fam_731_28_1  Nr. of seq. 1 Alignment length(with gaps) = 28 Alignment score = 0.000000 
Cbren.WS247_Fam_300_28_1                   AAAAAGCTGAAATTTTGGAGGAAACTGG
                                           ****************************
Consensus:
                                           AAAAAGCTGAAATTTTGGAGGAAACTGG

AAAAAGCTGAAATTTTGGAGGAAACTGG
>All.fam_Fam_732_28_1  Nr. of seq. 1 Alignment length(with gaps) = 28 Alignment score = 0.000000 
Cbren.WS247_Fam_301_28_1                   AGAAAAAAAGAGAATCAAATTAAAATAG
                                           ****************************
Consensus:
                                           AGAAAAAAAGAGAATCAAATTAAAATAG

AGAAAAAAAGAGAATCAAATTAAAATAG
>All.fam_Fam_733_28_1  Nr. of seq. 1 Alignment length(with gaps) = 28 Alignment score = 0.000000 
Cbren.WS247_Fam_302_28_1                   AGGTGGCTCCACTCCTCACAGGTCCCCA
                                           ****************************
Consensus:
                                           AGGTGGCTCCACTCCTCACAGGTCCCCA

AGGTGGCTCCACTCCTCACAGGTCCCCA
>All.fam_Fam_734_28_1  Nr. of seq. 1 Alignment length(with gaps) = 28 Alignment score = 0.000000 
Cbrig.WS247_Fam_195_28_1                   TACAGTAATCCAAGAAATTAGTTAAAAC
                                           ****************************
Consensus:
                                           TACAGTAATCCAAGAAATTAGTTAAAAC

TACAGTAATCCAAGAAATTAGTTAAAAC
>All.fam_Fam_735_28_1  Nr. of seq. 1 Alignment length(with gaps) = 28 Alignment score = 0.000000 
Cbrig.WS247_Fam_196_28_1                   GAAAAATTGGGGGTCAAAAAATCGAAGT
                                           ****************************
Consensus:
                                           GAAAAATTGGGGGTCAAAAAATCGAAGT

GAAAAATTGGGGGTCAAAAAATCGAAGT
>All.fam_Fam_736_28_1  Nr. of seq. 1 Alignment length(with gaps) = 28 Alignment score = 0.000000 
Cbrig.WS247_Fam_197_28_1                   GGATTCCGGACCCAGAAGTCCGGAGTCA
                                           ****************************
Consensus:
                                           GGATTCCGGACCCAGAAGTCCGGAGTCA

GGATTCCGGACCCAGAAGTCCGGAGTCA
>All.fam_Fam_737_28_1  Nr. of seq. 1 Alignment length(with gaps) = 28 Alignment score = 0.000000 
Cele.WS201_Fam_77_28_3                     ATCGATTTTACNTTGAAAATCGGAAATT
                                           ****************************
Consensus:
                                           ATCGATTTTACNTTGAAAATCGGAAATT

ATCGATTTTACNTTGAAAATCGGAAATT
>All.fam_Fam_738_28_1  Nr. of seq. 1 Alignment length(with gaps) = 28 Alignment score = 0.000000 
Cele.WS201_Fam_112_28_2                    CAAAGATGCCGAATTACCCGAGATCGGA
                                           ****************************
Consensus:
                                           CAAAGATGCCGAATTACCCGAGATCGGA

CAAAGATGCCGAATTACCCGAGATCGGA
>All.fam_Fam_739_28_1  Nr. of seq. 1 Alignment length(with gaps) = 28 Alignment score = 0.000000 
Cele.WS201_Fam_113_28_2                    CACTGACCAAAGAAAAACAAAACACGTG
                                           ****************************
Consensus:
                                           CACTGACCAAAGAAAAACAAAACACGTG

CACTGACCAAAGAAAAACAAAACACGTG
>All.fam_Fam_740_27_1  Nr. of seq. 1 Alignment length(with gaps) = 27 Alignment score = 0.000000 
Cbren.WS247_Fam_46_27_7                    ACACACGCACTGTCGATTTTTAGGGGC
                                           ***************************
Consensus:
                                           ACACACGCACTGTCGATTTTTAGGGGC

ACACACGCACTGTCGATTTTTAGGGGC
>All.fam_Fam_741_27_1  Nr. of seq. 1 Alignment length(with gaps) = 27 Alignment score = 0.000000 
Cbren.WS247_Fam_65_27_5                    AACACCAGANTAGTTATAACATAGGGT
                                           ***************************
Consensus:
                                           AACACCAGANTAGTTATAACATAGGGT

AACACCAGANTAGTTATAACATAGGGT
>All.fam_Fam_742_27_1  Nr. of seq. 1 Alignment length(with gaps) = 27 Alignment score = 0.000000 
Cbren.WS247_Fam_139_27_2                   CTTCCGGGCCTTCCGGGCCTTCCGCGC
                                           ***************************
Consensus:
                                           CTTCCGGGCCTTCCGGGCCTTCCGCGC

CTTCCGGGCCTTCCGGGCCTTCCGCGC
>All.fam_Fam_743_27_1  Nr. of seq. 1 Alignment length(with gaps) = 27 Alignment score = 0.000000 
Cbren.WS247_Fam_303_27_1                   ACTGATTTTCGAGAAAATTTCGCAAAA
                                           ***************************
Consensus:
                                           ACTGATTTTCGAGAAAATTTCGCAAAA

ACTGATTTTCGAGAAAATTTCGCAAAA
>All.fam_Fam_744_27_1  Nr. of seq. 1 Alignment length(with gaps) = 27 Alignment score = 0.000000 
Cbren.WS247_Fam_304_27_1                   TCCTGAACCACCTGGAGTTCCTGGACT
                                           ***************************
Consensus:
                                           TCCTGAACCACCTGGAGTTCCTGGACT

TCCTGAACCACCTGGAGTTCCTGGACT
>All.fam_Fam_745_27_1  Nr. of seq. 1 Alignment length(with gaps) = 27 Alignment score = 0.000000 
Cbren.WS247_Fam_305_27_1                   AAGTCCGATCCGGTCTATTTCGTCCCA
                                           ***************************
Consensus:
                                           AAGTCCGATCCGGTCTATTTCGTCCCA

AAGTCCGATCCGGTCTATTTCGTCCCA
>All.fam_Fam_746_27_1  Nr. of seq. 1 Alignment length(with gaps) = 27 Alignment score = 0.000000 
Cbrig.WS247_Fam_38_27_4                    ATAGATACCATAGATACCATAGATACC
                                           ***************************
Consensus:
                                           ATAGATACCATAGATACCATAGATACC

ATAGATACCATAGATACCATAGATACC
>All.fam_Fam_747_27_1  Nr. of seq. 1 Alignment length(with gaps) = 27 Alignment score = 0.000000 
Cbrig.WS247_Fam_58_27_3                    AACCCCATGAACCCCATGAACCCCATT
                                           ***************************
Consensus:
                                           AACCCCATGAACCCCATGAACCCCATT

AACCCCATGAACCCCATGAACCCCATT
>All.fam_Fam_748_27_1  Nr. of seq. 1 Alignment length(with gaps) = 27 Alignment score = 0.000000 
Cbrig.WS247_Fam_198_27_1                   GTGGTAGTCTCCTCGACATATGGAGTC
                                           ***************************
Consensus:
                                           GTGGTAGTCTCCTCGACATATGGAGTC

GTGGTAGTCTCCTCGACATATGGAGTC
>All.fam_Fam_749_27_1  Nr. of seq. 1 Alignment length(with gaps) = 27 Alignment score = 0.000000 
Cbrig.WS247_Fam_199_27_1                   TTCCACGTCTTCCACGTCTTCCACGTT
                                           ***************************
Consensus:
                                           TTCCACGTCTTCCACGTCTTCCACGTT

TTCCACGTCTTCCACGTCTTCCACGTT
>All.fam_Fam_750_27_1  Nr. of seq. 1 Alignment length(with gaps) = 27 Alignment score = 0.000000 
Cbrig.WS247_Fam_200_27_1                   CCGAGGATCCCATGGATCTCAAGGATC
                                           ***************************
Consensus:
                                           CCGAGGATCCCATGGATCTCAAGGATC

CCGAGGATCCCATGGATCTCAAGGATC
>All.fam_Fam_751_27_1  Nr. of seq. 1 Alignment length(with gaps) = 27 Alignment score = 0.000000 
Cbrig.WS247_Fam_202_27_1                   TATTTTTGAGGCACGTAACGTGCCTTG
                                           ***************************
Consensus:
                                           TATTTTTGAGGCACGTAACGTGCCTTG

TATTTTTGAGGCACGTAACGTGCCTTG
>All.fam_Fam_752_27_1  Nr. of seq. 1 Alignment length(with gaps) = 27 Alignment score = 0.000000 
Cbrig.WS247_Fam_203_27_1                   CCACCATTTCCTCCATTTCCGCCATGG
                                           ***************************
Consensus:
                                           CCACCATTTCCTCCATTTCCGCCATGG

CCACCATTTCCTCCATTTCCGCCATGG
>All.fam_Fam_753_27_1  Nr. of seq. 1 Alignment length(with gaps) = 27 Alignment score = 0.000000 
Cbrig.WS247_Fam_204_27_1                   CAAGTACCGTACTTTTGATCTCTGAAA
                                           ***************************
Consensus:
                                           CAAGTACCGTACTTTTGATCTCTGAAA

CAAGTACCGTACTTTTGATCTCTGAAA
>All.fam_Fam_754_27_1  Nr. of seq. 1 Alignment length(with gaps) = 27 Alignment score = 0.000000 
Cele.WS201_Fam_42_27_6                     AAATCGCCAAAATTGAAAATTTCCGGC
                                           ***************************
Consensus:
                                           AAATCGCCAAAATTGAAAATTTCCGGC

AAATCGCCAAAATTGAAAATTTCCGGC
>All.fam_Fam_755_27_1  Nr. of seq. 1 Alignment length(with gaps) = 27 Alignment score = 0.000000 
Cele.WS201_Fam_271_27_1                    GGCCAAATCTGGTGTTCAAATTTTTTA
                                           ***************************
Consensus:
                                           GGCCAAATCTGGTGTTCAAATTTTTTA

GGCCAAATCTGGTGTTCAAATTTTTTA
>All.fam_Fam_756_27_1  Nr. of seq. 1 Alignment length(with gaps) = 27 Alignment score = 0.000000 
Cele.WS201_Fam_272_27_1                    GCTGCTGGAGGATCAACTTCAACAACT
                                           ***************************
Consensus:
                                           GCTGCTGGAGGATCAACTTCAACAACT

GCTGCTGGAGGATCAACTTCAACAACT
>All.fam_Fam_757_27_1  Nr. of seq. 1 Alignment length(with gaps) = 27 Alignment score = 0.000000 
Cele.WS201_Fam_273_27_1                    TATTATAAATATAATATTACCTATTAT
                                           ***************************
Consensus:
                                           TATTATAAATATAATATTACCTATTAT

TATTATAAATATAATATTACCTATTAT
>All.fam_Fam_758_27_1  Nr. of seq. 1 Alignment length(with gaps) = 27 Alignment score = 0.000000 
Crema.WS247_Fam_16_27_17                   CGCTAGAATCGNCTGGGGTGCCTGCGG
                                           ***************************
Consensus:
                                           CGCTAGAATCGNCTGGGGTGCCTGCGG

CGCTAGAATCGNCTGGGGTGCCTGCGG
>All.fam_Fam_759_27_1  Nr. of seq. 1 Alignment length(with gaps) = 27 Alignment score = 0.000000 
Crema.WS247_Fam_259_27_1                   GTACCAGGAGTACCACCTCCTCCAGTA
                                           ***************************
Consensus:
                                           GTACCAGGAGTACCACCTCCTCCAGTA

GTACCAGGAGTACCACCTCCTCCAGTA
>All.fam_Fam_760_27_1  Nr. of seq. 1 Alignment length(with gaps) = 27 Alignment score = 0.000000 
Crema.WS247_Fam_260_27_1                   TGATAGCGATGATAGCGATGATAGCGA
                                           ***************************
Consensus:
                                           TGATAGCGATGATAGCGATGATAGCGA

TGATAGCGATGATAGCGATGATAGCGA
>All.fam_Fam_761_27_1  Nr. of seq. 1 Alignment length(with gaps) = 27 Alignment score = 0.000000 
Crema.WS247_Fam_261_27_1                   TTCTCATTAGAGCGCACGTGCCATCGG
                                           ***************************
Consensus:
                                           TTCTCATTAGAGCGCACGTGCCATCGG

TTCTCATTAGAGCGCACGTGCCATCGG
>All.fam_Fam_762_27_1  Nr. of seq. 1 Alignment length(with gaps) = 27 Alignment score = 0.000000 
Crema.WS247_Fam_262_27_1                   TACAGTAACCCAGTCAAGATTTAGAAC
                                           ***************************
Consensus:
                                           TACAGTAACCCAGTCAAGATTTAGAAC

TACAGTAACCCAGTCAAGATTTAGAAC
>All.fam_Fam_763_27_1  Nr. of seq. 1 Alignment length(with gaps) = 27 Alignment score = 0.000000 
Crema.WS247_Fam_263_27_1                   TGTATGGTCCTGTGGTTCCACCAGTGG
                                           ***************************
Consensus:
                                           TGTATGGTCCTGTGGTTCCACCAGTGG

TGTATGGTCCTGTGGTTCCACCAGTGG
>All.fam_Fam_764_27_1  Nr. of seq. 1 Alignment length(with gaps) = 27 Alignment score = 0.000000 
Crema.WS247_Fam_264_27_1                   GAAATCCGGCGCCCCGGGGCCATCCTC
                                           ***************************
Consensus:
                                           GAAATCCGGCGCCCCGGGGCCATCCTC

GAAATCCGGCGCCCCGGGGCCATCCTC
>All.fam_Fam_765_26_1  Nr. of seq. 1 Alignment length(with gaps) = 26 Alignment score = 0.000000 
Cbren.WS247_Fam_140_26_2                   ACCTACAGTAATCCTAACTGTAGGTG
                                           **************************
Consensus:
                                           ACCTACAGTAATCCTAACTGTAGGTG

ACCTACAGTAATCCTAACTGTAGGTG
>All.fam_Fam_766_26_1  Nr. of seq. 1 Alignment length(with gaps) = 26 Alignment score = 0.000000 
Cbrig.WS247_Fam_60_26_3                    AGTACTCTTTGAAATTCTGAAACTAC
                                           **************************
Consensus:
                                           AGTACTCTTTGAAATTCTGAAACTAC

AGTACTCTTTGAAATTCTGAAACTAC
>All.fam_Fam_767_26_1  Nr. of seq. 1 Alignment length(with gaps) = 26 Alignment score = 0.000000 
Cbrig.WS247_Fam_205_26_1                   ACCTAATTTTACAAAATCGAGGTCCG
                                           **************************
Consensus:
                                           ACCTAATTTTACAAAATCGAGGTCCG

ACCTAATTTTACAAAATCGAGGTCCG
>All.fam_Fam_768_26_1  Nr. of seq. 1 Alignment length(with gaps) = 26 Alignment score = 0.000000 
Cbrig.WS247_Fam_206_26_1                   GAATACTACAATAGTCCTAATATCCA
                                           **************************
Consensus:
                                           GAATACTACAATAGTCCTAATATCCA

GAATACTACAATAGTCCTAATATCCA
>All.fam_Fam_769_26_1  Nr. of seq. 1 Alignment length(with gaps) = 26 Alignment score = 0.000000 
Cbrig.WS247_Fam_207_26_1                   GACAATATCAACGAAGGAGATGAGCC
                                           **************************
Consensus:
                                           GACAATATCAACGAAGGAGATGAGCC

GACAATATCAACGAAGGAGATGAGCC
>All.fam_Fam_770_26_1  Nr. of seq. 1 Alignment length(with gaps) = 26 Alignment score = 0.000000 
Cele.WS201_Fam_21_26_13                    CAGAGTCACTATTTTTGGTGAANGGT
                                           **************************
Consensus:
                                           CAGAGTCACTATTTTTGGTGAANGGT

CAGAGTCACTATTTTTGGTGAANGGT
>All.fam_Fam_771_26_1  Nr. of seq. 1 Alignment length(with gaps) = 26 Alignment score = 0.000000 
Cele.WS201_Fam_27_26_9                     TTAGACCATTAGATGAATTTCCAAAG
                                           **************************
Consensus:
                                           TTAGACCATTAGATGAATTTCCAAAG

TTAGACCATTAGATGAATTTCCAAAG
>All.fam_Fam_772_26_1  Nr. of seq. 1 Alignment length(with gaps) = 26 Alignment score = 0.000000 
Cele.WS201_Fam_39_26_7                     CATTGCGGCGGATTTTAGAAAAATGG
                                           **************************
Consensus:
                                           CATTGCGGCGGATTTTAGAAAAATGG

CATTGCGGCGGATTTTAGAAAAATGG
>All.fam_Fam_773_26_1  Nr. of seq. 1 Alignment length(with gaps) = 26 Alignment score = 0.000000 
Cele.WS201_Fam_80_26_3                     CAAAACCGGCAATTGCCGAAAATTCC
                                           **************************
Consensus:
                                           CAAAACCGGCAATTGCCGAAAATTCC

CAAAACCGGCAATTGCCGAAAATTCC
>All.fam_Fam_774_26_1  Nr. of seq. 1 Alignment length(with gaps) = 26 Alignment score = 0.000000 
Cele.WS201_Fam_116_26_2                    TGAAATTCCACAAAATATCGATTTTC
                                           **************************
Consensus:
                                           TGAAATTCCACAAAATATCGATTTTC

TGAAATTCCACAAAATATCGATTTTC
>All.fam_Fam_775_26_1  Nr. of seq. 1 Alignment length(with gaps) = 26 Alignment score = 0.000000 
Cele.WS201_Fam_274_26_1                    AAAATTAATAGATTTTCCAAACTTTG
                                           **************************
Consensus:
                                           AAAATTAATAGATTTTCCAAACTTTG

AAAATTAATAGATTTTCCAAACTTTG
>All.fam_Fam_776_26_1  Nr. of seq. 1 Alignment length(with gaps) = 26 Alignment score = 0.000000 
Cele.WS201_Fam_275_26_1                    ATCTACAGTACCCCTATTCTAGAGTG
                                           **************************
Consensus:
                                           ATCTACAGTACCCCTATTCTAGAGTG

ATCTACAGTACCCCTATTCTAGAGTG
>All.fam_Fam_777_26_1  Nr. of seq. 1 Alignment length(with gaps) = 26 Alignment score = 0.000000 
Cele.WS201_Fam_276_26_1                    CGTAGTAATAAATCCAACCTGCCATT
                                           **************************
Consensus:
                                           CGTAGTAATAAATCCAACCTGCCATT

CGTAGTAATAAATCCAACCTGCCATT
>All.fam_Fam_778_26_1  Nr. of seq. 1 Alignment length(with gaps) = 26 Alignment score = 0.000000 
Cele.WS201_Fam_278_26_1                    TGTCAGTGCAAAATGTTTTATTATTT
                                           **************************
Consensus:
                                           TGTCAGTGCAAAATGTTTTATTATTT

TGTCAGTGCAAAATGTTTTATTATTT
>All.fam_Fam_779_25_1  Nr. of seq. 1 Alignment length(with gaps) = 25 Alignment score = 0.000000 
Cbren.WS247_Fam_141_25_2                   CCGGATGTCCAGGAATCCGAATGTC
                                           *************************
Consensus:
                                           CCGGATGTCCAGGAATCCGAATGTC

CCGGATGTCCAGGAATCCGAATGTC
>All.fam_Fam_780_25_1  Nr. of seq. 1 Alignment length(with gaps) = 25 Alignment score = 0.000000 
Cbrig.WS247_Fam_208_25_1                   CATAGCTGACATTGCTGACCTAGAC
                                           *************************
Consensus:
                                           CATAGCTGACATTGCTGACCTAGAC

CATAGCTGACATTGCTGACCTAGAC
>All.fam_Fam_781_25_1  Nr. of seq. 1 Alignment length(with gaps) = 25 Alignment score = 0.000000 
Cbrig.WS247_Fam_210_25_1                   TCTGAATCTCTGAATTACCTATTAT
                                           *************************
Consensus:
                                           TCTGAATCTCTGAATTACCTATTAT

TCTGAATCTCTGAATTACCTATTAT
>All.fam_Fam_782_25_1  Nr. of seq. 1 Alignment length(with gaps) = 25 Alignment score = 0.000000 
Cele.WS201_Fam_8_25_38                     TTTACTCTCTGGCTTCACANTATAT
                                           *************************
Consensus:
                                           TTTACTCTCTGGCTTCACANTATAT

TTTACTCTCTGGCTTCACANTATAT
>All.fam_Fam_783_25_1  Nr. of seq. 1 Alignment length(with gaps) = 25 Alignment score = 0.000000 
Cele.WS201_Fam_52_25_4                     TATTTACTCTAATGTTCTGCCAATT
                                           *************************
Consensus:
                                           TATTTACTCTAATGTTCTGCCAATT

TATTTACTCTAATGTTCTGCCAATT
>All.fam_Fam_784_25_1  Nr. of seq. 1 Alignment length(with gaps) = 25 Alignment score = 0.000000 
Crema.WS247_Fam_266_25_1                   TCTTTCTCTCTTTTTTTCATTATTT
                                           *************************
Consensus:
                                           TCTTTCTCTCTTTTTTTCATTATTT

TCTTTCTCTCTTTTTTTCATTATTT
>All.fam_Fam_785_25_1  Nr. of seq. 1 Alignment length(with gaps) = 25 Alignment score = 0.000000 
Crema.WS247_Fam_267_25_1                   TTCCGACTTCCGGGCGTTTTTTCAC
                                           *************************
Consensus:
                                           TTCCGACTTCCGGGCGTTTTTTCAC

TTCCGACTTCCGGGCGTTTTTTCAC
>All.fam_Fam_786_25_1  Nr. of seq. 1 Alignment length(with gaps) = 25 Alignment score = 0.000000 
Crema.WS247_Fam_268_25_1                   ATCTAGGCTCCGCCCACTTAGAGAC
                                           *************************
Consensus:
                                           ATCTAGGCTCCGCCCACTTAGAGAC

ATCTAGGCTCCGCCCACTTAGAGAC
>All.fam_Fam_787_25_1  Nr. of seq. 1 Alignment length(with gaps) = 25 Alignment score = 0.000000 
Crema.WS247_Fam_269_25_1                   TTTCTCTTCCACGGCCACCACGGGA
                                           *************************
Consensus:
                                           TTTCTCTTCCACGGCCACCACGGGA

TTTCTCTTCCACGGCCACCACGGGA
>All.fam_Fam_788_24_1  Nr. of seq. 1 Alignment length(with gaps) = 24 Alignment score = 0.000000 
Cbren.WS247_Fam_64_24_5                    NNCGTGGGAAAATGCCCAGAGGCA
                                           ************************
Consensus:
                                           NNCGTGGGAAAATGCCCAGAGGCA

NNCGTGGGAAAATGCCCAGAGGCA
>All.fam_Fam_789_24_1  Nr. of seq. 1 Alignment length(with gaps) = 24 Alignment score = 0.000000 
Cbren.WS247_Fam_142_24_2                   GGCAACTTGCCGAAGGTCTAGATG
                                           ************************
Consensus:
                                           GGCAACTTGCCGAAGGTCTAGATG

GGCAACTTGCCGAAGGTCTAGATG
>All.fam_Fam_790_24_1  Nr. of seq. 1 Alignment length(with gaps) = 24 Alignment score = 0.000000 
Cbren.WS247_Fam_143_24_2                   CTTGGCTTCAGTTTCAGCCTTGGT
                                           ************************
Consensus:
                                           CTTGGCTTCAGTTTCAGCCTTGGT

CTTGGCTTCAGTTTCAGCCTTGGT
>All.fam_Fam_791_24_1  Nr. of seq. 1 Alignment length(with gaps) = 24 Alignment score = 0.000000 
Cbren.WS247_Fam_145_24_2                   CATACATCCTATTTTCAGTCCTGC
                                           ************************
Consensus:
                                           CATACATCCTATTTTCAGTCCTGC

CATACATCCTATTTTCAGTCCTGC
>All.fam_Fam_792_24_1  Nr. of seq. 1 Alignment length(with gaps) = 24 Alignment score = 0.000000 
Cbren.WS247_Fam_146_24_2                   CACCGGACTTACAGCCGTACTTAC
                                           ************************
Consensus:
                                           CACCGGACTTACAGCCGTACTTAC

CACCGGACTTACAGCCGTACTTAC
>All.fam_Fam_793_24_1  Nr. of seq. 1 Alignment length(with gaps) = 24 Alignment score = 0.000000 
Cbren.WS247_Fam_147_24_2                   TACACACTTTTTATTCAAGAGGAC
                                           ************************
Consensus:
                                           TACACACTTTTTATTCAAGAGGAC

TACACACTTTTTATTCAAGAGGAC
>All.fam_Fam_794_24_1  Nr. of seq. 1 Alignment length(with gaps) = 24 Alignment score = 0.000000 
Cbren.WS247_Fam_307_24_1                   CCAGAAAAAAAAGAATTCCGTAAG
                                           ************************
Consensus:
                                           CCAGAAAAAAAAGAATTCCGTAAG

CCAGAAAAAAAAGAATTCCGTAAG
[truncated: 121,132 more chars]
