# Supplementary material for: High evolutionary turnover of satellite families in Caenorhabditis
Source: BMC Evol Biol. 2015 Oct 5;15:218. doi: 10.1186/s12862-015-0495-x (PMC4595182; doi:10.1186/s12862-015-0495-x)
Supplement: Additional file 1: — Files containing the description of all satellites and their families in several formats (31 files). (ZIP 1068 kb) [file 12862_2015_495_MOESM1_ESM.zip › Allfam.Caeno.fa]

 ************************************************************
The program is running under the following parameters:
   Output:
      Prefix of the family name All.fam
      Columns for the name: 40
      Cluster with more that 0 sequences are printed
      File with the table: ../resultats/Allfam0.6.noMhapla.fam.t.0
      File with families in format fasta: ../resultats/Allfam0.6.noMhapla.fam.fa.0
   Alphabet 0 (size 5)  (0:dna bases, 1 aminoacids, 2 codons)
   Length of the mer 1
   Circular permutations are allowed
   Reverse sequencess are considerd.
   Sequences are aligned while similarity > 0.000000
   Alignment score: Normalized respect to the length and number of sequences.
   Alignment parameters:
      opening gap: -3.000000
      extensio gap: -1.000000
      extreme gaph: -0.500000
   Concensus type:  without gap columns
   Similarity matrix file: ../resultats/Allfam0.6.noMhapla.matsim
   Multifasta file: ../resultats/Allfam0.6.noMhapla.fa

 ************************************************************
There are 1175 alignments:

>All.fam_Fam_1_20_5  Nr. of seq. 5 Alignment length(with gaps) = 21 Alignment score = 0.585714 
 AaatTCcaGAAnaTTCTaGa
>All.fam_Fam_2_12_5  Nr. of seq. 5 Alignment length(with gaps) = 15 Alignment score = 0.737778 
 GCTTAGGCTTAG
>All.fam_Fam_3_35_4  Nr. of seq. 4 Alignment length(with gaps) = 44 Alignment score = 0.594697 
 cCgAtTTGCCGGAAaTTTtcAattcCGGCAAtTTG
>All.fam_Fam_4_27_4  Nr. of seq. 4 Alignment length(with gaps) = 27 Alignment score = 0.613169 
 GGAccacccGGAcCacCAGGAcCacca
>All.fam_Fam_5_24_4  Nr. of seq. 4 Alignment length(with gaps) = 24 Alignment score = 0.695602 
 tcTaGGTCATGACCTAAttTttTt
>All.fam_Fam_6_20_4  Nr. of seq. 4 Alignment length(with gaps) = 20 Alignment score = 0.677778 
 TTtCTaGGCCATCagagAga
>All.fam_Fam_7_14_4  Nr. of seq. 4 Alignment length(with gaps) = 17 Alignment score = 0.643791 
 cGGAATCcGGAATC
>All.fam_Fam_8_14_4  Nr. of seq. 4 Alignment length(with gaps) = 14 Alignment score = 0.857143 
 AAGtCGGAAGtCGG
>All.fam_Fam_9_12_4  Nr. of seq. 4 Alignment length(with gaps) = 14 Alignment score = 0.750000 
 GCTCCaGCTCCa
>All.fam_Fam_10_14_4  Nr. of seq. 4 Alignment length(with gaps) = 14 Alignment score = 0.777778 
 tGTAGTtTGTAgTt
>All.fam_Fam_11_13_4  Nr. of seq. 4 Alignment length(with gaps) = 13 Alignment score = 0.602564 
 TTTTTncAaATtt
>All.fam_Fam_12_11_4  Nr. of seq. 4 Alignment length(with gaps) = 12 Alignment score = 0.678241 
 cCGgTaAATTA
>All.fam_Fam_13_10_4  Nr. of seq. 4 Alignment length(with gaps) = 10 Alignment score = 0.822222 
 TaGAAgTTTC
>All.fam_Fam_14_163_3  Nr. of seq. 3 Alignment length(with gaps) = 163 Alignment score = 0.653715 
 gAAAaATTcGAAAAATcnGTTTtTGAnCccCaAAATCGnnATTTTcGcTTCCaAcaTTTTTCtGAATgAACGAATTCACgCaAATctTTtTGTAAAAngTTaatcaCnatnATanttttgtTctaAgATcTGctTGtTCTGnCtTTTtanAAAAtTCaTATGn
>All.fam_Fam_15_102_3  Nr. of seq. 3 Alignment length(with gaps) = 104 Alignment score = 0.664530 
 aATTGATCGTCCaACTGAttctCTtGAcTCcAccACnATCAAtcGnTCnACgTATCAAGGaGGtACTGGaGAnAGATaTgCnGCtnCaAGACCnAAaGATgc
>All.fam_Fam_16_42_3  Nr. of seq. 3 Alignment length(with gaps) = 42 Alignment score = 0.677249 
 GACTCGGTCGAtgtnnnGGTgGATTCcGTnGAnGTACTgGTn
>All.fam_Fam_17_39_3  Nr. of seq. 3 Alignment length(with gaps) = 40 Alignment score = 0.672222 
 GAnGCTTCaGTGaCgGCtgCgGTgGTGGTCTCtTCgcCn
>All.fam_Fam_18_36_3  Nr. of seq. 3 Alignment length(with gaps) = 36 Alignment score = 0.864198 
 GGACAAnCtGGACCACCAGGACCACcAGGAGtCGAc
>All.fam_Fam_19_33_3  Nr. of seq. 3 Alignment length(with gaps) = 33 Alignment score = 0.717172 
 ACTGGAGCAGCttgtTCGaCTGGttTCTCtTca
>All.fam_Fam_20_32_3  Nr. of seq. 3 Alignment length(with gaps) = 32 Alignment score = 0.673611 
 GcGACAtTTcngAAcCgaGaCATTtCgAAACC
>All.fam_Fam_21_30_3  Nr. of seq. 3 Alignment length(with gaps) = 30 Alignment score = 0.748148 
 CCaGCaCCAGCtCCaGcaGCcGAAGAGACn
>All.fam_Fam_22_25_3  Nr. of seq. 3 Alignment length(with gaps) = 28 Alignment score = 0.599206 
 TTTAGAATTTcaGAAnTTTcgGAaT
>All.fam_Fam_23_26_3  Nr. of seq. 3 Alignment length(with gaps) = 28 Alignment score = 0.626984 
 AATTCCCGCCAAAatntttaaTTTTG
>All.fam_Fam_24_23_3  Nr. of seq. 3 Alignment length(with gaps) = 27 Alignment score = 0.580247 
 aAAGCCTAAAAAGtCCngGcCTa
>All.fam_Fam_25_24_3  Nr. of seq. 3 Alignment length(with gaps) = 24 Alignment score = 0.833333 
 TCCTTCTTgGCCTTgtCaTCAGCc
>All.fam_Fam_26_21_3  Nr. of seq. 3 Alignment length(with gaps) = 23 Alignment score = 0.647343 
 atTTTTGAcCaAAAATTAGtc
>All.fam_Fam_27_19_3  Nr. of seq. 3 Alignment length(with gaps) = 22 Alignment score = 0.651515 
 cTAAGCCTAAGCCtAAGnn
>All.fam_Fam_28_22_3  Nr. of seq. 3 Alignment length(with gaps) = 22 Alignment score = 0.621212 
 GTnGATTTACGGnAGctTctgt
>All.fam_Fam_29_21_3  Nr. of seq. 3 Alignment length(with gaps) = 22 Alignment score = 0.580808 
 aAGCcnATTTtGanCnATTTT
>All.fam_Fam_30_18_3  Nr. of seq. 3 Alignment length(with gaps) = 21 Alignment score = 0.613757 
 CgaAAAAAAATCcCGGaA
>All.fam_Fam_31_19_3  Nr. of seq. 3 Alignment length(with gaps) = 21 Alignment score = 0.671958 
 TaGAgGtCCCAAAAAAaAn
>All.fam_Fam_32_21_3  Nr. of seq. 3 Alignment length(with gaps) = 21 Alignment score = 0.703704 
 ATGGcCTAGAaTTccAnAAtG
>All.fam_Fam_33_20_3  Nr. of seq. 3 Alignment length(with gaps) = 21 Alignment score = 0.650794 
 tTTGAntTTTTnAgTCnAAA
>All.fam_Fam_34_17_3  Nr. of seq. 3 Alignment length(with gaps) = 18 Alignment score = 0.660494 
 TCTCtTTTACTACcgan
>All.fam_Fam_35_17_3  Nr. of seq. 3 Alignment length(with gaps) = 17 Alignment score = 0.790850 
 CTCaTTGACTACatTTg
>All.fam_Fam_36_16_3  Nr. of seq. 3 Alignment length(with gaps) = 16 Alignment score = 0.694444 
 TCTGTctgTCTGTnTg
>All.fam_Fam_37_16_3  Nr. of seq. 3 Alignment length(with gaps) = 16 Alignment score = 0.666667 
 CTcttAGGCTcttAGG
>All.fam_Fam_38_16_3  Nr. of seq. 3 Alignment length(with gaps) = 16 Alignment score = 0.777778 
 cGGAAGCCCGgAAGcc
>All.fam_Fam_39_16_3  Nr. of seq. 3 Alignment length(with gaps) = 16 Alignment score = 0.680556 
 tAGTTGCgAAnTgTCn
>All.fam_Fam_40_12_3  Nr. of seq. 3 Alignment length(with gaps) = 15 Alignment score = 0.548148 
 aGGatGTGGAGG
>All.fam_Fam_41_15_3  Nr. of seq. 3 Alignment length(with gaps) = 15 Alignment score = 0.940741 
 GAAACCgGACATTTC
>All.fam_Fam_42_14_3  Nr. of seq. 3 Alignment length(with gaps) = 14 Alignment score = 0.682540 
 GnCCCTAGnCCcTA
>All.fam_Fam_43_12_3  Nr. of seq. 3 Alignment length(with gaps) = 12 Alignment score = 0.722222 
 ttTTtATTtTTA
>All.fam_Fam_44_12_3  Nr. of seq. 3 Alignment length(with gaps) = 12 Alignment score = 0.851852 
 TAgGTATAgGTA
>All.fam_Fam_45_11_3  Nr. of seq. 3 Alignment length(with gaps) = 11 Alignment score = 0.656566 
 TgGctGAAAAa
>All.fam_Fam_46_11_3  Nr. of seq. 3 Alignment length(with gaps) = 11 Alignment score = 0.757576 
 AGcCtTaAAAT
>All.fam_Fam_47_10_3  Nr. of seq. 3 Alignment length(with gaps) = 10 Alignment score = 0.733333 
 CGAGActCaA
>All.fam_Fam_48_234_2  Nr. of seq. 2 Alignment length(with gaps) = 234 Alignment score = 0.709402 
 ACAcacCGTGCTgaaAACaTTCAaGAcaTTCCacTcTCaCAacCgaaGTCAaagCTTATCCATCcGAaTTCAGCTAcGAGAAaCTaCCAGAaCAcGTTGTTCCAGTTGTgGTGGAaGAAACcGAGAAGAAGGAcGAGCCATCaTTGAAATCcAAGATTACcGGAcTcTTCAAGAAGTCAcCagCTCATgCTcGACTATCCAATCTCcGAACAATACGAcGGACCAcTcGAaTCa
>All.fam_Fam_49_108_2  Nr. of seq. 2 Alignment length(with gaps) = 108 Alignment score = 0.802469 
 GGAGAaaGaTATGCCAAGAAaGTcCCAgCTGACAAcAAGATcCTcCAAGGaGATGGcCAACAgTTCGAAGCaAAaACACAGAAcCAAGAaGACTTCACTCACATCAGT
>All.fam_Fam_50_73_2  Nr. of seq. 2 Alignment length(with gaps) = 73 Alignment score = 0.636986 
 GGTCTGCTAAaTaaaActTTGTAGTTTGTAGTCTAGCAGACCaAAATTTaTTaAAAACtgCagaaaaTTGatg
>All.fam_Fam_51_49_2  Nr. of seq. 2 Alignment length(with gaps) = 49 Alignment score = 0.636054 
 TCCTTcTTaGCCTTGgCaTCAGcaTCagcCTTGGTCTTgGCTTCaAGag
>All.fam_Fam_52_45_2  Nr. of seq. 2 Alignment length(with gaps) = 45 Alignment score = 0.703704 
 CaTCcACCaCaACcaCTGAaGCTCCAACCACCACaACCAaGaAAC
>All.fam_Fam_53_43_2  Nr. of seq. 2 Alignment length(with gaps) = 43 Alignment score = 0.662791 
 CcgAAAAtTTTCcaaAACCGGCAATTGCCaAAaTTGCCGAacg
>All.fam_Fam_54_40_2  Nr. of seq. 2 Alignment length(with gaps) = 40 Alignment score = 0.666667 
 GTCCGGATGTCCacgAgtTTGcCTGTgTgTCTGTCTGTaT
>All.fam_Fam_55_38_2  Nr. of seq. 2 Alignment length(with gaps) = 38 Alignment score = 0.640351 
 GaAATTCAAATTTTaattcTgtgAAAAtATTTTGGCGG
>All.fam_Fam_56_34_2  Nr. of seq. 2 Alignment length(with gaps) = 34 Alignment score = 0.651961 
 gaagtcGGAAGTCGGAAGTAAAATTccTaATCCg
>All.fam_Fam_57_33_2  Nr. of seq. 2 Alignment length(with gaps) = 33 Alignment score = 0.656566 
 aAAAATCgATTTTcTCggAAAAcgATTTTCCAG
>All.fam_Fam_58_33_2  Nr. of seq. 2 Alignment length(with gaps) = 33 Alignment score = 0.656566 
 GCAaTTGCAcAagTCgAAaATTAgCAaTAGAGC
>All.fam_Fam_59_33_2  Nr. of seq. 2 Alignment length(with gaps) = 33 Alignment score = 0.717172 
 ATCCTCCTTGgcaacCTCCAGCaTATCCaCCGG
>All.fam_Fam_60_32_2  Nr. of seq. 2 Alignment length(with gaps) = 32 Alignment score = 0.713542 
 CTAcAAACTACAaAAaCTgAGACTAcAGAAGa
>All.fam_Fam_61_32_2  Nr. of seq. 2 Alignment length(with gaps) = 32 Alignment score = 0.645833 
 AGcCATTTTTGaCCaATTTTaaGaCaATTTgC
>All.fam_Fam_62_30_2  Nr. of seq. 2 Alignment length(with gaps) = 30 Alignment score = 0.666667 
 TGACCTAATTTTcTcGtAtTTTCTAggTCa
>All.fam_Fam_63_29_2  Nr. of seq. 2 Alignment length(with gaps) = 29 Alignment score = 0.632184 
 GATTCCACCTcCACCAGCTCCgattctcc
>All.fam_Fam_64_29_2  Nr. of seq. 2 Alignment length(with gaps) = 29 Alignment score = 0.632184 
 ATTTACGGAGCTaaAaGtcTTAtATGTgG
>All.fam_Fam_65_28_2  Nr. of seq. 2 Alignment length(with gaps) = 28 Alignment score = 0.630952 
 CATCCGGACAgACAGACAcaCagatGGA
>All.fam_Fam_66_27_2  Nr. of seq. 2 Alignment length(with gaps) = 27 Alignment score = 0.703704 
 aaAGACTACaaAGACTACaaAGACTAC
>All.fam_Fam_67_27_2  Nr. of seq. 2 Alignment length(with gaps) = 27 Alignment score = 0.703704 
 TACaGTaCcTACAGTGCcTACaGTGCc
>All.fam_Fam_68_26_2  Nr. of seq. 2 Alignment length(with gaps) = 26 Alignment score = 0.756410 
 GATCCTAGAaACTACaGTAACcCCag
>All.fam_Fam_69_26_2  Nr. of seq. 2 Alignment length(with gaps) = 26 Alignment score = 0.717949 
 TTTTCGaAAAAgTTTTCGGaCcAAAc
>All.fam_Fam_70_26_2  Nr. of seq. 2 Alignment length(with gaps) = 26 Alignment score = 0.698718 
 ATTGAAATCTaGgTCATgaCCTAaAa
>All.fam_Fam_71_25_2  Nr. of seq. 2 Alignment length(with gaps) = 25 Alignment score = 0.713333 
 GGTCCGATCCGGcCTGGCCTggtcc
>All.fam_Fam_72_24_2  Nr. of seq. 2 Alignment length(with gaps) = 24 Alignment score = 0.638889 
 AAgAtTCGcAAAATTTCcaAcAAA
>All.fam_Fam_73_23_2  Nr. of seq. 2 Alignment length(with gaps) = 23 Alignment score = 0.666667 
 TGGcTgAAAAATAGacAAnTTTT
>All.fam_Fam_74_23_2  Nr. of seq. 2 Alignment length(with gaps) = 23 Alignment score = 0.659420 
 CTGAGGCTaaCTgAGAtTTTTGg
>All.fam_Fam_75_23_2  Nr. of seq. 2 Alignment length(with gaps) = 23 Alignment score = 0.659420 
 TaTCaACAAGTTGTGTTTtTgac
>All.fam_Fam_76_23_2  Nr. of seq. 2 Alignment length(with gaps) = 23 Alignment score = 0.681159 
 tTgGTGGCCTAACTTTTccTgAT
>All.fam_Fam_77_23_2  Nr. of seq. 2 Alignment length(with gaps) = 23 Alignment score = 0.681159 
 CCGCCCACTaTTGacccTTAGCT
>All.fam_Fam_78_23_2  Nr. of seq. 2 Alignment length(with gaps) = 23 Alignment score = 0.659420 
 AAAATcAaCccAAAATCATGAat
>All.fam_Fam_79_22_2  Nr. of seq. 2 Alignment length(with gaps) = 22 Alignment score = 0.636364 
 AGCCAAAAtcAtGGGTTTcaAG
>All.fam_Fam_80_22_2  Nr. of seq. 2 Alignment length(with gaps) = 22 Alignment score = 0.674242 
 aCAAATTTaAGtcATTTgAGGC
>All.fam_Fam_81_22_2  Nr. of seq. 2 Alignment length(with gaps) = 22 Alignment score = 0.651515 
 GCCTGACaGaCCTGAGcaCAtg
>All.fam_Fam_82_22_2  Nr. of seq. 2 Alignment length(with gaps) = 22 Alignment score = 0.696970 
 TACAGTAAgCcCAgaAAAAAGC
>All.fam_Fam_83_22_2  Nr. of seq. 2 Alignment length(with gaps) = 22 Alignment score = 0.643939 
 TACAGTAaTCCTaGaGagTCAc
>All.fam_Fam_84_22_2  Nr. of seq. 2 Alignment length(with gaps) = 22 Alignment score = 0.674242 
 aTcTACaGTAATcTCCATTTTg
>All.fam_Fam_85_22_2  Nr. of seq. 2 Alignment length(with gaps) = 22 Alignment score = 0.681818 
 CATTTTTCAaGaTTTTcTaGgC
>All.fam_Fam_86_22_2  Nr. of seq. 2 Alignment length(with gaps) = 22 Alignment score = 0.712121 
 TTTTaAGTCGaTTTTtGACTaT
>All.fam_Fam_87_22_2  Nr. of seq. 2 Alignment length(with gaps) = 22 Alignment score = 0.666667 
 CTACAAAcTacAaCtGCCTAGG
>All.fam_Fam_88_22_2  Nr. of seq. 2 Alignment length(with gaps) = 22 Alignment score = 0.643939 
 AAaAGCCTaAAAAAaCcCAaAc
>All.fam_Fam_89_22_2  Nr. of seq. 2 Alignment length(with gaps) = 22 Alignment score = 0.689394 
 gCTtAAAATgCaCATTTTTgAa
>All.fam_Fam_90_21_2  Nr. of seq. 2 Alignment length(with gaps) = 21 Alignment score = 0.650794 
 AAAAATCGATaAAATcTattg
>All.fam_Fam_91_21_2  Nr. of seq. 2 Alignment length(with gaps) = 21 Alignment score = 0.682540 
 AGcCTCAGgAAAAATTCCagA
>All.fam_Fam_92_21_2  Nr. of seq. 2 Alignment length(with gaps) = 21 Alignment score = 0.650794 
 GaCCTAGAATCcCaAcAaCAT
>All.fam_Fam_93_21_2  Nr. of seq. 2 Alignment length(with gaps) = 21 Alignment score = 0.706349 
 TGTCGATTTACGacGaTCgAa
>All.fam_Fam_94_21_2  Nr. of seq. 2 Alignment length(with gaps) = 21 Alignment score = 0.650794 
 TGGcAAagTTCTacCGAAATT
>All.fam_Fam_95_21_2  Nr. of seq. 2 Alignment length(with gaps) = 21 Alignment score = 0.714286 
 gaAAAAtAGCTTAAAaTTGAT
>All.fam_Fam_96_21_2  Nr. of seq. 2 Alignment length(with gaps) = 21 Alignment score = 0.936508 
 GATTCaGTCGAGGTACTGGTG
>All.fam_Fam_97_21_2  Nr. of seq. 2 Alignment length(with gaps) = 21 Alignment score = 0.698413 
 CTACAAACTACAaaATgaAaA
>All.fam_Fam_98_20_2  Nr. of seq. 2 Alignment length(with gaps) = 20 Alignment score = 0.633333 
 AAATTGaCGGcaAATTaaGA
>All.fam_Fam_99_20_2  Nr. of seq. 2 Alignment length(with gaps) = 20 Alignment score = 0.700000 
 TTTaGGCCGTTaCaGGCCGa
>All.fam_Fam_100_20_2  Nr. of seq. 2 Alignment length(with gaps) = 20 Alignment score = 0.708333 
 TCAAAGGACCtCgATAaTTg
>All.fam_Fam_101_20_2  Nr. of seq. 2 Alignment length(with gaps) = 20 Alignment score = 0.666667 
 CTTAaCCTCTACAaAcagtC
>All.fam_Fam_102_20_2  Nr. of seq. 2 Alignment length(with gaps) = 20 Alignment score = 0.666667 
 TCAACTaCTATaccTTaGAC
>All.fam_Fam_103_20_2  Nr. of seq. 2 Alignment length(with gaps) = 20 Alignment score = 0.666667 
 TGGcCTAGaaTCCCAAaAaG
>All.fam_Fam_104_20_2  Nr. of seq. 2 Alignment length(with gaps) = 20 Alignment score = 0.733333 
 TcAGCCcAaTTTTTGAGGaC
>All.fam_Fam_105_19_2  Nr. of seq. 2 Alignment length(with gaps) = 19 Alignment score = 0.640351 
 AATAGCAGTTGAtcACccc
>All.fam_Fam_106_19_2  Nr. of seq. 2 Alignment length(with gaps) = 19 Alignment score = 0.657895 
 AAAgaTTCAAAAcTTTTTc
>All.fam_Fam_107_19_2  Nr. of seq. 2 Alignment length(with gaps) = 19 Alignment score = 0.684211 
 ATTCcTCCtTccTTTTCTC
>All.fam_Fam_108_19_2  Nr. of seq. 2 Alignment length(with gaps) = 19 Alignment score = 0.789474 
 GAAaTGCGCCAAGaCACaA
>All.fam_Fam_109_19_2  Nr. of seq. 2 Alignment length(with gaps) = 19 Alignment score = 0.719298 
 TGACGCaTTTTCaGTGccT
>All.fam_Fam_110_19_2  Nr. of seq. 2 Alignment length(with gaps) = 19 Alignment score = 0.649123 
 AaTGGTcCCATGGcAcTTc
>All.fam_Fam_111_19_2  Nr. of seq. 2 Alignment length(with gaps) = 19 Alignment score = 0.649123 
 gCCTAAaCcCAAGaGTaAG
>All.fam_Fam_112_18_2  Nr. of seq. 2 Alignment length(with gaps) = 18 Alignment score = 0.629630 
 TATAATgcATATAAtgTA
>All.fam_Fam_113_18_2  Nr. of seq. 2 Alignment length(with gaps) = 18 Alignment score = 0.685185 
 CaaAAAAATTTTTTTTtt
>All.fam_Fam_114_18_2  Nr. of seq. 2 Alignment length(with gaps) = 18 Alignment score = 0.629630 
 AcCaTGACCTanTTTTTA
>All.fam_Fam_115_18_2  Nr. of seq. 2 Alignment length(with gaps) = 18 Alignment score = 0.629630 
 GAgTTcCTGGATTggAAG
>All.fam_Fam_116_18_2  Nr. of seq. 2 Alignment length(with gaps) = 18 Alignment score = 0.666667 
 TTaATGGGttTTAAgGTT
>All.fam_Fam_117_18_2  Nr. of seq. 2 Alignment length(with gaps) = 18 Alignment score = 0.703704 
 aGgGACaAAAAAcAGGAG
>All.fam_Fam_118_18_2  Nr. of seq. 2 Alignment length(with gaps) = 18 Alignment score = 0.629630 
 CCAcaTCCACcGTaTCCa
>All.fam_Fam_119_17_2  Nr. of seq. 2 Alignment length(with gaps) = 17 Alignment score = 0.686275 
 AATCTcaGAATCtTCAG
>All.fam_Fam_120_17_2  Nr. of seq. 2 Alignment length(with gaps) = 17 Alignment score = 0.656863 
 GaAATCTGACgaATATa
>All.fam_Fam_121_17_2  Nr. of seq. 2 Alignment length(with gaps) = 17 Alignment score = 0.686275 
 GATCcAAgGATcCTAAG
>All.fam_Fam_122_17_2  Nr. of seq. 2 Alignment length(with gaps) = 17 Alignment score = 0.647059 
 TcAaAgTTTTcTAATTC
>All.fam_Fam_123_17_2  Nr. of seq. 2 Alignment length(with gaps) = 17 Alignment score = 0.647059 
 cTCTaGGAAcTCaGAAA
>All.fam_Fam_124_17_2  Nr. of seq. 2 Alignment length(with gaps) = 17 Alignment score = 0.656863 
 aAgaCCGGCaAATCGGC
>All.fam_Fam_125_16_2  Nr. of seq. 2 Alignment length(with gaps) = 16 Alignment score = 0.635417 
 GTACTGTAGGGagagg
>All.fam_Fam_126_16_2  Nr. of seq. 2 Alignment length(with gaps) = 16 Alignment score = 0.718750 
 GGTcCTgGGGTCCTGg
>All.fam_Fam_127_16_2  Nr. of seq. 2 Alignment length(with gaps) = 16 Alignment score = 0.802083 
 ACGCTATaACGCTATa
>All.fam_Fam_128_16_2  Nr. of seq. 2 Alignment length(with gaps) = 16 Alignment score = 0.635417 
 aAGATTTTCaTTTagG
>All.fam_Fam_129_16_2  Nr. of seq. 2 Alignment length(with gaps) = 16 Alignment score = 0.708333 
 TaTAAGCaTATaAGCT
>All.fam_Fam_130_16_2  Nr. of seq. 2 Alignment length(with gaps) = 16 Alignment score = 0.708333 
 CtGAAAAATTTTGagG
>All.fam_Fam_131_16_2  Nr. of seq. 2 Alignment length(with gaps) = 16 Alignment score = 0.666667 
 ACCCAgGgACcCATAg
>All.fam_Fam_132_16_2  Nr. of seq. 2 Alignment length(with gaps) = 16 Alignment score = 0.750000 
 AaATTCAGAAAccCAG
>All.fam_Fam_133_16_2  Nr. of seq. 2 Alignment length(with gaps) = 16 Alignment score = 0.833333 
 GaTCCAGGGaTCCAGG
>All.fam_Fam_134_16_2  Nr. of seq. 2 Alignment length(with gaps) = 16 Alignment score = 0.666667 
 TCCAAaaTTCCGAaAc
>All.fam_Fam_135_16_2  Nr. of seq. 2 Alignment length(with gaps) = 16 Alignment score = 0.666667 
 TGGTCCTcTGGcCCac
>All.fam_Fam_136_15_2  Nr. of seq. 2 Alignment length(with gaps) = 15 Alignment score = 0.688889 
 GaTACAGTAAtCCCa
>All.fam_Fam_137_14_2  Nr. of seq. 2 Alignment length(with gaps) = 14 Alignment score = 0.690476 
 GTTGCGAgTTGCga
>All.fam_Fam_138_14_2  Nr. of seq. 2 Alignment length(with gaps) = 14 Alignment score = 0.666667 
 CCGcGCCTGGatCT
>All.fam_Fam_139_14_2  Nr. of seq. 2 Alignment length(with gaps) = 14 Alignment score = 0.809524 
 TCCTTaTTCCTTaT
>All.fam_Fam_140_13_2  Nr. of seq. 2 Alignment length(with gaps) = 13 Alignment score = 0.705128 
 ACATTTTCgcAAt
>All.fam_Fam_141_12_2  Nr. of seq. 2 Alignment length(with gaps) = 12 Alignment score = 0.666667 
 CCtGGTcCTGGT
>All.fam_Fam_142_12_2  Nr. of seq. 2 Alignment length(with gaps) = 12 Alignment score = 0.694444 
 AAAAAAaTCGac
>All.fam_Fam_143_12_2  Nr. of seq. 2 Alignment length(with gaps) = 12 Alignment score = 0.694444 
 CcATCCATCCgt
>All.fam_Fam_144_11_2  Nr. of seq. 2 Alignment length(with gaps) = 11 Alignment score = 0.651515 
 tGACAacTTCA
>All.fam_Fam_145_11_2  Nr. of seq. 2 Alignment length(with gaps) = 11 Alignment score = 0.636364 
 AaTCaTGGTcG
>All.fam_Fam_146_11_2  Nr. of seq. 2 Alignment length(with gaps) = 11 Alignment score = 0.757576 
 CAgCGCCTaAC
>All.fam_Fam_147_11_2  Nr. of seq. 2 Alignment length(with gaps) = 11 Alignment score = 0.636364 
 AAAaagGCCCA
>All.fam_Fam_148_11_2  Nr. of seq. 2 Alignment length(with gaps) = 11 Alignment score = 0.757576 
 ATcGTAAgCCT
>All.fam_Fam_149_11_2  Nr. of seq. 2 Alignment length(with gaps) = 11 Alignment score = 0.636364 
 TaGAGCacTTT
>All.fam_Fam_150_10_2  Nr. of seq. 2 Alignment length(with gaps) = 10 Alignment score = 0.733333 
 GACCAgcCTA
>All.fam_Fam_151_10_2  Nr. of seq. 2 Alignment length(with gaps) = 10 Alignment score = 0.733333 
 CGATTTcaGC
>All.fam_Fam_152_10_2  Nr. of seq. 2 Alignment length(with gaps) = 10 Alignment score = 0.733333 
 cTTCAGaATC
>All.fam_Fam_153_254_1  Nr. of seq. 1 Alignment length(with gaps) = 254 Alignment score = 0.000000 
 TTTTTTTGATTTTTTGTCATAGAAACGTTCTACATTCAATTTCAAGTTACGTCCCAAAATTTCAGGCCCAAATCTCTTATTTGAACAAAGTTATTAAGGATTGTTCTAAGCATGTACTTAAGCCAAAATTCGGTTTCAGGCTTTTGTCCATAACTTCGTATCGAGAAGAGATCTCGATCTGATATTCGAATTCGGTACCTAAATTTGAATGTAAAACGTTTTCATAACAAAAAATCTCAAAAAATTGACAAACA
>All.fam_Fam_154_226_1  Nr. of seq. 1 Alignment length(with gaps) = 226 Alignment score = 0.000000 
 AAATAGTTCATCTACAGCCCTAACTTTTAGTGCGTATTTTATTATTAAATGAAAACGACCATTTATAAGCAAAAATAGATAAATTTACGAAACTTTGAAAAATCACAAATCACTTCAAACCAACTTTTTTAGAAAAGTCTTTCAGAAACTTTGTAGCAAATTCCAAGCTCTTTCAGAAGATACCAAAAACATCCCAGTAGGTACAAGAAGCTCCAAGCAGTTACAG
>All.fam_Fam_155_222_1  Nr. of seq. 1 Alignment length(with gaps) = 222 Alignment score = 0.000000 
 TTCTGATTAGACAACTACCTGATGCTGTCATCGGTGTCACATGCCGTAACCAACCATTCAGATTTGGGTTTTTCGAAAATACAAACTGCATTGAGAAATTGCGTATTTGGCTCGTGAGAGCACAAACTACATAATTCTAATTTTAATCCATTTCCTCCAGATAAATTACAGCCAGGCCAAAGCAGCAACTCGATAGATTTACTCATTCCAATCAGATTACTC
>All.fam_Fam_156_218_1  Nr. of seq. 1 Alignment length(with gaps) = 218 Alignment score = 0.000000 
 GGACTTGAAATCAGGGAATTATTGATTTAGTTTTTAGAAGCTTCTCAATTTTAACAGAATGATCAGATCAAATGATTCGTATAGACAGTGCATGTAAAGACGCTGGTCGTTGCTCAAAAAGCCCCGGCCCCCCGTCGGGAAGAGACAGAATTCACATACAACTGACTAATAAACCGCTCAATACAGACCGCCCCATTAAAATTATAAAAGGATGAAAG
>All.fam_Fam_157_200_1  Nr. of seq. 1 Alignment length(with gaps) = 200 Alignment score = 0.000000 
 AAATCTTTCAAAATCTAGGACCTACTCAAAAAGGAGAGGAAGATTCTTAAGATTTTCAAAGAATTCAGAAGACAGGTTCCAATCTTCAATACACTTTCGAACACAGCTAAACCTTTGACTGACCGAAATATCAGTCAGCCATAGCCGTCGGGGCTCGAAAGTGTAAAGGAAACCGGGAAATTGTCAAAAGAATACTAAGA
>All.fam_Fam_158_200_1  Nr. of seq. 1 Alignment length(with gaps) = 200 Alignment score = 0.000000 
 TGTGGTCCAGAAGGTATGACTGAAAATTCACTTTTTCTGCTTGAACTTGGCAGATTTAAAATTTTTCAAAATGCTGTTTTCAAATTCTGAAAGAACTTAAAATTTGCTACAAAATGGCTACGGGAATTTCTAAAAAAGTTAGTTTCAAGCCAGAAATTAATTTTCAAAAATTGGAAAATCTATTAATTTTGTATATAAAT
>All.fam_Fam_159_199_1  Nr. of seq. 1 Alignment length(with gaps) = 199 Alignment score = 0.000000 
 CAGAGATCAGTATGGTCAAATCAAACAAACATAAAAACAAAGAATCAAATTAAAATAGAGAAGGAGTGAGACATACGAATGGATTTCACTAGAACTTGCAGGCAATTTTAAAAAGAAACTCTATCCATCTGTATGCTCCAAAAGACCACTGAAACCGTCGAATGGACCTCCGAAGAAGCGCAGACCCCCGAAGGAAAAG
>All.fam_Fam_160_194_1  Nr. of seq. 1 Alignment length(with gaps) = 194 Alignment score = 0.000000 
 TCTCTAAATATCTCTGTTCGTATTACAGATACAGAAAAACGGTTTTCACCATTCGAACGAGCATATTTTCTTACATCAGATTCTATGGATTTCTAATTTCCTCACCCGTTTAGTTTTTATTTAAAACCAAAAAAGTGCTCATTTCCACGCGACATCATCATTTCCTAGGTTTTCCATACCTCGAAATATACAAA
>All.fam_Fam_161_192_1  Nr. of seq. 1 Alignment length(with gaps) = 192 Alignment score = 0.000000 
 TTGTCAACTAATAAAATGCTAAGTAGATAAAATTGTACTCAATTTGTCAGTTGATCAATTTTTCTGTATCTATCAAGGAAACCGAGATATAGAACATCAATCCTTCCGTATCGCTATCCAGGCAGCAAGTGCGCTCTGCTGCTTTTCTGTTCAGACGCTCATATCTCAATCAGGAAAAACGACATCAAAAAG
>All.fam_Fam_162_192_1  Nr. of seq. 1 Alignment length(with gaps) = 192 Alignment score = 0.000000 
 TTCAGCTTCATTTTTCACCAAATTCAAAATAACTCATTTCATTCAGATCCTACTANAAAAAGAAAACCACCAATCGAAAGAACTCGTTGATTTACATCAAGTTCTATGGTTAATCTNTTTTCTCATCTTCTTATTTCATTTTTATGATCAAAAAACTGTCCGCGAGAAATCAATTTGACATTTTCGCCACTT
>All.fam_Fam_163_192_1  Nr. of seq. 1 Alignment length(with gaps) = 192 Alignment score = 0.000000 
 GTCCGATGAAAACGAAATGAGTTGCGTGTGATTTACTGAATTTCAGCATTCAATTTGGGCGAAAATTAGAAAATGAAGTCTTGCACAGCGTTTTTCGATTGTGAAACAAGAAAATAAGAAAAAGTGGACATTCTATCCATAGAACTAGAACNAACTCAACGAGATCTTTCTAATGGTATTTTCAGTATTACT
>All.fam_Fam_164_191_1  Nr. of seq. 1 Alignment length(with gaps) = 191 Alignment score = 0.000000 
 TTTCTCTATCAATATGACCTAATTTTATAAAATTTCCGTGAAAAATAAAGCCGTAATAAAGGATGGCCGATGACGTAAAAGTTGGTCCATTTCTTGGGTTTGTCAAACGTTTTTTCAACACATTTTCATTCGTAACTGTGTCAGTTTTGGTCGGAGCGCAAAGATTTTTATACCAATCGAAAGAGCTNGTT
>All.fam_Fam_165_189_1  Nr. of seq. 1 Alignment length(with gaps) = 189 Alignment score = 0.000000 
 ACGAAGTTGGTTGCTGGTTTTATTGAAAGGCTCTGTTTTCTAGGACCGGAGTGTCGATCAAAAAAGTAAAATATGGGAAATCCAAACGGTGGATTATCTTCTGATTGACCTGAAAAACCTCTTGTCAATTTCCCATTCTGAATGGATCCAAATTGACTGTGTAATGCATCATAATTCCTGACGAAACTG
>All.fam_Fam_166_185_1  Nr. of seq. 1 Alignment length(with gaps) = 185 Alignment score = 0.000000 
 CTGTAGTTTTTTGTCGCATTAATGCAAATTAAACTTCATTCTATAGAAAAATTGTAGAGCATCTTTTTAAAATAAAAATGAATTCAAAATCTTAAAAATGAGCAAAGTTATGAAAGTTTGAAAATTTGAAATTTTCAACAAAAATTTTTTTTGGAAATTTTGGGTCTCGGAAAGGTGCCGGGGTA
>All.fam_Fam_167_184_1  Nr. of seq. 1 Alignment length(with gaps) = 184 Alignment score = 0.000000 
 GGCATCCAACCGGTCCGCACGTGTGCTCTTCCGGTCAAGGATCTCTGACAAGATAGATCCAGTGACCTTCCGAAGCACGTTGCCTGACAGATCGCGGTGGTTGGGCATCCAAAGTGTCTCATTGCTGTGTGGTGTAGGCGCACCTCAGACTATGAGCCTTCGACTNATCCCTCTTGGGTCAGTC
>All.fam_Fam_168_184_1  Nr. of seq. 1 Alignment length(with gaps) = 184 Alignment score = 0.000000 
 GAATACAGAACACCAATTATGTCCGAGAAAAAGATCCNACTCAGAATATNAACATANTCGAATTTGTCGGATGTATAAAGATTCCCGAAGACACTTTCCAATTACCCAAATTGTTCATATTCTAAATNANATTCTCTTACTAGAACACTCTTGGCCAATGTACGCAGCCGAACGTATCATAAGT
>All.fam_Fam_169_184_1  Nr. of seq. 1 Alignment length(with gaps) = 184 Alignment score = 0.000000 
 TTCACAAAAGTCTATATGAGAANTTCCAAAACTGTGCTTTCAACGTGTATTGTCTCTAACTTTTTTTCTGGATGAGATATCTGAAAACAGTAAAGTGCATTCGAATTGGCAATGGATTGTCTACTACTGTGCCAATTTTCAGCCAATAACGTTCAAACTGAACAAGGCCGCACACGCTTGAAGT
>All.fam_Fam_170_183_1  Nr. of seq. 1 Alignment length(with gaps) = 183 Alignment score = 0.000000 
 ATAATTTTANTGATTTCTAACCCGGGAGGATTCAAACCCGCGTCTACTGAAGTAAACCTCAGCCCGGATAGTATAGACTCCTTCACCCTCTGATCGAAGTGTGTCTAACCGGTACCGACACAGATAAGAATGGTGGGGGAAGTTAATTTCATAAAAAATACCCTGTTTTTAGGAATTTTAATT
>All.fam_Fam_171_183_1  Nr. of seq. 1 Alignment length(with gaps) = 183 Alignment score = 0.000000 
 AAATCTAATTTTCGGCCGTAAATTGGTGCTTCTGGTCATTTCTTTCGTCTTCTCTAAACAATACAGCTTTGTAGCTATGCGCAAATGAAAGAACGTGTTCGTTTCCACTAATACAATTACTTATCCTGATTATAACTGTCATTCTATGACTCAGACAACTCAATGAGACACAAAAACGGCTGA
>All.fam_Fam_172_182_1  Nr. of seq. 1 Alignment length(with gaps) = 182 Alignment score = 0.000000 
 CATGTCATAATTGTGCTAGAAAGATGCTTTTTAACCACCATGTTGAAAGATTCACTGAAGAGCGATGTCTAGAATAGTCCTCATTTTGAGCGTTTTTTAGGTCAAAATTACCGATTTTCTGTGAATTTTTTCAAGTATTCAACGGAAAGATGGCCGTGTCACTATATTTTAACCAGATTAAG
>All.fam_Fam_173_181_1  Nr. of seq. 1 Alignment length(with gaps) = 181 Alignment score = 0.000000 
 TTTTTAACTTTTAAATCCACTAAAACTTGGAATGGTACAGAACATGCAAATTGTAATTTTAAGAACTGAATGTGGTTTCGAATATTCATGGATTGCTTTATTCGAACACTGACTCTGAAATATTTTGCATCCATTTGACTATTAATTGTCATATTATACCGAACACTACTAACTTTACTGG
>All.fam_Fam_174_181_1  Nr. of seq. 1 Alignment length(with gaps) = 181 Alignment score = 0.000000 
 ATTCTTTCTTGTGTCGGATCCTGTAAGACTCGGTCAGTTACGCTGCGAGTAGTCTTACCTATGGGCTGTGTTTACTCACGGTAGACGCGGGATTGAATCCACCCGGGATAGAATATTTTAGAAATTTCATAAAAAGTATCAAAAAACAGTATAATTTCGTTTCTTTATGACTTCCAACACC
>All.fam_Fam_175_180_1  Nr. of seq. 1 Alignment length(with gaps) = 180 Alignment score = 0.000000 
 TTTTTCTTAAAATGAAGCAATCGCTAAGATAATTCGGGGATATTTTCCCCAGTGGCTGTAGTGTCAAAAAAACATAATTTGAGCCCTGAGAAATGCCTAGTTAGGGCTGTGCAGCCAGGAATGCAAAAACGAAAATCCCAGTAGAAGTGGGATATAGGGTAAAATTTTGATGAATCACAA
>All.fam_Fam_176_180_1  Nr. of seq. 1 Alignment length(with gaps) = 180 Alignment score = 0.000000 
 CAAAATATCTCTAGTTTTTAAAAAACAGTTCAAATTTTGGGTTCACTCTTATTACTTTACAGTGATTGTTACATTGTAGACTCTGTGGACTTGTCCAACTGTCTACGACGGCATGAGTTTAGTAAAAAGGTTGTACCATGAACTGAATCAAATTGGAAAATTTGGAAAATCTGCGAGAAT
>All.fam_Fam_177_180_1  Nr. of seq. 1 Alignment length(with gaps) = 180 Alignment score = 0.000000 
 TTTTGAGATTTGGTCCAAGTGGACTTTTCTGCCAATACATTTTTTATCAGAACTCAGTCAGTTTTGGACGGATCNCAGAGATTTTTATACCATTCGAAAGCTCTCGTTTTTCTCTATAAAAATGATCTAATTTAAAAAAATTTTGTTCAAAAATAAAGTTGTAGTGACATTTCCGTCAAT
>All.fam_Fam_178_180_1  Nr. of seq. 1 Alignment length(with gaps) = 180 Alignment score = 0.000000 
 AGCAGTTTTCAATGGTACGGAAACCCAGGAAAACAGGGCACGAGAGCGTCATCCTTTTGGCCCATAATAGTATGAAACATGTCAGTTAAAATAGTCTAAACGGTGCCGCTTCAGCTCTCTACAATTGAGGTCATTTGACCTTTCGAATTTCCAGTAAATCTAAGCAATACAGTGAAAAGT
>All.fam_Fam_179_179_1  Nr. of seq. 1 Alignment length(with gaps) = 179 Alignment score = 0.000000 
 CACGTAATAAATAGAATTCGGGTCAGGACGTGTAACGCTTTCTCATGATGATAGGGATGAACAATACGAACAAAATGGTGGTGGCGGTTTTGGGTTATCTATCACGAACCTCGAGATCCAGGCGCTCAAAGTTTCCGTCCGTTCTCAGATTTCCTTCAAAAAGTGCATTTGCAAACTGA
>All.fam_Fam_180_178_1  Nr. of seq. 1 Alignment length(with gaps) = 178 Alignment score = 0.000000 
 ATTTCGGAATTAGTTTGAGAATAAAAGAATCCATTAGTATTTGAAATAACGTTCAGTTCTCGAAATTAGATCAGAATAGTTTTATAAAATCCCGAGTTTTGTGGTCTTACGAGTTAAAAAAAAAACATCGTAGTTTATTGCTATAAATTGACAATTAACAATTAAATGGATACAACAC
>All.fam_Fam_181_176_1  Nr. of seq. 1 Alignment length(with gaps) = 176 Alignment score = 0.000000 
 TATAAACCTGCCTCTCATACCTAAAATTTGGCGGATTGGCAATAAGAATTGTATGTTTTTACTATCGGCATAATTATTACAACGATTTGACTAAGTTTCAGAAAACTTCAGCAAAGAATTGGAAAATTTTTTGGTTTAGGAGGCGACATTTTTGTCGAAAATTGGACAAATGTGAA
>All.fam_Fam_182_174_1  Nr. of seq. 1 Alignment length(with gaps) = 174 Alignment score = 0.000000 
 AAAATCCAAAAATATGACCTTTTTTATCCTGATATTTTAGGATTTTGGTCTATTTCTGTCCGCCCTGAAAAAGTTTGAGCTTCTAATGGTCCAGACTTGTGATAATTTGTTTCAATACGTTGTAGTTCATCATTTTGTGCTGTATTCTCGATTGAAAAATTAATTTTTTAGTCA
>All.fam_Fam_183_174_1  Nr. of seq. 1 Alignment length(with gaps) = 174 Alignment score = 0.000000 
 CTTCGACTGTTGTCTTCCGCTCATGCTATATAGACCTGGACATCAATGAGAGCATTCGTAACCAGCCCCTCGTAAGAACTCCGGTTCTCGCCCGTTGGCGGTTTATTCTCGTTCAGGATCTAACAGCTTCTAGATGAATCACAAAGAAGATATGCTTCACTGTCTGATCTCGAA
>All.fam_Fam_184_174_1  Nr. of seq. 1 Alignment length(with gaps) = 174 Alignment score = 0.000000 
 TTAATCAGAAATATATTGAACTTTTGAAACATGTCTCAACTTTTATTTTTTTTAGATTACGATGGCTCGTTTTTCAAGCTATGAATAACTTTCAAGTTTTTTGAAATAACTGGAACTATTTTTTAAAATGAGTGTGTATATGTACAAACGCATGGCATTCATATACATATAGAT
>All.fam_Fam_185_174_1  Nr. of seq. 1 Alignment length(with gaps) = 174 Alignment score = 0.000000 
 TGGTATAAAAATCTTCAAGATCCGACAAAAACTGAGAACGTTATAGAAGAAACCGTTTTGGTAGTAAAGTTGGACGATCACTCAAAGTATGGCCATCTCTCATTGGAGCTTCATTTTTTATGAAAATTTTTTCAATCCAGGTCATTTTGATAGAGGAGAATACGGGCTTTCTGA
>All.fam_Fam_186_172_1  Nr. of seq. 1 Alignment length(with gaps) = 172 Alignment score = 0.000000 
 GCTATCTCACAGGTAAAATCAATTTTTATGCATATAAGTTGCCATTCCAACAGCTCGTCTGCCCAAGGAATTCTTACAATCCGCCTCAGAATAGTTTCAAGAACCCTCAAAAAAGCCAAAAAGTGATGGTCACGGAATGGCGATTCCGAGTGTTTCATGTTAAATAAAACAG
>All.fam_Fam_187_172_1  Nr. of seq. 1 Alignment length(with gaps) = 172 Alignment score = 0.000000 
 CAAACATAGGCAACCAAAAATATTTTCCAAGTTTTTATTGATTTGTTGCACATTGAAAAAAACTTTTTTCGGGTTTTTTAAAATGAATATCATAGCTACAGAAACGGTTGTACACTTTTCTGAAAATACAAAAAATTTGCAATTTTTATAGCTAGGAGACTTTTTGAATGCC
>All.fam_Fam_188_171_1  Nr. of seq. 1 Alignment length(with gaps) = 171 Alignment score = 0.000000 
 AGAGCGAGATTTGTGAGAAATTCCGAGAAATGAGCCTTCGAAACACGTATACCTGATTTTTGAGAAAATTTCGCAAAAACTGAATTTTGTTCGTTCAATATAGTTTAATCGGTATTGATCTGTTTCGATAACGCTAACGTTGGCTTCTCCGATCGTGTTCGAACTGAATCG
>All.fam_Fam_189_171_1  Nr. of seq. 1 Alignment length(with gaps) = 171 Alignment score = 0.000000 
 TGTCATTTTCAGGTTTCTTTTTTACAAAAATATCAATTTTACGTGACTAGAAGTAAAAAAACATGTGAAAATTACAGATTTATGTCAAAAAGCAATCTAAAACAGTCAAAATCGACCAAATTTCGCNAACGCGCCAAAGGTGCGCCAGTCTCTCTGCCTACTGCTGAAAAA
>All.fam_Fam_190_171_1  Nr. of seq. 1 Alignment length(with gaps) = 171 Alignment score = 0.000000 
 GTCGTAACCGCATAGGTAACCCAGGAAACCTGGAGAAATGCTATAAAACGCGGGCTGAGGTTTACTTCAGTAGAAATGAGTTTGAATCTTCTCGGTCTAGAAAACATAAGAAATAAAAGGAATTGGGATACTTTCTATTCATCTGACTTCTTCCCACCATTCTTACTCAGT
>All.fam_Fam_191_170_1  Nr. of seq. 1 Alignment length(with gaps) = 170 Alignment score = 0.000000 
 TCTCCAATCTTTTCGTGAGATTTTTTGTATACTCACTCACAAGACCATAATTCTGCTCATACTACCTGTTTTTCTCCTATTTTTTGCCTTTGGAGATGTTCCAGTATTTCATGGGTGAAGTGTGTGGGAGAGCATTACTAACCATCATTTTCGACATTTTCGAATGAAAT
>All.fam_Fam_192_170_1  Nr. of seq. 1 Alignment length(with gaps) = 170 Alignment score = 0.000000 
 TGAAACTGAACAAATGATTGATACTAGGAGCAGAACAAAGATCTCAATAACAATACTATTTCAAAAAACTCCCAAAAATTTAGAATTTTAGACCCTAAAATGACCGACGTCTGAGCATTCAACATCTCTTCAACGCATTGTCCAACAGTGCTACTTGGAGCTTGAAATGC
>All.fam_Fam_193_170_1  Nr. of seq. 1 Alignment length(with gaps) = 170 Alignment score = 0.000000 
 AATCATCTCGACTAGATCAACGGAATCGAGGTACGGTGTCAAAACCTCACAATCACCTGAGATTCAGATAAATGCGGCAAAGTCCTGCACGTCGATTCAACCAATCAATTCGATGTTTCTATCGTATAACAATGGGAAAGAGTCCAACTGATTAGAGAGGAGATTGGGAC
>All.fam_Fam_194_169_1  Nr. of seq. 1 Alignment length(with gaps) = 169 Alignment score = 0.000000 
 AAACTATAAACCACATTCCTGTTTGCTGGCTGCCTGTACTACACGTATATCTTGATTTTTGCATTCCCGGCTGCAACAGAAGAACAAGACGTTTGTGAGGGCTCGGATGGTGTTTAAATTGCTTCAAAGACCGTGTCGGAATCGTGATAACCTTTGTAGACCGATATCG
>All.fam_Fam_195_169_1  Nr. of seq. 1 Alignment length(with gaps) = 169 Alignment score = 0.000000 
 GTTCCACCACAATATGAAAAGATGTAACACGGTGTTTTTAACGCATTGGACACAATCCGAACCCTCATTAACATCCCATTCTGATGATTCACTTGCAGATGCAAAAATCAAGAGAAATCAGTAGTGCAGGCAGCGAGCAGACAGAAATGTCAAATAAAGTTTTGATATC
>All.fam_Fam_196_168_1  Nr. of seq. 1 Alignment length(with gaps) = 168 Alignment score = 0.000000 
 GTACTCTCACTTCTTCTGAAGTCGTCAAATAACATCCAGAACTGAACAGTTGCTCTAAATTGTTTGGTAATCACCTGATTCTCTCAACAAAGCCGTATCAGAACGGCATCGTGTGGTTTTCCAAGAAAAAGTTCTTGAGGTGTATATTTACTGATGATCCTCCCTCAA
>All.fam_Fam_197_168_1  Nr. of seq. 1 Alignment length(with gaps) = 168 Alignment score = 0.000000 
 TTTATTTTTGTTTTTTTGTGCCTACATATACCTGTTGAAATTGGAATTCAAGACAAAAACCCCTNTAGCGCGTCTGAAAATTGATATCTAGGTCCANAAACTTACCAATAATATTTTAAAANAATCTAGAATCCAAATCTATCAAAACATTTCCGGAATTCCATAATT
>All.fam_Fam_198_168_1  Nr. of seq. 1 Alignment length(with gaps) = 168 Alignment score = 0.000000 
 AATTCAATTTTTTACATACATATGACTGCACTTTTTTGCAAAAAAAAAAATTTGGAATTTTGGGAGAATTTTTATAAAAATGGATTGCTAATTTGTTTTTAGTATTATGGGTACGATTCGGGACCAAGAAATTCAATTTTCAGCCCCGCTACAGGCGTTTTGGTCTTC
>All.fam_Fam_199_167_1  Nr. of seq. 1 Alignment length(with gaps) = 167 Alignment score = 0.000000 
 TGACAGATTTTTGATAGCCCTTACAGAAACCGAGATATATGGAACAGACGGCCGTCTTCCGTCACACAGAGAAACTTTGAGCTGAATTTGAGGGGTTCTTATGCGAGTTAGCAAAAATACGTCAACTGAAGAAATGTTAACAACACTTGTGCTAAGATTTTATTAGT
>All.fam_Fam_200_165_1  Nr. of seq. 1 Alignment length(with gaps) = 165 Alignment score = 0.000000 
 GAGTTTTTGAAATTGGGAAGGGTTTGGATGGGAGTACTGTCTAAGAGCTGATGTNGAAATCAAGAACAACCAAGTCACATACGCCAAAAAGGAGTGTTTCCACTCGATCCTGCCGCCTAGCTAACTGGATTATTCTTGGGAAAAAAGAAGCTCGGAAAGAAGCTA
>All.fam_Fam_201_164_1  Nr. of seq. 1 Alignment length(with gaps) = 164 Alignment score = 0.000000 
 AAACAATTTTGAAATGAAGGAATGGTTTAGTTCATTTTATTAAAAAATAATTTATTTGAAAACGGAACAGTATGAAAACGCAGTTTGCAAAAATAAAAAAATCGCATTCCAATTTTCAAATTTCTGAATTTCTTTTCTAAAAATCATAAAATTCAAAAAAAAAC
>All.fam_Fam_202_163_1  Nr. of seq. 1 Alignment length(with gaps) = 163 Alignment score = 0.000000 
 TAGCATGAGCGGAAGGGACAATCAGAGATTAACGAATACTGAAACACATCTTCTTTGTGATTCAGATGAAGCTGTTAGCACTCGAACGAAAATAGACCCCCACCGTATATGACCGAAGTCAAAGGAAGTGATACGAATATTCTCTTTCTTGTTCGAGTCTTTA
>All.fam_Fam_203_163_1  Nr. of seq. 1 Alignment length(with gaps) = 163 Alignment score = 0.000000 
 ACTTTTGAATTTTTGAAAAAAACAGCTTTTGATNATATTTTGAAATTTTTTAAAATAAACTTCCGTACAAGCTAGCATACTTTGTTTGGTATTTTCTGGTATATTTGACTATGCTGAACAGTTTTATGAAATAAAAAAGAATGACTCCATATGATTTTCCCGT
>All.fam_Fam_204_163_1  Nr. of seq. 1 Alignment length(with gaps) = 163 Alignment score = 0.000000 
 ATTTTTGACATATCTATTCTCTCTTTTTTTTTAACATGTAGTTCAGTGACAACTGACTCGAAAATATAATGCTCGTAATTATTNATAAGTGTGTGTTGTCTCAGAGCCANGTCTGAAAAAACAGATTTTTTTTCGAAAATTTCAAAAANTTCGTAGAAATTCG
>All.fam_Fam_205_162_1  Nr. of seq. 1 Alignment length(with gaps) = 162 Alignment score = 0.000000 
 TTTCGCTCATGAAAAACTAAAATGGTCCCGTATCGGCTGGAATTTTCATCTGAATTTATGTTTTGGGGTTGGTTGTCGGCTTCTGATAAGCAACTAATATATTTCGGCCTAAAATCTAAACATTGTCATTTCAGAAAAAAGTTTTGAACCGTCCATCAATAT
>All.fam_Fam_206_162_1  Nr. of seq. 1 Alignment length(with gaps) = 162 Alignment score = 0.000000 
 CCATCAATTGCCCGAAAAATCGAATCGGAAATTCAAAGTATTTGAACATTTTTCGAATTTTTCTGGAAATCTGAAAAAAACTGATATGGCTGAAACTTGAATCAATGTCACTAGAACTTATTACACTGATACTTAATACAACTATTTTGAGTGGATACAAAG
>All.fam_Fam_207_161_1  Nr. of seq. 1 Alignment length(with gaps) = 161 Alignment score = 0.000000 
 TCCAACTTTTAGAAAAATCGAATTTTTTCAGTAGANTCGAAAATTCAAGATTTTTTTGCATTGTCCTGGCGACAGCTAGAATCGTTTGAACTGAGCATATTATGCATTGCCAGANTAATTCTGACCATTTGACATCAATTTTGAGTGTGCCCCACTCAGAT
>All.fam_Fam_208_161_1  Nr. of seq. 1 Alignment length(with gaps) = 161 Alignment score = 0.000000 
 TGACGTCTTCTGGATCTGATGGAGCGCAATTGCAATGACTTAAATTTCAAAACACTGTAACTTCTTTTCTAGTGGACCAAATTTTTTGATTTTTACACCATTAAAGAGGATTTTTTTTTGAATTTTAGCTGGCAATTCAAAATTTCAACAAATTCTATTTT
>All.fam_Fam_209_161_1  Nr. of seq. 1 Alignment length(with gaps) = 161 Alignment score = 0.000000 
 GCGTCGCGGCTAAATCTCAAAATTTGCCTTAATATGTTCAGGAAAGTACCACAAACTATGTTTTTTGAAATCTTCATAAAATTTCCCTTAATTTAAGCCCCATATTAACCTAGTTTGGATAAAAACTAACGAATTTCTAAATTTTCGGCGCGTTGCGTGTC
>All.fam_Fam_210_161_1  Nr. of seq. 1 Alignment length(with gaps) = 161 Alignment score = 0.000000 
 AGCGTGTTTTGGTTAGTATTTGTGCAAAGTTTCAAGTCATTTGACCCAGGAATCTCTCTGATCGCAGTGATTCAGACTAATTGGTAGAGGCCAAAACTGGGCATTTCCCATAACTTTTTTTCTAGAAGAGCTATCGACAAACGCTAACTTGCATAAGAACA
>All.fam_Fam_211_160_1  Nr. of seq. 1 Alignment length(with gaps) = 160 Alignment score = 0.000000 
 ATGGACATCGGCTCTATTCCTTCTAGGACATTAAAGAGCATAATTTTCCAAGTCGCAATCCAAAATTTCATGAACCTACGTGCAGTTTCAGCATCGGCCGAAACGAATTTGTCTGTAACAGACGTCAAAACCAACTGAGAAAAATTCAAATATTGAAAAC
>All.fam_Fam_212_160_1  Nr. of seq. 1 Alignment length(with gaps) = 160 Alignment score = 0.000000 
 TCTAACAGCTTTCCATGAATCACAAATCTCTGTGCTTCACTATTCGGTGTCATCCTTCGAATGTTCCTTCCGCTCATGCTAAATAGACCTGGATATAAGAGTATTCGTACTGCCTCATTGTGATCGGGCACGCGGTTAGATGGTTTACTCTTGTCCGGGC
>All.fam_Fam_213_160_1  Nr. of seq. 1 Alignment length(with gaps) = 160 Alignment score = 0.000000 
 TAGTATGTTCAGTTACAATTCCAAGATGCAAATCGAGGTTCAAAAAGTTTCTCCGTTTTTCTTGATTTCACAAATGTTGAACTTGATCATGACTAAAAATACGTATAGACTGAAAGATTTTCTCTGAAAGCTCAAAGAAACGTAGTTTTAGACACATTTA
>All.fam_Fam_214_160_1  Nr. of seq. 1 Alignment length(with gaps) = 160 Alignment score = 0.000000 
 ACGACAAAATGCACAGTAACTCCAGGGAAACGTTTCTAGTGTCAAAAACCACTCATAAATCCAAATTTCCTGTTAAAATTTACCTCAGGCTTCGTTTTTTGCCAGATAACTAGTCATTTTGGGTTTCGGTAGCTCCAATACTGTGCATACACCATATCTT
>All.fam_Fam_215_159_1  Nr. of seq. 1 Alignment length(with gaps) = 159 Alignment score = 0.000000 
 GCATTCGATCCCCATGTTCCCACCGGTTATAGGGTTCTTCTATGTGAGGAGCAGTAGGCTATCTAAGAATATGCTGCCGGATGGATTCGTTTGCCTATTCATTCAGGTTTCTGAATGAATCCTTATAAATTCTCCAGTTTTTAAAAGTCCCATTAACCT
>All.fam_Fam_216_159_1  Nr. of seq. 1 Alignment length(with gaps) = 159 Alignment score = 0.000000 
 AAGATGATCAGTTCTTAGTAACGCCGAGGCACGTTCGGAACATCCATACGACCCGAAAAGTGAGTATGAAGATACAAATACCTACAGAAAACTAAACGATTTATTTCAAAATGAAAAAGAATCAACAAATGGTTTTTTGTTGAATGAAAACTCGTTGGG
>All.fam_Fam_217_157_1  Nr. of seq. 1 Alignment length(with gaps) = 157 Alignment score = 0.000000 
 TGGCCTAGAAAACCAAATTTAAGAAAACTAGTCCCCGGGTCATTTTTGACAGTTTTAGCTAGTTTTTTTGTGGTTTTTCTTGTTGAAAATTGCGTTTTTCATGATTTTTAGCCAATCAAACAAGAAAAAACAGCCGGGGGACTAGTTTTTCGACACG
>All.fam_Fam_218_156_1  Nr. of seq. 1 Alignment length(with gaps) = 156 Alignment score = 0.000000 
 GTGATGACCTAATTGAAAAAAAGCAAAGTTTGACAAATTTGACTTTGGAGCTCTTGTGCGACCGCTCTTTTACAATTTTTTCAGCTTACGACAGTCGCTAACTTAATTTTAATAGCTAGCTTCAGAAAATAGAACCTATGTAATTTCAAATTGCCA
>All.fam_Fam_219_156_1  Nr. of seq. 1 Alignment length(with gaps) = 156 Alignment score = 0.000000 
 CGAAAATTTCAGTCATTTCTAATTTTTTTTGTTGCAAAATAAAAAAAAATAATTAAAAATTTATGAGCGTTCTATAATTTTTTAACATTTATATTCGGACATTGCGACCCACATTTGATAATTTGAAGCAAAAAACTAAAGGACTCTACTTCAAAA
>All.fam_Fam_220_155_1  Nr. of seq. 1 Alignment length(with gaps) = 155 Alignment score = 0.000000 
 TCCCGCTGTGGTCAAAAGTTTTTTGTGTGCTCAGTTCTGTACGACAAATGTGTTAAAATCTTCTGAAAACTCAAAATTCCAAGTTTTCCCAAAAATGGGTCAAATGGTACAGTGGGATTTTCCACGAATTCTAAGTAGATGGTCGTGAGTTCAAC
>All.fam_Fam_221_154_1  Nr. of seq. 1 Alignment length(with gaps) = 154 Alignment score = 0.000000 
 AAAATGTTTGAAGTCAGTAGGGGAGCATTTTATTAGTTGACAAAACATTTTTATCTTTCACAGGAACGGAGATAATTGAACTTGAAAAAACCGAAATATTCAAGTTCATTTATTCCCTATTCTGGTGAAAGTTATCAATAAATAGTCAACAAGT
>All.fam_Fam_222_153_1  Nr. of seq. 1 Alignment length(with gaps) = 153 Alignment score = 0.000000 
 TTTACCCAATTTCGTTGCATTTCAGTTGTCGCCGCCGCAAAATATTCAAATTTTCCGTGCAACAGCAAATTTCCAATTTTCTGCCATTTTCGTCAACTTTTCACAGTATTTCTTGTTGAATTTAGACTAAAATCCGAATAGAAAATCAATAAA
>All.fam_Fam_223_153_1  Nr. of seq. 1 Alignment length(with gaps) = 153 Alignment score = 0.000000 
 GAATACGATCTTAGAGCTTATTAGTTCTTATGTTTTGAATTGGAAGAATGGAAATTGAGATTGAAGTACTAGACTTACTGTTGAGATTGAACACAAAATTGGATTTGAGATTTTGAGTTTGGTAACGAGGTTTGAGAGTTGATTTTGATATTT
>All.fam_Fam_224_151_1  Nr. of seq. 1 Alignment length(with gaps) = 151 Alignment score = 0.000000 
 GTGATGGTCCAGTAGGAGAAAGTGTTCTTCTCCTTCTAATCGAACTGTTTTTTTGATCTACTGAGAAGAGAACGAAAGAAAAGGTGGACGAGAGGAAGAGTATAAAATTGGAAGTTTGGACGGAAACAGAAAAAAAAATCAATAAAAAGAG
>All.fam_Fam_225_151_1  Nr. of seq. 1 Alignment length(with gaps) = 151 Alignment score = 0.000000 
 ATTTCAGGCTGGAATGGGCCGTTTTGGGCCGGTTGTAGGCCCGAATCTTCATGTTTTCTGAATACGCTGCACTTAACATTATTAAGCAAAAACTGAGCGTAGAATGTCCGTTAATTAGAACCCCCAATTGGCTAAATTCTGAAAAAGTTAC
>All.fam_Fam_226_150_1  Nr. of seq. 1 Alignment length(with gaps) = 150 Alignment score = 0.000000 
 ATCTACAGTAACCCAAAAACCAAAAAATCTTTGAAAGCTGCAGAGATTTCTCAAATTTGATACATCTAAAATCGAGGATTTCATGTTCGTTAGTTTCATATAGATCACAAACAAAATCTAAAAGATAGGACCTAAACGAGCTATCCTGTC
>All.fam_Fam_227_146_1  Nr. of seq. 1 Alignment length(with gaps) = 146 Alignment score = 0.000000 
 AAAAAAATTCTAATTTTTTGTGCAAAGGATAGCAAATGTGCTGAGGAAGCTTAGAACGAAAAAATTTTTTGAAAAATCTGTCTCTGAACCCTATTATAAGGGCATCCTCTATTAGAAGGGCACCCACCGGTTTCAGGACCGCCCCC
>All.fam_Fam_228_146_1  Nr. of seq. 1 Alignment length(with gaps) = 146 Alignment score = 0.000000 
 TCATATTTCCACCCGTAAGGTTTGGATGCAAACTTCGTTGTTTTTTCTCCGGTATCGGGTTGGAAAAACTATGAGGGGTCTCAATCCTGTGTACAGACTACGAACCTTTGCTGTCGGCGTCTCAGTTGTATTGATCCGGCAGTACT
>All.fam_Fam_229_146_1  Nr. of seq. 1 Alignment length(with gaps) = 146 Alignment score = 0.000000 
 GTGGCCGAGTTTTTCACTTGTTGGCCTAGGAAACCAAATTTTGGGAAAACTAGTCCCCGAGCTCCGATTTTAATGAAAATAACGAATTTGAGCTGAAAAGTAATGGGAAATTCGAAAAAATCGCGGAAATCCGATTAGAAAAGGTG
>All.fam_Fam_230_145_1  Nr. of seq. 1 Alignment length(with gaps) = 145 Alignment score = 0.000000 
 GGATTACTGTAGTTTTGTCTGTTCTACTAAAACTACGGTATCTCAAGCTACAGTAATCCTAGAAACATGAAAAATACACCAATCGACTCGGTTCGTTGTTAACTTTCGATTGAATACACTCTTGATTATATTTGAGAAAGTTTTT
>All.fam_Fam_231_145_1  Nr. of seq. 1 Alignment length(with gaps) = 145 Alignment score = 0.000000 
 TTCTAGGCCATCAACCTAAAAATGGTCATAACTTGGCTGAAAATTGAGATTTTGAGCTGAAACTGAATCCAATAGGTTGCTGAGATCATCCCTGTCATTTTAAACCTATTTACGTCCTGGTGGCATAGAAACCCAACATTTGCAT
>All.fam_Fam_232_145_1  Nr. of seq. 1 Alignment length(with gaps) = 145 Alignment score = 0.000000 
 GTGGCCTAGAAAACCTGAGCATGATTTTTCTAGGCCACCAACTTCTAACATTCATAACTTGGCGGAAAATCTACATAATAAAATTTTGCAAAAACCAATTTATTTGTCTAAAAAATTGCAATAAATTTGACCTACTTGATTTTGA
>All.fam_Fam_233_144_1  Nr. of seq. 1 Alignment length(with gaps) = 144 Alignment score = 0.000000 
 TCCATAANTCAAAAATCAAAAATCTTCAAAACCTGGTCATGATTATACTTTTTTGAACCGTCTCGAAATGCTGAATTCAAAGATACCAATTTCATAATTTTAGGTTCAAAACTAGCCGAAAAACGTNGAAATTCGAATTTTAAT
>All.fam_Fam_234_144_1  Nr. of seq. 1 Alignment length(with gaps) = 144 Alignment score = 0.000000 
 GGGTCTCGCCACGAAAATCTAAAAACTGTCATATCTCAGTCAGTTTTGGTCAGATTTAGATGAAAACAGTACCGTTGGAGTTAGGCTGAAGAGACGCTTCGAATGAGTATAACGATGACTAGGTTTTGACATATTTATATTTTC
>All.fam_Fam_235_143_1  Nr. of seq. 1 Alignment length(with gaps) = 143 Alignment score = 0.000000 
 GGGTTACGGTAGTTTTTGTGATTTCGTGACGGACCCAAAAATTAAAAAAATTCCAAACCCGACCTTGTGGGTAGTTTTCTGTGCCGCCTTCACGTGCTGATTCCAAATCTATCAAAACTATCGAGATCGAGTGAAAATTGATC
>All.fam_Fam_236_141_1  Nr. of seq. 1 Alignment length(with gaps) = 141 Alignment score = 0.000000 
 GTGTTTGCGTACTTTTGGAACTACAGTAGCCCGAAAAAAAGAATTTCACGGAATCCTATTGCTATGGGTATCAAAATGTCAGAAATTTCATATAAAATCCAGTTATTATGTTTTGAAAATCAAAAAATTGCGCTAGGCGTG
>All.fam_Fam_237_141_1  Nr. of seq. 1 Alignment length(with gaps) = 141 Alignment score = 0.000000 
 CTCCTAAACGCATGAAACAGTAGACTGCAAGGAGCCTCTGATCCGGAGCAGTTCTAGTCACCACGCGTGCGAAGACCTCTCGTAAGAGGTTCTCCGACTTCGCGAACATGGTTCGCATTCCTTCAGTGCGGGCAGAACCAT
>All.fam_Fam_238_140_1  Nr. of seq. 1 Alignment length(with gaps) = 140 Alignment score = 0.000000 
 TGAGAAGATGTTGGATACGGAAAAAACAGTGCATTTCAGGTCGACAATGCGGAAATCTCTCAAATTTCCTATGTTTCATTCTCTCAGTAGACCATTAACTTGCGCTCAATTGTTTTCTCTTGTTCACCTAGAGAACGCAT
>All.fam_Fam_239_140_1  Nr. of seq. 1 Alignment length(with gaps) = 140 Alignment score = 0.000000 
 GATTCTATAGGAATGAAACATACTCTGGCTCCTCGTTACTGTTGGTAGTGGTTCCGCGTGATTTCACGTTTTTTAGAATAGAAGCTGTTTTGCGTGGGAGTGGGTTTGGAGTCATTCTAAAATTGAAAGGTTTTCTTGTA
>All.fam_Fam_240_139_1  Nr. of seq. 1 Alignment length(with gaps) = 139 Alignment score = 0.000000 
 ATTTCTCAATTTCGAACTGATTTTCTATAAAACAGCCCAATTTTTCTGTTCCAAACTTATCCGAAATCCAAATTTCCTGTATATCGTAGCTGATGAGCGGAAATTTGGGCAGAATTGAAAATTAGAAAACTGTGTTGTG
>All.fam_Fam_241_138_1  Nr. of seq. 1 Alignment length(with gaps) = 138 Alignment score = 0.000000 
 GTTCAGAAAAGTACCCACAAGACGAGGTTTCAAATGTATCTGTTATAATCACTCATTTTGTGACTTCTAATAATTATTTATGGAATTCAAAAAAACCATGTCTTGTAGGTTATCATTAGAACCGTATCGACGTGCCGT
>All.fam_Fam_242_138_1  Nr. of seq. 1 Alignment length(with gaps) = 138 Alignment score = 0.000000 
 CTAGGCCACGGCCGCGAAAAGTTAGGCCACCAATCTTCGAAATTGCACAGTTTGGGTGAAAATTGGGCTGGCGACTCGATTTTTGAACAGTTTCGGCCGGTTTGACCTGGGCTTTCAGGAAAAAACAAACATGGAATT
>All.fam_Fam_243_136_1  Nr. of seq. 1 Alignment length(with gaps) = 136 Alignment score = 0.000000 
 GAATTCTCAGAAAATCATTCAAAATCTAGGACCTACTTAGGAAAGGGGAGGAAGATTCTGAATATTTTAAAAGAATTCAGAAGACAATTCTCAATCTTCAATACCCTTTCGAACACAGCTAAACCTTTGACTGACT
>All.fam_Fam_244_136_1  Nr. of seq. 1 Alignment length(with gaps) = 136 Alignment score = 0.000000 
 AGTGAATTTAGTCACAGGCACTCACTGTTAGAGAACAGGATAATTCCGAAGAACCGCCCTGAACATCACATTGGAGAAACCCGTGTTNCAAAATGTAATTTATTGACTGACTATCTAATTAATACCGAACTACACA
>All.fam_Fam_245_136_1  Nr. of seq. 1 Alignment length(with gaps) = 136 Alignment score = 0.000000 
 CTCTAAGTCTCAGGAAGCAGTTCTATTCTCTGTGAGTCTGTCTGTGTGTCTGTCCATCCGGATGTCCTATTTCTTTCCGGAGACAGTTCAGACGAAATGATGAGAAGGAGAAATCCGTCCTTTCGTGTGTACCATC
>All.fam_Fam_246_134_1  Nr. of seq. 1 Alignment length(with gaps) = 134 Alignment score = 0.000000 
 TTTTTGCTTTTTTTCTTTTCGCAGAAAATGATTCAAAAAGTGTTCCTATGTGTTCCCATAGCTCAGTGGCTAAAAGCATTGGCAATTATTTGAACCTAACAGTCGCAAGTTCAAACCCCACCGGTGGCAAATCT
>All.fam_Fam_247_134_1  Nr. of seq. 1 Alignment length(with gaps) = 134 Alignment score = 0.000000 
 ATTCACAAATTTGAATAAATTCTAAGAAACACCGTTTCTCATAAACTTTTGAAATGATAGTTAATTGACTGAAGGCGGTGGGTCGCCGCTTCGGCTGGTACCGTAACCTGATGTTGATTGGTTATCATTAGTGA
>All.fam_Fam_248_134_1  Nr. of seq. 1 Alignment length(with gaps) = 134 Alignment score = 0.000000 
 GACTAGTTTTTTTCATAATTGGAATTTCTAGGCCACGTGTCGGAAAACTCGGCCACGTACCACATTTGGTGGTTTCCTTGCTTTTTGGCTCTAGAAACGATGAAAATGTCAAAAACTGACTTTCTGAGATTGGG
>All.fam_Fam_249_133_1  Nr. of seq. 1 Alignment length(with gaps) = 133 Alignment score = 0.000000 
 TGGTAAATCCCGAAGGACCCAACCCACCAGCNTCCGCCAAATAACNTATCTTGACTGAACGTCCCTAACAAACTANNTACTGAGAATCAATNCAAAAAGTGAACAGCCTTCGACAAGCATCCAACTTCAGCTA
>All.fam_Fam_250_132_1  Nr. of seq. 1 Alignment length(with gaps) = 132 Alignment score = 0.000000 
 TAGTAGTTGTTGAGTTTGTGTCGGGATCGGTGAATCATCAAGTAGCGTTGGCTNNGCGTTCTTCGNANCGCGCCAATACTCAATTTGGTTCATTCGAAAACGGTACAATTTTAGAGTTGGGTCACTATAAGT
>All.fam_Fam_251_131_1  Nr. of seq. 1 Alignment length(with gaps) = 131 Alignment score = 0.000000 
 AGCCACGTGCCGTCAAGTTATCAAGCCTCCCGGAAAGGCTGATACCTTGACAACCAACCCATCTAGTAGCATTCGATGAGTCCGCGACTATCTTGTTCTTACCTCAGAACTTTTGGCATAGATACACAGAC
>All.fam_Fam_252_131_1  Nr. of seq. 1 Alignment length(with gaps) = 131 Alignment score = 0.000000 
 AGTCAAAAATCAAGCTGAAAAGTCTTCTTTTTCTAGCGGTGTTTGACTTAGCTGCCATATGGGTTGAAGACTATCCTCACGAGCTGAGATGGGAACTTTTTCGCCCAATTTCTTGAAAAAATCTCTGTAAA
>All.fam_Fam_253_130_1  Nr. of seq. 1 Alignment length(with gaps) = 130 Alignment score = 0.000000 
 CAACACTCGAGTTGGGTGCTTGTCAAATAAAGTTAATTTTTAGGATTATATCATTATAAATAGGTAATTATTAACTTTGTTTAGATGATAGGTAAGCCAACTGGCAGTGTTGGGCTCCTTTTGGAGTTGC
>All.fam_Fam_254_130_1  Nr. of seq. 1 Alignment length(with gaps) = 130 Alignment score = 0.000000 
 CGTGTACTCCTCGTGGAAAAGTCGAAAATTGGAATTTGAAATTTTGAGTCGATTTTTTTCGGTTCGACGCTAAAAACTAGTAGTAACCAGTCCGAATTCCATGAAAATAATCCATTTTGAAAATTCATGC
>All.fam_Fam_255_128_1  Nr. of seq. 1 Alignment length(with gaps) = 128 Alignment score = 0.000000 
 ATAGTCGGCGAGCGCCTGGAGCATTCCATCCGACATAATACTCCGAACCTCATCCGGCCTCGCCGGCTATGACACATAAGCATAGGTGGACCATCCAAGAACATAGGATCCAACCACGATAAGTGTGA
>All.fam_Fam_256_128_1  Nr. of seq. 1 Alignment length(with gaps) = 128 Alignment score = 0.000000 
 ATCAAGCAATTCAAATTTCAGCAAGAATCGGAATAAGATAATTCAAATCGAAAGACAATCAGAAATACAATAAGTGTTCCTTCTGGCTAGCATGCTAGCACCCACAACACTATACTGCACCTCATCTC
>All.fam_Fam_257_127_1  Nr. of seq. 1 Alignment length(with gaps) = 127 Alignment score = 0.000000 
 AACTTTTCACACCCCATTTTCCACTTTTTAATTTTTCCCTTTCAATTTTTCATCCTAATTTTTTCAATTTCATTTTTTTGTCCTACATTTTTCATTTCCAAATTTTTGTGCATATTTTTTCATTCCT
>All.fam_Fam_258_127_1  Nr. of seq. 1 Alignment length(with gaps) = 127 Alignment score = 0.000000 
 GATCCTCTTACGAGAGGTCTACGCACGCGTGTTAATCAGACAACTCCGGATCAGAGGCTTCGGCCGTTGTTCCATGCGTATAGGAGTCAGTTCTGCACGCACAGAAGATATACAAAGAACAGACGGA
>All.fam_Fam_259_124_1  Nr. of seq. 1 Alignment length(with gaps) = 124 Alignment score = 0.000000 
 AATTTTCAAAGTTTGGAAAATCTATTAATTTTGCATATAATTTTTATAAATTCTGAAAGAACATAAAATTTGCTACAAAATGGCTACGGGAATTTCTAAAAAATTTAGTTTGAAGACAGAAATT
>All.fam_Fam_260_122_1  Nr. of seq. 1 Alignment length(with gaps) = 122 Alignment score = 0.000000 
 AGTTCGGGGGTAGCCAGCAAATCTATAGGAAGATCAACCAGCCCACTAGGTACCCGCATCTTGACTGTCCAAAAGGGTGAGAGGGGGGAAAAAGTGTTCTAAGTTACTAGAGAAGTGACAGC
>All.fam_Fam_261_122_1  Nr. of seq. 1 Alignment length(with gaps) = 122 Alignment score = 0.000000 
 CATCAAATCACTAAAAATAGACAGCAAGAATTACTGTAGCCGAACAATTTCGATCTAATGGGCTCTGTAGTCGCTTCAGCTGACGCACTAGCCTAAAAAGTAAATTTTGAGCTCGTCAGAGC
>All.fam_Fam_262_122_1  Nr. of seq. 1 Alignment length(with gaps) = 122 Alignment score = 0.000000 
 AATTTCAGGCCAGTGGAATGTGCCAACTGACAGTAGCAGGACCTGTGTAACTGGGAAGAAGACTCGATGGCAATTTGACCTTCCAATTGAGCTTAATAGCCTGAAATTCAAGGAAGATAGCT
>All.fam_Fam_263_121_1  Nr. of seq. 1 Alignment length(with gaps) = 121 Alignment score = 0.000000 
 TATAGCCGATTTCAGTTAACTATCCGATCATTCTTCGGCTACTCCAACTTATTCTAAAAATGAATCATGGCAGCACACTACAGGTTGTATATAGGAAAATTTCACCGTTATTTAAGAATTT
>All.fam_Fam_264_121_1  Nr. of seq. 1 Alignment length(with gaps) = 121 Alignment score = 0.000000 
 AAAAGATAGTTGCTCTTTGAGCAGAAGGTTGCAAACCGCAAGAGCAAACTTGCCAAATGACAAGCCACCCAAGTACTCGTTGCACCTACCTATCATAAGCTCGTAGACTATAATTTCTCTG
>All.fam_Fam_265_121_1  Nr. of seq. 1 Alignment length(with gaps) = 121 Alignment score = 0.000000 
 CTTCTGACACCCGAATCGTTCACATTTTTCCGACTTTTACGAAGTTTTCTTTCCAAAAGCTACTCAATCCCCGAAAAATCGATCTGGAAGGAGGATCATGGGCGAATTTTCGGTTTCCCAG
>All.fam_Fam_266_120_1  Nr. of seq. 1 Alignment length(with gaps) = 120 Alignment score = 0.000000 
 GATCCAAGAGTAGAGTAAGAAGCTGGTGAATTGCTCGATACCGTTGTTTCTTGTTCAGTAGTACATGGCTCGGTGGTAGTCTCTTCTGAAGTTGCCGTACTCGATGAAGAGGCATCAGTT
>All.fam_Fam_267_120_1  Nr. of seq. 1 Alignment length(with gaps) = 120 Alignment score = 0.000000 
 TGTTCAGATGAACCTTCAATAGGCTCGAGAAGTGGGGATGACCGTTCGTAAGTGACTTCATGACCAAACGACTGTTCGAAGTCAGCTCCTGATGTTGCACTTGACCGATCTTCTTCTAGA
>All.fam_Fam_268_120_1  Nr. of seq. 1 Alignment length(with gaps) = 120 Alignment score = 0.000000 
 CTGACTTTTTCCCCTAATTTTAATAAATTGGTGGTTCGAAAGTAGATGCTTCTGTGAGTGGATTGTGAAGTTTCCATCCCTCACTAGAGCCTAAGAGTCTGAAAATCTTCATCTGAAAAG
>All.fam_Fam_269_119_1  Nr. of seq. 1 Alignment length(with gaps) = 119 Alignment score = 0.000000 
 TTTACTGGATTTTAGGAATGTCTAGCCGGAATTCAGCTCAATTTCGATCCAATTCCAACTATTTCAACCTTTCCTTCGATCAAAACATGCTGGGTCACTAATGTTGTCTCTAGGCAAAA
>All.fam_Fam_270_119_1  Nr. of seq. 1 Alignment length(with gaps) = 119 Alignment score = 0.000000 
 AAATTATTTTCACGTCTTCATTTTTAAGTTTTTTGTGAATATCTAGGTCAAAAATTGAAATTCTGGATTTTTAAAAACACGTTCGGAATGCACTATTTTTTCTGAATCCATTAATATAA
>All.fam_Fam_271_119_1  Nr. of seq. 1 Alignment length(with gaps) = 119 Alignment score = 0.000000 
 ACTCCAATACCAACCGATGCTAAAAGATTCTGATCCCAATTATTTCTGAAATAACAGTTTCGGCTTGATGTACCAATGAGAGAGCACAGTGTAAACAAGTTTTCATAGTTCTGACGGCG
>All.fam_Fam_272_119_1  Nr. of seq. 1 Alignment length(with gaps) = 119 Alignment score = 0.000000 
 GTTGCATATTTCGCAATAATTTTTACGGGAACGTAATCTCCACATCACCAGCTTTCATTTAAGTACCCACACGGCAAGGTTTAATTTTTGAAATTTGGTCGCGGATTTTCTCGGCCACC
>All.fam_Fam_273_119_1  Nr. of seq. 1 Alignment length(with gaps) = 119 Alignment score = 0.000000 
 ATCCACGTCATAAAAAGTTATGAGCCGTTTTCTAAAATGTGACGACGTGAAGGATTTTTTGATATCATCGGATTCAGAAAAAATAGAGGATTCCAAACGTGTNGTCCGTTTCTGGATTG
>All.fam_Fam_274_117_1  Nr. of seq. 1 Alignment length(with gaps) = 117 Alignment score = 0.000000 
 GTAATTTTTTTGGTGTTTTATGGTTATTTTATAAAAACGTGCAAGATCATATGAGACAGTTCCGAGTACCAATCAAAAATCTGCGAAATTAAAGGAGACTTCGTTCTTTTTGAAACT
>All.fam_Fam_275_117_1  Nr. of seq. 1 Alignment length(with gaps) = 117 Alignment score = 0.000000 
 TGTTGGTTCGACAGTAGGTGCATTAGCCTCTGGAACTGGAACATCCTTTTGCTCGACGATTGCAGCTTGTTGTACTTCAGATGTTTCCTTTGATTCCACAGGTGCAAGTTTCTCAAC
>All.fam_Fam_276_116_1  Nr. of seq. 1 Alignment length(with gaps) = 116 Alignment score = 0.000000 
 TAGCAGAAGAAGGACAGACGAAGGCTGTTAGAACCCGAACGAAAGCGACCATCCACCGTGCATAACCGTAGTTAAATATGAGTGGTCCGAACACTTTCATTATGCTCAGGTCTTTA
>All.fam_Fam_277_116_1  Nr. of seq. 1 Alignment length(with gaps) = 116 Alignment score = 0.000000 
 TAGAGACAATACACCTTGAAAGCACAGTCTTGGAATTTCTCATTTAGACTTTTGTGAAACATCAAGCGTGTGCGGCCTTGTTTAGTTTGAACGTTATTGGCTGAAAATTGGCACAG
>All.fam_Fam_278_114_1  Nr. of seq. 1 Alignment length(with gaps) = 114 Alignment score = 0.000000 
 GTGTTTCAGAATTACATGGAGTCTCACTACTTGCAGAATTTGTGGCTGTAGACGATTGACCTGCTGTAGTTGAATCGCTTGAAACTGTCATAGTGGATGTTCCATCAGACGTTT
>All.fam_Fam_279_114_1  Nr. of seq. 1 Alignment length(with gaps) = 114 Alignment score = 0.000000 
 ATCATTTTTGTAGTTGACATCTTTATTTAGTTCTAGAGGGAATAAGATAGGGACGCTTAACTGCCAATGACTAGAAGATAAAAATGATTCTGAAACATTGGACATGTCTCCTTC
>All.fam_Fam_280_111_1  Nr. of seq. 1 Alignment length(with gaps) = 111 Alignment score = 0.000000 
 GAAGACTCGCCAACATAGTTTTGGAACTTGCACGTTCCAATATTTGCCATTTTGGTCAGAAATTGGCTCAGAAATCGGCTGGAGCAATGTGTCAACTGGGTGTAACAGAAG
>All.fam_Fam_281_111_1  Nr. of seq. 1 Alignment length(with gaps) = 111 Alignment score = 0.000000 
 AAATGGAAAAGAAGACTTGCTGAAAGGACCATTGAGCTTTTAGGCCCAAAAATTGTCCGATTTTCCTCAAAATTAAACTTTAAGATTACGGCAGCAGTGTGTCAATGGAGA
>All.fam_Fam_282_111_1  Nr. of seq. 1 Alignment length(with gaps) = 111 Alignment score = 0.000000 
 CTGTTGTTGATCTACTTAGCGTAGTCGTAGATTCTAAAAATTCAGTCTTTAATTTTTATTAATTTTTAAAAAATATTTATTTACCAGTAGTCGATACTGCAGGCGTCGTTA
>All.fam_Fam_283_110_1  Nr. of seq. 1 Alignment length(with gaps) = 110 Alignment score = 0.000000 
 TCTCACTAAAAAGTAAGATTATAGGCTACCAAAATATGATTTCTGAACAGAATCACTTCGAGTTCTTTGGTGGTCATGGGTGGATTAGTCCCAGGACATACCTATAATTT
>All.fam_Fam_284_109_1  Nr. of seq. 1 Alignment length(with gaps) = 109 Alignment score = 0.000000 
 TGGTGGCCTAGAACTATATCTGGCGGACATCTAAAATCAAGAAAATCAAAATGAGCCTCAACCCAAGATTCTAGCTCAACTTTGAAACGATTTACGACGTTTTGAAGTT
>All.fam_Fam_285_108_1  Nr. of seq. 1 Alignment length(with gaps) = 108 Alignment score = 0.000000 
 TTTCAGATTTTCAGATTTTCACTTGATTATATAGGTCACGACCCAAGTTATTTTGAAAATTGAGCTACACGGCTGTAACTTTGGAGCTATGGGTAATCAAGTATGAGC
>All.fam_Fam_286_107_1  Nr. of seq. 1 Alignment length(with gaps) = 107 Alignment score = 0.000000 
 TTATAGAAGAAACCGTTTTGGTAGTAAAGTTGGACGATCACTGAAAGTGTGGCCATCTCTCATTGGAGCTTCATTTTCAATGAAAATTTTTTTAATCTAGGTCATTT
>All.fam_Fam_287_106_1  Nr. of seq. 1 Alignment length(with gaps) = 106 Alignment score = 0.000000 
 TGCTAAATAGACCTGATAGGAGTATTCGTGCTGCTGCCCTGGATTTCGGTCCTATGCGGTAGAGGTCTATTCTTTTGTGGGTTCTAACAGCTTCCGCTTCTTCCTA
>All.fam_Fam_288_104_1  Nr. of seq. 1 Alignment length(with gaps) = 104 Alignment score = 0.000000 
 TTTGGATGCCCAACCACCGCGATCTGTCAGGCAACGTGCTTCGGAAGGTCACTGGATCTATCTTGTCAGAGATCCTTGACCGAAAGAGCACACGTGCGGACCGG
>All.fam_Fam_289_103_1  Nr. of seq. 1 Alignment length(with gaps) = 103 Alignment score = 0.000000 
 TCGCGGTCTATCATCATGCCTTCTCCATAAAATTATAAAAATTATAAAAAATACATTAAGTTTATTAGGGACAGGAGTTGGAGTACCATGAGACGGATTGCAT
>All.fam_Fam_290_103_1  Nr. of seq. 1 Alignment length(with gaps) = 103 Alignment score = 0.000000 
 CTCAAAACTTCCAGATTTCTACACTTTTTCATTCAAAAAACCCGTTTTTTTATTCCAATTTCGGCGAAAATCGCTAAATATTCATCCAAAATGGCCATTTTTC
>All.fam_Fam_291_102_1  Nr. of seq. 1 Alignment length(with gaps) = 102 Alignment score = 0.000000 
 TGGTCTTGGTCCGAATCCCGATGGTCCCTGTCCACGTTCTCCACGTCCTCCCGGTCCACGACGATCTGGGAAGTCCGAGTCAGGTCCAAAGTCTGGTCCTTG
>All.fam_Fam_292_102_1  Nr. of seq. 1 Alignment length(with gaps) = 102 Alignment score = 0.000000 
 TTCTCCACCAACTGGAACCACCGAAGAGCCTGGATCTTCAGTTGAGACTACACCATATACCGGTGAGACTCCAGTAACTTGGGGACCTCCAGGATCAACAGC
>All.fam_Fam_293_102_1  Nr. of seq. 1 Alignment length(with gaps) = 102 Alignment score = 0.000000 
 TGTACACTTCTCCCAAAATGACTGTAAGAATGGACTCCTTATATGATTTTAAACCCGACTCTGGACATACAAACTTCTCTCAAAAAGAAAATAGACTTCACA
>All.fam_Fam_294_102_1  Nr. of seq. 1 Alignment length(with gaps) = 102 Alignment score = 0.000000 
 AAAAATCACCTTTTTTGAATCAAAAATGGTCTAAAATCGAGGAGAATCGATTGAAAACGACTTGAAATCGCTTAAGGAAGAATTTTTGACTGGAAAAAAGCG
>All.fam_Fam_295_101_1  Nr. of seq. 1 Alignment length(with gaps) = 101 Alignment score = 0.000000 
 GGTTACTGTAGTTCCAAAAGTACGCAAACACTGACTACGGTTCCCTAATACATCAGATATTACGACAAAGTGCAGAAAATCGCTAAAAATGACTTTACTGG
>All.fam_Fam_296_99_1  Nr. of seq. 1 Alignment length(with gaps) = 99 Alignment score = 0.000000 
 TCCGATGAAGAATCGGCCTTCTTAGCAGCTGTAGACTTTGGAGTAACCTTTGCTGGAGTTGTTTTAGCCGCAGGCTTTTTCTCGTCGTCAGAAGAATCG
>All.fam_Fam_297_99_1  Nr. of seq. 1 Alignment length(with gaps) = 99 Alignment score = 0.000000 
 CTGAATCAAGCTCCACTGAACCATGTGTCACTGAAACAGAAGAGACTTCTTCAACTACTTCTTCAGTCACCGAGTCTAGCATTTCTACAGAATCTGTTT
>All.fam_Fam_298_99_1  Nr. of seq. 1 Alignment length(with gaps) = 99 Alignment score = 0.000000 
 CCAATCCCGAACCATCCGATTATCGATCGTCGCCTTTTCCTTCCCATCCCAAACCATCCGAATTTCAATCGTCGTTGTCGTCGTTCTTCTTATTCTCCA
>All.fam_Fam_299_96_1  Nr. of seq. 1 Alignment length(with gaps) = 96 Alignment score = 0.000000 
 TCGACCTGGCGGTTGAGCTGAGATCTACAACTGTACCTCATCCCCCCCCCCCTTTAGGGCGGTTGTATTCTCTTCTTGGCCATGGGTTGATGCATT
>All.fam_Fam_300_96_1  Nr. of seq. 1 Alignment length(with gaps) = 96 Alignment score = 0.000000 
 GTTGATTTGCGGCACTCTACAGATAGTGGATCTGCTTCTTACCAATCTTCCCGTTACCGCCACGCACTAAAGCTCCAAACTATTTTATTTTTTTGG
>All.fam_Fam_301_96_1  Nr. of seq. 1 Alignment length(with gaps) = 96 Alignment score = 0.000000 
 ACTCCAAAAGTAGCTCCTAAGAAGAAGGAATCATCGTCCGACGACTCCTCGGACGATGAGAAAAAAACGGTTTCGAAGCCAACACCAGTCAAGACC
>All.fam_Fam_302_95_1  Nr. of seq. 1 Alignment length(with gaps) = 95 Alignment score = 0.000000 
 ATTGATCAACTGACTCCAATTACTGAACAAGTCAAACAGGAAGCGAGACATCCAAACATGTTGAAGAGATACCAACAACTTCAAGCCAAGATATG
>All.fam_Fam_303_95_1  Nr. of seq. 1 Alignment length(with gaps) = 95 Alignment score = 0.000000 
 AGGGCCGCAGGCCCGAACACTCTTGGAAACTGTGGGCCAGCTTTAATCCTATTCCAAGCAGATTGTTATTCGCTCAAGCCTACCAACCAGGTTTG
>All.fam_Fam_304_95_1  Nr. of seq. 1 Alignment length(with gaps) = 95 Alignment score = 0.000000 
 ATTTCATTTTTCTGATCAAAAAACTGTCTGCGAGAAACGAATTTCACGTTTTCGCCACTTTTGAGCTTCATTTTTGACGAAATTCAAAATATCTC
>All.fam_Fam_305_94_1  Nr. of seq. 1 Alignment length(with gaps) = 94 Alignment score = 0.000000 
 TCAAAATCTTCTGTTCTCTAAATATTGGGTGCTTTTCGATGCCCTATGTAGACAAATCAATGGGAAAATCATCAATTTCTGAAGGCAGTAATTC
>All.fam_Fam_306_93_1  Nr. of seq. 1 Alignment length(with gaps) = 93 Alignment score = 0.000000 
 TCAGATGATTCATCTGACGACGAAAAGAAACCAGCTATTAAGCCAACGCCGAAAGCAACTCCAGTCGCTGCCAAAAAGAAGGCCGAATCTTCC
>All.fam_Fam_307_93_1  Nr. of seq. 1 Alignment length(with gaps) = 93 Alignment score = 0.000000 
 GGCTTTGGAGTTGCTTTAGCTGATGTTGGCTTGGCAACTGGTTTCTTCTCGTCATCGCTTGAATCCGAAGAGGACTCGGCCTTCTTGGCAACA
>All.fam_Fam_308_92_1  Nr. of seq. 1 Alignment length(with gaps) = 92 Alignment score = 0.000000 
 AGTTCTTATCAAAAAGATAAGAAAATAAAAACATAGGCCAATTGACACGTCTGTCGTGGAGAATTTAGTTTCTCCCCTGCAGATATCCTTAG
>All.fam_Fam_309_91_1  Nr. of seq. 1 Alignment length(with gaps) = 91 Alignment score = 0.000000 
 AATTTTTGAAATTAAATTCTGAAAGCGGTTAAAGTTTGAAACAAATCCCCGAAGAAACTTTTTCAAAAAAGTTAATTTCAAGTCAGATATT
>All.fam_Fam_310_90_1  Nr. of seq. 1 Alignment length(with gaps) = 90 Alignment score = 0.000000 
 TGCTTCCAGCGTGCTGAGCTTGGGGGGAAAGTGTAGTCAGTTGGCTCCCGGGATTTTACTAAGCCTATTTCTTAAAGGGTGTATCCCACA
>All.fam_Fam_311_90_1  Nr. of seq. 1 Alignment length(with gaps) = 90 Alignment score = 0.000000 
 GCCGGTATGACACAATAGCAGAGCTAGATTAACTAGAAAAAGCGTATATATTGATTATATAGAAAAAGGGTCCAGACAATCACGAATGAT
>All.fam_Fam_312_90_1  Nr. of seq. 1 Alignment length(with gaps) = 90 Alignment score = 0.000000 
 GTCTTCCACTGGAACTACTGGACAGTCGATGCATGAATTCGTGACTGGAAACTGGAATAGTGCTCCATCGATTGGTATGGACTTTGGAAT
>All.fam_Fam_313_89_1  Nr. of seq. 1 Alignment length(with gaps) = 89 Alignment score = 0.000000 
 AGTATTTTGGGGTCTCTCCCTAGTTGTTAGGTTAACTTTATACTTTTCCTTCTTCTATTTCTTCGAGATGATCGGTCCAGAATACAGCC
>All.fam_Fam_314_88_1  Nr. of seq. 1 Alignment length(with gaps) = 88 Alignment score = 0.000000 
 TTTTTCAGAATGAACGAATTCACTTGAATTATTTTGTAAAATGTTAATTACTACTATCCGTCAAATCTGAGATCTGCATGTTCTGCCG
>All.fam_Fam_315_88_1  Nr. of seq. 1 Alignment length(with gaps) = 88 Alignment score = 0.000000 
 TCAAAATTCTTATTAACTTAATTAGGGACAGGAATTGGAGGAACATGAGACAGGACTGCACTCGCGGTCCTCCAAACATGCCTTCTCC
>All.fam_Fam_316_87_1  Nr. of seq. 1 Alignment length(with gaps) = 87 Alignment score = 0.000000 
 GCCAGAAAAAACAACTGTGGAGGGGAGAGGGATAGTTGTACTTTTCTAGAGACTTTTTCGATCGAAATACATCAATCTAGAGTCCGA
>All.fam_Fam_317_86_1  Nr. of seq. 1 Alignment length(with gaps) = 86 Alignment score = 0.000000 
 AATTTTTCAATCGAGAATACAGCACAAAATGATGAACTACAACGTATTGGATCAAATTATCACAAGTCTGGACCATTAGAAGCTCA
>All.fam_Fam_318_86_1  Nr. of seq. 1 Alignment length(with gaps) = 86 Alignment score = 0.000000 
 TGTATTTTGAAAGGTCATCGCAATAGGGAAAAGATGGAAGAGTTCGAAGTTAAAGAAAAACTATTGCCAGACCCCGAAATACTGGC
>All.fam_Fam_319_85_1  Nr. of seq. 1 Alignment length(with gaps) = 85 Alignment score = 0.000000 
 ATTTTGAAAATTAATTTCTGGCTTGAAACTAACTTTTTCTGAAATTCCCGTAGCCATTTTGTAGCAAATTTCAAGTTCTTTTAGA
>All.fam_Fam_320_84_1  Nr. of seq. 1 Alignment length(with gaps) = 84 Alignment score = 0.000000 
 GTTTTGTCTGGTTCTTGGCTATAGATTGCTTGTCAATCCGTTTGTCTCCCAGAGAACTACAGCTTATCCAACCCCGGAGAGGTT
>All.fam_Fam_321_84_1  Nr. of seq. 1 Alignment length(with gaps) = 84 Alignment score = 0.000000 
 CAGTCGAGGTGGACTCAGTCTGAGATGTGGTAGACTCAGGAGTAGTAGACGTCTGTTCAGTTGTCGAGGTTTCCGTAGTCGATT
>All.fam_Fam_322_84_1  Nr. of seq. 1 Alignment length(with gaps) = 84 Alignment score = 0.000000 
 TAAAAAGTGGTCTAATTTTGTTGAAGACGGGTAATTCATATATGGAGAATTCAGAAAATCTAGGTTTAACCCATCAAAAACTAT
>All.fam_Fam_323_83_1  Nr. of seq. 1 Alignment length(with gaps) = 83 Alignment score = 0.000000 
 CGCATTGGTTTTTTCGAATGACGACAAATGGATTTGGCTAAAATCTTCGCCACATCCATCGCTATTCGACAAAATATCGTACC
>All.fam_Fam_324_83_1  Nr. of seq. 1 Alignment length(with gaps) = 83 Alignment score = 0.000000 
 CTCCGCCCACTTTTCAGAAAGTGGGCGTGGTCTTGAAAATTCGAGATTGGGCGAAGCTTAAAACTAGCTCAAACTCGAATAGG
>All.fam_Fam_325_81_1  Nr. of seq. 1 Alignment length(with gaps) = 81 Alignment score = 0.000000 
 TCACAAGGCTCTGTCGTAGTCTCGCAAGGTTCCGTGGTAGTCTCGGACAACGTGGAGTTCAGGCATGGCTCCGTTGATGTT
>All.fam_Fam_326_81_1  Nr. of seq. 1 Alignment length(with gaps) = 81 Alignment score = 0.000000 
 ACTGGAACTCCAGTTACCGACGAAACAACATTGTCAACCGATGAAACTCCATATGGCACAAGATCCACAGCCACTGCTCCA
>All.fam_Fam_327_81_1  Nr. of seq. 1 Alignment length(with gaps) = 81 Alignment score = 0.000000 
 TGAGAGGATTGTTGTGAAAATTAATAAAGACCCTTTTTCGTTGTTTTTGCATCAATTCTCCCCAGAGTTTGAAGGAACCAG
>All.fam_Fam_328_81_1  Nr. of seq. 1 Alignment length(with gaps) = 81 Alignment score = 0.000000 
 TTATTTTTTCGATTTTAGCGAAAAATCAACACATTTTCGATCATTTTTGAACAAAAAATTGTTTTCTCAAAAATTTGACGC
>All.fam_Fam_329_81_1  Nr. of seq. 1 Alignment length(with gaps) = 81 Alignment score = 0.000000 
 GTCCATCTGTGAGTCTGAGTGTCCAGATGTCCAACAAATGCGGATTTTCGGTCAAAAACAGCCAAATTGAACAATTTTCAA
>All.fam_Fam_330_81_1  Nr. of seq. 1 Alignment length(with gaps) = 81 Alignment score = 0.000000 
 GTTCAGGAGTCGTTTCACAGGACTCCACAGTGGTCTCACATGGTTCCGTTGGAGTAACTGGTGACGTAGAATTCTCGCATT
>All.fam_Fam_331_80_1  Nr. of seq. 1 Alignment length(with gaps) = 80 Alignment score = 0.000000 
 ACCGTAACCCTCTAGACAATCGAAAATTCAAATTTTCCGCAATTTTTCGTAAAATTCGGTGTTAGCGGACTTCTGGAGCT
>All.fam_Fam_332_80_1  Nr. of seq. 1 Alignment length(with gaps) = 80 Alignment score = 0.000000 
 AATTTCTCAATAGCGCGCGCTTGCAACATCCGAACGGCGCGAAATTTGAATTTTTGGCCATAAAATAACGAAAATCGGCA
>All.fam_Fam_333_79_1  Nr. of seq. 1 Alignment length(with gaps) = 79 Alignment score = 0.000000 
 GTGAATCTCCTCTCTACCTAATGAGTCCTGACAGAATACCGGCAGTATTCTGGGGTCTCATTAGGTTTTAGTTTCTTCT
>All.fam_Fam_334_79_1  Nr. of seq. 1 Alignment length(with gaps) = 79 Alignment score = 0.000000 
 ATTTTTTTTTAAATTGATAAAAATATATAAAAGCTGAATTTTTCAAAAATTCAAAAGTATGGGAAAATCATATGGAGTC
>All.fam_Fam_335_78_1  Nr. of seq. 1 Alignment length(with gaps) = 78 Alignment score = 0.000000 
 CGAAGTTGCTGGATCAACGATCACAACAGGCGGATTTGTCTGCACAACCGGATCAGAAGTCGTCGTACTTGGATCTTT
>All.fam_Fam_336_78_1  Nr. of seq. 1 Alignment length(with gaps) = 78 Alignment score = 0.000000 
 TGCAAGGCTCCGATGATGATACCACTTCTAAAGTCGAGGTGTCACAATTTTCGGGTGTCGTAGAACTTGGATCAGTAC
>All.fam_Fam_337_77_1  Nr. of seq. 1 Alignment length(with gaps) = 77 Alignment score = 0.000000 
 AAGCCAAAAGTAGAACCTGGAAAAGCAACCGCGNNGGGGGGGGGGGTGGTCACCCTTTCCTGATTTACTCTCGACCG
>All.fam_Fam_338_77_1  Nr. of seq. 1 Alignment length(with gaps) = 77 Alignment score = 0.000000 
 GGCTAGCAGGTTTAGGATATTCTGANTTTCTGAAACTAGCGAAACCACGTTCGGGAGGTCCGTGACTGTATGACACA
>All.fam_Fam_339_76_1  Nr. of seq. 1 Alignment length(with gaps) = 76 Alignment score = 0.000000 
 AATGCTAGAGGACACTCCTTTGCACGAAGGGAAGTGGGAGAGACTGTGGAGTTGTCGGTGTCTTTGTGCATGCTCG
>All.fam_Fam_340_75_1  Nr. of seq. 1 Alignment length(with gaps) = 75 Alignment score = 0.000000 
 TCCACGATTGCGTTTCCAACGTAGACTTTTAACTGATTCACCTCAGTTGAGACTTTGCCTGGAAAGGAGCGATCA
>All.fam_Fam_341_75_1  Nr. of seq. 1 Alignment length(with gaps) = 75 Alignment score = 0.000000 
 GAACTGCTTTGAACACTTGACGAAGTTTCTGTCGTGGAACTTTCGAGAGTTGTAGAAGTCACTGGGGTAGATTCA
>All.fam_Fam_342_74_1  Nr. of seq. 1 Alignment length(with gaps) = 74 Alignment score = 0.000000 
 GCCTCTACAAAGTCATCGGCAGGCAAAAAAGATGCAGGAGAGTTTGTAGAGGCCAAGACTACAAACTAAAAGCT
>All.fam_Fam_343_74_1  Nr. of seq. 1 Alignment length(with gaps) = 74 Alignment score = 0.000000 
 CATCTTGACTAGGAAGCCGCCTTAGCTGCTAAGACACCATCATATTTAGGGCGTCGCCTTAATTGTTAAGACAT
>All.fam_Fam_344_74_1  Nr. of seq. 1 Alignment length(with gaps) = 74 Alignment score = 0.000000 
 TAGGCTCCGCCCATTTTTTTTTTCAATATTTCAGTTTTGGGGCTGAAAATCAGTGTCTAAGGGTTGGGGGTAAC
>All.fam_Fam_345_74_1  Nr. of seq. 1 Alignment length(with gaps) = 74 Alignment score = 0.000000 
 GTACGCAAACACACTTTACACGAAATTGCAGAAAATTTGGTTTTGGTACGAATTGTCGTGGGATCTAGCGCCGG
>All.fam_Fam_346_74_1  Nr. of seq. 1 Alignment length(with gaps) = 74 Alignment score = 0.000000 
 AAACTGTCTTGATGGGGGCTGAGGTCAGGTGTGCGGGTTCGGGCCTATAGGAACAGCTTGCATTATGACCCTAG
>All.fam_Fam_347_73_1  Nr. of seq. 1 Alignment length(with gaps) = 73 Alignment score = 0.000000 
 ACAAACTACATAGGAAACATTAGCAGACACATCATGCGCGTATTAGAAATGCGTCAGTTGGGTCTGTTAGACT
>All.fam_Fam_348_73_1  Nr. of seq. 1 Alignment length(with gaps) = 73 Alignment score = 0.000000 
 AAAACAAAAAAGTTTTGCCACGAGTGGGGATCGAACCCTGGTTGTCAGATTGGTACCAAAAAGTCAAAAACAA
>All.fam_Fam_349_73_1  Nr. of seq. 1 Alignment length(with gaps) = 73 Alignment score = 0.000000 
 AAGATATATCCCGTTCCCAGCTATCCTCCGTTTGCTGACTAAAATGTCTGCTGGCTTCGGTTTGCTAGTATAC
>All.fam_Fam_350_72_1  Nr. of seq. 1 Alignment length(with gaps) = 72 Alignment score = 0.000000 
 TTTCAGCCTTGGTCTTGGCTTCGGCGTCCTTCTTGGTCTTTTCATCAGCCTCCTTCATGGCCTTGGCTTCAG
>All.fam_Fam_351_72_1  Nr. of seq. 1 Alignment length(with gaps) = 72 Alignment score = 0.000000 
 CAAGGAAGTCACCTTTGAACCACGTAACGTTCGTAGACGGAGCTTCGGTTCCCCTACACCCGACCACTAGTT
>All.fam_Fam_352_72_1  Nr. of seq. 1 Alignment length(with gaps) = 72 Alignment score = 0.000000 
 GATCCACAGTAACCAAATCTTCTTCTTTATCCGCTGTCCCATCAACCACACAGGCAACATCTAGTTCTAAGG
>All.fam_Fam_353_72_1  Nr. of seq. 1 Alignment length(with gaps) = 72 Alignment score = 0.000000 
 TCCATCCAGCTGTGGTTGGTCTCTGGGTGAATCCTCGAGAAGTATCACGAGTAGTACCATTGGCTCCGTTTG
>All.fam_Fam_354_71_1  Nr. of seq. 1 Alignment length(with gaps) = 71 Alignment score = 0.000000 
 GGNGCTGAGCNTAGGGGCGGGGCGAGAGCAAGCTCCAGGGTGTCCTGTTTTAAGGTAATCACTACTTCCAG
>All.fam_Fam_355_71_1  Nr. of seq. 1 Alignment length(with gaps) = 71 Alignment score = 0.000000 
 TTTCTAGGCCACCAAAACTGTTATTTTCAGCCAAAAATAACCTGATTTTCGGCTAGTGGCCTAACTTTGGG
>All.fam_Fam_356_70_1  Nr. of seq. 1 Alignment length(with gaps) = 70 Alignment score = 0.000000 
 AAAAATCGATGTTTTGAAGTTTTTCTCAATAGAGCGCACTTTCAACAGCGAGAAATTTGAATTTTCCACC
>All.fam_Fam_357_70_1  Nr. of seq. 1 Alignment length(with gaps) = 70 Alignment score = 0.000000 
 TGAGGTGAGAGAAAGAAAATGATGAGAAAAAGAGATAAAAATAAAGGAGTTGTTCTCCATCACCTCCTAT
>All.fam_Fam_358_70_1  Nr. of seq. 1 Alignment length(with gaps) = 70 Alignment score = 0.000000 
 TGAATGAGTAATAGAACCCATAGACGGTAAGCACATGACTGTCTAACAAAACCCATATACGGTAAATAAA
>All.fam_Fam_359_69_1  Nr. of seq. 1 Alignment length(with gaps) = 69 Alignment score = 0.000000 
 CCTCTACAAAATGCCTGCCGCCCCTGCGCGACAGTTTGTAGAGGCTAAGGCTACAAACTACAAACCTTG
>All.fam_Fam_360_69_1  Nr. of seq. 1 Alignment length(with gaps) = 69 Alignment score = 0.000000 
 CAGGTTCTGGAGTAGATTGTTGAGTCTTGGACATGCTTTCTGTTGAACTCTTCCAACCAATTCGATGAA
>All.fam_Fam_361_69_1  Nr. of seq. 1 Alignment length(with gaps) = 69 Alignment score = 0.000000 
 TCAAATACTGTATTTCTCTGGAGGCAAGGATTCGATGACTTCATTCCGACCATATCCGAATTTGAATCA
>All.fam_Fam_362_69_1  Nr. of seq. 1 Alignment length(with gaps) = 69 Alignment score = 0.000000 
 AGTTGGATACGAAACTGTCCAAAGATTGTGTCGTGAAAAGTTCACCGAGCCAAAGTCAAATTGGACCCA
>All.fam_Fam_363_69_1  Nr. of seq. 1 Alignment length(with gaps) = 69 Alignment score = 0.000000 
 AAGTTCTCGAATCTGGCACTTGTGATCTGCTGACGAAGAAGACATCCACCACTTGCCTTCCGAAAGCAA
>All.fam_Fam_364_69_1  Nr. of seq. 1 Alignment length(with gaps) = 69 Alignment score = 0.000000 
 TGTAGTTTGTAGTGTGTTAGCCTCAACCAAAATTAATTTATTTTTAATTCGTTGAGGCTAAGAAAATAT
>All.fam_Fam_365_69_1  Nr. of seq. 1 Alignment length(with gaps) = 69 Alignment score = 0.000000 
 TTTCCGGCAAACCGGCAAATTGCCGTAATTGAAAATTCCAACAAATCGGCAAATTGCCGGAATTGAAAA
>All.fam_Fam_366_69_1  Nr. of seq. 1 Alignment length(with gaps) = 69 Alignment score = 0.000000 
 CCGGAAATTTCTATATTCGGCAAATTACCCGTTTCACATAAATTTTCTTTTCTGCAAATTGTTGGTTTG
>All.fam_Fam_367_69_1  Nr. of seq. 1 Alignment length(with gaps) = 69 Alignment score = 0.000000 
 TTGCCGATTTGCCGGAAATTTACATTTCGGCAAAGTGCCGTTTTTCCGGCAAAACGGCAATTTGCAGGT
>All.fam_Fam_368_68_1  Nr. of seq. 1 Alignment length(with gaps) = 68 Alignment score = 0.000000 
 CCCTGCCCCAGATTCTGTCTGGGATTATCCGGGGATTTACGCTGAAGACGAGAAACAACTATTCGGTG
>All.fam_Fam_369_68_1  Nr. of seq. 1 Alignment length(with gaps) = 68 Alignment score = 0.000000 
 TTCTAGGCCACCATTCTCCTCCTCGTGACTGTGGGAGTATCTAACCCCACAACACAACTTTTTGGTTT
>All.fam_Fam_370_67_1  Nr. of seq. 1 Alignment length(with gaps) = 67 Alignment score = 0.000000 
 CCATCCAAATTCCAATCGTTGGTGCATCATCTCCAGTCCCGAATCGCCATCTCCAGCAGCTCCCGAA
>All.fam_Fam_371_66_1  Nr. of seq. 1 Alignment length(with gaps) = 66 Alignment score = 0.000000 
 ATGGTACGTCGCCGACTACTGACCGTACGCCAAGAGCACACGAGAAAATGATGTCTGCCACCGTTG
>All.fam_Fam_372_66_1  Nr. of seq. 1 Alignment length(with gaps) = 66 Alignment score = 0.000000 
 AATCAACCTATTCAGTTGACAATGGTTTTCTTTTATCAAATTTTTTAAAATTTTAAAGAAAACACA
>All.fam_Fam_373_66_1  Nr. of seq. 1 Alignment length(with gaps) = 66 Alignment score = 0.000000 
 ATTTTCAGATTTCCTCTTTCTTTCTTTTTTCTGATCTTCTGATATCCTCGAAAAAGTGCGTCGCAC
>All.fam_Fam_374_66_1  Nr. of seq. 1 Alignment length(with gaps) = 66 Alignment score = 0.000000 
 GAGTACTGTAGGTGGAGTCGGAGACAGAAGACACTGAGGATCCTGATGTTGTTGAATCTGCTGATA
>All.fam_Fam_375_65_1  Nr. of seq. 1 Alignment length(with gaps) = 65 Alignment score = 0.000000 
 AGTCGCAGCTATACTCTACCCCGCCTGCACGGCGAAGTGGTAACACCCCGAGGTTCGAACCCACA
>All.fam_Fam_376_65_1  Nr. of seq. 1 Alignment length(with gaps) = 65 Alignment score = 0.000000 
 CTGAGAATTCGTTTGACATTGTCTCGGTTTCCTTTACTCTTTCAAGCCCCGACGGCTATGGCTGA
>All.fam_Fam_377_65_1  Nr. of seq. 1 Alignment length(with gaps) = 65 Alignment score = 0.000000 
 TTTTTTGAAATTCTGTTTTCAAATTCTGAAAGAACATAAAATTTGCTACAAAATGGCTACGGGAA
>All.fam_Fam_378_65_1  Nr. of seq. 1 Alignment length(with gaps) = 65 Alignment score = 0.000000 
 TCATATTTATTCCATTTTCACTTATTCATTTTCATTCTAATCTATGAAAAAGAGTATCCACTTGT
>All.fam_Fam_379_64_1  Nr. of seq. 1 Alignment length(with gaps) = 64 Alignment score = 0.000000 
 TTTGGAATTTTAAGAGAACACATGACGCCTGAGAATGGCTAAATTATTGAGATTGAGTTTGGAA
>All.fam_Fam_380_64_1  Nr. of seq. 1 Alignment length(with gaps) = 64 Alignment score = 0.000000 
 TGTCTAATTGGGAGACGACGAGAGGAACGACGGGGGGACGGTGGGACGGATGGAGGAGAGATGG
>All.fam_Fam_381_64_1  Nr. of seq. 1 Alignment length(with gaps) = 64 Alignment score = 0.000000 
 GTAGTCAAAAAGACAAAAGTGCGAATGTAGCTATTTTTTCAGTCAGTAGCGAAAAAGACATTCA
>All.fam_Fam_382_64_1  Nr. of seq. 1 Alignment length(with gaps) = 64 Alignment score = 0.000000 
 ATATACCAATGAGAGAGCACAGTGTAAACTAGTTTTCATAGTTCTCACGGCGACTCCAATCACT
>All.fam_Fam_383_64_1  Nr. of seq. 1 Alignment length(with gaps) = 64 Alignment score = 0.000000 
 AGATGATCGAGAACATATGTATTTTCATTCTCTCTCTCTTTCTTTTTTCTCTCATCTCATTCCG
>All.fam_Fam_384_64_1  Nr. of seq. 1 Alignment length(with gaps) = 64 Alignment score = 0.000000 
 AAAAATGAAGCTGAAAAGTGGCGAAAATGTCAAAATGATTTCTCGCGGACAGTTTTTTGATCAT
>All.fam_Fam_385_63_1  Nr. of seq. 1 Alignment length(with gaps) = 63 Alignment score = 0.000000 
 CCATCATCGGTGGATAACCCTGGAATGGTGGATTCTGAGCATCCTGACGTTGTTGCGGGGGCA
>All.fam_Fam_386_63_1  Nr. of seq. 1 Alignment length(with gaps) = 63 Alignment score = 0.000000 
 GACGCAGAGAAACGAAAATGCCTACGGGTCTGCGCTCTCTACTAGTAGTGACAGCTATTGCGA
>All.fam_Fam_387_63_1  Nr. of seq. 1 Alignment length(with gaps) = 63 Alignment score = 0.000000 
 GAGACTCCAGAGACTCCAGAAACATCAGAGACCACCTTGACTCCTCCAACTGGAACTACAGCC
>All.fam_Fam_388_63_1  Nr. of seq. 1 Alignment length(with gaps) = 63 Alignment score = 0.000000 
 CTGGACGCTTCTTCTCCTCCTCAGCTCCTTGGGTTCCCTTTGGCCGATCCTCAGCAGCTCTAG
>All.fam_Fam_389_63_1  Nr. of seq. 1 Alignment length(with gaps) = 63 Alignment score = 0.000000 
 TCCTTGAGTCTTGGCTCCAACTTGGGCGGCAGCTCTGGCTGGGCGGTGTTGTTGAGCATCAGC
>All.fam_Fam_390_63_1  Nr. of seq. 1 Alignment length(with gaps) = 63 Alignment score = 0.000000 
 TCGGATGGGTTTGGTCTAGATAAAAGTGTCACCCGATTCTTATTCTTACCTCAGGATTCATCT
>All.fam_Fam_391_63_1  Nr. of seq. 1 Alignment length(with gaps) = 63 Alignment score = 0.000000 
 TTTTTAGGTGAAAAAAATGCGATTTTCAGCCATTTTCGAAAGAAAAATCTCACAAAACGTCAA
>All.fam_Fam_392_63_1  Nr. of seq. 1 Alignment length(with gaps) = 63 Alignment score = 0.000000 
 TTTTTGTTTTGTTTTCTATGGTTCCGAGGGTTGTGGATTCGATCCCCACCCACACCAAAACTT
>All.fam_Fam_393_63_1  Nr. of seq. 1 Alignment length(with gaps) = 63 Alignment score = 0.000000 
 AATCTGGCGTGCTTTTAACGCGGTTTCAGCTATGAAAAGCCCGAAATTTCGTGTTTTTCTTCA
>All.fam_Fam_394_62_1  Nr. of seq. 1 Alignment length(with gaps) = 62 Alignment score = 0.000000 
 ACGACTAGAGACCGAAGTCTAGAGCCTGTAGTCTGTTAGCAAGGNAACCAATATGAAGACCT
>All.fam_Fam_395_62_1  Nr. of seq. 1 Alignment length(with gaps) = 62 Alignment score = 0.000000 
 ATTTTCCATCAAAAATCGGCTGTAAAAACCGATTTTTAACTGAAAAAATCACAAATTTCTAC
>All.fam_Fam_396_62_1  Nr. of seq. 1 Alignment length(with gaps) = 62 Alignment score = 0.000000 
 GTAAAAATGTTTGAAATTGTGAATTTTCAACATGAAAATGCCTGAAATTTTGAATTTCCTAT
>All.fam_Fam_397_62_1  Nr. of seq. 1 Alignment length(with gaps) = 62 Alignment score = 0.000000 
 CCAACCCATCAAGTCTTCGCTTTCTCTGGCCAAAAATACGAGCGAGTTGGGAGTAAATACTC
>All.fam_Fam_398_62_1  Nr. of seq. 1 Alignment length(with gaps) = 62 Alignment score = 0.000000 
 TGGCGTGTCTTTGGCGCGTTTTTAAAGTGGAAAATGGTCGTATTTAGCAAAATTTCAAAATT
>All.fam_Fam_399_61_1  Nr. of seq. 1 Alignment length(with gaps) = 61 Alignment score = 0.000000 
 GATTACTGTAGATTGGGTCAAAAGAGTCATTTTAAGTCAAGAATCGAAATTTTTGGATCAG
>All.fam_Fam_400_61_1  Nr. of seq. 1 Alignment length(with gaps) = 61 Alignment score = 0.000000 
 CTGACTGCTTCGGCTGGCTGAGAAAAGACTCTAAAACCCCGTCCCATAGAGTACTGTGTAC
>All.fam_Fam_401_60_1  Nr. of seq. 1 Alignment length(with gaps) = 60 Alignment score = 0.000000 
 CAACATCATCAGCTGAGACCTCGACAATCGCCACCTCGACCGCTGAGACTACTACAGTTC
>All.fam_Fam_402_60_1  Nr. of seq. 1 Alignment length(with gaps) = 60 Alignment score = 0.000000 
 ACGGAACCATGTCTGAATTCCACGTCTTCCGAAACTACCACAGAACCCTGTGAGACCACG
>All.fam_Fam_403_60_1  Nr. of seq. 1 Alignment length(with gaps) = 60 Alignment score = 0.000000 
 AGAAAATTGCACTTTTTCGGACAATTTTGAATTTTTACTAAAAAAATTGGATATTTTTGA
>All.fam_Fam_404_60_1  Nr. of seq. 1 Alignment length(with gaps) = 60 Alignment score = 0.000000 
 ATTCAGTTGAGCTCGTTATGTCGGTTGAAGACACAATTGGAGTGGTGCTTGAGGAGCTGG
>All.fam_Fam_405_60_1  Nr. of seq. 1 Alignment length(with gaps) = 60 Alignment score = 0.000000 
 CTGCTGATTCCGAGAAGAAGGCCCCAACCAAGAGAGAAGCTGATCCACCAAAGACTGAAT
>All.fam_Fam_406_60_1  Nr. of seq. 1 Alignment length(with gaps) = 60 Alignment score = 0.000000 
 GGTGGATTCTGACCCGGGATTCAGATATCCGTCACCTGATGTCGCTTGATTCCTTAGAAG
>All.fam_Fam_407_60_1  Nr. of seq. 1 Alignment length(with gaps) = 60 Alignment score = 0.000000 
 AGCTTAGAAAAGTTTTTTCGTTGACAGACTTAACCGGTGCATGTTCACTGCCGAGTAGGC
>All.fam_Fam_408_60_1  Nr. of seq. 1 Alignment length(with gaps) = 60 Alignment score = 0.000000 
 TTTCTAAGCTGCCTATATGGCAGTGAACAAAATTGATGATCAATAAGCAACTGGCAATTA
>All.fam_Fam_409_59_1  Nr. of seq. 1 Alignment length(with gaps) = 59 Alignment score = 0.000000 
 AAAACCAGTGCACATTTGAAATTCCATATTNTCCATAATTCTCAGTTTAAAAAATTTTG
>All.fam_Fam_410_59_1  Nr. of seq. 1 Alignment length(with gaps) = 59 Alignment score = 0.000000 
 CTTCTAGAAACTTCTAGANAAACTTTTGAANTTCGGCGGGAATTCAAATATTCTAGAAC
>All.fam_Fam_411_59_1  Nr. of seq. 1 Alignment length(with gaps) = 59 Alignment score = 0.000000 
 CGTAAATCTACACAAGGATCGGGATACTGTAGCGGTGAATTGGCTTGTCGATTTACGCT
>All.fam_Fam_412_58_1  Nr. of seq. 1 Alignment length(with gaps) = 58 Alignment score = 0.000000 
 CAGAAATATTNGAAAAAGTGACCAAAAATATTTTGGTCATTTTTTTCCATAAAAACCT
>All.fam_Fam_413_58_1  Nr. of seq. 1 Alignment length(with gaps) = 58 Alignment score = 0.000000 
 CTAGGTCACCAAATCTAGAAAGTTAGGCCGATGGACTAATTTTCCAGGATTTGGATTT
>All.fam_Fam_414_58_1  Nr. of seq. 1 Alignment length(with gaps) = 58 Alignment score = 0.000000 
 AAAATTAAAAAATCGCATTCCAATTTTCAAATTTCTGAATTTCTCTTCTAAAAATCAT
>All.fam_Fam_415_58_1  Nr. of seq. 1 Alignment length(with gaps) = 58 Alignment score = 0.000000 
 AGGCGCGCCAGCTATCTAGCAATCAATTTTTCAGAAAAATTCTTTAGAAACGCGTGAA
>All.fam_Fam_416_57_1  Nr. of seq. 1 Alignment length(with gaps) = 57 Alignment score = 0.000000 
 TAGACTCTGTCGATTGAGTACTGAAGGTTGAATCAGAGATTGTAGTATCAGTGAATG
>All.fam_Fam_417_57_1  Nr. of seq. 1 Alignment length(with gaps) = 57 Alignment score = 0.000000 
 TTTCCGAATTTCTGAATTTCAGGATTTCAAGGATTTCAGGACTTCAGGACTTCAGGA
>All.fam_Fam_418_57_1  Nr. of seq. 1 Alignment length(with gaps) = 57 Alignment score = 0.000000 
 GAACTCAACAAGCTGATCAAGAGCAACACCGTGGATCCCGATCTGCCGGACAGAAGG
>All.fam_Fam_419_57_1  Nr. of seq. 1 Alignment length(with gaps) = 57 Alignment score = 0.000000 
 AAATTTCTAAGACTGTACCATTCTCTCCATTCAAAACCTCATGTCAAACTCTCAATC
>All.fam_Fam_420_57_1  Nr. of seq. 1 Alignment length(with gaps) = 57 Alignment score = 0.000000 
 TGACCTAGAAACTTCAACTTGGAAAAGTTAGGCCACTGTCAATTCTCTTGGGATTGG
>All.fam_Fam_421_56_1  Nr. of seq. 1 Alignment length(with gaps) = 56 Alignment score = 0.000000 
 GGGAATTCAAAATTTCGAAACTTTTGGTGGAAATTTAAAACTTCGAAACTTTTGGC
>All.fam_Fam_422_56_1  Nr. of seq. 1 Alignment length(with gaps) = 56 Alignment score = 0.000000 
 CCAGAAAACGCATCAGATGAATATCAGGTCATTTCTAGGCCATTTCTACATGGTGG
>All.fam_Fam_423_56_1  Nr. of seq. 1 Alignment length(with gaps) = 56 Alignment score = 0.000000 
 TTCTAGGCCACCGTAGTCGATGGTCCAGAAATTGTCAGAAATTCACATGGTGGGAT
>All.fam_Fam_424_56_1  Nr. of seq. 1 Alignment length(with gaps) = 56 Alignment score = 0.000000 
 GAAATTAAAATTTGTGTTTTTGGCATTTTCTAGGCCATTTGGATTAGGTGGCCTAG
>All.fam_Fam_425_55_1  Nr. of seq. 1 Alignment length(with gaps) = 55 Alignment score = 0.000000 
 TCTGCGCTCTCCCATACTTACCGGAGAGAGCGCAGACAGCTAGACGCTCTGGCCG
>All.fam_Fam_426_55_1  Nr. of seq. 1 Alignment length(with gaps) = 55 Alignment score = 0.000000 
 GATAATGAAACAAACATGCCTTTGATTATACTCATTCAAACCGTTATGATCAGGA
>All.fam_Fam_427_54_1  Nr. of seq. 1 Alignment length(with gaps) = 54 Alignment score = 0.000000 
 TTCAGCTCAGTGCTGGTGGTTCCCTCCGATGTTGTCGTTGGGACGGTAGACGTC
>All.fam_Fam_428_54_1  Nr. of seq. 1 Alignment length(with gaps) = 54 Alignment score = 0.000000 
 TTTGGTGGTGATCCATCCAGATCGATAACCTCTCTTGGGTTGAGCTGGAGCAAG
>All.fam_Fam_429_54_1  Nr. of seq. 1 Alignment length(with gaps) = 54 Alignment score = 0.000000 
 TCTGGAGAAGAGGCTACCACTGCTGCCGCCACTGAAGCCACAGTCGCCGAAGCA
>All.fam_Fam_430_54_1  Nr. of seq. 1 Alignment length(with gaps) = 54 Alignment score = 0.000000 
 TGTGCTAGAAAGATGCTTTTTAACCACCATGTTGAAAGATTCACTGAAGTGCGA
>All.fam_Fam_431_54_1  Nr. of seq. 1 Alignment length(with gaps) = 54 Alignment score = 0.000000 
 TTTTTTAATTTTTGAACACTGCGTTTTCATACTGTTCCGTTCTCAAATGAATTA
>All.fam_Fam_432_54_1  Nr. of seq. 1 Alignment length(with gaps) = 54 Alignment score = 0.000000 
 ATTATAATTTTATTGATTTCTAGATTTAAAAAAGTCCTGTTTTTAGGAATTTCA
>All.fam_Fam_433_54_1  Nr. of seq. 1 Alignment length(with gaps) = 54 Alignment score = 0.000000 
 GGATCCCGAGGAGCTCAGAACTTGAGGAGGAGTCCTAAAGAAGCCCAGAGGAGC
>All.fam_Fam_434_54_1  Nr. of seq. 1 Alignment length(with gaps) = 54 Alignment score = 0.000000 
 ACTACAGAAAATGAACATGTTCAAATTCTGTAGTTTAAGGAGAAAGCCACGTGG
>All.fam_Fam_435_53_1  Nr. of seq. 1 Alignment length(with gaps) = 53 Alignment score = 0.000000 
 ACGACAAAATGCACAAAAATTTAAATTTTTCCGAAATTTTGCATACAGATTTG
>All.fam_Fam_436_52_1  Nr. of seq. 1 Alignment length(with gaps) = 52 Alignment score = 0.000000 
 TCCATTACCTGGGTAAATGGCAGCAGGTAGCTATACGTTGCCCTTTCCCTAA
>All.fam_Fam_437_52_1  Nr. of seq. 1 Alignment length(with gaps) = 52 Alignment score = 0.000000 
 AAAATCGATAATTTTCGTGTGATTTTACTCTAAAAATTCGGATTTTTCGCTT
>All.fam_Fam_438_52_1  Nr. of seq. 1 Alignment length(with gaps) = 52 Alignment score = 0.000000 
 TCCGACACATCGGAACTTGCCGGCGACACGAAAAATTGTGTCGGCGGTGAAT
>All.fam_Fam_439_51_1  Nr. of seq. 1 Alignment length(with gaps) = 51 Alignment score = 0.000000 
 AACCGACGTAGCTTCCGAAGAAGCAGATCAGTCCTAAAGGGGTAAAGTTAT
>All.fam_Fam_440_51_1  Nr. of seq. 1 Alignment length(with gaps) = 51 Alignment score = 0.000000 
 AAGAAGATCGGGTGGTCGACAAGGTCATCGGTTCGCTAGACTGGACTGGTG
>All.fam_Fam_441_51_1  Nr. of seq. 1 Alignment length(with gaps) = 51 Alignment score = 0.000000 
 TTCTTCAGATCCTCCGACTGGTGCTTGTGAAGATGCATCGGATGGATTTGG
>All.fam_Fam_442_51_1  Nr. of seq. 1 Alignment length(with gaps) = 51 Alignment score = 0.000000 
 CAAATCGGCAGACCGGCAATTTGCCGAAATTGAAAATTCCCGGAAAATCGG
>All.fam_Fam_443_51_1  Nr. of seq. 1 Alignment length(with gaps) = 51 Alignment score = 0.000000 
 AGGAGCCCCACTTGCAGCCGAGGAAGGTGGTGAAGGAGGCAACGAAGGAGC
>All.fam_Fam_444_50_1  Nr. of seq. 1 Alignment length(with gaps) = 50 Alignment score = 0.000000 
 TGGCCTAGAACCCCGTTTTTCTGTAGCCTAGACTATCATCTAGAAATCAA
>All.fam_Fam_445_50_1  Nr. of seq. 1 Alignment length(with gaps) = 50 Alignment score = 0.000000 
 GGGCGTGTTTTCACATGCCCCGCCCACAAAATTGATGTTTCCACCAAAAT
>All.fam_Fam_446_50_1  Nr. of seq. 1 Alignment length(with gaps) = 50 Alignment score = 0.000000 
 TTCATAAAAAATATCCAAAAACAGGATAATTTCTTTTCGTATATCAGAAT
>All.fam_Fam_447_50_1  Nr. of seq. 1 Alignment length(with gaps) = 50 Alignment score = 0.000000 
 CTTCGACGGGAAGTCAACAGAAGATATGGGTAGAAGTACCTACCCCAAGA
>All.fam_Fam_448_50_1  Nr. of seq. 1 Alignment length(with gaps) = 50 Alignment score = 0.000000 
 ACGCGTTTTTCTCGTAAAAATCACCAAAAATTGTGTCTAGGGCGCCTCCG
>All.fam_Fam_449_50_1  Nr. of seq. 1 Alignment length(with gaps) = 50 Alignment score = 0.000000 
 GACGCGCTTTTTATCAGATAAAACTGATTTTTTGAATCTGGCGTACCTTC
>All.fam_Fam_450_49_1  Nr. of seq. 1 Alignment length(with gaps) = 49 Alignment score = 0.000000 
 AAACTAGGCAATCAAACTAGTTTTGTGGTTTCTAGGCCATCGGTTGGAA
>All.fam_Fam_451_49_1  Nr. of seq. 1 Alignment length(with gaps) = 49 Alignment score = 0.000000 
 AAAATCAATAATTTTAAATTAGATTATCAATTTTTCTAAATTTTTCCGA
>All.fam_Fam_452_49_1  Nr. of seq. 1 Alignment length(with gaps) = 49 Alignment score = 0.000000 
 GCTACGATATCGTAGCACTTTTTTATTTTTCCATATTCCACCAGAAAAT
>All.fam_Fam_453_49_1  Nr. of seq. 1 Alignment length(with gaps) = 49 Alignment score = 0.000000 
 TGGCCTAAAAACATCAAAATTGGGACTTCTAAGCCATCAACACCCAAGG
>All.fam_Fam_454_48_1  Nr. of seq. 1 Alignment length(with gaps) = 48 Alignment score = 0.000000 
 ACACTCCTCGCCATCTCCAGCGAAGAACGAGTCCGACTGCTGGACGCG
>All.fam_Fam_455_48_1  Nr. of seq. 1 Alignment length(with gaps) = 48 Alignment score = 0.000000 
 ATGGCTCGGGATGGAAGGAGGAGGACGACAACAACGACTGGATCATGG
>All.fam_Fam_456_48_1  Nr. of seq. 1 Alignment length(with gaps) = 48 Alignment score = 0.000000 
 TTTTAGAAATTTTTGGTTCTGAAATGTCCTATTTTTAAAAATGTGACG
>All.fam_Fam_457_48_1  Nr. of seq. 1 Alignment length(with gaps) = 48 Alignment score = 0.000000 
 TCGTGCTCGACGATGGTACTTCACTAGTTGAACTGGATGGTTCTGCTG
>All.fam_Fam_458_48_1  Nr. of seq. 1 Alignment length(with gaps) = 48 Alignment score = 0.000000 
 TGGCCTAGAAAATGCAAAAATCTGGAAAATTAGACAATTTTGAGTGGG
>All.fam_Fam_459_48_1  Nr. of seq. 1 Alignment length(with gaps) = 48 Alignment score = 0.000000 
 TCAGTTGTAACAAGTTCTCCGTCTGGTCCAATGGCAAATCCAGTGGGA
>All.fam_Fam_460_48_1  Nr. of seq. 1 Alignment length(with gaps) = 48 Alignment score = 0.000000 
 TTTCTAGGCCATCGGGCAAAATAACATGTGGTGGCCTAGAAATCCAAG
>All.fam_Fam_461_48_1  Nr. of seq. 1 Alignment length(with gaps) = 48 Alignment score = 0.000000 
 AATTTAATTTTTGATTTGCCCGTAATTTATATTTTTCTGAAGATGAGC
>All.fam_Fam_462_48_1  Nr. of seq. 1 Alignment length(with gaps) = 48 Alignment score = 0.000000 
 TGCCTACGTGCCTACATAAGAAGCGTAGGTAGCTTCAAAGGTGTTGCG
>All.fam_Fam_463_48_1  Nr. of seq. 1 Alignment length(with gaps) = 48 Alignment score = 0.000000 
 TGCTTGCTTCGGCCTTTCGGCCTAGGCTTGCTGCCAATTACATCGACC
>All.fam_Fam_464_48_1  Nr. of seq. 1 Alignment length(with gaps) = 48 Alignment score = 0.000000 
 GGTGGCCTAGAAATCCAGAAATGCGGAAAACTAGGCCACGGTCTATTT
>All.fam_Fam_465_48_1  Nr. of seq. 1 Alignment length(with gaps) = 48 Alignment score = 0.000000 
 GAGGACAAGGACCAGACTTCGGACCGTCCGGTGATTTACCAGACCGTA
>All.fam_Fam_466_47_1  Nr. of seq. 1 Alignment length(with gaps) = 47 Alignment score = 0.000000 
 GTTTCTCTGCGCTCTAACTCCATGACGCAGAGAAGTCAGACACTCTC
>All.fam_Fam_467_47_1  Nr. of seq. 1 Alignment length(with gaps) = 47 Alignment score = 0.000000 
 TTACTGTAGTTTTNGGATTCANTTTTCAAANTTGAAAATANTGAGGA
>All.fam_Fam_468_47_1  Nr. of seq. 1 Alignment length(with gaps) = 47 Alignment score = 0.000000 
 TTTCTAGGCCACGAAAAGTTTGATGGACTAGGTTTTCGATTTTAAGA
>All.fam_Fam_469_47_1  Nr. of seq. 1 Alignment length(with gaps) = 47 Alignment score = 0.000000 
 ACGCGACCGCAACGCGTGCGAGTTATGGCGCCAAGTTAGCAGCCGCG
>All.fam_Fam_470_47_1  Nr. of seq. 1 Alignment length(with gaps) = 47 Alignment score = 0.000000 
 TGGTGCGCCTTAGGCGCTCTAGTGGGAGAGGAGGGGAGGCACAGGGT
>All.fam_Fam_471_46_1  Nr. of seq. 1 Alignment length(with gaps) = 46 Alignment score = 0.000000 
 TTTCTAGGTCATTTTGAAGTGGTGGCCTAACTTTTGCAAATTTGGT
>All.fam_Fam_472_46_1  Nr. of seq. 1 Alignment length(with gaps) = 46 Alignment score = 0.000000 
 TTTCTAGGCCGTATGCTCTTCATGGCCTGGGAATCCCGTTTTTGGG
>All.fam_Fam_473_46_1  Nr. of seq. 1 Alignment length(with gaps) = 46 Alignment score = 0.000000 
 ATCCTTCGGAGCTGAAGGATCAGANNCATCAGGAGGTACCCTTNTG
>All.fam_Fam_474_46_1  Nr. of seq. 1 Alignment length(with gaps) = 46 Alignment score = 0.000000 
 TCAGAAAATGTCCGACAGACATTTTCGAGTACTTCNNAANATGTAT
>All.fam_Fam_475_46_1  Nr. of seq. 1 Alignment length(with gaps) = 46 Alignment score = 0.000000 
 TTTAGGCCAATTTTGACCGGGGGACTAGTTTTCCTGAAATTTGGGT
>All.fam_Fam_476_46_1  Nr. of seq. 1 Alignment length(with gaps) = 46 Alignment score = 0.000000 
 TCGAAAATGGTTGATAACAATTCGTTTCATTATTTTCACTTACATC
>All.fam_Fam_477_45_1  Nr. of seq. 1 Alignment length(with gaps) = 45 Alignment score = 0.000000 
 GCATAAGGCGACGCCCTAAAATTAAGACGGGACTTTAGGACACTC
>All.fam_Fam_478_45_1  Nr. of seq. 1 Alignment length(with gaps) = 45 Alignment score = 0.000000 
 GGACCACCAGGACCTCAAGGAGGACGTGGACAAGGCCCAGACTTC
>All.fam_Fam_479_45_1  Nr. of seq. 1 Alignment length(with gaps) = 45 Alignment score = 0.000000 
 CCTGACCAGAACAGGCCAGGCAGGGCTGGTCCAGGCTAGTCCAGG
>All.fam_Fam_480_45_1  Nr. of seq. 1 Alignment length(with gaps) = 45 Alignment score = 0.000000 
 ACACCAGCAGGCCCGTCTGGACCAACCATGACGACAACAAAACCT
>All.fam_Fam_481_45_1  Nr. of seq. 1 Alignment length(with gaps) = 45 Alignment score = 0.000000 
 ACCATCAGGCGGACCACCAGGACCATTTGATCCATCAGGAGCACC
>All.fam_Fam_482_45_1  Nr. of seq. 1 Alignment length(with gaps) = 45 Alignment score = 0.000000 
 ACAACTGAATCAACTGCAGCACCAAGCACATCTACAGAGACACCT
>All.fam_Fam_483_45_1  Nr. of seq. 1 Alignment length(with gaps) = 45 Alignment score = 0.000000 
 CCACCAGCACAGCTTCGAGTACGACAGAGAGCACTTCGACTCCAT
>All.fam_Fam_484_45_1  Nr. of seq. 1 Alignment length(with gaps) = 45 Alignment score = 0.000000 
 GGCACTCTTTTACAGAGATTTTTGAAAATGGTTTAGAAAATGAGT
>All.fam_Fam_485_44_1  Nr. of seq. 1 Alignment length(with gaps) = 44 Alignment score = 0.000000 
 AAATTGGCAAATCGGCAATTTGCCAAAAATCAAAATTTTCCGGA
>All.fam_Fam_486_44_1  Nr. of seq. 1 Alignment length(with gaps) = 44 Alignment score = 0.000000 
 CTGTTTTCTGAGCATTGTAGAATTTCGGATTGATGGCCGAAAGG
>All.fam_Fam_487_44_1  Nr. of seq. 1 Alignment length(with gaps) = 44 Alignment score = 0.000000 
 AAAATGGGTAGTACCCATTTTCNAATCGAAACAAGAAATCTGTG
>All.fam_Fam_488_44_1  Nr. of seq. 1 Alignment length(with gaps) = 44 Alignment score = 0.000000 
 TACAGTAACCCGGATCCCAAAAACCCAAAACTTGGATCATAGGT
>All.fam_Fam_489_43_1  Nr. of seq. 1 Alignment length(with gaps) = 43 Alignment score = 0.000000 
 TTTGGTTTTTAGGCCTAAACTTTCGAATTTTTGGGACTAAACT
>All.fam_Fam_490_43_1  Nr. of seq. 1 Alignment length(with gaps) = 43 Alignment score = 0.000000 
 GTCAAAAATCCGTAATTTTGATCCGAAATTTCATATTTTTTAT
>All.fam_Fam_491_43_1  Nr. of seq. 1 Alignment length(with gaps) = 43 Alignment score = 0.000000 
 AATTTGGCTGAAATTGCTAGAAAAATAGGATAAAAATGGCGGA
>All.fam_Fam_492_43_1  Nr. of seq. 1 Alignment length(with gaps) = 43 Alignment score = 0.000000 
 CGAGCTCGGCAAACAGCAAATTCGGCAAAATCGGCAAATTTGC
>All.fam_Fam_493_43_1  Nr. of seq. 1 Alignment length(with gaps) = 43 Alignment score = 0.000000 
 AGCAGCCGACAATTGCCGGTTGCCTTAAAATTGAAGTAAATCC
>All.fam_Fam_494_43_1  Nr. of seq. 1 Alignment length(with gaps) = 43 Alignment score = 0.000000 
 CGACAATTTTCGAAGATTTTTTGGTGAAAATTTGGTCATTTTC
>All.fam_Fam_495_43_1  Nr. of seq. 1 Alignment length(with gaps) = 43 Alignment score = 0.000000 
 CAGAAGAAATGAAAAACGATCACTGATCGTTTTTGAGATTCTG
>All.fam_Fam_496_43_1  Nr. of seq. 1 Alignment length(with gaps) = 43 Alignment score = 0.000000 
 GGTTACTGTACTCAGGATCCGAAATTTTGGATTTTCCAAACAA
>All.fam_Fam_497_42_1  Nr. of seq. 1 Alignment length(with gaps) = 42 Alignment score = 0.000000 
 TTAGGCTTAGGCTTAGGTGACAACAAAATCTTAGGCTTCAAC
>All.fam_Fam_498_42_1  Nr. of seq. 1 Alignment length(with gaps) = 42 Alignment score = 0.000000 
 GAGAGCATTTTTTAAATTTCCAAAAGATGCAATTTCTCAATA
>All.fam_Fam_499_42_1  Nr. of seq. 1 Alignment length(with gaps) = 42 Alignment score = 0.000000 
 ATTTTTGACCCAATTATGACCATTTATAGCCAAATTTGAGTC
>All.fam_Fam_500_42_1  Nr. of seq. 1 Alignment length(with gaps) = 42 Alignment score = 0.000000 
 GGTCATTTTTTGACTATTTTAGGCCTATTTTTGGACCAATTA
>All.fam_Fam_501_42_1  Nr. of seq. 1 Alignment length(with gaps) = 42 Alignment score = 0.000000 
 TAGTGATTTTCGGCTCAAAAATCCGCTTTTTGGGGTCAAAAT
>All.fam_Fam_502_42_1  Nr. of seq. 1 Alignment length(with gaps) = 42 Alignment score = 0.000000 
 AAATGACTATTTTCAGCCTAAAACTGGCTATTTTAAGCCTGA
>All.fam_Fam_503_42_1  Nr. of seq. 1 Alignment length(with gaps) = 42 Alignment score = 0.000000 
 GCTTAAAATGACCAATTTTGGATCTAATTTTGCTCATTTTTG
>All.fam_Fam_504_42_1  Nr. of seq. 1 Alignment length(with gaps) = 42 Alignment score = 0.000000 
 TTTTGGACCACTTTGCATGAATTTTGAACCGTTTTCCATGAA
>All.fam_Fam_505_42_1  Nr. of seq. 1 Alignment length(with gaps) = 42 Alignment score = 0.000000 
 GGACCAAATGGACCAAATGGGCCATCAGATCCGAATAAGCCA
>All.fam_Fam_506_42_1  Nr. of seq. 1 Alignment length(with gaps) = 42 Alignment score = 0.000000 
 CCTAGAATTTTTGGCATGGTGGCCTTGATTTTAACAAGACGG
>All.fam_Fam_507_42_1  Nr. of seq. 1 Alignment length(with gaps) = 42 Alignment score = 0.000000 
 CGGCAAATCGGCACGTTGCCAAATTGCCGTTTTTAAAATATC
>All.fam_Fam_508_42_1  Nr. of seq. 1 Alignment length(with gaps) = 42 Alignment score = 0.000000 
 AGGTGCTGCTTCCTTCGGAACATTTTCTTGAGTTGGCTCCGA
>All.fam_Fam_509_42_1  Nr. of seq. 1 Alignment length(with gaps) = 42 Alignment score = 0.000000 
 CAGCGCTAAAAACCATGAAGTCGAACTTTGAACGCTGCTAAA
>All.fam_Fam_510_42_1  Nr. of seq. 1 Alignment length(with gaps) = 42 Alignment score = 0.000000 
 CGCTGCTAAAAAGCGCTAAAATCCAAAATACCAAAAATTTAG
>All.fam_Fam_511_42_1  Nr. of seq. 1 Alignment length(with gaps) = 42 Alignment score = 0.000000 
 ACTGGCTCCAGTCGCGGCTCTTCCTCCTTGCGAAGTCGAAGC
>All.fam_Fam_512_42_1  Nr. of seq. 1 Alignment length(with gaps) = 42 Alignment score = 0.000000 
 GACAAGCTGGAATTCCAATTAACCTCATCCCACCAGTTCCAA
>All.fam_Fam_513_42_1  Nr. of seq. 1 Alignment length(with gaps) = 42 Alignment score = 0.000000 
 CGGAGAGCGGGATGGGGCCGGATTCTGACGATCCTGAGGTTG
>All.fam_Fam_514_42_1  Nr. of seq. 1 Alignment length(with gaps) = 42 Alignment score = 0.000000 
 GACGCGTTTTACATAGAAATAGTGGTTATCTGGGGCACCTTC
>All.fam_Fam_515_42_1  Nr. of seq. 1 Alignment length(with gaps) = 42 Alignment score = 0.000000 
 AAAAATGTCTGAGATCCGTCCAAAACTGACTGAGTTCTGATG
>All.fam_Fam_516_42_1  Nr. of seq. 1 Alignment length(with gaps) = 42 Alignment score = 0.000000 
 CGCGTTTTGATGACTTTTGAGAATGATCTGGCGTGCTGTTGG
>All.fam_Fam_517_42_1  Nr. of seq. 1 Alignment length(with gaps) = 42 Alignment score = 0.000000 
 GGAATAAAATCGCGAGATCGGAACCCCAGAGTACTGAAAAAG
>All.fam_Fam_518_41_1  Nr. of seq. 1 Alignment length(with gaps) = 41 Alignment score = 0.000000 
 AAGTAACCGTTGAAATTTTCTGGGAACCCGGAAAATTTCCA
>All.fam_Fam_519_41_1  Nr. of seq. 1 Alignment length(with gaps) = 41 Alignment score = 0.000000 
 AAGTCAGATAGGACTTTTGTTCAGGAAGGCCTATTTGACCA
>All.fam_Fam_520_41_1  Nr. of seq. 1 Alignment length(with gaps) = 41 Alignment score = 0.000000 
 CTGACGATTGCTCAGTATTGCACCTAAAAACACTCGTTTTT
>All.fam_Fam_521_41_1  Nr. of seq. 1 Alignment length(with gaps) = 41 Alignment score = 0.000000 
 GACGACAAAATGCACAAAATTGAAACTAATACGCCAGAGTT
>All.fam_Fam_522_41_1  Nr. of seq. 1 Alignment length(with gaps) = 41 Alignment score = 0.000000 
 CGGAAAATCGAGTTCTCGAATTTTTTCTCGACTTTTTTTTC
>All.fam_Fam_523_41_1  Nr. of seq. 1 Alignment length(with gaps) = 41 Alignment score = 0.000000 
 TCCCGTTTTCCCGTTTTTAAAATTTTCACGGGAACGGGAAT
>All.fam_Fam_524_41_1  Nr. of seq. 1 Alignment length(with gaps) = 41 Alignment score = 0.000000 
 AAAACGGGATAATTTTGAACAATTTTGAATTAAATCTCTCA
>All.fam_Fam_525_41_1  Nr. of seq. 1 Alignment length(with gaps) = 41 Alignment score = 0.000000 
 TTTTTTGGGGAAAAATTAGACTTTTTGAGGGAAAAAATGCC
>All.fam_Fam_526_41_1  Nr. of seq. 1 Alignment length(with gaps) = 41 Alignment score = 0.000000 
 TCGGAGAATCGGATATCCGACTTTTTCTCCGAAAAGAAAAG
>All.fam_Fam_527_41_1  Nr. of seq. 1 Alignment length(with gaps) = 41 Alignment score = 0.000000 
 AAAAACGCGTCACAGGTGCCCCCGATTCACCTTTTTTGTCA
>All.fam_Fam_528_40_1  Nr. of seq. 1 Alignment length(with gaps) = 40 Alignment score = 0.000000 
 TTTCCGTTTCCGTTTCCGGCGGAAATATTTTTCTGGAAAT
>All.fam_Fam_529_40_1  Nr. of seq. 1 Alignment length(with gaps) = 40 Alignment score = 0.000000 
 GTAGTGACGTAGGGACGTAGGCACGTAGGCTCGTAGGCAT
>All.fam_Fam_530_40_1  Nr. of seq. 1 Alignment length(with gaps) = 40 Alignment score = 0.000000 
 TGGGCGGGGCTTAGACTGCAACTCCGCTCCTTTTCGAATG
>All.fam_Fam_531_40_1  Nr. of seq. 1 Alignment length(with gaps) = 40 Alignment score = 0.000000 
 GGATGTCCGGATGTCCAGGAATCTGTCTGTCTGTACTCCA
>All.fam_Fam_532_40_1  Nr. of seq. 1 Alignment length(with gaps) = 40 Alignment score = 0.000000 
 AATTTTCTCGAATTTTCTAGAAAGTTCTGGAACATTCCAG
>All.fam_Fam_533_40_1  Nr. of seq. 1 Alignment length(with gaps) = 40 Alignment score = 0.000000 
 TANTTTTTAATGTGACCTACTTAAAAAGTAGGTCATGACC
>All.fam_Fam_534_40_1  Nr. of seq. 1 Alignment length(with gaps) = 40 Alignment score = 0.000000 
 AATTGATTTGTTTAGACTGAAATAAATGTTTTTTTGGAAA
>All.fam_Fam_535_40_1  Nr. of seq. 1 Alignment length(with gaps) = 40 Alignment score = 0.000000 
 GGAATTTTTGATTTTCCGGCTATGAAAACCGAAACAAATC
>All.fam_Fam_536_40_1  Nr. of seq. 1 Alignment length(with gaps) = 40 Alignment score = 0.000000 
 AAAATCCACGTAGATTATCGATTTTTCATAGAATTTTGCA
>All.fam_Fam_537_40_1  Nr. of seq. 1 Alignment length(with gaps) = 40 Alignment score = 0.000000 
 CCAATTTTTTGGGCAAAAAATCAAAAATTCTGAATTTTGG
>All.fam_Fam_538_40_1  Nr. of seq. 1 Alignment length(with gaps) = 40 Alignment score = 0.000000 
 AATGGGCGCCGGTTTCGCTTTGAGCGATTCCTTACCCTTA
>All.fam_Fam_539_40_1  Nr. of seq. 1 Alignment length(with gaps) = 40 Alignment score = 0.000000 
 AAACTGAGACTCATTGACAGATAACCATATGAAATGTCAG
>All.fam_Fam_540_40_1  Nr. of seq. 1 Alignment length(with gaps) = 40 Alignment score = 0.000000 
 CCCCCCCGAAAAAAAAATTTTCGGGAACAAAGCGGAGACA
>All.fam_Fam_541_40_1  Nr. of seq. 1 Alignment length(with gaps) = 40 Alignment score = 0.000000 
 TTTAGCGCTGACTAGCAGCGCTAAAAACGAAAATTGGACT
>All.fam_Fam_542_40_1  Nr. of seq. 1 Alignment length(with gaps) = 40 Alignment score = 0.000000 
 ACACGCCAGATTTCGGGTTTTCAGAAAAAACGCGCCAAAA
>All.fam_Fam_543_40_1  Nr. of seq. 1 Alignment length(with gaps) = 40 Alignment score = 0.000000 
 TTTGATATTTTGAGTTTGGTAACGAGGTTTGAGAGTTGAT
>All.fam_Fam_544_40_1  Nr. of seq. 1 Alignment length(with gaps) = 40 Alignment score = 0.000000 
 ATTTTTGGCTCAAAATCAGAACTTCTAGCTCACAAACAAG
>All.fam_Fam_545_40_1  Nr. of seq. 1 Alignment length(with gaps) = 40 Alignment score = 0.000000 
 ATTTTGGTCTGAAAATTGGATTTTTGACCTAAAAATCACC
>All.fam_Fam_546_39_1  Nr. of seq. 1 Alignment length(with gaps) = 39 Alignment score = 0.000000 
 TCTGTTCCTCTTAAAGGATCTGACTACTTTAGAATTTTG
>All.fam_Fam_547_39_1  Nr. of seq. 1 Alignment length(with gaps) = 39 Alignment score = 0.000000 
 GATGTGCAGGTTCCTATCACTGCAGTAACTATATAGTTA
>All.fam_Fam_548_39_1  Nr. of seq. 1 Alignment length(with gaps) = 39 Alignment score = 0.000000 
 TTCCAGAAAGTTCCAGAACCTCCAGGAAAGCTCCAAAAG
>All.fam_Fam_549_39_1  Nr. of seq. 1 Alignment length(with gaps) = 39 Alignment score = 0.000000 
 TCCGGATATCCGGATATCAAGATAACAAAAGTCTGTGTG
>All.fam_Fam_550_39_1  Nr. of seq. 1 Alignment length(with gaps) = 39 Alignment score = 0.000000 
 CAGGCCTATTCGGGCTGCTCCAGGACAATTCAAACTAAA
>All.fam_Fam_551_39_1  Nr. of seq. 1 Alignment length(with gaps) = 39 Alignment score = 0.000000 
 GGTTACTAACCTGCAAGATTTTTTTCTGATTTTCTAGCA
>All.fam_Fam_552_39_1  Nr. of seq. 1 Alignment length(with gaps) = 39 Alignment score = 0.000000 
 TGCCACGTGGCTGCTGCTGGTGCTGCTGGTTCTGATAAT
>All.fam_Fam_553_39_1  Nr. of seq. 1 Alignment length(with gaps) = 39 Alignment score = 0.000000 
 TTATGAAAAAGTGGCTCTAGAGCCACCAGAAATACCAGT
>All.fam_Fam_554_39_1  Nr. of seq. 1 Alignment length(with gaps) = 39 Alignment score = 0.000000 
 GTAATTTATAATTTTTTAAAGATGAATAATAGATTGCCC
>All.fam_Fam_555_39_1  Nr. of seq. 1 Alignment length(with gaps) = 39 Alignment score = 0.000000 
 TTTAGTCCCAGTGATATATCTGACACACTTTAGGCCCCG
>All.fam_Fam_556_39_1  Nr. of seq. 1 Alignment length(with gaps) = 39 Alignment score = 0.000000 
 GTAGTCGGAGTAGTCGGAGTAGTTGGAGTAGACTTCATG
>All.fam_Fam_557_39_1  Nr. of seq. 1 Alignment length(with gaps) = 39 Alignment score = 0.000000 
 TGGTACGGTAGTTGTAGTGGTAGTGGAGGTTGTTGTAGG
>All.fam_Fam_558_39_1  Nr. of seq. 1 Alignment length(with gaps) = 39 Alignment score = 0.000000 
 ATTGATACTTTGTCGGGTTTAGATCATCGGCCGAGCTTC
>All.fam_Fam_559_39_1  Nr. of seq. 1 Alignment length(with gaps) = 39 Alignment score = 0.000000 
 TTCCCTTAGTTGGATGATGGACTCACCCACGAGACCTGT
>All.fam_Fam_560_39_1  Nr. of seq. 1 Alignment length(with gaps) = 39 Alignment score = 0.000000 
 ACATTACTTCAATCATCATTTGATCCTTTGCCCTTAGTT
>All.fam_Fam_561_39_1  Nr. of seq. 1 Alignment length(with gaps) = 39 Alignment score = 0.000000 
 AGACTACTGTAGGTTACGGCAATTGCTACAGTAACCCGG
>All.fam_Fam_562_38_1  Nr. of seq. 1 Alignment length(with gaps) = 38 Alignment score = 0.000000 
 TGGTACCATAGGTTTTCAATAGTTCCATGGAGTTTAAA
>All.fam_Fam_563_38_1  Nr. of seq. 1 Alignment length(with gaps) = 38 Alignment score = 0.000000 
 CGCAAAGGCACCAAAAATGCGTCAAGACACTAGAAAAG
>All.fam_Fam_564_38_1  Nr. of seq. 1 Alignment length(with gaps) = 38 Alignment score = 0.000000 
 AGCCGATCGGCGATCGGCTAGTGTGGTTCGGATGTGTC
>All.fam_Fam_565_38_1  Nr. of seq. 1 Alignment length(with gaps) = 38 Alignment score = 0.000000 
 TAGGCCATCAGTGAAAACCTATGTGCTCGGTGAAAAGT
>All.fam_Fam_566_38_1  Nr. of seq. 1 Alignment length(with gaps) = 38 Alignment score = 0.000000 
 AAACCCTGGAGCTTGCTTTAGCCCCGCCCATAGGCTTC
>All.fam_Fam_567_38_1  Nr. of seq. 1 Alignment length(with gaps) = 38 Alignment score = 0.000000 
 ACCTTTGACGCGCTTTCTACTTTTTGACGATCTGGCGC
>All.fam_Fam_568_37_1  Nr. of seq. 1 Alignment length(with gaps) = 37 Alignment score = 0.000000 
 GACACCACCCTCTGGCGCCCGTCTCCACCCTCAGCGA
>All.fam_Fam_569_37_1  Nr. of seq. 1 Alignment length(with gaps) = 37 Alignment score = 0.000000 
 GGACAACTGAGAAAAATTTGTTTTCACCAAAACAGAT
>All.fam_Fam_570_37_1  Nr. of seq. 1 Alignment length(with gaps) = 37 Alignment score = 0.000000 
 TTTTTAAAAAATTGATAAAAATATATAAAAGCTGATT
>All.fam_Fam_571_37_1  Nr. of seq. 1 Alignment length(with gaps) = 37 Alignment score = 0.000000 
 TTTTTAGTGAAAAGCCAGTATTTCAGAAATTGGCAAA
>All.fam_Fam_572_37_1  Nr. of seq. 1 Alignment length(with gaps) = 37 Alignment score = 0.000000 
 CAAATTGGCAAATTGGCAAAAAATGTTAAATTCTCGC
>All.fam_Fam_573_37_1  Nr. of seq. 1 Alignment length(with gaps) = 37 Alignment score = 0.000000 
 ATCCTGGATCCAGTTACAGTAACCCCCAAGATCTAAG
>All.fam_Fam_574_37_1  Nr. of seq. 1 Alignment length(with gaps) = 37 Alignment score = 0.000000 
 TTAGGCTCCGCCTTCTTGAAAAAGAGGGTGGGGCTAA
>All.fam_Fam_575_36_1  Nr. of seq. 1 Alignment length(with gaps) = 36 Alignment score = 0.000000 
 CCGCCCACTTCAATCTGAATCGAAGTTTGTTAGGCT
>All.fam_Fam_576_36_1  Nr. of seq. 1 Alignment length(with gaps) = 36 Alignment score = 0.000000 
 GCGCTCTATTGAGAATATTGGGAAATTCGAGAAAAT
>All.fam_Fam_577_36_1  Nr. of seq. 1 Alignment length(with gaps) = 36 Alignment score = 0.000000 
 ATTGACAATTTCCAGAAAACCATGCAAAAGCGCTCT
>All.fam_Fam_578_36_1  Nr. of seq. 1 Alignment length(with gaps) = 36 Alignment score = 0.000000 
 CCGAGCCGACTACCACCACTGTCCCGACGACTACTA
>All.fam_Fam_579_36_1  Nr. of seq. 1 Alignment length(with gaps) = 36 Alignment score = 0.000000 
 TCCGGATGTCCGGATGTCTGTCTGTGGGTAGGTTTA
>All.fam_Fam_580_36_1  Nr. of seq. 1 Alignment length(with gaps) = 36 Alignment score = 0.000000 
 CCCTACAGTAATCCTTTTGATTTTCAATTAATTCTT
>All.fam_Fam_581_36_1  Nr. of seq. 1 Alignment length(with gaps) = 36 Alignment score = 0.000000 
 TACTGTAGAAAAAAGGGAATTTTCAAAATCAAGAAC
>All.fam_Fam_582_36_1  Nr. of seq. 1 Alignment length(with gaps) = 36 Alignment score = 0.000000 
 GGAGCTCCAGGAGCCCCAGGACAAGGATCAGGAGCC
>All.fam_Fam_583_36_1  Nr. of seq. 1 Alignment length(with gaps) = 36 Alignment score = 0.000000 
 GCAGGAAATTTAAAAAATGTTGAACAACATTTTTTG
>All.fam_Fam_584_36_1  Nr. of seq. 1 Alignment length(with gaps) = 36 Alignment score = 0.000000 
 GATATTTTCATGTTCGGCAAAAGTACCGATTTGCCA
>All.fam_Fam_585_36_1  Nr. of seq. 1 Alignment length(with gaps) = 36 Alignment score = 0.000000 
 CCTTTGTCACCCTTTGATCCAGGAGTTCCATCGGCC
>All.fam_Fam_586_36_1  Nr. of seq. 1 Alignment length(with gaps) = 36 Alignment score = 0.000000 
 GGGTACTGTAGCCTCAGGATCCTAATTTTTGGATTG
>All.fam_Fam_587_36_1  Nr. of seq. 1 Alignment length(with gaps) = 36 Alignment score = 0.000000 
 ACCAAGGAGGCCGAGACTCCAAAAGTGAAGCGCGAC
>All.fam_Fam_588_36_1  Nr. of seq. 1 Alignment length(with gaps) = 36 Alignment score = 0.000000 
 GCTACAGTACCACATATCCTATGTATTTCGGCTCCT
>All.fam_Fam_589_36_1  Nr. of seq. 1 Alignment length(with gaps) = 36 Alignment score = 0.000000 
 TTTCCGTCAATTTTTGAGATTTGGTCCAAGTGGTCT
>All.fam_Fam_590_35_1  Nr. of seq. 1 Alignment length(with gaps) = 35 Alignment score = 0.000000 
 TACTGTAGCTGGCTTCCTGCCTATCCTACCAGGAT
>All.fam_Fam_591_35_1  Nr. of seq. 1 Alignment length(with gaps) = 35 Alignment score = 0.000000 
 TACAGTAATCCTTTGGAATTGGTAAATAAAAAATC
>All.fam_Fam_592_35_1  Nr. of seq. 1 Alignment length(with gaps) = 35 Alignment score = 0.000000 
 TGGCCTAGAAAACCAAATATTGCAATTCTCAGCCA
>All.fam_Fam_593_35_1  Nr. of seq. 1 Alignment length(with gaps) = 35 Alignment score = 0.000000 
 GGGCCCTTCTATTACAGGGGCCTTTCAATTAGAGG
>All.fam_Fam_594_35_1  Nr. of seq. 1 Alignment length(with gaps) = 35 Alignment score = 0.000000 
 GTAATAAGAAAATTTCAAACTTTTTTCACGAGTAT
>All.fam_Fam_595_35_1  Nr. of seq. 1 Alignment length(with gaps) = 35 Alignment score = 0.000000 
 CAAGTAGATTCTTTCCGCCGGTTCGATTTTCTCCA
>All.fam_Fam_596_35_1  Nr. of seq. 1 Alignment length(with gaps) = 35 Alignment score = 0.000000 
 TTTGCCGGAAATGTTGAACTCTGAAAATTTTCGGG
>All.fam_Fam_597_35_1  Nr. of seq. 1 Alignment length(with gaps) = 35 Alignment score = 0.000000 
 CGGCAAATTGCCGATTTTCCGAATTTCCCGGAAAT
>All.fam_Fam_598_35_1  Nr. of seq. 1 Alignment length(with gaps) = 35 Alignment score = 0.000000 
 GCCGGCGGCTGCGAGACATGTTTAGCGACGTGTGC
>All.fam_Fam_599_35_1  Nr. of seq. 1 Alignment length(with gaps) = 35 Alignment score = 0.000000 
 CATAGACGGTAAGTTTATGAATGAGTAACAAAACC
>All.fam_Fam_600_35_1  Nr. of seq. 1 Alignment length(with gaps) = 35 Alignment score = 0.000000 
 ACGCTGCGAGCTCACTAGCAACCTGCTATCTTTAG
>All.fam_Fam_601_35_1  Nr. of seq. 1 Alignment length(with gaps) = 35 Alignment score = 0.000000 
 TCTGATTTGACGTTACGATATTGAGAAGAGAAATT
>All.fam_Fam_602_34_1  Nr. of seq. 1 Alignment length(with gaps) = 34 Alignment score = 0.000000 
 TTTGTTCCCGGAACGAAAATATAGACTGCTAAAA
>All.fam_Fam_603_34_1  Nr. of seq. 1 Alignment length(with gaps) = 34 Alignment score = 0.000000 
 TGAAATTCTGAAAATTATGAAAACTCAAATAATC
>All.fam_Fam_604_34_1  Nr. of seq. 1 Alignment length(with gaps) = 34 Alignment score = 0.000000 
 ACTCGGAATAAGTAGTACCAATTCGATACTACTT
>All.fam_Fam_605_34_1  Nr. of seq. 1 Alignment length(with gaps) = 34 Alignment score = 0.000000 
 CTAAGCCTAAATAGCGAACGCTCGCCACTGACGC
>All.fam_Fam_606_34_1  Nr. of seq. 1 Alignment length(with gaps) = 34 Alignment score = 0.000000 
 GAAAATTCAACTGTTTTGGGGAAATTTTAACCGG
>All.fam_Fam_607_34_1  Nr. of seq. 1 Alignment length(with gaps) = 34 Alignment score = 0.000000 
 CGGCAAATTTCCCAAGCTCGGCAAACCACCAATT
>All.fam_Fam_608_34_1  Nr. of seq. 1 Alignment length(with gaps) = 34 Alignment score = 0.000000 
 AAGTATTTTTGCCGGTTTTTTTGCCGAAATTTCC
>All.fam_Fam_609_34_1  Nr. of seq. 1 Alignment length(with gaps) = 34 Alignment score = 0.000000 
 TAAAAACAGAACATTTTCTATAAAATTGAGTTCC
>All.fam_Fam_610_34_1  Nr. of seq. 1 Alignment length(with gaps) = 34 Alignment score = 0.000000 
 GAGATGAAAATGAAAATGGTTGTCAATCATTTTC
>All.fam_Fam_611_34_1  Nr. of seq. 1 Alignment length(with gaps) = 34 Alignment score = 0.000000 
 GAAATTTTTGTAGCCGGGTAATCATGCTGAGTGA
>All.fam_Fam_612_33_1  Nr. of seq. 1 Alignment length(with gaps) = 33 Alignment score = 0.000000 
 CTATTTTCTCAAGCGCTACTGGGTGTTCGACTG
>All.fam_Fam_613_33_1  Nr. of seq. 1 Alignment length(with gaps) = 33 Alignment score = 0.000000 
 CTGAATATTTTCGACGAAAAATTCAAATTTTCT
>All.fam_Fam_614_33_1  Nr. of seq. 1 Alignment length(with gaps) = 33 Alignment score = 0.000000 
 AGCAGCCGACACCTGCCGGGTCGCTACAGTTTT
>All.fam_Fam_615_33_1  Nr. of seq. 1 Alignment length(with gaps) = 33 Alignment score = 0.000000 
 CTACAGTAACCCAACAGTACCACTAAAGTATTT
>All.fam_Fam_616_33_1  Nr. of seq. 1 Alignment length(with gaps) = 33 Alignment score = 0.000000 
 AACCAATCAGCAATGAGCTCTGCCCATTTCTCA
>All.fam_Fam_617_33_1  Nr. of seq. 1 Alignment length(with gaps) = 33 Alignment score = 0.000000 
 TTTTAAAATTCGGCAAAGTTAGCAAATTGCCGG
>All.fam_Fam_618_33_1  Nr. of seq. 1 Alignment length(with gaps) = 33 Alignment score = 0.000000 
 CTAAGGACAAAATGGGAGACGCCTGGGACACCA
>All.fam_Fam_619_33_1  Nr. of seq. 1 Alignment length(with gaps) = 33 Alignment score = 0.000000 
 ATATCACTATTGATCTTAATTACTCGCTAGAAC
>All.fam_Fam_620_33_1  Nr. of seq. 1 Alignment length(with gaps) = 33 Alignment score = 0.000000 
 AGGTAGTCTACTATTTTCGGTTTTTCTCATTTT
>All.fam_Fam_621_33_1  Nr. of seq. 1 Alignment length(with gaps) = 33 Alignment score = 0.000000 
 GGGGCGGAGCTTCAGTACTACTATAAGCCTAAG
>All.fam_Fam_622_33_1  Nr. of seq. 1 Alignment length(with gaps) = 33 Alignment score = 0.000000 
 GAGTTCCCTCAGTTTGAGACAATGTTGCTCCAG
>All.fam_Fam_623_32_1  Nr. of seq. 1 Alignment length(with gaps) = 32 Alignment score = 0.000000 
 ATAGCAGTTGATCCATAGCAGAAGAGCCAAAT
>All.fam_Fam_624_32_1  Nr. of seq. 1 Alignment length(with gaps) = 32 Alignment score = 0.000000 
 ATGGTTTTTACAAATGAAAAAACATAAAACTC
>All.fam_Fam_625_32_1  Nr. of seq. 1 Alignment length(with gaps) = 32 Alignment score = 0.000000 
 GGCCTAGGATTTTTCTAGGCCACCGGGACCAT
>All.fam_Fam_626_32_1  Nr. of seq. 1 Alignment length(with gaps) = 32 Alignment score = 0.000000 
 ATTCTCAGATTCTCAGATTCTGAAGTTGCGGA
>All.fam_Fam_627_32_1  Nr. of seq. 1 Alignment length(with gaps) = 32 Alignment score = 0.000000 
 CTACAAACTACAAGTTTTGGGCGCTGCTAAGA
>All.fam_Fam_628_32_1  Nr. of seq. 1 Alignment length(with gaps) = 32 Alignment score = 0.000000 
 CCAATTTTTANGCTAAAAATCNCTTAAAAACT
>All.fam_Fam_629_32_1  Nr. of seq. 1 Alignment length(with gaps) = 32 Alignment score = 0.000000 
 CGACCTGCGACCTAGCGACCTAGGTCGCATTG
>All.fam_Fam_630_32_1  Nr. of seq. 1 Alignment length(with gaps) = 32 Alignment score = 0.000000 
 CAGAAGCTGTCGAAAACTCAAACTTTCCTCGA
>All.fam_Fam_631_32_1  Nr. of seq. 1 Alignment length(with gaps) = 32 Alignment score = 0.000000 
 AACTCGGCCACCAATATTCTCAAACTTAAGAA
>All.fam_Fam_632_32_1  Nr. of seq. 1 Alignment length(with gaps) = 32 Alignment score = 0.000000 
 GCACCAAATATCACCAATTTAGCACCGATAGA
>All.fam_Fam_633_32_1  Nr. of seq. 1 Alignment length(with gaps) = 32 Alignment score = 0.000000 
 CCAACAGTACCCCCTTAGGACCCCTTAGGACC
>All.fam_Fam_634_32_1  Nr. of seq. 1 Alignment length(with gaps) = 32 Alignment score = 0.000000 
 GGCACCGCCCACCTCTCGCATTTTCGAGAATA
>All.fam_Fam_635_32_1  Nr. of seq. 1 Alignment length(with gaps) = 32 Alignment score = 0.000000 
 AAATTTATGAAAATTTAGGCCCATTTTGCCCA
>All.fam_Fam_636_32_1  Nr. of seq. 1 Alignment length(with gaps) = 32 Alignment score = 0.000000 
 TCTGGACTGGTGTAGTAGAGCTGCTTGGAGGT
>All.fam_Fam_637_32_1  Nr. of seq. 1 Alignment length(with gaps) = 32 Alignment score = 0.000000 
 CAGCGCTAAAACCGGAATTTAGCGCTGGCTAG
>All.fam_Fam_638_32_1  Nr. of seq. 1 Alignment length(with gaps) = 32 Alignment score = 0.000000 
 TCTGTCTGTCTGTGTGTCTGTCATTCCCGATG
>All.fam_Fam_639_31_1  Nr. of seq. 1 Alignment length(with gaps) = 31 Alignment score = 0.000000 
 AGGGTCTAGGGTCCAGGGTAGCCTAGGTCCC
>All.fam_Fam_640_31_1  Nr. of seq. 1 Alignment length(with gaps) = 31 Alignment score = 0.000000 
 TTTATTCGAGTGCAAAGTGAGTTCATATATT
>All.fam_Fam_641_31_1  Nr. of seq. 1 Alignment length(with gaps) = 31 Alignment score = 0.000000 
 ATTCCGGATTCCGGATTCTGTCCATTTTTTC
>All.fam_Fam_642_31_1  Nr. of seq. 1 Alignment length(with gaps) = 31 Alignment score = 0.000000 
 GTTGCAAAATGCCTGGTTCTATAACGTCACG
>All.fam_Fam_643_31_1  Nr. of seq. 1 Alignment length(with gaps) = 31 Alignment score = 0.000000 
 TTTCAGCGATCCTCAGCTATTTTTAGGCATG
>All.fam_Fam_644_31_1  Nr. of seq. 1 Alignment length(with gaps) = 31 Alignment score = 0.000000 
 AGCGATTTTTCTAGGAATTTTGAGGTTTTTA
>All.fam_Fam_645_31_1  Nr. of seq. 1 Alignment length(with gaps) = 31 Alignment score = 0.000000 
 AAAATCATGATTTTTAGGTTAAAATTGACCG
>All.fam_Fam_646_31_1  Nr. of seq. 1 Alignment length(with gaps) = 31 Alignment score = 0.000000 
 GCAGTAGCAAATTCGGTGTTACTACTGCTTA
>All.fam_Fam_647_31_1  Nr. of seq. 1 Alignment length(with gaps) = 31 Alignment score = 0.000000 
 TAAATATTTAGCAGACCAAAGTTGGGTATGC
>All.fam_Fam_648_31_1  Nr. of seq. 1 Alignment length(with gaps) = 31 Alignment score = 0.000000 
 TTCTGAAAGAGCTTAAAATTTACTACAAAGT
>All.fam_Fam_649_31_1  Nr. of seq. 1 Alignment length(with gaps) = 31 Alignment score = 0.000000 
 AGAGATGAGTTGTCGAGCGAGACCTCAGAAG
>All.fam_Fam_650_31_1  Nr. of seq. 1 Alignment length(with gaps) = 31 Alignment score = 0.000000 
 GGTTACTGTAACTCAATCCTAGGATTCTTCG
>All.fam_Fam_651_31_1  Nr. of seq. 1 Alignment length(with gaps) = 31 Alignment score = 0.000000 
 CGATTTTCTGGAAAAAAAAACTAAAAAATTC
>All.fam_Fam_652_31_1  Nr. of seq. 1 Alignment length(with gaps) = 31 Alignment score = 0.000000 
 CTGAAATTCCAATTTTCCACAGTAAAAATGC
>All.fam_Fam_653_31_1  Nr. of seq. 1 Alignment length(with gaps) = 31 Alignment score = 0.000000 
 GTGACGTCACTTTTTTTGCCGAAAACCAAGT
>All.fam_Fam_654_31_1  Nr. of seq. 1 Alignment length(with gaps) = 31 Alignment score = 0.000000 
 GCTGATTGGTCGGCATGGTCTGCTCATCATC
>All.fam_Fam_655_31_1  Nr. of seq. 1 Alignment length(with gaps) = 31 Alignment score = 0.000000 
 TGCGTCGGAAATGCATTCTTATCATCAGCGG
>All.fam_Fam_656_31_1  Nr. of seq. 1 Alignment length(with gaps) = 31 Alignment score = 0.000000 
 TCCGATGCATTGCCGATAATTGCCACCTGGT
>All.fam_Fam_657_31_1  Nr. of seq. 1 Alignment length(with gaps) = 31 Alignment score = 0.000000 
 TCTGAGCTACAGTACTCCTGTCAAGAACAAT
>All.fam_Fam_658_31_1  Nr. of seq. 1 Alignment length(with gaps) = 31 Alignment score = 0.000000 
 GCAGCCGACAGTTCACTAGTCGAAACTACAA
>All.fam_Fam_659_31_1  Nr. of seq. 1 Alignment length(with gaps) = 31 Alignment score = 0.000000 
 TTGGCCCAGAGCTCTCTTGACCTAAGCCCCC
>All.fam_Fam_660_31_1  Nr. of seq. 1 Alignment length(with gaps) = 31 Alignment score = 0.000000 
 GTAAGAAAATTAGAAATCCATAGAATCTGAT
>All.fam_Fam_661_31_1  Nr. of seq. 1 Alignment length(with gaps) = 31 Alignment score = 0.000000 
 AAGAAAGAATGGTGGAGAAAGTCATAAAGAA
>All.fam_Fam_662_31_1  Nr. of seq. 1 Alignment length(with gaps) = 31 Alignment score = 0.000000 
 TGACGCGTTTTTCAACTCCCTGGGATACCGT
>All.fam_Fam_663_31_1  Nr. of seq. 1 Alignment length(with gaps) = 31 Alignment score = 0.000000 
 AAAACGGGATAATTTTGAACTAAATCTTACA
>All.fam_Fam_664_31_1  Nr. of seq. 1 Alignment length(with gaps) = 31 Alignment score = 0.000000 
 GGACCCAACTCGAGTGTTGGCAACTCCAAAA
>All.fam_Fam_665_31_1  Nr. of seq. 1 Alignment length(with gaps) = 31 Alignment score = 0.000000 
 GGGCGGAGTTTGTGCCAAAATACGGAAAAAT
>All.fam_Fam_666_31_1  Nr. of seq. 1 Alignment length(with gaps) = 31 Alignment score = 0.000000 
 TGTCATTTCTGACTGAAATTAGCTCAGAATT
>All.fam_Fam_667_31_1  Nr. of seq. 1 Alignment length(with gaps) = 31 Alignment score = 0.000000 
 TACGCTGCGAGTTTGCAAGCATTTTGAAAAA
>All.fam_Fam_668_31_1  Nr. of seq. 1 Alignment length(with gaps) = 31 Alignment score = 0.000000 
 TTTTCATCGATTTTTGATGGGAAAATCGGGG
>All.fam_Fam_669_31_1  Nr. of seq. 1 Alignment length(with gaps) = 31 Alignment score = 0.000000 
 TTTCAGCTTTTTTGACTCAAACTTTCTCGGT
>All.fam_Fam_670_31_1  Nr. of seq. 1 Alignment length(with gaps) = 31 Alignment score = 0.000000 
 AAACTTGAAAAAATACCATTTTTGAGCCCAA
>All.fam_Fam_671_30_1  Nr. of seq. 1 Alignment length(with gaps) = 30 Alignment score = 0.000000 
 ATCGGGGACCGAAAAATCGTGGCCCGAAAA
>All.fam_Fam_672_30_1  Nr. of seq. 1 Alignment length(with gaps) = 30 Alignment score = 0.000000 
 ATACATCTGCATGTATTAGGGAAGTCGCTA
>All.fam_Fam_673_30_1  Nr. of seq. 1 Alignment length(with gaps) = 30 Alignment score = 0.000000 
 CCTAATACCTTTTTGGGTATCAGCGAGTCT
>All.fam_Fam_674_30_1  Nr. of seq. 1 Alignment length(with gaps) = 30 Alignment score = 0.000000 
 GTTCTTAGATCCAAATTTAGAGTTAGTGGA
>All.fam_Fam_675_30_1  Nr. of seq. 1 Alignment length(with gaps) = 30 Alignment score = 0.000000 
 AAATCTATGCGCTTTAGAACCACAAACTCA
>All.fam_Fam_676_30_1  Nr. of seq. 1 Alignment length(with gaps) = 30 Alignment score = 0.000000 
 GCCAATTTAAGCCGAACGTATTCAATTCGG
>All.fam_Fam_677_30_1  Nr. of seq. 1 Alignment length(with gaps) = 30 Alignment score = 0.000000 
 TTGTTGGAACCGTCGTAGTTTCAACGGTAG
>All.fam_Fam_678_30_1  Nr. of seq. 1 Alignment length(with gaps) = 30 Alignment score = 0.000000 
 TAAGCCTAAGATTATGAAGTAGTTCAAGCG
>All.fam_Fam_679_30_1  Nr. of seq. 1 Alignment length(with gaps) = 30 Alignment score = 0.000000 
 GTCGTTGGAACAGTAGTGGTAGCCACAGTT
>All.fam_Fam_680_30_1  Nr. of seq. 1 Alignment length(with gaps) = 30 Alignment score = 0.000000 
 CCGCTTGATGAAGAAGTTTCTGAGACTGAG
>All.fam_Fam_681_30_1  Nr. of seq. 1 Alignment length(with gaps) = 30 Alignment score = 0.000000 
 CCTAAGCCTAAGCCTAAGCTTCAGTCGTGA
>All.fam_Fam_682_30_1  Nr. of seq. 1 Alignment length(with gaps) = 30 Alignment score = 0.000000 
 TAAAAAGTGACTCCTCCATGTAAGTGACCA
>All.fam_Fam_683_30_1  Nr. of seq. 1 Alignment length(with gaps) = 30 Alignment score = 0.000000 
 TTTGGGAATGATTAGGTGCCGAGGGAAAGT
>All.fam_Fam_684_30_1  Nr. of seq. 1 Alignment length(with gaps) = 30 Alignment score = 0.000000 
 AAGTTGCCCAATGCTCGGCAAGCAAAAGAC
>All.fam_Fam_685_30_1  Nr. of seq. 1 Alignment length(with gaps) = 30 Alignment score = 0.000000 
 TAAGCCTAAATCTATACCTAAGCCGGGGTC
>All.fam_Fam_686_30_1  Nr. of seq. 1 Alignment length(with gaps) = 30 Alignment score = 0.000000 
 GGTGATAGTTGAAGCTGGAGTAGGTTCAGA
>All.fam_Fam_687_30_1  Nr. of seq. 1 Alignment length(with gaps) = 30 Alignment score = 0.000000 
 TTCTAGAACCACCTATTCCAGATCTGGACG
>All.fam_Fam_688_30_1  Nr. of seq. 1 Alignment length(with gaps) = 30 Alignment score = 0.000000 
 TCTAATAGCTCAAAAAATGGGTCCCAATGT
>All.fam_Fam_689_30_1  Nr. of seq. 1 Alignment length(with gaps) = 30 Alignment score = 0.000000 
 CTGGAACTTTCTAGAACGTTGTGGACTTTT
>All.fam_Fam_690_30_1  Nr. of seq. 1 Alignment length(with gaps) = 30 Alignment score = 0.000000 
 TTTCTAGAAAAATCTGGAAACTTCTAGAAT
>All.fam_Fam_691_30_1  Nr. of seq. 1 Alignment length(with gaps) = 30 Alignment score = 0.000000 
 AATTTGATTATTTCCGAATTTTTTAGCGAA
>All.fam_Fam_692_30_1  Nr. of seq. 1 Alignment length(with gaps) = 30 Alignment score = 0.000000 
 TGGTGGAACTGGATTCGGCAGTGGAAATGC
>All.fam_Fam_693_30_1  Nr. of seq. 1 Alignment length(with gaps) = 30 Alignment score = 0.000000 
 GAAAAATTGATCTACAGCGAGATTTGGAGT
>All.fam_Fam_694_30_1  Nr. of seq. 1 Alignment length(with gaps) = 30 Alignment score = 0.000000 
 CAAACTACAGTAGCACTGTAGTACCATAAC
>All.fam_Fam_695_30_1  Nr. of seq. 1 Alignment length(with gaps) = 30 Alignment score = 0.000000 
 TATGAAAGATCCTTCGATCAAGAAGTCACG
>All.fam_Fam_696_30_1  Nr. of seq. 1 Alignment length(with gaps) = 30 Alignment score = 0.000000 
 AAAATCAAAAATTAGATGAATTTTCGAATA
>All.fam_Fam_697_30_1  Nr. of seq. 1 Alignment length(with gaps) = 30 Alignment score = 0.000000 
 TTTTTCAACTTTTTCAGTTGAAGATTCCAT
>All.fam_Fam_698_30_1  Nr. of seq. 1 Alignment length(with gaps) = 30 Alignment score = 0.000000 
 ATCTACTTTTTCAGATTCCGTCGAAACTTG
>All.fam_Fam_699_30_1  Nr. of seq. 1 Alignment length(with gaps) = 30 Alignment score = 0.000000 
 ACTACCCAACCGGCTCCGGCAACTAGTCCG
>All.fam_Fam_700_30_1  Nr. of seq. 1 Alignment length(with gaps) = 30 Alignment score = 0.000000 
 AGGATCAGTCCACGAGGAGCCCACAGCCGG
>All.fam_Fam_701_30_1  Nr. of seq. 1 Alignment length(with gaps) = 30 Alignment score = 0.000000 
 AAAAAGGATCAAAAGAAACCCGCCGAAGAG
>All.fam_Fam_702_30_1  Nr. of seq. 1 Alignment length(with gaps) = 30 Alignment score = 0.000000 
 ATGAAATTATCATGTTTTTGGATATTTTTA
>All.fam_Fam_703_30_1  Nr. of seq. 1 Alignment length(with gaps) = 30 Alignment score = 0.000000 
 CGAGGAGCTCAGAATCTGAGGAGGAGAGCA
>All.fam_Fam_704_30_1  Nr. of seq. 1 Alignment length(with gaps) = 30 Alignment score = 0.000000 
 TATTGGTTAAAATAGGTTAATAAACAGTAA
>All.fam_Fam_705_30_1  Nr. of seq. 1 Alignment length(with gaps) = 30 Alignment score = 0.000000 
 AGTCCTACAGTAACCCAGAACTTGAGGAGG
>All.fam_Fam_706_30_1  Nr. of seq. 1 Alignment length(with gaps) = 30 Alignment score = 0.000000 
 CTCCAGAATCCTCCAGAAGACGTCACGACA
>All.fam_Fam_707_29_1  Nr. of seq. 1 Alignment length(with gaps) = 29 Alignment score = 0.000000 
 AACGCTGCGTTCCAGCGTTCAAAAGTTTC
>All.fam_Fam_708_29_1  Nr. of seq. 1 Alignment length(with gaps) = 29 Alignment score = 0.000000 
 GACATTGGCCCTGAATTCAAATAGAAATT
>All.fam_Fam_709_29_1  Nr. of seq. 1 Alignment length(with gaps) = 29 Alignment score = 0.000000 
 AGAGTCACCAGAGTCACCCCAGAGTCAGT
>All.fam_Fam_710_29_1  Nr. of seq. 1 Alignment length(with gaps) = 29 Alignment score = 0.000000 
 CGGGCCAATTCGGGCCATTTTAAACCAAC
>All.fam_Fam_711_29_1  Nr. of seq. 1 Alignment length(with gaps) = 29 Alignment score = 0.000000 
 TTTCTAGGCCACCAAATCAAAAATTTGAG
>All.fam_Fam_712_29_1  Nr. of seq. 1 Alignment length(with gaps) = 29 Alignment score = 0.000000 
 GCCTAAACAGCCTAAATCGGCCCAAATCG
>All.fam_Fam_713_29_1  Nr. of seq. 1 Alignment length(with gaps) = 29 Alignment score = 0.000000 
 GCAGACCAGACGGTAAAAATTGGAGCTAA
>All.fam_Fam_714_29_1  Nr. of seq. 1 Alignment length(with gaps) = 29 Alignment score = 0.000000 
 TTTGGGTCTGCTTATTATTTCCCATACCG
>All.fam_Fam_715_29_1  Nr. of seq. 1 Alignment length(with gaps) = 29 Alignment score = 0.000000 
 TCAACTGCTATGAAATCTTCTGCTATATC
>All.fam_Fam_716_29_1  Nr. of seq. 1 Alignment length(with gaps) = 29 Alignment score = 0.000000 
 TCTGGAAGTTCTGGAAGGTCCTAGAAGTT
>All.fam_Fam_717_29_1  Nr. of seq. 1 Alignment length(with gaps) = 29 Alignment score = 0.000000 
 AAGTGCCGCTTCCAGGCGTCATGATCCAA
>All.fam_Fam_718_29_1  Nr. of seq. 1 Alignment length(with gaps) = 29 Alignment score = 0.000000 
 GATCCAGGTCACCCGGTCAAGGTCACCCG
>All.fam_Fam_719_29_1  Nr. of seq. 1 Alignment length(with gaps) = 29 Alignment score = 0.000000 
 GATGCCAGTGATATACTCCCGTATATCCT
>All.fam_Fam_720_29_1  Nr. of seq. 1 Alignment length(with gaps) = 29 Alignment score = 0.000000 
 AAGGATTTCCCACTATGTCAATACATTGT
>All.fam_Fam_721_29_1  Nr. of seq. 1 Alignment length(with gaps) = 29 Alignment score = 0.000000 
 TCCGGATTCCGGAAAATGAAAATTTTCAT
>All.fam_Fam_722_29_1  Nr. of seq. 1 Alignment length(with gaps) = 29 Alignment score = 0.000000 
 TACGAATTTATAATCGAAATTCTCAAAAA
>All.fam_Fam_723_29_1  Nr. of seq. 1 Alignment length(with gaps) = 29 Alignment score = 0.000000 
 TCCGCCCACTTTTAAGGTTCTTTTTATGA
>All.fam_Fam_724_29_1  Nr. of seq. 1 Alignment length(with gaps) = 29 Alignment score = 0.000000 
 AGCTGCTTAATTACTATCCAATCGTATGG
>All.fam_Fam_725_29_1  Nr. of seq. 1 Alignment length(with gaps) = 29 Alignment score = 0.000000 
 TCCGGTTCCGGATTCCGGATGAATTTTTT
>All.fam_Fam_726_29_1  Nr. of seq. 1 Alignment length(with gaps) = 29 Alignment score = 0.000000 
 TTAAGCAGCTGCACATGGATGAATGCTAA
>All.fam_Fam_727_29_1  Nr. of seq. 1 Alignment length(with gaps) = 29 Alignment score = 0.000000 
 GTTTCAAAACGTCCTTTTCTCAAAAAACG
>All.fam_Fam_728_28_1  Nr. of seq. 1 Alignment length(with gaps) = 28 Alignment score = 0.000000 
 GGATGTCTGTTAGAATATCTGAATATCC
>All.fam_Fam_729_28_1  Nr. of seq. 1 Alignment length(with gaps) = 28 Alignment score = 0.000000 
 TTGCGCGTAACTTACGAAATATTGGAAT
>All.fam_Fam_730_28_1  Nr. of seq. 1 Alignment length(with gaps) = 28 Alignment score = 0.000000 
 TCAAATTCCTTGCTGGAACTTTAAAATT
>All.fam_Fam_731_28_1  Nr. of seq. 1 Alignment length(with gaps) = 28 Alignment score = 0.000000 
 AAAAAGCTGAAATTTTGGAGGAAACTGG
>All.fam_Fam_732_28_1  Nr. of seq. 1 Alignment length(with gaps) = 28 Alignment score = 0.000000 
 AGAAAAAAAGAGAATCAAATTAAAATAG
>All.fam_Fam_733_28_1  Nr. of seq. 1 Alignment length(with gaps) = 28 Alignment score = 0.000000 
 AGGTGGCTCCACTCCTCACAGGTCCCCA
>All.fam_Fam_734_28_1  Nr. of seq. 1 Alignment length(with gaps) = 28 Alignment score = 0.000000 
 TACAGTAATCCAAGAAATTAGTTAAAAC
>All.fam_Fam_735_28_1  Nr. of seq. 1 Alignment length(with gaps) = 28 Alignment score = 0.000000 
 GAAAAATTGGGGGTCAAAAAATCGAAGT
>All.fam_Fam_736_28_1  Nr. of seq. 1 Alignment length(with gaps) = 28 Alignment score = 0.000000 
 GGATTCCGGACCCAGAAGTCCGGAGTCA
>All.fam_Fam_737_28_1  Nr. of seq. 1 Alignment length(with gaps) = 28 Alignment score = 0.000000 
 ATCGATTTTACNTTGAAAATCGGAAATT
>All.fam_Fam_738_28_1  Nr. of seq. 1 Alignment length(with gaps) = 28 Alignment score = 0.000000 
 CAAAGATGCCGAATTACCCGAGATCGGA
>All.fam_Fam_739_28_1  Nr. of seq. 1 Alignment length(with gaps) = 28 Alignment score = 0.000000 
 CACTGACCAAAGAAAAACAAAACACGTG
>All.fam_Fam_740_27_1  Nr. of seq. 1 Alignment length(with gaps) = 27 Alignment score = 0.000000 
 ACACACGCACTGTCGATTTTTAGGGGC
>All.fam_Fam_741_27_1  Nr. of seq. 1 Alignment length(with gaps) = 27 Alignment score = 0.000000 
 AACACCAGANTAGTTATAACATAGGGT
>All.fam_Fam_742_27_1  Nr. of seq. 1 Alignment length(with gaps) = 27 Alignment score = 0.000000 
 CTTCCGGGCCTTCCGGGCCTTCCGCGC
>All.fam_Fam_743_27_1  Nr. of seq. 1 Alignment length(with gaps) = 27 Alignment score = 0.000000 
 ACTGATTTTCGAGAAAATTTCGCAAAA
>All.fam_Fam_744_27_1  Nr. of seq. 1 Alignment length(with gaps) = 27 Alignment score = 0.000000 
 TCCTGAACCACCTGGAGTTCCTGGACT
>All.fam_Fam_745_27_1  Nr. of seq. 1 Alignment length(with gaps) = 27 Alignment score = 0.000000 
 AAGTCCGATCCGGTCTATTTCGTCCCA
>All.fam_Fam_746_27_1  Nr. of seq. 1 Alignment length(with gaps) = 27 Alignment score = 0.000000 
 ATAGATACCATAGATACCATAGATACC
>All.fam_Fam_747_27_1  Nr. of seq. 1 Alignment length(with gaps) = 27 Alignment score = 0.000000 
 AACCCCATGAACCCCATGAACCCCATT
>All.fam_Fam_748_27_1  Nr. of seq. 1 Alignment length(with gaps) = 27 Alignment score = 0.000000 
 GTGGTAGTCTCCTCGACATATGGAGTC
>All.fam_Fam_749_27_1  Nr. of seq. 1 Alignment length(with gaps) = 27 Alignment score = 0.000000 
 TTCCACGTCTTCCACGTCTTCCACGTT
>All.fam_Fam_750_27_1  Nr. of seq. 1 Alignment length(with gaps) = 27 Alignment score = 0.000000 
 CCGAGGATCCCATGGATCTCAAGGATC
>All.fam_Fam_751_27_1  Nr. of seq. 1 Alignment length(with gaps) = 27 Alignment score = 0.000000 
 TATTTTTGAGGCACGTAACGTGCCTTG
>All.fam_Fam_752_27_1  Nr. of seq. 1 Alignment length(with gaps) = 27 Alignment score = 0.000000 
 CCACCATTTCCTCCATTTCCGCCATGG
>All.fam_Fam_753_27_1  Nr. of seq. 1 Alignment length(with gaps) = 27 Alignment score = 0.000000 
 CAAGTACCGTACTTTTGATCTCTGAAA
>All.fam_Fam_754_27_1  Nr. of seq. 1 Alignment length(with gaps) = 27 Alignment score = 0.000000 
 AAATCGCCAAAATTGAAAATTTCCGGC
>All.fam_Fam_755_27_1  Nr. of seq. 1 Alignment length(with gaps) = 27 Alignment score = 0.000000 
 GGCCAAATCTGGTGTTCAAATTTTTTA
>All.fam_Fam_756_27_1  Nr. of seq. 1 Alignment length(with gaps) = 27 Alignment score = 0.000000 
 GCTGCTGGAGGATCAACTTCAACAACT
>All.fam_Fam_757_27_1  Nr. of seq. 1 Alignment length(with gaps) = 27 Alignment score = 0.000000 
 TATTATAAATATAATATTACCTATTAT
>All.fam_Fam_758_27_1  Nr. of seq. 1 Alignment length(with gaps) = 27 Alignment score = 0.000000 
 CGCTAGAATCGNCTGGGGTGCCTGCGG
>All.fam_Fam_759_27_1  Nr. of seq. 1 Alignment length(with gaps) = 27 Alignment score = 0.000000 
 GTACCAGGAGTACCACCTCCTCCAGTA
>All.fam_Fam_760_27_1  Nr. of seq. 1 Alignment length(with gaps) = 27 Alignment score = 0.000000 
 TGATAGCGATGATAGCGATGATAGCGA
>All.fam_Fam_761_27_1  Nr. of seq. 1 Alignment length(with gaps) = 27 Alignment score = 0.000000 
 TTCTCATTAGAGCGCACGTGCCATCGG
>All.fam_Fam_762_27_1  Nr. of seq. 1 Alignment length(with gaps) = 27 Alignment score = 0.000000 
 TACAGTAACCCAGTCAAGATTTAGAAC
>All.fam_Fam_763_27_1  Nr. of seq. 1 Alignment length(with gaps) = 27 Alignment score = 0.000000 
 TGTATGGTCCTGTGGTTCCACCAGTGG
>All.fam_Fam_764_27_1  Nr. of seq. 1 Alignment length(with gaps) = 27 Alignment score = 0.000000 
 GAAATCCGGCGCCCCGGGGCCATCCTC
>All.fam_Fam_765_26_1  Nr. of seq. 1 Alignment length(with gaps) = 26 Alignment score = 0.000000 
 ACCTACAGTAATCCTAACTGTAGGTG
>All.fam_Fam_766_26_1  Nr. of seq. 1 Alignment length(with gaps) = 26 Alignment score = 0.000000 
 AGTACTCTTTGAAATTCTGAAACTAC
>All.fam_Fam_767_26_1  Nr. of seq. 1 Alignment length(with gaps) = 26 Alignment score = 0.000000 
 ACCTAATTTTACAAAATCGAGGTCCG
>All.fam_Fam_768_26_1  Nr. of seq. 1 Alignment length(with gaps) = 26 Alignment score = 0.000000 
 GAATACTACAATAGTCCTAATATCCA
>All.fam_Fam_769_26_1  Nr. of seq. 1 Alignment length(with gaps) = 26 Alignment score = 0.000000 
 GACAATATCAACGAAGGAGATGAGCC
>All.fam_Fam_770_26_1  Nr. of seq. 1 Alignment length(with gaps) = 26 Alignment score = 0.000000 
 CAGAGTCACTATTTTTGGTGAANGGT
>All.fam_Fam_771_26_1  Nr. of seq. 1 Alignment length(with gaps) = 26 Alignment score = 0.000000 
 TTAGACCATTAGATGAATTTCCAAAG
>All.fam_Fam_772_26_1  Nr. of seq. 1 Alignment length(with gaps) = 26 Alignment score = 0.000000 
 CATTGCGGCGGATTTTAGAAAAATGG
>All.fam_Fam_773_26_1  Nr. of seq. 1 Alignment length(with gaps) = 26 Alignment score = 0.000000 
 CAAAACCGGCAATTGCCGAAAATTCC
>All.fam_Fam_774_26_1  Nr. of seq. 1 Alignment length(with gaps) = 26 Alignment score = 0.000000 
 TGAAATTCCACAAAATATCGATTTTC
>All.fam_Fam_775_26_1  Nr. of seq. 1 Alignment length(with gaps) = 26 Alignment score = 0.000000 
 AAAATTAATAGATTTTCCAAACTTTG
>All.fam_Fam_776_26_1  Nr. of seq. 1 Alignment length(with gaps) = 26 Alignment score = 0.000000 
 ATCTACAGTACCCCTATTCTAGAGTG
>All.fam_Fam_777_26_1  Nr. of seq. 1 Alignment length(with gaps) = 26 Alignment score = 0.000000 
 CGTAGTAATAAATCCAACCTGCCATT
>All.fam_Fam_778_26_1  Nr. of seq. 1 Alignment length(with gaps) = 26 Alignment score = 0.000000 
 TGTCAGTGCAAAATGTTTTATTATTT
>All.fam_Fam_779_25_1  Nr. of seq. 1 Alignment length(with gaps) = 25 Alignment score = 0.000000 
 CCGGATGTCCAGGAATCCGAATGTC
>All.fam_Fam_780_25_1  Nr. of seq. 1 Alignment length(with gaps) = 25 Alignment score = 0.000000 
 CATAGCTGACATTGCTGACCTAGAC
>All.fam_Fam_781_25_1  Nr. of seq. 1 Alignment length(with gaps) = 25 Alignment score = 0.000000 
 TCTGAATCTCTGAATTACCTATTAT
>All.fam_Fam_782_25_1  Nr. of seq. 1 Alignment length(with gaps) = 25 Alignment score = 0.000000 
 TTTACTCTCTGGCTTCACANTATAT
>All.fam_Fam_783_25_1  Nr. of seq. 1 Alignment length(with gaps) = 25 Alignment score = 0.000000 
 TATTTACTCTAATGTTCTGCCAATT
>All.fam_Fam_784_25_1  Nr. of seq. 1 Alignment length(with gaps) = 25 Alignment score = 0.000000 
 TCTTTCTCTCTTTTTTTCATTATTT
>All.fam_Fam_785_25_1  Nr. of seq. 1 Alignment length(with gaps) = 25 Alignment score = 0.000000 
 TTCCGACTTCCGGGCGTTTTTTCAC
>All.fam_Fam_786_25_1  Nr. of seq. 1 Alignment length(with gaps) = 25 Alignment score = 0.000000 
 ATCTAGGCTCCGCCCACTTAGAGAC
>All.fam_Fam_787_25_1  Nr. of seq. 1 Alignment length(with gaps) = 25 Alignment score = 0.000000 
 TTTCTCTTCCACGGCCACCACGGGA
>All.fam_Fam_788_24_1  Nr. of seq. 1 Alignment length(with gaps) = 24 Alignment score = 0.000000 
 NNCGTGGGAAAATGCCCAGAGGCA
>All.fam_Fam_789_24_1  Nr. of seq. 1 Alignment length(with gaps) = 24 Alignment score = 0.000000 
 GGCAACTTGCCGAAGGTCTAGATG
>All.fam_Fam_790_24_1  Nr. of seq. 1 Alignment length(with gaps) = 24 Alignment score = 0.000000 
 CTTGGCTTCAGTTTCAGCCTTGGT
>All.fam_Fam_791_24_1  Nr. of seq. 1 Alignment length(with gaps) = 24 Alignment score = 0.000000 
 CATACATCCTATTTTCAGTCCTGC
>All.fam_Fam_792_24_1  Nr. of seq. 1 Alignment length(with gaps) = 24 Alignment score = 0.000000 
 CACCGGACTTACAGCCGTACTTAC
>All.fam_Fam_793_24_1  Nr. of seq. 1 Alignment length(with gaps) = 24 Alignment score = 0.000000 
 TACACACTTTTTATTCAAGAGGAC
>All.fam_Fam_794_24_1  Nr. of seq. 1 Alignment length(with gaps) = 24 Alignment score = 0.000000 
 CCAGAAAAAAAAGAATTCCGTAAG
>All.fam_Fam_795_24_1  Nr. of seq. 1 Alignment length(with gaps) = 24 Alignment score = 0.000000 
 TAGGACTAAAACACCCGGCTGTTT
>All.fam_Fam_796_24_1  Nr. of seq. 1 Alignment length(with gaps) = 24 Alignment score = 0.000000 
 ATGGCTCATGGTGGTCAAAGTCTG
>All.fam_Fam_797_24_1  Nr. of seq. 1 Alignment length(with gaps) = 24 Alignment score = 0.000000 
 ACATTCGGACAACTGCATATTTGG
>All.fam_Fam_798_24_1  Nr. of seq. 1 Alignment length(with gaps) = 24 Alignment score = 0.000000 
 AACCGATGCTCTAAGATCTCCGGC
>All.fam_Fam_799_24_1  Nr. of seq. 1 Alignment length(with gaps) = 24 Alignment score = 0.000000 
 TTACGACCGGAATCCCACCGGGAA
>All.fam_Fam_800_24_1  Nr. of seq. 1 Alignment length(with gaps) = 24 Alignment score = 0.000000 
 AAATCTGAAAAATCTGGCGTTGCG
>All.fam_Fam_801_24_1  Nr. of seq. 1 Alignment length(with gaps) = 24 Alignment score = 0.000000 
 AGTTGGCGGAATTCCTGGTTGTCC
>All.fam_Fam_802_24_1  Nr. of seq. 1 Alignment length(with gaps) = 24 Alignment score = 0.000000 
 AGCAATAGCAGTTGATCAGCCTGT
>All.fam_Fam_803_24_1  Nr. of seq. 1 Alignment length(with gaps) = 24 Alignment score = 0.000000 
 GATATCTGGACGCTCGAAAATTGA
>All.fam_Fam_804_24_1  Nr. of seq. 1 Alignment length(with gaps) = 24 Alignment score = 0.000000 
 TATCAGAATCTCATAGATTGAAGA
>All.fam_Fam_805_24_1  Nr. of seq. 1 Alignment length(with gaps) = 24 Alignment score = 0.000000 
 CAAAAGGGGTCGATTTTGAAAATT
>All.fam_Fam_806_24_1  Nr. of seq. 1 Alignment length(with gaps) = 24 Alignment score = 0.000000 
 TCCTCCTTGGGATGTTCCTCCGAA
>All.fam_Fam_807_24_1  Nr. of seq. 1 Alignment length(with gaps) = 24 Alignment score = 0.000000 
 GATGTACCCTGGAATCCTTTCCCT
>All.fam_Fam_808_24_1  Nr. of seq. 1 Alignment length(with gaps) = 24 Alignment score = 0.000000 
 AACCTAAGCCTAAGCCTGAGCCTA
>All.fam_Fam_809_24_1  Nr. of seq. 1 Alignment length(with gaps) = 24 Alignment score = 0.000000 
 TTGAAATTTTTCAACGAAAAAAAA
>All.fam_Fam_810_24_1  Nr. of seq. 1 Alignment length(with gaps) = 24 Alignment score = 0.000000 
 TTTAATATACGCTATACATAAGTA
>All.fam_Fam_811_24_1  Nr. of seq. 1 Alignment length(with gaps) = 24 Alignment score = 0.000000 
 GTGCTCCGTGAGCATTGGGAATTT
>All.fam_Fam_812_24_1  Nr. of seq. 1 Alignment length(with gaps) = 24 Alignment score = 0.000000 
 AAAAACCGGCAAAAAAATCTTTTG
>All.fam_Fam_813_24_1  Nr. of seq. 1 Alignment length(with gaps) = 24 Alignment score = 0.000000 
 GAGTCTACCACAGAATCAACTACG
>All.fam_Fam_814_24_1  Nr. of seq. 1 Alignment length(with gaps) = 24 Alignment score = 0.000000 
 TTTTTTGGAAAAAAATATATTGAT
>All.fam_Fam_815_24_1  Nr. of seq. 1 Alignment length(with gaps) = 24 Alignment score = 0.000000 
 TTTGAGTTTATCATCCTTATCTTT
>All.fam_Fam_816_24_1  Nr. of seq. 1 Alignment length(with gaps) = 24 Alignment score = 0.000000 
 AGTCTCGAAGACCAAGTCTCGCCA
>All.fam_Fam_817_24_1  Nr. of seq. 1 Alignment length(with gaps) = 24 Alignment score = 0.000000 
 GCCTACAACCGTTACAACTACTGA
>All.fam_Fam_818_24_1  Nr. of seq. 1 Alignment length(with gaps) = 24 Alignment score = 0.000000 
 ACGGAAGCTCCGACGACTTCAACT
>All.fam_Fam_819_24_1  Nr. of seq. 1 Alignment length(with gaps) = 24 Alignment score = 0.000000 
 AAGAAGAGGAGGGAGAGCAGAAGA
>All.fam_Fam_820_24_1  Nr. of seq. 1 Alignment length(with gaps) = 24 Alignment score = 0.000000 
 ATGTACCCTTTGATCATCTCACAG
>All.fam_Fam_821_24_1  Nr. of seq. 1 Alignment length(with gaps) = 24 Alignment score = 0.000000 
 TCCTTCTTGTTCTTGGCTGCGAGA
>All.fam_Fam_822_23_1  Nr. of seq. 1 Alignment length(with gaps) = 23 Alignment score = 0.000000 
 TACAGTAATCCTAGANNAAAAAC
>All.fam_Fam_823_23_1  Nr. of seq. 1 Alignment length(with gaps) = 23 Alignment score = 0.000000 
 AAACCATGACCTTTTTGTTTCTA
>All.fam_Fam_824_23_1  Nr. of seq. 1 Alignment length(with gaps) = 23 Alignment score = 0.000000 
 ATTGGGCAACTTACCTAGCTCAG
>All.fam_Fam_825_23_1  Nr. of seq. 1 Alignment length(with gaps) = 23 Alignment score = 0.000000 
 AAAATCTGGAATTTTTCGGTATG
>All.fam_Fam_826_23_1  Nr. of seq. 1 Alignment length(with gaps) = 23 Alignment score = 0.000000 
 GCGCTACGATGCTCAACAACGAC
>All.fam_Fam_827_23_1  Nr. of seq. 1 Alignment length(with gaps) = 23 Alignment score = 0.000000 
 GGCAGCTTGCCCACTTTCCTTCC
>All.fam_Fam_828_23_1  Nr. of seq. 1 Alignment length(with gaps) = 23 Alignment score = 0.000000 
 GGTACCGAAAAAGGCTCAAAATG
>All.fam_Fam_829_23_1  Nr. of seq. 1 Alignment length(with gaps) = 23 Alignment score = 0.000000 
 GCCTAGAAAACTCCTGAATTGGT
>All.fam_Fam_830_23_1  Nr. of seq. 1 Alignment length(with gaps) = 23 Alignment score = 0.000000 
 TGGCCTAAAAACCCTGTTTTCAA
>All.fam_Fam_831_23_1  Nr. of seq. 1 Alignment length(with gaps) = 23 Alignment score = 0.000000 
 TCAACGGATTTTTAGGCTTAAAA
>All.fam_Fam_832_23_1  Nr. of seq. 1 Alignment length(with gaps) = 23 Alignment score = 0.000000 
 CCGGCGTGGTATTCAACGCGTTC
>All.fam_Fam_833_23_1  Nr. of seq. 1 Alignment length(with gaps) = 23 Alignment score = 0.000000 
 GGTGGCCGAAATTTTTAAAGATC
>All.fam_Fam_834_23_1  Nr. of seq. 1 Alignment length(with gaps) = 23 Alignment score = 0.000000 
 AGGCATGAGGAAGGCGCATAACC
>All.fam_Fam_835_23_1  Nr. of seq. 1 Alignment length(with gaps) = 23 Alignment score = 0.000000 
 GTACTGTAGCAAATCAAGATAGA
>All.fam_Fam_836_23_1  Nr. of seq. 1 Alignment length(with gaps) = 23 Alignment score = 0.000000 
 GGACTAGAAATACTGAACGTGGT
>All.fam_Fam_837_23_1  Nr. of seq. 1 Alignment length(with gaps) = 23 Alignment score = 0.000000 
 CGCTGTAAGACCATTTGCTGTAT
>All.fam_Fam_838_23_1  Nr. of seq. 1 Alignment length(with gaps) = 23 Alignment score = 0.000000 
 TTTAGGCTTAGAAGCTCCGCCTC
>All.fam_Fam_839_23_1  Nr. of seq. 1 Alignment length(with gaps) = 23 Alignment score = 0.000000 
 TCTAAAAATTTACAGAAAATTCA
>All.fam_Fam_840_22_1  Nr. of seq. 1 Alignment length(with gaps) = 22 Alignment score = 0.000000 
 TGTAGCTACATGNAGAGGGAAA
>All.fam_Fam_841_22_1  Nr. of seq. 1 Alignment length(with gaps) = 22 Alignment score = 0.000000 
 ACCTGTCCTGGAGAGGACACCA
>All.fam_Fam_842_22_1  Nr. of seq. 1 Alignment length(with gaps) = 22 Alignment score = 0.000000 
 GTTCTAGGGCATTTCTAGAGCT
>All.fam_Fam_843_22_1  Nr. of seq. 1 Alignment length(with gaps) = 22 Alignment score = 0.000000 
 TTAGCGTCAAAACTCACCTATT
>All.fam_Fam_844_22_1  Nr. of seq. 1 Alignment length(with gaps) = 22 Alignment score = 0.000000 
 ATGGAATTTTTGAACACAAATT
>All.fam_Fam_845_22_1  Nr. of seq. 1 Alignment length(with gaps) = 22 Alignment score = 0.000000 
 GATTTCGGGACAGTTTCCTGGG
>All.fam_Fam_846_22_1  Nr. of seq. 1 Alignment length(with gaps) = 22 Alignment score = 0.000000 
 TCCCCCGGCGAATCGAAATCAG
>All.fam_Fam_847_22_1  Nr. of seq. 1 Alignment length(with gaps) = 22 Alignment score = 0.000000 
 TTTTCATGGATTTTTTCCGAAC
>All.fam_Fam_848_22_1  Nr. of seq. 1 Alignment length(with gaps) = 22 Alignment score = 0.000000 
 GAGCCCAAATTCAAGCTTTTTT
>All.fam_Fam_849_22_1  Nr. of seq. 1 Alignment length(with gaps) = 22 Alignment score = 0.000000 
 ACCCGGGTAGGGACGAGTCGAG
>All.fam_Fam_850_22_1  Nr. of seq. 1 Alignment length(with gaps) = 22 Alignment score = 0.000000 
 GCCTAACCTTTGCTTATTAATG
>All.fam_Fam_851_22_1  Nr. of seq. 1 Alignment length(with gaps) = 22 Alignment score = 0.000000 
 AAATAAGCCTAAATTAGGTCAA
>All.fam_Fam_852_22_1  Nr. of seq. 1 Alignment length(with gaps) = 22 Alignment score = 0.000000 
 GGTATCATTTTCAATAAATTAT
>All.fam_Fam_853_22_1  Nr. of seq. 1 Alignment length(with gaps) = 22 Alignment score = 0.000000 
 ACCATATGATACATAGAGATGA
>All.fam_Fam_854_22_1  Nr. of seq. 1 Alignment length(with gaps) = 22 Alignment score = 0.000000 
 AAAATGGACCTGAAGGAGGGCA
>All.fam_Fam_855_22_1  Nr. of seq. 1 Alignment length(with gaps) = 22 Alignment score = 0.000000 
 AGTACTGTAGGGGTACTGTAGN
>All.fam_Fam_856_22_1  Nr. of seq. 1 Alignment length(with gaps) = 22 Alignment score = 0.000000 
 CCACCNTAAGAAAGTTTCTAGG
>All.fam_Fam_857_22_1  Nr. of seq. 1 Alignment length(with gaps) = 22 Alignment score = 0.000000 
 ACTACAGTAATTCTACGTCGCT
>All.fam_Fam_858_22_1  Nr. of seq. 1 Alignment length(with gaps) = 22 Alignment score = 0.000000 
 TTTAAGCCTAGCAGGGGTCCAA
>All.fam_Fam_859_22_1  Nr. of seq. 1 Alignment length(with gaps) = 22 Alignment score = 0.000000 
 CCTTCCAAGAGCCTCACATGAT
>All.fam_Fam_860_22_1  Nr. of seq. 1 Alignment length(with gaps) = 22 Alignment score = 0.000000 
 TCTGGGGTAGGGCTGCCTAGGA
>All.fam_Fam_861_22_1  Nr. of seq. 1 Alignment length(with gaps) = 22 Alignment score = 0.000000 
 TCTACAGTATCCCAGAATGATA
>All.fam_Fam_862_22_1  Nr. of seq. 1 Alignment length(with gaps) = 22 Alignment score = 0.000000 
 GATTTACNGCATNNTCTGTGTC
>All.fam_Fam_863_22_1  Nr. of seq. 1 Alignment length(with gaps) = 22 Alignment score = 0.000000 
 CCAGATTTACAGCCTAAAATTA
>All.fam_Fam_864_22_1  Nr. of seq. 1 Alignment length(with gaps) = 22 Alignment score = 0.000000 
 AACTCGCAGCGTCAAATAATAA
>All.fam_Fam_865_22_1  Nr. of seq. 1 Alignment length(with gaps) = 22 Alignment score = 0.000000 
 GCACTAGTCGTGTGCATTATCA
>All.fam_Fam_866_22_1  Nr. of seq. 1 Alignment length(with gaps) = 22 Alignment score = 0.000000 
 TTACACTGACAATCACCGAAGC
>All.fam_Fam_867_22_1  Nr. of seq. 1 Alignment length(with gaps) = 22 Alignment score = 0.000000 
 AAACTGTTGTCCCCTTGAGTAT
>All.fam_Fam_868_22_1  Nr. of seq. 1 Alignment length(with gaps) = 22 Alignment score = 0.000000 
 TCAATGCACCATATAGTAATGG
>All.fam_Fam_869_21_1  Nr. of seq. 1 Alignment length(with gaps) = 21 Alignment score = 0.000000 
 ATACCATAGGTGGAAGATCGG
>All.fam_Fam_870_21_1  Nr. of seq. 1 Alignment length(with gaps) = 21 Alignment score = 0.000000 
 TTAGGCTTAGGTGACCACACC
>All.fam_Fam_871_21_1  Nr. of seq. 1 Alignment length(with gaps) = 21 Alignment score = 0.000000 
 TGGTGTCTGGCGCCAGAGGGT
>All.fam_Fam_872_21_1  Nr. of seq. 1 Alignment length(with gaps) = 21 Alignment score = 0.000000 
 AGCCTGAAGGGCCTCAGTGCC
>All.fam_Fam_873_21_1  Nr. of seq. 1 Alignment length(with gaps) = 21 Alignment score = 0.000000 
 AATACTATGAGTTATTTCCGA
>All.fam_Fam_874_21_1  Nr. of seq. 1 Alignment length(with gaps) = 21 Alignment score = 0.000000 
 GATATGAGCCTCAGGCTTACA
>All.fam_Fam_875_21_1  Nr. of seq. 1 Alignment length(with gaps) = 21 Alignment score = 0.000000 
 GTAGATCAAAACATAGGCTAG
>All.fam_Fam_876_21_1  Nr. of seq. 1 Alignment length(with gaps) = 21 Alignment score = 0.000000 
 GGAGCAAAAAATAGAATTTCC
>All.fam_Fam_877_21_1  Nr. of seq. 1 Alignment length(with gaps) = 21 Alignment score = 0.000000 
 GAAGCTGATCTAAGGCTGGCT
>All.fam_Fam_878_21_1  Nr. of seq. 1 Alignment length(with gaps) = 21 Alignment score = 0.000000 
 TCAACTGCTATAGCTGTTGCA
>All.fam_Fam_879_21_1  Nr. of seq. 1 Alignment length(with gaps) = 21 Alignment score = 0.000000 
 GCCCCCCACCATCCAACATCA
>All.fam_Fam_880_21_1  Nr. of seq. 1 Alignment length(with gaps) = 21 Alignment score = 0.000000 
 AAAAATGAACGGGTCAAAAAA
>All.fam_Fam_881_21_1  Nr. of seq. 1 Alignment length(with gaps) = 21 Alignment score = 0.000000 
 TAAAAAGGATAAAAAGCGAGA
>All.fam_Fam_882_21_1  Nr. of seq. 1 Alignment length(with gaps) = 21 Alignment score = 0.000000 
 TTCCAGTAGAAGAGGCAGTGC
>All.fam_Fam_883_21_1  Nr. of seq. 1 Alignment length(with gaps) = 21 Alignment score = 0.000000 
 TGAGGTTAAGGAGCCTAAGCT
>All.fam_Fam_884_21_1  Nr. of seq. 1 Alignment length(with gaps) = 21 Alignment score = 0.000000 
 GCAGGTTGCCGGAAAAGAGGA
>All.fam_Fam_885_21_1  Nr. of seq. 1 Alignment length(with gaps) = 21 Alignment score = 0.000000 
 TTAGGCTTAGTAACATAAGAT
>All.fam_Fam_886_21_1  Nr. of seq. 1 Alignment length(with gaps) = 21 Alignment score = 0.000000 
 GAGCAACCGGCTCCTGCACCT
>All.fam_Fam_887_21_1  Nr. of seq. 1 Alignment length(with gaps) = 21 Alignment score = 0.000000 
 CAGGAAGAAGGAACTCAAGAG
>All.fam_Fam_888_21_1  Nr. of seq. 1 Alignment length(with gaps) = 21 Alignment score = 0.000000 
 CAAATTTTTTTCGGGATTTTT
>All.fam_Fam_889_21_1  Nr. of seq. 1 Alignment length(with gaps) = 21 Alignment score = 0.000000 
 AGACAAACAGACACCTATTAT
>All.fam_Fam_890_21_1  Nr. of seq. 1 Alignment length(with gaps) = 21 Alignment score = 0.000000 
 TAAGCCTATGCCACAAAAAGC
>All.fam_Fam_891_21_1  Nr. of seq. 1 Alignment length(with gaps) = 21 Alignment score = 0.000000 
 AGTTGAANGGATTACTGTAGN
>All.fam_Fam_892_21_1  Nr. of seq. 1 Alignment length(with gaps) = 21 Alignment score = 0.000000 
 AGGCCATTTCAAACCNATTTC
>All.fam_Fam_893_21_1  Nr. of seq. 1 Alignment length(with gaps) = 21 Alignment score = 0.000000 
 TCCGAAATCAGTCAAAAATGG
>All.fam_Fam_894_21_1  Nr. of seq. 1 Alignment length(with gaps) = 21 Alignment score = 0.000000 
 TTTGTAGCCCATTTTCAGTCA
>All.fam_Fam_895_21_1  Nr. of seq. 1 Alignment length(with gaps) = 21 Alignment score = 0.000000 
 AAATTCATCATTTTCAGGTCG
>All.fam_Fam_896_21_1  Nr. of seq. 1 Alignment length(with gaps) = 21 Alignment score = 0.000000 
 ACATGGCTCCGTCGGGGGCTC
>All.fam_Fam_897_21_1  Nr. of seq. 1 Alignment length(with gaps) = 21 Alignment score = 0.000000 
 TGGCCTAGAAAATAGGACTAG
>All.fam_Fam_898_21_1  Nr. of seq. 1 Alignment length(with gaps) = 21 Alignment score = 0.000000 
 AAGTTAGGCCACGACTTTCGG
>All.fam_Fam_899_21_1  Nr. of seq. 1 Alignment length(with gaps) = 21 Alignment score = 0.000000 
 CATGGGCAAGTACAGGCAAGC
>All.fam_Fam_900_21_1  Nr. of seq. 1 Alignment length(with gaps) = 21 Alignment score = 0.000000 
 TCTAGCTTAAAATAGGCCTTT
>All.fam_Fam_901_21_1  Nr. of seq. 1 Alignment length(with gaps) = 21 Alignment score = 0.000000 
 AAGGTACCATTGTATCATTGA
>All.fam_Fam_902_21_1  Nr. of seq. 1 Alignment length(with gaps) = 21 Alignment score = 0.000000 
 TCCGGATCCCGGATGCCTGTG
>All.fam_Fam_903_21_1  Nr. of seq. 1 Alignment length(with gaps) = 21 Alignment score = 0.000000 
 ACTACGGAACCTTCCACTATC
>All.fam_Fam_904_21_1  Nr. of seq. 1 Alignment length(with gaps) = 21 Alignment score = 0.000000 
 AAAATAGGTCATGCCATTTAA
>All.fam_Fam_905_21_1  Nr. of seq. 1 Alignment length(with gaps) = 21 Alignment score = 0.000000 
 AACTTTTTGGTAAAATTTGAT
>All.fam_Fam_906_21_1  Nr. of seq. 1 Alignment length(with gaps) = 21 Alignment score = 0.000000 
 AGCAGCCGACACCTCAAAGGT
>All.fam_Fam_907_21_1  Nr. of seq. 1 Alignment length(with gaps) = 21 Alignment score = 0.000000 
 TTTCCTAGTTGATAGCCGAGG
>All.fam_Fam_908_21_1  Nr. of seq. 1 Alignment length(with gaps) = 21 Alignment score = 0.000000 
 CAACTACCACAACTACCGTAC
>All.fam_Fam_909_21_1  Nr. of seq. 1 Alignment length(with gaps) = 21 Alignment score = 0.000000 
 TGGCCTCGATTCTGTACAGGG
>All.fam_Fam_910_21_1  Nr. of seq. 1 Alignment length(with gaps) = 21 Alignment score = 0.000000 
 TCTCCTGGTAAATTTAAAAAT
>All.fam_Fam_911_21_1  Nr. of seq. 1 Alignment length(with gaps) = 21 Alignment score = 0.000000 
 CAAACCTTTTTGGCAGATTTT
>All.fam_Fam_912_21_1  Nr. of seq. 1 Alignment length(with gaps) = 21 Alignment score = 0.000000 
 ACCTGGCCAGATCGGTAGGCA
>All.fam_Fam_913_21_1  Nr. of seq. 1 Alignment length(with gaps) = 21 Alignment score = 0.000000 
 GCATAAAAACGTAAATTTTAG
>All.fam_Fam_914_21_1  Nr. of seq. 1 Alignment length(with gaps) = 21 Alignment score = 0.000000 
 GCAATTTTCCCGTGCAGATCG
>All.fam_Fam_915_21_1  Nr. of seq. 1 Alignment length(with gaps) = 21 Alignment score = 0.000000 
 GCAGCGCCGGTCTCATCGAGC
>All.fam_Fam_916_21_1  Nr. of seq. 1 Alignment length(with gaps) = 21 Alignment score = 0.000000 
 CTAGATTTTTTTGGCGTTGAC
>All.fam_Fam_917_21_1  Nr. of seq. 1 Alignment length(with gaps) = 21 Alignment score = 0.000000 
 CTAACATTTTTCAATTTTCGT
>All.fam_Fam_918_21_1  Nr. of seq. 1 Alignment length(with gaps) = 21 Alignment score = 0.000000 
 CTAATTAGCGTCGCTTTCGTT
>All.fam_Fam_919_21_1  Nr. of seq. 1 Alignment length(with gaps) = 21 Alignment score = 0.000000 
 GATCTTCCAGCTACACCGTCT
>All.fam_Fam_920_21_1  Nr. of seq. 1 Alignment length(with gaps) = 21 Alignment score = 0.000000 
 TCAAATTAGATTACCTTTTTT
>All.fam_Fam_921_21_1  Nr. of seq. 1 Alignment length(with gaps) = 21 Alignment score = 0.000000 
 TTTGCACTGACCAACACGAGT
>All.fam_Fam_922_21_1  Nr. of seq. 1 Alignment length(with gaps) = 21 Alignment score = 0.000000 
 TGAAAGATTGGTCAGTGTCTA
>All.fam_Fam_923_21_1  Nr. of seq. 1 Alignment length(with gaps) = 21 Alignment score = 0.000000 
 AAAAACAACACCAATTCCAAC
>All.fam_Fam_924_21_1  Nr. of seq. 1 Alignment length(with gaps) = 21 Alignment score = 0.000000 
 TAAATCTACATCTCAGCCCCG
>All.fam_Fam_925_21_1  Nr. of seq. 1 Alignment length(with gaps) = 21 Alignment score = 0.000000 
 CGTTTTCAGCTCAAATTTTCT
>All.fam_Fam_926_21_1  Nr. of seq. 1 Alignment length(with gaps) = 21 Alignment score = 0.000000 
 CATGAATTTTTAGTCGAAAAA
>All.fam_Fam_927_21_1  Nr. of seq. 1 Alignment length(with gaps) = 21 Alignment score = 0.000000 
 AGTTCGGCCACCAGGAGAGAA
>All.fam_Fam_928_21_1  Nr. of seq. 1 Alignment length(with gaps) = 21 Alignment score = 0.000000 
 AAAGTGACGTCATTTCAGAGA
>All.fam_Fam_929_21_1  Nr. of seq. 1 Alignment length(with gaps) = 21 Alignment score = 0.000000 
 AGGTGAAAAATTCAAATTTAT
>All.fam_Fam_930_21_1  Nr. of seq. 1 Alignment length(with gaps) = 21 Alignment score = 0.000000 
 TACAGTGACAATTTCAAAAGT
>All.fam_Fam_931_21_1  Nr. of seq. 1 Alignment length(with gaps) = 21 Alignment score = 0.000000 
 AAGATTACTGTAGATGACCAG
>All.fam_Fam_932_21_1  Nr. of seq. 1 Alignment length(with gaps) = 21 Alignment score = 0.000000 
 GCGTCGCAGTTTTCGCTAGAC
>All.fam_Fam_933_21_1  Nr. of seq. 1 Alignment length(with gaps) = 21 Alignment score = 0.000000 
 CTGGAACCCCTGATTCTGAGC
>All.fam_Fam_934_21_1  Nr. of seq. 1 Alignment length(with gaps) = 21 Alignment score = 0.000000 
 TAAGCAGCTCCCAACGAGCCC
>All.fam_Fam_935_21_1  Nr. of seq. 1 Alignment length(with gaps) = 21 Alignment score = 0.000000 
 CACAAGTTGTAGCCAATAAAA
>All.fam_Fam_936_21_1  Nr. of seq. 1 Alignment length(with gaps) = 21 Alignment score = 0.000000 
 GGCTGAGCTTGTTTCGAAAAG
>All.fam_Fam_937_21_1  Nr. of seq. 1 Alignment length(with gaps) = 21 Alignment score = 0.000000 
 ACTTCTGGTACTGGACCATCT
>All.fam_Fam_938_20_1  Nr. of seq. 1 Alignment length(with gaps) = 20 Alignment score = 0.000000 
 GGCCTAACTTTTCAAAATAN
>All.fam_Fam_939_20_1  Nr. of seq. 1 Alignment length(with gaps) = 20 Alignment score = 0.000000 
 AAAATCACGGTCCCAATTNT
>All.fam_Fam_940_20_1  Nr. of seq. 1 Alignment length(with gaps) = 20 Alignment score = 0.000000 
 TAGCATAGGGCCAAAATATA
>All.fam_Fam_941_20_1  Nr. of seq. 1 Alignment length(with gaps) = 20 Alignment score = 0.000000 
 GTCTGTCTGTCTGTGTACCT
>All.fam_Fam_942_20_1  Nr. of seq. 1 Alignment length(with gaps) = 20 Alignment score = 0.000000 
 GGCAANTTGCCAGAGAAAAC
>All.fam_Fam_943_20_1  Nr. of seq. 1 Alignment length(with gaps) = 20 Alignment score = 0.000000 
 AAGCCGCTTCTAGATGNTCT
>All.fam_Fam_944_20_1  Nr. of seq. 1 Alignment length(with gaps) = 20 Alignment score = 0.000000 
 CCAAATGAGCCGATTCTGAA
>All.fam_Fam_945_20_1  Nr. of seq. 1 Alignment length(with gaps) = 20 Alignment score = 0.000000 
 GCTCACTGCCGCCCCGTTGC
>All.fam_Fam_946_20_1  Nr. of seq. 1 Alignment length(with gaps) = 20 Alignment score = 0.000000 
 ATGACCGAGTGTTTGACCGA
>All.fam_Fam_947_20_1  Nr. of seq. 1 Alignment length(with gaps) = 20 Alignment score = 0.000000 
 TTCTTGTGATAAACCACAGG
>All.fam_Fam_948_20_1  Nr. of seq. 1 Alignment length(with gaps) = 20 Alignment score = 0.000000 
 CATTGCACCTCCATTTTGAC
>All.fam_Fam_949_20_1  Nr. of seq. 1 Alignment length(with gaps) = 20 Alignment score = 0.000000 
 CAAGAGTTTCTATGAAGATG
>All.fam_Fam_950_20_1  Nr. of seq. 1 Alignment length(with gaps) = 20 Alignment score = 0.000000 
 TTCTAGGCGATTCCCTGGAA
>All.fam_Fam_951_20_1  Nr. of seq. 1 Alignment length(with gaps) = 20 Alignment score = 0.000000 
 CTGAAAATGTCTTAATTACG
>All.fam_Fam_952_20_1  Nr. of seq. 1 Alignment length(with gaps) = 20 Alignment score = 0.000000 
 GCTGCTAGAACCAGTCTGGC
>All.fam_Fam_953_20_1  Nr. of seq. 1 Alignment length(with gaps) = 20 Alignment score = 0.000000 
 GCCTTCAAAGTAGTCCATGC
>All.fam_Fam_954_20_1  Nr. of seq. 1 Alignment length(with gaps) = 20 Alignment score = 0.000000 
 TCTCAACTGCTTTAGGCCGC
>All.fam_Fam_955_20_1  Nr. of seq. 1 Alignment length(with gaps) = 20 Alignment score = 0.000000 
 AAGCCTTAGCCGACTTTCCC
>All.fam_Fam_956_20_1  Nr. of seq. 1 Alignment length(with gaps) = 20 Alignment score = 0.000000 
 CTGCTTAGGTAAATAGAGGG
>All.fam_Fam_957_20_1  Nr. of seq. 1 Alignment length(with gaps) = 20 Alignment score = 0.000000 
 AGGGGGCCCATCTTAAGAGA
>All.fam_Fam_958_20_1  Nr. of seq. 1 Alignment length(with gaps) = 20 Alignment score = 0.000000 
 CATAAAATGCTTTTGCAGGT
>All.fam_Fam_959_20_1  Nr. of seq. 1 Alignment length(with gaps) = 20 Alignment score = 0.000000 
 TAAGCAGCTTTGAGGGGTCC
>All.fam_Fam_960_20_1  Nr. of seq. 1 Alignment length(with gaps) = 20 Alignment score = 0.000000 
 AATTTGAATTTAGAATGGTA
>All.fam_Fam_961_20_1  Nr. of seq. 1 Alignment length(with gaps) = 20 Alignment score = 0.000000 
 AGCGGCTTAGAAAGGTTAGG
>All.fam_Fam_962_20_1  Nr. of seq. 1 Alignment length(with gaps) = 20 Alignment score = 0.000000 
 AGACTAGATCAGGCCAGATT
>All.fam_Fam_963_20_1  Nr. of seq. 1 Alignment length(with gaps) = 20 Alignment score = 0.000000 
 GCGGGCCTATGCCGAAGCTG
>All.fam_Fam_964_20_1  Nr. of seq. 1 Alignment length(with gaps) = 20 Alignment score = 0.000000 
 GGCAAGCTGCTTAACTGTTG
>All.fam_Fam_965_20_1  Nr. of seq. 1 Alignment length(with gaps) = 20 Alignment score = 0.000000 
 AACGGCCAAATCGTTACGAT
>All.fam_Fam_966_20_1  Nr. of seq. 1 Alignment length(with gaps) = 20 Alignment score = 0.000000 
 CTGACCGACCACCGATCAAT
>All.fam_Fam_967_20_1  Nr. of seq. 1 Alignment length(with gaps) = 20 Alignment score = 0.000000 
 GTCTATTAGAAGAGATGCAG
>All.fam_Fam_968_20_1  Nr. of seq. 1 Alignment length(with gaps) = 20 Alignment score = 0.000000 
 AAGATGGTACCTCAGCTGGG
>All.fam_Fam_969_20_1  Nr. of seq. 1 Alignment length(with gaps) = 20 Alignment score = 0.000000 
 AGCATGATCCCATCCCTCTC
>All.fam_Fam_970_20_1  Nr. of seq. 1 Alignment length(with gaps) = 20 Alignment score = 0.000000 
 GGCAGACCTAGCCTACCCTA
>All.fam_Fam_971_20_1  Nr. of seq. 1 Alignment length(with gaps) = 20 Alignment score = 0.000000 
 GTAAATCTACATTTGCTTCC
>All.fam_Fam_972_20_1  Nr. of seq. 1 Alignment length(with gaps) = 20 Alignment score = 0.000000 
 TGNCCTAAAAAAATTGATAA
>All.fam_Fam_973_20_1  Nr. of seq. 1 Alignment length(with gaps) = 20 Alignment score = 0.000000 
 CTCAACCAAAAATCCTCAGC
>All.fam_Fam_974_20_1  Nr. of seq. 1 Alignment length(with gaps) = 20 Alignment score = 0.000000 
 CGATATAGCTATAAACGATA
>All.fam_Fam_975_20_1  Nr. of seq. 1 Alignment length(with gaps) = 20 Alignment score = 0.000000 
 TTCTAAATTTTAAAGCATAT
>All.fam_Fam_976_20_1  Nr. of seq. 1 Alignment length(with gaps) = 20 Alignment score = 0.000000 
 TTCTAGGCCGTAGTAAACAT
>All.fam_Fam_977_20_1  Nr. of seq. 1 Alignment length(with gaps) = 20 Alignment score = 0.000000 
 TGGCAAAAATGGCAGAAAAA
>All.fam_Fam_978_20_1  Nr. of seq. 1 Alignment length(with gaps) = 20 Alignment score = 0.000000 
 TAAATCTACACAGGGTGGTG
>All.fam_Fam_979_20_1  Nr. of seq. 1 Alignment length(with gaps) = 20 Alignment score = 0.000000 
 TATTGATTTTTACCGGATGT
>All.fam_Fam_980_20_1  Nr. of seq. 1 Alignment length(with gaps) = 20 Alignment score = 0.000000 
 GGAAATTTTCCCGATTAGCC
>All.fam_Fam_981_20_1  Nr. of seq. 1 Alignment length(with gaps) = 20 Alignment score = 0.000000 
 GCTCGAGCTCAAACCCCGAC
>All.fam_Fam_982_20_1  Nr. of seq. 1 Alignment length(with gaps) = 20 Alignment score = 0.000000 
 CAAGTATCCAAAANTTANAC
>All.fam_Fam_983_20_1  Nr. of seq. 1 Alignment length(with gaps) = 20 Alignment score = 0.000000 
 TTGGTCTGCTAGCTCTCANA
>All.fam_Fam_984_20_1  Nr. of seq. 1 Alignment length(with gaps) = 20 Alignment score = 0.000000 
 TTTGGTCAGTGTAANCATTT
>All.fam_Fam_985_20_1  Nr. of seq. 1 Alignment length(with gaps) = 20 Alignment score = 0.000000 
 GCACTTTTCTGTATTCTTGT
>All.fam_Fam_986_20_1  Nr. of seq. 1 Alignment length(with gaps) = 20 Alignment score = 0.000000 
 GATCAAAAAACCTCGTTTTG
>All.fam_Fam_987_20_1  Nr. of seq. 1 Alignment length(with gaps) = 20 Alignment score = 0.000000 
 ACTCAACTTTTGGCAATGCG
>All.fam_Fam_988_20_1  Nr. of seq. 1 Alignment length(with gaps) = 20 Alignment score = 0.000000 
 ATAGGTCCCCACATCCAATA
>All.fam_Fam_989_20_1  Nr. of seq. 1 Alignment length(with gaps) = 20 Alignment score = 0.000000 
 ACGCCTAAAATGAGCCTGAA
>All.fam_Fam_990_20_1  Nr. of seq. 1 Alignment length(with gaps) = 20 Alignment score = 0.000000 
 TGTCCGCTTTTTCGAAGATG
>All.fam_Fam_991_20_1  Nr. of seq. 1 Alignment length(with gaps) = 20 Alignment score = 0.000000 
 CAGTAATCTAGGAATATCTA
>All.fam_Fam_992_20_1  Nr. of seq. 1 Alignment length(with gaps) = 20 Alignment score = 0.000000 
 TTCATTCGCTGCGGCGTCAT
>All.fam_Fam_993_20_1  Nr. of seq. 1 Alignment length(with gaps) = 20 Alignment score = 0.000000 
 TGCGTCAAAAAGTACGCCGC
>All.fam_Fam_994_20_1  Nr. of seq. 1 Alignment length(with gaps) = 20 Alignment score = 0.000000 
 GCTCACTAGAGCGTCAAAAA
>All.fam_Fam_995_19_1  Nr. of seq. 1 Alignment length(with gaps) = 19 Alignment score = 0.000000 
 ATCGGCCCATTTTGCCTAA
>All.fam_Fam_996_19_1  Nr. of seq. 1 Alignment length(with gaps) = 19 Alignment score = 0.000000 
 GTGTCCTTTCAACATTTAN
>All.fam_Fam_997_19_1  Nr. of seq. 1 Alignment length(with gaps) = 19 Alignment score = 0.000000 
 TGTCAATTTCTCCATCTAG
>All.fam_Fam_998_19_1  Nr. of seq. 1 Alignment length(with gaps) = 19 Alignment score = 0.000000 
 TTTCCAGCCCAGATATGAA
>All.fam_Fam_999_19_1  Nr. of seq. 1 Alignment length(with gaps) = 19 Alignment score = 0.000000 
 AATTGAAAATGCTCCAGCA
>All.fam_Fam_1000_19_1  Nr. of seq. 1 Alignment length(with gaps) = 19 Alignment score = 0.000000 
 AGAAGCGTTTTGTGCGTCC
>All.fam_Fam_1001_19_1  Nr. of seq. 1 Alignment length(with gaps) = 19 Alignment score = 0.000000 
 TCCTTTTTTCCCATCCGTT
>All.fam_Fam_1002_19_1  Nr. of seq. 1 Alignment length(with gaps) = 19 Alignment score = 0.000000 
 CAAATCTAGGTTCTTGCCG
>All.fam_Fam_1003_19_1  Nr. of seq. 1 Alignment length(with gaps) = 19 Alignment score = 0.000000 
 AAGGGACCGTTCAAGTTTG
>All.fam_Fam_1004_19_1  Nr. of seq. 1 Alignment length(with gaps) = 19 Alignment score = 0.000000 
 AAATTCTGGTCCTTAAAAA
>All.fam_Fam_1005_19_1  Nr. of seq. 1 Alignment length(with gaps) = 19 Alignment score = 0.000000 
 GTTTTAGAACTTTTGGGAC
>All.fam_Fam_1006_19_1  Nr. of seq. 1 Alignment length(with gaps) = 19 Alignment score = 0.000000 
 TACTGTAGTTCAAAAAGAC
>All.fam_Fam_1007_19_1  Nr. of seq. 1 Alignment length(with gaps) = 19 Alignment score = 0.000000 
 AAATGTGTCAAGGAATCAA
>All.fam_Fam_1008_19_1  Nr. of seq. 1 Alignment length(with gaps) = 19 Alignment score = 0.000000 
 AAACCACGAGAGTCCCAAA
>All.fam_Fam_1009_19_1  Nr. of seq. 1 Alignment length(with gaps) = 19 Alignment score = 0.000000 
 AAAATCGATAATTTTCNGA
>All.fam_Fam_1010_19_1  Nr. of seq. 1 Alignment length(with gaps) = 19 Alignment score = 0.000000 
 TGTTACACGAAAAATAGAT
>All.fam_Fam_1011_19_1  Nr. of seq. 1 Alignment length(with gaps) = 19 Alignment score = 0.000000 
 TTTATTTATTTAATTAATA
>All.fam_Fam_1012_19_1  Nr. of seq. 1 Alignment length(with gaps) = 19 Alignment score = 0.000000 
 CCAACTTGGGGTACATAGG
>All.fam_Fam_1013_19_1  Nr. of seq. 1 Alignment length(with gaps) = 19 Alignment score = 0.000000 
 AATTTACCAATTGACCAAA
>All.fam_Fam_1014_19_1  Nr. of seq. 1 Alignment length(with gaps) = 19 Alignment score = 0.000000 
 TGGTCAGTGCAACTGCAAC
>All.fam_Fam_1015_19_1  Nr. of seq. 1 Alignment length(with gaps) = 19 Alignment score = 0.000000 
 GGCCTCCGATTTTTTTATG
>All.fam_Fam_1016_19_1  Nr. of seq. 1 Alignment length(with gaps) = 19 Alignment score = 0.000000 
 TTGGTCTGCTANTGTGATT
>All.fam_Fam_1017_19_1  Nr. of seq. 1 Alignment length(with gaps) = 19 Alignment score = 0.000000 
 CAATGCACCATATTTGAGC
>All.fam_Fam_1018_19_1  Nr. of seq. 1 Alignment length(with gaps) = 19 Alignment score = 0.000000 
 ACGGGGGTTTTAAGAATAG
>All.fam_Fam_1019_19_1  Nr. of seq. 1 Alignment length(with gaps) = 19 Alignment score = 0.000000 
 GAACGGTCCCAAGGAATTA
>All.fam_Fam_1020_19_1  Nr. of seq. 1 Alignment length(with gaps) = 19 Alignment score = 0.000000 
 GAATGGTCCCAACCGCAAA
>All.fam_Fam_1021_19_1  Nr. of seq. 1 Alignment length(with gaps) = 19 Alignment score = 0.000000 
 TAGAGTACCATTACATCAC
>All.fam_Fam_1022_19_1  Nr. of seq. 1 Alignment length(with gaps) = 19 Alignment score = 0.000000 
 TCTTCTTAACTCTTCTTCC
>All.fam_Fam_1023_18_1  Nr. of seq. 1 Alignment length(with gaps) = 18 Alignment score = 0.000000 
 AATTCCCATACCCAAAAT
>All.fam_Fam_1024_18_1  Nr. of seq. 1 Alignment length(with gaps) = 18 Alignment score = 0.000000 
 GCCTCAGAAAAGATATCG
>All.fam_Fam_1025_18_1  Nr. of seq. 1 Alignment length(with gaps) = 18 Alignment score = 0.000000 
 TGGCGCTTAGGATAGATT
>All.fam_Fam_1026_18_1  Nr. of seq. 1 Alignment length(with gaps) = 18 Alignment score = 0.000000 
 TAGGCTTGAAGGGAGCCT
>All.fam_Fam_1027_18_1  Nr. of seq. 1 Alignment length(with gaps) = 18 Alignment score = 0.000000 
 ATGCCACACCATCAATGG
>All.fam_Fam_1028_18_1  Nr. of seq. 1 Alignment length(with gaps) = 18 Alignment score = 0.000000 
 ATACTACTCCGGCACCAA
>All.fam_Fam_1029_18_1  Nr. of seq. 1 Alignment length(with gaps) = 18 Alignment score = 0.000000 
 AGGCTAGTCAGGCTAATC
>All.fam_Fam_1030_18_1  Nr. of seq. 1 Alignment length(with gaps) = 18 Alignment score = 0.000000 
 AGCTGAGCCAAAGGTAGT
>All.fam_Fam_1031_18_1  Nr. of seq. 1 Alignment length(with gaps) = 18 Alignment score = 0.000000 
 GGCACTGGCGTCTTTAGC
>All.fam_Fam_1032_18_1  Nr. of seq. 1 Alignment length(with gaps) = 18 Alignment score = 0.000000 
 TCTTTTACTTTTACTGAT
>All.fam_Fam_1033_18_1  Nr. of seq. 1 Alignment length(with gaps) = 18 Alignment score = 0.000000 
 CCGAGGCGACGACTACCA
>All.fam_Fam_1034_18_1  Nr. of seq. 1 Alignment length(with gaps) = 18 Alignment score = 0.000000 
 GGCAAGTTGCCCAAACGA
>All.fam_Fam_1035_18_1  Nr. of seq. 1 Alignment length(with gaps) = 18 Alignment score = 0.000000 
 TTTTCGAAAATGCCCATT
>All.fam_Fam_1036_18_1  Nr. of seq. 1 Alignment length(with gaps) = 18 Alignment score = 0.000000 
 CACGAGATGCAGAAGCTC
>All.fam_Fam_1037_18_1  Nr. of seq. 1 Alignment length(with gaps) = 18 Alignment score = 0.000000 
 GGATTACTGTAGTCATAC
>All.fam_Fam_1038_18_1  Nr. of seq. 1 Alignment length(with gaps) = 18 Alignment score = 0.000000 
 CATAGATACCAAAGGTAC
>All.fam_Fam_1039_18_1  Nr. of seq. 1 Alignment length(with gaps) = 18 Alignment score = 0.000000 
 CAGAAGACGTCAAGGATT
>All.fam_Fam_1040_18_1  Nr. of seq. 1 Alignment length(with gaps) = 18 Alignment score = 0.000000 
 CAGATGGTTCCGGTTCAT
>All.fam_Fam_1041_18_1  Nr. of seq. 1 Alignment length(with gaps) = 18 Alignment score = 0.000000 
 GGGTCTCTGGTGACCCGG
>All.fam_Fam_1042_18_1  Nr. of seq. 1 Alignment length(with gaps) = 18 Alignment score = 0.000000 
 TTAGCAGCGCCCAAAAAA
>All.fam_Fam_1043_18_1  Nr. of seq. 1 Alignment length(with gaps) = 18 Alignment score = 0.000000 
 GTCGATTTACGAGNTTTT
>All.fam_Fam_1044_18_1  Nr. of seq. 1 Alignment length(with gaps) = 18 Alignment score = 0.000000 
 TAAACCTAAGCTGGAGCT
>All.fam_Fam_1045_18_1  Nr. of seq. 1 Alignment length(with gaps) = 18 Alignment score = 0.000000 
 TTGTAGATCAACGGGGTC
>All.fam_Fam_1046_18_1  Nr. of seq. 1 Alignment length(with gaps) = 18 Alignment score = 0.000000 
 GGCCTAGGATCCATCACT
>All.fam_Fam_1047_18_1  Nr. of seq. 1 Alignment length(with gaps) = 18 Alignment score = 0.000000 
 TGCTCAAAGTGCTCGAGG
>All.fam_Fam_1048_18_1  Nr. of seq. 1 Alignment length(with gaps) = 18 Alignment score = 0.000000 
 ATAGTTAGGCTACCTGTA
>All.fam_Fam_1049_18_1  Nr. of seq. 1 Alignment length(with gaps) = 18 Alignment score = 0.000000 
 ACTACTGTATCGCAAGAT
>All.fam_Fam_1050_18_1  Nr. of seq. 1 Alignment length(with gaps) = 18 Alignment score = 0.000000 
 CATTGTCACGTTCTTCTC
>All.fam_Fam_1051_18_1  Nr. of seq. 1 Alignment length(with gaps) = 18 Alignment score = 0.000000 
 TTTTGTCAGTTCAATAGT
>All.fam_Fam_1052_18_1  Nr. of seq. 1 Alignment length(with gaps) = 18 Alignment score = 0.000000 
 TCACTTGCTATATTTGTC
>All.fam_Fam_1053_18_1  Nr. of seq. 1 Alignment length(with gaps) = 18 Alignment score = 0.000000 
 GATTTCCAGGACGATCAG
>All.fam_Fam_1054_18_1  Nr. of seq. 1 Alignment length(with gaps) = 18 Alignment score = 0.000000 
 GGCGGAGCTTGTTGAGGG
>All.fam_Fam_1055_18_1  Nr. of seq. 1 Alignment length(with gaps) = 18 Alignment score = 0.000000 
 GCCAAGTACAGTGACCAC
>All.fam_Fam_1056_18_1  Nr. of seq. 1 Alignment length(with gaps) = 18 Alignment score = 0.000000 
 TAGAATCGCTAGCATCGC
>All.fam_Fam_1057_17_1  Nr. of seq. 1 Alignment length(with gaps) = 17 Alignment score = 0.000000 
 ATTGACAAAGTTGGGTA
>All.fam_Fam_1058_17_1  Nr. of seq. 1 Alignment length(with gaps) = 17 Alignment score = 0.000000 
 AGGGTACATCGGATCAG
>All.fam_Fam_1059_17_1  Nr. of seq. 1 Alignment length(with gaps) = 17 Alignment score = 0.000000 
 TGTTTTGTTCTAATATC
>All.fam_Fam_1060_17_1  Nr. of seq. 1 Alignment length(with gaps) = 17 Alignment score = 0.000000 
 CGGCGGAAAAATCTACT
>All.fam_Fam_1061_17_1  Nr. of seq. 1 Alignment length(with gaps) = 17 Alignment score = 0.000000 
 AAAATCAAACCGGAGAC
>All.fam_Fam_1062_17_1  Nr. of seq. 1 Alignment length(with gaps) = 17 Alignment score = 0.000000 
 TAACCTGACTGCTATAT
>All.fam_Fam_1063_17_1  Nr. of seq. 1 Alignment length(with gaps) = 17 Alignment score = 0.000000 
 TTGCAAGAAAATCTGCA
>All.fam_Fam_1064_17_1  Nr. of seq. 1 Alignment length(with gaps) = 17 Alignment score = 0.000000 
 TAGTTTTGCACCTCTAA
>All.fam_Fam_1065_17_1  Nr. of seq. 1 Alignment length(with gaps) = 17 Alignment score = 0.000000 
 TCAACTACAAAAATGTC
>All.fam_Fam_1066_17_1  Nr. of seq. 1 Alignment length(with gaps) = 17 Alignment score = 0.000000 
 TCGAGTCTCGTCTGGCC
>All.fam_Fam_1067_16_1  Nr. of seq. 1 Alignment length(with gaps) = 16 Alignment score = 0.000000 
 AAATCTGGCCGAGAGG
>All.fam_Fam_1068_16_1  Nr. of seq. 1 Alignment length(with gaps) = 16 Alignment score = 0.000000 
 GTAGTGACGTAGGGAC
>All.fam_Fam_1069_16_1  Nr. of seq. 1 Alignment length(with gaps) = 16 Alignment score = 0.000000 
 TTCTATTTCGACACAG
>All.fam_Fam_1070_16_1  Nr. of seq. 1 Alignment length(with gaps) = 16 Alignment score = 0.000000 
 TCCGGTTATGAAACGA
>All.fam_Fam_1071_16_1  Nr. of seq. 1 Alignment length(with gaps) = 16 Alignment score = 0.000000 
 GACAACCGGATTATCG
>All.fam_Fam_1072_16_1  Nr. of seq. 1 Alignment length(with gaps) = 16 Alignment score = 0.000000 
 ATCTTTGACTTCCAGT
>All.fam_Fam_1073_16_1  Nr. of seq. 1 Alignment length(with gaps) = 16 Alignment score = 0.000000 
 TAGGTTTAGGAGAGTT
>All.fam_Fam_1074_16_1  Nr. of seq. 1 Alignment length(with gaps) = 16 Alignment score = 0.000000 
 AAACGGAAAAACGGAA
>All.fam_Fam_1075_16_1  Nr. of seq. 1 Alignment length(with gaps) = 16 Alignment score = 0.000000 
 GAAAGTGAGAGAGAGG
>All.fam_Fam_1076_16_1  Nr. of seq. 1 Alignment length(with gaps) = 16 Alignment score = 0.000000 
 AGTGCAATCGTGCTCA
>All.fam_Fam_1077_16_1  Nr. of seq. 1 Alignment length(with gaps) = 16 Alignment score = 0.000000 
 GTTCTAAAATGTCGCG
>All.fam_Fam_1078_16_1  Nr. of seq. 1 Alignment length(with gaps) = 16 Alignment score = 0.000000 
 ACCTAGTTACCGTATA
>All.fam_Fam_1079_16_1  Nr. of seq. 1 Alignment length(with gaps) = 16 Alignment score = 0.000000 
 AATCAGAAATATTGAA
>All.fam_Fam_1080_16_1  Nr. of seq. 1 Alignment length(with gaps) = 16 Alignment score = 0.000000 
 GAAATTCGATAACAGA
>All.fam_Fam_1081_16_1  Nr. of seq. 1 Alignment length(with gaps) = 16 Alignment score = 0.000000 
 GTAAAATTTTAGGCTT
>All.fam_Fam_1082_16_1  Nr. of seq. 1 Alignment length(with gaps) = 16 Alignment score = 0.000000 
 CTCGCTGTCTCGCTGT
>All.fam_Fam_1083_16_1  Nr. of seq. 1 Alignment length(with gaps) = 16 Alignment score = 0.000000 
 TTCATAGGGCGACGAG
>All.fam_Fam_1084_16_1  Nr. of seq. 1 Alignment length(with gaps) = 16 Alignment score = 0.000000 
 CAGTTCTATTCCAGAG
>All.fam_Fam_1085_16_1  Nr. of seq. 1 Alignment length(with gaps) = 16 Alignment score = 0.000000 
 CTACATGCCTACATGC
>All.fam_Fam_1086_16_1  Nr. of seq. 1 Alignment length(with gaps) = 16 Alignment score = 0.000000 
 TGATCTGATGATCTCA
>All.fam_Fam_1087_16_1  Nr. of seq. 1 Alignment length(with gaps) = 16 Alignment score = 0.000000 
 ACCGCAACCCTACCCT
>All.fam_Fam_1088_16_1  Nr. of seq. 1 Alignment length(with gaps) = 16 Alignment score = 0.000000 
 CTTAGATCTCAATTCA
>All.fam_Fam_1089_16_1  Nr. of seq. 1 Alignment length(with gaps) = 16 Alignment score = 0.000000 
 ATCGGGTGCCCAAAAN
>All.fam_Fam_1090_16_1  Nr. of seq. 1 Alignment length(with gaps) = 16 Alignment score = 0.000000 
 GGCCTAGAAAACCGGT
>All.fam_Fam_1091_16_1  Nr. of seq. 1 Alignment length(with gaps) = 16 Alignment score = 0.000000 
 TTAGGCTTAGCTGATC
>All.fam_Fam_1092_16_1  Nr. of seq. 1 Alignment length(with gaps) = 16 Alignment score = 0.000000 
 TGCGAGTTTTTGGGTT
>All.fam_Fam_1093_16_1  Nr. of seq. 1 Alignment length(with gaps) = 16 Alignment score = 0.000000 
 CGGGTTTGAATCCTCC
>All.fam_Fam_1094_16_1  Nr. of seq. 1 Alignment length(with gaps) = 16 Alignment score = 0.000000 
 TCGGAGGGTCGGAGGA
>All.fam_Fam_1095_15_1  Nr. of seq. 1 Alignment length(with gaps) = 15 Alignment score = 0.000000 
 GGTCCCCGATTTTTC
>All.fam_Fam_1096_15_1  Nr. of seq. 1 Alignment length(with gaps) = 15 Alignment score = 0.000000 
 ATGTCCCAGAGGGAA
>All.fam_Fam_1097_15_1  Nr. of seq. 1 Alignment length(with gaps) = 15 Alignment score = 0.000000 
 GCAGCGTTCAAAATC
>All.fam_Fam_1098_15_1  Nr. of seq. 1 Alignment length(with gaps) = 15 Alignment score = 0.000000 
 CCGGACCGGACCAGG
>All.fam_Fam_1099_15_1  Nr. of seq. 1 Alignment length(with gaps) = 15 Alignment score = 0.000000 
 TTCTAATTCGGCCGG
>All.fam_Fam_1100_15_1  Nr. of seq. 1 Alignment length(with gaps) = 15 Alignment score = 0.000000 
 TCAGTTGTCGAGGTT
>All.fam_Fam_1101_15_1  Nr. of seq. 1 Alignment length(with gaps) = 15 Alignment score = 0.000000 
 TCCGGCGCGTAGGGT
>All.fam_Fam_1102_15_1  Nr. of seq. 1 Alignment length(with gaps) = 15 Alignment score = 0.000000 
 CGTCAGGCTGAGGTC
>All.fam_Fam_1103_15_1  Nr. of seq. 1 Alignment length(with gaps) = 15 Alignment score = 0.000000 
 AGCTGCAGCACGAGC
>All.fam_Fam_1104_15_1  Nr. of seq. 1 Alignment length(with gaps) = 15 Alignment score = 0.000000 
 CTACTACAACTACGC
>All.fam_Fam_1105_15_1  Nr. of seq. 1 Alignment length(with gaps) = 15 Alignment score = 0.000000 
 CGGATCCAGGTCACC
>All.fam_Fam_1106_15_1  Nr. of seq. 1 Alignment length(with gaps) = 15 Alignment score = 0.000000 
 CATCCTCCGCTGGAT
>All.fam_Fam_1107_15_1  Nr. of seq. 1 Alignment length(with gaps) = 15 Alignment score = 0.000000 
 TCGTGGTGAGACCCA
>All.fam_Fam_1108_15_1  Nr. of seq. 1 Alignment length(with gaps) = 15 Alignment score = 0.000000 
 GGGGACAACAAAAAA
>All.fam_Fam_1109_15_1  Nr. of seq. 1 Alignment length(with gaps) = 15 Alignment score = 0.000000 
 CGATGCTCCACCCGG
>All.fam_Fam_1110_15_1  Nr. of seq. 1 Alignment length(with gaps) = 15 Alignment score = 0.000000 
 GAACCACCAAAGATT
>All.fam_Fam_1111_15_1  Nr. of seq. 1 Alignment length(with gaps) = 15 Alignment score = 0.000000 
 AAAAGGGGATCTGCG
>All.fam_Fam_1112_15_1  Nr. of seq. 1 Alignment length(with gaps) = 15 Alignment score = 0.000000 
 GTAACCTCTGGAGTN
>All.fam_Fam_1113_15_1  Nr. of seq. 1 Alignment length(with gaps) = 15 Alignment score = 0.000000 
 TATCAGTTATCACTT
>All.fam_Fam_1114_15_1  Nr. of seq. 1 Alignment length(with gaps) = 15 Alignment score = 0.000000 
 CAGTGCAACCGAAAT
>All.fam_Fam_1115_15_1  Nr. of seq. 1 Alignment length(with gaps) = 15 Alignment score = 0.000000 
 CATTTCGGCACCAAC
>All.fam_Fam_1116_15_1  Nr. of seq. 1 Alignment length(with gaps) = 15 Alignment score = 0.000000 
 GATAAGGAAGCAAAT
>All.fam_Fam_1117_14_1  Nr. of seq. 1 Alignment length(with gaps) = 14 Alignment score = 0.000000 
 ATCGGAATTGGTGA
>All.fam_Fam_1118_14_1  Nr. of seq. 1 Alignment length(with gaps) = 14 Alignment score = 0.000000 
 TCAATAATCAATAA
>All.fam_Fam_1119_14_1  Nr. of seq. 1 Alignment length(with gaps) = 14 Alignment score = 0.000000 
 GGAGGTTTTTCCCG
>All.fam_Fam_1120_14_1  Nr. of seq. 1 Alignment length(with gaps) = 14 Alignment score = 0.000000 
 CTGCCTAGCCCTAA
>All.fam_Fam_1121_14_1  Nr. of seq. 1 Alignment length(with gaps) = 14 Alignment score = 0.000000 
 ATTCTACATTTATA
>All.fam_Fam_1122_14_1  Nr. of seq. 1 Alignment length(with gaps) = 14 Alignment score = 0.000000 
 AAGTGAAAAAATAT
>All.fam_Fam_1123_14_1  Nr. of seq. 1 Alignment length(with gaps) = 14 Alignment score = 0.000000 
 TTTTTGTGCTATAA
>All.fam_Fam_1124_14_1  Nr. of seq. 1 Alignment length(with gaps) = 14 Alignment score = 0.000000 
 ACCGCAGACCTAAG
>All.fam_Fam_1125_14_1  Nr. of seq. 1 Alignment length(with gaps) = 14 Alignment score = 0.000000 
 CTCGGGGCTCGGGG
>All.fam_Fam_1126_14_1  Nr. of seq. 1 Alignment length(with gaps) = 14 Alignment score = 0.000000 
 AATTTTAAATTGGA
>All.fam_Fam_1127_14_1  Nr. of seq. 1 Alignment length(with gaps) = 14 Alignment score = 0.000000 
 GAAGGATCGGGCCG
>All.fam_Fam_1128_14_1  Nr. of seq. 1 Alignment length(with gaps) = 14 Alignment score = 0.000000 
 ATTACACTGACAAA
>All.fam_Fam_1129_14_1  Nr. of seq. 1 Alignment length(with gaps) = 14 Alignment score = 0.000000 
 ATTNTGAATCCTGA
>All.fam_Fam_1130_14_1  Nr. of seq. 1 Alignment length(with gaps) = 14 Alignment score = 0.000000 
 AAGTTAGGCCACCA
>All.fam_Fam_1131_14_1  Nr. of seq. 1 Alignment length(with gaps) = 14 Alignment score = 0.000000 
 CCCATTCTAATTGT
>All.fam_Fam_1132_13_1  Nr. of seq. 1 Alignment length(with gaps) = 13 Alignment score = 0.000000 
 TAAAAGTTAAACG
>All.fam_Fam_1133_13_1  Nr. of seq. 1 Alignment length(with gaps) = 13 Alignment score = 0.000000 
 GGCCCAGGCCCNN
>All.fam_Fam_1134_13_1  Nr. of seq. 1 Alignment length(with gaps) = 13 Alignment score = 0.000000 
 CTGACGGACGGAC
>All.fam_Fam_1135_13_1  Nr. of seq. 1 Alignment length(with gaps) = 13 Alignment score = 0.000000 
 AAACGCCTATGGC
>All.fam_Fam_1136_13_1  Nr. of seq. 1 Alignment length(with gaps) = 13 Alignment score = 0.000000 
 GCTGCCGCCCGCC
>All.fam_Fam_1137_13_1  Nr. of seq. 1 Alignment length(with gaps) = 13 Alignment score = 0.000000 
 CGTAGGCCATATA
>All.fam_Fam_1138_12_1  Nr. of seq. 1 Alignment length(with gaps) = 12 Alignment score = 0.000000 
 ACAGACAGACAG
>All.fam_Fam_1139_12_1  Nr. of seq. 1 Alignment length(with gaps) = 12 Alignment score = 0.000000 
 TGTTTGACCGAG
>All.fam_Fam_1140_12_1  Nr. of seq. 1 Alignment length(with gaps) = 12 Alignment score = 0.000000 
 TGACCTTGACCT
>All.fam_Fam_1141_12_1  Nr. of seq. 1 Alignment length(with gaps) = 12 Alignment score = 0.000000 
 CTGTACCTGGGC
>All.fam_Fam_1142_12_1  Nr. of seq. 1 Alignment length(with gaps) = 12 Alignment score = 0.000000 
 CCTTGCCGTCTC
>All.fam_Fam_1143_12_1  Nr. of seq. 1 Alignment length(with gaps) = 12 Alignment score = 0.000000 
 CATCTTCACATT
>All.fam_Fam_1144_12_1  Nr. of seq. 1 Alignment length(with gaps) = 12 Alignment score = 0.000000 
 GAAAACGGAAAC
>All.fam_Fam_1145_12_1  Nr. of seq. 1 Alignment length(with gaps) = 12 Alignment score = 0.000000 
 ATGGGACCCATC
>All.fam_Fam_1146_12_1  Nr. of seq. 1 Alignment length(with gaps) = 12 Alignment score = 0.000000 
 CTACCTACCTAT
>All.fam_Fam_1147_12_1  Nr. of seq. 1 Alignment length(with gaps) = 12 Alignment score = 0.000000 
 CACGCAACGCGA
>All.fam_Fam_1148_12_1  Nr. of seq. 1 Alignment length(with gaps) = 12 Alignment score = 0.000000 
 ATTCTGGAATAT
>All.fam_Fam_1149_12_1  Nr. of seq. 1 Alignment length(with gaps) = 12 Alignment score = 0.000000 
 TAGCTCAGCTTT
>All.fam_Fam_1150_12_1  Nr. of seq. 1 Alignment length(with gaps) = 12 Alignment score = 0.000000 
 AGTTATATAGTA
>All.fam_Fam_1151_12_1  Nr. of seq. 1 Alignment length(with gaps) = 12 Alignment score = 0.000000 
 AGAAAGAGGAGA
>All.fam_Fam_1152_12_1  Nr. of seq. 1 Alignment length(with gaps) = 12 Alignment score = 0.000000 
 CATTGACTTGAG
>All.fam_Fam_1153_12_1  Nr. of seq. 1 Alignment length(with gaps) = 12 Alignment score = 0.000000 
 TTTTCGAAAGAT
>All.fam_Fam_1154_12_1  Nr. of seq. 1 Alignment length(with gaps) = 12 Alignment score = 0.000000 
 TCCCGAGCATAA
>All.fam_Fam_1155_11_1  Nr. of seq. 1 Alignment length(with gaps) = 11 Alignment score = 0.000000 
 AAATCGTCTAT
>All.fam_Fam_1156_11_1  Nr. of seq. 1 Alignment length(with gaps) = 11 Alignment score = 0.000000 
 CCTCTACTAAC
>All.fam_Fam_1157_11_1  Nr. of seq. 1 Alignment length(with gaps) = 11 Alignment score = 0.000000 
 CTTGCCCTGTT
>All.fam_Fam_1158_11_1  Nr. of seq. 1 Alignment length(with gaps) = 11 Alignment score = 0.000000 
 GCGAGCGACGG
>All.fam_Fam_1159_11_1  Nr. of seq. 1 Alignment length(with gaps) = 11 Alignment score = 0.000000 
 AGCCGGCCGAC
>All.fam_Fam_1160_11_1  Nr. of seq. 1 Alignment length(with gaps) = 11 Alignment score = 0.000000 
 AGGCAGGCAAT
>All.fam_Fam_1161_11_1  Nr. of seq. 1 Alignment length(with gaps) = 11 Alignment score = 0.000000 
 GTCGAAAATTG
>All.fam_Fam_1162_11_1  Nr. of seq. 1 Alignment length(with gaps) = 11 Alignment score = 0.000000 
 CAGTTATCACC
>All.fam_Fam_1163_11_1  Nr. of seq. 1 Alignment length(with gaps) = 11 Alignment score = 0.000000 
 AGATACACTTC
>All.fam_Fam_1164_11_1  Nr. of seq. 1 Alignment length(with gaps) = 11 Alignment score = 0.000000 
 ATCGGTGCTAC
>All.fam_Fam_1165_10_1  Nr. of seq. 1 Alignment length(with gaps) = 10 Alignment score = 0.000000 
 GCCTTAGACA
>All.fam_Fam_1166_10_1  Nr. of seq. 1 Alignment length(with gaps) = 10 Alignment score = 0.000000 
 TCTCTCTCTC
>All.fam_Fam_1167_10_1  Nr. of seq. 1 Alignment length(with gaps) = 10 Alignment score = 0.000000 
 CTTCCACGGC
>All.fam_Fam_1168_10_1  Nr. of seq. 1 Alignment length(with gaps) = 10 Alignment score = 0.000000 
 CCCCGGAAAA
>All.fam_Fam_1169_10_1  Nr. of seq. 1 Alignment length(with gaps) = 10 Alignment score = 0.000000 
 ACAAAACGCA
>All.fam_Fam_1170_10_1  Nr. of seq. 1 Alignment length(with gaps) = 10 Alignment score = 0.000000 
 AGCCTAGCTT
>All.fam_Fam_1171_10_1  Nr. of seq. 1 Alignment length(with gaps) = 10 Alignment score = 0.000000 
 GTGTGTGGGT
>All.fam_Fam_1172_10_1  Nr. of seq. 1 Alignment length(with gaps) = 10 Alignment score = 0.000000 
 GCGGTAGCGG
>All.fam_Fam_1173_10_1  Nr. of seq. 1 Alignment length(with gaps) = 10 Alignment score = 0.000000 
 TATCTATATC
>All.fam_Fam_1174_10_1  Nr. of seq. 1 Alignment length(with gaps) = 10 Alignment score = 0.000000 
 ATTCTTGTGC
>All.fam_Fam_1175_10_1  Nr. of seq. 1 Alignment length(with gaps) = 10 Alignment score = 0.000000 
 TCGCTATCTT
