# Supplementary material for: High evolutionary turnover of satellite families in Caenorhabditis
Source: BMC Evol Biol. 2015 Oct 5;15:218. doi: 10.1186/s12862-015-0495-x (PMC4595182; doi:10.1186/s12862-015-0495-x)
Supplement: Additional file 1: — Files containing the description of all satellites and their families in several formats (31 files). (ZIP 1068 kb) [file 12862_2015_495_MOESM1_ESM.zip › Allfam.Caeno.table]

Genome		Family		name		Number		of		Alignment		Score		Consensus		without		gaps
sequences		length
All.fam		All.fam_Fam_1_20_5		5		21		0.585714		AaatTCcaGAAnaTTCTaGa
All.fam		All.fam_Fam_2_12_5		5		15		0.737778		GCTTAGGCTTAG
All.fam		All.fam_Fam_3_35_4		4		44		0.594697		cCgAtTTGCCGGAAaTTTtcAattcCGGCAAtTTG
All.fam		All.fam_Fam_4_27_4		4		27		0.613169		GGAccacccGGAcCacCAGGAcCacca
All.fam		All.fam_Fam_5_24_4		4		24		0.695602		tcTaGGTCATGACCTAAttTttTt
All.fam		All.fam_Fam_6_20_4		4		20		0.677778		TTtCTaGGCCATCagagAga
All.fam		All.fam_Fam_7_14_4		4		17		0.643791		cGGAATCcGGAATC
All.fam		All.fam_Fam_8_14_4		4		14		0.857143		AAGtCGGAAGtCGG
All.fam		All.fam_Fam_9_12_4		4		14		0.750000		GCTCCaGCTCCa
All.fam		All.fam_Fam_10_14_4		4		14		0.777778		tGTAGTtTGTAgTt
All.fam		All.fam_Fam_11_13_4		4		13		0.602564		TTTTTncAaATtt
All.fam		All.fam_Fam_12_11_4		4		12		0.678241		cCGgTaAATTA
All.fam		All.fam_Fam_13_10_4		4		10		0.822222		TaGAAgTTTC
All.fam		All.fam_Fam_14_163_3		3		163		0.653715		gAAAaATTcGAAAAATcnGTTTtTGAnCccCaAAATCGnnATTTTcGcTTCCaAcaTTTTTCtGAATgAACGAATTCACgCaAATctTTtTGTAAAAngTTaatcaCnatnATanttttgtTctaAgATcTGctTGtTCTGnCtTTTtanAAAAtTCaTATGn
All.fam		All.fam_Fam_15_102_3		3		104		0.664530		aATTGATCGTCCaACTGAttctCTtGAcTCcAccACnATCAAtcGnTCnACgTATCAAGGaGGtACTGGaGAnAGATaTgCnGCtnCaAGACCnAAaGATgc
All.fam		All.fam_Fam_16_42_3		3		42		0.677249		GACTCGGTCGAtgtnnnGGTgGATTCcGTnGAnGTACTgGTn
All.fam		All.fam_Fam_17_39_3		3		40		0.672222		GAnGCTTCaGTGaCgGCtgCgGTgGTGGTCTCtTCgcCn
All.fam		All.fam_Fam_18_36_3		3		36		0.864198		GGACAAnCtGGACCACCAGGACCACcAGGAGtCGAc
All.fam		All.fam_Fam_19_33_3		3		33		0.717172		ACTGGAGCAGCttgtTCGaCTGGttTCTCtTca
All.fam		All.fam_Fam_20_32_3		3		32		0.673611		GcGACAtTTcngAAcCgaGaCATTtCgAAACC
All.fam		All.fam_Fam_21_30_3		3		30		0.748148		CCaGCaCCAGCtCCaGcaGCcGAAGAGACn
All.fam		All.fam_Fam_22_25_3		3		28		0.599206		TTTAGAATTTcaGAAnTTTcgGAaT
All.fam		All.fam_Fam_23_26_3		3		28		0.626984		AATTCCCGCCAAAatntttaaTTTTG
All.fam		All.fam_Fam_24_23_3		3		27		0.580247		aAAGCCTAAAAAGtCCngGcCTa
All.fam		All.fam_Fam_25_24_3		3		24		0.833333		TCCTTCTTgGCCTTgtCaTCAGCc
All.fam		All.fam_Fam_26_21_3		3		23		0.647343		atTTTTGAcCaAAAATTAGtc
All.fam		All.fam_Fam_27_19_3		3		22		0.651515		cTAAGCCTAAGCCtAAGnn
All.fam		All.fam_Fam_28_22_3		3		22		0.621212		GTnGATTTACGGnAGctTctgt
All.fam		All.fam_Fam_29_21_3		3		22		0.580808		aAGCcnATTTtGanCnATTTT
All.fam		All.fam_Fam_30_18_3		3		21		0.613757		CgaAAAAAAATCcCGGaA
All.fam		All.fam_Fam_31_19_3		3		21		0.671958		TaGAgGtCCCAAAAAAaAn
All.fam		All.fam_Fam_32_21_3		3		21		0.703704		ATGGcCTAGAaTTccAnAAtG
All.fam		All.fam_Fam_33_20_3		3		21		0.650794		tTTGAntTTTTnAgTCnAAA
All.fam		All.fam_Fam_34_17_3		3		18		0.660494		TCTCtTTTACTACcgan
All.fam		All.fam_Fam_35_17_3		3		17		0.790850		CTCaTTGACTACatTTg
All.fam		All.fam_Fam_36_16_3		3		16		0.694444		TCTGTctgTCTGTnTg
All.fam		All.fam_Fam_37_16_3		3		16		0.666667		CTcttAGGCTcttAGG
All.fam		All.fam_Fam_38_16_3		3		16		0.777778		cGGAAGCCCGgAAGcc
All.fam		All.fam_Fam_39_16_3		3		16		0.680556		tAGTTGCgAAnTgTCn
All.fam		All.fam_Fam_40_12_3		3		15		0.548148		aGGatGTGGAGG
All.fam		All.fam_Fam_41_15_3		3		15		0.940741		GAAACCgGACATTTC
All.fam		All.fam_Fam_42_14_3		3		14		0.682540		GnCCCTAGnCCcTA
All.fam		All.fam_Fam_43_12_3		3		12		0.722222		ttTTtATTtTTA
All.fam		All.fam_Fam_44_12_3		3		12		0.851852		TAgGTATAgGTA
All.fam		All.fam_Fam_45_11_3		3		11		0.656566		TgGctGAAAAa
All.fam		All.fam_Fam_46_11_3		3		11		0.757576		AGcCtTaAAAT
All.fam		All.fam_Fam_47_10_3		3		10		0.733333		CGAGActCaA
All.fam		All.fam_Fam_48_234_2		2		234		0.709402		ACAcacCGTGCTgaaAACaTTCAaGAcaTTCCacTcTCaCAacCgaaGTCAaagCTTATCCATCcGAaTTCAGCTAcGAGAAaCTaCCAGAaCAcGTTGTTCCAGTTGTgGTGGAaGAAACcGAGAAGAAGGAcGAGCCATCaTTGAAATCcAAGATTACcGGAcTcTTCAAGAAGTCAcCagCTCATgCTcGACTATCCAATCTCcGAACAATACGAcGGACCAcTcGAaTCa
All.fam		All.fam_Fam_49_108_2		2		108		0.802469		GGAGAaaGaTATGCCAAGAAaGTcCCAgCTGACAAcAAGATcCTcCAAGGaGATGGcCAACAgTTCGAAGCaAAaACACAGAAcCAAGAaGACTTCACTCACATCAGT
All.fam		All.fam_Fam_50_73_2		2		73		0.636986		GGTCTGCTAAaTaaaActTTGTAGTTTGTAGTCTAGCAGACCaAAATTTaTTaAAAACtgCagaaaaTTGatg
All.fam		All.fam_Fam_51_49_2		2		49		0.636054		TCCTTcTTaGCCTTGgCaTCAGcaTCagcCTTGGTCTTgGCTTCaAGag
All.fam		All.fam_Fam_52_45_2		2		45		0.703704		CaTCcACCaCaACcaCTGAaGCTCCAACCACCACaACCAaGaAAC
All.fam		All.fam_Fam_53_43_2		2		43		0.662791		CcgAAAAtTTTCcaaAACCGGCAATTGCCaAAaTTGCCGAacg
All.fam		All.fam_Fam_54_40_2		2		40		0.666667		GTCCGGATGTCCacgAgtTTGcCTGTgTgTCTGTCTGTaT
All.fam		All.fam_Fam_55_38_2		2		38		0.640351		GaAATTCAAATTTTaattcTgtgAAAAtATTTTGGCGG
All.fam		All.fam_Fam_56_34_2		2		34		0.651961		gaagtcGGAAGTCGGAAGTAAAATTccTaATCCg
All.fam		All.fam_Fam_57_33_2		2		33		0.656566		aAAAATCgATTTTcTCggAAAAcgATTTTCCAG
All.fam		All.fam_Fam_58_33_2		2		33		0.656566		GCAaTTGCAcAagTCgAAaATTAgCAaTAGAGC
All.fam		All.fam_Fam_59_33_2		2		33		0.717172		ATCCTCCTTGgcaacCTCCAGCaTATCCaCCGG
All.fam		All.fam_Fam_60_32_2		2		32		0.713542		CTAcAAACTACAaAAaCTgAGACTAcAGAAGa
All.fam		All.fam_Fam_61_32_2		2		32		0.645833		AGcCATTTTTGaCCaATTTTaaGaCaATTTgC
All.fam		All.fam_Fam_62_30_2		2		30		0.666667		TGACCTAATTTTcTcGtAtTTTCTAggTCa
All.fam		All.fam_Fam_63_29_2		2		29		0.632184		GATTCCACCTcCACCAGCTCCgattctcc
All.fam		All.fam_Fam_64_29_2		2		29		0.632184		ATTTACGGAGCTaaAaGtcTTAtATGTgG
All.fam		All.fam_Fam_65_28_2		2		28		0.630952		CATCCGGACAgACAGACAcaCagatGGA
All.fam		All.fam_Fam_66_27_2		2		27		0.703704		aaAGACTACaaAGACTACaaAGACTAC
All.fam		All.fam_Fam_67_27_2		2		27		0.703704		TACaGTaCcTACAGTGCcTACaGTGCc
All.fam		All.fam_Fam_68_26_2		2		26		0.756410		GATCCTAGAaACTACaGTAACcCCag
All.fam		All.fam_Fam_69_26_2		2		26		0.717949		TTTTCGaAAAAgTTTTCGGaCcAAAc
All.fam		All.fam_Fam_70_26_2		2		26		0.698718		ATTGAAATCTaGgTCATgaCCTAaAa
All.fam		All.fam_Fam_71_25_2		2		25		0.713333		GGTCCGATCCGGcCTGGCCTggtcc
All.fam		All.fam_Fam_72_24_2		2		24		0.638889		AAgAtTCGcAAAATTTCcaAcAAA
All.fam		All.fam_Fam_73_23_2		2		23		0.666667		TGGcTgAAAAATAGacAAnTTTT
All.fam		All.fam_Fam_74_23_2		2		23		0.659420		CTGAGGCTaaCTgAGAtTTTTGg
All.fam		All.fam_Fam_75_23_2		2		23		0.659420		TaTCaACAAGTTGTGTTTtTgac
All.fam		All.fam_Fam_76_23_2		2		23		0.681159		tTgGTGGCCTAACTTTTccTgAT
All.fam		All.fam_Fam_77_23_2		2		23		0.681159		CCGCCCACTaTTGacccTTAGCT
All.fam		All.fam_Fam_78_23_2		2		23		0.659420		AAAATcAaCccAAAATCATGAat
All.fam		All.fam_Fam_79_22_2		2		22		0.636364		AGCCAAAAtcAtGGGTTTcaAG
All.fam		All.fam_Fam_80_22_2		2		22		0.674242		aCAAATTTaAGtcATTTgAGGC
All.fam		All.fam_Fam_81_22_2		2		22		0.651515		GCCTGACaGaCCTGAGcaCAtg
All.fam		All.fam_Fam_82_22_2		2		22		0.696970		TACAGTAAgCcCAgaAAAAAGC
All.fam		All.fam_Fam_83_22_2		2		22		0.643939		TACAGTAaTCCTaGaGagTCAc
All.fam		All.fam_Fam_84_22_2		2		22		0.674242		aTcTACaGTAATcTCCATTTTg
All.fam		All.fam_Fam_85_22_2		2		22		0.681818		CATTTTTCAaGaTTTTcTaGgC
All.fam		All.fam_Fam_86_22_2		2		22		0.712121		TTTTaAGTCGaTTTTtGACTaT
All.fam		All.fam_Fam_87_22_2		2		22		0.666667		CTACAAAcTacAaCtGCCTAGG
All.fam		All.fam_Fam_88_22_2		2		22		0.643939		AAaAGCCTaAAAAAaCcCAaAc
All.fam		All.fam_Fam_89_22_2		2		22		0.689394		gCTtAAAATgCaCATTTTTgAa
All.fam		All.fam_Fam_90_21_2		2		21		0.650794		AAAAATCGATaAAATcTattg
All.fam		All.fam_Fam_91_21_2		2		21		0.682540		AGcCTCAGgAAAAATTCCagA
All.fam		All.fam_Fam_92_21_2		2		21		0.650794		GaCCTAGAATCcCaAcAaCAT
All.fam		All.fam_Fam_93_21_2		2		21		0.706349		TGTCGATTTACGacGaTCgAa
All.fam		All.fam_Fam_94_21_2		2		21		0.650794		TGGcAAagTTCTacCGAAATT
All.fam		All.fam_Fam_95_21_2		2		21		0.714286		gaAAAAtAGCTTAAAaTTGAT
All.fam		All.fam_Fam_96_21_2		2		21		0.936508		GATTCaGTCGAGGTACTGGTG
All.fam		All.fam_Fam_97_21_2		2		21		0.698413		CTACAAACTACAaaATgaAaA
All.fam		All.fam_Fam_98_20_2		2		20		0.633333		AAATTGaCGGcaAATTaaGA
All.fam		All.fam_Fam_99_20_2		2		20		0.700000		TTTaGGCCGTTaCaGGCCGa
All.fam		All.fam_Fam_100_20_2		2		20		0.708333		TCAAAGGACCtCgATAaTTg
All.fam		All.fam_Fam_101_20_2		2		20		0.666667		CTTAaCCTCTACAaAcagtC
All.fam		All.fam_Fam_102_20_2		2		20		0.666667		TCAACTaCTATaccTTaGAC
All.fam		All.fam_Fam_103_20_2		2		20		0.666667		TGGcCTAGaaTCCCAAaAaG
All.fam		All.fam_Fam_104_20_2		2		20		0.733333		TcAGCCcAaTTTTTGAGGaC
All.fam		All.fam_Fam_105_19_2		2		19		0.640351		AATAGCAGTTGAtcACccc
All.fam		All.fam_Fam_106_19_2		2		19		0.657895		AAAgaTTCAAAAcTTTTTc
All.fam		All.fam_Fam_107_19_2		2		19		0.684211		ATTCcTCCtTccTTTTCTC
All.fam		All.fam_Fam_108_19_2		2		19		0.789474		GAAaTGCGCCAAGaCACaA
All.fam		All.fam_Fam_109_19_2		2		19		0.719298		TGACGCaTTTTCaGTGccT
All.fam		All.fam_Fam_110_19_2		2		19		0.649123		AaTGGTcCCATGGcAcTTc
All.fam		All.fam_Fam_111_19_2		2		19		0.649123		gCCTAAaCcCAAGaGTaAG
All.fam		All.fam_Fam_112_18_2		2		18		0.629630		TATAATgcATATAAtgTA
All.fam		All.fam_Fam_113_18_2		2		18		0.685185		CaaAAAAATTTTTTTTtt
All.fam		All.fam_Fam_114_18_2		2		18		0.629630		AcCaTGACCTanTTTTTA
All.fam		All.fam_Fam_115_18_2		2		18		0.629630		GAgTTcCTGGATTggAAG
All.fam		All.fam_Fam_116_18_2		2		18		0.666667		TTaATGGGttTTAAgGTT
All.fam		All.fam_Fam_117_18_2		2		18		0.703704		aGgGACaAAAAAcAGGAG
All.fam		All.fam_Fam_118_18_2		2		18		0.629630		CCAcaTCCACcGTaTCCa
All.fam		All.fam_Fam_119_17_2		2		17		0.686275		AATCTcaGAATCtTCAG
All.fam		All.fam_Fam_120_17_2		2		17		0.656863		GaAATCTGACgaATATa
All.fam		All.fam_Fam_121_17_2		2		17		0.686275		GATCcAAgGATcCTAAG
All.fam		All.fam_Fam_122_17_2		2		17		0.647059		TcAaAgTTTTcTAATTC
All.fam		All.fam_Fam_123_17_2		2		17		0.647059		cTCTaGGAAcTCaGAAA
All.fam		All.fam_Fam_124_17_2		2		17		0.656863		aAgaCCGGCaAATCGGC
All.fam		All.fam_Fam_125_16_2		2		16		0.635417		GTACTGTAGGGagagg
All.fam		All.fam_Fam_126_16_2		2		16		0.718750		GGTcCTgGGGTCCTGg
All.fam		All.fam_Fam_127_16_2		2		16		0.802083		ACGCTATaACGCTATa
All.fam		All.fam_Fam_128_16_2		2		16		0.635417		aAGATTTTCaTTTagG
All.fam		All.fam_Fam_129_16_2		2		16		0.708333		TaTAAGCaTATaAGCT
All.fam		All.fam_Fam_130_16_2		2		16		0.708333		CtGAAAAATTTTGagG
All.fam		All.fam_Fam_131_16_2		2		16		0.666667		ACCCAgGgACcCATAg
All.fam		All.fam_Fam_132_16_2		2		16		0.750000		AaATTCAGAAAccCAG
All.fam		All.fam_Fam_133_16_2		2		16		0.833333		GaTCCAGGGaTCCAGG
All.fam		All.fam_Fam_134_16_2		2		16		0.666667		TCCAAaaTTCCGAaAc
All.fam		All.fam_Fam_135_16_2		2		16		0.666667		TGGTCCTcTGGcCCac
All.fam		All.fam_Fam_136_15_2		2		15		0.688889		GaTACAGTAAtCCCa
All.fam		All.fam_Fam_137_14_2		2		14		0.690476		GTTGCGAgTTGCga
All.fam		All.fam_Fam_138_14_2		2		14		0.666667		CCGcGCCTGGatCT
All.fam		All.fam_Fam_139_14_2		2		14		0.809524		TCCTTaTTCCTTaT
All.fam		All.fam_Fam_140_13_2		2		13		0.705128		ACATTTTCgcAAt
All.fam		All.fam_Fam_141_12_2		2		12		0.666667		CCtGGTcCTGGT
All.fam		All.fam_Fam_142_12_2		2		12		0.694444		AAAAAAaTCGac
All.fam		All.fam_Fam_143_12_2		2		12		0.694444		CcATCCATCCgt
All.fam		All.fam_Fam_144_11_2		2		11		0.651515		tGACAacTTCA
All.fam		All.fam_Fam_145_11_2		2		11		0.636364		AaTCaTGGTcG
All.fam		All.fam_Fam_146_11_2		2		11		0.757576		CAgCGCCTaAC
All.fam		All.fam_Fam_147_11_2		2		11		0.636364		AAAaagGCCCA
All.fam		All.fam_Fam_148_11_2		2		11		0.757576		ATcGTAAgCCT
All.fam		All.fam_Fam_149_11_2		2		11		0.636364		TaGAGCacTTT
All.fam		All.fam_Fam_150_10_2		2		10		0.733333		GACCAgcCTA
All.fam		All.fam_Fam_151_10_2		2		10		0.733333		CGATTTcaGC
All.fam		All.fam_Fam_152_10_2		2		10		0.733333		cTTCAGaATC
All.fam		All.fam_Fam_153_254_1		1		254		0.000000		TTTTTTTGATTTTTTGTCATAGAAACGTTCTACATTCAATTTCAAGTTACGTCCCAAAATTTCAGGCCCAAATCTCTTATTTGAACAAAGTTATTAAGGATTGTTCTAAGCATGTACTTAAGCCAAAATTCGGTTTCAGGCTTTTGTCCATAACTTCGTATCGAGAAGAGATCTCGATCTGATATTCGAATTCGGTACCTAAATTTGAATGTAAAACGTTTTCATAACAAAAAATCTCAAAAAATTGACAAACA
All.fam		All.fam_Fam_154_226_1		1		226		0.000000		AAATAGTTCATCTACAGCCCTAACTTTTAGTGCGTATTTTATTATTAAATGAAAACGACCATTTATAAGCAAAAATAGATAAATTTACGAAACTTTGAAAAATCACAAATCACTTCAAACCAACTTTTTTAGAAAAGTCTTTCAGAAACTTTGTAGCAAATTCCAAGCTCTTTCAGAAGATACCAAAAACATCCCAGTAGGTACAAGAAGCTCCAAGCAGTTACAG
All.fam		All.fam_Fam_155_222_1		1		222		0.000000		TTCTGATTAGACAACTACCTGATGCTGTCATCGGTGTCACATGCCGTAACCAACCATTCAGATTTGGGTTTTTCGAAAATACAAACTGCATTGAGAAATTGCGTATTTGGCTCGTGAGAGCACAAACTACATAATTCTAATTTTAATCCATTTCCTCCAGATAAATTACAGCCAGGCCAAAGCAGCAACTCGATAGATTTACTCATTCCAATCAGATTACTC
All.fam		All.fam_Fam_156_218_1		1		218		0.000000		GGACTTGAAATCAGGGAATTATTGATTTAGTTTTTAGAAGCTTCTCAATTTTAACAGAATGATCAGATCAAATGATTCGTATAGACAGTGCATGTAAAGACGCTGGTCGTTGCTCAAAAAGCCCCGGCCCCCCGTCGGGAAGAGACAGAATTCACATACAACTGACTAATAAACCGCTCAATACAGACCGCCCCATTAAAATTATAAAAGGATGAAAG
All.fam		All.fam_Fam_157_200_1		1		200		0.000000		AAATCTTTCAAAATCTAGGACCTACTCAAAAAGGAGAGGAAGATTCTTAAGATTTTCAAAGAATTCAGAAGACAGGTTCCAATCTTCAATACACTTTCGAACACAGCTAAACCTTTGACTGACCGAAATATCAGTCAGCCATAGCCGTCGGGGCTCGAAAGTGTAAAGGAAACCGGGAAATTGTCAAAAGAATACTAAGA
All.fam		All.fam_Fam_158_200_1		1		200		0.000000		TGTGGTCCAGAAGGTATGACTGAAAATTCACTTTTTCTGCTTGAACTTGGCAGATTTAAAATTTTTCAAAATGCTGTTTTCAAATTCTGAAAGAACTTAAAATTTGCTACAAAATGGCTACGGGAATTTCTAAAAAAGTTAGTTTCAAGCCAGAAATTAATTTTCAAAAATTGGAAAATCTATTAATTTTGTATATAAAT
All.fam		All.fam_Fam_159_199_1		1		199		0.000000		CAGAGATCAGTATGGTCAAATCAAACAAACATAAAAACAAAGAATCAAATTAAAATAGAGAAGGAGTGAGACATACGAATGGATTTCACTAGAACTTGCAGGCAATTTTAAAAAGAAACTCTATCCATCTGTATGCTCCAAAAGACCACTGAAACCGTCGAATGGACCTCCGAAGAAGCGCAGACCCCCGAAGGAAAAG
All.fam		All.fam_Fam_160_194_1		1		194		0.000000		TCTCTAAATATCTCTGTTCGTATTACAGATACAGAAAAACGGTTTTCACCATTCGAACGAGCATATTTTCTTACATCAGATTCTATGGATTTCTAATTTCCTCACCCGTTTAGTTTTTATTTAAAACCAAAAAAGTGCTCATTTCCACGCGACATCATCATTTCCTAGGTTTTCCATACCTCGAAATATACAAA
All.fam		All.fam_Fam_161_192_1		1		192		0.000000		TTGTCAACTAATAAAATGCTAAGTAGATAAAATTGTACTCAATTTGTCAGTTGATCAATTTTTCTGTATCTATCAAGGAAACCGAGATATAGAACATCAATCCTTCCGTATCGCTATCCAGGCAGCAAGTGCGCTCTGCTGCTTTTCTGTTCAGACGCTCATATCTCAATCAGGAAAAACGACATCAAAAAG
All.fam		All.fam_Fam_162_192_1		1		192		0.000000		TTCAGCTTCATTTTTCACCAAATTCAAAATAACTCATTTCATTCAGATCCTACTANAAAAAGAAAACCACCAATCGAAAGAACTCGTTGATTTACATCAAGTTCTATGGTTAATCTNTTTTCTCATCTTCTTATTTCATTTTTATGATCAAAAAACTGTCCGCGAGAAATCAATTTGACATTTTCGCCACTT
All.fam		All.fam_Fam_163_192_1		1		192		0.000000		GTCCGATGAAAACGAAATGAGTTGCGTGTGATTTACTGAATTTCAGCATTCAATTTGGGCGAAAATTAGAAAATGAAGTCTTGCACAGCGTTTTTCGATTGTGAAACAAGAAAATAAGAAAAAGTGGACATTCTATCCATAGAACTAGAACNAACTCAACGAGATCTTTCTAATGGTATTTTCAGTATTACT
All.fam		All.fam_Fam_164_191_1		1		191		0.000000		TTTCTCTATCAATATGACCTAATTTTATAAAATTTCCGTGAAAAATAAAGCCGTAATAAAGGATGGCCGATGACGTAAAAGTTGGTCCATTTCTTGGGTTTGTCAAACGTTTTTTCAACACATTTTCATTCGTAACTGTGTCAGTTTTGGTCGGAGCGCAAAGATTTTTATACCAATCGAAAGAGCTNGTT
All.fam		All.fam_Fam_165_189_1		1		189		0.000000		ACGAAGTTGGTTGCTGGTTTTATTGAAAGGCTCTGTTTTCTAGGACCGGAGTGTCGATCAAAAAAGTAAAATATGGGAAATCCAAACGGTGGATTATCTTCTGATTGACCTGAAAAACCTCTTGTCAATTTCCCATTCTGAATGGATCCAAATTGACTGTGTAATGCATCATAATTCCTGACGAAACTG
All.fam		All.fam_Fam_166_185_1		1		185		0.000000		CTGTAGTTTTTTGTCGCATTAATGCAAATTAAACTTCATTCTATAGAAAAATTGTAGAGCATCTTTTTAAAATAAAAATGAATTCAAAATCTTAAAAATGAGCAAAGTTATGAAAGTTTGAAAATTTGAAATTTTCAACAAAAATTTTTTTTGGAAATTTTGGGTCTCGGAAAGGTGCCGGGGTA
All.fam		All.fam_Fam_167_184_1		1		184		0.000000		GGCATCCAACCGGTCCGCACGTGTGCTCTTCCGGTCAAGGATCTCTGACAAGATAGATCCAGTGACCTTCCGAAGCACGTTGCCTGACAGATCGCGGTGGTTGGGCATCCAAAGTGTCTCATTGCTGTGTGGTGTAGGCGCACCTCAGACTATGAGCCTTCGACTNATCCCTCTTGGGTCAGTC
All.fam		All.fam_Fam_168_184_1		1		184		0.000000		GAATACAGAACACCAATTATGTCCGAGAAAAAGATCCNACTCAGAATATNAACATANTCGAATTTGTCGGATGTATAAAGATTCCCGAAGACACTTTCCAATTACCCAAATTGTTCATATTCTAAATNANATTCTCTTACTAGAACACTCTTGGCCAATGTACGCAGCCGAACGTATCATAAGT
All.fam		All.fam_Fam_169_184_1		1		184		0.000000		TTCACAAAAGTCTATATGAGAANTTCCAAAACTGTGCTTTCAACGTGTATTGTCTCTAACTTTTTTTCTGGATGAGATATCTGAAAACAGTAAAGTGCATTCGAATTGGCAATGGATTGTCTACTACTGTGCCAATTTTCAGCCAATAACGTTCAAACTGAACAAGGCCGCACACGCTTGAAGT
All.fam		All.fam_Fam_170_183_1		1		183		0.000000		ATAATTTTANTGATTTCTAACCCGGGAGGATTCAAACCCGCGTCTACTGAAGTAAACCTCAGCCCGGATAGTATAGACTCCTTCACCCTCTGATCGAAGTGTGTCTAACCGGTACCGACACAGATAAGAATGGTGGGGGAAGTTAATTTCATAAAAAATACCCTGTTTTTAGGAATTTTAATT
All.fam		All.fam_Fam_171_183_1		1		183		0.000000		AAATCTAATTTTCGGCCGTAAATTGGTGCTTCTGGTCATTTCTTTCGTCTTCTCTAAACAATACAGCTTTGTAGCTATGCGCAAATGAAAGAACGTGTTCGTTTCCACTAATACAATTACTTATCCTGATTATAACTGTCATTCTATGACTCAGACAACTCAATGAGACACAAAAACGGCTGA
All.fam		All.fam_Fam_172_182_1		1		182		0.000000		CATGTCATAATTGTGCTAGAAAGATGCTTTTTAACCACCATGTTGAAAGATTCACTGAAGAGCGATGTCTAGAATAGTCCTCATTTTGAGCGTTTTTTAGGTCAAAATTACCGATTTTCTGTGAATTTTTTCAAGTATTCAACGGAAAGATGGCCGTGTCACTATATTTTAACCAGATTAAG
All.fam		All.fam_Fam_173_181_1		1		181		0.000000		TTTTTAACTTTTAAATCCACTAAAACTTGGAATGGTACAGAACATGCAAATTGTAATTTTAAGAACTGAATGTGGTTTCGAATATTCATGGATTGCTTTATTCGAACACTGACTCTGAAATATTTTGCATCCATTTGACTATTAATTGTCATATTATACCGAACACTACTAACTTTACTGG
All.fam		All.fam_Fam_174_181_1		1		181		0.000000		ATTCTTTCTTGTGTCGGATCCTGTAAGACTCGGTCAGTTACGCTGCGAGTAGTCTTACCTATGGGCTGTGTTTACTCACGGTAGACGCGGGATTGAATCCACCCGGGATAGAATATTTTAGAAATTTCATAAAAAGTATCAAAAAACAGTATAATTTCGTTTCTTTATGACTTCCAACACC
All.fam		All.fam_Fam_175_180_1		1		180		0.000000		TTTTTCTTAAAATGAAGCAATCGCTAAGATAATTCGGGGATATTTTCCCCAGTGGCTGTAGTGTCAAAAAAACATAATTTGAGCCCTGAGAAATGCCTAGTTAGGGCTGTGCAGCCAGGAATGCAAAAACGAAAATCCCAGTAGAAGTGGGATATAGGGTAAAATTTTGATGAATCACAA
All.fam		All.fam_Fam_176_180_1		1		180		0.000000		CAAAATATCTCTAGTTTTTAAAAAACAGTTCAAATTTTGGGTTCACTCTTATTACTTTACAGTGATTGTTACATTGTAGACTCTGTGGACTTGTCCAACTGTCTACGACGGCATGAGTTTAGTAAAAAGGTTGTACCATGAACTGAATCAAATTGGAAAATTTGGAAAATCTGCGAGAAT
All.fam		All.fam_Fam_177_180_1		1		180		0.000000		TTTTGAGATTTGGTCCAAGTGGACTTTTCTGCCAATACATTTTTTATCAGAACTCAGTCAGTTTTGGACGGATCNCAGAGATTTTTATACCATTCGAAAGCTCTCGTTTTTCTCTATAAAAATGATCTAATTTAAAAAAATTTTGTTCAAAAATAAAGTTGTAGTGACATTTCCGTCAAT
All.fam		All.fam_Fam_178_180_1		1		180		0.000000		AGCAGTTTTCAATGGTACGGAAACCCAGGAAAACAGGGCACGAGAGCGTCATCCTTTTGGCCCATAATAGTATGAAACATGTCAGTTAAAATAGTCTAAACGGTGCCGCTTCAGCTCTCTACAATTGAGGTCATTTGACCTTTCGAATTTCCAGTAAATCTAAGCAATACAGTGAAAAGT
All.fam		All.fam_Fam_179_179_1		1		179		0.000000		CACGTAATAAATAGAATTCGGGTCAGGACGTGTAACGCTTTCTCATGATGATAGGGATGAACAATACGAACAAAATGGTGGTGGCGGTTTTGGGTTATCTATCACGAACCTCGAGATCCAGGCGCTCAAAGTTTCCGTCCGTTCTCAGATTTCCTTCAAAAAGTGCATTTGCAAACTGA
All.fam		All.fam_Fam_180_178_1		1		178		0.000000		ATTTCGGAATTAGTTTGAGAATAAAAGAATCCATTAGTATTTGAAATAACGTTCAGTTCTCGAAATTAGATCAGAATAGTTTTATAAAATCCCGAGTTTTGTGGTCTTACGAGTTAAAAAAAAAACATCGTAGTTTATTGCTATAAATTGACAATTAACAATTAAATGGATACAACAC
All.fam		All.fam_Fam_181_176_1		1		176		0.000000		TATAAACCTGCCTCTCATACCTAAAATTTGGCGGATTGGCAATAAGAATTGTATGTTTTTACTATCGGCATAATTATTACAACGATTTGACTAAGTTTCAGAAAACTTCAGCAAAGAATTGGAAAATTTTTTGGTTTAGGAGGCGACATTTTTGTCGAAAATTGGACAAATGTGAA
All.fam		All.fam_Fam_182_174_1		1		174		0.000000		AAAATCCAAAAATATGACCTTTTTTATCCTGATATTTTAGGATTTTGGTCTATTTCTGTCCGCCCTGAAAAAGTTTGAGCTTCTAATGGTCCAGACTTGTGATAATTTGTTTCAATACGTTGTAGTTCATCATTTTGTGCTGTATTCTCGATTGAAAAATTAATTTTTTAGTCA
All.fam		All.fam_Fam_183_174_1		1		174		0.000000		CTTCGACTGTTGTCTTCCGCTCATGCTATATAGACCTGGACATCAATGAGAGCATTCGTAACCAGCCCCTCGTAAGAACTCCGGTTCTCGCCCGTTGGCGGTTTATTCTCGTTCAGGATCTAACAGCTTCTAGATGAATCACAAAGAAGATATGCTTCACTGTCTGATCTCGAA
All.fam		All.fam_Fam_184_174_1		1		174		0.000000		TTAATCAGAAATATATTGAACTTTTGAAACATGTCTCAACTTTTATTTTTTTTAGATTACGATGGCTCGTTTTTCAAGCTATGAATAACTTTCAAGTTTTTTGAAATAACTGGAACTATTTTTTAAAATGAGTGTGTATATGTACAAACGCATGGCATTCATATACATATAGAT
All.fam		All.fam_Fam_185_174_1		1		174		0.000000		TGGTATAAAAATCTTCAAGATCCGACAAAAACTGAGAACGTTATAGAAGAAACCGTTTTGGTAGTAAAGTTGGACGATCACTCAAAGTATGGCCATCTCTCATTGGAGCTTCATTTTTTATGAAAATTTTTTCAATCCAGGTCATTTTGATAGAGGAGAATACGGGCTTTCTGA
All.fam		All.fam_Fam_186_172_1		1		172		0.000000		GCTATCTCACAGGTAAAATCAATTTTTATGCATATAAGTTGCCATTCCAACAGCTCGTCTGCCCAAGGAATTCTTACAATCCGCCTCAGAATAGTTTCAAGAACCCTCAAAAAAGCCAAAAAGTGATGGTCACGGAATGGCGATTCCGAGTGTTTCATGTTAAATAAAACAG
All.fam		All.fam_Fam_187_172_1		1		172		0.000000		CAAACATAGGCAACCAAAAATATTTTCCAAGTTTTTATTGATTTGTTGCACATTGAAAAAAACTTTTTTCGGGTTTTTTAAAATGAATATCATAGCTACAGAAACGGTTGTACACTTTTCTGAAAATACAAAAAATTTGCAATTTTTATAGCTAGGAGACTTTTTGAATGCC
All.fam		All.fam_Fam_188_171_1		1		171		0.000000		AGAGCGAGATTTGTGAGAAATTCCGAGAAATGAGCCTTCGAAACACGTATACCTGATTTTTGAGAAAATTTCGCAAAAACTGAATTTTGTTCGTTCAATATAGTTTAATCGGTATTGATCTGTTTCGATAACGCTAACGTTGGCTTCTCCGATCGTGTTCGAACTGAATCG
All.fam		All.fam_Fam_189_171_1		1		171		0.000000		TGTCATTTTCAGGTTTCTTTTTTACAAAAATATCAATTTTACGTGACTAGAAGTAAAAAAACATGTGAAAATTACAGATTTATGTCAAAAAGCAATCTAAAACAGTCAAAATCGACCAAATTTCGCNAACGCGCCAAAGGTGCGCCAGTCTCTCTGCCTACTGCTGAAAAA
All.fam		All.fam_Fam_190_171_1		1		171		0.000000		GTCGTAACCGCATAGGTAACCCAGGAAACCTGGAGAAATGCTATAAAACGCGGGCTGAGGTTTACTTCAGTAGAAATGAGTTTGAATCTTCTCGGTCTAGAAAACATAAGAAATAAAAGGAATTGGGATACTTTCTATTCATCTGACTTCTTCCCACCATTCTTACTCAGT
All.fam		All.fam_Fam_191_170_1		1		170		0.000000		TCTCCAATCTTTTCGTGAGATTTTTTGTATACTCACTCACAAGACCATAATTCTGCTCATACTACCTGTTTTTCTCCTATTTTTTGCCTTTGGAGATGTTCCAGTATTTCATGGGTGAAGTGTGTGGGAGAGCATTACTAACCATCATTTTCGACATTTTCGAATGAAAT
All.fam		All.fam_Fam_192_170_1		1		170		0.000000		TGAAACTGAACAAATGATTGATACTAGGAGCAGAACAAAGATCTCAATAACAATACTATTTCAAAAAACTCCCAAAAATTTAGAATTTTAGACCCTAAAATGACCGACGTCTGAGCATTCAACATCTCTTCAACGCATTGTCCAACAGTGCTACTTGGAGCTTGAAATGC
All.fam		All.fam_Fam_193_170_1		1		170		0.000000		AATCATCTCGACTAGATCAACGGAATCGAGGTACGGTGTCAAAACCTCACAATCACCTGAGATTCAGATAAATGCGGCAAAGTCCTGCACGTCGATTCAACCAATCAATTCGATGTTTCTATCGTATAACAATGGGAAAGAGTCCAACTGATTAGAGAGGAGATTGGGAC
All.fam		All.fam_Fam_194_169_1		1		169		0.000000		AAACTATAAACCACATTCCTGTTTGCTGGCTGCCTGTACTACACGTATATCTTGATTTTTGCATTCCCGGCTGCAACAGAAGAACAAGACGTTTGTGAGGGCTCGGATGGTGTTTAAATTGCTTCAAAGACCGTGTCGGAATCGTGATAACCTTTGTAGACCGATATCG
All.fam		All.fam_Fam_195_169_1		1		169		0.000000		GTTCCACCACAATATGAAAAGATGTAACACGGTGTTTTTAACGCATTGGACACAATCCGAACCCTCATTAACATCCCATTCTGATGATTCACTTGCAGATGCAAAAATCAAGAGAAATCAGTAGTGCAGGCAGCGAGCAGACAGAAATGTCAAATAAAGTTTTGATATC
All.fam		All.fam_Fam_196_168_1		1		168		0.000000		GTACTCTCACTTCTTCTGAAGTCGTCAAATAACATCCAGAACTGAACAGTTGCTCTAAATTGTTTGGTAATCACCTGATTCTCTCAACAAAGCCGTATCAGAACGGCATCGTGTGGTTTTCCAAGAAAAAGTTCTTGAGGTGTATATTTACTGATGATCCTCCCTCAA
All.fam		All.fam_Fam_197_168_1		1		168		0.000000		TTTATTTTTGTTTTTTTGTGCCTACATATACCTGTTGAAATTGGAATTCAAGACAAAAACCCCTNTAGCGCGTCTGAAAATTGATATCTAGGTCCANAAACTTACCAATAATATTTTAAAANAATCTAGAATCCAAATCTATCAAAACATTTCCGGAATTCCATAATT
All.fam		All.fam_Fam_198_168_1		1		168		0.000000		AATTCAATTTTTTACATACATATGACTGCACTTTTTTGCAAAAAAAAAAATTTGGAATTTTGGGAGAATTTTTATAAAAATGGATTGCTAATTTGTTTTTAGTATTATGGGTACGATTCGGGACCAAGAAATTCAATTTTCAGCCCCGCTACAGGCGTTTTGGTCTTC
All.fam		All.fam_Fam_199_167_1		1		167		0.000000		TGACAGATTTTTGATAGCCCTTACAGAAACCGAGATATATGGAACAGACGGCCGTCTTCCGTCACACAGAGAAACTTTGAGCTGAATTTGAGGGGTTCTTATGCGAGTTAGCAAAAATACGTCAACTGAAGAAATGTTAACAACACTTGTGCTAAGATTTTATTAGT
All.fam		All.fam_Fam_200_165_1		1		165		0.000000		GAGTTTTTGAAATTGGGAAGGGTTTGGATGGGAGTACTGTCTAAGAGCTGATGTNGAAATCAAGAACAACCAAGTCACATACGCCAAAAAGGAGTGTTTCCACTCGATCCTGCCGCCTAGCTAACTGGATTATTCTTGGGAAAAAAGAAGCTCGGAAAGAAGCTA
All.fam		All.fam_Fam_201_164_1		1		164		0.000000		AAACAATTTTGAAATGAAGGAATGGTTTAGTTCATTTTATTAAAAAATAATTTATTTGAAAACGGAACAGTATGAAAACGCAGTTTGCAAAAATAAAAAAATCGCATTCCAATTTTCAAATTTCTGAATTTCTTTTCTAAAAATCATAAAATTCAAAAAAAAAC
All.fam		All.fam_Fam_202_163_1		1		163		0.000000		TAGCATGAGCGGAAGGGACAATCAGAGATTAACGAATACTGAAACACATCTTCTTTGTGATTCAGATGAAGCTGTTAGCACTCGAACGAAAATAGACCCCCACCGTATATGACCGAAGTCAAAGGAAGTGATACGAATATTCTCTTTCTTGTTCGAGTCTTTA
All.fam		All.fam_Fam_203_163_1		1		163		0.000000		ACTTTTGAATTTTTGAAAAAAACAGCTTTTGATNATATTTTGAAATTTTTTAAAATAAACTTCCGTACAAGCTAGCATACTTTGTTTGGTATTTTCTGGTATATTTGACTATGCTGAACAGTTTTATGAAATAAAAAAGAATGACTCCATATGATTTTCCCGT
All.fam		All.fam_Fam_204_163_1		1		163		0.000000		ATTTTTGACATATCTATTCTCTCTTTTTTTTTAACATGTAGTTCAGTGACAACTGACTCGAAAATATAATGCTCGTAATTATTNATAAGTGTGTGTTGTCTCAGAGCCANGTCTGAAAAAACAGATTTTTTTTCGAAAATTTCAAAAANTTCGTAGAAATTCG
All.fam		All.fam_Fam_205_162_1		1		162		0.000000		TTTCGCTCATGAAAAACTAAAATGGTCCCGTATCGGCTGGAATTTTCATCTGAATTTATGTTTTGGGGTTGGTTGTCGGCTTCTGATAAGCAACTAATATATTTCGGCCTAAAATCTAAACATTGTCATTTCAGAAAAAAGTTTTGAACCGTCCATCAATAT
All.fam		All.fam_Fam_206_162_1		1		162		0.000000		CCATCAATTGCCCGAAAAATCGAATCGGAAATTCAAAGTATTTGAACATTTTTCGAATTTTTCTGGAAATCTGAAAAAAACTGATATGGCTGAAACTTGAATCAATGTCACTAGAACTTATTACACTGATACTTAATACAACTATTTTGAGTGGATACAAAG
All.fam		All.fam_Fam_207_161_1		1		161		0.000000		TCCAACTTTTAGAAAAATCGAATTTTTTCAGTAGANTCGAAAATTCAAGATTTTTTTGCATTGTCCTGGCGACAGCTAGAATCGTTTGAACTGAGCATATTATGCATTGCCAGANTAATTCTGACCATTTGACATCAATTTTGAGTGTGCCCCACTCAGAT
All.fam		All.fam_Fam_208_161_1		1		161		0.000000		TGACGTCTTCTGGATCTGATGGAGCGCAATTGCAATGACTTAAATTTCAAAACACTGTAACTTCTTTTCTAGTGGACCAAATTTTTTGATTTTTACACCATTAAAGAGGATTTTTTTTTGAATTTTAGCTGGCAATTCAAAATTTCAACAAATTCTATTTT
All.fam		All.fam_Fam_209_161_1		1		161		0.000000		GCGTCGCGGCTAAATCTCAAAATTTGCCTTAATATGTTCAGGAAAGTACCACAAACTATGTTTTTTGAAATCTTCATAAAATTTCCCTTAATTTAAGCCCCATATTAACCTAGTTTGGATAAAAACTAACGAATTTCTAAATTTTCGGCGCGTTGCGTGTC
All.fam		All.fam_Fam_210_161_1		1		161		0.000000		AGCGTGTTTTGGTTAGTATTTGTGCAAAGTTTCAAGTCATTTGACCCAGGAATCTCTCTGATCGCAGTGATTCAGACTAATTGGTAGAGGCCAAAACTGGGCATTTCCCATAACTTTTTTTCTAGAAGAGCTATCGACAAACGCTAACTTGCATAAGAACA
All.fam		All.fam_Fam_211_160_1		1		160		0.000000		ATGGACATCGGCTCTATTCCTTCTAGGACATTAAAGAGCATAATTTTCCAAGTCGCAATCCAAAATTTCATGAACCTACGTGCAGTTTCAGCATCGGCCGAAACGAATTTGTCTGTAACAGACGTCAAAACCAACTGAGAAAAATTCAAATATTGAAAAC
All.fam		All.fam_Fam_212_160_1		1		160		0.000000		TCTAACAGCTTTCCATGAATCACAAATCTCTGTGCTTCACTATTCGGTGTCATCCTTCGAATGTTCCTTCCGCTCATGCTAAATAGACCTGGATATAAGAGTATTCGTACTGCCTCATTGTGATCGGGCACGCGGTTAGATGGTTTACTCTTGTCCGGGC
All.fam		All.fam_Fam_213_160_1		1		160		0.000000		TAGTATGTTCAGTTACAATTCCAAGATGCAAATCGAGGTTCAAAAAGTTTCTCCGTTTTTCTTGATTTCACAAATGTTGAACTTGATCATGACTAAAAATACGTATAGACTGAAAGATTTTCTCTGAAAGCTCAAAGAAACGTAGTTTTAGACACATTTA
All.fam		All.fam_Fam_214_160_1		1		160		0.000000		ACGACAAAATGCACAGTAACTCCAGGGAAACGTTTCTAGTGTCAAAAACCACTCATAAATCCAAATTTCCTGTTAAAATTTACCTCAGGCTTCGTTTTTTGCCAGATAACTAGTCATTTTGGGTTTCGGTAGCTCCAATACTGTGCATACACCATATCTT
All.fam		All.fam_Fam_215_159_1		1		159		0.000000		GCATTCGATCCCCATGTTCCCACCGGTTATAGGGTTCTTCTATGTGAGGAGCAGTAGGCTATCTAAGAATATGCTGCCGGATGGATTCGTTTGCCTATTCATTCAGGTTTCTGAATGAATCCTTATAAATTCTCCAGTTTTTAAAAGTCCCATTAACCT
All.fam		All.fam_Fam_216_159_1		1		159		0.000000		AAGATGATCAGTTCTTAGTAACGCCGAGGCACGTTCGGAACATCCATACGACCCGAAAAGTGAGTATGAAGATACAAATACCTACAGAAAACTAAACGATTTATTTCAAAATGAAAAAGAATCAACAAATGGTTTTTTGTTGAATGAAAACTCGTTGGG
All.fam		All.fam_Fam_217_157_1		1		157		0.000000		TGGCCTAGAAAACCAAATTTAAGAAAACTAGTCCCCGGGTCATTTTTGACAGTTTTAGCTAGTTTTTTTGTGGTTTTTCTTGTTGAAAATTGCGTTTTTCATGATTTTTAGCCAATCAAACAAGAAAAAACAGCCGGGGGACTAGTTTTTCGACACG
All.fam		All.fam_Fam_218_156_1		1		156		0.000000		GTGATGACCTAATTGAAAAAAAGCAAAGTTTGACAAATTTGACTTTGGAGCTCTTGTGCGACCGCTCTTTTACAATTTTTTCAGCTTACGACAGTCGCTAACTTAATTTTAATAGCTAGCTTCAGAAAATAGAACCTATGTAATTTCAAATTGCCA
All.fam		All.fam_Fam_219_156_1		1		156		0.000000		CGAAAATTTCAGTCATTTCTAATTTTTTTTGTTGCAAAATAAAAAAAAATAATTAAAAATTTATGAGCGTTCTATAATTTTTTAACATTTATATTCGGACATTGCGACCCACATTTGATAATTTGAAGCAAAAAACTAAAGGACTCTACTTCAAAA
All.fam		All.fam_Fam_220_155_1		1		155		0.000000		TCCCGCTGTGGTCAAAAGTTTTTTGTGTGCTCAGTTCTGTACGACAAATGTGTTAAAATCTTCTGAAAACTCAAAATTCCAAGTTTTCCCAAAAATGGGTCAAATGGTACAGTGGGATTTTCCACGAATTCTAAGTAGATGGTCGTGAGTTCAAC
All.fam		All.fam_Fam_221_154_1		1		154		0.000000		AAAATGTTTGAAGTCAGTAGGGGAGCATTTTATTAGTTGACAAAACATTTTTATCTTTCACAGGAACGGAGATAATTGAACTTGAAAAAACCGAAATATTCAAGTTCATTTATTCCCTATTCTGGTGAAAGTTATCAATAAATAGTCAACAAGT
All.fam		All.fam_Fam_222_153_1		1		153		0.000000		TTTACCCAATTTCGTTGCATTTCAGTTGTCGCCGCCGCAAAATATTCAAATTTTCCGTGCAACAGCAAATTTCCAATTTTCTGCCATTTTCGTCAACTTTTCACAGTATTTCTTGTTGAATTTAGACTAAAATCCGAATAGAAAATCAATAAA
All.fam		All.fam_Fam_223_153_1		1		153		0.000000		GAATACGATCTTAGAGCTTATTAGTTCTTATGTTTTGAATTGGAAGAATGGAAATTGAGATTGAAGTACTAGACTTACTGTTGAGATTGAACACAAAATTGGATTTGAGATTTTGAGTTTGGTAACGAGGTTTGAGAGTTGATTTTGATATTT
All.fam		All.fam_Fam_224_151_1		1		151		0.000000		GTGATGGTCCAGTAGGAGAAAGTGTTCTTCTCCTTCTAATCGAACTGTTTTTTTGATCTACTGAGAAGAGAACGAAAGAAAAGGTGGACGAGAGGAAGAGTATAAAATTGGAAGTTTGGACGGAAACAGAAAAAAAAATCAATAAAAAGAG
All.fam		All.fam_Fam_225_151_1		1		151		0.000000		ATTTCAGGCTGGAATGGGCCGTTTTGGGCCGGTTGTAGGCCCGAATCTTCATGTTTTCTGAATACGCTGCACTTAACATTATTAAGCAAAAACTGAGCGTAGAATGTCCGTTAATTAGAACCCCCAATTGGCTAAATTCTGAAAAAGTTAC
All.fam		All.fam_Fam_226_150_1		1		150		0.000000		ATCTACAGTAACCCAAAAACCAAAAAATCTTTGAAAGCTGCAGAGATTTCTCAAATTTGATACATCTAAAATCGAGGATTTCATGTTCGTTAGTTTCATATAGATCACAAACAAAATCTAAAAGATAGGACCTAAACGAGCTATCCTGTC
All.fam		All.fam_Fam_227_146_1		1		146		0.000000		AAAAAAATTCTAATTTTTTGTGCAAAGGATAGCAAATGTGCTGAGGAAGCTTAGAACGAAAAAATTTTTTGAAAAATCTGTCTCTGAACCCTATTATAAGGGCATCCTCTATTAGAAGGGCACCCACCGGTTTCAGGACCGCCCCC
All.fam		All.fam_Fam_228_146_1		1		146		0.000000		TCATATTTCCACCCGTAAGGTTTGGATGCAAACTTCGTTGTTTTTTCTCCGGTATCGGGTTGGAAAAACTATGAGGGGTCTCAATCCTGTGTACAGACTACGAACCTTTGCTGTCGGCGTCTCAGTTGTATTGATCCGGCAGTACT
All.fam		All.fam_Fam_229_146_1		1		146		0.000000		GTGGCCGAGTTTTTCACTTGTTGGCCTAGGAAACCAAATTTTGGGAAAACTAGTCCCCGAGCTCCGATTTTAATGAAAATAACGAATTTGAGCTGAAAAGTAATGGGAAATTCGAAAAAATCGCGGAAATCCGATTAGAAAAGGTG
All.fam		All.fam_Fam_230_145_1		1		145		0.000000		GGATTACTGTAGTTTTGTCTGTTCTACTAAAACTACGGTATCTCAAGCTACAGTAATCCTAGAAACATGAAAAATACACCAATCGACTCGGTTCGTTGTTAACTTTCGATTGAATACACTCTTGATTATATTTGAGAAAGTTTTT
All.fam		All.fam_Fam_231_145_1		1		145		0.000000		TTCTAGGCCATCAACCTAAAAATGGTCATAACTTGGCTGAAAATTGAGATTTTGAGCTGAAACTGAATCCAATAGGTTGCTGAGATCATCCCTGTCATTTTAAACCTATTTACGTCCTGGTGGCATAGAAACCCAACATTTGCAT
All.fam		All.fam_Fam_232_145_1		1		145		0.000000		GTGGCCTAGAAAACCTGAGCATGATTTTTCTAGGCCACCAACTTCTAACATTCATAACTTGGCGGAAAATCTACATAATAAAATTTTGCAAAAACCAATTTATTTGTCTAAAAAATTGCAATAAATTTGACCTACTTGATTTTGA
All.fam		All.fam_Fam_233_144_1		1		144		0.000000		TCCATAANTCAAAAATCAAAAATCTTCAAAACCTGGTCATGATTATACTTTTTTGAACCGTCTCGAAATGCTGAATTCAAAGATACCAATTTCATAATTTTAGGTTCAAAACTAGCCGAAAAACGTNGAAATTCGAATTTTAAT
All.fam		All.fam_Fam_234_144_1		1		144		0.000000		GGGTCTCGCCACGAAAATCTAAAAACTGTCATATCTCAGTCAGTTTTGGTCAGATTTAGATGAAAACAGTACCGTTGGAGTTAGGCTGAAGAGACGCTTCGAATGAGTATAACGATGACTAGGTTTTGACATATTTATATTTTC
All.fam		All.fam_Fam_235_143_1		1		143		0.000000		GGGTTACGGTAGTTTTTGTGATTTCGTGACGGACCCAAAAATTAAAAAAATTCCAAACCCGACCTTGTGGGTAGTTTTCTGTGCCGCCTTCACGTGCTGATTCCAAATCTATCAAAACTATCGAGATCGAGTGAAAATTGATC
All.fam		All.fam_Fam_236_141_1		1		141		0.000000		GTGTTTGCGTACTTTTGGAACTACAGTAGCCCGAAAAAAAGAATTTCACGGAATCCTATTGCTATGGGTATCAAAATGTCAGAAATTTCATATAAAATCCAGTTATTATGTTTTGAAAATCAAAAAATTGCGCTAGGCGTG
All.fam		All.fam_Fam_237_141_1		1		141		0.000000		CTCCTAAACGCATGAAACAGTAGACTGCAAGGAGCCTCTGATCCGGAGCAGTTCTAGTCACCACGCGTGCGAAGACCTCTCGTAAGAGGTTCTCCGACTTCGCGAACATGGTTCGCATTCCTTCAGTGCGGGCAGAACCAT
All.fam		All.fam_Fam_238_140_1		1		140		0.000000		TGAGAAGATGTTGGATACGGAAAAAACAGTGCATTTCAGGTCGACAATGCGGAAATCTCTCAAATTTCCTATGTTTCATTCTCTCAGTAGACCATTAACTTGCGCTCAATTGTTTTCTCTTGTTCACCTAGAGAACGCAT
All.fam		All.fam_Fam_239_140_1		1		140		0.000000		GATTCTATAGGAATGAAACATACTCTGGCTCCTCGTTACTGTTGGTAGTGGTTCCGCGTGATTTCACGTTTTTTAGAATAGAAGCTGTTTTGCGTGGGAGTGGGTTTGGAGTCATTCTAAAATTGAAAGGTTTTCTTGTA
All.fam		All.fam_Fam_240_139_1		1		139		0.000000		ATTTCTCAATTTCGAACTGATTTTCTATAAAACAGCCCAATTTTTCTGTTCCAAACTTATCCGAAATCCAAATTTCCTGTATATCGTAGCTGATGAGCGGAAATTTGGGCAGAATTGAAAATTAGAAAACTGTGTTGTG
All.fam		All.fam_Fam_241_138_1		1		138		0.000000		GTTCAGAAAAGTACCCACAAGACGAGGTTTCAAATGTATCTGTTATAATCACTCATTTTGTGACTTCTAATAATTATTTATGGAATTCAAAAAAACCATGTCTTGTAGGTTATCATTAGAACCGTATCGACGTGCCGT
All.fam		All.fam_Fam_242_138_1		1		138		0.000000		CTAGGCCACGGCCGCGAAAAGTTAGGCCACCAATCTTCGAAATTGCACAGTTTGGGTGAAAATTGGGCTGGCGACTCGATTTTTGAACAGTTTCGGCCGGTTTGACCTGGGCTTTCAGGAAAAAACAAACATGGAATT
All.fam		All.fam_Fam_243_136_1		1		136		0.000000		GAATTCTCAGAAAATCATTCAAAATCTAGGACCTACTTAGGAAAGGGGAGGAAGATTCTGAATATTTTAAAAGAATTCAGAAGACAATTCTCAATCTTCAATACCCTTTCGAACACAGCTAAACCTTTGACTGACT
All.fam		All.fam_Fam_244_136_1		1		136		0.000000		AGTGAATTTAGTCACAGGCACTCACTGTTAGAGAACAGGATAATTCCGAAGAACCGCCCTGAACATCACATTGGAGAAACCCGTGTTNCAAAATGTAATTTATTGACTGACTATCTAATTAATACCGAACTACACA
All.fam		All.fam_Fam_245_136_1		1		136		0.000000		CTCTAAGTCTCAGGAAGCAGTTCTATTCTCTGTGAGTCTGTCTGTGTGTCTGTCCATCCGGATGTCCTATTTCTTTCCGGAGACAGTTCAGACGAAATGATGAGAAGGAGAAATCCGTCCTTTCGTGTGTACCATC
All.fam		All.fam_Fam_246_134_1		1		134		0.000000		TTTTTGCTTTTTTTCTTTTCGCAGAAAATGATTCAAAAAGTGTTCCTATGTGTTCCCATAGCTCAGTGGCTAAAAGCATTGGCAATTATTTGAACCTAACAGTCGCAAGTTCAAACCCCACCGGTGGCAAATCT
All.fam		All.fam_Fam_247_134_1		1		134		0.000000		ATTCACAAATTTGAATAAATTCTAAGAAACACCGTTTCTCATAAACTTTTGAAATGATAGTTAATTGACTGAAGGCGGTGGGTCGCCGCTTCGGCTGGTACCGTAACCTGATGTTGATTGGTTATCATTAGTGA
All.fam		All.fam_Fam_248_134_1		1		134		0.000000		GACTAGTTTTTTTCATAATTGGAATTTCTAGGCCACGTGTCGGAAAACTCGGCCACGTACCACATTTGGTGGTTTCCTTGCTTTTTGGCTCTAGAAACGATGAAAATGTCAAAAACTGACTTTCTGAGATTGGG
All.fam		All.fam_Fam_249_133_1		1		133		0.000000		TGGTAAATCCCGAAGGACCCAACCCACCAGCNTCCGCCAAATAACNTATCTTGACTGAACGTCCCTAACAAACTANNTACTGAGAATCAATNCAAAAAGTGAACAGCCTTCGACAAGCATCCAACTTCAGCTA
All.fam		All.fam_Fam_250_132_1		1		132		0.000000		TAGTAGTTGTTGAGTTTGTGTCGGGATCGGTGAATCATCAAGTAGCGTTGGCTNNGCGTTCTTCGNANCGCGCCAATACTCAATTTGGTTCATTCGAAAACGGTACAATTTTAGAGTTGGGTCACTATAAGT
All.fam		All.fam_Fam_251_131_1		1		131		0.000000		AGCCACGTGCCGTCAAGTTATCAAGCCTCCCGGAAAGGCTGATACCTTGACAACCAACCCATCTAGTAGCATTCGATGAGTCCGCGACTATCTTGTTCTTACCTCAGAACTTTTGGCATAGATACACAGAC
All.fam		All.fam_Fam_252_131_1		1		131		0.000000		AGTCAAAAATCAAGCTGAAAAGTCTTCTTTTTCTAGCGGTGTTTGACTTAGCTGCCATATGGGTTGAAGACTATCCTCACGAGCTGAGATGGGAACTTTTTCGCCCAATTTCTTGAAAAAATCTCTGTAAA
All.fam		All.fam_Fam_253_130_1		1		130		0.000000		CAACACTCGAGTTGGGTGCTTGTCAAATAAAGTTAATTTTTAGGATTATATCATTATAAATAGGTAATTATTAACTTTGTTTAGATGATAGGTAAGCCAACTGGCAGTGTTGGGCTCCTTTTGGAGTTGC
All.fam		All.fam_Fam_254_130_1		1		130		0.000000		CGTGTACTCCTCGTGGAAAAGTCGAAAATTGGAATTTGAAATTTTGAGTCGATTTTTTTCGGTTCGACGCTAAAAACTAGTAGTAACCAGTCCGAATTCCATGAAAATAATCCATTTTGAAAATTCATGC
All.fam		All.fam_Fam_255_128_1		1		128		0.000000		ATAGTCGGCGAGCGCCTGGAGCATTCCATCCGACATAATACTCCGAACCTCATCCGGCCTCGCCGGCTATGACACATAAGCATAGGTGGACCATCCAAGAACATAGGATCCAACCACGATAAGTGTGA
All.fam		All.fam_Fam_256_128_1		1		128		0.000000		ATCAAGCAATTCAAATTTCAGCAAGAATCGGAATAAGATAATTCAAATCGAAAGACAATCAGAAATACAATAAGTGTTCCTTCTGGCTAGCATGCTAGCACCCACAACACTATACTGCACCTCATCTC
All.fam		All.fam_Fam_257_127_1		1		127		0.000000		AACTTTTCACACCCCATTTTCCACTTTTTAATTTTTCCCTTTCAATTTTTCATCCTAATTTTTTCAATTTCATTTTTTTGTCCTACATTTTTCATTTCCAAATTTTTGTGCATATTTTTTCATTCCT
All.fam		All.fam_Fam_258_127_1		1		127		0.000000		GATCCTCTTACGAGAGGTCTACGCACGCGTGTTAATCAGACAACTCCGGATCAGAGGCTTCGGCCGTTGTTCCATGCGTATAGGAGTCAGTTCTGCACGCACAGAAGATATACAAAGAACAGACGGA
All.fam		All.fam_Fam_259_124_1		1		124		0.000000		AATTTTCAAAGTTTGGAAAATCTATTAATTTTGCATATAATTTTTATAAATTCTGAAAGAACATAAAATTTGCTACAAAATGGCTACGGGAATTTCTAAAAAATTTAGTTTGAAGACAGAAATT
All.fam		All.fam_Fam_260_122_1		1		122		0.000000		AGTTCGGGGGTAGCCAGCAAATCTATAGGAAGATCAACCAGCCCACTAGGTACCCGCATCTTGACTGTCCAAAAGGGTGAGAGGGGGGAAAAAGTGTTCTAAGTTACTAGAGAAGTGACAGC
All.fam		All.fam_Fam_261_122_1		1		122		0.000000		CATCAAATCACTAAAAATAGACAGCAAGAATTACTGTAGCCGAACAATTTCGATCTAATGGGCTCTGTAGTCGCTTCAGCTGACGCACTAGCCTAAAAAGTAAATTTTGAGCTCGTCAGAGC
All.fam		All.fam_Fam_262_122_1		1		122		0.000000		AATTTCAGGCCAGTGGAATGTGCCAACTGACAGTAGCAGGACCTGTGTAACTGGGAAGAAGACTCGATGGCAATTTGACCTTCCAATTGAGCTTAATAGCCTGAAATTCAAGGAAGATAGCT
All.fam		All.fam_Fam_263_121_1		1		121		0.000000		TATAGCCGATTTCAGTTAACTATCCGATCATTCTTCGGCTACTCCAACTTATTCTAAAAATGAATCATGGCAGCACACTACAGGTTGTATATAGGAAAATTTCACCGTTATTTAAGAATTT
All.fam		All.fam_Fam_264_121_1		1		121		0.000000		AAAAGATAGTTGCTCTTTGAGCAGAAGGTTGCAAACCGCAAGAGCAAACTTGCCAAATGACAAGCCACCCAAGTACTCGTTGCACCTACCTATCATAAGCTCGTAGACTATAATTTCTCTG
All.fam		All.fam_Fam_265_121_1		1		121		0.000000		CTTCTGACACCCGAATCGTTCACATTTTTCCGACTTTTACGAAGTTTTCTTTCCAAAAGCTACTCAATCCCCGAAAAATCGATCTGGAAGGAGGATCATGGGCGAATTTTCGGTTTCCCAG
All.fam		All.fam_Fam_266_120_1		1		120		0.000000		GATCCAAGAGTAGAGTAAGAAGCTGGTGAATTGCTCGATACCGTTGTTTCTTGTTCAGTAGTACATGGCTCGGTGGTAGTCTCTTCTGAAGTTGCCGTACTCGATGAAGAGGCATCAGTT
All.fam		All.fam_Fam_267_120_1		1		120		0.000000		TGTTCAGATGAACCTTCAATAGGCTCGAGAAGTGGGGATGACCGTTCGTAAGTGACTTCATGACCAAACGACTGTTCGAAGTCAGCTCCTGATGTTGCACTTGACCGATCTTCTTCTAGA
All.fam		All.fam_Fam_268_120_1		1		120		0.000000		CTGACTTTTTCCCCTAATTTTAATAAATTGGTGGTTCGAAAGTAGATGCTTCTGTGAGTGGATTGTGAAGTTTCCATCCCTCACTAGAGCCTAAGAGTCTGAAAATCTTCATCTGAAAAG
All.fam		All.fam_Fam_269_119_1		1		119		0.000000		TTTACTGGATTTTAGGAATGTCTAGCCGGAATTCAGCTCAATTTCGATCCAATTCCAACTATTTCAACCTTTCCTTCGATCAAAACATGCTGGGTCACTAATGTTGTCTCTAGGCAAAA
All.fam		All.fam_Fam_270_119_1		1		119		0.000000		AAATTATTTTCACGTCTTCATTTTTAAGTTTTTTGTGAATATCTAGGTCAAAAATTGAAATTCTGGATTTTTAAAAACACGTTCGGAATGCACTATTTTTTCTGAATCCATTAATATAA
All.fam		All.fam_Fam_271_119_1		1		119		0.000000		ACTCCAATACCAACCGATGCTAAAAGATTCTGATCCCAATTATTTCTGAAATAACAGTTTCGGCTTGATGTACCAATGAGAGAGCACAGTGTAAACAAGTTTTCATAGTTCTGACGGCG
All.fam		All.fam_Fam_272_119_1		1		119		0.000000		GTTGCATATTTCGCAATAATTTTTACGGGAACGTAATCTCCACATCACCAGCTTTCATTTAAGTACCCACACGGCAAGGTTTAATTTTTGAAATTTGGTCGCGGATTTTCTCGGCCACC
All.fam		All.fam_Fam_273_119_1		1		119		0.000000		ATCCACGTCATAAAAAGTTATGAGCCGTTTTCTAAAATGTGACGACGTGAAGGATTTTTTGATATCATCGGATTCAGAAAAAATAGAGGATTCCAAACGTGTNGTCCGTTTCTGGATTG
All.fam		All.fam_Fam_274_117_1		1		117		0.000000		GTAATTTTTTTGGTGTTTTATGGTTATTTTATAAAAACGTGCAAGATCATATGAGACAGTTCCGAGTACCAATCAAAAATCTGCGAAATTAAAGGAGACTTCGTTCTTTTTGAAACT
All.fam		All.fam_Fam_275_117_1		1		117		0.000000		TGTTGGTTCGACAGTAGGTGCATTAGCCTCTGGAACTGGAACATCCTTTTGCTCGACGATTGCAGCTTGTTGTACTTCAGATGTTTCCTTTGATTCCACAGGTGCAAGTTTCTCAAC
All.fam		All.fam_Fam_276_116_1		1		116		0.000000		TAGCAGAAGAAGGACAGACGAAGGCTGTTAGAACCCGAACGAAAGCGACCATCCACCGTGCATAACCGTAGTTAAATATGAGTGGTCCGAACACTTTCATTATGCTCAGGTCTTTA
All.fam		All.fam_Fam_277_116_1		1		116		0.000000		TAGAGACAATACACCTTGAAAGCACAGTCTTGGAATTTCTCATTTAGACTTTTGTGAAACATCAAGCGTGTGCGGCCTTGTTTAGTTTGAACGTTATTGGCTGAAAATTGGCACAG
All.fam		All.fam_Fam_278_114_1		1		114		0.000000		GTGTTTCAGAATTACATGGAGTCTCACTACTTGCAGAATTTGTGGCTGTAGACGATTGACCTGCTGTAGTTGAATCGCTTGAAACTGTCATAGTGGATGTTCCATCAGACGTTT
All.fam		All.fam_Fam_279_114_1		1		114		0.000000		ATCATTTTTGTAGTTGACATCTTTATTTAGTTCTAGAGGGAATAAGATAGGGACGCTTAACTGCCAATGACTAGAAGATAAAAATGATTCTGAAACATTGGACATGTCTCCTTC
All.fam		All.fam_Fam_280_111_1		1		111		0.000000		GAAGACTCGCCAACATAGTTTTGGAACTTGCACGTTCCAATATTTGCCATTTTGGTCAGAAATTGGCTCAGAAATCGGCTGGAGCAATGTGTCAACTGGGTGTAACAGAAG
All.fam		All.fam_Fam_281_111_1		1		111		0.000000		AAATGGAAAAGAAGACTTGCTGAAAGGACCATTGAGCTTTTAGGCCCAAAAATTGTCCGATTTTCCTCAAAATTAAACTTTAAGATTACGGCAGCAGTGTGTCAATGGAGA
All.fam		All.fam_Fam_282_111_1		1		111		0.000000		CTGTTGTTGATCTACTTAGCGTAGTCGTAGATTCTAAAAATTCAGTCTTTAATTTTTATTAATTTTTAAAAAATATTTATTTACCAGTAGTCGATACTGCAGGCGTCGTTA
All.fam		All.fam_Fam_283_110_1		1		110		0.000000		TCTCACTAAAAAGTAAGATTATAGGCTACCAAAATATGATTTCTGAACAGAATCACTTCGAGTTCTTTGGTGGTCATGGGTGGATTAGTCCCAGGACATACCTATAATTT
All.fam		All.fam_Fam_284_109_1		1		109		0.000000		TGGTGGCCTAGAACTATATCTGGCGGACATCTAAAATCAAGAAAATCAAAATGAGCCTCAACCCAAGATTCTAGCTCAACTTTGAAACGATTTACGACGTTTTGAAGTT
All.fam		All.fam_Fam_285_108_1		1		108		0.000000		TTTCAGATTTTCAGATTTTCACTTGATTATATAGGTCACGACCCAAGTTATTTTGAAAATTGAGCTACACGGCTGTAACTTTGGAGCTATGGGTAATCAAGTATGAGC
All.fam		All.fam_Fam_286_107_1		1		107		0.000000		TTATAGAAGAAACCGTTTTGGTAGTAAAGTTGGACGATCACTGAAAGTGTGGCCATCTCTCATTGGAGCTTCATTTTCAATGAAAATTTTTTTAATCTAGGTCATTT
All.fam		All.fam_Fam_287_106_1		1		106		0.000000		TGCTAAATAGACCTGATAGGAGTATTCGTGCTGCTGCCCTGGATTTCGGTCCTATGCGGTAGAGGTCTATTCTTTTGTGGGTTCTAACAGCTTCCGCTTCTTCCTA
All.fam		All.fam_Fam_288_104_1		1		104		0.000000		TTTGGATGCCCAACCACCGCGATCTGTCAGGCAACGTGCTTCGGAAGGTCACTGGATCTATCTTGTCAGAGATCCTTGACCGAAAGAGCACACGTGCGGACCGG
All.fam		All.fam_Fam_289_103_1		1		103		0.000000		TCGCGGTCTATCATCATGCCTTCTCCATAAAATTATAAAAATTATAAAAAATACATTAAGTTTATTAGGGACAGGAGTTGGAGTACCATGAGACGGATTGCAT
All.fam		All.fam_Fam_290_103_1		1		103		0.000000		CTCAAAACTTCCAGATTTCTACACTTTTTCATTCAAAAAACCCGTTTTTTTATTCCAATTTCGGCGAAAATCGCTAAATATTCATCCAAAATGGCCATTTTTC
All.fam		All.fam_Fam_291_102_1		1		102		0.000000		TGGTCTTGGTCCGAATCCCGATGGTCCCTGTCCACGTTCTCCACGTCCTCCCGGTCCACGACGATCTGGGAAGTCCGAGTCAGGTCCAAAGTCTGGTCCTTG
All.fam		All.fam_Fam_292_102_1		1		102		0.000000		TTCTCCACCAACTGGAACCACCGAAGAGCCTGGATCTTCAGTTGAGACTACACCATATACCGGTGAGACTCCAGTAACTTGGGGACCTCCAGGATCAACAGC
All.fam		All.fam_Fam_293_102_1		1		102		0.000000		TGTACACTTCTCCCAAAATGACTGTAAGAATGGACTCCTTATATGATTTTAAACCCGACTCTGGACATACAAACTTCTCTCAAAAAGAAAATAGACTTCACA
All.fam		All.fam_Fam_294_102_1		1		102		0.000000		AAAAATCACCTTTTTTGAATCAAAAATGGTCTAAAATCGAGGAGAATCGATTGAAAACGACTTGAAATCGCTTAAGGAAGAATTTTTGACTGGAAAAAAGCG
All.fam		All.fam_Fam_295_101_1		1		101		0.000000		GGTTACTGTAGTTCCAAAAGTACGCAAACACTGACTACGGTTCCCTAATACATCAGATATTACGACAAAGTGCAGAAAATCGCTAAAAATGACTTTACTGG
All.fam		All.fam_Fam_296_99_1		1		99		0.000000		TCCGATGAAGAATCGGCCTTCTTAGCAGCTGTAGACTTTGGAGTAACCTTTGCTGGAGTTGTTTTAGCCGCAGGCTTTTTCTCGTCGTCAGAAGAATCG
All.fam		All.fam_Fam_297_99_1		1		99		0.000000		CTGAATCAAGCTCCACTGAACCATGTGTCACTGAAACAGAAGAGACTTCTTCAACTACTTCTTCAGTCACCGAGTCTAGCATTTCTACAGAATCTGTTT
All.fam		All.fam_Fam_298_99_1		1		99		0.000000		CCAATCCCGAACCATCCGATTATCGATCGTCGCCTTTTCCTTCCCATCCCAAACCATCCGAATTTCAATCGTCGTTGTCGTCGTTCTTCTTATTCTCCA
All.fam		All.fam_Fam_299_96_1		1		96		0.000000		TCGACCTGGCGGTTGAGCTGAGATCTACAACTGTACCTCATCCCCCCCCCCCTTTAGGGCGGTTGTATTCTCTTCTTGGCCATGGGTTGATGCATT
All.fam		All.fam_Fam_300_96_1		1		96		0.000000		GTTGATTTGCGGCACTCTACAGATAGTGGATCTGCTTCTTACCAATCTTCCCGTTACCGCCACGCACTAAAGCTCCAAACTATTTTATTTTTTTGG
All.fam		All.fam_Fam_301_96_1		1		96		0.000000		ACTCCAAAAGTAGCTCCTAAGAAGAAGGAATCATCGTCCGACGACTCCTCGGACGATGAGAAAAAAACGGTTTCGAAGCCAACACCAGTCAAGACC
All.fam		All.fam_Fam_302_95_1		1		95		0.000000		ATTGATCAACTGACTCCAATTACTGAACAAGTCAAACAGGAAGCGAGACATCCAAACATGTTGAAGAGATACCAACAACTTCAAGCCAAGATATG
All.fam		All.fam_Fam_303_95_1		1		95		0.000000		AGGGCCGCAGGCCCGAACACTCTTGGAAACTGTGGGCCAGCTTTAATCCTATTCCAAGCAGATTGTTATTCGCTCAAGCCTACCAACCAGGTTTG
All.fam		All.fam_Fam_304_95_1		1		95		0.000000		ATTTCATTTTTCTGATCAAAAAACTGTCTGCGAGAAACGAATTTCACGTTTTCGCCACTTTTGAGCTTCATTTTTGACGAAATTCAAAATATCTC
All.fam		All.fam_Fam_305_94_1		1		94		0.000000		TCAAAATCTTCTGTTCTCTAAATATTGGGTGCTTTTCGATGCCCTATGTAGACAAATCAATGGGAAAATCATCAATTTCTGAAGGCAGTAATTC
All.fam		All.fam_Fam_306_93_1		1		93		0.000000		TCAGATGATTCATCTGACGACGAAAAGAAACCAGCTATTAAGCCAACGCCGAAAGCAACTCCAGTCGCTGCCAAAAAGAAGGCCGAATCTTCC
All.fam		All.fam_Fam_307_93_1		1		93		0.000000		GGCTTTGGAGTTGCTTTAGCTGATGTTGGCTTGGCAACTGGTTTCTTCTCGTCATCGCTTGAATCCGAAGAGGACTCGGCCTTCTTGGCAACA
All.fam		All.fam_Fam_308_92_1		1		92		0.000000		AGTTCTTATCAAAAAGATAAGAAAATAAAAACATAGGCCAATTGACACGTCTGTCGTGGAGAATTTAGTTTCTCCCCTGCAGATATCCTTAG
All.fam		All.fam_Fam_309_91_1		1		91		0.000000		AATTTTTGAAATTAAATTCTGAAAGCGGTTAAAGTTTGAAACAAATCCCCGAAGAAACTTTTTCAAAAAAGTTAATTTCAAGTCAGATATT
All.fam		All.fam_Fam_310_90_1		1		90		0.000000		TGCTTCCAGCGTGCTGAGCTTGGGGGGAAAGTGTAGTCAGTTGGCTCCCGGGATTTTACTAAGCCTATTTCTTAAAGGGTGTATCCCACA
All.fam		All.fam_Fam_311_90_1		1		90		0.000000		GCCGGTATGACACAATAGCAGAGCTAGATTAACTAGAAAAAGCGTATATATTGATTATATAGAAAAAGGGTCCAGACAATCACGAATGAT
All.fam		All.fam_Fam_312_90_1		1		90		0.000000		GTCTTCCACTGGAACTACTGGACAGTCGATGCATGAATTCGTGACTGGAAACTGGAATAGTGCTCCATCGATTGGTATGGACTTTGGAAT
All.fam		All.fam_Fam_313_89_1		1		89		0.000000		AGTATTTTGGGGTCTCTCCCTAGTTGTTAGGTTAACTTTATACTTTTCCTTCTTCTATTTCTTCGAGATGATCGGTCCAGAATACAGCC
All.fam		All.fam_Fam_314_88_1		1		88		0.000000		TTTTTCAGAATGAACGAATTCACTTGAATTATTTTGTAAAATGTTAATTACTACTATCCGTCAAATCTGAGATCTGCATGTTCTGCCG
All.fam		All.fam_Fam_315_88_1		1		88		0.000000		TCAAAATTCTTATTAACTTAATTAGGGACAGGAATTGGAGGAACATGAGACAGGACTGCACTCGCGGTCCTCCAAACATGCCTTCTCC
All.fam		All.fam_Fam_316_87_1		1		87		0.000000		GCCAGAAAAAACAACTGTGGAGGGGAGAGGGATAGTTGTACTTTTCTAGAGACTTTTTCGATCGAAATACATCAATCTAGAGTCCGA
All.fam		All.fam_Fam_317_86_1		1		86		0.000000		AATTTTTCAATCGAGAATACAGCACAAAATGATGAACTACAACGTATTGGATCAAATTATCACAAGTCTGGACCATTAGAAGCTCA
All.fam		All.fam_Fam_318_86_1		1		86		0.000000		TGTATTTTGAAAGGTCATCGCAATAGGGAAAAGATGGAAGAGTTCGAAGTTAAAGAAAAACTATTGCCAGACCCCGAAATACTGGC
All.fam		All.fam_Fam_319_85_1		1		85		0.000000		ATTTTGAAAATTAATTTCTGGCTTGAAACTAACTTTTTCTGAAATTCCCGTAGCCATTTTGTAGCAAATTTCAAGTTCTTTTAGA
All.fam		All.fam_Fam_320_84_1		1		84		0.000000		GTTTTGTCTGGTTCTTGGCTATAGATTGCTTGTCAATCCGTTTGTCTCCCAGAGAACTACAGCTTATCCAACCCCGGAGAGGTT
All.fam		All.fam_Fam_321_84_1		1		84		0.000000		CAGTCGAGGTGGACTCAGTCTGAGATGTGGTAGACTCAGGAGTAGTAGACGTCTGTTCAGTTGTCGAGGTTTCCGTAGTCGATT
All.fam		All.fam_Fam_322_84_1		1		84		0.000000		TAAAAAGTGGTCTAATTTTGTTGAAGACGGGTAATTCATATATGGAGAATTCAGAAAATCTAGGTTTAACCCATCAAAAACTAT
All.fam		All.fam_Fam_323_83_1		1		83		0.000000		CGCATTGGTTTTTTCGAATGACGACAAATGGATTTGGCTAAAATCTTCGCCACATCCATCGCTATTCGACAAAATATCGTACC
All.fam		All.fam_Fam_324_83_1		1		83		0.000000		CTCCGCCCACTTTTCAGAAAGTGGGCGTGGTCTTGAAAATTCGAGATTGGGCGAAGCTTAAAACTAGCTCAAACTCGAATAGG
All.fam		All.fam_Fam_325_81_1		1		81		0.000000		TCACAAGGCTCTGTCGTAGTCTCGCAAGGTTCCGTGGTAGTCTCGGACAACGTGGAGTTCAGGCATGGCTCCGTTGATGTT
All.fam		All.fam_Fam_326_81_1		1		81		0.000000		ACTGGAACTCCAGTTACCGACGAAACAACATTGTCAACCGATGAAACTCCATATGGCACAAGATCCACAGCCACTGCTCCA
All.fam		All.fam_Fam_327_81_1		1		81		0.000000		TGAGAGGATTGTTGTGAAAATTAATAAAGACCCTTTTTCGTTGTTTTTGCATCAATTCTCCCCAGAGTTTGAAGGAACCAG
All.fam		All.fam_Fam_328_81_1		1		81		0.000000		TTATTTTTTCGATTTTAGCGAAAAATCAACACATTTTCGATCATTTTTGAACAAAAAATTGTTTTCTCAAAAATTTGACGC
All.fam		All.fam_Fam_329_81_1		1		81		0.000000		GTCCATCTGTGAGTCTGAGTGTCCAGATGTCCAACAAATGCGGATTTTCGGTCAAAAACAGCCAAATTGAACAATTTTCAA
All.fam		All.fam_Fam_330_81_1		1		81		0.000000		GTTCAGGAGTCGTTTCACAGGACTCCACAGTGGTCTCACATGGTTCCGTTGGAGTAACTGGTGACGTAGAATTCTCGCATT
All.fam		All.fam_Fam_331_80_1		1		80		0.000000		ACCGTAACCCTCTAGACAATCGAAAATTCAAATTTTCCGCAATTTTTCGTAAAATTCGGTGTTAGCGGACTTCTGGAGCT
All.fam		All.fam_Fam_332_80_1		1		80		0.000000		AATTTCTCAATAGCGCGCGCTTGCAACATCCGAACGGCGCGAAATTTGAATTTTTGGCCATAAAATAACGAAAATCGGCA
All.fam		All.fam_Fam_333_79_1		1		79		0.000000		GTGAATCTCCTCTCTACCTAATGAGTCCTGACAGAATACCGGCAGTATTCTGGGGTCTCATTAGGTTTTAGTTTCTTCT
All.fam		All.fam_Fam_334_79_1		1		79		0.000000		ATTTTTTTTTAAATTGATAAAAATATATAAAAGCTGAATTTTTCAAAAATTCAAAAGTATGGGAAAATCATATGGAGTC
All.fam		All.fam_Fam_335_78_1		1		78		0.000000		CGAAGTTGCTGGATCAACGATCACAACAGGCGGATTTGTCTGCACAACCGGATCAGAAGTCGTCGTACTTGGATCTTT
All.fam		All.fam_Fam_336_78_1		1		78		0.000000		TGCAAGGCTCCGATGATGATACCACTTCTAAAGTCGAGGTGTCACAATTTTCGGGTGTCGTAGAACTTGGATCAGTAC
All.fam		All.fam_Fam_337_77_1		1		77		0.000000		AAGCCAAAAGTAGAACCTGGAAAAGCAACCGCGNNGGGGGGGGGGGTGGTCACCCTTTCCTGATTTACTCTCGACCG
All.fam		All.fam_Fam_338_77_1		1		77		0.000000		GGCTAGCAGGTTTAGGATATTCTGANTTTCTGAAACTAGCGAAACCACGTTCGGGAGGTCCGTGACTGTATGACACA
All.fam		All.fam_Fam_339_76_1		1		76		0.000000		AATGCTAGAGGACACTCCTTTGCACGAAGGGAAGTGGGAGAGACTGTGGAGTTGTCGGTGTCTTTGTGCATGCTCG
All.fam		All.fam_Fam_340_75_1		1		75		0.000000		TCCACGATTGCGTTTCCAACGTAGACTTTTAACTGATTCACCTCAGTTGAGACTTTGCCTGGAAAGGAGCGATCA
All.fam		All.fam_Fam_341_75_1		1		75		0.000000		GAACTGCTTTGAACACTTGACGAAGTTTCTGTCGTGGAACTTTCGAGAGTTGTAGAAGTCACTGGGGTAGATTCA
All.fam		All.fam_Fam_342_74_1		1		74		0.000000		GCCTCTACAAAGTCATCGGCAGGCAAAAAAGATGCAGGAGAGTTTGTAGAGGCCAAGACTACAAACTAAAAGCT
All.fam		All.fam_Fam_343_74_1		1		74		0.000000		CATCTTGACTAGGAAGCCGCCTTAGCTGCTAAGACACCATCATATTTAGGGCGTCGCCTTAATTGTTAAGACAT
All.fam		All.fam_Fam_344_74_1		1		74		0.000000		TAGGCTCCGCCCATTTTTTTTTTCAATATTTCAGTTTTGGGGCTGAAAATCAGTGTCTAAGGGTTGGGGGTAAC
All.fam		All.fam_Fam_345_74_1		1		74		0.000000		GTACGCAAACACACTTTACACGAAATTGCAGAAAATTTGGTTTTGGTACGAATTGTCGTGGGATCTAGCGCCGG
All.fam		All.fam_Fam_346_74_1		1		74		0.000000		AAACTGTCTTGATGGGGGCTGAGGTCAGGTGTGCGGGTTCGGGCCTATAGGAACAGCTTGCATTATGACCCTAG
All.fam		All.fam_Fam_347_73_1		1		73		0.000000		ACAAACTACATAGGAAACATTAGCAGACACATCATGCGCGTATTAGAAATGCGTCAGTTGGGTCTGTTAGACT
All.fam		All.fam_Fam_348_73_1		1		73		0.000000		AAAACAAAAAAGTTTTGCCACGAGTGGGGATCGAACCCTGGTTGTCAGATTGGTACCAAAAAGTCAAAAACAA
All.fam		All.fam_Fam_349_73_1		1		73		0.000000		AAGATATATCCCGTTCCCAGCTATCCTCCGTTTGCTGACTAAAATGTCTGCTGGCTTCGGTTTGCTAGTATAC
All.fam		All.fam_Fam_350_72_1		1		72		0.000000		TTTCAGCCTTGGTCTTGGCTTCGGCGTCCTTCTTGGTCTTTTCATCAGCCTCCTTCATGGCCTTGGCTTCAG
All.fam		All.fam_Fam_351_72_1		1		72		0.000000		CAAGGAAGTCACCTTTGAACCACGTAACGTTCGTAGACGGAGCTTCGGTTCCCCTACACCCGACCACTAGTT
All.fam		All.fam_Fam_352_72_1		1		72		0.000000		GATCCACAGTAACCAAATCTTCTTCTTTATCCGCTGTCCCATCAACCACACAGGCAACATCTAGTTCTAAGG
All.fam		All.fam_Fam_353_72_1		1		72		0.000000		TCCATCCAGCTGTGGTTGGTCTCTGGGTGAATCCTCGAGAAGTATCACGAGTAGTACCATTGGCTCCGTTTG
All.fam		All.fam_Fam_354_71_1		1		71		0.000000		GGNGCTGAGCNTAGGGGCGGGGCGAGAGCAAGCTCCAGGGTGTCCTGTTTTAAGGTAATCACTACTTCCAG
All.fam		All.fam_Fam_355_71_1		1		71		0.000000		TTTCTAGGCCACCAAAACTGTTATTTTCAGCCAAAAATAACCTGATTTTCGGCTAGTGGCCTAACTTTGGG
All.fam		All.fam_Fam_356_70_1		1		70		0.000000		AAAAATCGATGTTTTGAAGTTTTTCTCAATAGAGCGCACTTTCAACAGCGAGAAATTTGAATTTTCCACC
All.fam		All.fam_Fam_357_70_1		1		70		0.000000		TGAGGTGAGAGAAAGAAAATGATGAGAAAAAGAGATAAAAATAAAGGAGTTGTTCTCCATCACCTCCTAT
All.fam		All.fam_Fam_358_70_1		1		70		0.000000		TGAATGAGTAATAGAACCCATAGACGGTAAGCACATGACTGTCTAACAAAACCCATATACGGTAAATAAA
All.fam		All.fam_Fam_359_69_1		1		69		0.000000		CCTCTACAAAATGCCTGCCGCCCCTGCGCGACAGTTTGTAGAGGCTAAGGCTACAAACTACAAACCTTG
All.fam		All.fam_Fam_360_69_1		1		69		0.000000		CAGGTTCTGGAGTAGATTGTTGAGTCTTGGACATGCTTTCTGTTGAACTCTTCCAACCAATTCGATGAA
All.fam		All.fam_Fam_361_69_1		1		69		0.000000		TCAAATACTGTATTTCTCTGGAGGCAAGGATTCGATGACTTCATTCCGACCATATCCGAATTTGAATCA
All.fam		All.fam_Fam_362_69_1		1		69		0.000000		AGTTGGATACGAAACTGTCCAAAGATTGTGTCGTGAAAAGTTCACCGAGCCAAAGTCAAATTGGACCCA
All.fam		All.fam_Fam_363_69_1		1		69		0.000000		AAGTTCTCGAATCTGGCACTTGTGATCTGCTGACGAAGAAGACATCCACCACTTGCCTTCCGAAAGCAA
All.fam		All.fam_Fam_364_69_1		1		69		0.000000		TGTAGTTTGTAGTGTGTTAGCCTCAACCAAAATTAATTTATTTTTAATTCGTTGAGGCTAAGAAAATAT
All.fam		All.fam_Fam_365_69_1		1		69		0.000000		TTTCCGGCAAACCGGCAAATTGCCGTAATTGAAAATTCCAACAAATCGGCAAATTGCCGGAATTGAAAA
All.fam		All.fam_Fam_366_69_1		1		69		0.000000		CCGGAAATTTCTATATTCGGCAAATTACCCGTTTCACATAAATTTTCTTTTCTGCAAATTGTTGGTTTG
All.fam		All.fam_Fam_367_69_1		1		69		0.000000		TTGCCGATTTGCCGGAAATTTACATTTCGGCAAAGTGCCGTTTTTCCGGCAAAACGGCAATTTGCAGGT
All.fam		All.fam_Fam_368_68_1		1		68		0.000000		CCCTGCCCCAGATTCTGTCTGGGATTATCCGGGGATTTACGCTGAAGACGAGAAACAACTATTCGGTG
All.fam		All.fam_Fam_369_68_1		1		68		0.000000		TTCTAGGCCACCATTCTCCTCCTCGTGACTGTGGGAGTATCTAACCCCACAACACAACTTTTTGGTTT
All.fam		All.fam_Fam_370_67_1		1		67		0.000000		CCATCCAAATTCCAATCGTTGGTGCATCATCTCCAGTCCCGAATCGCCATCTCCAGCAGCTCCCGAA
All.fam		All.fam_Fam_371_66_1		1		66		0.000000		ATGGTACGTCGCCGACTACTGACCGTACGCCAAGAGCACACGAGAAAATGATGTCTGCCACCGTTG
All.fam		All.fam_Fam_372_66_1		1		66		0.000000		AATCAACCTATTCAGTTGACAATGGTTTTCTTTTATCAAATTTTTTAAAATTTTAAAGAAAACACA
All.fam		All.fam_Fam_373_66_1		1		66		0.000000		ATTTTCAGATTTCCTCTTTCTTTCTTTTTTCTGATCTTCTGATATCCTCGAAAAAGTGCGTCGCAC
All.fam		All.fam_Fam_374_66_1		1		66		0.000000		GAGTACTGTAGGTGGAGTCGGAGACAGAAGACACTGAGGATCCTGATGTTGTTGAATCTGCTGATA
All.fam		All.fam_Fam_375_65_1		1		65		0.000000		AGTCGCAGCTATACTCTACCCCGCCTGCACGGCGAAGTGGTAACACCCCGAGGTTCGAACCCACA
All.fam		All.fam_Fam_376_65_1		1		65		0.000000		CTGAGAATTCGTTTGACATTGTCTCGGTTTCCTTTACTCTTTCAAGCCCCGACGGCTATGGCTGA
All.fam		All.fam_Fam_377_65_1		1		65		0.000000		TTTTTTGAAATTCTGTTTTCAAATTCTGAAAGAACATAAAATTTGCTACAAAATGGCTACGGGAA
All.fam		All.fam_Fam_378_65_1		1		65		0.000000		TCATATTTATTCCATTTTCACTTATTCATTTTCATTCTAATCTATGAAAAAGAGTATCCACTTGT
All.fam		All.fam_Fam_379_64_1		1		64		0.000000		TTTGGAATTTTAAGAGAACACATGACGCCTGAGAATGGCTAAATTATTGAGATTGAGTTTGGAA
All.fam		All.fam_Fam_380_64_1		1		64		0.000000		TGTCTAATTGGGAGACGACGAGAGGAACGACGGGGGGACGGTGGGACGGATGGAGGAGAGATGG
All.fam		All.fam_Fam_381_64_1		1		64		0.000000		GTAGTCAAAAAGACAAAAGTGCGAATGTAGCTATTTTTTCAGTCAGTAGCGAAAAAGACATTCA
All.fam		All.fam_Fam_382_64_1		1		64		0.000000		ATATACCAATGAGAGAGCACAGTGTAAACTAGTTTTCATAGTTCTCACGGCGACTCCAATCACT
All.fam		All.fam_Fam_383_64_1		1		64		0.000000		AGATGATCGAGAACATATGTATTTTCATTCTCTCTCTCTTTCTTTTTTCTCTCATCTCATTCCG
All.fam		All.fam_Fam_384_64_1		1		64		0.000000		AAAAATGAAGCTGAAAAGTGGCGAAAATGTCAAAATGATTTCTCGCGGACAGTTTTTTGATCAT
All.fam		All.fam_Fam_385_63_1		1		63		0.000000		CCATCATCGGTGGATAACCCTGGAATGGTGGATTCTGAGCATCCTGACGTTGTTGCGGGGGCA
All.fam		All.fam_Fam_386_63_1		1		63		0.000000		GACGCAGAGAAACGAAAATGCCTACGGGTCTGCGCTCTCTACTAGTAGTGACAGCTATTGCGA
All.fam		All.fam_Fam_387_63_1		1		63		0.000000		GAGACTCCAGAGACTCCAGAAACATCAGAGACCACCTTGACTCCTCCAACTGGAACTACAGCC
All.fam		All.fam_Fam_388_63_1		1		63		0.000000		CTGGACGCTTCTTCTCCTCCTCAGCTCCTTGGGTTCCCTTTGGCCGATCCTCAGCAGCTCTAG
All.fam		All.fam_Fam_389_63_1		1		63		0.000000		TCCTTGAGTCTTGGCTCCAACTTGGGCGGCAGCTCTGGCTGGGCGGTGTTGTTGAGCATCAGC
All.fam		All.fam_Fam_390_63_1		1		63		0.000000		TCGGATGGGTTTGGTCTAGATAAAAGTGTCACCCGATTCTTATTCTTACCTCAGGATTCATCT
All.fam		All.fam_Fam_391_63_1		1		63		0.000000		TTTTTAGGTGAAAAAAATGCGATTTTCAGCCATTTTCGAAAGAAAAATCTCACAAAACGTCAA
All.fam		All.fam_Fam_392_63_1		1		63		0.000000		TTTTTGTTTTGTTTTCTATGGTTCCGAGGGTTGTGGATTCGATCCCCACCCACACCAAAACTT
All.fam		All.fam_Fam_393_63_1		1		63		0.000000		AATCTGGCGTGCTTTTAACGCGGTTTCAGCTATGAAAAGCCCGAAATTTCGTGTTTTTCTTCA
All.fam		All.fam_Fam_394_62_1		1		62		0.000000		ACGACTAGAGACCGAAGTCTAGAGCCTGTAGTCTGTTAGCAAGGNAACCAATATGAAGACCT
All.fam		All.fam_Fam_395_62_1		1		62		0.000000		ATTTTCCATCAAAAATCGGCTGTAAAAACCGATTTTTAACTGAAAAAATCACAAATTTCTAC
All.fam		All.fam_Fam_396_62_1		1		62		0.000000		GTAAAAATGTTTGAAATTGTGAATTTTCAACATGAAAATGCCTGAAATTTTGAATTTCCTAT
All.fam		All.fam_Fam_397_62_1		1		62		0.000000		CCAACCCATCAAGTCTTCGCTTTCTCTGGCCAAAAATACGAGCGAGTTGGGAGTAAATACTC
All.fam		All.fam_Fam_398_62_1		1		62		0.000000		TGGCGTGTCTTTGGCGCGTTTTTAAAGTGGAAAATGGTCGTATTTAGCAAAATTTCAAAATT
All.fam		All.fam_Fam_399_61_1		1		61		0.000000		GATTACTGTAGATTGGGTCAAAAGAGTCATTTTAAGTCAAGAATCGAAATTTTTGGATCAG
All.fam		All.fam_Fam_400_61_1		1		61		0.000000		CTGACTGCTTCGGCTGGCTGAGAAAAGACTCTAAAACCCCGTCCCATAGAGTACTGTGTAC
All.fam		All.fam_Fam_401_60_1		1		60		0.000000		CAACATCATCAGCTGAGACCTCGACAATCGCCACCTCGACCGCTGAGACTACTACAGTTC
All.fam		All.fam_Fam_402_60_1		1		60		0.000000		ACGGAACCATGTCTGAATTCCACGTCTTCCGAAACTACCACAGAACCCTGTGAGACCACG
All.fam		All.fam_Fam_403_60_1		1		60		0.000000		AGAAAATTGCACTTTTTCGGACAATTTTGAATTTTTACTAAAAAAATTGGATATTTTTGA
All.fam		All.fam_Fam_404_60_1		1		60		0.000000		ATTCAGTTGAGCTCGTTATGTCGGTTGAAGACACAATTGGAGTGGTGCTTGAGGAGCTGG
All.fam		All.fam_Fam_405_60_1		1		60		0.000000		CTGCTGATTCCGAGAAGAAGGCCCCAACCAAGAGAGAAGCTGATCCACCAAAGACTGAAT
All.fam		All.fam_Fam_406_60_1		1		60		0.000000		GGTGGATTCTGACCCGGGATTCAGATATCCGTCACCTGATGTCGCTTGATTCCTTAGAAG
All.fam		All.fam_Fam_407_60_1		1		60		0.000000		AGCTTAGAAAAGTTTTTTCGTTGACAGACTTAACCGGTGCATGTTCACTGCCGAGTAGGC
All.fam		All.fam_Fam_408_60_1		1		60		0.000000		TTTCTAAGCTGCCTATATGGCAGTGAACAAAATTGATGATCAATAAGCAACTGGCAATTA
All.fam		All.fam_Fam_409_59_1		1		59		0.000000		AAAACCAGTGCACATTTGAAATTCCATATTNTCCATAATTCTCAGTTTAAAAAATTTTG
All.fam		All.fam_Fam_410_59_1		1		59		0.000000		CTTCTAGAAACTTCTAGANAAACTTTTGAANTTCGGCGGGAATTCAAATATTCTAGAAC
All.fam		All.fam_Fam_411_59_1		1		59		0.000000		CGTAAATCTACACAAGGATCGGGATACTGTAGCGGTGAATTGGCTTGTCGATTTACGCT
All.fam		All.fam_Fam_412_58_1		1		58		0.000000		CAGAAATATTNGAAAAAGTGACCAAAAATATTTTGGTCATTTTTTTCCATAAAAACCT
All.fam		All.fam_Fam_413_58_1		1		58		0.000000		CTAGGTCACCAAATCTAGAAAGTTAGGCCGATGGACTAATTTTCCAGGATTTGGATTT
All.fam		All.fam_Fam_414_58_1		1		58		0.000000		AAAATTAAAAAATCGCATTCCAATTTTCAAATTTCTGAATTTCTCTTCTAAAAATCAT
All.fam		All.fam_Fam_415_58_1		1		58		0.000000		AGGCGCGCCAGCTATCTAGCAATCAATTTTTCAGAAAAATTCTTTAGAAACGCGTGAA
All.fam		All.fam_Fam_416_57_1		1		57		0.000000		TAGACTCTGTCGATTGAGTACTGAAGGTTGAATCAGAGATTGTAGTATCAGTGAATG
All.fam		All.fam_Fam_417_57_1		1		57		0.000000		TTTCCGAATTTCTGAATTTCAGGATTTCAAGGATTTCAGGACTTCAGGACTTCAGGA
All.fam		All.fam_Fam_418_57_1		1		57		0.000000		GAACTCAACAAGCTGATCAAGAGCAACACCGTGGATCCCGATCTGCCGGACAGAAGG
All.fam		All.fam_Fam_419_57_1		1		57		0.000000		AAATTTCTAAGACTGTACCATTCTCTCCATTCAAAACCTCATGTCAAACTCTCAATC
All.fam		All.fam_Fam_420_57_1		1		57		0.000000		TGACCTAGAAACTTCAACTTGGAAAAGTTAGGCCACTGTCAATTCTCTTGGGATTGG
All.fam		All.fam_Fam_421_56_1		1		56		0.000000		GGGAATTCAAAATTTCGAAACTTTTGGTGGAAATTTAAAACTTCGAAACTTTTGGC
All.fam		All.fam_Fam_422_56_1		1		56		0.000000		CCAGAAAACGCATCAGATGAATATCAGGTCATTTCTAGGCCATTTCTACATGGTGG
All.fam		All.fam_Fam_423_56_1		1		56		0.000000		TTCTAGGCCACCGTAGTCGATGGTCCAGAAATTGTCAGAAATTCACATGGTGGGAT
All.fam		All.fam_Fam_424_56_1		1		56		0.000000		GAAATTAAAATTTGTGTTTTTGGCATTTTCTAGGCCATTTGGATTAGGTGGCCTAG
All.fam		All.fam_Fam_425_55_1		1		55		0.000000		TCTGCGCTCTCCCATACTTACCGGAGAGAGCGCAGACAGCTAGACGCTCTGGCCG
All.fam		All.fam_Fam_426_55_1		1		55		0.000000		GATAATGAAACAAACATGCCTTTGATTATACTCATTCAAACCGTTATGATCAGGA
All.fam		All.fam_Fam_427_54_1		1		54		0.000000		TTCAGCTCAGTGCTGGTGGTTCCCTCCGATGTTGTCGTTGGGACGGTAGACGTC
All.fam		All.fam_Fam_428_54_1		1		54		0.000000		TTTGGTGGTGATCCATCCAGATCGATAACCTCTCTTGGGTTGAGCTGGAGCAAG
All.fam		All.fam_Fam_429_54_1		1		54		0.000000		TCTGGAGAAGAGGCTACCACTGCTGCCGCCACTGAAGCCACAGTCGCCGAAGCA
All.fam		All.fam_Fam_430_54_1		1		54		0.000000		TGTGCTAGAAAGATGCTTTTTAACCACCATGTTGAAAGATTCACTGAAGTGCGA
All.fam		All.fam_Fam_431_54_1		1		54		0.000000		TTTTTTAATTTTTGAACACTGCGTTTTCATACTGTTCCGTTCTCAAATGAATTA
All.fam		All.fam_Fam_432_54_1		1		54		0.000000		ATTATAATTTTATTGATTTCTAGATTTAAAAAAGTCCTGTTTTTAGGAATTTCA
All.fam		All.fam_Fam_433_54_1		1		54		0.000000		GGATCCCGAGGAGCTCAGAACTTGAGGAGGAGTCCTAAAGAAGCCCAGAGGAGC
All.fam		All.fam_Fam_434_54_1		1		54		0.000000		ACTACAGAAAATGAACATGTTCAAATTCTGTAGTTTAAGGAGAAAGCCACGTGG
All.fam		All.fam_Fam_435_53_1		1		53		0.000000		ACGACAAAATGCACAAAAATTTAAATTTTTCCGAAATTTTGCATACAGATTTG
All.fam		All.fam_Fam_436_52_1		1		52		0.000000		TCCATTACCTGGGTAAATGGCAGCAGGTAGCTATACGTTGCCCTTTCCCTAA
All.fam		All.fam_Fam_437_52_1		1		52		0.000000		AAAATCGATAATTTTCGTGTGATTTTACTCTAAAAATTCGGATTTTTCGCTT
All.fam		All.fam_Fam_438_52_1		1		52		0.000000		TCCGACACATCGGAACTTGCCGGCGACACGAAAAATTGTGTCGGCGGTGAAT
All.fam		All.fam_Fam_439_51_1		1		51		0.000000		AACCGACGTAGCTTCCGAAGAAGCAGATCAGTCCTAAAGGGGTAAAGTTAT
All.fam		All.fam_Fam_440_51_1		1		51		0.000000		AAGAAGATCGGGTGGTCGACAAGGTCATCGGTTCGCTAGACTGGACTGGTG
All.fam		All.fam_Fam_441_51_1		1		51		0.000000		TTCTTCAGATCCTCCGACTGGTGCTTGTGAAGATGCATCGGATGGATTTGG
All.fam		All.fam_Fam_442_51_1		1		51		0.000000		CAAATCGGCAGACCGGCAATTTGCCGAAATTGAAAATTCCCGGAAAATCGG
All.fam		All.fam_Fam_443_51_1		1		51		0.000000		AGGAGCCCCACTTGCAGCCGAGGAAGGTGGTGAAGGAGGCAACGAAGGAGC
All.fam		All.fam_Fam_444_50_1		1		50		0.000000		TGGCCTAGAACCCCGTTTTTCTGTAGCCTAGACTATCATCTAGAAATCAA
All.fam		All.fam_Fam_445_50_1		1		50		0.000000		GGGCGTGTTTTCACATGCCCCGCCCACAAAATTGATGTTTCCACCAAAAT
All.fam		All.fam_Fam_446_50_1		1		50		0.000000		TTCATAAAAAATATCCAAAAACAGGATAATTTCTTTTCGTATATCAGAAT
All.fam		All.fam_Fam_447_50_1		1		50		0.000000		CTTCGACGGGAAGTCAACAGAAGATATGGGTAGAAGTACCTACCCCAAGA
All.fam		All.fam_Fam_448_50_1		1		50		0.000000		ACGCGTTTTTCTCGTAAAAATCACCAAAAATTGTGTCTAGGGCGCCTCCG
All.fam		All.fam_Fam_449_50_1		1		50		0.000000		GACGCGCTTTTTATCAGATAAAACTGATTTTTTGAATCTGGCGTACCTTC
All.fam		All.fam_Fam_450_49_1		1		49		0.000000		AAACTAGGCAATCAAACTAGTTTTGTGGTTTCTAGGCCATCGGTTGGAA
All.fam		All.fam_Fam_451_49_1		1		49		0.000000		AAAATCAATAATTTTAAATTAGATTATCAATTTTTCTAAATTTTTCCGA
All.fam		All.fam_Fam_452_49_1		1		49		0.000000		GCTACGATATCGTAGCACTTTTTTATTTTTCCATATTCCACCAGAAAAT
All.fam		All.fam_Fam_453_49_1		1		49		0.000000		TGGCCTAAAAACATCAAAATTGGGACTTCTAAGCCATCAACACCCAAGG
All.fam		All.fam_Fam_454_48_1		1		48		0.000000		ACACTCCTCGCCATCTCCAGCGAAGAACGAGTCCGACTGCTGGACGCG
All.fam		All.fam_Fam_455_48_1		1		48		0.000000		ATGGCTCGGGATGGAAGGAGGAGGACGACAACAACGACTGGATCATGG
All.fam		All.fam_Fam_456_48_1		1		48		0.000000		TTTTAGAAATTTTTGGTTCTGAAATGTCCTATTTTTAAAAATGTGACG
All.fam		All.fam_Fam_457_48_1		1		48		0.000000		TCGTGCTCGACGATGGTACTTCACTAGTTGAACTGGATGGTTCTGCTG
All.fam		All.fam_Fam_458_48_1		1		48		0.000000		TGGCCTAGAAAATGCAAAAATCTGGAAAATTAGACAATTTTGAGTGGG
All.fam		All.fam_Fam_459_48_1		1		48		0.000000		TCAGTTGTAACAAGTTCTCCGTCTGGTCCAATGGCAAATCCAGTGGGA
All.fam		All.fam_Fam_460_48_1		1		48		0.000000		TTTCTAGGCCATCGGGCAAAATAACATGTGGTGGCCTAGAAATCCAAG
All.fam		All.fam_Fam_461_48_1		1		48		0.000000		AATTTAATTTTTGATTTGCCCGTAATTTATATTTTTCTGAAGATGAGC
All.fam		All.fam_Fam_462_48_1		1		48		0.000000		TGCCTACGTGCCTACATAAGAAGCGTAGGTAGCTTCAAAGGTGTTGCG
All.fam		All.fam_Fam_463_48_1		1		48		0.000000		TGCTTGCTTCGGCCTTTCGGCCTAGGCTTGCTGCCAATTACATCGACC
All.fam		All.fam_Fam_464_48_1		1		48		0.000000		GGTGGCCTAGAAATCCAGAAATGCGGAAAACTAGGCCACGGTCTATTT
All.fam		All.fam_Fam_465_48_1		1		48		0.000000		GAGGACAAGGACCAGACTTCGGACCGTCCGGTGATTTACCAGACCGTA
All.fam		All.fam_Fam_466_47_1		1		47		0.000000		GTTTCTCTGCGCTCTAACTCCATGACGCAGAGAAGTCAGACACTCTC
All.fam		All.fam_Fam_467_47_1		1		47		0.000000		TTACTGTAGTTTTNGGATTCANTTTTCAAANTTGAAAATANTGAGGA
All.fam		All.fam_Fam_468_47_1		1		47		0.000000		TTTCTAGGCCACGAAAAGTTTGATGGACTAGGTTTTCGATTTTAAGA
All.fam		All.fam_Fam_469_47_1		1		47		0.000000		ACGCGACCGCAACGCGTGCGAGTTATGGCGCCAAGTTAGCAGCCGCG
All.fam		All.fam_Fam_470_47_1		1		47		0.000000		TGGTGCGCCTTAGGCGCTCTAGTGGGAGAGGAGGGGAGGCACAGGGT
All.fam		All.fam_Fam_471_46_1		1		46		0.000000		TTTCTAGGTCATTTTGAAGTGGTGGCCTAACTTTTGCAAATTTGGT
All.fam		All.fam_Fam_472_46_1		1		46		0.000000		TTTCTAGGCCGTATGCTCTTCATGGCCTGGGAATCCCGTTTTTGGG
All.fam		All.fam_Fam_473_46_1		1		46		0.000000		ATCCTTCGGAGCTGAAGGATCAGANNCATCAGGAGGTACCCTTNTG
All.fam		All.fam_Fam_474_46_1		1		46		0.000000		TCAGAAAATGTCCGACAGACATTTTCGAGTACTTCNNAANATGTAT
All.fam		All.fam_Fam_475_46_1		1		46		0.000000		TTTAGGCCAATTTTGACCGGGGGACTAGTTTTCCTGAAATTTGGGT
All.fam		All.fam_Fam_476_46_1		1		46		0.000000		TCGAAAATGGTTGATAACAATTCGTTTCATTATTTTCACTTACATC
All.fam		All.fam_Fam_477_45_1		1		45		0.000000		GCATAAGGCGACGCCCTAAAATTAAGACGGGACTTTAGGACACTC
All.fam		All.fam_Fam_478_45_1		1		45		0.000000		GGACCACCAGGACCTCAAGGAGGACGTGGACAAGGCCCAGACTTC
All.fam		All.fam_Fam_479_45_1		1		45		0.000000		CCTGACCAGAACAGGCCAGGCAGGGCTGGTCCAGGCTAGTCCAGG
All.fam		All.fam_Fam_480_45_1		1		45		0.000000		ACACCAGCAGGCCCGTCTGGACCAACCATGACGACAACAAAACCT
All.fam		All.fam_Fam_481_45_1		1		45		0.000000		ACCATCAGGCGGACCACCAGGACCATTTGATCCATCAGGAGCACC
All.fam		All.fam_Fam_482_45_1		1		45		0.000000		ACAACTGAATCAACTGCAGCACCAAGCACATCTACAGAGACACCT
All.fam		All.fam_Fam_483_45_1		1		45		0.000000		CCACCAGCACAGCTTCGAGTACGACAGAGAGCACTTCGACTCCAT
All.fam		All.fam_Fam_484_45_1		1		45		0.000000		GGCACTCTTTTACAGAGATTTTTGAAAATGGTTTAGAAAATGAGT
All.fam		All.fam_Fam_485_44_1		1		44		0.000000		AAATTGGCAAATCGGCAATTTGCCAAAAATCAAAATTTTCCGGA
All.fam		All.fam_Fam_486_44_1		1		44		0.000000		CTGTTTTCTGAGCATTGTAGAATTTCGGATTGATGGCCGAAAGG
All.fam		All.fam_Fam_487_44_1		1		44		0.000000		AAAATGGGTAGTACCCATTTTCNAATCGAAACAAGAAATCTGTG
All.fam		All.fam_Fam_488_44_1		1		44		0.000000		TACAGTAACCCGGATCCCAAAAACCCAAAACTTGGATCATAGGT
All.fam		All.fam_Fam_489_43_1		1		43		0.000000		TTTGGTTTTTAGGCCTAAACTTTCGAATTTTTGGGACTAAACT
All.fam		All.fam_Fam_490_43_1		1		43		0.000000		GTCAAAAATCCGTAATTTTGATCCGAAATTTCATATTTTTTAT
All.fam		All.fam_Fam_491_43_1		1		43		0.000000		AATTTGGCTGAAATTGCTAGAAAAATAGGATAAAAATGGCGGA
All.fam		All.fam_Fam_492_43_1		1		43		0.000000		CGAGCTCGGCAAACAGCAAATTCGGCAAAATCGGCAAATTTGC
All.fam		All.fam_Fam_493_43_1		1		43		0.000000		AGCAGCCGACAATTGCCGGTTGCCTTAAAATTGAAGTAAATCC
All.fam		All.fam_Fam_494_43_1		1		43		0.000000		CGACAATTTTCGAAGATTTTTTGGTGAAAATTTGGTCATTTTC
All.fam		All.fam_Fam_495_43_1		1		43		0.000000		CAGAAGAAATGAAAAACGATCACTGATCGTTTTTGAGATTCTG
All.fam		All.fam_Fam_496_43_1		1		43		0.000000		GGTTACTGTACTCAGGATCCGAAATTTTGGATTTTCCAAACAA
All.fam		All.fam_Fam_497_42_1		1		42		0.000000		TTAGGCTTAGGCTTAGGTGACAACAAAATCTTAGGCTTCAAC
All.fam		All.fam_Fam_498_42_1		1		42		0.000000		GAGAGCATTTTTTAAATTTCCAAAAGATGCAATTTCTCAATA
All.fam		All.fam_Fam_499_42_1		1		42		0.000000		ATTTTTGACCCAATTATGACCATTTATAGCCAAATTTGAGTC
All.fam		All.fam_Fam_500_42_1		1		42		0.000000		GGTCATTTTTTGACTATTTTAGGCCTATTTTTGGACCAATTA
All.fam		All.fam_Fam_501_42_1		1		42		0.000000		TAGTGATTTTCGGCTCAAAAATCCGCTTTTTGGGGTCAAAAT
All.fam		All.fam_Fam_502_42_1		1		42		0.000000		AAATGACTATTTTCAGCCTAAAACTGGCTATTTTAAGCCTGA
All.fam		All.fam_Fam_503_42_1		1		42		0.000000		GCTTAAAATGACCAATTTTGGATCTAATTTTGCTCATTTTTG
All.fam		All.fam_Fam_504_42_1		1		42		0.000000		TTTTGGACCACTTTGCATGAATTTTGAACCGTTTTCCATGAA
All.fam		All.fam_Fam_505_42_1		1		42		0.000000		GGACCAAATGGACCAAATGGGCCATCAGATCCGAATAAGCCA
All.fam		All.fam_Fam_506_42_1		1		42		0.000000		CCTAGAATTTTTGGCATGGTGGCCTTGATTTTAACAAGACGG
All.fam		All.fam_Fam_507_42_1		1		42		0.000000		CGGCAAATCGGCACGTTGCCAAATTGCCGTTTTTAAAATATC
All.fam		All.fam_Fam_508_42_1		1		42		0.000000		AGGTGCTGCTTCCTTCGGAACATTTTCTTGAGTTGGCTCCGA
All.fam		All.fam_Fam_509_42_1		1		42		0.000000		CAGCGCTAAAAACCATGAAGTCGAACTTTGAACGCTGCTAAA
All.fam		All.fam_Fam_510_42_1		1		42		0.000000		CGCTGCTAAAAAGCGCTAAAATCCAAAATACCAAAAATTTAG
All.fam		All.fam_Fam_511_42_1		1		42		0.000000		ACTGGCTCCAGTCGCGGCTCTTCCTCCTTGCGAAGTCGAAGC
All.fam		All.fam_Fam_512_42_1		1		42		0.000000		GACAAGCTGGAATTCCAATTAACCTCATCCCACCAGTTCCAA
All.fam		All.fam_Fam_513_42_1		1		42		0.000000		CGGAGAGCGGGATGGGGCCGGATTCTGACGATCCTGAGGTTG
All.fam		All.fam_Fam_514_42_1		1		42		0.000000		GACGCGTTTTACATAGAAATAGTGGTTATCTGGGGCACCTTC
All.fam		All.fam_Fam_515_42_1		1		42		0.000000		AAAAATGTCTGAGATCCGTCCAAAACTGACTGAGTTCTGATG
All.fam		All.fam_Fam_516_42_1		1		42		0.000000		CGCGTTTTGATGACTTTTGAGAATGATCTGGCGTGCTGTTGG
All.fam		All.fam_Fam_517_42_1		1		42		0.000000		GGAATAAAATCGCGAGATCGGAACCCCAGAGTACTGAAAAAG
All.fam		All.fam_Fam_518_41_1		1		41		0.000000		AAGTAACCGTTGAAATTTTCTGGGAACCCGGAAAATTTCCA
All.fam		All.fam_Fam_519_41_1		1		41		0.000000		AAGTCAGATAGGACTTTTGTTCAGGAAGGCCTATTTGACCA
All.fam		All.fam_Fam_520_41_1		1		41		0.000000		CTGACGATTGCTCAGTATTGCACCTAAAAACACTCGTTTTT
All.fam		All.fam_Fam_521_41_1		1		41		0.000000		GACGACAAAATGCACAAAATTGAAACTAATACGCCAGAGTT
All.fam		All.fam_Fam_522_41_1		1		41		0.000000		CGGAAAATCGAGTTCTCGAATTTTTTCTCGACTTTTTTTTC
All.fam		All.fam_Fam_523_41_1		1		41		0.000000		TCCCGTTTTCCCGTTTTTAAAATTTTCACGGGAACGGGAAT
All.fam		All.fam_Fam_524_41_1		1		41		0.000000		AAAACGGGATAATTTTGAACAATTTTGAATTAAATCTCTCA
All.fam		All.fam_Fam_525_41_1		1		41		0.000000		TTTTTTGGGGAAAAATTAGACTTTTTGAGGGAAAAAATGCC
All.fam		All.fam_Fam_526_41_1		1		41		0.000000		TCGGAGAATCGGATATCCGACTTTTTCTCCGAAAAGAAAAG
All.fam		All.fam_Fam_527_41_1		1		41		0.000000		AAAAACGCGTCACAGGTGCCCCCGATTCACCTTTTTTGTCA
All.fam		All.fam_Fam_528_40_1		1		40		0.000000		TTTCCGTTTCCGTTTCCGGCGGAAATATTTTTCTGGAAAT
All.fam		All.fam_Fam_529_40_1		1		40		0.000000		GTAGTGACGTAGGGACGTAGGCACGTAGGCTCGTAGGCAT
All.fam		All.fam_Fam_530_40_1		1		40		0.000000		TGGGCGGGGCTTAGACTGCAACTCCGCTCCTTTTCGAATG
All.fam		All.fam_Fam_531_40_1		1		40		0.000000		GGATGTCCGGATGTCCAGGAATCTGTCTGTCTGTACTCCA
All.fam		All.fam_Fam_532_40_1		1		40		0.000000		AATTTTCTCGAATTTTCTAGAAAGTTCTGGAACATTCCAG
All.fam		All.fam_Fam_533_40_1		1		40		0.000000		TANTTTTTAATGTGACCTACTTAAAAAGTAGGTCATGACC
All.fam		All.fam_Fam_534_40_1		1		40		0.000000		AATTGATTTGTTTAGACTGAAATAAATGTTTTTTTGGAAA
All.fam		All.fam_Fam_535_40_1		1		40		0.000000		GGAATTTTTGATTTTCCGGCTATGAAAACCGAAACAAATC
All.fam		All.fam_Fam_536_40_1		1		40		0.000000		AAAATCCACGTAGATTATCGATTTTTCATAGAATTTTGCA
All.fam		All.fam_Fam_537_40_1		1		40		0.000000		CCAATTTTTTGGGCAAAAAATCAAAAATTCTGAATTTTGG
All.fam		All.fam_Fam_538_40_1		1		40		0.000000		AATGGGCGCCGGTTTCGCTTTGAGCGATTCCTTACCCTTA
All.fam		All.fam_Fam_539_40_1		1		40		0.000000		AAACTGAGACTCATTGACAGATAACCATATGAAATGTCAG
All.fam		All.fam_Fam_540_40_1		1		40		0.000000		CCCCCCCGAAAAAAAAATTTTCGGGAACAAAGCGGAGACA
All.fam		All.fam_Fam_541_40_1		1		40		0.000000		TTTAGCGCTGACTAGCAGCGCTAAAAACGAAAATTGGACT
All.fam		All.fam_Fam_542_40_1		1		40		0.000000		ACACGCCAGATTTCGGGTTTTCAGAAAAAACGCGCCAAAA
All.fam		All.fam_Fam_543_40_1		1		40		0.000000		TTTGATATTTTGAGTTTGGTAACGAGGTTTGAGAGTTGAT
All.fam		All.fam_Fam_544_40_1		1		40		0.000000		ATTTTTGGCTCAAAATCAGAACTTCTAGCTCACAAACAAG
All.fam		All.fam_Fam_545_40_1		1		40		0.000000		ATTTTGGTCTGAAAATTGGATTTTTGACCTAAAAATCACC
All.fam		All.fam_Fam_546_39_1		1		39		0.000000		TCTGTTCCTCTTAAAGGATCTGACTACTTTAGAATTTTG
All.fam		All.fam_Fam_547_39_1		1		39		0.000000		GATGTGCAGGTTCCTATCACTGCAGTAACTATATAGTTA
All.fam		All.fam_Fam_548_39_1		1		39		0.000000		TTCCAGAAAGTTCCAGAACCTCCAGGAAAGCTCCAAAAG
All.fam		All.fam_Fam_549_39_1		1		39		0.000000		TCCGGATATCCGGATATCAAGATAACAAAAGTCTGTGTG
All.fam		All.fam_Fam_550_39_1		1		39		0.000000		CAGGCCTATTCGGGCTGCTCCAGGACAATTCAAACTAAA
All.fam		All.fam_Fam_551_39_1		1		39		0.000000		GGTTACTAACCTGCAAGATTTTTTTCTGATTTTCTAGCA
All.fam		All.fam_Fam_552_39_1		1		39		0.000000		TGCCACGTGGCTGCTGCTGGTGCTGCTGGTTCTGATAAT
All.fam		All.fam_Fam_553_39_1		1		39		0.000000		TTATGAAAAAGTGGCTCTAGAGCCACCAGAAATACCAGT
All.fam		All.fam_Fam_554_39_1		1		39		0.000000		GTAATTTATAATTTTTTAAAGATGAATAATAGATTGCCC
All.fam		All.fam_Fam_555_39_1		1		39		0.000000		TTTAGTCCCAGTGATATATCTGACACACTTTAGGCCCCG
All.fam		All.fam_Fam_556_39_1		1		39		0.000000		GTAGTCGGAGTAGTCGGAGTAGTTGGAGTAGACTTCATG
All.fam		All.fam_Fam_557_39_1		1		39		0.000000		TGGTACGGTAGTTGTAGTGGTAGTGGAGGTTGTTGTAGG
All.fam		All.fam_Fam_558_39_1		1		39		0.000000		ATTGATACTTTGTCGGGTTTAGATCATCGGCCGAGCTTC
All.fam		All.fam_Fam_559_39_1		1		39		0.000000		TTCCCTTAGTTGGATGATGGACTCACCCACGAGACCTGT
All.fam		All.fam_Fam_560_39_1		1		39		0.000000		ACATTACTTCAATCATCATTTGATCCTTTGCCCTTAGTT
All.fam		All.fam_Fam_561_39_1		1		39		0.000000		AGACTACTGTAGGTTACGGCAATTGCTACAGTAACCCGG
All.fam		All.fam_Fam_562_38_1		1		38		0.000000		TGGTACCATAGGTTTTCAATAGTTCCATGGAGTTTAAA
All.fam		All.fam_Fam_563_38_1		1		38		0.000000		CGCAAAGGCACCAAAAATGCGTCAAGACACTAGAAAAG
All.fam		All.fam_Fam_564_38_1		1		38		0.000000		AGCCGATCGGCGATCGGCTAGTGTGGTTCGGATGTGTC
All.fam		All.fam_Fam_565_38_1		1		38		0.000000		TAGGCCATCAGTGAAAACCTATGTGCTCGGTGAAAAGT
All.fam		All.fam_Fam_566_38_1		1		38		0.000000		AAACCCTGGAGCTTGCTTTAGCCCCGCCCATAGGCTTC
All.fam		All.fam_Fam_567_38_1		1		38		0.000000		ACCTTTGACGCGCTTTCTACTTTTTGACGATCTGGCGC
All.fam		All.fam_Fam_568_37_1		1		37		0.000000		GACACCACCCTCTGGCGCCCGTCTCCACCCTCAGCGA
All.fam		All.fam_Fam_569_37_1		1		37		0.000000		GGACAACTGAGAAAAATTTGTTTTCACCAAAACAGAT
All.fam		All.fam_Fam_570_37_1		1		37		0.000000		TTTTTAAAAAATTGATAAAAATATATAAAAGCTGATT
All.fam		All.fam_Fam_571_37_1		1		37		0.000000		TTTTTAGTGAAAAGCCAGTATTTCAGAAATTGGCAAA
All.fam		All.fam_Fam_572_37_1		1		37		0.000000		CAAATTGGCAAATTGGCAAAAAATGTTAAATTCTCGC
All.fam		All.fam_Fam_573_37_1		1		37		0.000000		ATCCTGGATCCAGTTACAGTAACCCCCAAGATCTAAG
All.fam		All.fam_Fam_574_37_1		1		37		0.000000		TTAGGCTCCGCCTTCTTGAAAAAGAGGGTGGGGCTAA
All.fam		All.fam_Fam_575_36_1		1		36		0.000000		CCGCCCACTTCAATCTGAATCGAAGTTTGTTAGGCT
All.fam		All.fam_Fam_576_36_1		1		36		0.000000		GCGCTCTATTGAGAATATTGGGAAATTCGAGAAAAT
All.fam		All.fam_Fam_577_36_1		1		36		0.000000		ATTGACAATTTCCAGAAAACCATGCAAAAGCGCTCT
All.fam		All.fam_Fam_578_36_1		1		36		0.000000		CCGAGCCGACTACCACCACTGTCCCGACGACTACTA
All.fam		All.fam_Fam_579_36_1		1		36		0.000000		TCCGGATGTCCGGATGTCTGTCTGTGGGTAGGTTTA
All.fam		All.fam_Fam_580_36_1		1		36		0.000000		CCCTACAGTAATCCTTTTGATTTTCAATTAATTCTT
All.fam		All.fam_Fam_581_36_1		1		36		0.000000		TACTGTAGAAAAAAGGGAATTTTCAAAATCAAGAAC
All.fam		All.fam_Fam_582_36_1		1		36		0.000000		GGAGCTCCAGGAGCCCCAGGACAAGGATCAGGAGCC
All.fam		All.fam_Fam_583_36_1		1		36		0.000000		GCAGGAAATTTAAAAAATGTTGAACAACATTTTTTG
All.fam		All.fam_Fam_584_36_1		1		36		0.000000		GATATTTTCATGTTCGGCAAAAGTACCGATTTGCCA
All.fam		All.fam_Fam_585_36_1		1		36		0.000000		CCTTTGTCACCCTTTGATCCAGGAGTTCCATCGGCC
All.fam		All.fam_Fam_586_36_1		1		36		0.000000		GGGTACTGTAGCCTCAGGATCCTAATTTTTGGATTG
All.fam		All.fam_Fam_587_36_1		1		36		0.000000		ACCAAGGAGGCCGAGACTCCAAAAGTGAAGCGCGAC
All.fam		All.fam_Fam_588_36_1		1		36		0.000000		GCTACAGTACCACATATCCTATGTATTTCGGCTCCT
All.fam		All.fam_Fam_589_36_1		1		36		0.000000		TTTCCGTCAATTTTTGAGATTTGGTCCAAGTGGTCT
All.fam		All.fam_Fam_590_35_1		1		35		0.000000		TACTGTAGCTGGCTTCCTGCCTATCCTACCAGGAT
All.fam		All.fam_Fam_591_35_1		1		35		0.000000		TACAGTAATCCTTTGGAATTGGTAAATAAAAAATC
All.fam		All.fam_Fam_592_35_1		1		35		0.000000		TGGCCTAGAAAACCAAATATTGCAATTCTCAGCCA
All.fam		All.fam_Fam_593_35_1		1		35		0.000000		GGGCCCTTCTATTACAGGGGCCTTTCAATTAGAGG
All.fam		All.fam_Fam_594_35_1		1		35		0.000000		GTAATAAGAAAATTTCAAACTTTTTTCACGAGTAT
All.fam		All.fam_Fam_595_35_1		1		35		0.000000		CAAGTAGATTCTTTCCGCCGGTTCGATTTTCTCCA
All.fam		All.fam_Fam_596_35_1		1		35		0.000000		TTTGCCGGAAATGTTGAACTCTGAAAATTTTCGGG
All.fam		All.fam_Fam_597_35_1		1		35		0.000000		CGGCAAATTGCCGATTTTCCGAATTTCCCGGAAAT
All.fam		All.fam_Fam_598_35_1		1		35		0.000000		GCCGGCGGCTGCGAGACATGTTTAGCGACGTGTGC
All.fam		All.fam_Fam_599_35_1		1		35		0.000000		CATAGACGGTAAGTTTATGAATGAGTAACAAAACC
All.fam		All.fam_Fam_600_35_1		1		35		0.000000		ACGCTGCGAGCTCACTAGCAACCTGCTATCTTTAG
All.fam		All.fam_Fam_601_35_1		1		35		0.000000		TCTGATTTGACGTTACGATATTGAGAAGAGAAATT
All.fam		All.fam_Fam_602_34_1		1		34		0.000000		TTTGTTCCCGGAACGAAAATATAGACTGCTAAAA
All.fam		All.fam_Fam_603_34_1		1		34		0.000000		TGAAATTCTGAAAATTATGAAAACTCAAATAATC
All.fam		All.fam_Fam_604_34_1		1		34		0.000000		ACTCGGAATAAGTAGTACCAATTCGATACTACTT
All.fam		All.fam_Fam_605_34_1		1		34		0.000000		CTAAGCCTAAATAGCGAACGCTCGCCACTGACGC
All.fam		All.fam_Fam_606_34_1		1		34		0.000000		GAAAATTCAACTGTTTTGGGGAAATTTTAACCGG
All.fam		All.fam_Fam_607_34_1		1		34		0.000000		CGGCAAATTTCCCAAGCTCGGCAAACCACCAATT
All.fam		All.fam_Fam_608_34_1		1		34		0.000000		AAGTATTTTTGCCGGTTTTTTTGCCGAAATTTCC
All.fam		All.fam_Fam_609_34_1		1		34		0.000000		TAAAAACAGAACATTTTCTATAAAATTGAGTTCC
All.fam		All.fam_Fam_610_34_1		1		34		0.000000		GAGATGAAAATGAAAATGGTTGTCAATCATTTTC
All.fam		All.fam_Fam_611_34_1		1		34		0.000000		GAAATTTTTGTAGCCGGGTAATCATGCTGAGTGA
All.fam		All.fam_Fam_612_33_1		1		33		0.000000		CTATTTTCTCAAGCGCTACTGGGTGTTCGACTG
All.fam		All.fam_Fam_613_33_1		1		33		0.000000		CTGAATATTTTCGACGAAAAATTCAAATTTTCT
All.fam		All.fam_Fam_614_33_1		1		33		0.000000		AGCAGCCGACACCTGCCGGGTCGCTACAGTTTT
All.fam		All.fam_Fam_615_33_1		1		33		0.000000		CTACAGTAACCCAACAGTACCACTAAAGTATTT
All.fam		All.fam_Fam_616_33_1		1		33		0.000000		AACCAATCAGCAATGAGCTCTGCCCATTTCTCA
All.fam		All.fam_Fam_617_33_1		1		33		0.000000		TTTTAAAATTCGGCAAAGTTAGCAAATTGCCGG
All.fam		All.fam_Fam_618_33_1		1		33		0.000000		CTAAGGACAAAATGGGAGACGCCTGGGACACCA
All.fam		All.fam_Fam_619_33_1		1		33		0.000000		ATATCACTATTGATCTTAATTACTCGCTAGAAC
All.fam		All.fam_Fam_620_33_1		1		33		0.000000		AGGTAGTCTACTATTTTCGGTTTTTCTCATTTT
All.fam		All.fam_Fam_621_33_1		1		33		0.000000		GGGGCGGAGCTTCAGTACTACTATAAGCCTAAG
All.fam		All.fam_Fam_622_33_1		1		33		0.000000		GAGTTCCCTCAGTTTGAGACAATGTTGCTCCAG
All.fam		All.fam_Fam_623_32_1		1		32		0.000000		ATAGCAGTTGATCCATAGCAGAAGAGCCAAAT
All.fam		All.fam_Fam_624_32_1		1		32		0.000000		ATGGTTTTTACAAATGAAAAAACATAAAACTC
All.fam		All.fam_Fam_625_32_1		1		32		0.000000		GGCCTAGGATTTTTCTAGGCCACCGGGACCAT
All.fam		All.fam_Fam_626_32_1		1		32		0.000000		ATTCTCAGATTCTCAGATTCTGAAGTTGCGGA
All.fam		All.fam_Fam_627_32_1		1		32		0.000000		CTACAAACTACAAGTTTTGGGCGCTGCTAAGA
All.fam		All.fam_Fam_628_32_1		1		32		0.000000		CCAATTTTTANGCTAAAAATCNCTTAAAAACT
All.fam		All.fam_Fam_629_32_1		1		32		0.000000		CGACCTGCGACCTAGCGACCTAGGTCGCATTG
All.fam		All.fam_Fam_630_32_1		1		32		0.000000		CAGAAGCTGTCGAAAACTCAAACTTTCCTCGA
All.fam		All.fam_Fam_631_32_1		1		32		0.000000		AACTCGGCCACCAATATTCTCAAACTTAAGAA
All.fam		All.fam_Fam_632_32_1		1		32		0.000000		GCACCAAATATCACCAATTTAGCACCGATAGA
All.fam		All.fam_Fam_633_32_1		1		32		0.000000		CCAACAGTACCCCCTTAGGACCCCTTAGGACC
All.fam		All.fam_Fam_634_32_1		1		32		0.000000		GGCACCGCCCACCTCTCGCATTTTCGAGAATA
All.fam		All.fam_Fam_635_32_1		1		32		0.000000		AAATTTATGAAAATTTAGGCCCATTTTGCCCA
All.fam		All.fam_Fam_636_32_1		1		32		0.000000		TCTGGACTGGTGTAGTAGAGCTGCTTGGAGGT
All.fam		All.fam_Fam_637_32_1		1		32		0.000000		CAGCGCTAAAACCGGAATTTAGCGCTGGCTAG
All.fam		All.fam_Fam_638_32_1		1		32		0.000000		TCTGTCTGTCTGTGTGTCTGTCATTCCCGATG
All.fam		All.fam_Fam_639_31_1		1		31		0.000000		AGGGTCTAGGGTCCAGGGTAGCCTAGGTCCC
All.fam		All.fam_Fam_640_31_1		1		31		0.000000		TTTATTCGAGTGCAAAGTGAGTTCATATATT
All.fam		All.fam_Fam_641_31_1		1		31		0.000000		ATTCCGGATTCCGGATTCTGTCCATTTTTTC
All.fam		All.fam_Fam_642_31_1		1		31		0.000000		GTTGCAAAATGCCTGGTTCTATAACGTCACG
All.fam		All.fam_Fam_643_31_1		1		31		0.000000		TTTCAGCGATCCTCAGCTATTTTTAGGCATG
All.fam		All.fam_Fam_644_31_1		1		31		0.000000		AGCGATTTTTCTAGGAATTTTGAGGTTTTTA
All.fam		All.fam_Fam_645_31_1		1		31		0.000000		AAAATCATGATTTTTAGGTTAAAATTGACCG
All.fam		All.fam_Fam_646_31_1		1		31		0.000000		GCAGTAGCAAATTCGGTGTTACTACTGCTTA
All.fam		All.fam_Fam_647_31_1		1		31		0.000000		TAAATATTTAGCAGACCAAAGTTGGGTATGC
All.fam		All.fam_Fam_648_31_1		1		31		0.000000		TTCTGAAAGAGCTTAAAATTTACTACAAAGT
All.fam		All.fam_Fam_649_31_1		1		31		0.000000		AGAGATGAGTTGTCGAGCGAGACCTCAGAAG
All.fam		All.fam_Fam_650_31_1		1		31		0.000000		GGTTACTGTAACTCAATCCTAGGATTCTTCG
All.fam		All.fam_Fam_651_31_1		1		31		0.000000		CGATTTTCTGGAAAAAAAAACTAAAAAATTC
All.fam		All.fam_Fam_652_31_1		1		31		0.000000		CTGAAATTCCAATTTTCCACAGTAAAAATGC
All.fam		All.fam_Fam_653_31_1		1		31		0.000000		GTGACGTCACTTTTTTTGCCGAAAACCAAGT
All.fam		All.fam_Fam_654_31_1		1		31		0.000000		GCTGATTGGTCGGCATGGTCTGCTCATCATC
All.fam		All.fam_Fam_655_31_1		1		31		0.000000		TGCGTCGGAAATGCATTCTTATCATCAGCGG
All.fam		All.fam_Fam_656_31_1		1		31		0.000000		TCCGATGCATTGCCGATAATTGCCACCTGGT
All.fam		All.fam_Fam_657_31_1		1		31		0.000000		TCTGAGCTACAGTACTCCTGTCAAGAACAAT
All.fam		All.fam_Fam_658_31_1		1		31		0.000000		GCAGCCGACAGTTCACTAGTCGAAACTACAA
All.fam		All.fam_Fam_659_31_1		1		31		0.000000		TTGGCCCAGAGCTCTCTTGACCTAAGCCCCC
All.fam		All.fam_Fam_660_31_1		1		31		0.000000		GTAAGAAAATTAGAAATCCATAGAATCTGAT
All.fam		All.fam_Fam_661_31_1		1		31		0.000000		AAGAAAGAATGGTGGAGAAAGTCATAAAGAA
All.fam		All.fam_Fam_662_31_1		1		31		0.000000		TGACGCGTTTTTCAACTCCCTGGGATACCGT
All.fam		All.fam_Fam_663_31_1		1		31		0.000000		AAAACGGGATAATTTTGAACTAAATCTTACA
All.fam		All.fam_Fam_664_31_1		1		31		0.000000		GGACCCAACTCGAGTGTTGGCAACTCCAAAA
All.fam		All.fam_Fam_665_31_1		1		31		0.000000		GGGCGGAGTTTGTGCCAAAATACGGAAAAAT
All.fam		All.fam_Fam_666_31_1		1		31		0.000000		TGTCATTTCTGACTGAAATTAGCTCAGAATT
All.fam		All.fam_Fam_667_31_1		1		31		0.000000		TACGCTGCGAGTTTGCAAGCATTTTGAAAAA
All.fam		All.fam_Fam_668_31_1		1		31		0.000000		TTTTCATCGATTTTTGATGGGAAAATCGGGG
All.fam		All.fam_Fam_669_31_1		1		31		0.000000		TTTCAGCTTTTTTGACTCAAACTTTCTCGGT
All.fam		All.fam_Fam_670_31_1		1		31		0.000000		AAACTTGAAAAAATACCATTTTTGAGCCCAA
All.fam		All.fam_Fam_671_30_1		1		30		0.000000		ATCGGGGACCGAAAAATCGTGGCCCGAAAA
All.fam		All.fam_Fam_672_30_1		1		30		0.000000		ATACATCTGCATGTATTAGGGAAGTCGCTA
All.fam		All.fam_Fam_673_30_1		1		30		0.000000		CCTAATACCTTTTTGGGTATCAGCGAGTCT
All.fam		All.fam_Fam_674_30_1		1		30		0.000000		GTTCTTAGATCCAAATTTAGAGTTAGTGGA
All.fam		All.fam_Fam_675_30_1		1		30		0.000000		AAATCTATGCGCTTTAGAACCACAAACTCA
All.fam		All.fam_Fam_676_30_1		1		30		0.000000		GCCAATTTAAGCCGAACGTATTCAATTCGG
All.fam		All.fam_Fam_677_30_1		1		30		0.000000		TTGTTGGAACCGTCGTAGTTTCAACGGTAG
All.fam		All.fam_Fam_678_30_1		1		30		0.000000		TAAGCCTAAGATTATGAAGTAGTTCAAGCG
All.fam		All.fam_Fam_679_30_1		1		30		0.000000		GTCGTTGGAACAGTAGTGGTAGCCACAGTT
All.fam		All.fam_Fam_680_30_1		1		30		0.000000		CCGCTTGATGAAGAAGTTTCTGAGACTGAG
All.fam		All.fam_Fam_681_30_1		1		30		0.000000		CCTAAGCCTAAGCCTAAGCTTCAGTCGTGA
All.fam		All.fam_Fam_682_30_1		1		30		0.000000		TAAAAAGTGACTCCTCCATGTAAGTGACCA
All.fam		All.fam_Fam_683_30_1		1		30		0.000000		TTTGGGAATGATTAGGTGCCGAGGGAAAGT
All.fam		All.fam_Fam_684_30_1		1		30		0.000000		AAGTTGCCCAATGCTCGGCAAGCAAAAGAC
All.fam		All.fam_Fam_685_30_1		1		30		0.000000		TAAGCCTAAATCTATACCTAAGCCGGGGTC
All.fam		All.fam_Fam_686_30_1		1		30		0.000000		GGTGATAGTTGAAGCTGGAGTAGGTTCAGA
All.fam		All.fam_Fam_687_30_1		1		30		0.000000		TTCTAGAACCACCTATTCCAGATCTGGACG
All.fam		All.fam_Fam_688_30_1		1		30		0.000000		TCTAATAGCTCAAAAAATGGGTCCCAATGT
All.fam		All.fam_Fam_689_30_1		1		30		0.000000		CTGGAACTTTCTAGAACGTTGTGGACTTTT
All.fam		All.fam_Fam_690_30_1		1		30		0.000000		TTTCTAGAAAAATCTGGAAACTTCTAGAAT
All.fam		All.fam_Fam_691_30_1		1		30		0.000000		AATTTGATTATTTCCGAATTTTTTAGCGAA
All.fam		All.fam_Fam_692_30_1		1		30		0.000000		TGGTGGAACTGGATTCGGCAGTGGAAATGC
All.fam		All.fam_Fam_693_30_1		1		30		0.000000		GAAAAATTGATCTACAGCGAGATTTGGAGT
All.fam		All.fam_Fam_694_30_1		1		30		0.000000		CAAACTACAGTAGCACTGTAGTACCATAAC
All.fam		All.fam_Fam_695_30_1		1		30		0.000000		TATGAAAGATCCTTCGATCAAGAAGTCACG
All.fam		All.fam_Fam_696_30_1		1		30		0.000000		AAAATCAAAAATTAGATGAATTTTCGAATA
All.fam		All.fam_Fam_697_30_1		1		30		0.000000		TTTTTCAACTTTTTCAGTTGAAGATTCCAT
All.fam		All.fam_Fam_698_30_1		1		30		0.000000		ATCTACTTTTTCAGATTCCGTCGAAACTTG
All.fam		All.fam_Fam_699_30_1		1		30		0.000000		ACTACCCAACCGGCTCCGGCAACTAGTCCG
All.fam		All.fam_Fam_700_30_1		1		30		0.000000		AGGATCAGTCCACGAGGAGCCCACAGCCGG
All.fam		All.fam_Fam_701_30_1		1		30		0.000000		AAAAAGGATCAAAAGAAACCCGCCGAAGAG
All.fam		All.fam_Fam_702_30_1		1		30		0.000000		ATGAAATTATCATGTTTTTGGATATTTTTA
All.fam		All.fam_Fam_703_30_1		1		30		0.000000		CGAGGAGCTCAGAATCTGAGGAGGAGAGCA
All.fam		All.fam_Fam_704_30_1		1		30		0.000000		TATTGGTTAAAATAGGTTAATAAACAGTAA
All.fam		All.fam_Fam_705_30_1		1		30		0.000000		AGTCCTACAGTAACCCAGAACTTGAGGAGG
All.fam		All.fam_Fam_706_30_1		1		30		0.000000		CTCCAGAATCCTCCAGAAGACGTCACGACA
All.fam		All.fam_Fam_707_29_1		1		29		0.000000		AACGCTGCGTTCCAGCGTTCAAAAGTTTC
All.fam		All.fam_Fam_708_29_1		1		29		0.000000		GACATTGGCCCTGAATTCAAATAGAAATT
All.fam		All.fam_Fam_709_29_1		1		29		0.000000		AGAGTCACCAGAGTCACCCCAGAGTCAGT
All.fam		All.fam_Fam_710_29_1		1		29		0.000000		CGGGCCAATTCGGGCCATTTTAAACCAAC
All.fam		All.fam_Fam_711_29_1		1		29		0.000000		TTTCTAGGCCACCAAATCAAAAATTTGAG
All.fam		All.fam_Fam_712_29_1		1		29		0.000000		GCCTAAACAGCCTAAATCGGCCCAAATCG
All.fam		All.fam_Fam_713_29_1		1		29		0.000000		GCAGACCAGACGGTAAAAATTGGAGCTAA
All.fam		All.fam_Fam_714_29_1		1		29		0.000000		TTTGGGTCTGCTTATTATTTCCCATACCG
All.fam		All.fam_Fam_715_29_1		1		29		0.000000		TCAACTGCTATGAAATCTTCTGCTATATC
All.fam		All.fam_Fam_716_29_1		1		29		0.000000		TCTGGAAGTTCTGGAAGGTCCTAGAAGTT
All.fam		All.fam_Fam_717_29_1		1		29		0.000000		AAGTGCCGCTTCCAGGCGTCATGATCCAA
All.fam		All.fam_Fam_718_29_1		1		29		0.000000		GATCCAGGTCACCCGGTCAAGGTCACCCG
All.fam		All.fam_Fam_719_29_1		1		29		0.000000		GATGCCAGTGATATACTCCCGTATATCCT
All.fam		All.fam_Fam_720_29_1		1		29		0.000000		AAGGATTTCCCACTATGTCAATACATTGT
All.fam		All.fam_Fam_721_29_1		1		29		0.000000		TCCGGATTCCGGAAAATGAAAATTTTCAT
All.fam		All.fam_Fam_722_29_1		1		29		0.000000		TACGAATTTATAATCGAAATTCTCAAAAA
All.fam		All.fam_Fam_723_29_1		1		29		0.000000		TCCGCCCACTTTTAAGGTTCTTTTTATGA
All.fam		All.fam_Fam_724_29_1		1		29		0.000000		AGCTGCTTAATTACTATCCAATCGTATGG
All.fam		All.fam_Fam_725_29_1		1		29		0.000000		TCCGGTTCCGGATTCCGGATGAATTTTTT
All.fam		All.fam_Fam_726_29_1		1		29		0.000000		TTAAGCAGCTGCACATGGATGAATGCTAA
All.fam		All.fam_Fam_727_29_1		1		29		0.000000		GTTTCAAAACGTCCTTTTCTCAAAAAACG
All.fam		All.fam_Fam_728_28_1		1		28		0.000000		GGATGTCTGTTAGAATATCTGAATATCC
All.fam		All.fam_Fam_729_28_1		1		28		0.000000		TTGCGCGTAACTTACGAAATATTGGAAT
All.fam		All.fam_Fam_730_28_1		1		28		0.000000		TCAAATTCCTTGCTGGAACTTTAAAATT
All.fam		All.fam_Fam_731_28_1		1		28		0.000000		AAAAAGCTGAAATTTTGGAGGAAACTGG
All.fam		All.fam_Fam_732_28_1		1		28		0.000000		AGAAAAAAAGAGAATCAAATTAAAATAG
All.fam		All.fam_Fam_733_28_1		1		28		0.000000		AGGTGGCTCCACTCCTCACAGGTCCCCA
All.fam		All.fam_Fam_734_28_1		1		28		0.000000		TACAGTAATCCAAGAAATTAGTTAAAAC
All.fam		All.fam_Fam_735_28_1		1		28		0.000000		GAAAAATTGGGGGTCAAAAAATCGAAGT
All.fam		All.fam_Fam_736_28_1		1		28		0.000000		GGATTCCGGACCCAGAAGTCCGGAGTCA
All.fam		All.fam_Fam_737_28_1		1		28		0.000000		ATCGATTTTACNTTGAAAATCGGAAATT
All.fam		All.fam_Fam_738_28_1		1		28		0.000000		CAAAGATGCCGAATTACCCGAGATCGGA
All.fam		All.fam_Fam_739_28_1		1		28		0.000000		CACTGACCAAAGAAAAACAAAACACGTG
All.fam		All.fam_Fam_740_27_1		1		27		0.000000		ACACACGCACTGTCGATTTTTAGGGGC
All.fam		All.fam_Fam_741_27_1		1		27		0.000000		AACACCAGANTAGTTATAACATAGGGT
All.fam		All.fam_Fam_742_27_1		1		27		0.000000		CTTCCGGGCCTTCCGGGCCTTCCGCGC
All.fam		All.fam_Fam_743_27_1		1		27		0.000000		ACTGATTTTCGAGAAAATTTCGCAAAA
All.fam		All.fam_Fam_744_27_1		1		27		0.000000		TCCTGAACCACCTGGAGTTCCTGGACT
All.fam		All.fam_Fam_745_27_1		1		27		0.000000		AAGTCCGATCCGGTCTATTTCGTCCCA
All.fam		All.fam_Fam_746_27_1		1		27		0.000000		ATAGATACCATAGATACCATAGATACC
All.fam		All.fam_Fam_747_27_1		1		27		0.000000		AACCCCATGAACCCCATGAACCCCATT
All.fam		All.fam_Fam_748_27_1		1		27		0.000000		GTGGTAGTCTCCTCGACATATGGAGTC
All.fam		All.fam_Fam_749_27_1		1		27		0.000000		TTCCACGTCTTCCACGTCTTCCACGTT
All.fam		All.fam_Fam_750_27_1		1		27		0.000000		CCGAGGATCCCATGGATCTCAAGGATC
All.fam		All.fam_Fam_751_27_1		1		27		0.000000		TATTTTTGAGGCACGTAACGTGCCTTG
All.fam		All.fam_Fam_752_27_1		1		27		0.000000		CCACCATTTCCTCCATTTCCGCCATGG
All.fam		All.fam_Fam_753_27_1		1		27		0.000000		CAAGTACCGTACTTTTGATCTCTGAAA
All.fam		All.fam_Fam_754_27_1		1		27		0.000000		AAATCGCCAAAATTGAAAATTTCCGGC
All.fam		All.fam_Fam_755_27_1		1		27		0.000000		GGCCAAATCTGGTGTTCAAATTTTTTA
All.fam		All.fam_Fam_756_27_1		1		27		0.000000		GCTGCTGGAGGATCAACTTCAACAACT
All.fam		All.fam_Fam_757_27_1		1		27		0.000000		TATTATAAATATAATATTACCTATTAT
All.fam		All.fam_Fam_758_27_1		1		27		0.000000		CGCTAGAATCGNCTGGGGTGCCTGCGG
All.fam		All.fam_Fam_759_27_1		1		27		0.000000		GTACCAGGAGTACCACCTCCTCCAGTA
All.fam		All.fam_Fam_760_27_1		1		27		0.000000		TGATAGCGATGATAGCGATGATAGCGA
All.fam		All.fam_Fam_761_27_1		1		27		0.000000		TTCTCATTAGAGCGCACGTGCCATCGG
All.fam		All.fam_Fam_762_27_1		1		27		0.000000		TACAGTAACCCAGTCAAGATTTAGAAC
All.fam		All.fam_Fam_763_27_1		1		27		0.000000		TGTATGGTCCTGTGGTTCCACCAGTGG
All.fam		All.fam_Fam_764_27_1		1		27		0.000000		GAAATCCGGCGCCCCGGGGCCATCCTC
All.fam		All.fam_Fam_765_26_1		1		26		0.000000		ACCTACAGTAATCCTAACTGTAGGTG
All.fam		All.fam_Fam_766_26_1		1		26		0.000000		AGTACTCTTTGAAATTCTGAAACTAC
All.fam		All.fam_Fam_767_26_1		1		26		0.000000		ACCTAATTTTACAAAATCGAGGTCCG
All.fam		All.fam_Fam_768_26_1		1		26		0.000000		GAATACTACAATAGTCCTAATATCCA
All.fam		All.fam_Fam_769_26_1		1		26		0.000000		GACAATATCAACGAAGGAGATGAGCC
All.fam		All.fam_Fam_770_26_1		1		26		0.000000		CAGAGTCACTATTTTTGGTGAANGGT
All.fam		All.fam_Fam_771_26_1		1		26		0.000000		TTAGACCATTAGATGAATTTCCAAAG
All.fam		All.fam_Fam_772_26_1		1		26		0.000000		CATTGCGGCGGATTTTAGAAAAATGG
All.fam		All.fam_Fam_773_26_1		1		26		0.000000		CAAAACCGGCAATTGCCGAAAATTCC
All.fam		All.fam_Fam_774_26_1		1		26		0.000000		TGAAATTCCACAAAATATCGATTTTC
All.fam		All.fam_Fam_775_26_1		1		26		0.000000		AAAATTAATAGATTTTCCAAACTTTG
All.fam		All.fam_Fam_776_26_1		1		26		0.000000		ATCTACAGTACCCCTATTCTAGAGTG
All.fam		All.fam_Fam_777_26_1		1		26		0.000000		CGTAGTAATAAATCCAACCTGCCATT
All.fam		All.fam_Fam_778_26_1		1		26		0.000000		TGTCAGTGCAAAATGTTTTATTATTT
All.fam		All.fam_Fam_779_25_1		1		25		0.000000		CCGGATGTCCAGGAATCCGAATGTC
All.fam		All.fam_Fam_780_25_1		1		25		0.000000		CATAGCTGACATTGCTGACCTAGAC
All.fam		All.fam_Fam_781_25_1		1		25		0.000000		TCTGAATCTCTGAATTACCTATTAT
All.fam		All.fam_Fam_782_25_1		1		25		0.000000		TTTACTCTCTGGCTTCACANTATAT
All.fam		All.fam_Fam_783_25_1		1		25		0.000000		TATTTACTCTAATGTTCTGCCAATT
All.fam		All.fam_Fam_784_25_1		1		25		0.000000		TCTTTCTCTCTTTTTTTCATTATTT
All.fam		All.fam_Fam_785_25_1		1		25		0.000000		TTCCGACTTCCGGGCGTTTTTTCAC
All.fam		All.fam_Fam_786_25_1		1		25		0.000000		ATCTAGGCTCCGCCCACTTAGAGAC
All.fam		All.fam_Fam_787_25_1		1		25		0.000000		TTTCTCTTCCACGGCCACCACGGGA
All.fam		All.fam_Fam_788_24_1		1		24		0.000000		NNCGTGGGAAAATGCCCAGAGGCA
All.fam		All.fam_Fam_789_24_1		1		24		0.000000		GGCAACTTGCCGAAGGTCTAGATG
All.fam		All.fam_Fam_790_24_1		1		24		0.000000		CTTGGCTTCAGTTTCAGCCTTGGT
All.fam		All.fam_Fam_791_24_1		1		24		0.000000		CATACATCCTATTTTCAGTCCTGC
All.fam		All.fam_Fam_792_24_1		1		24		0.000000		CACCGGACTTACAGCCGTACTTAC
All.fam		All.fam_Fam_793_24_1		1		24		0.000000		TACACACTTTTTATTCAAGAGGAC
All.fam		All.fam_Fam_794_24_1		1		24		0.000000		CCAGAAAAAAAAGAATTCCGTAAG
All.fam		All.fam_Fam_795_24_1		1		24		0.000000		TAGGACTAAAACACCCGGCTGTTT
All.fam		All.fam_Fam_796_24_1		1		24		0.000000		ATGGCTCATGGTGGTCAAAGTCTG
All.fam		All.fam_Fam_797_24_1		1		24		0.000000		ACATTCGGACAACTGCATATTTGG
All.fam		All.fam_Fam_798_24_1		1		24		0.000000		AACCGATGCTCTAAGATCTCCGGC
All.fam		All.fam_Fam_799_24_1		1		24		0.000000		TTACGACCGGAATCCCACCGGGAA
All.fam		All.fam_Fam_800_24_1		1		24		0.000000		AAATCTGAAAAATCTGGCGTTGCG
All.fam		All.fam_Fam_801_24_1		1		24		0.000000		AGTTGGCGGAATTCCTGGTTGTCC
All.fam		All.fam_Fam_802_24_1		1		24		0.000000		AGCAATAGCAGTTGATCAGCCTGT
All.fam		All.fam_Fam_803_24_1		1		24		0.000000		GATATCTGGACGCTCGAAAATTGA
All.fam		All.fam_Fam_804_24_1		1		24		0.000000		TATCAGAATCTCATAGATTGAAGA
All.fam		All.fam_Fam_805_24_1		1		24		0.000000		CAAAAGGGGTCGATTTTGAAAATT
All.fam		All.fam_Fam_806_24_1		1		24		0.000000		TCCTCCTTGGGATGTTCCTCCGAA
All.fam		All.fam_Fam_807_24_1		1		24		0.000000		GATGTACCCTGGAATCCTTTCCCT
All.fam		All.fam_Fam_808_24_1		1		24		0.000000		AACCTAAGCCTAAGCCTGAGCCTA
All.fam		All.fam_Fam_809_24_1		1		24		0.000000		TTGAAATTTTTCAACGAAAAAAAA
All.fam		All.fam_Fam_810_24_1		1		24		0.000000		TTTAATATACGCTATACATAAGTA
All.fam		All.fam_Fam_811_24_1		1		24		0.000000		GTGCTCCGTGAGCATTGGGAATTT
All.fam		All.fam_Fam_812_24_1		1		24		0.000000		AAAAACCGGCAAAAAAATCTTTTG
All.fam		All.fam_Fam_813_24_1		1		24		0.000000		GAGTCTACCACAGAATCAACTACG
All.fam		All.fam_Fam_814_24_1		1		24		0.000000		TTTTTTGGAAAAAAATATATTGAT
All.fam		All.fam_Fam_815_24_1		1		24		0.000000		TTTGAGTTTATCATCCTTATCTTT
All.fam		All.fam_Fam_816_24_1		1		24		0.000000		AGTCTCGAAGACCAAGTCTCGCCA
All.fam		All.fam_Fam_817_24_1		1		24		0.000000		GCCTACAACCGTTACAACTACTGA
All.fam		All.fam_Fam_818_24_1		1		24		0.000000		ACGGAAGCTCCGACGACTTCAACT
All.fam		All.fam_Fam_819_24_1		1		24		0.000000		AAGAAGAGGAGGGAGAGCAGAAGA
All.fam		All.fam_Fam_820_24_1		1		24		0.000000		ATGTACCCTTTGATCATCTCACAG
All.fam		All.fam_Fam_821_24_1		1		24		0.000000		TCCTTCTTGTTCTTGGCTGCGAGA
All.fam		All.fam_Fam_822_23_1		1		23		0.000000		TACAGTAATCCTAGANNAAAAAC
All.fam		All.fam_Fam_823_23_1		1		23		0.000000		AAACCATGACCTTTTTGTTTCTA
All.fam		All.fam_Fam_824_23_1		1		23		0.000000		ATTGGGCAACTTACCTAGCTCAG
All.fam		All.fam_Fam_825_23_1		1		23		0.000000		AAAATCTGGAATTTTTCGGTATG
All.fam		All.fam_Fam_826_23_1		1		23		0.000000		GCGCTACGATGCTCAACAACGAC
All.fam		All.fam_Fam_827_23_1		1		23		0.000000		GGCAGCTTGCCCACTTTCCTTCC
All.fam		All.fam_Fam_828_23_1		1		23		0.000000		GGTACCGAAAAAGGCTCAAAATG
All.fam		All.fam_Fam_829_23_1		1		23		0.000000		GCCTAGAAAACTCCTGAATTGGT
All.fam		All.fam_Fam_830_23_1		1		23		0.000000		TGGCCTAAAAACCCTGTTTTCAA
All.fam		All.fam_Fam_831_23_1		1		23		0.000000		TCAACGGATTTTTAGGCTTAAAA
All.fam		All.fam_Fam_832_23_1		1		23		0.000000		CCGGCGTGGTATTCAACGCGTTC
All.fam		All.fam_Fam_833_23_1		1		23		0.000000		GGTGGCCGAAATTTTTAAAGATC
All.fam		All.fam_Fam_834_23_1		1		23		0.000000		AGGCATGAGGAAGGCGCATAACC
All.fam		All.fam_Fam_835_23_1		1		23		0.000000		GTACTGTAGCAAATCAAGATAGA
All.fam		All.fam_Fam_836_23_1		1		23		0.000000		GGACTAGAAATACTGAACGTGGT
All.fam		All.fam_Fam_837_23_1		1		23		0.000000		CGCTGTAAGACCATTTGCTGTAT
All.fam		All.fam_Fam_838_23_1		1		23		0.000000		TTTAGGCTTAGAAGCTCCGCCTC
All.fam		All.fam_Fam_839_23_1		1		23		0.000000		TCTAAAAATTTACAGAAAATTCA
All.fam		All.fam_Fam_840_22_1		1		22		0.000000		TGTAGCTACATGNAGAGGGAAA
All.fam		All.fam_Fam_841_22_1		1		22		0.000000		ACCTGTCCTGGAGAGGACACCA
All.fam		All.fam_Fam_842_22_1		1		22		0.000000		GTTCTAGGGCATTTCTAGAGCT
All.fam		All.fam_Fam_843_22_1		1		22		0.000000		TTAGCGTCAAAACTCACCTATT
All.fam		All.fam_Fam_844_22_1		1		22		0.000000		ATGGAATTTTTGAACACAAATT
All.fam		All.fam_Fam_845_22_1		1		22		0.000000		GATTTCGGGACAGTTTCCTGGG
All.fam		All.fam_Fam_846_22_1		1		22		0.000000		TCCCCCGGCGAATCGAAATCAG
All.fam		All.fam_Fam_847_22_1		1		22		0.000000		TTTTCATGGATTTTTTCCGAAC
All.fam		All.fam_Fam_848_22_1		1		22		0.000000		GAGCCCAAATTCAAGCTTTTTT
All.fam		All.fam_Fam_849_22_1		1		22		0.000000		ACCCGGGTAGGGACGAGTCGAG
All.fam		All.fam_Fam_850_22_1		1		22		0.000000		GCCTAACCTTTGCTTATTAATG
All.fam		All.fam_Fam_851_22_1		1		22		0.000000		AAATAAGCCTAAATTAGGTCAA
All.fam		All.fam_Fam_852_22_1		1		22		0.000000		GGTATCATTTTCAATAAATTAT
All.fam		All.fam_Fam_853_22_1		1		22		0.000000		ACCATATGATACATAGAGATGA
All.fam		All.fam_Fam_854_22_1		1		22		0.000000		AAAATGGACCTGAAGGAGGGCA
All.fam		All.fam_Fam_855_22_1		1		22		0.000000		AGTACTGTAGGGGTACTGTAGN
All.fam		All.fam_Fam_856_22_1		1		22		0.000000		CCACCNTAAGAAAGTTTCTAGG
All.fam		All.fam_Fam_857_22_1		1		22		0.000000		ACTACAGTAATTCTACGTCGCT
All.fam		All.fam_Fam_858_22_1		1		22		0.000000		TTTAAGCCTAGCAGGGGTCCAA
All.fam		All.fam_Fam_859_22_1		1		22		0.000000		CCTTCCAAGAGCCTCACATGAT
All.fam		All.fam_Fam_860_22_1		1		22		0.000000		TCTGGGGTAGGGCTGCCTAGGA
All.fam		All.fam_Fam_861_22_1		1		22		0.000000		TCTACAGTATCCCAGAATGATA
All.fam		All.fam_Fam_862_22_1		1		22		0.000000		GATTTACNGCATNNTCTGTGTC
All.fam		All.fam_Fam_863_22_1		1		22		0.000000		CCAGATTTACAGCCTAAAATTA
All.fam		All.fam_Fam_864_22_1		1		22		0.000000		AACTCGCAGCGTCAAATAATAA
All.fam		All.fam_Fam_865_22_1		1		22		0.000000		GCACTAGTCGTGTGCATTATCA
All.fam		All.fam_Fam_866_22_1		1		22		0.000000		TTACACTGACAATCACCGAAGC
All.fam		All.fam_Fam_867_22_1		1		22		0.000000		AAACTGTTGTCCCCTTGAGTAT
All.fam		All.fam_Fam_868_22_1		1		22		0.000000		TCAATGCACCATATAGTAATGG
All.fam		All.fam_Fam_869_21_1		1		21		0.000000		ATACCATAGGTGGAAGATCGG
All.fam		All.fam_Fam_870_21_1		1		21		0.000000		TTAGGCTTAGGTGACCACACC
All.fam		All.fam_Fam_871_21_1		1		21		0.000000		TGGTGTCTGGCGCCAGAGGGT
All.fam		All.fam_Fam_872_21_1		1		21		0.000000		AGCCTGAAGGGCCTCAGTGCC
All.fam		All.fam_Fam_873_21_1		1		21		0.000000		AATACTATGAGTTATTTCCGA
All.fam		All.fam_Fam_874_21_1		1		21		0.000000		GATATGAGCCTCAGGCTTACA
All.fam		All.fam_Fam_875_21_1		1		21		0.000000		GTAGATCAAAACATAGGCTAG
All.fam		All.fam_Fam_876_21_1		1		21		0.000000		GGAGCAAAAAATAGAATTTCC
All.fam		All.fam_Fam_877_21_1		1		21		0.000000		GAAGCTGATCTAAGGCTGGCT
All.fam		All.fam_Fam_878_21_1		1		21		0.000000		TCAACTGCTATAGCTGTTGCA
All.fam		All.fam_Fam_879_21_1		1		21		0.000000		GCCCCCCACCATCCAACATCA
All.fam		All.fam_Fam_880_21_1		1		21		0.000000		AAAAATGAACGGGTCAAAAAA
All.fam		All.fam_Fam_881_21_1		1		21		0.000000		TAAAAAGGATAAAAAGCGAGA
All.fam		All.fam_Fam_882_21_1		1		21		0.000000		TTCCAGTAGAAGAGGCAGTGC
All.fam		All.fam_Fam_883_21_1		1		21		0.000000		TGAGGTTAAGGAGCCTAAGCT
All.fam		All.fam_Fam_884_21_1		1		21		0.000000		GCAGGTTGCCGGAAAAGAGGA
All.fam		All.fam_Fam_885_21_1		1		21		0.000000		TTAGGCTTAGTAACATAAGAT
All.fam		All.fam_Fam_886_21_1		1		21		0.000000		GAGCAACCGGCTCCTGCACCT
All.fam		All.fam_Fam_887_21_1		1		21		0.000000		CAGGAAGAAGGAACTCAAGAG
All.fam		All.fam_Fam_888_21_1		1		21		0.000000		CAAATTTTTTTCGGGATTTTT
All.fam		All.fam_Fam_889_21_1		1		21		0.000000		AGACAAACAGACACCTATTAT
All.fam		All.fam_Fam_890_21_1		1		21		0.000000		TAAGCCTATGCCACAAAAAGC
All.fam		All.fam_Fam_891_21_1		1		21		0.000000		AGTTGAANGGATTACTGTAGN
All.fam		All.fam_Fam_892_21_1		1		21		0.000000		AGGCCATTTCAAACCNATTTC
All.fam		All.fam_Fam_893_21_1		1		21		0.000000		TCCGAAATCAGTCAAAAATGG
All.fam		All.fam_Fam_894_21_1		1		21		0.000000		TTTGTAGCCCATTTTCAGTCA
All.fam		All.fam_Fam_895_21_1		1		21		0.000000		AAATTCATCATTTTCAGGTCG
All.fam		All.fam_Fam_896_21_1		1		21		0.000000		ACATGGCTCCGTCGGGGGCTC
All.fam		All.fam_Fam_897_21_1		1		21		0.000000		TGGCCTAGAAAATAGGACTAG
All.fam		All.fam_Fam_898_21_1		1		21		0.000000		AAGTTAGGCCACGACTTTCGG
All.fam		All.fam_Fam_899_21_1		1		21		0.000000		CATGGGCAAGTACAGGCAAGC
All.fam		All.fam_Fam_900_21_1		1		21		0.000000		TCTAGCTTAAAATAGGCCTTT
All.fam		All.fam_Fam_901_21_1		1		21		0.000000		AAGGTACCATTGTATCATTGA
All.fam		All.fam_Fam_902_21_1		1		21		0.000000		TCCGGATCCCGGATGCCTGTG
All.fam		All.fam_Fam_903_21_1		1		21		0.000000		ACTACGGAACCTTCCACTATC
All.fam		All.fam_Fam_904_21_1		1		21		0.000000		AAAATAGGTCATGCCATTTAA
All.fam		All.fam_Fam_905_21_1		1		21		0.000000		AACTTTTTGGTAAAATTTGAT
All.fam		All.fam_Fam_906_21_1		1		21		0.000000		AGCAGCCGACACCTCAAAGGT
All.fam		All.fam_Fam_907_21_1		1		21		0.000000		TTTCCTAGTTGATAGCCGAGG
All.fam		All.fam_Fam_908_21_1		1		21		0.000000		CAACTACCACAACTACCGTAC
All.fam		All.fam_Fam_909_21_1		1		21		0.000000		TGGCCTCGATTCTGTACAGGG
All.fam		All.fam_Fam_910_21_1		1		21		0.000000		TCTCCTGGTAAATTTAAAAAT
All.fam		All.fam_Fam_911_21_1		1		21		0.000000		CAAACCTTTTTGGCAGATTTT
All.fam		All.fam_Fam_912_21_1		1		21		0.000000		ACCTGGCCAGATCGGTAGGCA
All.fam		All.fam_Fam_913_21_1		1		21		0.000000		GCATAAAAACGTAAATTTTAG
All.fam		All.fam_Fam_914_21_1		1		21		0.000000		GCAATTTTCCCGTGCAGATCG
All.fam		All.fam_Fam_915_21_1		1		21		0.000000		GCAGCGCCGGTCTCATCGAGC
All.fam		All.fam_Fam_916_21_1		1		21		0.000000		CTAGATTTTTTTGGCGTTGAC
All.fam		All.fam_Fam_917_21_1		1		21		0.000000		CTAACATTTTTCAATTTTCGT
All.fam		All.fam_Fam_918_21_1		1		21		0.000000		CTAATTAGCGTCGCTTTCGTT
All.fam		All.fam_Fam_919_21_1		1		21		0.000000		GATCTTCCAGCTACACCGTCT
All.fam		All.fam_Fam_920_21_1		1		21		0.000000		TCAAATTAGATTACCTTTTTT
All.fam		All.fam_Fam_921_21_1		1		21		0.000000		TTTGCACTGACCAACACGAGT
All.fam		All.fam_Fam_922_21_1		1		21		0.000000		TGAAAGATTGGTCAGTGTCTA
All.fam		All.fam_Fam_923_21_1		1		21		0.000000		AAAAACAACACCAATTCCAAC
All.fam		All.fam_Fam_924_21_1		1		21		0.000000		TAAATCTACATCTCAGCCCCG
All.fam		All.fam_Fam_925_21_1		1		21		0.000000		CGTTTTCAGCTCAAATTTTCT
All.fam		All.fam_Fam_926_21_1		1		21		0.000000		CATGAATTTTTAGTCGAAAAA
All.fam		All.fam_Fam_927_21_1		1		21		0.000000		AGTTCGGCCACCAGGAGAGAA
All.fam		All.fam_Fam_928_21_1		1		21		0.000000		AAAGTGACGTCATTTCAGAGA
All.fam		All.fam_Fam_929_21_1		1		21		0.000000		AGGTGAAAAATTCAAATTTAT
All.fam		All.fam_Fam_930_21_1		1		21		0.000000		TACAGTGACAATTTCAAAAGT
All.fam		All.fam_Fam_931_21_1		1		21		0.000000		AAGATTACTGTAGATGACCAG
All.fam		All.fam_Fam_932_21_1		1		21		0.000000		GCGTCGCAGTTTTCGCTAGAC
All.fam		All.fam_Fam_933_21_1		1		21		0.000000		CTGGAACCCCTGATTCTGAGC
All.fam		All.fam_Fam_934_21_1		1		21		0.000000		TAAGCAGCTCCCAACGAGCCC
All.fam		All.fam_Fam_935_21_1		1		21		0.000000		CACAAGTTGTAGCCAATAAAA
All.fam		All.fam_Fam_936_21_1		1		21		0.000000		GGCTGAGCTTGTTTCGAAAAG
All.fam		All.fam_Fam_937_21_1		1		21		0.000000		ACTTCTGGTACTGGACCATCT
All.fam		All.fam_Fam_938_20_1		1		20		0.000000		GGCCTAACTTTTCAAAATAN
All.fam		All.fam_Fam_939_20_1		1		20		0.000000		AAAATCACGGTCCCAATTNT
All.fam		All.fam_Fam_940_20_1		1		20		0.000000		TAGCATAGGGCCAAAATATA
All.fam		All.fam_Fam_941_20_1		1		20		0.000000		GTCTGTCTGTCTGTGTACCT
All.fam		All.fam_Fam_942_20_1		1		20		0.000000		GGCAANTTGCCAGAGAAAAC
All.fam		All.fam_Fam_943_20_1		1		20		0.000000		AAGCCGCTTCTAGATGNTCT
All.fam		All.fam_Fam_944_20_1		1		20		0.000000		CCAAATGAGCCGATTCTGAA
All.fam		All.fam_Fam_945_20_1		1		20		0.000000		GCTCACTGCCGCCCCGTTGC
All.fam		All.fam_Fam_946_20_1		1		20		0.000000		ATGACCGAGTGTTTGACCGA
All.fam		All.fam_Fam_947_20_1		1		20		0.000000		TTCTTGTGATAAACCACAGG
All.fam		All.fam_Fam_948_20_1		1		20		0.000000		CATTGCACCTCCATTTTGAC
All.fam		All.fam_Fam_949_20_1		1		20		0.000000		CAAGAGTTTCTATGAAGATG
All.fam		All.fam_Fam_950_20_1		1		20		0.000000		TTCTAGGCGATTCCCTGGAA
All.fam		All.fam_Fam_951_20_1		1		20		0.000000		CTGAAAATGTCTTAATTACG
All.fam		All.fam_Fam_952_20_1		1		20		0.000000		GCTGCTAGAACCAGTCTGGC
All.fam		All.fam_Fam_953_20_1		1		20		0.000000		GCCTTCAAAGTAGTCCATGC
All.fam		All.fam_Fam_954_20_1		1		20		0.000000		TCTCAACTGCTTTAGGCCGC
All.fam		All.fam_Fam_955_20_1		1		20		0.000000		AAGCCTTAGCCGACTTTCCC
All.fam		All.fam_Fam_956_20_1		1		20		0.000000		CTGCTTAGGTAAATAGAGGG
All.fam		All.fam_Fam_957_20_1		1		20		0.000000		AGGGGGCCCATCTTAAGAGA
All.fam		All.fam_Fam_958_20_1		1		20		0.000000		CATAAAATGCTTTTGCAGGT
All.fam		All.fam_Fam_959_20_1		1		20		0.000000		TAAGCAGCTTTGAGGGGTCC
All.fam		All.fam_Fam_960_20_1		1		20		0.000000		AATTTGAATTTAGAATGGTA
All.fam		All.fam_Fam_961_20_1		1		20		0.000000		AGCGGCTTAGAAAGGTTAGG
All.fam		All.fam_Fam_962_20_1		1		20		0.000000		AGACTAGATCAGGCCAGATT
All.fam		All.fam_Fam_963_20_1		1		20		0.000000		GCGGGCCTATGCCGAAGCTG
All.fam		All.fam_Fam_964_20_1		1		20		0.000000		GGCAAGCTGCTTAACTGTTG
All.fam		All.fam_Fam_965_20_1		1		20		0.000000		AACGGCCAAATCGTTACGAT
All.fam		All.fam_Fam_966_20_1		1		20		0.000000		CTGACCGACCACCGATCAAT
All.fam		All.fam_Fam_967_20_1		1		20		0.000000		GTCTATTAGAAGAGATGCAG
All.fam		All.fam_Fam_968_20_1		1		20		0.000000		AAGATGGTACCTCAGCTGGG
All.fam		All.fam_Fam_969_20_1		1		20		0.000000		AGCATGATCCCATCCCTCTC
All.fam		All.fam_Fam_970_20_1		1		20		0.000000		GGCAGACCTAGCCTACCCTA
All.fam		All.fam_Fam_971_20_1		1		20		0.000000		GTAAATCTACATTTGCTTCC
All.fam		All.fam_Fam_972_20_1		1		20		0.000000		TGNCCTAAAAAAATTGATAA
All.fam		All.fam_Fam_973_20_1		1		20		0.000000		CTCAACCAAAAATCCTCAGC
All.fam		All.fam_Fam_974_20_1		1		20		0.000000		CGATATAGCTATAAACGATA
All.fam		All.fam_Fam_975_20_1		1		20		0.000000		TTCTAAATTTTAAAGCATAT
All.fam		All.fam_Fam_976_20_1		1		20		0.000000		TTCTAGGCCGTAGTAAACAT
All.fam		All.fam_Fam_977_20_1		1		20		0.000000		TGGCAAAAATGGCAGAAAAA
All.fam		All.fam_Fam_978_20_1		1		20		0.000000		TAAATCTACACAGGGTGGTG
All.fam		All.fam_Fam_979_20_1		1		20		0.000000		TATTGATTTTTACCGGATGT
All.fam		All.fam_Fam_980_20_1		1		20		0.000000		GGAAATTTTCCCGATTAGCC
All.fam		All.fam_Fam_981_20_1		1		20		0.000000		GCTCGAGCTCAAACCCCGAC
All.fam		All.fam_Fam_982_20_1		1		20		0.000000		CAAGTATCCAAAANTTANAC
All.fam		All.fam_Fam_983_20_1		1		20		0.000000		TTGGTCTGCTAGCTCTCANA
All.fam		All.fam_Fam_984_20_1		1		20		0.000000		TTTGGTCAGTGTAANCATTT
All.fam		All.fam_Fam_985_20_1		1		20		0.000000		GCACTTTTCTGTATTCTTGT
All.fam		All.fam_Fam_986_20_1		1		20		0.000000		GATCAAAAAACCTCGTTTTG
All.fam		All.fam_Fam_987_20_1		1		20		0.000000		ACTCAACTTTTGGCAATGCG
All.fam		All.fam_Fam_988_20_1		1		20		0.000000		ATAGGTCCCCACATCCAATA
All.fam		All.fam_Fam_989_20_1		1		20		0.000000		ACGCCTAAAATGAGCCTGAA
All.fam		All.fam_Fam_990_20_1		1		20		0.000000		TGTCCGCTTTTTCGAAGATG
All.fam		All.fam_Fam_991_20_1		1		20		0.000000		CAGTAATCTAGGAATATCTA
All.fam		All.fam_Fam_992_20_1		1		20		0.000000		TTCATTCGCTGCGGCGTCAT
All.fam		All.fam_Fam_993_20_1		1		20		0.000000		TGCGTCAAAAAGTACGCCGC
All.fam		All.fam_Fam_994_20_1		1		20		0.000000		GCTCACTAGAGCGTCAAAAA
All.fam		All.fam_Fam_995_19_1		1		19		0.000000		ATCGGCCCATTTTGCCTAA
All.fam		All.fam_Fam_996_19_1		1		19		0.000000		GTGTCCTTTCAACATTTAN
All.fam		All.fam_Fam_997_19_1		1		19		0.000000		TGTCAATTTCTCCATCTAG
All.fam		All.fam_Fam_998_19_1		1		19		0.000000		TTTCCAGCCCAGATATGAA
All.fam		All.fam_Fam_999_19_1		1		19		0.000000		AATTGAAAATGCTCCAGCA
All.fam		All.fam_Fam_1000_19_1		1		19		0.000000		AGAAGCGTTTTGTGCGTCC
All.fam		All.fam_Fam_1001_19_1		1		19		0.000000		TCCTTTTTTCCCATCCGTT
All.fam		All.fam_Fam_1002_19_1		1		19		0.000000		CAAATCTAGGTTCTTGCCG
All.fam		All.fam_Fam_1003_19_1		1		19		0.000000		AAGGGACCGTTCAAGTTTG
All.fam		All.fam_Fam_1004_19_1		1		19		0.000000		AAATTCTGGTCCTTAAAAA
All.fam		All.fam_Fam_1005_19_1		1		19		0.000000		GTTTTAGAACTTTTGGGAC
All.fam		All.fam_Fam_1006_19_1		1		19		0.000000		TACTGTAGTTCAAAAAGAC
All.fam		All.fam_Fam_1007_19_1		1		19		0.000000		AAATGTGTCAAGGAATCAA
All.fam		All.fam_Fam_1008_19_1		1		19		0.000000		AAACCACGAGAGTCCCAAA
All.fam		All.fam_Fam_1009_19_1		1		19		0.000000		AAAATCGATAATTTTCNGA
All.fam		All.fam_Fam_1010_19_1		1		19		0.000000		TGTTACACGAAAAATAGAT
All.fam		All.fam_Fam_1011_19_1		1		19		0.000000		TTTATTTATTTAATTAATA
All.fam		All.fam_Fam_1012_19_1		1		19		0.000000		CCAACTTGGGGTACATAGG
All.fam		All.fam_Fam_1013_19_1		1		19		0.000000		AATTTACCAATTGACCAAA
All.fam		All.fam_Fam_1014_19_1		1		19		0.000000		TGGTCAGTGCAACTGCAAC
All.fam		All.fam_Fam_1015_19_1		1		19		0.000000		GGCCTCCGATTTTTTTATG
All.fam		All.fam_Fam_1016_19_1		1		19		0.000000		TTGGTCTGCTANTGTGATT
All.fam		All.fam_Fam_1017_19_1		1		19		0.000000		CAATGCACCATATTTGAGC
All.fam		All.fam_Fam_1018_19_1		1		19		0.000000		ACGGGGGTTTTAAGAATAG
All.fam		All.fam_Fam_1019_19_1		1		19		0.000000		GAACGGTCCCAAGGAATTA
All.fam		All.fam_Fam_1020_19_1		1		19		0.000000		GAATGGTCCCAACCGCAAA
All.fam		All.fam_Fam_1021_19_1		1		19		0.000000		TAGAGTACCATTACATCAC
All.fam		All.fam_Fam_1022_19_1		1		19		0.000000		TCTTCTTAACTCTTCTTCC
All.fam		All.fam_Fam_1023_18_1		1		18		0.000000		AATTCCCATACCCAAAAT
All.fam		All.fam_Fam_1024_18_1		1		18		0.000000		GCCTCAGAAAAGATATCG
All.fam		All.fam_Fam_1025_18_1		1		18		0.000000		TGGCGCTTAGGATAGATT
All.fam		All.fam_Fam_1026_18_1		1		18		0.000000		TAGGCTTGAAGGGAGCCT
All.fam		All.fam_Fam_1027_18_1		1		18		0.000000		ATGCCACACCATCAATGG
All.fam		All.fam_Fam_1028_18_1		1		18		0.000000		ATACTACTCCGGCACCAA
All.fam		All.fam_Fam_1029_18_1		1		18		0.000000		AGGCTAGTCAGGCTAATC
All.fam		All.fam_Fam_1030_18_1		1		18		0.000000		AGCTGAGCCAAAGGTAGT
All.fam		All.fam_Fam_1031_18_1		1		18		0.000000		GGCACTGGCGTCTTTAGC
All.fam		All.fam_Fam_1032_18_1		1		18		0.000000		TCTTTTACTTTTACTGAT
All.fam		All.fam_Fam_1033_18_1		1		18		0.000000		CCGAGGCGACGACTACCA
All.fam		All.fam_Fam_1034_18_1		1		18		0.000000		GGCAAGTTGCCCAAACGA
All.fam		All.fam_Fam_1035_18_1		1		18		0.000000		TTTTCGAAAATGCCCATT
All.fam		All.fam_Fam_1036_18_1		1		18		0.000000		CACGAGATGCAGAAGCTC
All.fam		All.fam_Fam_1037_18_1		1		18		0.000000		GGATTACTGTAGTCATAC
All.fam		All.fam_Fam_1038_18_1		1		18		0.000000		CATAGATACCAAAGGTAC
All.fam		All.fam_Fam_1039_18_1		1		18		0.000000		CAGAAGACGTCAAGGATT
All.fam		All.fam_Fam_1040_18_1		1		18		0.000000		CAGATGGTTCCGGTTCAT
All.fam		All.fam_Fam_1041_18_1		1		18		0.000000		GGGTCTCTGGTGACCCGG
All.fam		All.fam_Fam_1042_18_1		1		18		0.000000		TTAGCAGCGCCCAAAAAA
All.fam		All.fam_Fam_1043_18_1		1		18		0.000000		GTCGATTTACGAGNTTTT
All.fam		All.fam_Fam_1044_18_1		1		18		0.000000		TAAACCTAAGCTGGAGCT
All.fam		All.fam_Fam_1045_18_1		1		18		0.000000		TTGTAGATCAACGGGGTC
All.fam		All.fam_Fam_1046_18_1		1		18		0.000000		GGCCTAGGATCCATCACT
All.fam		All.fam_Fam_1047_18_1		1		18		0.000000		TGCTCAAAGTGCTCGAGG
All.fam		All.fam_Fam_1048_18_1		1		18		0.000000		ATAGTTAGGCTACCTGTA
All.fam		All.fam_Fam_1049_18_1		1		18		0.000000		ACTACTGTATCGCAAGAT
All.fam		All.fam_Fam_1050_18_1		1		18		0.000000		CATTGTCACGTTCTTCTC
All.fam		All.fam_Fam_1051_18_1		1		18		0.000000		TTTTGTCAGTTCAATAGT
All.fam		All.fam_Fam_1052_18_1		1		18		0.000000		TCACTTGCTATATTTGTC
All.fam		All.fam_Fam_1053_18_1		1		18		0.000000		GATTTCCAGGACGATCAG
All.fam		All.fam_Fam_1054_18_1		1		18		0.000000		GGCGGAGCTTGTTGAGGG
All.fam		All.fam_Fam_1055_18_1		1		18		0.000000		GCCAAGTACAGTGACCAC
All.fam		All.fam_Fam_1056_18_1		1		18		0.000000		TAGAATCGCTAGCATCGC
All.fam		All.fam_Fam_1057_17_1		1		17		0.000000		ATTGACAAAGTTGGGTA
All.fam		All.fam_Fam_1058_17_1		1		17		0.000000		AGGGTACATCGGATCAG
All.fam		All.fam_Fam_1059_17_1		1		17		0.000000		TGTTTTGTTCTAATATC
All.fam		All.fam_Fam_1060_17_1		1		17		0.000000		CGGCGGAAAAATCTACT
All.fam		All.fam_Fam_1061_17_1		1		17		0.000000		AAAATCAAACCGGAGAC
All.fam		All.fam_Fam_1062_17_1		1		17		0.000000		TAACCTGACTGCTATAT
All.fam		All.fam_Fam_1063_17_1		1		17		0.000000		TTGCAAGAAAATCTGCA
All.fam		All.fam_Fam_1064_17_1		1		17		0.000000		TAGTTTTGCACCTCTAA
All.fam		All.fam_Fam_1065_17_1		1		17		0.000000		TCAACTACAAAAATGTC
All.fam		All.fam_Fam_1066_17_1		1		17		0.000000		TCGAGTCTCGTCTGGCC
All.fam		All.fam_Fam_1067_16_1		1		16		0.000000		AAATCTGGCCGAGAGG
All.fam		All.fam_Fam_1068_16_1		1		16		0.000000		GTAGTGACGTAGGGAC
All.fam		All.fam_Fam_1069_16_1		1		16		0.000000		TTCTATTTCGACACAG
All.fam		All.fam_Fam_1070_16_1		1		16		0.000000		TCCGGTTATGAAACGA
All.fam		All.fam_Fam_1071_16_1		1		16		0.000000		GACAACCGGATTATCG
All.fam		All.fam_Fam_1072_16_1		1		16		0.000000		ATCTTTGACTTCCAGT
All.fam		All.fam_Fam_1073_16_1		1		16		0.000000		TAGGTTTAGGAGAGTT
All.fam		All.fam_Fam_1074_16_1		1		16		0.000000		AAACGGAAAAACGGAA
All.fam		All.fam_Fam_1075_16_1		1		16		0.000000		GAAAGTGAGAGAGAGG
All.fam		All.fam_Fam_1076_16_1		1		16		0.000000		AGTGCAATCGTGCTCA
All.fam		All.fam_Fam_1077_16_1		1		16		0.000000		GTTCTAAAATGTCGCG
All.fam		All.fam_Fam_1078_16_1		1		16		0.000000		ACCTAGTTACCGTATA
All.fam		All.fam_Fam_1079_16_1		1		16		0.000000		AATCAGAAATATTGAA
All.fam		All.fam_Fam_1080_16_1		1		16		0.000000		GAAATTCGATAACAGA
All.fam		All.fam_Fam_1081_16_1		1		16		0.000000		GTAAAATTTTAGGCTT
All.fam		All.fam_Fam_1082_16_1		1		16		0.000000		CTCGCTGTCTCGCTGT
All.fam		All.fam_Fam_1083_16_1		1		16		0.000000		TTCATAGGGCGACGAG
All.fam		All.fam_Fam_1084_16_1		1		16		0.000000		CAGTTCTATTCCAGAG
All.fam		All.fam_Fam_1085_16_1		1		16		0.000000		CTACATGCCTACATGC
All.fam		All.fam_Fam_1086_16_1		1		16		0.000000		TGATCTGATGATCTCA
All.fam		All.fam_Fam_1087_16_1		1		16		0.000000		ACCGCAACCCTACCCT
All.fam		All.fam_Fam_1088_16_1		1		16		0.000000		CTTAGATCTCAATTCA
All.fam		All.fam_Fam_1089_16_1		1		16		0.000000		ATCGGGTGCCCAAAAN
All.fam		All.fam_Fam_1090_16_1		1		16		0.000000		GGCCTAGAAAACCGGT
All.fam		All.fam_Fam_1091_16_1		1		16		0.000000		TTAGGCTTAGCTGATC
All.fam		All.fam_Fam_1092_16_1		1		16		0.000000		TGCGAGTTTTTGGGTT
All.fam		All.fam_Fam_1093_16_1		1		16		0.000000		CGGGTTTGAATCCTCC
All.fam		All.fam_Fam_1094_16_1		1		16		0.000000		TCGGAGGGTCGGAGGA
All.fam		All.fam_Fam_1095_15_1		1		15		0.000000		GGTCCCCGATTTTTC
All.fam		All.fam_Fam_1096_15_1		1		15		0.000000		ATGTCCCAGAGGGAA
All.fam		All.fam_Fam_1097_15_1		1		15		0.000000		GCAGCGTTCAAAATC
All.fam		All.fam_Fam_1098_15_1		1		15		0.000000		CCGGACCGGACCAGG
All.fam		All.fam_Fam_1099_15_1		1		15		0.000000		TTCTAATTCGGCCGG
All.fam		All.fam_Fam_1100_15_1		1		15		0.000000		TCAGTTGTCGAGGTT
All.fam		All.fam_Fam_1101_15_1		1		15		0.000000		TCCGGCGCGTAGGGT
All.fam		All.fam_Fam_1102_15_1		1		15		0.000000		CGTCAGGCTGAGGTC
All.fam		All.fam_Fam_1103_15_1		1		15		0.000000		AGCTGCAGCACGAGC
All.fam		All.fam_Fam_1104_15_1		1		15		0.000000		CTACTACAACTACGC
All.fam		All.fam_Fam_1105_15_1		1		15		0.000000		CGGATCCAGGTCACC
All.fam		All.fam_Fam_1106_15_1		1		15		0.000000		CATCCTCCGCTGGAT
All.fam		All.fam_Fam_1107_15_1		1		15		0.000000		TCGTGGTGAGACCCA
All.fam		All.fam_Fam_1108_15_1		1		15		0.000000		GGGGACAACAAAAAA
All.fam		All.fam_Fam_1109_15_1		1		15		0.000000		CGATGCTCCACCCGG
All.fam		All.fam_Fam_1110_15_1		1		15		0.000000		GAACCACCAAAGATT
All.fam		All.fam_Fam_1111_15_1		1		15		0.000000		AAAAGGGGATCTGCG
All.fam		All.fam_Fam_1112_15_1		1		15		0.000000		GTAACCTCTGGAGTN
All.fam		All.fam_Fam_1113_15_1		1		15		0.000000		TATCAGTTATCACTT
All.fam		All.fam_Fam_1114_15_1		1		15		0.000000		CAGTGCAACCGAAAT
All.fam		All.fam_Fam_1115_15_1		1		15		0.000000		CATTTCGGCACCAAC
All.fam		All.fam_Fam_1116_15_1		1		15		0.000000		GATAAGGAAGCAAAT
All.fam		All.fam_Fam_1117_14_1		1		14		0.000000		ATCGGAATTGGTGA
All.fam		All.fam_Fam_1118_14_1		1		14		0.000000		TCAATAATCAATAA
All.fam		All.fam_Fam_1119_14_1		1		14		0.000000		GGAGGTTTTTCCCG
All.fam		All.fam_Fam_1120_14_1		1		14		0.000000		CTGCCTAGCCCTAA
All.fam		All.fam_Fam_1121_14_1		1		14		0.000000		ATTCTACATTTATA
All.fam		All.fam_Fam_1122_14_1		1		14		0.000000		AAGTGAAAAAATAT
All.fam		All.fam_Fam_1123_14_1		1		14		0.000000		TTTTTGTGCTATAA
All.fam		All.fam_Fam_1124_14_1		1		14		0.000000		ACCGCAGACCTAAG
All.fam		All.fam_Fam_1125_14_1		1		14		0.000000		CTCGGGGCTCGGGG
All.fam		All.fam_Fam_1126_14_1		1		14		0.000000		AATTTTAAATTGGA
All.fam		All.fam_Fam_1127_14_1		1		14		0.000000		GAAGGATCGGGCCG
All.fam		All.fam_Fam_1128_14_1		1		14		0.000000		ATTACACTGACAAA
All.fam		All.fam_Fam_1129_14_1		1		14		0.000000		ATTNTGAATCCTGA
All.fam		All.fam_Fam_1130_14_1		1		14		0.000000		AAGTTAGGCCACCA
All.fam		All.fam_Fam_1131_14_1		1		14		0.000000		CCCATTCTAATTGT
All.fam		All.fam_Fam_1132_13_1		1		13		0.000000		TAAAAGTTAAACG
All.fam		All.fam_Fam_1133_13_1		1		13		0.000000		GGCCCAGGCCCNN
All.fam		All.fam_Fam_1134_13_1		1		13		0.000000		CTGACGGACGGAC
All.fam		All.fam_Fam_1135_13_1		1		13		0.000000		AAACGCCTATGGC
All.fam		All.fam_Fam_1136_13_1		1		13		0.000000		GCTGCCGCCCGCC
All.fam		All.fam_Fam_1137_13_1		1		13		0.000000		CGTAGGCCATATA
All.fam		All.fam_Fam_1138_12_1		1		12		0.000000		ACAGACAGACAG
All.fam		All.fam_Fam_1139_12_1		1		12		0.000000		TGTTTGACCGAG
All.fam		All.fam_Fam_1140_12_1		1		12		0.000000		TGACCTTGACCT
All.fam		All.fam_Fam_1141_12_1		1		12		0.000000		CTGTACCTGGGC
All.fam		All.fam_Fam_1142_12_1		1		12		0.000000		CCTTGCCGTCTC
All.fam		All.fam_Fam_1143_12_1		1		12		0.000000		CATCTTCACATT
All.fam		All.fam_Fam_1144_12_1		1		12		0.000000		GAAAACGGAAAC
All.fam		All.fam_Fam_1145_12_1		1		12		0.000000		ATGGGACCCATC
All.fam		All.fam_Fam_1146_12_1		1		12		0.000000		CTACCTACCTAT
All.fam		All.fam_Fam_1147_12_1		1		12		0.000000		CACGCAACGCGA
All.fam		All.fam_Fam_1148_12_1		1		12		0.000000		ATTCTGGAATAT
All.fam		All.fam_Fam_1149_12_1		1		12		0.000000		TAGCTCAGCTTT
All.fam		All.fam_Fam_1150_12_1		1		12		0.000000		AGTTATATAGTA
All.fam		All.fam_Fam_1151_12_1		1		12		0.000000		AGAAAGAGGAGA
All.fam		All.fam_Fam_1152_12_1		1		12		0.000000		CATTGACTTGAG
All.fam		All.fam_Fam_1153_12_1		1		12		0.000000		TTTTCGAAAGAT
All.fam		All.fam_Fam_1154_12_1		1		12		0.000000		TCCCGAGCATAA
All.fam		All.fam_Fam_1155_11_1		1		11		0.000000		AAATCGTCTAT
All.fam		All.fam_Fam_1156_11_1		1		11		0.000000		CCTCTACTAAC
All.fam		All.fam_Fam_1157_11_1		1		11		0.000000		CTTGCCCTGTT
All.fam		All.fam_Fam_1158_11_1		1		11		0.000000		GCGAGCGACGG
All.fam		All.fam_Fam_1159_11_1		1		11		0.000000		AGCCGGCCGAC
All.fam		All.fam_Fam_1160_11_1		1		11		0.000000		AGGCAGGCAAT
All.fam		All.fam_Fam_1161_11_1		1		11		0.000000		GTCGAAAATTG
All.fam		All.fam_Fam_1162_11_1		1		11		0.000000		CAGTTATCACC
All.fam		All.fam_Fam_1163_11_1		1		11		0.000000		AGATACACTTC
All.fam		All.fam_Fam_1164_11_1		1		11		0.000000		ATCGGTGCTAC
All.fam		All.fam_Fam_1165_10_1		1		10		0.000000		GCCTTAGACA
All.fam		All.fam_Fam_1166_10_1		1		10		0.000000		TCTCTCTCTC
All.fam		All.fam_Fam_1167_10_1		1		10		0.000000		CTTCCACGGC
All.fam		All.fam_Fam_1168_10_1		1		10		0.000000		CCCCGGAAAA
All.fam		All.fam_Fam_1169_10_1		1		10		0.000000		ACAAAACGCA
All.fam		All.fam_Fam_1170_10_1		1		10		0.000000		AGCCTAGCTT
All.fam		All.fam_Fam_1171_10_1		1		10		0.000000		GTGTGTGGGT
All.fam		All.fam_Fam_1172_10_1		1		10		0.000000		GCGGTAGCGG
All.fam		All.fam_Fam_1173_10_1		1		10		0.000000		TATCTATATC
All.fam		All.fam_Fam_1174_10_1		1		10		0.000000		ATTCTTGTGC
All.fam		All.fam_Fam_1175_10_1		1		10		0.000000		TCGCTATCTT
