# Supplementary material for: High evolutionary turnover of satellite families in Caenorhabditis
Source: BMC Evol Biol. 2015 Oct 5;15:218. doi: 10.1186/s12862-015-0495-x (PMC4595182; doi:10.1186/s12862-015-0495-x)
Supplement: Additional file 1: — Files containing the description of all satellites and their families in several formats (31 files). (ZIP 1068 kb) [file 12862_2015_495_MOESM1_ESM.zip › Allfam.Caeno+MHapla.align]

 ************************************************************
The program is running under the following parameters:
   Output:
      Prefix of the family name Allfam
      Columns for the name: 40
      Cluster with more that 0 sequences are printed
      File with the table: ../resultats/Allfam0.6.fam.t.0
      File with families in format fasta: ../resultats/Allfam0.6.fam.fa.0
   Alphabet 0 (size 5)  (0:dna bases, 1 aminoacids, 2 codons)
   Length of the mer 1
   Circular permutations are allowed
   Reverse sequencess are considerd.
   Sequences are aligned while similarity > 0.000000
   Alignment score: Normalized respect to the length and number of sequences.
   Alignment parameters:
      opening gap: -3.000000
      extensio gap: -1.000000
      extreme gaph: -0.500000
   Concensus type:  without gap columns
   Similarity matrix file: ../resultats/Allfam0.6.matsim
   Multifasta file: ../resultats/Allfam0.6.fa

 ************************************************************
Number of sequences=3386
There are 1451 alignments:

>Allfam_Fam_1_20_5  Nr. of seq. 5 Alignment length(with gaps) = 21 Alignment score = 0.585714 
Cbren.WS247_Fam_47_18_7                    AAATTC-CG-AAAATTCT-GA
Cele.WS201_Fam_321_19_1                    AAACTCGAG-AAAATTCT-GA
Cbren.WS247_Fam_33_20_9                    ANCTTCCAGAAAC-TTCTAGA
Rev.of:Cbrig.WS247_Fam_11_20_22            AAATTCCAG-AACATTCTAGA
Cele.WS201_Fam_319_20_1                    AAATTCCAG-AAGGTTCTAGT
                                           *   **  * **  **** * 
Consensus:
                                           AaatTCcaGAAnaTTCTaGa

AaatTCcaGAAnaTTCTaGa
>Allfam_Fam_2_10_5  Nr. of seq. 5 Alignment length(with gaps) = 15 Alignment score = 0.480000 
Cbren.WS247_Fam_190_10_2                   TTTTT-GAAA--T--
Cele.WS201_Fam_40_12_7                     TTTTT-GAAA--TTT
Rev.of:Crema.WS247_Fam_43_13_7             TTTTTTCAAA--TTT
Mhapla.WS247_Fam_303_10_1                  TTTTC-GGAA--T--
Crema.WS247_Fam_7_12_32                    TTTTC-GAAAGAT--
                                           ****    **  *  
Consensus:
                                           TTTTtgaAAT

TTTTtgaAAT
>Allfam_Fam_3_12_5  Nr. of seq. 5 Alignment length(with gaps) = 15 Alignment score = 0.737778 
Cbren.WS247_Fam_8_12_37                    GC--TT-AGGCTTAG
Rev.of:Cbrig.WS247_Fam_108_12_2            GC--TT-AGGCTTAG
Rev.of:Cele.WS201_Fam_2_12_203             GC--TT-AGGCTTAG
Rev.of:Crema.WS247_Fam_22_12_15            GC--TT-AGGCTTAG
Cbren.WS247_Fam_389_15_1                   GCTTTTCAGGCTTAG
                                           **  ** ********
Consensus:
                                           GCTTAGGCTTAG

GCTTAGGCTTAG
>Allfam_Fam_4_35_4  Nr. of seq. 4 Alignment length(with gaps) = 44 Alignment score = 0.594697 
Cele.WS201_Fam_1_35_213                    CCG-ATTTGCCGGAAATTTTCAATTCCGGCAATTTG--------
Cele.WS201_Fam_9_43_36                     CCG-ATTTGCCGGAAATTTTCAATTCCGGCAATTTGCCGGTTTG
Cele.WS201_Fam_37_35_7                     TCN-ATTTGCCGGAANTTTTNATTTTCGGCAAATTG--------
Cele.WS201_Fam_36_35_7                     TCGAAATTGCCGGAAATTTNCAAAACCGGCAA-TTG--------
                                            *  * ********* ***  *    ****** ***        
Consensus:
                                           cCgAtTTGCCGGAAaTTTtcAattcCGGCAAtTTG

cCgAtTTGCCGGAAaTTTtcAattcCGGCAAtTTG
>Allfam_Fam_5_27_4  Nr. of seq. 4 Alignment length(with gaps) = 27 Alignment score = 0.613169 
Cbren.WS247_Fam_75_27_4                    GGACCACCCGGACCACCAGGACCACCA
Rev.of:Cele.WS201_Fam_115_27_2             GGACCACCGGGACCATCAGGAGCCCCA
Crema.WS247_Fam_258_27_1                   GGACCAAAGGGAGCCCCAGGACCAGCT
Cbrig.WS247_Fam_90_27_2                    GGAGATGCCGGAGCCCCAGGACCACAA
                                           ***      *** *  ***** *    
Consensus:
                                           GGAccacccGGAcCacCAGGAcCacca

GGAccacccGGAcCacCAGGAcCacca
>Allfam_Fam_6_24_4  Nr. of seq. 4 Alignment length(with gaps) = 24 Alignment score = 0.695602 
Crema.WS247_Fam_73_21_4                    T-TGGGTCATGACCTAA-TTAAT-
Rev.of:Cbrig.WS247_Fam_3_22_70             TCTAGGTCATGACCTAA--TTTTT
Rev.of:Cbren.WS247_Fam_10_24_31            TCTAGGTCATGACCTAATTTTTTT
Cele.WS201_Fam_280_24_1                    AGTAGGTCATGACCTAATTTTTTA
                                             * *************  *  * 
Consensus:
                                           tcTaGGTCATGACCTAAttTttTt

tcTaGGTCATGACCTAAttTttTt
>Allfam_Fam_7_20_4  Nr. of seq. 4 Alignment length(with gaps) = 20 Alignment score = 0.677778 
Cele.WS201_Fam_47_19_5                     TTTCTAGGCCATC-GATATA
Cbrig.WS247_Fam_234_20_1                   TTTCTAGGCCATCAGTGAGG
Crema.WS247_Fam_39_20_8                    TTTCTAGGCCATCANTGAGN
Crema.WS247_Fam_311_20_1                   TTCCTCGGCCATCAGACAGA
                                           ** ** *******    *  
Consensus:
                                           TTtCTaGGCCATCagagAga

TTtCTaGGCCATCagagAga
>Allfam_Fam_8_14_4  Nr. of seq. 4 Alignment length(with gaps) = 17 Alignment score = 0.643791 
Cbrig.WS247_Fam_19_14_12                   TGGA-ATCT-GGA-ATC
Rev.of:Crema.WS247_Fam_13_14_26            CGGA-ATCC-GGA-ATC
Cbrig.WS247_Fam_4_15_56                    CGGA-ATCCNGGA-ATC
Cbren.WS247_Fam_15_16_22                   CGGACATCT-GGACATC
                                            *** ***  *** ***
Consensus:
                                           cGGAATCcGGAATC

cGGAATCcGGAATC
>Allfam_Fam_9_14_4  Nr. of seq. 4 Alignment length(with gaps) = 14 Alignment score = 0.857143 
Cbren.WS247_Fam_24_12_14                   AAG-CGGAAG-CGG
Cbren.WS247_Fam_21_14_15                   AAGTCGGAAGTCGG
Rev.of:Cbrig.WS247_Fam_32_14_5             AAGTCGGAAGTCGG
Rev.of:Crema.WS247_Fam_1_14_208            AAGTCGGAAGTCGG
                                           *** ****** ***
Consensus:
                                           AAGtCGGAAGtCGG

AAGtCGGAAGtCGG
>Allfam_Fam_10_12_4  Nr. of seq. 4 Alignment length(with gaps) = 14 Alignment score = 0.750000 
Cbren.WS247_Fam_400_12_1                   GCTCCGGCTCCG--
Rev.of:Cele.WS201_Fam_356_12_1             GCTCCAGCTCCA--
Rev.of:Crema.WS247_Fam_61_12_5             GCTCCAGCTCCA--
Cbrig.WS247_Fam_20_14_12                   GCTCCAGCTCCAGA
                                           ***** *****   
Consensus:
                                           GCTCCaGCTCCa

GCTCCaGCTCCa
>Allfam_Fam_11_14_4  Nr. of seq. 4 Alignment length(with gaps) = 14 Alignment score = 0.777778 
Cbren.WS247_Fam_84_14_4                    TGTAGTTTGTAGTT
Rev.of:Cele.WS201_Fam_11_14_33             TGTAGTTTGTAGTT
Rev.of:Cbrig.WS247_Fam_266_14_1            CGTAGTATGTAGTT
Crema.WS247_Fam_146_14_2                   TGTAGTCTGTAATC
                                            ***** **** * 
Consensus:
                                           tGTAGTtTGTAgTt

tGTAGTtTGTAgTt
>Allfam_Fam_12_11_4  Nr. of seq. 4 Alignment length(with gaps) = 12 Alignment score = 0.678241 
Cbren.WS247_Fam_68_11_5                    -TCGATAAATTA
Rev.of:Cbrig.WS247_Fam_34_11_5             -CCGGTAAATTA
Crema.WS247_Fam_27_11_13                   -CCGGTAAATTA
Rev.of:Cele.WS201_Fam_359_11_1             TCCG-TTAATTA
                                             ** * *****
Consensus:
                                           cCGgTaAATTA

cCGgTaAATTA
>Allfam_Fam_13_10_4  Nr. of seq. 4 Alignment length(with gaps) = 10 Alignment score = 0.822222 
Cbren.WS247_Fam_1_10_97                    TAGAAGTTTC
Rev.of:Crema.WS247_Fam_18_10_16            TAGAAGTTTC
Rev.of:Cbrig.WS247_Fam_12_10_19            TGGAATTTTC
Rev.of:Cele.WS201_Fam_64_10_4              TGGAATTTTC
                                           * *** ****
Consensus:
                                           TaGAAgTTTC

TaGAAgTTTC
>Allfam_Fam_14_163_3  Nr. of seq. 3 Alignment length(with gaps) = 163 Alignment score = 0.653715 
Cbrig.WS247_Fam_15_163_15                  GAAAAATTCGAAAAATCGGTTTTTGAGCCCCAAAATCGAAATTTTTGCTTCCAACTTTTTTCTGAATGAACGAATTCACGCAAATCTTTTTGTAAAANATTAGTCACNATNATAGTTTTGTTCTAANATTTGCTTGTTCTGTCTTTTCACAAAACTCGTATGT
Cbrig.WS247_Fam_119_163_1                  GAAAAATTTGAAAAATCTGTTTCTGACCCCCAAAATCGTCATTTTCGTTTCCCACATTTTTCAGAATGAACGAATTCACTCGAATCGTTTTGTAAAATGTTAATTACTACTATCCGTCAAATCTGAGATCTGCATGTTCTGCCGTTTTATAAAATTCATATGA
Rev.of:Cbrig.WS247_Fam_118_163_1           TAAATATTCGAAAAATTAGTTTTTGATCGTCCAAATCGCTATTTTCGCTTCCAATATTTTTCTGAATTAACGAATTCACGCAAATATTTCTGTAAAACGTTTAACGCAGTCATAATGTTGTTTAAAGATCTGTTTGATCTGGCTTTTTCGAAAATTCATATGC
                                            *** *** *******  **** *** *  * ******  ***** * **** *  ****** **** *********** * ***  ** *******  **     *    **        *   * ** **  ** **** * ***   **** ** **** 
Consensus:
                                           gAAAaATTcGAAAAATcnGTTTtTGAnCccCaAAATCGnnATTTTcGcTTCCaAcaTTTTTCtGAATgAACGAATTCACgCaAATctTTtTGTAAAAngTTaatcaCnatnATanttttgtTctaAgATcTGctTGtTCTGnCtTTTtanAAAAtTCaTATGn

gAAAaATTcGAAAAATcnGTTTtTGAnCccCaAAATCGnnATTTTcGcTTCCaAcaTTTTTCtGAATgAACGAATTCACgCaAATctTTtTGTAAAAngTTaatcaCnatnATanttttgtTctaAgATcTGctTGtTCTGnCtTTTtanAAAAtTCaTATGn
>Allfam_Fam_15_102_3  Nr. of seq. 3 Alignment length(with gaps) = 104 Alignment score = 0.664530 
Cbrig.WS247_Fam_132_102_1                  AATTGATCGTCCTACTGAAGGTCTAGACTC-AACCACCATCAACAGATCCACGTATCAAGGAGGCACTGGTGACAGAT-TCCAAGCTTCAAGACCAAAAGATGC
Rev.of:Cele.WS201_Fam_169_102_1            AATTGATCGTCCAACTGATTCTCTTGATTCTCA-AACTATCAATCGTTCGACATATCAAGGTGGTACTGGAGAAAGATATGC-TGCAGCAAGACCCAAAGATGG
Crema.WS247_Fam_171_102_1                  GATTGATCGTCCAACTGATTCCCTTGACTC-CACCACAATCAATCGGTCAACGTATCAAGGAGGTACTGGAGAGAGATATGC-CGCTACGAGACCGAAGGATAC
                                            *********** *****    ** ** **  *  ** *****  * ** ** ******** ** ***** ** **** * *  **  * ***** ** ***  
Consensus:
                                           aATTGATCGTCCaACTGAttctCTtGAcTCcAccACnATCAAtcGnTCnACgTATCAAGGaGGtACTGGaGAnAGATaTgCnGCtnCaAGACCnAAaGATgc

aATTGATCGTCCaACTGAttctCTtGAcTCcAccACnATCAAtcGnTCnACgTATCAAGGaGGtACTGGaGAnAGATaTgCnGCtnCaAGACCnAAaGATgc
>Allfam_Fam_16_42_3  Nr. of seq. 3 Alignment length(with gaps) = 42 Alignment score = 0.677249 
Cbren.WS247_Fam_95_36_3                    GACTCGGTCGA------GGTGGATTCCGTTGATGTACTGGTN
Cbrig.WS247_Fam_54_42_3                    GACTCGGTCGATGTGGAGGTGGATTCAGTCGAGGTACTCGTG
Rev.of:Crema.WS247_Fam_206_42_1            GACTCGGTCGATGTACTGGTAGATTCCGTGGAAGTACTGGTA
                                           ***********      *** ***** ** ** ***** ** 
Consensus:
                                           GACTCGGTCGAtgtnnnGGTgGATTCcGTnGAnGTACTgGTn

GACTCGGTCGAtgtnnnGGTgGATTCcGTnGAnGTACTgGTn
>Allfam_Fam_17_39_3  Nr. of seq. 3 Alignment length(with gaps) = 40 Alignment score = 0.672222 
Cbren.WS247_Fam_264_39_1                   GATGCTTCAGTGACGGCTGCGGTGGTGGTCTCTT-CTCCT
Crema.WS247_Fam_114_39_2                   GAAGCTTCAGTGACGGCAACAGTTGTGGTCTCCT-CGCCG
Rev.of:Cele.WS201_Fam_223_39_1             GAGGCTTCGGTGGCAGCTGCGGTGGTGGTCTCTTCCGAC-
                                           ** ***** *** * **  * ** ******** * *  * 
Consensus:
                                           GAnGCTTCaGTGaCgGCtgCgGTgGTGGTCTCtTCgcCn

GAnGCTTCaGTGaCgGCtgCgGTgGTGGTCTCtTCgcCn
>Allfam_Fam_18_36_3  Nr. of seq. 3 Alignment length(with gaps) = 36 Alignment score = 0.864198 
Cbren.WS247_Fam_128_36_2                   GGACAACCAGGACCACCAGGACCACAAGGAGACGAC
Rev.of:Cbrig.WS247_Fam_86_36_2             GGACAATCTGGACCACCAGGACCACCAGGAGTCGAC
Rev.of:Cele.WS201_Fam_233_36_1             GGACAAGCTGGACCACCAGGACCACCAGGAGTCGAT
                                           ****** * **************** ***** *** 
Consensus:
                                           GGACAAnCtGGACCACCAGGACCACcAGGAGtCGAc

GGACAAnCtGGACCACCAGGACCACcAGGAGtCGAc
>Allfam_Fam_19_33_3  Nr. of seq. 3 Alignment length(with gaps) = 33 Alignment score = 0.717172 
Cbrig.WS247_Fam_56_30_3                    ACTGGAGCAGC---CTCGACTGGTTTCTCTTCA
Cbren.WS247_Fam_51_33_6                    ACTGGAGCAGCTTGTTCGACTGGTTTCTCCTCG
Crema.WS247_Fam_237_33_1                   ACTGGAGCAGCTTGTTCGGCTGGAATCTCTTGA
                                           ***********    *** ****  **** *  
Consensus:
                                           ACTGGAGCAGCttgtTCGaCTGGttTCTCtTca

ACTGGAGCAGCttgtTCGaCTGGttTCTCtTca
>Allfam_Fam_20_32_3  Nr. of seq. 3 Alignment length(with gaps) = 32 Alignment score = 0.673611 
Cbrig.WS247_Fam_55_31_3                    GNGACACTTC-GAAGCCAGTCATTTCGAAACC
Cbren.WS247_Fam_282_32_1                   GCGACATTTCGTAACCGAGACATTCCGAAACC
Cbrig.WS247_Fam_88_32_2                    GCGACATTTTAGAACCGCGACATTTCAAAACC
                                           * **** **   ** *  * **** * *****
Consensus:
                                           GcGACAtTTcngAAcCgaGaCATTtCgAAACC

GcGACAtTTcngAAcCgaGaCATTtCgAAACC
>Allfam_Fam_21_30_3  Nr. of seq. 3 Alignment length(with gaps) = 30 Alignment score = 0.748148 
Cbren.WS247_Fam_134_30_2                   CCTGCACCAGCACCAGCAGCAGAAGAGACA
Rev.of:Crema.WS247_Fam_251_30_1            CCAGCACCAGCTCCAGTAGCCGAAGAGACT
Cele.WS201_Fam_263_30_1                    CCAGCCCCAGCTCCGGCCGCCGAAGAGACC
                                           ** ** ***** ** *  ** ******** 
Consensus:
                                           CCaGCaCCAGCtCCaGcaGCcGAAGAGACn

CCaGCaCCAGCtCCaGcaGCcGAAGAGACn
>Allfam_Fam_22_25_3  Nr. of seq. 3 Alignment length(with gaps) = 28 Alignment score = 0.599206 
Cbrig.WS247_Fam_57_24_3                    TTT-AGAA-TTTCAGAA-TTTCTGA-AT
Rev.of:Cbren.WS247_Fam_100_27_3            TTTCAGAATTTTCAGAATTTTCGGA-AT
Rev.of:Cele.WS201_Fam_279_26_1             TTT-AGAA-TTTTGGAACTTTTGGATGT
                                           *** **** ***  *** ***  **  *
Consensus:
                                           TTTAGAATTTcaGAAnTTTcgGAaT

TTTAGAATTTcaGAAnTTTcgGAaT
>Allfam_Fam_23_26_3  Nr. of seq. 3 Alignment length(with gaps) = 28 Alignment score = 0.626984 
Cbrig.WS247_Fam_59_24_3                    AATTCCCGCCAAAATATTT----TTTTG
Cbren.WS247_Fam_3_28_64                    AATTCCCGCCAAANTTTTTGAATTTTTG
Crema.WS247_Fam_123_26_2                   AATTCCCGCCAAAACGGAA-AA-TTTTG
                                           *************          *****
Consensus:
                                           AATTCCCGCCAAAatntttaaTTTTG

AATTCCCGCCAAAatntttaaTTTTG
>Allfam_Fam_24_23_3  Nr. of seq. 3 Alignment length(with gaps) = 27 Alignment score = 0.580247 
Crema.WS247_Fam_129_22_2                   AAAGCCTAAAAAGTCC-----GGCCTA
Cbren.WS247_Fam_149_23_2                   CAAGCCTAAAAAGGCC----TAGTCTA
Rev.of:Crema.WS247_Fam_47_27_6             AAAGCCTAAAAAGTCCGGGCCGGCCTG
                                            ************ **      * ** 
Consensus:
                                           aAAGCCTAAAAAGtCCngGcCTa

aAAGCCTAAAAAGtCCngGcCTa
>Allfam_Fam_25_24_3  Nr. of seq. 3 Alignment length(with gaps) = 24 Alignment score = 0.833333 
Cbren.WS247_Fam_144_24_2                   TCCTTCTTGGCCTTGGCATCAGCC
Crema.WS247_Fam_277_24_1                   TCCTTCTTAGCCTTGTCATCAGCC
Cbrig.WS247_Fam_62_24_3                    TCCTTCTTGGCCTTNTCNTCAGCT
                                           ******** *****  * ***** 
Consensus:
                                           TCCTTCTTgGCCTTgtCaTCAGCc

TCCTTCTTgGCCTTgtCaTCAGCc
>Allfam_Fam_26_21_3  Nr. of seq. 3 Alignment length(with gaps) = 23 Alignment score = 0.647343 
Cbrig.WS247_Fam_41_21_4                    ATTTTTGA-CCCAAAATTAGTC-
Cbren.WS247_Fam_53_22_6                    ATTTTTGAGCCAAAAATTAGAG-
Rev.of:Cele.WS201_Fam_124_22_2             GCTTTTGA-TCAAAAATTAGTCC
                                             ******  * ********   
Consensus:
                                           atTTTTGAcCaAAAATTAGtc

atTTTTGAcCaAAAATTAGtc
>Allfam_Fam_27_19_3  Nr. of seq. 3 Alignment length(with gaps) = 22 Alignment score = 0.651515 
Cele.WS201_Fam_58_18_4                     CTAAGCCTAAGCCGAAGC----
Cbrig.WS247_Fam_39_19_4                    TTAAGCCTAAGCCTAAGGG---
Rev.of:Crema.WS247_Fam_125_22_2            CTAAGCCTAAGCCTAAGATTTG
                                            ************ ***     
Consensus:
                                           cTAAGCCTAAGCCtAAGnn

cTAAGCCTAAGCCtAAGnn
>Allfam_Fam_28_22_3  Nr. of seq. 3 Alignment length(with gaps) = 22 Alignment score = 0.621212 
Crema.WS247_Fam_302_20_1                   GTCGATTTACGG-AGCCTCGG-
Crema.WS247_Fam_48_21_6                    GTNGATTTACGGAAGCTT-TGT
Rev.of:Cele.WS201_Fam_22_22_13             GTAGATTTACGGGAGTTTCTNT
                                           ** ********* **  *    
Consensus:
                                           GTnGATTTACGGnAGctTctgt

GTnGATTTACGGnAGctTctgt
>Allfam_Fam_29_21_3  Nr. of seq. 3 Alignment length(with gaps) = 22 Alignment score = 0.580808 
Cbrig.WS247_Fam_24_21_10                   AAGCANATTTA-GGCCNATTTT
Rev.of:Cele.WS201_Fam_131_21_2             AAGCCAATTTTTGA-CCATTTT
Rev.of:Crema.WS247_Fam_131_21_2            CAGCCTATTTT-GAGCAATTTT
                                            ***  ****  *  * *****
Consensus:
                                           aAGCcnATTTtGanCnATTTT

aAGCcnATTTtGanCnATTTT
>Allfam_Fam_30_18_3  Nr. of seq. 3 Alignment length(with gaps) = 21 Alignment score = 0.613757 
Crema.WS247_Fam_96_18_3                    CGAAAAA--AAAT-CCCGGAA
Rev.of:Cbrig.WS247_Fam_97_20_2             CGAAAAATAAAAT-CACGGAA
Cbren.WS247_Fam_79_19_4                    CCTAAAA--AAATACCCGGGA
                                           *  ****  **** * *** *
Consensus:
                                           CgaAAAAAAATCcCGGaA

CgaAAAAAAATCcCGGaA
>Allfam_Fam_31_19_3  Nr. of seq. 3 Alignment length(with gaps) = 21 Alignment score = 0.671958 
Cbrig.WS247_Fam_68_19_3                    -TAGAGGTCCCAAAAAAAAT-
Crema.WS247_Fam_9_20_29                    TTAGACGTCCCAAAAAACAN-
Rev.of:Cbren.WS247_Fam_5_20_44             -TCGAGGACCCAAAAAAAAAA
                                            * ** * ********* *  
Consensus:
                                           TaGAgGtCCCAAAAAAaAn

TaGAgGtCCCAAAAAAaAn
>Allfam_Fam_32_21_3  Nr. of seq. 3 Alignment length(with gaps) = 21 Alignment score = 0.703704 
Cbren.WS247_Fam_29_20_11                   ATGGCCTAGAATTCCA-AATG
Cbren.WS247_Fam_162_21_2                   ATGGACTAGAATTCCAGAACG
Cbren.WS247_Fam_54_21_6                    ATGGCCTAGATTTTGAAAATG
                                           **** ***** **  * ** *
Consensus:
                                           ATGGcCTAGAaTTccAnAAtG

ATGGcCTAGAaTTccAnAAtG
>Allfam_Fam_33_20_3  Nr. of seq. 3 Alignment length(with gaps) = 21 Alignment score = 0.650794 
Cele.WS201_Fam_17_20_14                    TTTGAATTTTTNAGTCAAAA-
Rev.of:Crema.WS247_Fam_132_21_2            TTTGATATTTTCAGTCTAAAT
Crema.WS247_Fam_92_20_3                    ATTGACTTTTTGANTCGAAA-
                                            ****  **** * ** *** 
Consensus:
                                           tTTGAntTTTTnAgTCnAAA

tTTGAntTTTTnAgTCnAAA
>Allfam_Fam_34_17_3  Nr. of seq. 3 Alignment length(with gaps) = 18 Alignment score = 0.660494 
Cbrig.WS247_Fam_71_17_3                    T-CTCTTTTACTACCAAG
Rev.of:Cele.WS201_Fam_14_17_18             T-CTCTTTTACTACGGNN
Crema.WS247_Fam_140_18_2                   TCCTCATTTACTACCGAT
                                           * *** ********    
Consensus:
                                           TCTCtTTTACTACcgan

TCTCtTTTACTACcgan
>Allfam_Fam_35_17_3  Nr. of seq. 3 Alignment length(with gaps) = 17 Alignment score = 0.790850 
Cbren.WS247_Fam_35_17_9                    CTCATTGACTACATTTA
Cele.WS201_Fam_15_17_17                    CTCATTGACTACCTTTG
Crema.WS247_Fam_329_17_1                   CTCTTTGACTACACTTG
                                           *** ********  ** 
Consensus:
                                           CTCaTTGACTACatTTg

CTCaTTGACTACatTTg
>Allfam_Fam_36_16_3  Nr. of seq. 3 Alignment length(with gaps) = 16 Alignment score = 0.694444 
Cbren.WS247_Fam_17_16_20                   TCTGTATGTCTGTATG
Rev.of:Crema.WS247_Fam_143_16_2            TCTGTCAGTCTGTGTG
Cbren.WS247_Fam_37_16_9                    TCTGTCTATCTGTCTA
                                           *****   ***** * 
Consensus:
                                           TCTGTctgTCTGTnTg

TCTGTctgTCTGTnTg
>Allfam_Fam_37_16_3  Nr. of seq. 3 Alignment length(with gaps) = 16 Alignment score = 0.666667 
Cbren.WS247_Fam_30_16_11                   CTCTCAGGCTCTCAGG
Cele.WS201_Fam_342_16_1                    CTCCTAGGCTCCTAGG
Rev.of:Crema.WS247_Fam_145_16_2            CTTTTAGGCTTTTAGG
                                           **   *****   ***
Consensus:
                                           CTcttAGGCTcttAGG

CTcttAGGCTcttAGG
>Allfam_Fam_38_16_3  Nr. of seq. 3 Alignment length(with gaps) = 16 Alignment score = 0.777778 
Cbren.WS247_Fam_58_16_6                    CGGAAGCCCGGAAGCC
Cbrig.WS247_Fam_31_16_5                    CGGAAGCCCGGAAGCC
Cbrig.WS247_Fam_257_16_1                   TGGAAGCCCGAAAGTT
                                            ********* ***  
Consensus:
                                           cGGAAGCCCGgAAGcc

cGGAAGCCCGgAAGcc
>Allfam_Fam_39_16_3  Nr. of seq. 3 Alignment length(with gaps) = 16 Alignment score = 0.680556 
Cbrig.WS247_Fam_27_16_7                    TAGTTGCGAAATGTCA
Crema.WS247_Fam_59_16_5                    CAGTTGCGAANTGTCG
Rev.of:Cbrig.WS247_Fam_253_16_1            TAGTTGCAAATTTTCC
                                            ****** ** * ** 
Consensus:
                                           tAGTTGCgAAnTgTCn

tAGTTGCgAAnTgTCn
>Allfam_Fam_40_12_3  Nr. of seq. 3 Alignment length(with gaps) = 15 Alignment score = 0.548148 
Cbrig.WS247_Fam_268_12_1                   TGGTGGTGGA---GG
Rev.of:Cele.WS201_Fam_355_12_1             AGGATGTGGA---GG
Cbren.WS247_Fam_390_15_1                   AGGATGTGGAGGCGG
                                            **  *****   **
Consensus:
                                           aGGatGTGGAGG

aGGatGTGGAGG
>Allfam_Fam_41_15_3  Nr. of seq. 3 Alignment length(with gaps) = 15 Alignment score = 0.940741 
Cbren.WS247_Fam_16_15_20                   GAAACCGGACATTTC
Crema.WS247_Fam_33_15_9                    GAAACCGGACATTTC
Cbrig.WS247_Fam_14_15_16                   GAAACCAGACATTTC
                                           ****** ********
Consensus:
                                           GAAACCgGACATTTC

GAAACCgGACATTTC
>Allfam_Fam_42_14_3  Nr. of seq. 3 Alignment length(with gaps) = 14 Alignment score = 0.682540 
Cbrig.WS247_Fam_269_12_1                   G-CCCTAG-CCCTA
Rev.of:Crema.WS247_Fam_26_14_13            GACCCTAGACCCTA
Rev.of:Cele.WS201_Fam_349_14_1             GTCCCTAGTCCTTA
                                           * ****** ** **
Consensus:
                                           GnCCCTAGnCCcTA

GnCCCTAGnCCcTA
>Allfam_Fam_43_12_3  Nr. of seq. 3 Alignment length(with gaps) = 14 Alignment score = 0.674603 
Cele.WS201_Fam_33_12_8                     TAAA-AATAAAAA-
Crema.WS247_Fam_149_12_2                   TAAC-AATAAAAA-
Mhapla.WS247_Fam_4_14_16                   TAAANAATTAAAAT
                                           ***  *** **** 
Consensus:
                                           TAAaAATaAAAA

TAAaAATaAAAA
>Allfam_Fam_44_10_3  Nr. of seq. 3 Alignment length(with gaps) = 13 Alignment score = 0.632479 
Cbren.WS247_Fam_61_10_6                    A-AAAAAATCG--
Mhapla.WS247_Fam_301_11_1                  ATAAAAAATCG--
Cbrig.WS247_Fam_107_12_2                   A-AAAAATTCGAC
                                           * ***** ***  
Consensus:
                                           AAAAAAaTCG

AAAAAAaTCG
>Allfam_Fam_45_12_3  Nr. of seq. 3 Alignment length(with gaps) = 12 Alignment score = 0.851852 
Cbren.WS247_Fam_185_12_2                   TAGGTATAGGTA
Rev.of:Cele.WS201_Fam_23_12_13             TAGGTATAGGTA
Rev.of:Cele.WS201_Fam_32_12_8              TATGTATATGTA
                                           ** ***** ***
Consensus:
                                           TAgGTATAgGTA

TAgGTATAgGTA
>Allfam_Fam_46_11_3  Nr. of seq. 3 Alignment length(with gaps) = 11 Alignment score = 0.656566 
Cele.WS201_Fam_363_10_1                    TGG-GGAAAAA
Rev.of:Cbrig.WS247_Fam_112_11_2            TGGCTGAAAAA
Rev.of:Crema.WS247_Fam_75_11_4             TTGCTGAAAAN
                                           * *  ***** 
Consensus:
                                           TgGctGAAAAa

TgGctGAAAAa
>Allfam_Fam_47_11_3  Nr. of seq. 3 Alignment length(with gaps) = 11 Alignment score = 0.757576 
Cbren.WS247_Fam_402_11_1                   AGCCTTCAAAT
Rev.of:Cbrig.WS247_Fam_33_11_5             AGGCTTAAAAT
Rev.of:Crema.WS247_Fam_151_11_2            AGCCCTAAAAT
                                           ** * * ****
Consensus:
                                           AGcCtTaAAAT

AGcCtTaAAAT
>Allfam_Fam_48_10_3  Nr. of seq. 3 Alignment length(with gaps) = 10 Alignment score = 0.733333 
Cbrig.WS247_Fam_114_10_2                   CGAGAACCAA
Rev.of:Cbrig.WS247_Fam_274_10_1            CGAGACTCGA
Crema.WS247_Fam_345_10_1                   CGAGACTCAA
                                           *****  * *
Consensus:
                                           CGAGActCaA

CGAGActCaA
>Allfam_Fam_49_234_2  Nr. of seq. 2 Alignment length(with gaps) = 234 Alignment score = 0.709402 
Cbren.WS247_Fam_191_231_1                  ACACACCGTGCTGAAAACCTTCAAGATGTTCCACTTTCTCATTC--TGTCACATCTTATCCATCTGAATTCAGCTACGAGAAACTGCCAGAGCACGTTGTTCCAGTTGTTGTGGAGGAAACCGAGAAGAAGGATGAGCCATCATTGAAATCCAAGATTACCGGACTCTTCAAGAAGTCATCTGCTCATGCT-GACTATCCAATCTCTGAACAATACGATGGACCATTGGAATCA
Rev.of:Crema.WS247_Fam_152_231_1           ACATCTCGTGCTTCCAACATTCACGACATTCC--TCTCACAACCGAAGTCAACGCTTATCCATCCGAGTTCAGCTATGAGAAGCTACCAGAACATGTTGTTCCAGTTGTGGTGGAAGAAACTGAGAAGAAGGACGAGCCATCGTTGAAATCGAAGATTACTGGATTGTTCAAGAAGTCACCATCTCAT-CTCGACTATCCAATCTCCGAACAATACGACGGACCACTCGATTCG
                                           ***   ******   *** **** **  ****  * ** **  *   ****   ********** ** ******** ***** ** ***** ** ************** ***** ***** *********** ******** ******** ******** *** * ************ *  ***** ** ************** *********** ****** * ** ** 
Consensus:
                                           ACAcacCGTGCTgaaAACaTTCAaGAcaTTCCacTcTCaCAacCgaaGTCAaagCTTATCCATCcGAaTTCAGCTAcGAGAAaCTaCCAGAaCAcGTTGTTCCAGTTGTgGTGGAaGAAACcGAGAAGAAGGAcGAGCCATCaTTGAAATCcAAGATTACcGGAcTcTTCAAGAAGTCAcCagCTCATgCTcGACTATCCAATCTCcGAACAATACGAcGGACCAcTcGAaTCa

ACAcacCGTGCTgaaAACaTTCAaGAcaTTCCacTcTCaCAacCgaaGTCAaagCTTATCCATCcGAaTTCAGCTAcGAGAAaCTaCCAGAaCAcGTTGTTCCAGTTGTgGTGGAaGAAACcGAGAAGAAGGAcGAGCCATCaTTGAAATCcAAGATTACcGGAcTcTTCAAGAAGTCAcCagCTCATgCTcGACTATCCAATCTCcGAACAATACGAcGGACCAcTcGAaTCa
>Allfam_Fam_50_181_2  Nr. of seq. 2 Alignment length(with gaps) = 181 Alignment score = 0.701657 
Mhapla.WS247_Fam_18_177_5                  TCTAAAGGCCATAACTCATCCAAAAATATTAATATCTCCTTGAAATTTTGGGACATCTTAGATAAGATATAGATCTATATTTAAGCCAAAAATAAAGAAGCTGAGACATACCGAAAA-ATTTTTATAGGGCCTAGAATTTTTAATAGGAGAA-TTCATA--TAATTTNAAGGTCTCNAGAC
Mhapla.WS247_Fam_15_180_6                  TCTAAAGGCCATAACTCAGCCAAAAATGCTAAAATCTCCTTGAAATTTTGAGATATCTTAGATAAGATGTAGATCTATATTGATACAAAAAATCAAGAA-ATGTTATCGATTTAAAACATTTTTATAGGCCATAGAAGTTTTGATAGGAGAAGAACATATTTAATTTCAGAGTTACCTGAC
                                           ****************** ********  *** ***************** ** ************** ************ *  * ****** *****  **  *   *   **** *********** * ***** **** *********   ****  ****** *  **  *  ***
Consensus:
                                           TCTAAAGGCCATAACTCAgCCAAAAATacTAAaATCTCCTTGAAATTTTGaGAcATCTTAGATAAGATaTAGATCTATATTgAaaCaAAAAATaAAGAAgaTGagAcagAccgAAAAcATTTTTATAGGcCaTAGAAgTTTTaATAGGAGAAgaaCATAttTAATTTcAaaGTcaCcaGAC

TCTAAAGGCCATAACTCAgCCAAAAATacTAAaATCTCCTTGAAATTTTGaGAcATCTTAGATAAGATaTAGATCTATATTgAaaCaAAAAATaAAGAAgaTGagAcagAccgAAAAcATTTTTATAGGcCaTAGAAgTTTTaATAGGAGAAgaaCATAttTAATTTcAaaGTcaCcaGAC
>Allfam_Fam_51_108_2  Nr. of seq. 2 Alignment length(with gaps) = 108 Alignment score = 0.802469 
Cbrig.WS247_Fam_130_108_1                  GGAGAACGATATGCCAAGAAAGTCCCAGCTGACAACAAGATTCTCCAAGGTGATGGCCAACAGTTCGAAGCCAAAACACAGAATCAAGAGGACTTCACTCACATCAGT
Rev.of:Cele.WS201_Fam_167_108_1            GGAGAGAGGTATGCCAAGAAGGTTCCATCTGACAATAAGATCCTGCAAGGAGATGGTCAACATTTCGAAGCAAAGACACAGAACCAAGAAGACTTCACTCACATCAGT
                                           *****  * *********** ** *** ******* ***** ** ***** ***** ***** ******** ** ******** ***** ******************
Consensus:
                                           GGAGAaaGaTATGCCAAGAAaGTcCCAgCTGACAAcAAGATcCTcCAAGGaGATGGcCAACAgTTCGAAGCaAAaACACAGAAcCAAGAaGACTTCACTCACATCAGT

GGAGAaaGaTATGCCAAGAAaGTcCCAgCTGACAAcAAGATcCTcCAAGGaGATGGcCAACAgTTCGAAGCaAAaACACAGAAcCAAGAaGACTTCACTCACATCAGT
>Allfam_Fam_52_73_2  Nr. of seq. 2 Alignment length(with gaps) = 73 Alignment score = 0.636986 
Cele.WS201_Fam_35_63_7                     GGTCTGCTAAATCNAANNTTGTAGTTTGTAGTCTAGCAGACC-AAATTTNTTCAAAAC--C----NCTTG---
Cele.WS201_Fam_184_73_1                    GGTCTGCTAATTAAGACTTTGTAGTTTGTAGTCTAGCAGACCAAAATTTATTAAAAACTGCAGAAAATTGATG
                                           ********** *   *  ************************ ****** ** *****  *      ***   
Consensus:
                                           GGTCTGCTAAaTaaaActTTGTAGTTTGTAGTCTAGCAGACCaAAATTTaTTaAAAACtgCagaaaaTTGatg

GGTCTGCTAAaTaaaActTTGTAGTTTGTAGTCTAGCAGACCaAAATTTaTTaAAAACtgCagaaaaTTGatg
>Allfam_Fam_53_49_2  Nr. of seq. 2 Alignment length(with gaps) = 49 Alignment score = 0.636054 
Cbren.WS247_Fam_254_48_1                   TCCTTTTTGGCCTTGGCCTCAGTATCAGCCTTGGTCTTTGCTTC-AGCG
Crema.WS247_Fam_198_48_1                   TCCTTCTTAGCCTTGTCATCAGCTTCCTTCTTGGTCTTGGCTTCAAGA-
                                           ***** ** ****** * ****  **   ********* ***** **  
Consensus:
                                           TCCTTcTTaGCCTTGgCaTCAGcaTCagcCTTGGTCTTgGCTTCaAGag

TCCTTcTTaGCCTTGgCaTCAGcaTCagcCTTGGTCTTgGCTTCaAGag
>Allfam_Fam_54_45_2  Nr. of seq. 2 Alignment length(with gaps) = 45 Alignment score = 0.703704 
Cbren.WS247_Fam_50_45_6                    CATCGACCTCCACTTCTGATGCTCCAACCACCACAACCAAGAAAC
Cbrig.WS247_Fam_83_45_2                    CTTCCACCACAACCACTGAAGCTCCAACCACCACCACCACGGAAC
                                           * ** *** * **  **** ************** **** * ***
Consensus:
                                           CaTCcACCaCaACcaCTGAaGCTCCAACCACCACaACCAaGaAAC

CaTCcACCaCaACcaCTGAaGCTCCAACCACCACaACCAaGaAAC
>Allfam_Fam_55_43_2  Nr. of seq. 2 Alignment length(with gaps) = 43 Alignment score = 0.662791 
Cele.WS201_Fam_41_42_6                     CCGAAAA-TTTCCAAAACCGGCAATTGCCAAAATTGCCGATTG
Cele.WS201_Fam_73_42_3                     CTNAAAATTTTCGGCAACCGGCAATTGCCGAANTTGCCGAAC-
                                           *  **** ****   ************** ** *******   
Consensus:
                                           CcgAAAAtTTTCcaaAACCGGCAATTGCCaAAaTTGCCGAacg

CcgAAAAtTTTCcaaAACCGGCAATTGCCaAAaTTGCCGAacg
>Allfam_Fam_56_40_2  Nr. of seq. 2 Alignment length(with gaps) = 40 Alignment score = 0.666667 
Cbren.WS247_Fam_273_36_1                   GTCCGGATGTCC--TA--TTGCCTGTTTTTCTGTCTGTAT
Crema.WS247_Fam_214_40_1                   GTCCGGATGTCCACGAGTTTGTCTGTGTGTCTGTCTGTTT
                                           ************   *  *** **** * ********* *
Consensus:
                                           GTCCGGATGTCCacgAgtTTGcCTGTgTgTCTGTCTGTaT

GTCCGGATGTCCacgAgtTTGcCTGTgTgTCTGTCTGTaT
>Allfam_Fam_57_38_2  Nr. of seq. 2 Alignment length(with gaps) = 38 Alignment score = 0.640351 
Cele.WS201_Fam_3_34_124                    GAAATTCAAATTTT----CTGNGAAAANATTTTGGCGG
Cele.WS201_Fam_20_37_13                    G-AATTCAAATTTTAATTTTTTNAAAATATTTTGGCGG
                                           * ************     *   **** **********
Consensus:
                                           GaAATTCAAATTTTaattcTgtgAAAAtATTTTGGCGG

GaAATTCAAATTTTaattcTgtgAAAAtATTTTGGCGG
>Allfam_Fam_58_36_2  Nr. of seq. 2 Alignment length(with gaps) = 36 Alignment score = 0.648148 
Mhapla.WS247_Fam_91_32_2                   TTTTCCGGAAAATA-ATT--AAAAATAAT-TCTGAC
Mhapla.WS247_Fam_88_36_2                   TTTTCCGGAAAATACATTCTGAAATTAATCTTTAAC
                                           ************** ***   *** **** * * **
Consensus:
                                           TTTTCCGGAAAATAcATTctaAAAaTAATcTcTaAC

TTTTCCGGAAAATAcATTctaAAAaTAATcTcTaAC
>Allfam_Fam_59_34_2  Nr. of seq. 2 Alignment length(with gaps) = 34 Alignment score = 0.651961 
Crema.WS247_Fam_10_27_28                   ------GGAAGTCGGAAGTAAAATTCCTAATCC-
Crema.WS247_Fam_28_34_11                   GAAGTCGGAAGTCGGAAGTAAAATTTNTTATCCG
                                                 *******************  * **** 
Consensus:
                                           gaagtcGGAAGTCGGAAGTAAAATTccTaATCCg

gaagtcGGAAGTCGGAAGTAAAATTccTaATCCg
>Allfam_Fam_60_33_2  Nr. of seq. 2 Alignment length(with gaps) = 33 Alignment score = 0.656566 
Cele.WS201_Fam_270_29_1                    AAAAATCGATTTTTTC--AAAA--ATTTTCCAG
Cbren.WS247_Fam_130_32_2                   GAAAATC-ATTTTCTCGGAAAACGATTTTCCAG
                                            ****** ***** **  ****  *********
Consensus:
                                           aAAAATCgATTTTcTCggAAAAcgATTTTCCAG

aAAAATCgATTTTcTCggAAAAcgATTTTCCAG
>Allfam_Fam_61_33_2  Nr. of seq. 2 Alignment length(with gaps) = 33 Alignment score = 0.656566 
Cbren.WS247_Fam_129_32_2                   GCACTTGCAGATGTC-AAGATTATCAATAGAGC
Crema.WS247_Fam_234_33_1                   GCAATTGCACAATTCGAAAATTAGCAGTAGAGC
                                           *** ***** *  ** ** **** ** ******
Consensus:
                                           GCAaTTGCAcAagTCgAAaATTAgCAaTAGAGC

GCAaTTGCAcAagTCgAAaATTAgCAaTAGAGC
>Allfam_Fam_62_33_2  Nr. of seq. 2 Alignment length(with gaps) = 33 Alignment score = 0.717172 
Cele.WS201_Fam_242_33_1                    ATCCTCCTTGGGATCCTCCAGCATATCCACCGG
Rev.of:Crema.WS247_Fam_235_33_1            ATCCTCCTTGTCCAGCTCCAGCGTATCCTCCGG
                                           **********     ******* ***** ****
Consensus:
                                           ATCCTCCTTGgcaacCTCCAGCaTATCCaCCGG

ATCCTCCTTGgcaacCTCCAGCaTATCCaCCGG
>Allfam_Fam_63_32_2  Nr. of seq. 2 Alignment length(with gaps) = 32 Alignment score = 0.713542 
Cbrig.WS247_Fam_188_30_1                   CTATAAACTACAGAATCT-AGACTACAGAAG-
Cbren.WS247_Fam_131_31_2                   CTACAAACTACAAAAACTGAGACTA-AGAAGA
                                           *** ******** ** ** ****** ***** 
Consensus:
                                           CTAcAAACTACAaAAaCTgAGACTAcAGAAGa

CTAcAAACTACAaAAaCTgAGACTAcAGAAGa
>Allfam_Fam_64_32_2  Nr. of seq. 2 Alignment length(with gaps) = 32 Alignment score = 0.645833 
Cele.WS201_Fam_258_31_1                    AGTCATTTTTGGCCAATTTT-TGACTATTTTC
Cbrig.WS247_Fam_181_32_1                   AGCCATTTTTGACCTATTTTAAGCCAATTTGC
                                           ** ******** ** *****  * * **** *
Consensus:
                                           AGcCATTTTTGaCCaATTTTaaGaCaATTTgC

AGcCATTTTTGaCCaATTTTaaGaCaATTTgC
>Allfam_Fam_65_30_2  Nr. of seq. 2 Alignment length(with gaps) = 30 Alignment score = 0.666667 
Cbrig.WS247_Fam_17_29_12                   TGACCTAATTTT-TNGNATTTTCTAGGTCA
Rev.of:Cbrig.WS247_Fam_193_29_1            TGACCTAATTTTCTCGTA-TTTCTATTTCG
                                           ************ * * * ******  ** 
Consensus:
                                           TGACCTAATTTTcTcGtAtTTTCTAggTCa

TGACCTAATTTTcTcGtAtTTTCTAggTCa
>Allfam_Fam_66_29_2  Nr. of seq. 2 Alignment length(with gaps) = 29 Alignment score = 0.632184 
Cbrig.WS247_Fam_13_21_16                   GATTCCACCTCCACCAGCTCC--------
Rev.of:Cbrig.WS247_Fam_192_29_1            GATTCCACCTTCACCAGCTCCGATTCTCC
                                           ********** **********        
Consensus:
                                           GATTCCACCTcCACCAGCTCCgattctcc

GATTCCACCTcCACCAGCTCCgattctcc
>Allfam_Fam_67_29_2  Nr. of seq. 2 Alignment length(with gaps) = 29 Alignment score = 0.632184 
Cele.WS201_Fam_277_26_1                    ATTTACGGAGCTTCAAG--TTA-ATGTTG
Crema.WS247_Fam_257_29_1                   ATTTACGGAGCTAAATGTCTTATATGTGG
                                           ************  * *  *** **** *
Consensus:
                                           ATTTACGGAGCTaaAaGtcTTAtATGTgG

ATTTACGGAGCTaaAaGtcTTAtATGTgG
>Allfam_Fam_68_28_2  Nr. of seq. 2 Alignment length(with gaps) = 28 Alignment score = 0.630952 
Cbren.WS247_Fam_52_24_6                    CATCCGGACAGACAGACA-TC---NGGA
Rev.of:Cbren.WS247_Fam_26_28_13            CATCCGGACATACAGACACACAGATGGA
                                           ********** *******  *    ***
Consensus:
                                           CATCCGGACAgACAGACAcaCagatGGA

CATCCGGACAgACAGACAcaCagatGGA
>Allfam_Fam_69_27_2  Nr. of seq. 2 Alignment length(with gaps) = 27 Alignment score = 0.703704 
Cbren.WS247_Fam_99_27_3                    AAAGACTACAAAGACTACAAAGACTAC
Cele.WS201_Fam_51_27_4                     CTAGACTACCTAGACTACCTAGACTAC
                                             *******  *******  *******
Consensus:
                                           aaAGACTACaaAGACTACaaAGACTAC

aaAGACTACaaAGACTACaaAGACTAC
>Allfam_Fam_70_27_2  Nr. of seq. 2 Alignment length(with gaps) = 27 Alignment score = 0.703704 
Cbrig.WS247_Fam_201_27_1                   TACAGTGCTTACAGTGCTTACAGTGCT
Cele.WS201_Fam_114_27_2                    TACCGTACCTACAGTGCCTACCGTGCC
                                           *** ** * ******** *** **** 
Consensus:
                                           TACaGTaCcTACAGTGCcTACaGTGCc

TACaGTaCcTACAGTGCcTACaGTGCc
>Allfam_Fam_71_26_2  Nr. of seq. 2 Alignment length(with gaps) = 26 Alignment score = 0.685897 
Mhapla.WS247_Fam_107_22_2                  TTCTGATTTTTAAAAATTA-AAA---
Rev.of:Mhapla.WS247_Fam_46_26_3            TTCTGATTTTTTAAAATCAGAAAAAA
                                           *********** ***** * ***   
Consensus:
                                           TTCTGATTTTTaAAAATcAgAAAaaa

TTCTGATTTTTaAAAATcAgAAAaaa
>Allfam_Fam_72_26_2  Nr. of seq. 2 Alignment length(with gaps) = 26 Alignment score = 0.756410 
Crema.WS247_Fam_274_24_1                   GATCCTAGAGACTACTGTAACTCC--
Cbrig.WS247_Fam_91_26_2                    GATCCTAGAAACTACAGTAACCCCAG
                                           ********* ***** ***** **  
Consensus:
                                           GATCCTAGAaACTACaGTAACcCCag

GATCCTAGAaACTACaGTAACcCCag
>Allfam_Fam_73_26_2  Nr. of seq. 2 Alignment length(with gaps) = 26 Alignment score = 0.717949 
Cbren.WS247_Fam_306_25_1                   TTTTCG-AAAATTTTTCGGACCAAAT
Rev.of:Crema.WS247_Fam_265_26_1            TTTTCGAAAAAGTTTTCGGTCTAAAC
                                           ****** **** ******* * *** 
Consensus:
                                           TTTTCGaAAAAgTTTTCGGaCcAAAc

TTTTCGaAAAAgTTTTCGGaCcAAAc
>Allfam_Fam_74_26_2  Nr. of seq. 2 Alignment length(with gaps) = 26 Alignment score = 0.698718 
Cbrig.WS247_Fam_209_25_1                   ATTGAAATCTTGTTCATTGCCTAGA-
Rev.of:Cbrig.WS247_Fam_18_26_12            ATTGAAATCTAGGTCATGACCTAAAA
                                           ********** * ****  **** * 
Consensus:
                                           ATTGAAATCTaGgTCATgaCCTAaAa

ATTGAAATCTaGgTCATgaCCTAaAa
>Allfam_Fam_75_25_2  Nr. of seq. 2 Alignment length(with gaps) = 25 Alignment score = 0.713333 
Cbren.WS247_Fam_81_20_4                    GGTCCGATCCGGCCTGGCCT-----
Cbren.WS247_Fam_76_25_4                    GGTCCGATCCGGTCTGGCCTGGTCC
                                           ************ *******     
Consensus:
                                           GGTCCGATCCGGcCTGGCCTggtcc

GGTCCGATCCGGcCTGGCCTggtcc
>Allfam_Fam_76_25_2  Nr. of seq. 2 Alignment length(with gaps) = 25 Alignment score = 0.686667 
Mhapla.WS247_Fam_47_22_3                   TATTTTTGTATTTTTNTAANTT---
Rev.of:Mhapla.WS247_Fam_101_24_2           TATTTTTGTAATTTTGTAA-TTAAA
                                           ********** **** *** **   
Consensus:
                                           TATTTTTGTAaTTTTgTAAnTTaaa

TATTTTTGTAaTTTTgTAAnTTaaa
>Allfam_Fam_77_24_2  Nr. of seq. 2 Alignment length(with gaps) = 24 Alignment score = 0.638889 
Cele.WS201_Fam_56_22_4                     AA-A-TCGCAAAATTTCNAANAAA
Rev.of:Crema.WS247_Fam_124_24_2            AAGATTCGGAAAATTTCCGACAAA
                                           ** * *** ********  * ***
Consensus:
                                           AAgAtTCGcAAAATTTCcaAcAAA

AAgAtTCGcAAAATTTCcaAcAAA
>Allfam_Fam_78_23_2  Nr. of seq. 2 Alignment length(with gaps) = 23 Alignment score = 0.652174 
Cbren.WS247_Fam_335_21_1                   CA-AATTTTTTTCGGGA-TTTTT
Rev.of:Mhapla.WS247_Fam_103_23_2           CAGAATTTTTTTCCCAAGTTTTT
                                           ** **********   * *****
Consensus:
                                           CAgAATTTTTTTCccaAgTTTTT

CAgAATTTTTTTCccaAgTTTTT
>Allfam_Fam_79_23_2  Nr. of seq. 2 Alignment length(with gaps) = 23 Alignment score = 0.666667 
Cele.WS201_Fam_127_21_2                    TGGCT-AAAAATAGAGAA-TTTT
Crema.WS247_Fam_72_23_4                    TGGNTGAAAAATAGTCAANTTTT
                                           *** * ********  ** ****
Consensus:
                                           TGGcTgAAAAATAGacAAnTTTT

TGGcTgAAAAATAGacAAnTTTT
>Allfam_Fam_80_23_2  Nr. of seq. 2 Alignment length(with gaps) = 23 Alignment score = 0.659420 
Crema.WS247_Fam_15_21_19                   CTGAGGCTAACTGAGA-TTTTG-
Cele.WS201_Fam_123_22_2                    CTGAGGCTCTCT-AGATTTTTGG
                                           ********  ** *** ***** 
Consensus:
                                           CTGAGGCTaaCTgAGAtTTTTGg

CTGAGGCTaaCTgAGAtTTTTGg
>Allfam_Fam_81_23_2  Nr. of seq. 2 Alignment length(with gaps) = 23 Alignment score = 0.659420 
Crema.WS247_Fam_38_21_8                    T-TCAACAAGTTGTGTTTNTNT-
Crema.WS247_Fam_278_23_1                   TATCCACAAGTTGTGTTTTTGAC
                                           * ** ************* *   
Consensus:
                                           TaTCaACAAGTTGTGTTTtTgac

TaTCaACAAGTTGTGTTTtTgac
>Allfam_Fam_82_23_2  Nr. of seq. 2 Alignment length(with gaps) = 23 Alignment score = 0.681159 
Crema.WS247_Fam_90_21_3                    NT-GTGGCCTAACTTTT-NTGAT
Cele.WS201_Fam_288_23_1                    TTGGTGGCCTAACTTTTCCTTAT
                                            * **************  * **
Consensus:
                                           tTgGTGGCCTAACTTTTccTgAT

tTgGTGGCCTAACTTTTccTgAT
>Allfam_Fam_83_23_2  Nr. of seq. 2 Alignment length(with gaps) = 23 Alignment score = 0.681159 
Cbren.WS247_Fam_320_22_1                   CCGCCCACTTTTG-GGTTTAGCT
Crema.WS247_Fam_279_23_1                   CCGCCCACTATTGACCCTTAGCT
                                           ********* ***    ******
Consensus:
                                           CCGCCCACTaTTGacccTTAGCT

CCGCCCACTaTTGacccTTAGCT
>Allfam_Fam_84_23_2  Nr. of seq. 2 Alignment length(with gaps) = 23 Alignment score = 0.659420 
Cbrig.WS247_Fam_40_22_4                    AAAATTAGCCGAAAATCATGAA-
Rev.of:Crema.WS247_Fam_282_23_1            AAAATCAACTCAAAATCATGATT
                                           ***** * *  **********  
Consensus:
                                           AAAATcAaCccAAAATCATGAat

AAAATcAaCccAAAATCATGAat
>Allfam_Fam_85_23_2  Nr. of seq. 2 Alignment length(with gaps) = 23 Alignment score = 0.681159 
Mhapla.WS247_Fam_106_22_2                  AAATCAGAATT-ATTTAAGAAGA
Rev.of:Mhapla.WS247_Fam_104_23_2           AAATCAGAATTGATTAAAACCGA
                                           *********** *** **   **
Consensus:
                                           AAATCAGAATTgATTaAAaaaGA

AAATCAGAATTgATTaAAaaaGA
>Allfam_Fam_86_22_2  Nr. of seq. 2 Alignment length(with gaps) = 22 Alignment score = 0.636364 
Cbren.WS247_Fam_66_20_5                    AGCCAAAA--ATGGGTTTTCAG
Rev.of:Cbrig.WS247_Fam_231_21_1            AGCCAAAATCA-GGGTTTCAAG
                                           ********  * ******  **
Consensus:
                                           AGCCAAAAtcAtGGGTTTcaAG

AGCCAAAAtcAtGGGTTTcaAG
>Allfam_Fam_87_22_2  Nr. of seq. 2 Alignment length(with gaps) = 22 Alignment score = 0.666667 
Cbren.WS247_Fam_106_20_3                   GGCAANTTGCCAGAGAAAAC--
Rev.of:Mhapla.WS247_Fam_263_22_1           GGCAATTTGCGACAAAAAACCT
                                           ***** **** * * *****  
Consensus:
                                           GGCAAtTTGCcAcAaAAAACct

GGCAAtTTGCcAcAaAAAACct
>Allfam_Fam_88_22_2  Nr. of seq. 2 Alignment length(with gaps) = 22 Alignment score = 0.674242 
Cbren.WS247_Fam_108_20_3                   ACAAATTTCAG--ATTTGAGGC
Crema.WS247_Fam_134_21_2                   -CAAATTTAAGTCATTTTAGGC
                                            ******* **  **** ****
Consensus:
                                           aCAAATTTaAGtcATTTgAGGC

aCAAATTTaAGtcATTTgAGGC
>Allfam_Fam_89_22_2  Nr. of seq. 2 Alignment length(with gaps) = 22 Alignment score = 0.651515 
Cbren.WS247_Fam_167_20_2                   GCCTGACAGACCTGAGCACA--
Cele.WS201_Fam_290_22_1                    GCCTGACGGTCCTGAGGGCATG
                                           ******* * ******  **  
Consensus:
                                           GCCTGACaGaCCTGAGcaCAtg

GCCTGACaGaCCTGAGcaCAtg
>Allfam_Fam_90_22_2  Nr. of seq. 2 Alignment length(with gaps) = 22 Alignment score = 0.696970 
Cbren.WS247_Fam_352_20_1                   TACAGTAAGCTCA--AAAAAGC
Rev.of:Cbrig.WS247_Fam_222_21_1            TACAGTAA-CCCAGAAAAAAGC
                                           ******** * **  *******
Consensus:
                                           TACAGTAAgCcCAgaAAAAAGC

TACAGTAAgCcCAgaAAAAAGC
>Allfam_Fam_91_22_2  Nr. of seq. 2 Alignment length(with gaps) = 22 Alignment score = 0.643939 
Cbren.WS247_Fam_330_21_1                   TACAGTAATCCTAGAGGGTCA-
Rev.of:Crema.WS247_Fam_283_22_1            TACAGTATTCCTTGGGATTCAC
                                           ******* **** * *  *** 
Consensus:
                                           TACAGTAaTCCTaGaGagTCAc

TACAGTAaTCCTaGaGagTCAc
>Allfam_Fam_92_22_2  Nr. of seq. 2 Alignment length(with gaps) = 22 Alignment score = 0.674242 
Cbren.WS247_Fam_333_21_1                   -TCTACAGTAATCTCCATTTTT
Cbrig.WS247_Fam_42_21_4                    ATTTACCGTAAT-TCCATTTTG
                                            * *** ***** ******** 
Consensus:
                                           aTcTACaGTAATcTCCATTTTg

aTcTACaGTAATcTCCATTTTg
>Allfam_Fam_93_22_2  Nr. of seq. 2 Alignment length(with gaps) = 22 Alignment score = 0.681818 
Cbrig.WS247_Fam_5_21_47                    CATTTTTCATGATTTT-TGGNC
Cbren.WS247_Fam_55_22_6                    CATTTTTCAAGGTTTTCTAGGC
                                           ********* * **** * * *
Consensus:
                                           CATTTTTCAaGaTTTTcTaGgC

CATTTTTCAaGaTTTTcTaGgC
>Allfam_Fam_94_22_2  Nr. of seq. 2 Alignment length(with gaps) = 22 Alignment score = 0.712121 
Cbrig.WS247_Fam_63_21_3                    TTTTAAGTCG-TTTTNGACTAT
Rev.of:Cele.WS201_Fam_126_21_2             TTTT-AGTCGATTTTTGACTTT
                                           **** ***** **** **** *
Consensus:
                                           TTTTaAGTCGaTTTTtGACTaT

TTTTaAGTCGaTTTTtGACTaT
>Allfam_Fam_95_22_2  Nr. of seq. 2 Alignment length(with gaps) = 22 Alignment score = 0.666667 
Cbrig.WS247_Fam_226_21_1                   CTACAAACTACAAC-GCCTAGG
Cbren.WS247_Fam_322_22_1                   CTACAAATTGGAGCTGCCTAGG
                                           ******* *  * * *******
Consensus:
                                           CTACAAAcTacAaCtGCCTAGG

CTACAAAcTacAaCtGCCTAGG
>Allfam_Fam_96_22_2  Nr. of seq. 2 Alignment length(with gaps) = 22 Alignment score = 0.643939 
Cele.WS201_Fam_307_21_1                    AAAAGCCTAAAAAACCCCAAA-
Rev.of:Cbren.WS247_Fam_318_22_1            AACAGCCTGAAAAAACGCAGAC
                                           ** ***** ***** * ** * 
Consensus:
                                           AAaAGCCTaAAAAAaCcCAaAc

AAaAGCCTaAAAAAaCcCAaAc
>Allfam_Fam_97_22_2  Nr. of seq. 2 Alignment length(with gaps) = 22 Alignment score = 0.689394 
Crema.WS247_Fam_93_21_3                    GCTNAAAATNCNCATTTTTGA-
Cele.WS201_Fam_295_22_1                    TCTTAAAATGCACATTTTTTAA
                                            ** ***** * ******* * 
Consensus:
                                           gCTtAAAATgCaCATTTTTgAa

gCTtAAAATgCaCATTTTTgAa
>Allfam_Fam_98_22_2  Nr. of seq. 2 Alignment length(with gaps) = 22 Alignment score = 0.643939 
Crema.WS247_Fam_291_21_1                   AGGTGAAAAATTCAAATTTAT-
Rev.of:Mhapla.WS247_Fam_262_22_1           AAGTTTAAACTTTAAATTTATT
                                           * **  *** ** ******** 
Consensus:
                                           AaGTgaAAAaTTcAAATTTATt

AaGTgaAAAaTTcAAATTTATt
>Allfam_Fam_99_21_2  Nr. of seq. 2 Alignment length(with gaps) = 21 Alignment score = 0.650794 
Cbrig.WS247_Fam_16_19_14                   AAATTCTG--GTCCTTAAAAA
Mhapla.WS247_Fam_112_21_2                  AAATTCTGATGTTTTTAAACA
                                           ********  **  ***** *
Consensus:
                                           AAATTCTGatGTccTTAAAaA

AAATTCTGatGTccTTAAAaA
>Allfam_Fam_100_21_2  Nr. of seq. 2 Alignment length(with gaps) = 21 Alignment score = 0.650794 
Crema.WS247_Fam_91_19_3                    AAAAATCGATGAAATTTAN--
Rev.of:Cele.WS201_Fam_128_21_2             AAAAATCGATAAAATCTGTTG
                                           ********** **** *    
Consensus:
                                           AAAAATCGATaAAATcTattg

AAAAATCGATaAAATcTattg
>Allfam_Fam_101_21_2  Nr. of seq. 2 Alignment length(with gaps) = 21 Alignment score = 0.682540 
Cbrig.WS247_Fam_8_20_31                    AGCCTCAGTAAAAATTCC-TA
Rev.of:Cele.WS201_Fam_320_20_1             AG-CTCAGGAAAAATTCCAGA
                                           ** ***** *********  *
Consensus:
                                           AGcCTCAGgAAAAATTCCagA

AGcCTCAGgAAAAATTCCagA
>Allfam_Fam_102_21_2  Nr. of seq. 2 Alignment length(with gaps) = 21 Alignment score = 0.650794 
Cele.WS201_Fam_134_20_2                    GGCCTAGAATCTC-ACAACAT
Rev.of:Cbrig.WS247_Fam_223_21_1            GACCTAGAATCCCAATACCAT
                                           * ********* * * * ***
Consensus:
                                           GaCCTAGAATCcCaAcAaCAT

GaCCTAGAATCcCaAcAaCAT
>Allfam_Fam_103_21_2  Nr. of seq. 2 Alignment length(with gaps) = 21 Alignment score = 0.706349 
Cele.WS201_Fam_315_20_1                    TGTCGATTTACGGCGATCGA-
Rev.of:Crema.WS247_Fam_71_21_4             TGTCGATTTACGANGTTCTAA
                                           ************  * ** * 
Consensus:
                                           TGTCGATTTACGacGaTCgAa

TGTCGATTTACGacGaTCgAa
>Allfam_Fam_104_21_2  Nr. of seq. 2 Alignment length(with gaps) = 21 Alignment score = 0.650794 
Crema.WS247_Fam_301_20_1                   TGG-AAAGTTCTTTCGAAATT
Cele.WS201_Fam_83_21_3                     TGGCAACTTTCTACCGAAATT
                                           *** **  ****  *******
Consensus:
                                           TGGcAAagTTCTacCGAAATT

TGGcAAagTTCTacCGAAATT
>Allfam_Fam_105_21_2  Nr. of seq. 2 Alignment length(with gaps) = 21 Alignment score = 0.714286 
Crema.WS247_Fam_307_20_1                   GGAAAA-AGCTTAAATTTGAT
Cele.WS201_Fam_303_21_1                    TAAAAATAGCTTAAAATTGAT
                                             **** ******** *****
Consensus:
                                           gaAAAAtAGCTTAAAaTTGAT

gaAAAAtAGCTTAAAaTTGAT
>Allfam_Fam_106_21_2  Nr. of seq. 2 Alignment length(with gaps) = 21 Alignment score = 0.936508 
Cbrig.WS247_Fam_229_21_1                   GATTCGGTCGAGGTACTGGTG
Rev.of:Crema.WS247_Fam_293_21_1            GATTCAGTCGAGGTACTGGTG
                                           ***** ***************
Consensus:
                                           GATTCaGTCGAGGTACTGGTG

GATTCaGTCGAGGTACTGGTG
>Allfam_Fam_107_21_2  Nr. of seq. 2 Alignment length(with gaps) = 21 Alignment score = 0.698413 
Cele.WS201_Fam_81_21_3                     CTACAAACTACAAAATNAAAA
Cele.WS201_Fam_125_21_2                    CTACAAACTACATTATGCAGA
                                           ************  **  * *
Consensus:
                                           CTACAAACTACAaaATgaAaA

CTACAAACTACAaaATgaAaA
>Allfam_Fam_108_21_2  Nr. of seq. 2 Alignment length(with gaps) = 21 Alignment score = 0.682540 
Cele.WS201_Fam_132_21_2                    CAACTACCACAACTACCGTAC
Rev.of:Mhapla.WS247_Fam_44_21_3            CTTCTACCACAACAACAGCAC
                                           *  ********** ** * **
Consensus:
                                           CaaCTACCACAACaACaGcAC

CaaCTACCACAACaACaGcAC
>Allfam_Fam_109_20_2  Nr. of seq. 2 Alignment length(with gaps) = 20 Alignment score = 0.633333 
Cele.WS201_Fam_138_18_2                    AAATTGCCGG--AATTACGA
Cbrig.WS247_Fam_235_20_1                   AAATTGACGGCAAATTCAGA
                                           ****** ***  ****  **
Consensus:
                                           AAATTGaCGGcaAATTaaGA

AAATTGaCGGcaAATTaaGA
>Allfam_Fam_110_20_2  Nr. of seq. 2 Alignment length(with gaps) = 20 Alignment score = 0.683333 
Mhapla.WS247_Fam_50_18_3                   NTTTTTA-TA-GGCCTAGAA
Rev.of:Cele.WS201_Fam_312_20_1             ATGTTTACTACGGCCTAGAA
                                            * **** ** *********
Consensus:
                                           aTgTTTAcTAcGGCCTAGAA

aTgTTTAcTAcGGCCTAGAA
>Allfam_Fam_111_20_2  Nr. of seq. 2 Alignment length(with gaps) = 20 Alignment score = 0.700000 
Cbren.WS247_Fam_28_19_12                   TTTAGGCCGTT-CGGGCCGA
Rev.of:Cbren.WS247_Fam_163_20_2            TTTGGGCCGTTACAGGCCGT
                                           *** ******* * ***** 
Consensus:
                                           TTTaGGCCGTTaCaGGCCGa

TTTaGGCCGTTaCaGGCCGa
>Allfam_Fam_112_20_2  Nr. of seq. 2 Alignment length(with gaps) = 20 Alignment score = 0.708333 
Cbren.WS247_Fam_366_19_1                   TCAAAGGACC-CTATAATTG
Crema.WS247_Fam_136_19_2                   TCAAAGGACCTCGATATTT-
                                           ********** * *** ** 
Consensus:
                                           TCAAAGGACCtCgATAaTTg

TCAAAGGACCtCgATAaTTg
>Allfam_Fam_113_20_2  Nr. of seq. 2 Alignment length(with gaps) = 20 Alignment score = 0.641667 
Cele.WS201_Fam_24_19_12                    TTTATTTATTTAATT-AATA
Mhapla.WS247_Fam_30_19_4                   TTTATTTTTATAATTCAAG-
                                           ******* * ***** **  
Consensus:
                                           TTTATTTaTaTAATTcAAga

TTTATTTaTaTAATTcAAga
>Allfam_Fam_114_20_2  Nr. of seq. 2 Alignment length(with gaps) = 20 Alignment score = 0.633333 
Mhapla.WS247_Fam_276_19_1                  TTTTAT-TATTCGTGCGCTC
Crema.WS247_Fam_94_20_3                    TTTTCTGTATTCTTGTGCAC
                                           **** * ***** ** ** *
Consensus:
                                           TTTTaTgTATTCgTGcGCaC

TTTTaTgTATTCgTGcGCaC
>Allfam_Fam_115_20_2  Nr. of seq. 2 Alignment length(with gaps) = 20 Alignment score = 0.666667 
Cbren.WS247_Fam_14_20_23                   CTTAGCCTCTACAAANNNNC
Rev.of:Cbren.WS247_Fam_343_20_1            CTTAACCTCTACAGACAGTC
                                           **** ******** *    *
Consensus:
                                           CTTAaCCTCTACAaAcagtC

CTTAaCCTCTACAaAcagtC
>Allfam_Fam_116_20_2  Nr. of seq. 2 Alignment length(with gaps) = 20 Alignment score = 0.666667 
Cbren.WS247_Fam_164_20_2                   TCAACTGCTATTCCTTAGAC
Cbren.WS247_Fam_166_20_2                   TCAACTACTATATTTTTGAC
                                           ****** ****   ** ***
Consensus:
                                           TCAACTaCTATaccTTaGAC

TCAACTaCTATaccTTaGAC
>Allfam_Fam_117_20_2  Nr. of seq. 2 Alignment length(with gaps) = 20 Alignment score = 0.666667 
Cbren.WS247_Fam_339_20_1                   TGGTCTAGAATCCCAAAAAG
Crema.WS247_Fam_305_20_1                   TGGCCTAGTTTCCCAATAGG
                                           *** ****  ****** * *
Consensus:
                                           TGGcCTAGaaTCCCAAaAaG

TGGcCTAGaaTCCCAAaAaG
>Allfam_Fam_118_20_2  Nr. of seq. 2 Alignment length(with gaps) = 20 Alignment score = 0.733333 
Cbrig.WS247_Fam_99_20_2                    TGAGCCTACTTTTTGAGGAC
Rev.of:Crema.WS247_Fam_313_20_1            TCAGCCCAATTTTTGAGGTC
                                           * **** * ********* *
Consensus:
                                           TcAGCCcAaTTTTTGAGGaC

TcAGCCcAaTTTTTGAGGaC
>Allfam_Fam_119_19_2  Nr. of seq. 2 Alignment length(with gaps) = 19 Alignment score = 0.640351 
Cbren.WS247_Fam_60_15_6                    AATAGCAGTTGA-GAC---
Cbren.WS247_Fam_57_19_6                    AATAGCAGTTGATCACCCC
                                           ************  **   
Consensus:
                                           AATAGCAGTTGAtcACccc

AATAGCAGTTGAtcACccc
>Allfam_Fam_120_19_2  Nr. of seq. 2 Alignment length(with gaps) = 19 Alignment score = 0.657895 
Cbren.WS247_Fam_377_17_1                   AAA-TTTCAAAACTTTTT-
Crema.WS247_Fam_138_18_2                   AAAGATTCAAAA-TTTTTC
                                           ***  ******* ***** 
Consensus:
                                           AAAgaTTCAAAAcTTTTTc

AAAgaTTCAAAAcTTTTTc
>Allfam_Fam_121_19_2  Nr. of seq. 2 Alignment length(with gaps) = 19 Alignment score = 0.684211 
Cbren.WS247_Fam_373_18_1                   ATTCGTCC-TCCTTTTCTC
Crema.WS247_Fam_318_19_1                   ATTCCTCCTTTTTTTTCTC
                                           **** *** *  *******
Consensus:
                                           ATTCcTCCtTccTTTTCTC

ATTCcTCCtTccTTTTCTC
>Allfam_Fam_122_19_2  Nr. of seq. 2 Alignment length(with gaps) = 19 Alignment score = 0.754386 
Cbrig.WS247_Fam_244_18_1                   TTTTGAAAAAAAAAATT-T
Mhapla.WS247_Fam_114_19_2                  TTTTGAAGAAAAGAATTAT
                                           ******* **** **** *
Consensus:
                                           TTTTGAAaAAAAaAATTaT

TTTTGAAaAAAAaAATTaT
>Allfam_Fam_123_19_2  Nr. of seq. 2 Alignment length(with gaps) = 19 Alignment score = 0.789474 
Cbren.WS247_Fam_358_19_1                   GAAATGCGCCAAGACACAA
Cele.WS201_Fam_16_19_15                    GAATTGCGCCAAGGCACTA
                                           *** ********* *** *
Consensus:
                                           GAAaTGCGCCAAGaCACaA

GAAaTGCGCCAAGaCACaA
>Allfam_Fam_124_19_2  Nr. of seq. 2 Alignment length(with gaps) = 19 Alignment score = 0.719298 
Cbren.WS247_Fam_359_19_1                   TGACGCGTTTTCGGTGGGT
Cbrig.WS247_Fam_30_19_6                    TGACGCATTTTCAGTGCCT
                                           ****** ***** ***  *
Consensus:
                                           TGACGCaTTTTCaGTGccT

TGACGCaTTTTCaGTGccT
>Allfam_Fam_125_19_2  Nr. of seq. 2 Alignment length(with gaps) = 19 Alignment score = 0.649123 
Cbren.WS247_Fam_364_19_1                   AGTGGTCCCATGGGAGTTT
Rev.of:Cbrig.WS247_Fam_239_19_1            AATGGTTCCATGGCACTTC
                                           * **** ****** * ** 
Consensus:
                                           AaTGGTcCCATGGcAcTTc

AaTGGTcCCATGGcAcTTc
>Allfam_Fam_126_19_2  Nr. of seq. 2 Alignment length(with gaps) = 19 Alignment score = 0.649123 
Cbren.WS247_Fam_365_19_1                   GCCTAAACCCAAGGGTAAG
Cbrig.WS247_Fam_243_19_1                   TCCTAACCGCAAGAGTTAG
                                            ***** * **** ** **
Consensus:
                                           gCCTAAaCcCAAGaGTaAG

gCCTAAaCcCAAGaGTaAG
>Allfam_Fam_127_18_2  Nr. of seq. 2 Alignment length(with gaps) = 18 Alignment score = 0.629630 
Cbrig.WS247_Fam_72_14_3                    TATAAT--ATATAA--TA
Cele.WS201_Fam_328_18_1                    TATAATGCATATAATGTA
                                           ******  ******  **
Consensus:
                                           TATAATgcATATAAtgTA

TATAATgcATATAAtgTA
>Allfam_Fam_128_18_2  Nr. of seq. 2 Alignment length(with gaps) = 18 Alignment score = 0.629630 
Cbren.WS247_Fam_86_16_4                    ACCATGACCT--TTTTTA
Rev.of:Cele.WS201_Fam_86_17_3              A-CTTGACCTANTTTTTA
                                           * * ******  ******
Consensus:
                                           AcCaTGACCTanTTTTTA

AcCaTGACCTanTTTTTA
>Allfam_Fam_129_18_2  Nr. of seq. 2 Alignment length(with gaps) = 18 Alignment score = 0.629630 
Cbrig.WS247_Fam_251_16_1                   GA-TT-CTGGATTTTAAG
Rev.of:Crema.WS247_Fam_322_18_1            GAGTTCCTGGATTGGAAG
                                           ** ** *******  ***
Consensus:
                                           GAgTTcCTGGATTggAAG

GAgTTcCTGGATTggAAG
>Allfam_Fam_130_18_2  Nr. of seq. 2 Alignment length(with gaps) = 18 Alignment score = 0.666667 
Cbrig.WS247_Fam_255_16_1                   TTAATGGG--TTAATGTT
Rev.of:Crema.WS247_Fam_139_18_2            TTTATGGGTTTTAAGGTT
                                           ** *****  **** ***
Consensus:
                                           TTaATGGGttTTAAgGTT

TTaATGGGttTTAAgGTT
>Allfam_Fam_131_18_2  Nr. of seq. 2 Alignment length(with gaps) = 18 Alignment score = 0.703704 
Cbren.WS247_Fam_368_18_1                   TGTGACAAAAAAGAGGAG
Rev.of:Crema.WS247_Fam_323_18_1            AGGGACTAAAAACAGGAG
                                            * *** ***** *****
Consensus:
                                           aGgGACaAAAAAcAGGAG

aGgGACaAAAAAcAGGAG
>Allfam_Fam_132_18_2  Nr. of seq. 2 Alignment length(with gaps) = 18 Alignment score = 0.629630 
Cbren.WS247_Fam_376_18_1                   CCACGTCCACTGTTTCCA
Rev.of:Crema.WS247_Fam_321_18_1            CCATATCCACCGTATCCT
                                           ***  ***** ** *** 
Consensus:
                                           CCAcaTCCACcGTaTCCa

CCAcaTCCACcGTaTCCa
>Allfam_Fam_133_18_2  Nr. of seq. 2 Alignment length(with gaps) = 18 Alignment score = 0.629630 
Cele.WS201_Fam_323_18_1                    TTGTAGATCAACGGGGTC
Rev.of:Mhapla.WS247_Fam_52_18_3            TTGTGGTTCAATGGTGGC
                                           **** * **** ** * *
Consensus:
                                           TTGTaGaTCAAcGGgGgC

TTGTaGaTCAAcGGgGgC
>Allfam_Fam_134_17_2  Nr. of seq. 2 Alignment length(with gaps) = 17 Alignment score = 0.686275 
Crema.WS247_Fam_337_15_1                   AATCT--GAATCTTCAG
Rev.of:Cbrig.WS247_Fam_2_16_557            AATCTCAGAATC-TCAG
                                           *****  ***** ****
Consensus:
                                           AATCTcaGAATCtTCAG

AATCTcaGAATCtTCAG
>Allfam_Fam_135_17_2  Nr. of seq. 2 Alignment length(with gaps) = 17 Alignment score = 0.656863 
Cbren.WS247_Fam_385_16_1                   GAAATCTGACGTATAT-
Crema.WS247_Fam_144_16_2                   G-AATCTGACTAATATA
                                           * ********  **** 
Consensus:
                                           GaAATCTGACgaATATa

GaAATCTGACgaATATa
>Allfam_Fam_136_17_2  Nr. of seq. 2 Alignment length(with gaps) = 17 Alignment score = 0.686275 
Cbrig.WS247_Fam_44_16_4                    GATCCAA-GATCCTAAG
Cele.WS201_Fam_59_16_4                     GATCTAAGGAT-CTAAG
                                           **** ** *** *****
Consensus:
                                           GATCcAAgGATcCTAAG

GATCcAAgGATcCTAAG
>Allfam_Fam_137_17_2  Nr. of seq. 2 Alignment length(with gaps) = 17 Alignment score = 0.647059 
Cbrig.WS247_Fam_102_16_2                   TGAGA-TTTTTTAATTC
Rev.of:Cele.WS201_Fam_334_17_1             TCAAAGTTTTCTAATTC
                                           * * * **** ******
Consensus:
                                           TcAaAgTTTTcTAATTC

TcAaAgTTTTcTAATTC
>Allfam_Fam_138_17_2  Nr. of seq. 2 Alignment length(with gaps) = 17 Alignment score = 0.647059 
Cbrig.WS247_Fam_104_16_2                   CTCT-GGAACTCAGAAA
Rev.of:Crema.WS247_Fam_141_17_2            GTCTAGGAATTCCGAAA
                                            *** **** ** ****
Consensus:
                                           cTCTaGGAAcTCaGAAA

cTCTaGGAAcTCaGAAA
>Allfam_Fam_139_16_2  Nr. of seq. 2 Alignment length(with gaps) = 16 Alignment score = 0.635417 
Cele.WS201_Fam_4_11_82                     GTACTGTAGGG-----
Cele.WS201_Fam_339_16_1                    GTACTGTAGGGAGAGG
                                           ***********     
Consensus:
                                           GTACTGTAGGGagagg

GTACTGTAGGGagagg
>Allfam_Fam_140_16_2  Nr. of seq. 2 Alignment length(with gaps) = 16 Alignment score = 0.718750 
Cbrig.WS247_Fam_6_14_46                    GGTCCT-GGGTCCTG-
Rev.of:Cbren.WS247_Fam_179_16_2            GGTTCTGGGGTCCTGG
                                           *** ** ******** 
Consensus:
                                           GGTcCTgGGGTCCTGg

GGTcCTgGGGTCCTGg
>Allfam_Fam_141_16_2  Nr. of seq. 2 Alignment length(with gaps) = 16 Alignment score = 0.802083 
Cele.WS201_Fam_61_14_4                     ACGCTAT-ACGCTAT-
Cbrig.WS247_Fam_254_16_1                   ACGCTATAACGCTATA
                                           ******* ******* 
Consensus:
                                           ACGCTATaACGCTATa

ACGCTATaACGCTATa
>Allfam_Fam_142_16_2  Nr. of seq. 2 Alignment length(with gaps) = 16 Alignment score = 0.708333 
Cbrig.WS247_Fam_260_15_1                   TGTAAGC-TATGAGCT
Cele.WS201_Fam_139_16_2                    TATAAGCATATAAGCT
                                           * ***** *** ****
Consensus:
                                           TaTAAGCaTATaAGCT

TaTAAGCaTATaAGCT
>Allfam_Fam_143_16_2  Nr. of seq. 2 Alignment length(with gaps) = 16 Alignment score = 0.708333 
Crema.WS247_Fam_340_15_1                   C-GAAAAATTTTGAGG
Rev.of:Cele.WS201_Fam_60_16_4              CTGAAAAATTTTGCTG
                                           * ***********  *
Consensus:
                                           CtGAAAAATTTTGagG

CtGAAAAATTTTGagG
>Allfam_Fam_144_16_2  Nr. of seq. 2 Alignment length(with gaps) = 16 Alignment score = 0.697917 
Mhapla.WS247_Fam_56_15_3                   AAACAAGTTTTNAAA-
Rev.of:Mhapla.WS247_Fam_55_16_3            AAATAAGTTTTACAAT
                                           *** *******  ** 
Consensus:
                                           AAAcAAGTTTTaaAAt

AAAcAAGTTTTaaAAt
>Allfam_Fam_145_16_2  Nr. of seq. 2 Alignment length(with gaps) = 16 Alignment score = 0.708333 
Mhapla.WS247_Fam_57_15_3                   ATAATTTTAAGCTT-T
Cbrig.WS247_Fam_250_16_1                   AAAATTTTAGGCTTGT
                                           * ******* **** *
Consensus:
                                           AaAATTTTAaGCTTgT

AaAATTTTAaGCTTgT
>Allfam_Fam_146_16_2  Nr. of seq. 2 Alignment length(with gaps) = 16 Alignment score = 0.666667 
Cbren.WS247_Fam_380_16_1                   ACCCAGGTACTCATAT
Cbrig.WS247_Fam_69_16_3                    ACCCATGGACCCATAG
                                           ***** * ** **** 
Consensus:
                                           ACCCAgGgACcCATAg

ACCCAgGgACcCATAg
>Allfam_Fam_147_16_2  Nr. of seq. 2 Alignment length(with gaps) = 16 Alignment score = 0.750000 
Cbrig.WS247_Fam_1_16_1253                  AAATTCAGAAATTCAG
Rev.of:Cbrig.WS247_Fam_45_16_4             AGATTCAGAAACCCAG
                                           * *********  ***
Consensus:
                                           AaATTCAGAAAccCAG

AaATTCAGAAAccCAG
>Allfam_Fam_148_16_2  Nr. of seq. 2 Alignment length(with gaps) = 16 Alignment score = 0.833333 
Cbrig.WS247_Fam_21_16_12                   GATCCAGGGATCCAGG
Cele.WS201_Fam_87_16_3                     GTTCCAGGGTTCCAGG
                                           * ******* ******
Consensus:
                                           GaTCCAGGGaTCCAGG

GaTCCAGGGaTCCAGG
>Allfam_Fam_149_16_2  Nr. of seq. 2 Alignment length(with gaps) = 16 Alignment score = 0.666667 
Cbrig.WS247_Fam_106_16_2                   TCCAAGATTCCGAAAC
Rev.of:Cele.WS201_Fam_337_16_1             TCCAAAGTTCCGACAT
                                           *****  ****** * 
Consensus:
                                           TCCAAaaTTCCGAaAc

TCCAAaaTTCCGAaAc
>Allfam_Fam_150_16_2  Nr. of seq. 2 Alignment length(with gaps) = 16 Alignment score = 0.666667 
Cbrig.WS247_Fam_256_16_1                   TGGTCCTCTGGTCCAC
Rev.of:Cele.WS201_Fam_344_16_1             TGGTCCTTTGGCCCTT
                                           ******* *** **  
Consensus:
                                           TGGTCCTcTGGcCCac

TGGTCCTcTGGcCCac
>Allfam_Fam_151_16_2  Nr. of seq. 2 Alignment length(with gaps) = 16 Alignment score = 0.666667 
Cele.WS201_Fam_88_16_3                     AATTCCGGCAATCGGC
Rev.of:Mhapla.WS247_Fam_282_16_1           AATTTCGGGAAACGGG
                                           **** *** ** *** 
Consensus:
                                           AATTcCGGcAAaCGGc

AATTcCGGcAAaCGGc
>Allfam_Fam_152_15_2  Nr. of seq. 2 Alignment length(with gaps) = 15 Alignment score = 0.655556 
Mhapla.WS247_Fam_299_13_1                  AATTTTTG-GC-ATT
Cbrig.WS247_Fam_263_14_1                   AATTTTTGTGCTAT-
                                           ******** ** ** 
Consensus:
                                           AATTTTTGtGCtATt

AATTTTTGtGCtATt
>Allfam_Fam_153_15_2  Nr. of seq. 2 Alignment length(with gaps) = 15 Alignment score = 0.688889 
Cbren.WS247_Fam_85_14_4                    GCTACAGTAA-CCCT
Rev.of:Crema.WS247_Fam_338_15_1            GATACAGTAATCCCA
                                           * ******** *** 
Consensus:
                                           GaTACAGTAAtCCCa

GaTACAGTAAtCCCa
>Allfam_Fam_154_15_2  Nr. of seq. 2 Alignment length(with gaps) = 15 Alignment score = 0.655556 
Cbren.WS247_Fam_181_14_2                   TCAATAATCAATAA-
Rev.of:Mhapla.WS247_Fam_292_15_1           TCGATAATAAAAAAG
                                           ** ***** ** ** 
Consensus:
                                           TCaATAATaAAaAAg

TCaATAATaAAaAAg
>Allfam_Fam_155_15_2  Nr. of seq. 2 Alignment length(with gaps) = 15 Alignment score = 0.644444 
Cbren.WS247_Fam_393_15_1                   CGAAAAATTTTTTTT
Cbrig.WS247_Fam_28_15_7                    AGGAAGATTTTCTTT
                                            * ** ***** ***
Consensus:
                                           aGaAAaATTTTcTTT

aGaAAaATTTTcTTT
>Allfam_Fam_156_14_2  Nr. of seq. 2 Alignment length(with gaps) = 14 Alignment score = 0.690476 
Cele.WS201_Fam_361_11_1                    GTTGCGA-TTGC--
Rev.of:Cbren.WS247_Fam_180_14_2            GTTGCGAGTTGCGA
                                           ******* ****  
Consensus:
                                           GTTGCGAgTTGCga

GTTGCGAgTTGCga
>Allfam_Fam_157_14_2  Nr. of seq. 2 Alignment length(with gaps) = 14 Alignment score = 0.642857 
Cele.WS201_Fam_28_12_9                     CTACCTACCTAT--
Rev.of:Mhapla.WS247_Fam_295_14_1           CTACCTATATATTA
                                           *******  ***  
Consensus:
                                           CTACCTAcaTATta

CTACCTAcaTATta
>Allfam_Fam_158_14_2  Nr. of seq. 2 Alignment length(with gaps) = 14 Alignment score = 0.666667 
Crema.WS247_Fam_148_12_2                   CCGGGCCTGG--CT
Rev.of:Crema.WS247_Fam_147_14_2            CCGCGCCTGGATCT
                                           *** ******  **
Consensus:
                                           CCGcGCCTGGatCT

CCGcGCCTGGatCT
>Allfam_Fam_159_14_2  Nr. of seq. 2 Alignment length(with gaps) = 14 Alignment score = 0.809524 
Cbrig.WS247_Fam_10_14_28                   TCCTTATTCCTTAT
Rev.of:Crema.WS247_Fam_4_14_69             TCCTTCTTCCTTCT
                                           ***** ****** *
Consensus:
                                           TCCTTaTTCCTTaT

TCCTTaTTCCTTaT
>Allfam_Fam_160_14_2  Nr. of seq. 2 Alignment length(with gaps) = 14 Alignment score = 0.714286 
Cele.WS201_Fam_89_14_3                     AATTTTAAATTGGA
Rev.of:Mhapla.WS247_Fam_294_14_1           AATTACAAATTGTA
                                           ****  ****** *
Consensus:
                                           AATTacAAATTGgA

AATTacAAATTGgA
>Allfam_Fam_161_13_2  Nr. of seq. 2 Alignment length(with gaps) = 13 Alignment score = 0.705128 
Cbren.WS247_Fam_184_12_2                   ACATTTTCGCAA-
Crema.WS247_Fam_100_13_3                   ACATTTTCTGAAT
                                           ********  ** 
Consensus:
                                           ACATTTTCgcAAt

ACATTTTCgcAAt
>Allfam_Fam_162_13_2  Nr. of seq. 2 Alignment length(with gaps) = 13 Alignment score = 0.641026 
Cele.WS201_Fam_353_12_1                    AGTTATAT-AGTA
Rev.of:Mhapla.WS247_Fam_298_13_1           AGTTATATGAGGG
                                           ******** **  
Consensus:
                                           AGTTATATgAGga

AGTTATATgAGga
>Allfam_Fam_163_12_2  Nr. of seq. 2 Alignment length(with gaps) = 12 Alignment score = 0.666667 
Cbren.WS247_Fam_11_10_27                   CC-GGT-CTGGT
Rev.of:Cele.WS201_Fam_352_12_1             CCTGGTCCTGGT
                                           ** *** *****
Consensus:
                                           CCtGGTcCTGGT

CCtGGTcCTGGT
>Allfam_Fam_164_12_2  Nr. of seq. 2 Alignment length(with gaps) = 12 Alignment score = 0.694444 
Cele.WS201_Fam_30_10_9                     CGATCCATCC--
Rev.of:Cbrig.WS247_Fam_267_12_1            CCATCCATCCGT
                                           * ********  
Consensus:
                                           CcATCCATCCgt

CcATCCATCCgt
>Allfam_Fam_165_12_2  Nr. of seq. 2 Alignment length(with gaps) = 12 Alignment score = 0.694444 
Crema.WS247_Fam_35_10_9                    TTAATTTTTA--
Rev.of:Mhapla.WS247_Fam_10_12_8            ATAATTTTTAAA
                                            *********  
Consensus:
                                           aTAATTTTTAaa

aTAATTTTTAaa
>Allfam_Fam_166_12_2  Nr. of seq. 2 Alignment length(with gaps) = 12 Alignment score = 0.722222 
Mhapla.WS247_Fam_302_11_1                  CAGAATATA-AC
Rev.of:Cele.WS201_Fam_143_12_2             CAGAATATATTC
                                           *********  *
Consensus:
                                           CAGAATATAtaC

CAGAATATAtaC
>Allfam_Fam_167_11_2  Nr. of seq. 2 Alignment length(with gaps) = 11 Alignment score = 0.651515 
Cbren.WS247_Fam_89_10_4                    -GACAGTTTCA
Cele.WS201_Fam_147_11_2                    TGACAACTTCA
                                            ****  ****
Consensus:
                                           tGACAacTTCA

tGACAacTTCA
>Allfam_Fam_168_11_2  Nr. of seq. 2 Alignment length(with gaps) = 11 Alignment score = 0.696970 
Crema.WS247_Fam_347_10_1                   TCGC-TATCTT
Mhapla.WS247_Fam_126_11_2                  TCGCATAACTT
                                           **** ** ***
Consensus:
                                           TCGCaTAaCTT

TCGCaTAaCTT
>Allfam_Fam_169_11_2  Nr. of seq. 2 Alignment length(with gaps) = 11 Alignment score = 0.651515 
Mhapla.WS247_Fam_127_10_2                  -TATTTTAATG
Mhapla.WS247_Fam_59_11_3                   ATAATTTAATT
                                            ** ****** 
Consensus:
                                           aTAaTTTAATg

aTAaTTTAATg
>Allfam_Fam_170_11_2  Nr. of seq. 2 Alignment length(with gaps) = 11 Alignment score = 0.651515 
Mhapla.WS247_Fam_304_10_1                  GCAAATATTT-
Cele.WS201_Fam_18_11_14                    GCACATTTTTT
                                           *** ** *** 
Consensus:
                                           GCAaATaTTTt

GCAaATaTTTt
>Allfam_Fam_171_11_2  Nr. of seq. 2 Alignment length(with gaps) = 11 Alignment score = 0.636364 
Cbren.WS247_Fam_87_11_4                    ACTCATGGTGG
Rev.of:Crema.WS247_Fam_344_11_1            AATCGTGGTCG
                                           * ** **** *
Consensus:
                                           AaTCaTGGTcG

AaTCaTGGTcG
>Allfam_Fam_172_11_2  Nr. of seq. 2 Alignment length(with gaps) = 11 Alignment score = 0.757576 
Cbren.WS247_Fam_186_11_2                   CATCGCCTAAC
Cbrig.WS247_Fam_113_11_2                   CAGCGCCTGAC
                                           ** ***** **
Consensus:
                                           CAgCGCCTaAC

CAgCGCCTaAC
>Allfam_Fam_173_11_2  Nr. of seq. 2 Alignment length(with gaps) = 11 Alignment score = 0.636364 
Cbren.WS247_Fam_187_11_2                   AAAAAGGCCCA
Rev.of:Cbrig.WS247_Fam_272_11_1            AAACTTGCCCA
                                           ***   *****
Consensus:
                                           AAAaagGCCCA

AAAaagGCCCA
>Allfam_Fam_174_11_2  Nr. of seq. 2 Alignment length(with gaps) = 11 Alignment score = 0.757576 
Cbrig.WS247_Fam_111_11_2                   ATGGTAAGCCT
Crema.WS247_Fam_343_11_1                   ATCGTAATCCT
                                           ** **** ***
Consensus:
                                           ATcGTAAgCCT

ATcGTAAgCCT
>Allfam_Fam_175_11_2  Nr. of seq. 2 Alignment length(with gaps) = 11 Alignment score = 0.636364 
Cele.WS201_Fam_63_11_4                     TGGAGCGGTTT
Rev.of:Cele.WS201_Fam_358_11_1             TAGAGCACTTT
                                           * ****  ***
Consensus:
                                           TaGAGCacTTT

TaGAGCacTTT
>Allfam_Fam_176_10_2  Nr. of seq. 2 Alignment length(with gaps) = 10 Alignment score = 0.733333 
Cbren.WS247_Fam_31_10_10                   GACCAGCCTA
Cbrig.WS247_Fam_115_10_2                   GACCATTCTA
                                           *****  ***
Consensus:
                                           GACCAgcCTA

GACCAgcCTA
>Allfam_Fam_177_10_2  Nr. of seq. 2 Alignment length(with gaps) = 10 Alignment score = 0.733333 
Cbren.WS247_Fam_88_10_4                    CGATTTGGGC
Crema.WS247_Fam_76_10_4                    CGATTTCAGC
                                           ******  **
Consensus:
                                           CGATTTcaGC

CGATTTcaGC
>Allfam_Fam_178_10_2  Nr. of seq. 2 Alignment length(with gaps) = 10 Alignment score = 0.733333 
Cbrig.WS247_Fam_73_10_3                    CTTCAGAATC
Rev.of:Crema.WS247_Fam_77_10_4             TTTCAGTATC
                                            ***** ***
Consensus:
                                           cTTCAGaATC

cTTCAGaATC
>Allfam_Fam_179_254_1  Nr. of seq. 1 Alignment length(with gaps) = 254 Alignment score = 0.000000 
Cbrig.WS247_Fam_46_254_3                   TTTTTTTGATTTTTTGTCATAGAAACGTTCTACATTCAATTTCAAGTTACGTCCCAAAATTTCAGGCCCAAATCTCTTATTTGAACAAAGTTATTAAGGATTGTTCTAAGCATGTACTTAAGCCAAAATTCGGTTTCAGGCTTTTGTCCATAACTTCGTATCGAGAAGAGATCTCGATCTGATATTCGAATTCGGTACCTAAATTTGAATGTAAAACGTTTTCATAACAAAAAATCTCAAAAAATTGACAAACA
                                           **************************************************************************************************************************************************************************************************************************************************************
Consensus:
                                           TTTTTTTGATTTTTTGTCATAGAAACGTTCTACATTCAATTTCAAGTTACGTCCCAAAATTTCAGGCCCAAATCTCTTATTTGAACAAAGTTATTAAGGATTGTTCTAAGCATGTACTTAAGCCAAAATTCGGTTTCAGGCTTTTGTCCATAACTTCGTATCGAGAAGAGATCTCGATCTGATATTCGAATTCGGTACCTAAATTTGAATGTAAAACGTTTTCATAACAAAAAATCTCAAAAAATTGACAAACA

TTTTTTTGATTTTTTGTCATAGAAACGTTCTACATTCAATTTCAAGTTACGTCCCAAAATTTCAGGCCCAAATCTCTTATTTGAACAAAGTTATTAAGGATTGTTCTAAGCATGTACTTAAGCCAAAATTCGGTTTCAGGCTTTTGTCCATAACTTCGTATCGAGAAGAGATCTCGATCTGATATTCGAATTCGGTACCTAAATTTGAATGTAAAACGTTTTCATAACAAAAAATCTCAAAAAATTGACAAACA
>Allfam_Fam_180_226_1  Nr. of seq. 1 Alignment length(with gaps) = 226 Alignment score = 0.000000 
Cele.WS201_Fam_91_226_2                    AAATAGTTCATCTACAGCCCTAACTTTTAGTGCGTATTTTATTATTAAATGAAAACGACCATTTATAAGCAAAAATAGATAAATTTACGAAACTTTGAAAAATCACAAATCACTTCAAACCAACTTTTTTAGAAAAGTCTTTCAGAAACTTTGTAGCAAATTCCAAGCTCTTTCAGAAGATACCAAAAACATCCCAGTAGGTACAAGAAGCTCCAAGCAGTTACAG
                                           **********************************************************************************************************************************************************************************************************************************
Consensus:
                                           AAATAGTTCATCTACAGCCCTAACTTTTAGTGCGTATTTTATTATTAAATGAAAACGACCATTTATAAGCAAAAATAGATAAATTTACGAAACTTTGAAAAATCACAAATCACTTCAAACCAACTTTTTTAGAAAAGTCTTTCAGAAACTTTGTAGCAAATTCCAAGCTCTTTCAGAAGATACCAAAAACATCCCAGTAGGTACAAGAAGCTCCAAGCAGTTACAG

AAATAGTTCATCTACAGCCCTAACTTTTAGTGCGTATTTTATTATTAAATGAAAACGACCATTTATAAGCAAAAATAGATAAATTTACGAAACTTTGAAAAATCACAAATCACTTCAAACCAACTTTTTTAGAAAAGTCTTTCAGAAACTTTGTAGCAAATTCCAAGCTCTTTCAGAAGATACCAAAAACATCCCAGTAGGTACAAGAAGCTCCAAGCAGTTACAG
>Allfam_Fam_181_222_1  Nr. of seq. 1 Alignment length(with gaps) = 222 Alignment score = 0.000000 
Crema.WS247_Fam_62_222_4                   TTCTGATTAGACAACTACCTGATGCTGTCATCGGTGTCACATGCCGTAACCAACCATTCAGATTTGGGTTTTTCGAAAATACAAACTGCATTGAGAAATTGCGTATTTGGCTCGTGAGAGCACAAACTACATAATTCTAATTTTAATCCATTTCCTCCAGATAAATTACAGCCAGGCCAAAGCAGCAACTCGATAGATTTACTCATTCCAATCAGATTACTC
                                           ******************************************************************************************************************************************************************************************************************************
Consensus:
                                           TTCTGATTAGACAACTACCTGATGCTGTCATCGGTGTCACATGCCGTAACCAACCATTCAGATTTGGGTTTTTCGAAAATACAAACTGCATTGAGAAATTGCGTATTTGGCTCGTGAGAGCACAAACTACATAATTCTAATTTTAATCCATTTCCTCCAGATAAATTACAGCCAGGCCAAAGCAGCAACTCGATAGATTTACTCATTCCAATCAGATTACTC

TTCTGATTAGACAACTACCTGATGCTGTCATCGGTGTCACATGCCGTAACCAACCATTCAGATTTGGGTTTTTCGAAAATACAAACTGCATTGAGAAATTGCGTATTTGGCTCGTGAGAGCACAAACTACATAATTCTAATTTTAATCCATTTCCTCCAGATAAATTACAGCCAGGCCAAAGCAGCAACTCGATAGATTTACTCATTCCAATCAGATTACTC
>Allfam_Fam_182_218_1  Nr. of seq. 1 Alignment length(with gaps) = 218 Alignment score = 0.000000 
Cbren.WS247_Fam_192_218_1                  GGACTTGAAATCAGGGAATTATTGATTTAGTTTTTAGAAGCTTCTCAATTTTAACAGAATGATCAGATCAAATGATTCGTATAGACAGTGCATGTAAAGACGCTGGTCGTTGCTCAAAAAGCCCCGGCCCCCCGTCGGGAAGAGACAGAATTCACATACAACTGACTAATAAACCGCTCAATACAGACCGCCCCATTAAAATTATAAAAGGATGAAAG
                                           **************************************************************************************************************************************************************************************************************************
Consensus:
                                           GGACTTGAAATCAGGGAATTATTGATTTAGTTTTTAGAAGCTTCTCAATTTTAACAGAATGATCAGATCAAATGATTCGTATAGACAGTGCATGTAAAGACGCTGGTCGTTGCTCAAAAAGCCCCGGCCCCCCGTCGGGAAGAGACAGAATTCACATACAACTGACTAATAAACCGCTCAATACAGACCGCCCCATTAAAATTATAAAAGGATGAAAG

GGACTTGAAATCAGGGAATTATTGATTTAGTTTTTAGAAGCTTCTCAATTTTAACAGAATGATCAGATCAAATGATTCGTATAGACAGTGCATGTAAAGACGCTGGTCGTTGCTCAAAAAGCCCCGGCCCCCCGTCGGGAAGAGACAGAATTCACATACAACTGACTAATAAACCGCTCAATACAGACCGCCCCATTAAAATTATAAAAGGATGAAAG
>Allfam_Fam_183_200_1  Nr. of seq. 1 Alignment length(with gaps) = 200 Alignment score = 0.000000 
Cbrig.WS247_Fam_116_200_1                  AAATCTTTCAAAATCTAGGACCTACTCAAAAAGGAGAGGAAGATTCTTAAGATTTTCAAAGAATTCAGAAGACAGGTTCCAATCTTCAATACACTTTCGAACACAGCTAAACCTTTGACTGACCGAAATATCAGTCAGCCATAGCCGTCGGGGCTCGAAAGTGTAAAGGAAACCGGGAAATTGTCAAAAGAATACTAAGA
                                           ********************************************************************************************************************************************************************************************************
Consensus:
                                           AAATCTTTCAAAATCTAGGACCTACTCAAAAAGGAGAGGAAGATTCTTAAGATTTTCAAAGAATTCAGAAGACAGGTTCCAATCTTCAATACACTTTCGAACACAGCTAAACCTTTGACTGACCGAAATATCAGTCAGCCATAGCCGTCGGGGCTCGAAAGTGTAAAGGAAACCGGGAAATTGTCAAAAGAATACTAAGA

AAATCTTTCAAAATCTAGGACCTACTCAAAAAGGAGAGGAAGATTCTTAAGATTTTCAAAGAATTCAGAAGACAGGTTCCAATCTTCAATACACTTTCGAACACAGCTAAACCTTTGACTGACCGAAATATCAGTCAGCCATAGCCGTCGGGGCTCGAAAGTGTAAAGGAAACCGGGAAATTGTCAAAAGAATACTAAGA
>Allfam_Fam_184_200_1  Nr. of seq. 1 Alignment length(with gaps) = 200 Alignment score = 0.000000 
Cele.WS201_Fam_148_200_1                   TGTGGTCCAGAAGGTATGACTGAAAATTCACTTTTTCTGCTTGAACTTGGCAGATTTAAAATTTTTCAAAATGCTGTTTTCAAATTCTGAAAGAACTTAAAATTTGCTACAAAATGGCTACGGGAATTTCTAAAAAAGTTAGTTTCAAGCCAGAAATTAATTTTCAAAAATTGGAAAATCTATTAATTTTGTATATAAAT
                                           ********************************************************************************************************************************************************************************************************
Consensus:
                                           TGTGGTCCAGAAGGTATGACTGAAAATTCACTTTTTCTGCTTGAACTTGGCAGATTTAAAATTTTTCAAAATGCTGTTTTCAAATTCTGAAAGAACTTAAAATTTGCTACAAAATGGCTACGGGAATTTCTAAAAAAGTTAGTTTCAAGCCAGAAATTAATTTTCAAAAATTGGAAAATCTATTAATTTTGTATATAAAT

TGTGGTCCAGAAGGTATGACTGAAAATTCACTTTTTCTGCTTGAACTTGGCAGATTTAAAATTTTTCAAAATGCTGTTTTCAAATTCTGAAAGAACTTAAAATTTGCTACAAAATGGCTACGGGAATTTCTAAAAAAGTTAGTTTCAAGCCAGAAATTAATTTTCAAAAATTGGAAAATCTATTAATTTTGTATATAAAT
>Allfam_Fam_185_199_1  Nr. of seq. 1 Alignment length(with gaps) = 199 Alignment score = 0.000000 
Cbren.WS247_Fam_114_199_2                  CAGAGATCAGTATGGTCAAATCAAACAAACATAAAAACAAAGAATCAAATTAAAATAGAGAAGGAGTGAGACATACGAATGGATTTCACTAGAACTTGCAGGCAATTTTAAAAAGAAACTCTATCCATCTGTATGCTCCAAAAGACCACTGAAACCGTCGAATGGACCTCCGAAGAAGCGCAGACCCCCGAAGGAAAAG
                                           *******************************************************************************************************************************************************************************************************
Consensus:
                                           CAGAGATCAGTATGGTCAAATCAAACAAACATAAAAACAAAGAATCAAATTAAAATAGAGAAGGAGTGAGACATACGAATGGATTTCACTAGAACTTGCAGGCAATTTTAAAAAGAAACTCTATCCATCTGTATGCTCCAAAAGACCACTGAAACCGTCGAATGGACCTCCGAAGAAGCGCAGACCCCCGAAGGAAAAG

CAGAGATCAGTATGGTCAAATCAAACAAACATAAAAACAAAGAATCAAATTAAAATAGAGAAGGAGTGAGACATACGAATGGATTTCACTAGAACTTGCAGGCAATTTTAAAAAGAAACTCTATCCATCTGTATGCTCCAAAAGACCACTGAAACCGTCGAATGGACCTCCGAAGAAGCGCAGACCCCCGAAGGAAAAG
>Allfam_Fam_186_194_1  Nr. of seq. 1 Alignment length(with gaps) = 194 Alignment score = 0.000000 
Crema.WS247_Fam_49_194_5                   TCTCTAAATATCTCTGTTCGTATTACAGATACAGAAAAACGGTTTTCACCATTCGAACGAGCATATTTTCTTACATCAGATTCTATGGATTTCTAATTTCCTCACCCGTTTAGTTTTTATTTAAAACCAAAAAAGTGCTCATTTCCACGCGACATCATCATTTCCTAGGTTTTCCATACCTCGAAATATACAAA
                                           **************************************************************************************************************************************************************************************************
Consensus:
                                           TCTCTAAATATCTCTGTTCGTATTACAGATACAGAAAAACGGTTTTCACCATTCGAACGAGCATATTTTCTTACATCAGATTCTATGGATTTCTAATTTCCTCACCCGTTTAGTTTTTATTTAAAACCAAAAAAGTGCTCATTTCCACGCGACATCATCATTTCCTAGGTTTTCCATACCTCGAAATATACAAA

TCTCTAAATATCTCTGTTCGTATTACAGATACAGAAAAACGGTTTTCACCATTCGAACGAGCATATTTTCTTACATCAGATTCTATGGATTTCTAATTTCCTCACCCGTTTAGTTTTTATTTAAAACCAAAAAAGTGCTCATTTCCACGCGACATCATCATTTCCTAGGTTTTCCATACCTCGAAATATACAAA
>Allfam_Fam_187_192_1  Nr. of seq. 1 Alignment length(with gaps) = 192 Alignment score = 0.000000 
Cbren.WS247_Fam_115_192_2                  TTGTCAACTAATAAAATGCTAAGTAGATAAAATTGTACTCAATTTGTCAGTTGATCAATTTTTCTGTATCTATCAAGGAAACCGAGATATAGAACATCAATCCTTCCGTATCGCTATCCAGGCAGCAAGTGCGCTCTGCTGCTTTTCTGTTCAGACGCTCATATCTCAATCAGGAAAAACGACATCAAAAAG
                                           ************************************************************************************************************************************************************************************************
Consensus:
                                           TTGTCAACTAATAAAATGCTAAGTAGATAAAATTGTACTCAATTTGTCAGTTGATCAATTTTTCTGTATCTATCAAGGAAACCGAGATATAGAACATCAATCCTTCCGTATCGCTATCCAGGCAGCAAGTGCGCTCTGCTGCTTTTCTGTTCAGACGCTCATATCTCAATCAGGAAAAACGACATCAAAAAG

TTGTCAACTAATAAAATGCTAAGTAGATAAAATTGTACTCAATTTGTCAGTTGATCAATTTTTCTGTATCTATCAAGGAAACCGAGATATAGAACATCAATCCTTCCGTATCGCTATCCAGGCAGCAAGTGCGCTCTGCTGCTTTTCTGTTCAGACGCTCATATCTCAATCAGGAAAAACGACATCAAAAAG
>Allfam_Fam_188_192_1  Nr. of seq. 1 Alignment length(with gaps) = 192 Alignment score = 0.000000 
Crema.WS247_Fam_8_192_31                   TTCAGCTTCATTTTTCACCAAATTCAAAATAACTCATTTCATTCAGATCCTACTANAAAAAGAAAACCACCAATCGAAAGAACTCGTTGATTTACATCAAGTTCTATGGTTAATCTNTTTTCTCATCTTCTTATTTCATTTTTATGATCAAAAAACTGTCCGCGAGAAATCAATTTGACATTTTCGCCACTT
                                           ************************************************************************************************************************************************************************************************
Consensus:
                                           TTCAGCTTCATTTTTCACCAAATTCAAAATAACTCATTTCATTCAGATCCTACTANAAAAAGAAAACCACCAATCGAAAGAACTCGTTGATTTACATCAAGTTCTATGGTTAATCTNTTTTCTCATCTTCTTATTTCATTTTTATGATCAAAAAACTGTCCGCGAGAAATCAATTTGACATTTTCGCCACTT

TTCAGCTTCATTTTTCACCAAATTCAAAATAACTCATTTCATTCAGATCCTACTANAAAAAGAAAACCACCAATCGAAAGAACTCGTTGATTTACATCAAGTTCTATGGTTAATCTNTTTTCTCATCTTCTTATTTCATTTTTATGATCAAAAAACTGTCCGCGAGAAATCAATTTGACATTTTCGCCACTT
>Allfam_Fam_189_192_1  Nr. of seq. 1 Alignment length(with gaps) = 192 Alignment score = 0.000000 
Crema.WS247_Fam_19_192_15                  GTCCGATGAAAACGAAATGAGTTGCGTGTGATTTACTGAATTTCAGCATTCAATTTGGGCGAAAATTAGAAAATGAAGTCTTGCACAGCGTTTTTCGATTGTGAAACAAGAAAATAAGAAAAAGTGGACATTCTATCCATAGAACTAGAACNAACTCAACGAGATCTTTCTAATGGTATTTTCAGTATTACT
                                           ************************************************************************************************************************************************************************************************
Consensus:
                                           GTCCGATGAAAACGAAATGAGTTGCGTGTGATTTACTGAATTTCAGCATTCAATTTGGGCGAAAATTAGAAAATGAAGTCTTGCACAGCGTTTTTCGATTGTGAAACAAGAAAATAAGAAAAAGTGGACATTCTATCCATAGAACTAGAACNAACTCAACGAGATCTTTCTAATGGTATTTTCAGTATTACT

GTCCGATGAAAACGAAATGAGTTGCGTGTGATTTACTGAATTTCAGCATTCAATTTGGGCGAAAATTAGAAAATGAAGTCTTGCACAGCGTTTTTCGATTGTGAAACAAGAAAATAAGAAAAAGTGGACATTCTATCCATAGAACTAGAACNAACTCAACGAGATCTTTCTAATGGTATTTTCAGTATTACT
>Allfam_Fam_190_191_1  Nr. of seq. 1 Alignment length(with gaps) = 191 Alignment score = 0.000000 
Crema.WS247_Fam_50_191_5                   TTTCTCTATCAATATGACCTAATTTTATAAAATTTCCGTGAAAAATAAAGCCGTAATAAAGGATGGCCGATGACGTAAAAGTTGGTCCATTTCTTGGGTTTGTCAAACGTTTTTTCAACACATTTTCATTCGTAACTGTGTCAGTTTTGGTCGGAGCGCAAAGATTTTTATACCAATCGAAAGAGCTNGTT
                                           ***********************************************************************************************************************************************************************************************
Consensus:
                                           TTTCTCTATCAATATGACCTAATTTTATAAAATTTCCGTGAAAAATAAAGCCGTAATAAAGGATGGCCGATGACGTAAAAGTTGGTCCATTTCTTGGGTTTGTCAAACGTTTTTTCAACACATTTTCATTCGTAACTGTGTCAGTTTTGGTCGGAGCGCAAAGATTTTTATACCAATCGAAAGAGCTNGTT

TTTCTCTATCAATATGACCTAATTTTATAAAATTTCCGTGAAAAATAAAGCCGTAATAAAGGATGGCCGATGACGTAAAAGTTGGTCCATTTCTTGGGTTTGTCAAACGTTTTTTCAACACATTTTCATTCGTAACTGTGTCAGTTTTGGTCGGAGCGCAAAGATTTTTATACCAATCGAAAGAGCTNGTT
>Allfam_Fam_191_189_1  Nr. of seq. 1 Alignment length(with gaps) = 189 Alignment score = 0.000000 
Cbren.WS247_Fam_49_189_6                   ACGAAGTTGGTTGCTGGTTTTATTGAAAGGCTCTGTTTTCTAGGACCGGAGTGTCGATCAAAAAAGTAAAATATGGGAAATCCAAACGGTGGATTATCTTCTGATTGACCTGAAAAACCTCTTGTCAATTTCCCATTCTGAATGGATCCAAATTGACTGTGTAATGCATCATAATTCCTGACGAAACTG
                                           *********************************************************************************************************************************************************************************************
Consensus:
                                           ACGAAGTTGGTTGCTGGTTTTATTGAAAGGCTCTGTTTTCTAGGACCGGAGTGTCGATCAAAAAAGTAAAATATGGGAAATCCAAACGGTGGATTATCTTCTGATTGACCTGAAAAACCTCTTGTCAATTTCCCATTCTGAATGGATCCAAATTGACTGTGTAATGCATCATAATTCCTGACGAAACTG

ACGAAGTTGGTTGCTGGTTTTATTGAAAGGCTCTGTTTTCTAGGACCGGAGTGTCGATCAAAAAAGTAAAATATGGGAAATCCAAACGGTGGATTATCTTCTGATTGACCTGAAAAACCTCTTGTCAATTTCCCATTCTGAATGGATCCAAATTGACTGTGTAATGCATCATAATTCCTGACGAAACTG
>Allfam_Fam_192_185_1  Nr. of seq. 1 Alignment length(with gaps) = 185 Alignment score = 0.000000 
Cele.WS201_Fam_149_185_1                   CTGTAGTTTTTTGTCGCATTAATGCAAATTAAACTTCATTCTATAGAAAAATTGTAGAGCATCTTTTTAAAATAAAAATGAATTCAAAATCTTAAAAATGAGCAAAGTTATGAAAGTTTGAAAATTTGAAATTTTCAACAAAAATTTTTTTTGGAAATTTTGGGTCTCGGAAAGGTGCCGGGGTA
                                           *****************************************************************************************************************************************************************************************
Consensus:
                                           CTGTAGTTTTTTGTCGCATTAATGCAAATTAAACTTCATTCTATAGAAAAATTGTAGAGCATCTTTTTAAAATAAAAATGAATTCAAAATCTTAAAAATGAGCAAAGTTATGAAAGTTTGAAAATTTGAAATTTTCAACAAAAATTTTTTTTGGAAATTTTGGGTCTCGGAAAGGTGCCGGGGTA

CTGTAGTTTTTTGTCGCATTAATGCAAATTAAACTTCATTCTATAGAAAAATTGTAGAGCATCTTTTTAAAATAAAAATGAATTCAAAATCTTAAAAATGAGCAAAGTTATGAAAGTTTGAAAATTTGAAATTTTCAACAAAAATTTTTTTTGGAAATTTTGGGTCTCGGAAAGGTGCCGGGGTA
>Allfam_Fam_193_184_1  Nr. of seq. 1 Alignment length(with gaps) = 184 Alignment score = 0.000000 
Cbren.WS247_Fam_42_184_7                   GGCATCCAACCGGTCCGCACGTGTGCTCTTCCGGTCAAGGATCTCTGACAAGATAGATCCAGTGACCTTCCGAAGCACGTTGCCTGACAGATCGCGGTGGTTGGGCATCCAAAGTGTCTCATTGCTGTGTGGTGTAGGCGCACCTCAGACTATGAGCCTTCGACTNATCCCTCTTGGGTCAGTC
                                           ****************************************************************************************************************************************************************************************
Consensus:
                                           GGCATCCAACCGGTCCGCACGTGTGCTCTTCCGGTCAAGGATCTCTGACAAGATAGATCCAGTGACCTTCCGAAGCACGTTGCCTGACAGATCGCGGTGGTTGGGCATCCAAAGTGTCTCATTGCTGTGTGGTGTAGGCGCACCTCAGACTATGAGCCTTCGACTNATCCCTCTTGGGTCAGTC

GGCATCCAACCGGTCCGCACGTGTGCTCTTCCGGTCAAGGATCTCTGACAAGATAGATCCAGTGACCTTCCGAAGCACGTTGCCTGACAGATCGCGGTGGTTGGGCATCCAAAGTGTCTCATTGCTGTGTGGTGTAGGCGCACCTCAGACTATGAGCCTTCGACTNATCCCTCTTGGGTCAGTC
>Allfam_Fam_194_184_1  Nr. of seq. 1 Alignment length(with gaps) = 184 Alignment score = 0.000000 
Cele.WS201_Fam_44_184_5                    GAATACAGAACACCAATTATGTCCGAGAAAAAGATCCNACTCAGAATATNAACATANTCGAATTTGTCGGATGTATAAAGATTCCCGAAGACACTTTCCAATTACCCAAATTGTTCATATTCTAAATNANATTCTCTTACTAGAACACTCTTGGCCAATGTACGCAGCCGAACGTATCATAAGT
                                           ****************************************************************************************************************************************************************************************
Consensus:
                                           GAATACAGAACACCAATTATGTCCGAGAAAAAGATCCNACTCAGAATATNAACATANTCGAATTTGTCGGATGTATAAAGATTCCCGAAGACACTTTCCAATTACCCAAATTGTTCATATTCTAAATNANATTCTCTTACTAGAACACTCTTGGCCAATGTACGCAGCCGAACGTATCATAAGT

GAATACAGAACACCAATTATGTCCGAGAAAAAGATCCNACTCAGAATATNAACATANTCGAATTTGTCGGATGTATAAAGATTCCCGAAGACACTTTCCAATTACCCAAATTGTTCATATTCTAAATNANATTCTCTTACTAGAACACTCTTGGCCAATGTACGCAGCCGAACGTATCATAAGT
>Allfam_Fam_195_184_1  Nr. of seq. 1 Alignment length(with gaps) = 184 Alignment score = 0.000000 
Crema.WS247_Fam_2_184_98                   TTCACAAAAGTCTATATGAGAANTTCCAAAACTGTGCTTTCAACGTGTATTGTCTCTAACTTTTTTTCTGGATGAGATATCTGAAAACAGTAAAGTGCATTCGAATTGGCAATGGATTGTCTACTACTGTGCCAATTTTCAGCCAATAACGTTCAAACTGAACAAGGCCGCACACGCTTGAAGT
                                           ****************************************************************************************************************************************************************************************
Consensus:
                                           TTCACAAAAGTCTATATGAGAANTTCCAAAACTGTGCTTTCAACGTGTATTGTCTCTAACTTTTTTTCTGGATGAGATATCTGAAAACAGTAAAGTGCATTCGAATTGGCAATGGATTGTCTACTACTGTGCCAATTTTCAGCCAATAACGTTCAAACTGAACAAGGCCGCACACGCTTGAAGT

TTCACAAAAGTCTATATGAGAANTTCCAAAACTGTGCTTTCAACGTGTATTGTCTCTAACTTTTTTTCTGGATGAGATATCTGAAAACAGTAAAGTGCATTCGAATTGGCAATGGATTGTCTACTACTGTGCCAATTTTCAGCCAATAACGTTCAAACTGAACAAGGCCGCACACGCTTGAAGT
>Allfam_Fam_196_183_1  Nr. of seq. 1 Alignment length(with gaps) = 183 Alignment score = 0.000000 
Crema.WS247_Fam_44_183_6                   ATAATTTTANTGATTTCTAACCCGGGAGGATTCAAACCCGCGTCTACTGAAGTAAACCTCAGCCCGGATAGTATAGACTCCTTCACCCTCTGATCGAAGTGTGTCTAACCGGTACCGACACAGATAAGAATGGTGGGGGAAGTTAATTTCATAAAAAATACCCTGTTTTTAGGAATTTTAATT
                                           ***************************************************************************************************************************************************************************************
Consensus:
                                           ATAATTTTANTGATTTCTAACCCGGGAGGATTCAAACCCGCGTCTACTGAAGTAAACCTCAGCCCGGATAGTATAGACTCCTTCACCCTCTGATCGAAGTGTGTCTAACCGGTACCGACACAGATAAGAATGGTGGGGGAAGTTAATTTCATAAAAAATACCCTGTTTTTAGGAATTTTAATT

ATAATTTTANTGATTTCTAACCCGGGAGGATTCAAACCCGCGTCTACTGAAGTAAACCTCAGCCCGGATAGTATAGACTCCTTCACCCTCTGATCGAAGTGTGTCTAACCGGTACCGACACAGATAAGAATGGTGGGGGAAGTTAATTTCATAAAAAATACCCTGTTTTTAGGAATTTTAATT
>Allfam_Fam_197_183_1  Nr. of seq. 1 Alignment length(with gaps) = 183 Alignment score = 0.000000 
Crema.WS247_Fam_101_183_2                  AAATCTAATTTTCGGCCGTAAATTGGTGCTTCTGGTCATTTCTTTCGTCTTCTCTAAACAATACAGCTTTGTAGCTATGCGCAAATGAAAGAACGTGTTCGTTTCCACTAATACAATTACTTATCCTGATTATAACTGTCATTCTATGACTCAGACAACTCAATGAGACACAAAAACGGCTGA
                                           ***************************************************************************************************************************************************************************************
Consensus:
                                           AAATCTAATTTTCGGCCGTAAATTGGTGCTTCTGGTCATTTCTTTCGTCTTCTCTAAACAATACAGCTTTGTAGCTATGCGCAAATGAAAGAACGTGTTCGTTTCCACTAATACAATTACTTATCCTGATTATAACTGTCATTCTATGACTCAGACAACTCAATGAGACACAAAAACGGCTGA

AAATCTAATTTTCGGCCGTAAATTGGTGCTTCTGGTCATTTCTTTCGTCTTCTCTAAACAATACAGCTTTGTAGCTATGCGCAAATGAAAGAACGTGTTCGTTTCCACTAATACAATTACTTATCCTGATTATAACTGTCATTCTATGACTCAGACAACTCAATGAGACACAAAAACGGCTGA
>Allfam_Fam_198_182_1  Nr. of seq. 1 Alignment length(with gaps) = 182 Alignment score = 0.000000 
Cbrig.WS247_Fam_26_182_7                   CATGTCATAATTGTGCTAGAAAGATGCTTTTTAACCACCATGTTGAAAGATTCACTGAAGAGCGATGTCTAGAATAGTCCTCATTTTGAGCGTTTTTTAGGTCAAAATTACCGATTTTCTGTGAATTTTTTCAAGTATTCAACGGAAAGATGGCCGTGTCACTATATTTTAACCAGATTAAG
                                           **************************************************************************************************************************************************************************************
Consensus:
                                           CATGTCATAATTGTGCTAGAAAGATGCTTTTTAACCACCATGTTGAAAGATTCACTGAAGAGCGATGTCTAGAATAGTCCTCATTTTGAGCGTTTTTTAGGTCAAAATTACCGATTTTCTGTGAATTTTTTCAAGTATTCAACGGAAAGATGGCCGTGTCACTATATTTTAACCAGATTAAG

CATGTCATAATTGTGCTAGAAAGATGCTTTTTAACCACCATGTTGAAAGATTCACTGAAGAGCGATGTCTAGAATAGTCCTCATTTTGAGCGTTTTTTAGGTCAAAATTACCGATTTTCTGTGAATTTTTTCAAGTATTCAACGGAAAGATGGCCGTGTCACTATATTTTAACCAGATTAAG
>Allfam_Fam_199_182_1  Nr. of seq. 1 Alignment length(with gaps) = 182 Alignment score = 0.000000 
Mhapla.WS247_Fam_8_182_9                   ATAGGCCTATATTGACAGAAAAAATTAAGAAATTTTATCGTTTAGAAACGGATTTATAGGGCCTAGAANTTTTCAATNCAAAAATTTTCATTGAAACTTCAGAGTCCTCTGACTCAAAAGGCAATATCTCTGCCAAAAATGCGGAAACCTATNTTGAAAATTTGAGATATTTTAGANAAGAT
                                           **************************************************************************************************************************************************************************************
Consensus:
                                           ATAGGCCTATATTGACAGAAAAAATTAAGAAATTTTATCGTTTAGAAACGGATTTATAGGGCCTAGAANTTTTCAATNCAAAAATTTTCATTGAAACTTCAGAGTCCTCTGACTCAAAAGGCAATATCTCTGCCAAAAATGCGGAAACCTATNTTGAAAATTTGAGATATTTTAGANAAGAT

ATAGGCCTATATTGACAGAAAAAATTAAGAAATTTTATCGTTTAGAAACGGATTTATAGGGCCTAGAANTTTTCAATNCAAAAATTTTCATTGAAACTTCAGAGTCCTCTGACTCAAAAGGCAATATCTCTGCCAAAAATGCGGAAACCTATNTTGAAAATTTGAGATATTTTAGANAAGAT
>Allfam_Fam_200_181_1  Nr. of seq. 1 Alignment length(with gaps) = 181 Alignment score = 0.000000 
Cele.WS201_Fam_150_181_1                   TTTTTAACTTTTAAATCCACTAAAACTTGGAATGGTACAGAACATGCAAATTGTAATTTTAAGAACTGAATGTGGTTTCGAATATTCATGGATTGCTTTATTCGAACACTGACTCTGAAATATTTTGCATCCATTTGACTATTAATTGTCATATTATACCGAACACTACTAACTTTACTGG
                                           *************************************************************************************************************************************************************************************
Consensus:
                                           TTTTTAACTTTTAAATCCACTAAAACTTGGAATGGTACAGAACATGCAAATTGTAATTTTAAGAACTGAATGTGGTTTCGAATATTCATGGATTGCTTTATTCGAACACTGACTCTGAAATATTTTGCATCCATTTGACTATTAATTGTCATATTATACCGAACACTACTAACTTTACTGG

TTTTTAACTTTTAAATCCACTAAAACTTGGAATGGTACAGAACATGCAAATTGTAATTTTAAGAACTGAATGTGGTTTCGAATATTCATGGATTGCTTTATTCGAACACTGACTCTGAAATATTTTGCATCCATTTGACTATTAATTGTCATATTATACCGAACACTACTAACTTTACTGG
>Allfam_Fam_201_181_1  Nr. of seq. 1 Alignment length(with gaps) = 181 Alignment score = 0.000000 
Crema.WS247_Fam_45_181_6                   ATTCTTTCTTGTGTCGGATCCTGTAAGACTCGGTCAGTTACGCTGCGAGTAGTCTTACCTATGGGCTGTGTTTACTCACGGTAGACGCGGGATTGAATCCACCCGGGATAGAATATTTTAGAAATTTCATAAAAAGTATCAAAAAACAGTATAATTTCGTTTCTTTATGACTTCCAACACC
                                           *************************************************************************************************************************************************************************************
Consensus:
                                           ATTCTTTCTTGTGTCGGATCCTGTAAGACTCGGTCAGTTACGCTGCGAGTAGTCTTACCTATGGGCTGTGTTTACTCACGGTAGACGCGGGATTGAATCCACCCGGGATAGAATATTTTAGAAATTTCATAAAAAGTATCAAAAAACAGTATAATTTCGTTTCTTTATGACTTCCAACACC

ATTCTTTCTTGTGTCGGATCCTGTAAGACTCGGTCAGTTACGCTGCGAGTAGTCTTACCTATGGGCTGTGTTTACTCACGGTAGACGCGGGATTGAATCCACCCGGGATAGAATATTTTAGAAATTTCATAAAAAGTATCAAAAAACAGTATAATTTCGTTTCTTTATGACTTCCAACACC
>Allfam_Fam_202_181_1  Nr. of seq. 1 Alignment length(with gaps) = 181 Alignment score = 0.000000 
Mhapla.WS247_Fam_128_181_1                 TTTCTTTATTTTTTTATACAATATAGATCTATGTCTTATCTAACATATCCCAAAATATCTAGGAGATCGTTCGCATTTTAAGCCCCGAAATTTTTCATTTTGAGTCTGATGACTCTGAAAGATAAAAATTTTCTCCTGTTAAAAACTCTAACCCCTATAACTCAAAATTTTGAAGTTGAAA
                                           *************************************************************************************************************************************************************************************
Consensus:
                                           TTTCTTTATTTTTTTATACAATATAGATCTATGTCTTATCTAACATATCCCAAAATATCTAGGAGATCGTTCGCATTTTAAGCCCCGAAATTTTTCATTTTGAGTCTGATGACTCTGAAAGATAAAAATTTTCTCCTGTTAAAAACTCTAACCCCTATAACTCAAAATTTTGAAGTTGAAA

TTTCTTTATTTTTTTATACAATATAGATCTATGTCTTATCTAACATATCCCAAAATATCTAGGAGATCGTTCGCATTTTAAGCCCCGAAATTTTTCATTTTGAGTCTGATGACTCTGAAAGATAAAAATTTTCTCCTGTTAAAAACTCTAACCCCTATAACTCAAAATTTTGAAGTTGAAA
>Allfam_Fam_203_180_1  Nr. of seq. 1 Alignment length(with gaps) = 180 Alignment score = 0.000000 
Cbren.WS247_Fam_193_180_1                  TTTTTCTTAAAATGAAGCAATCGCTAAGATAATTCGGGGATATTTTCCCCAGTGGCTGTAGTGTCAAAAAAACATAATTTGAGCCCTGAGAAATGCCTAGTTAGGGCTGTGCAGCCAGGAATGCAAAAACGAAAATCCCAGTAGAAGTGGGATATAGGGTAAAATTTTGATGAATCACAA
                                           ************************************************************************************************************************************************************************************
Consensus:
                                           TTTTTCTTAAAATGAAGCAATCGCTAAGATAATTCGGGGATATTTTCCCCAGTGGCTGTAGTGTCAAAAAAACATAATTTGAGCCCTGAGAAATGCCTAGTTAGGGCTGTGCAGCCAGGAATGCAAAAACGAAAATCCCAGTAGAAGTGGGATATAGGGTAAAATTTTGATGAATCACAA

TTTTTCTTAAAATGAAGCAATCGCTAAGATAATTCGGGGATATTTTCCCCAGTGGCTGTAGTGTCAAAAAAACATAATTTGAGCCCTGAGAAATGCCTAGTTAGGGCTGTGCAGCCAGGAATGCAAAAACGAAAATCCCAGTAGAAGTGGGATATAGGGTAAAATTTTGATGAATCACAA
>Allfam_Fam_204_180_1  Nr. of seq. 1 Alignment length(with gaps) = 180 Alignment score = 0.000000 
Cele.WS201_Fam_151_180_1                   CAAAATATCTCTAGTTTTTAAAAAACAGTTCAAATTTTGGGTTCACTCTTATTACTTTACAGTGATTGTTACATTGTAGACTCTGTGGACTTGTCCAACTGTCTACGACGGCATGAGTTTAGTAAAAAGGTTGTACCATGAACTGAATCAAATTGGAAAATTTGGAAAATCTGCGAGAAT
                                           ************************************************************************************************************************************************************************************
Consensus:
                                           CAAAATATCTCTAGTTTTTAAAAAACAGTTCAAATTTTGGGTTCACTCTTATTACTTTACAGTGATTGTTACATTGTAGACTCTGTGGACTTGTCCAACTGTCTACGACGGCATGAGTTTAGTAAAAAGGTTGTACCATGAACTGAATCAAATTGGAAAATTTGGAAAATCTGCGAGAAT

CAAAATATCTCTAGTTTTTAAAAAACAGTTCAAATTTTGGGTTCACTCTTATTACTTTACAGTGATTGTTACATTGTAGACTCTGTGGACTTGTCCAACTGTCTACGACGGCATGAGTTTAGTAAAAAGGTTGTACCATGAACTGAATCAAATTGGAAAATTTGGAAAATCTGCGAGAAT
>Allfam_Fam_205_180_1  Nr. of seq. 1 Alignment length(with gaps) = 180 Alignment score = 0.000000 
Crema.WS247_Fam_3_180_79                   TTTTGAGATTTGGTCCAAGTGGACTTTTCTGCCAATACATTTTTTATCAGAACTCAGTCAGTTTTGGACGGATCNCAGAGATTTTTATACCATTCGAAAGCTCTCGTTTTTCTCTATAAAAATGATCTAATTTAAAAAAATTTTGTTCAAAAATAAAGTTGTAGTGACATTTCCGTCAAT
                                           ************************************************************************************************************************************************************************************
Consensus:
                                           TTTTGAGATTTGGTCCAAGTGGACTTTTCTGCCAATACATTTTTTATCAGAACTCAGTCAGTTTTGGACGGATCNCAGAGATTTTTATACCATTCGAAAGCTCTCGTTTTTCTCTATAAAAATGATCTAATTTAAAAAAATTTTGTTCAAAAATAAAGTTGTAGTGACATTTCCGTCAAT

TTTTGAGATTTGGTCCAAGTGGACTTTTCTGCCAATACATTTTTTATCAGAACTCAGTCAGTTTTGGACGGATCNCAGAGATTTTTATACCATTCGAAAGCTCTCGTTTTTCTCTATAAAAATGATCTAATTTAAAAAAATTTTGTTCAAAAATAAAGTTGTAGTGACATTTCCGTCAAT
>Allfam_Fam_206_180_1  Nr. of seq. 1 Alignment length(with gaps) = 180 Alignment score = 0.000000 
Crema.WS247_Fam_29_180_10                  AGCAGTTTTCAATGGTACGGAAACCCAGGAAAACAGGGCACGAGAGCGTCATCCTTTTGGCCCATAATAGTATGAAACATGTCAGTTAAAATAGTCTAAACGGTGCCGCTTCAGCTCTCTACAATTGAGGTCATTTGACCTTTCGAATTTCCAGTAAATCTAAGCAATACAGTGAAAAGT
                                           ************************************************************************************************************************************************************************************
Consensus:
                                           AGCAGTTTTCAATGGTACGGAAACCCAGGAAAACAGGGCACGAGAGCGTCATCCTTTTGGCCCATAATAGTATGAAACATGTCAGTTAAAATAGTCTAAACGGTGCCGCTTCAGCTCTCTACAATTGAGGTCATTTGACCTTTCGAATTTCCAGTAAATCTAAGCAATACAGTGAAAAGT

AGCAGTTTTCAATGGTACGGAAACCCAGGAAAACAGGGCACGAGAGCGTCATCCTTTTGGCCCATAATAGTATGAAACATGTCAGTTAAAATAGTCTAAACGGTGCCGCTTCAGCTCTCTACAATTGAGGTCATTTGACCTTTCGAATTTCCAGTAAATCTAAGCAATACAGTGAAAAGT
>Allfam_Fam_207_180_1  Nr. of seq. 1 Alignment length(with gaps) = 180 Alignment score = 0.000000 
Mhapla.WS247_Fam_21_180_4                  AAAATTTCGAGGTAACCAGACTCTAAAATCAATATCACGAAAATTCCTCCTACGATTTTAATGTAAATTTGGGATATTGTAGGTAAGACATTCATCCATCTATAAACAAAAAATTAAGAAATTTCACTTTCAAAATTTTGATTTATAGGGGTTTGAAGATTTTATTAGGCTAAAATAATT
                                           ************************************************************************************************************************************************************************************
Consensus:
                                           AAAATTTCGAGGTAACCAGACTCTAAAATCAATATCACGAAAATTCCTCCTACGATTTTAATGTAAATTTGGGATATTGTAGGTAAGACATTCATCCATCTATAAACAAAAAATTAAGAAATTTCACTTTCAAAATTTTGATTTATAGGGGTTTGAAGATTTTATTAGGCTAAAATAATT

AAAATTTCGAGGTAACCAGACTCTAAAATCAATATCACGAAAATTCCTCCTACGATTTTAATGTAAATTTGGGATATTGTAGGTAAGACATTCATCCATCTATAAACAAAAAATTAAGAAATTTCACTTTCAAAATTTTGATTTATAGGGGTTTGAAGATTTTATTAGGCTAAAATAATT
>Allfam_Fam_208_179_1  Nr. of seq. 1 Alignment length(with gaps) = 179 Alignment score = 0.000000 
Crema.WS247_Fam_63_179_4                   CACGTAATAAATAGAATTCGGGTCAGGACGTGTAACGCTTTCTCATGATGATAGGGATGAACAATACGAACAAAATGGTGGTGGCGGTTTTGGGTTATCTATCACGAACCTCGAGATCCAGGCGCTCAAAGTTTCCGTCCGTTCTCAGATTTCCTTCAAAAAGTGCATTTGCAAACTGA
                                           ***********************************************************************************************************************************************************************************
Consensus:
                                           CACGTAATAAATAGAATTCGGGTCAGGACGTGTAACGCTTTCTCATGATGATAGGGATGAACAATACGAACAAAATGGTGGTGGCGGTTTTGGGTTATCTATCACGAACCTCGAGATCCAGGCGCTCAAAGTTTCCGTCCGTTCTCAGATTTCCTTCAAAAAGTGCATTTGCAAACTGA

CACGTAATAAATAGAATTCGGGTCAGGACGTGTAACGCTTTCTCATGATGATAGGGATGAACAATACGAACAAAATGGTGGTGGCGGTTTTGGGTTATCTATCACGAACCTCGAGATCCAGGCGCTCAAAGTTTCCGTCCGTTCTCAGATTTCCTTCAAAAAGTGCATTTGCAAACTGA
>Allfam_Fam_209_179_1  Nr. of seq. 1 Alignment length(with gaps) = 179 Alignment score = 0.000000 
Mhapla.WS247_Fam_129_179_1                 TCATAGGACTTCGGCCACACCCATTAAGTTTTGAGAAGCAATAAGAAGCTTGGTAAGCCTTTTTAGAGTCAAATATGATTAGATCTCGTGTGTATGATTTGGTATAAGAACTAGAACCGCCACCGGATCCCACAAGCTAAAGTAGTGTTTCTCTATTTAGAAGCTCCAAATATGAAAAC
                                           ***********************************************************************************************************************************************************************************
Consensus:
                                           TCATAGGACTTCGGCCACACCCATTAAGTTTTGAGAAGCAATAAGAAGCTTGGTAAGCCTTTTTAGAGTCAAATATGATTAGATCTCGTGTGTATGATTTGGTATAAGAACTAGAACCGCCACCGGATCCCACAAGCTAAAGTAGTGTTTCTCTATTTAGAAGCTCCAAATATGAAAAC

TCATAGGACTTCGGCCACACCCATTAAGTTTTGAGAAGCAATAAGAAGCTTGGTAAGCCTTTTTAGAGTCAAATATGATTAGATCTCGTGTGTATGATTTGGTATAAGAACTAGAACCGCCACCGGATCCCACAAGCTAAAGTAGTGTTTCTCTATTTAGAAGCTCCAAATATGAAAAC
>Allfam_Fam_210_178_1  Nr. of seq. 1 Alignment length(with gaps) = 178 Alignment score = 0.000000 
Cele.WS201_Fam_152_178_1                   ATTTCGGAATTAGTTTGAGAATAAAAGAATCCATTAGTATTTGAAATAACGTTCAGTTCTCGAAATTAGATCAGAATAGTTTTATAAAATCCCGAGTTTTGTGGTCTTACGAGTTAAAAAAAAAACATCGTAGTTTATTGCTATAAATTGACAATTAACAATTAAATGGATACAACAC
                                           **********************************************************************************************************************************************************************************
Consensus:
                                           ATTTCGGAATTAGTTTGAGAATAAAAGAATCCATTAGTATTTGAAATAACGTTCAGTTCTCGAAATTAGATCAGAATAGTTTTATAAAATCCCGAGTTTTGTGGTCTTACGAGTTAAAAAAAAAACATCGTAGTTTATTGCTATAAATTGACAATTAACAATTAAATGGATACAACAC

ATTTCGGAATTAGTTTGAGAATAAAAGAATCCATTAGTATTTGAAATAACGTTCAGTTCTCGAAATTAGATCAGAATAGTTTTATAAAATCCCGAGTTTTGTGGTCTTACGAGTTAAAAAAAAAACATCGTAGTTTATTGCTATAAATTGACAATTAACAATTAAATGGATACAACAC
>Allfam_Fam_211_177_1  Nr. of seq. 1 Alignment length(with gaps) = 177 Alignment score = 0.000000 
Mhapla.WS247_Fam_22_177_4                  CGTAAATAGGCACAAACATACTAATAAACGTAACTTAAAGCGTTATAACGCGAATTCTAGCGTTTAAATCTCTTAGTAAATTGGGGATATTTTAGAGAAGACTATAATCAGAATTTATTCAAAAAATTAGAAAGATCTAAACCACCAAATTTTTGTAATCGTTACTGAAGTTTTTAG
                                           *********************************************************************************************************************************************************************************
Consensus:
                                           CGTAAATAGGCACAAACATACTAATAAACGTAACTTAAAGCGTTATAACGCGAATTCTAGCGTTTAAATCTCTTAGTAAATTGGGGATATTTTAGAGAAGACTATAATCAGAATTTATTCAAAAAATTAGAAAGATCTAAACCACCAAATTTTTGTAATCGTTACTGAAGTTTTTAG

CGTAAATAGGCACAAACATACTAATAAACGTAACTTAAAGCGTTATAACGCGAATTCTAGCGTTTAAATCTCTTAGTAAATTGGGGATATTTTAGAGAAGACTATAATCAGAATTTATTCAAAAAATTAGAAAGATCTAAACCACCAAATTTTTGTAATCGTTACTGAAGTTTTTAG
>Allfam_Fam_212_177_1  Nr. of seq. 1 Alignment length(with gaps) = 177 Alignment score = 0.000000 
Mhapla.WS247_Fam_130_177_1                 ACAAAAAATTAGAAAAATTTAATTTAGAAAATCGTTCCTAGAGGAGTCGGAATTTTCATTAATTTTAGAGCTTTATAATTAAAGTCAACAGACTCTAAGGGTCATTTCTCTAAAAATTGACGTCAGATCACCTAATAAATTTTGGATATTGTAGATAAGATGTATTCACATCTTTAC
                                           *********************************************************************************************************************************************************************************
Consensus:
                                           ACAAAAAATTAGAAAAATTTAATTTAGAAAATCGTTCCTAGAGGAGTCGGAATTTTCATTAATTTTAGAGCTTTATAATTAAAGTCAACAGACTCTAAGGGTCATTTCTCTAAAAATTGACGTCAGATCACCTAATAAATTTTGGATATTGTAGATAAGATGTATTCACATCTTTAC

ACAAAAAATTAGAAAAATTTAATTTAGAAAATCGTTCCTAGAGGAGTCGGAATTTTCATTAATTTTAGAGCTTTATAATTAAAGTCAACAGACTCTAAGGGTCATTTCTCTAAAAATTGACGTCAGATCACCTAATAAATTTTGGATATTGTAGATAAGATGTATTCACATCTTTAC
>Allfam_Fam_213_176_1  Nr. of seq. 1 Alignment length(with gaps) = 176 Alignment score = 0.000000 
Cbren.WS247_Fam_194_176_1                  TATAAACCTGCCTCTCATACCTAAAATTTGGCGGATTGGCAATAAGAATTGTATGTTTTTACTATCGGCATAATTATTACAACGATTTGACTAAGTTTCAGAAAACTTCAGCAAAGAATTGGAAAATTTTTTGGTTTAGGAGGCGACATTTTTGTCGAAAATTGGACAAATGTGAA
                                           ********************************************************************************************************************************************************************************
Consensus:
                                           TATAAACCTGCCTCTCATACCTAAAATTTGGCGGATTGGCAATAAGAATTGTATGTTTTTACTATCGGCATAATTATTACAACGATTTGACTAAGTTTCAGAAAACTTCAGCAAAGAATTGGAAAATTTTTTGGTTTAGGAGGCGACATTTTTGTCGAAAATTGGACAAATGTGAA

TATAAACCTGCCTCTCATACCTAAAATTTGGCGGATTGGCAATAAGAATTGTATGTTTTTACTATCGGCATAATTATTACAACGATTTGACTAAGTTTCAGAAAACTTCAGCAAAGAATTGGAAAATTTTTTGGTTTAGGAGGCGACATTTTTGTCGAAAATTGGACAAATGTGAA
>Allfam_Fam_214_174_1  Nr. of seq. 1 Alignment length(with gaps) = 174 Alignment score = 0.000000 
Cbren.WS247_Fam_19_174_17                  AAAATCCAAAAATATGACCTTTTTTATCCTGATATTTTAGGATTTTGGTCTATTTCTGTCCGCCCTGAAAAAGTTTGAGCTTCTAATGGTCCAGACTTGTGATAATTTGTTTCAATACGTTGTAGTTCATCATTTTGTGCTGTATTCTCGATTGAAAAATTAATTTTTTAGTCA
                                           ******************************************************************************************************************************************************************************
Consensus:
                                           AAAATCCAAAAATATGACCTTTTTTATCCTGATATTTTAGGATTTTGGTCTATTTCTGTCCGCCCTGAAAAAGTTTGAGCTTCTAATGGTCCAGACTTGTGATAATTTGTTTCAATACGTTGTAGTTCATCATTTTGTGCTGTATTCTCGATTGAAAAATTAATTTTTTAGTCA

AAAATCCAAAAATATGACCTTTTTTATCCTGATATTTTAGGATTTTGGTCTATTTCTGTCCGCCCTGAAAAAGTTTGAGCTTCTAATGGTCCAGACTTGTGATAATTTGTTTCAATACGTTGTAGTTCATCATTTTGTGCTGTATTCTCGATTGAAAAATTAATTTTTTAGTCA
>Allfam_Fam_215_174_1  Nr. of seq. 1 Alignment length(with gaps) = 174 Alignment score = 0.000000 
Cbren.WS247_Fam_116_174_2                  CTTCGACTGTTGTCTTCCGCTCATGCTATATAGACCTGGACATCAATGAGAGCATTCGTAACCAGCCCCTCGTAAGAACTCCGGTTCTCGCCCGTTGGCGGTTTATTCTCGTTCAGGATCTAACAGCTTCTAGATGAATCACAAAGAAGATATGCTTCACTGTCTGATCTCGAA
                                           ******************************************************************************************************************************************************************************
Consensus:
                                           CTTCGACTGTTGTCTTCCGCTCATGCTATATAGACCTGGACATCAATGAGAGCATTCGTAACCAGCCCCTCGTAAGAACTCCGGTTCTCGCCCGTTGGCGGTTTATTCTCGTTCAGGATCTAACAGCTTCTAGATGAATCACAAAGAAGATATGCTTCACTGTCTGATCTCGAA

CTTCGACTGTTGTCTTCCGCTCATGCTATATAGACCTGGACATCAATGAGAGCATTCGTAACCAGCCCCTCGTAAGAACTCCGGTTCTCGCCCGTTGGCGGTTTATTCTCGTTCAGGATCTAACAGCTTCTAGATGAATCACAAAGAAGATATGCTTCACTGTCTGATCTCGAA
>Allfam_Fam_216_174_1  Nr. of seq. 1 Alignment length(with gaps) = 174 Alignment score = 0.000000 
Cele.WS201_Fam_65_174_3                    TTAATCAGAAATATATTGAACTTTTGAAACATGTCTCAACTTTTATTTTTTTTAGATTACGATGGCTCGTTTTTCAAGCTATGAATAACTTTCAAGTTTTTTGAAATAACTGGAACTATTTTTTAAAATGAGTGTGTATATGTACAAACGCATGGCATTCATATACATATAGAT
                                           ******************************************************************************************************************************************************************************
Consensus:
                                           TTAATCAGAAATATATTGAACTTTTGAAACATGTCTCAACTTTTATTTTTTTTAGATTACGATGGCTCGTTTTTCAAGCTATGAATAACTTTCAAGTTTTTTGAAATAACTGGAACTATTTTTTAAAATGAGTGTGTATATGTACAAACGCATGGCATTCATATACATATAGAT

TTAATCAGAAATATATTGAACTTTTGAAACATGTCTCAACTTTTATTTTTTTTAGATTACGATGGCTCGTTTTTCAAGCTATGAATAACTTTCAAGTTTTTTGAAATAACTGGAACTATTTTTTAAAATGAGTGTGTATATGTACAAACGCATGGCATTCATATACATATAGAT
>Allfam_Fam_217_174_1  Nr. of seq. 1 Alignment length(with gaps) = 174 Alignment score = 0.000000 
Crema.WS247_Fam_78_174_3                   TGGTATAAAAATCTTCAAGATCCGACAAAAACTGAGAACGTTATAGAAGAAACCGTTTTGGTAGTAAAGTTGGACGATCACTCAAAGTATGGCCATCTCTCATTGGAGCTTCATTTTTTATGAAAATTTTTTCAATCCAGGTCATTTTGATAGAGGAGAATACGGGCTTTCTGA
                                           ******************************************************************************************************************************************************************************
Consensus:
                                           TGGTATAAAAATCTTCAAGATCCGACAAAAACTGAGAACGTTATAGAAGAAACCGTTTTGGTAGTAAAGTTGGACGATCACTCAAAGTATGGCCATCTCTCATTGGAGCTTCATTTTTTATGAAAATTTTTTCAATCCAGGTCATTTTGATAGAGGAGAATACGGGCTTTCTGA

TGGTATAAAAATCTTCAAGATCCGACAAAAACTGAGAACGTTATAGAAGAAACCGTTTTGGTAGTAAAGTTGGACGATCACTCAAAGTATGGCCATCTCTCATTGGAGCTTCATTTTTTATGAAAATTTTTTCAATCCAGGTCATTTTGATAGAGGAGAATACGGGCTTTCTGA
>Allfam_Fam_218_172_1  Nr. of seq. 1 Alignment length(with gaps) = 172 Alignment score = 0.000000 
Cbren.WS247_Fam_195_172_1                  GCTATCTCACAGGTAAAATCAATTTTTATGCATATAAGTTGCCATTCCAACAGCTCGTCTGCCCAAGGAATTCTTACAATCCGCCTCAGAATAGTTTCAAGAACCCTCAAAAAAGCCAAAAAGTGATGGTCACGGAATGGCGATTCCGAGTGTTTCATGTTAAATAAAACAG
                                           ****************************************************************************************************************************************************************************
Consensus:
                                           GCTATCTCACAGGTAAAATCAATTTTTATGCATATAAGTTGCCATTCCAACAGCTCGTCTGCCCAAGGAATTCTTACAATCCGCCTCAGAATAGTTTCAAGAACCCTCAAAAAAGCCAAAAAGTGATGGTCACGGAATGGCGATTCCGAGTGTTTCATGTTAAATAAAACAG

GCTATCTCACAGGTAAAATCAATTTTTATGCATATAAGTTGCCATTCCAACAGCTCGTCTGCCCAAGGAATTCTTACAATCCGCCTCAGAATAGTTTCAAGAACCCTCAAAAAAGCCAAAAAGTGATGGTCACGGAATGGCGATTCCGAGTGTTTCATGTTAAATAAAACAG
>Allfam_Fam_219_172_1  Nr. of seq. 1 Alignment length(with gaps) = 172 Alignment score = 0.000000 
Cele.WS201_Fam_153_172_1                   CAAACATAGGCAACCAAAAATATTTTCCAAGTTTTTATTGATTTGTTGCACATTGAAAAAAACTTTTTTCGGGTTTTTTAAAATGAATATCATAGCTACAGAAACGGTTGTACACTTTTCTGAAAATACAAAAAATTTGCAATTTTTATAGCTAGGAGACTTTTTGAATGCC
                                           ****************************************************************************************************************************************************************************
Consensus:
                                           CAAACATAGGCAACCAAAAATATTTTCCAAGTTTTTATTGATTTGTTGCACATTGAAAAAAACTTTTTTCGGGTTTTTTAAAATGAATATCATAGCTACAGAAACGGTTGTACACTTTTCTGAAAATACAAAAAATTTGCAATTTTTATAGCTAGGAGACTTTTTGAATGCC

CAAACATAGGCAACCAAAAATATTTTCCAAGTTTTTATTGATTTGTTGCACATTGAAAAAAACTTTTTTCGGGTTTTTTAAAATGAATATCATAGCTACAGAAACGGTTGTACACTTTTCTGAAAATACAAAAAATTTGCAATTTTTATAGCTAGGAGACTTTTTGAATGCC
>Allfam_Fam_220_171_1  Nr. of seq. 1 Alignment length(with gaps) = 171 Alignment score = 0.000000 
Cbren.WS247_Fam_196_171_1                  AGAGCGAGATTTGTGAGAAATTCCGAGAAATGAGCCTTCGAAACACGTATACCTGATTTTTGAGAAAATTTCGCAAAAACTGAATTTTGTTCGTTCAATATAGTTTAATCGGTATTGATCTGTTTCGATAACGCTAACGTTGGCTTCTCCGATCGTGTTCGAACTGAATCG
                                           ***************************************************************************************************************************************************************************
Consensus:
                                           AGAGCGAGATTTGTGAGAAATTCCGAGAAATGAGCCTTCGAAACACGTATACCTGATTTTTGAGAAAATTTCGCAAAAACTGAATTTTGTTCGTTCAATATAGTTTAATCGGTATTGATCTGTTTCGATAACGCTAACGTTGGCTTCTCCGATCGTGTTCGAACTGAATCG

AGAGCGAGATTTGTGAGAAATTCCGAGAAATGAGCCTTCGAAACACGTATACCTGATTTTTGAGAAAATTTCGCAAAAACTGAATTTTGTTCGTTCAATATAGTTTAATCGGTATTGATCTGTTTCGATAACGCTAACGTTGGCTTCTCCGATCGTGTTCGAACTGAATCG
>Allfam_Fam_221_171_1  Nr. of seq. 1 Alignment length(with gaps) = 171 Alignment score = 0.000000 
Crema.WS247_Fam_79_171_3                   TGTCATTTTCAGGTTTCTTTTTTACAAAAATATCAATTTTACGTGACTAGAAGTAAAAAAACATGTGAAAATTACAGATTTATGTCAAAAAGCAATCTAAAACAGTCAAAATCGACCAAATTTCGCNAACGCGCCAAAGGTGCGCCAGTCTCTCTGCCTACTGCTGAAAAA
                                           ***************************************************************************************************************************************************************************
Consensus:
                                           TGTCATTTTCAGGTTTCTTTTTTACAAAAATATCAATTTTACGTGACTAGAAGTAAAAAAACATGTGAAAATTACAGATTTATGTCAAAAAGCAATCTAAAACAGTCAAAATCGACCAAATTTCGCNAACGCGCCAAAGGTGCGCCAGTCTCTCTGCCTACTGCTGAAAAA

TGTCATTTTCAGGTTTCTTTTTTACAAAAATATCAATTTTACGTGACTAGAAGTAAAAAAACATGTGAAAATTACAGATTTATGTCAAAAAGCAATCTAAAACAGTCAAAATCGACCAAATTTCGCNAACGCGCCAAAGGTGCGCCAGTCTCTCTGCCTACTGCTGAAAAA
>Allfam_Fam_222_171_1  Nr. of seq. 1 Alignment length(with gaps) = 171 Alignment score = 0.000000 
Crema.WS247_Fam_153_171_1                  GTCGTAACCGCATAGGTAACCCAGGAAACCTGGAGAAATGCTATAAAACGCGGGCTGAGGTTTACTTCAGTAGAAATGAGTTTGAATCTTCTCGGTCTAGAAAACATAAGAAATAAAAGGAATTGGGATACTTTCTATTCATCTGACTTCTTCCCACCATTCTTACTCAGT
                                           ***************************************************************************************************************************************************************************
Consensus:
                                           GTCGTAACCGCATAGGTAACCCAGGAAACCTGGAGAAATGCTATAAAACGCGGGCTGAGGTTTACTTCAGTAGAAATGAGTTTGAATCTTCTCGGTCTAGAAAACATAAGAAATAAAAGGAATTGGGATACTTTCTATTCATCTGACTTCTTCCCACCATTCTTACTCAGT

GTCGTAACCGCATAGGTAACCCAGGAAACCTGGAGAAATGCTATAAAACGCGGGCTGAGGTTTACTTCAGTAGAAATGAGTTTGAATCTTCTCGGTCTAGAAAACATAAGAAATAAAAGGAATTGGGATACTTTCTATTCATCTGACTTCTTCCCACCATTCTTACTCAGT
>Allfam_Fam_223_170_1  Nr. of seq. 1 Alignment length(with gaps) = 170 Alignment score = 0.000000 
Cbren.WS247_Fam_90_170_3                   TCTCCAATCTTTTCGTGAGATTTTTTGTATACTCACTCACAAGACCATAATTCTGCTCATACTACCTGTTTTTCTCCTATTTTTTGCCTTTGGAGATGTTCCAGTATTTCATGGGTGAAGTGTGTGGGAGAGCATTACTAACCATCATTTTCGACATTTTCGAATGAAAT
                                           **************************************************************************************************************************************************************************
Consensus:
                                           TCTCCAATCTTTTCGTGAGATTTTTTGTATACTCACTCACAAGACCATAATTCTGCTCATACTACCTGTTTTTCTCCTATTTTTTGCCTTTGGAGATGTTCCAGTATTTCATGGGTGAAGTGTGTGGGAGAGCATTACTAACCATCATTTTCGACATTTTCGAATGAAAT

TCTCCAATCTTTTCGTGAGATTTTTTGTATACTCACTCACAAGACCATAATTCTGCTCATACTACCTGTTTTTCTCCTATTTTTTGCCTTTGGAGATGTTCCAGTATTTCATGGGTGAAGTGTGTGGGAGAGCATTACTAACCATCATTTTCGACATTTTCGAATGAAAT
>Allfam_Fam_224_170_1  Nr. of seq. 1 Alignment length(with gaps) = 170 Alignment score = 0.000000 
Cbren.WS247_Fam_197_170_1                  TGAAACTGAACAAATGATTGATACTAGGAGCAGAACAAAGATCTCAATAACAATACTATTTCAAAAAACTCCCAAAAATTTAGAATTTTAGACCCTAAAATGACCGACGTCTGAGCATTCAACATCTCTTCAACGCATTGTCCAACAGTGCTACTTGGAGCTTGAAATGC
                                           **************************************************************************************************************************************************************************
Consensus:
                                           TGAAACTGAACAAATGATTGATACTAGGAGCAGAACAAAGATCTCAATAACAATACTATTTCAAAAAACTCCCAAAAATTTAGAATTTTAGACCCTAAAATGACCGACGTCTGAGCATTCAACATCTCTTCAACGCATTGTCCAACAGTGCTACTTGGAGCTTGAAATGC

TGAAACTGAACAAATGATTGATACTAGGAGCAGAACAAAGATCTCAATAACAATACTATTTCAAAAAACTCCCAAAAATTTAGAATTTTAGACCCTAAAATGACCGACGTCTGAGCATTCAACATCTCTTCAACGCATTGTCCAACAGTGCTACTTGGAGCTTGAAATGC
>Allfam_Fam_225_170_1  Nr. of seq. 1 Alignment length(with gaps) = 170 Alignment score = 0.000000 
Crema.WS247_Fam_154_170_1                  AATCATCTCGACTAGATCAACGGAATCGAGGTACGGTGTCAAAACCTCACAATCACCTGAGATTCAGATAAATGCGGCAAAGTCCTGCACGTCGATTCAACCAATCAATTCGATGTTTCTATCGTATAACAATGGGAAAGAGTCCAACTGATTAGAGAGGAGATTGGGAC
                                           **************************************************************************************************************************************************************************
Consensus:
                                           AATCATCTCGACTAGATCAACGGAATCGAGGTACGGTGTCAAAACCTCACAATCACCTGAGATTCAGATAAATGCGGCAAAGTCCTGCACGTCGATTCAACCAATCAATTCGATGTTTCTATCGTATAACAATGGGAAAGAGTCCAACTGATTAGAGAGGAGATTGGGAC

AATCATCTCGACTAGATCAACGGAATCGAGGTACGGTGTCAAAACCTCACAATCACCTGAGATTCAGATAAATGCGGCAAAGTCCTGCACGTCGATTCAACCAATCAATTCGATGTTTCTATCGTATAACAATGGGAAAGAGTCCAACTGATTAGAGAGGAGATTGGGAC
>Allfam_Fam_226_169_1  Nr. of seq. 1 Alignment length(with gaps) = 169 Alignment score = 0.000000 
Cbren.WS247_Fam_22_169_14                  AAACTATAAACCACATTCCTGTTTGCTGGCTGCCTGTACTACACGTATATCTTGATTTTTGCATTCCCGGCTGCAACAGAAGAACAAGACGTTTGTGAGGGCTCGGATGGTGTTTAAATTGCTTCAAAGACCGTGTCGGAATCGTGATAACCTTTGTAGACCGATATCG
                                           *************************************************************************************************************************************************************************
Consensus:
                                           AAACTATAAACCACATTCCTGTTTGCTGGCTGCCTGTACTACACGTATATCTTGATTTTTGCATTCCCGGCTGCAACAGAAGAACAAGACGTTTGTGAGGGCTCGGATGGTGTTTAAATTGCTTCAAAGACCGTGTCGGAATCGTGATAACCTTTGTAGACCGATATCG

AAACTATAAACCACATTCCTGTTTGCTGGCTGCCTGTACTACACGTATATCTTGATTTTTGCATTCCCGGCTGCAACAGAAGAACAAGACGTTTGTGAGGGCTCGGATGGTGTTTAAATTGCTTCAAAGACCGTGTCGGAATCGTGATAACCTTTGTAGACCGATATCG
>Allfam_Fam_227_169_1  Nr. of seq. 1 Alignment length(with gaps) = 169 Alignment score = 0.000000 
Cbren.WS247_Fam_38_169_8                   GTTCCACCACAATATGAAAAGATGTAACACGGTGTTTTTAACGCATTGGACACAATCCGAACCCTCATTAACATCCCATTCTGATGATTCACTTGCAGATGCAAAAATCAAGAGAAATCAGTAGTGCAGGCAGCGAGCAGACAGAAATGTCAAATAAAGTTTTGATATC
                                           *************************************************************************************************************************************************************************
Consensus:
                                           GTTCCACCACAATATGAAAAGATGTAACACGGTGTTTTTAACGCATTGGACACAATCCGAACCCTCATTAACATCCCATTCTGATGATTCACTTGCAGATGCAAAAATCAAGAGAAATCAGTAGTGCAGGCAGCGAGCAGACAGAAATGTCAAATAAAGTTTTGATATC

GTTCCACCACAATATGAAAAGATGTAACACGGTGTTTTTAACGCATTGGACACAATCCGAACCCTCATTAACATCCCATTCTGATGATTCACTTGCAGATGCAAAAATCAAGAGAAATCAGTAGTGCAGGCAGCGAGCAGACAGAAATGTCAAATAAAGTTTTGATATC
>Allfam_Fam_228_169_1  Nr. of seq. 1 Alignment length(with gaps) = 169 Alignment score = 0.000000 
Mhapla.WS247_Fam_11_169_7                  GACCTATAAAAATGCTTTGAGACGATAAAATTTCTTTATTTTTTCTTCAAAGATGGATTAGAGTCTTATCTACAATATCCCAAAATTTTGAGATAGGTTTCCGCATGTTTGGATGAGATATAGCCTTTAGAGTCTGATGTATCAGAAATTTTCTCCGAAAAACTTCTAG
                                           *************************************************************************************************************************************************************************
Consensus:
                                           GACCTATAAAAATGCTTTGAGACGATAAAATTTCTTTATTTTTTCTTCAAAGATGGATTAGAGTCTTATCTACAATATCCCAAAATTTTGAGATAGGTTTCCGCATGTTTGGATGAGATATAGCCTTTAGAGTCTGATGTATCAGAAATTTTCTCCGAAAAACTTCTAG

GACCTATAAAAATGCTTTGAGACGATAAAATTTCTTTATTTTTTCTTCAAAGATGGATTAGAGTCTTATCTACAATATCCCAAAATTTTGAGATAGGTTTCCGCATGTTTGGATGAGATATAGCCTTTAGAGTCTGATGTATCAGAAATTTTCTCCGAAAAACTTCTAG
>Allfam_Fam_229_168_1  Nr. of seq. 1 Alignment length(with gaps) = 168 Alignment score = 0.000000 
Cbren.WS247_Fam_198_168_1                  GTACTCTCACTTCTTCTGAAGTCGTCAAATAACATCCAGAACTGAACAGTTGCTCTAAATTGTTTGGTAATCACCTGATTCTCTCAACAAAGCCGTATCAGAACGGCATCGTGTGGTTTTCCAAGAAAAAGTTCTTGAGGTGTATATTTACTGATGATCCTCCCTCAA
                                           ************************************************************************************************************************************************************************
Consensus:
                                           GTACTCTCACTTCTTCTGAAGTCGTCAAATAACATCCAGAACTGAACAGTTGCTCTAAATTGTTTGGTAATCACCTGATTCTCTCAACAAAGCCGTATCAGAACGGCATCGTGTGGTTTTCCAAGAAAAAGTTCTTGAGGTGTATATTTACTGATGATCCTCCCTCAA

GTACTCTCACTTCTTCTGAAGTCGTCAAATAACATCCAGAACTGAACAGTTGCTCTAAATTGTTTGGTAATCACCTGATTCTCTCAACAAAGCCGTATCAGAACGGCATCGTGTGGTTTTCCAAGAAAAAGTTCTTGAGGTGTATATTTACTGATGATCCTCCCTCAA
>Allfam_Fam_230_168_1  Nr. of seq. 1 Alignment length(with gaps) = 168 Alignment score = 0.000000 
Cele.WS201_Fam_66_168_3                    TTTATTTTTGTTTTTTTGTGCCTACATATACCTGTTGAAATTGGAATTCAAGACAAAAACCCCTNTAGCGCGTCTGAAAATTGATATCTAGGTCCANAAACTTACCAATAATATTTTAAAANAATCTAGAATCCAAATCTATCAAAACATTTCCGGAATTCCATAATT
                                           ************************************************************************************************************************************************************************
Consensus:
                                           TTTATTTTTGTTTTTTTGTGCCTACATATACCTGTTGAAATTGGAATTCAAGACAAAAACCCCTNTAGCGCGTCTGAAAATTGATATCTAGGTCCANAAACTTACCAATAATATTTTAAAANAATCTAGAATCCAAATCTATCAAAACATTTCCGGAATTCCATAATT

TTTATTTTTGTTTTTTTGTGCCTACATATACCTGTTGAAATTGGAATTCAAGACAAAAACCCCTNTAGCGCGTCTGAAAATTGATATCTAGGTCCANAAACTTACCAATAATATTTTAAAANAATCTAGAATCCAAATCTATCAAAACATTTCCGGAATTCCATAATT
>Allfam_Fam_231_168_1  Nr. of seq. 1 Alignment length(with gaps) = 168 Alignment score = 0.000000 
Cele.WS201_Fam_92_168_2                    AATTCAATTTTTTACATACATATGACTGCACTTTTTTGCAAAAAAAAAAATTTGGAATTTTGGGAGAATTTTTATAAAAATGGATTGCTAATTTGTTTTTAGTATTATGGGTACGATTCGGGACCAAGAAATTCAATTTTCAGCCCCGCTACAGGCGTTTTGGTCTTC
                                           ************************************************************************************************************************************************************************
Consensus:
                                           AATTCAATTTTTTACATACATATGACTGCACTTTTTTGCAAAAAAAAAAATTTGGAATTTTGGGAGAATTTTTATAAAAATGGATTGCTAATTTGTTTTTAGTATTATGGGTACGATTCGGGACCAAGAAATTCAATTTTCAGCCCCGCTACAGGCGTTTTGGTCTTC

AATTCAATTTTTTACATACATATGACTGCACTTTTTTGCAAAAAAAAAAATTTGGAATTTTGGGAGAATTTTTATAAAAATGGATTGCTAATTTGTTTTTAGTATTATGGGTACGATTCGGGACCAAGAAATTCAATTTTCAGCCCCGCTACAGGCGTTTTGGTCTTC
>Allfam_Fam_232_168_1  Nr. of seq. 1 Alignment length(with gaps) = 168 Alignment score = 0.000000 
Mhapla.WS247_Fam_131_168_1                 CCCAAGTTTTGTAAGGGAGGACGAAGTCCCTATGAGTTTTTTTGTTTTCCATCAACGCTACTTTAGCAATCAGGATCCGGGTTGCATTTCTCTTTCTTATGCTCAGTCATACACACCAAACTTATCATATTGGACTCAAGGAACACTACACAAGCTTTTTATGGCTTC
                                           ************************************************************************************************************************************************************************
Consensus:
                                           CCCAAGTTTTGTAAGGGAGGACGAAGTCCCTATGAGTTTTTTTGTTTTCCATCAACGCTACTTTAGCAATCAGGATCCGGGTTGCATTTCTCTTTCTTATGCTCAGTCATACACACCAAACTTATCATATTGGACTCAAGGAACACTACACAAGCTTTTTATGGCTTC

CCCAAGTTTTGTAAGGGAGGACGAAGTCCCTATGAGTTTTTTTGTTTTCCATCAACGCTACTTTAGCAATCAGGATCCGGGTTGCATTTCTCTTTCTTATGCTCAGTCATACACACCAAACTTATCATATTGGACTCAAGGAACACTACACAAGCTTTTTATGGCTTC
>Allfam_Fam_233_167_1  Nr. of seq. 1 Alignment length(with gaps) = 167 Alignment score = 0.000000 
Cbrig.WS247_Fam_47_167_3                   TGACAGATTTTTGATAGCCCTTACAGAAACCGAGATATATGGAACAGACGGCCGTCTTCCGTCACACAGAGAAACTTTGAGCTGAATTTGAGGGGTTCTTATGCGAGTTAGCAAAAATACGTCAACTGAAGAAATGTTAACAACACTTGTGCTAAGATTTTATTAGT
                                           ***********************************************************************************************************************************************************************
Consensus:
                                           TGACAGATTTTTGATAGCCCTTACAGAAACCGAGATATATGGAACAGACGGCCGTCTTCCGTCACACAGAGAAACTTTGAGCTGAATTTGAGGGGTTCTTATGCGAGTTAGCAAAAATACGTCAACTGAAGAAATGTTAACAACACTTGTGCTAAGATTTTATTAGT

TGACAGATTTTTGATAGCCCTTACAGAAACCGAGATATATGGAACAGACGGCCGTCTTCCGTCACACAGAGAAACTTTGAGCTGAATTTGAGGGGTTCTTATGCGAGTTAGCAAAAATACGTCAACTGAAGAAATGTTAACAACACTTGTGCTAAGATTTTATTAGT
>Allfam_Fam_234_165_1  Nr. of seq. 1 Alignment length(with gaps) = 165 Alignment score = 0.000000 
Cbren.WS247_Fam_43_165_7                   GAGTTTTTGAAATTGGGAAGGGTTTGGATGGGAGTACTGTCTAAGAGCTGATGTNGAAATCAAGAACAACCAAGTCACATACGCCAAAAAGGAGTGTTTCCACTCGATCCTGCCGCCTAGCTAACTGGATTATTCTTGGGAAAAAAGAAGCTCGGAAAGAAGCTA
                                           *********************************************************************************************************************************************************************
Consensus:
                                           GAGTTTTTGAAATTGGGAAGGGTTTGGATGGGAGTACTGTCTAAGAGCTGATGTNGAAATCAAGAACAACCAAGTCACATACGCCAAAAAGGAGTGTTTCCACTCGATCCTGCCGCCTAGCTAACTGGATTATTCTTGGGAAAAAAGAAGCTCGGAAAGAAGCTA

GAGTTTTTGAAATTGGGAAGGGTTTGGATGGGAGTACTGTCTAAGAGCTGATGTNGAAATCAAGAACAACCAAGTCACATACGCCAAAAAGGAGTGTTTCCACTCGATCCTGCCGCCTAGCTAACTGGATTATTCTTGGGAAAAAAGAAGCTCGGAAAGAAGCTA
>Allfam_Fam_235_164_1  Nr. of seq. 1 Alignment length(with gaps) = 164 Alignment score = 0.000000 
Cbrig.WS247_Fam_117_164_1                  AAACAATTTTGAAATGAAGGAATGGTTTAGTTCATTTTATTAAAAAATAATTTATTTGAAAACGGAACAGTATGAAAACGCAGTTTGCAAAAATAAAAAAATCGCATTCCAATTTTCAAATTTCTGAATTTCTTTTCTAAAAATCATAAAATTCAAAAAAAAAC
                                           ********************************************************************************************************************************************************************
Consensus:
                                           AAACAATTTTGAAATGAAGGAATGGTTTAGTTCATTTTATTAAAAAATAATTTATTTGAAAACGGAACAGTATGAAAACGCAGTTTGCAAAAATAAAAAAATCGCATTCCAATTTTCAAATTTCTGAATTTCTTTTCTAAAAATCATAAAATTCAAAAAAAAAC

AAACAATTTTGAAATGAAGGAATGGTTTAGTTCATTTTATTAAAAAATAATTTATTTGAAAACGGAACAGTATGAAAACGCAGTTTGCAAAAATAAAAAAATCGCATTCCAATTTTCAAATTTCTGAATTTCTTTTCTAAAAATCATAAAATTCAAAAAAAAAC
>Allfam_Fam_236_163_1  Nr. of seq. 1 Alignment length(with gaps) = 163 Alignment score = 0.000000 
Cbren.WS247_Fam_199_163_1                  TAGCATGAGCGGAAGGGACAATCAGAGATTAACGAATACTGAAACACATCTTCTTTGTGATTCAGATGAAGCTGTTAGCACTCGAACGAAAATAGACCCCCACCGTATATGACCGAAGTCAAAGGAAGTGATACGAATATTCTCTTTCTTGTTCGAGTCTTTA
                                           *******************************************************************************************************************************************************************
Consensus:
                                           TAGCATGAGCGGAAGGGACAATCAGAGATTAACGAATACTGAAACACATCTTCTTTGTGATTCAGATGAAGCTGTTAGCACTCGAACGAAAATAGACCCCCACCGTATATGACCGAAGTCAAAGGAAGTGATACGAATATTCTCTTTCTTGTTCGAGTCTTTA

TAGCATGAGCGGAAGGGACAATCAGAGATTAACGAATACTGAAACACATCTTCTTTGTGATTCAGATGAAGCTGTTAGCACTCGAACGAAAATAGACCCCCACCGTATATGACCGAAGTCAAAGGAAGTGATACGAATATTCTCTTTCTTGTTCGAGTCTTTA
>Allfam_Fam_237_163_1  Nr. of seq. 1 Alignment length(with gaps) = 163 Alignment score = 0.000000 
Cele.WS201_Fam_34_163_7                    ACTTTTGAATTTTTGAAAAAAACAGCTTTTGATNATATTTTGAAATTTTTTAAAATAAACTTCCGTACAAGCTAGCATACTTTGTTTGGTATTTTCTGGTATATTTGACTATGCTGAACAGTTTTATGAAATAAAAAAGAATGACTCCATATGATTTTCCCGT
                                           *******************************************************************************************************************************************************************
Consensus:
                                           ACTTTTGAATTTTTGAAAAAAACAGCTTTTGATNATATTTTGAAATTTTTTAAAATAAACTTCCGTACAAGCTAGCATACTTTGTTTGGTATTTTCTGGTATATTTGACTATGCTGAACAGTTTTATGAAATAAAAAAGAATGACTCCATATGATTTTCCCGT

ACTTTTGAATTTTTGAAAAAAACAGCTTTTGATNATATTTTGAAATTTTTTAAAATAAACTTCCGTACAAGCTAGCATACTTTGTTTGGTATTTTCTGGTATATTTGACTATGCTGAACAGTTTTATGAAATAAAAAAGAATGACTCCATATGATTTTCCCGT
>Allfam_Fam_238_163_1  Nr. of seq. 1 Alignment length(with gaps) = 163 Alignment score = 0.000000 
Cele.WS201_Fam_67_163_3                    ATTTTTGACATATCTATTCTCTCTTTTTTTTTAACATGTAGTTCAGTGACAACTGACTCGAAAATATAATGCTCGTAATTATTNATAAGTGTGTGTTGTCTCAGAGCCANGTCTGAAAAAACAGATTTTTTTTCGAAAATTTCAAAAANTTCGTAGAAATTCG
                                           *******************************************************************************************************************************************************************
Consensus:
                                           ATTTTTGACATATCTATTCTCTCTTTTTTTTTAACATGTAGTTCAGTGACAACTGACTCGAAAATATAATGCTCGTAATTATTNATAAGTGTGTGTTGTCTCAGAGCCANGTCTGAAAAAACAGATTTTTTTTCGAAAATTTCAAAAANTTCGTAGAAATTCG

ATTTTTGACATATCTATTCTCTCTTTTTTTTTAACATGTAGTTCAGTGACAACTGACTCGAAAATATAATGCTCGTAATTATTNATAAGTGTGTGTTGTCTCAGAGCCANGTCTGAAAAAACAGATTTTTTTTCGAAAATTTCAAAAANTTCGTAGAAATTCG
>Allfam_Fam_239_162_1  Nr. of seq. 1 Alignment length(with gaps) = 162 Alignment score = 0.000000 
Cbren.WS247_Fam_200_162_1                  TTTCGCTCATGAAAAACTAAAATGGTCCCGTATCGGCTGGAATTTTCATCTGAATTTATGTTTTGGGGTTGGTTGTCGGCTTCTGATAAGCAACTAATATATTTCGGCCTAAAATCTAAACATTGTCATTTCAGAAAAAAGTTTTGAACCGTCCATCAATAT
                                           ******************************************************************************************************************************************************************
Consensus:
                                           TTTCGCTCATGAAAAACTAAAATGGTCCCGTATCGGCTGGAATTTTCATCTGAATTTATGTTTTGGGGTTGGTTGTCGGCTTCTGATAAGCAACTAATATATTTCGGCCTAAAATCTAAACATTGTCATTTCAGAAAAAAGTTTTGAACCGTCCATCAATAT

TTTCGCTCATGAAAAACTAAAATGGTCCCGTATCGGCTGGAATTTTCATCTGAATTTATGTTTTGGGGTTGGTTGTCGGCTTCTGATAAGCAACTAATATATTTCGGCCTAAAATCTAAACATTGTCATTTCAGAAAAAAGTTTTGAACCGTCCATCAATAT
>Allfam_Fam_240_162_1  Nr. of seq. 1 Alignment length(with gaps) = 162 Alignment score = 0.000000 
Cbren.WS247_Fam_201_162_1                  CCATCAATTGCCCGAAAAATCGAATCGGAAATTCAAAGTATTTGAACATTTTTCGAATTTTTCTGGAAATCTGAAAAAAACTGATATGGCTGAAACTTGAATCAATGTCACTAGAACTTATTACACTGATACTTAATACAACTATTTTGAGTGGATACAAAG
                                           ******************************************************************************************************************************************************************
Consensus:
                                           CCATCAATTGCCCGAAAAATCGAATCGGAAATTCAAAGTATTTGAACATTTTTCGAATTTTTCTGGAAATCTGAAAAAAACTGATATGGCTGAAACTTGAATCAATGTCACTAGAACTTATTACACTGATACTTAATACAACTATTTTGAGTGGATACAAAG

CCATCAATTGCCCGAAAAATCGAATCGGAAATTCAAAGTATTTGAACATTTTTCGAATTTTTCTGGAAATCTGAAAAAAACTGATATGGCTGAAACTTGAATCAATGTCACTAGAACTTATTACACTGATACTTAATACAACTATTTTGAGTGGATACAAAG
>Allfam_Fam_241_161_1  Nr. of seq. 1 Alignment length(with gaps) = 161 Alignment score = 0.000000 
Cbren.WS247_Fam_18_161_18                  TCCAACTTTTAGAAAAATCGAATTTTTTCAGTAGANTCGAAAATTCAAGATTTTTTTGCATTGTCCTGGCGACAGCTAGAATCGTTTGAACTGAGCATATTATGCATTGCCAGANTAATTCTGACCATTTGACATCAATTTTGAGTGTGCCCCACTCAGAT
                                           *****************************************************************************************************************************************************************
Consensus:
                                           TCCAACTTTTAGAAAAATCGAATTTTTTCAGTAGANTCGAAAATTCAAGATTTTTTTGCATTGTCCTGGCGACAGCTAGAATCGTTTGAACTGAGCATATTATGCATTGCCAGANTAATTCTGACCATTTGACATCAATTTTGAGTGTGCCCCACTCAGAT

TCCAACTTTTAGAAAAATCGAATTTTTTCAGTAGANTCGAAAATTCAAGATTTTTTTGCATTGTCCTGGCGACAGCTAGAATCGTTTGAACTGAGCATATTATGCATTGCCAGANTAATTCTGACCATTTGACATCAATTTTGAGTGTGCCCCACTCAGAT
>Allfam_Fam_242_161_1  Nr. of seq. 1 Alignment length(with gaps) = 161 Alignment score = 0.000000 
Cbrig.WS247_Fam_120_161_1                  TGACGTCTTCTGGATCTGATGGAGCGCAATTGCAATGACTTAAATTTCAAAACACTGTAACTTCTTTTCTAGTGGACCAAATTTTTTGATTTTTACACCATTAAAGAGGATTTTTTTTTGAATTTTAGCTGGCAATTCAAAATTTCAACAAATTCTATTTT
                                           *****************************************************************************************************************************************************************
Consensus:
                                           TGACGTCTTCTGGATCTGATGGAGCGCAATTGCAATGACTTAAATTTCAAAACACTGTAACTTCTTTTCTAGTGGACCAAATTTTTTGATTTTTACACCATTAAAGAGGATTTTTTTTTGAATTTTAGCTGGCAATTCAAAATTTCAACAAATTCTATTTT

TGACGTCTTCTGGATCTGATGGAGCGCAATTGCAATGACTTAAATTTCAAAACACTGTAACTTCTTTTCTAGTGGACCAAATTTTTTGATTTTTACACCATTAAAGAGGATTTTTTTTTGAATTTTAGCTGGCAATTCAAAATTTCAACAAATTCTATTTT
>Allfam_Fam_243_161_1  Nr. of seq. 1 Alignment length(with gaps) = 161 Alignment score = 0.000000 
Cele.WS201_Fam_154_161_1                   GCGTCGCGGCTAAATCTCAAAATTTGCCTTAATATGTTCAGGAAAGTACCACAAACTATGTTTTTTGAAATCTTCATAAAATTTCCCTTAATTTAAGCCCCATATTAACCTAGTTTGGATAAAAACTAACGAATTTCTAAATTTTCGGCGCGTTGCGTGTC
                                           *****************************************************************************************************************************************************************
Consensus:
                                           GCGTCGCGGCTAAATCTCAAAATTTGCCTTAATATGTTCAGGAAAGTACCACAAACTATGTTTTTTGAAATCTTCATAAAATTTCCCTTAATTTAAGCCCCATATTAACCTAGTTTGGATAAAAACTAACGAATTTCTAAATTTTCGGCGCGTTGCGTGTC

GCGTCGCGGCTAAATCTCAAAATTTGCCTTAATATGTTCAGGAAAGTACCACAAACTATGTTTTTTGAAATCTTCATAAAATTTCCCTTAATTTAAGCCCCATATTAACCTAGTTTGGATAAAAACTAACGAATTTCTAAATTTTCGGCGCGTTGCGTGTC
>Allfam_Fam_244_161_1  Nr. of seq. 1 Alignment length(with gaps) = 161 Alignment score = 0.000000 
Crema.WS247_Fam_36_161_8                   AGCGTGTTTTGGTTAGTATTTGTGCAAAGTTTCAAGTCATTTGACCCAGGAATCTCTCTGATCGCAGTGATTCAGACTAATTGGTAGAGGCCAAAACTGGGCATTTCCCATAACTTTTTTTCTAGAAGAGCTATCGACAAACGCTAACTTGCATAAGAACA
                                           *****************************************************************************************************************************************************************
Consensus:
                                           AGCGTGTTTTGGTTAGTATTTGTGCAAAGTTTCAAGTCATTTGACCCAGGAATCTCTCTGATCGCAGTGATTCAGACTAATTGGTAGAGGCCAAAACTGGGCATTTCCCATAACTTTTTTTCTAGAAGAGCTATCGACAAACGCTAACTTGCATAAGAACA

AGCGTGTTTTGGTTAGTATTTGTGCAAAGTTTCAAGTCATTTGACCCAGGAATCTCTCTGATCGCAGTGATTCAGACTAATTGGTAGAGGCCAAAACTGGGCATTTCCCATAACTTTTTTTCTAGAAGAGCTATCGACAAACGCTAACTTGCATAAGAACA
>Allfam_Fam_245_160_1  Nr. of seq. 1 Alignment length(with gaps) = 160 Alignment score = 0.000000 
Cbren.WS247_Fam_91_160_3                   ATGGACATCGGCTCTATTCCTTCTAGGACATTAAAGAGCATAATTTTCCAAGTCGCAATCCAAAATTTCATGAACCTACGTGCAGTTTCAGCATCGGCCGAAACGAATTTGTCTGTAACAGACGTCAAAACCAACTGAGAAAAATTCAAATATTGAAAAC
                                           ****************************************************************************************************************************************************************
Consensus:
                                           ATGGACATCGGCTCTATTCCTTCTAGGACATTAAAGAGCATAATTTTCCAAGTCGCAATCCAAAATTTCATGAACCTACGTGCAGTTTCAGCATCGGCCGAAACGAATTTGTCTGTAACAGACGTCAAAACCAACTGAGAAAAATTCAAATATTGAAAAC

ATGGACATCGGCTCTATTCCTTCTAGGACATTAAAGAGCATAATTTTCCAAGTCGCAATCCAAAATTTCATGAACCTACGTGCAGTTTCAGCATCGGCCGAAACGAATTTGTCTGTAACAGACGTCAAAACCAACTGAGAAAAATTCAAATATTGAAAAC
>Allfam_Fam_246_160_1  Nr. of seq. 1 Alignment length(with gaps) = 160 Alignment score = 0.000000 
Cbren.WS247_Fam_202_160_1                  TCTAACAGCTTTCCATGAATCACAAATCTCTGTGCTTCACTATTCGGTGTCATCCTTCGAATGTTCCTTCCGCTCATGCTAAATAGACCTGGATATAAGAGTATTCGTACTGCCTCATTGTGATCGGGCACGCGGTTAGATGGTTTACTCTTGTCCGGGC
                                           ****************************************************************************************************************************************************************
Consensus:
                                           TCTAACAGCTTTCCATGAATCACAAATCTCTGTGCTTCACTATTCGGTGTCATCCTTCGAATGTTCCTTCCGCTCATGCTAAATAGACCTGGATATAAGAGTATTCGTACTGCCTCATTGTGATCGGGCACGCGGTTAGATGGTTTACTCTTGTCCGGGC

TCTAACAGCTTTCCATGAATCACAAATCTCTGTGCTTCACTATTCGGTGTCATCCTTCGAATGTTCCTTCCGCTCATGCTAAATAGACCTGGATATAAGAGTATTCGTACTGCCTCATTGTGATCGGGCACGCGGTTAGATGGTTTACTCTTGTCCGGGC
>Allfam_Fam_247_160_1  Nr. of seq. 1 Alignment length(with gaps) = 160 Alignment score = 0.000000 
Cbren.WS247_Fam_203_160_1                  TAGTATGTTCAGTTACAATTCCAAGATGCAAATCGAGGTTCAAAAAGTTTCTCCGTTTTTCTTGATTTCACAAATGTTGAACTTGATCATGACTAAAAATACGTATAGACTGAAAGATTTTCTCTGAAAGCTCAAAGAAACGTAGTTTTAGACACATTTA
                                           ****************************************************************************************************************************************************************
Consensus:
                                           TAGTATGTTCAGTTACAATTCCAAGATGCAAATCGAGGTTCAAAAAGTTTCTCCGTTTTTCTTGATTTCACAAATGTTGAACTTGATCATGACTAAAAATACGTATAGACTGAAAGATTTTCTCTGAAAGCTCAAAGAAACGTAGTTTTAGACACATTTA

TAGTATGTTCAGTTACAATTCCAAGATGCAAATCGAGGTTCAAAAAGTTTCTCCGTTTTTCTTGATTTCACAAATGTTGAACTTGATCATGACTAAAAATACGTATAGACTGAAAGATTTTCTCTGAAAGCTCAAAGAAACGTAGTTTTAGACACATTTA
>Allfam_Fam_248_160_1  Nr. of seq. 1 Alignment length(with gaps) = 160 Alignment score = 0.000000 
Crema.WS247_Fam_155_160_1                  ACGACAAAATGCACAGTAACTCCAGGGAAACGTTTCTAGTGTCAAAAACCACTCATAAATCCAAATTTCCTGTTAAAATTTACCTCAGGCTTCGTTTTTTGCCAGATAACTAGTCATTTTGGGTTTCGGTAGCTCCAATACTGTGCATACACCATATCTT
                                           ****************************************************************************************************************************************************************
Consensus:
                                           ACGACAAAATGCACAGTAACTCCAGGGAAACGTTTCTAGTGTCAAAAACCACTCATAAATCCAAATTTCCTGTTAAAATTTACCTCAGGCTTCGTTTTTTGCCAGATAACTAGTCATTTTGGGTTTCGGTAGCTCCAATACTGTGCATACACCATATCTT

ACGACAAAATGCACAGTAACTCCAGGGAAACGTTTCTAGTGTCAAAAACCACTCATAAATCCAAATTTCCTGTTAAAATTTACCTCAGGCTTCGTTTTTTGCCAGATAACTAGTCATTTTGGGTTTCGGTAGCTCCAATACTGTGCATACACCATATCTT
>Allfam_Fam_249_159_1  Nr. of seq. 1 Alignment length(with gaps) = 159 Alignment score = 0.000000 
Crema.WS247_Fam_80_159_3                   GCATTCGATCCCCATGTTCCCACCGGTTATAGGGTTCTTCTATGTGAGGAGCAGTAGGCTATCTAAGAATATGCTGCCGGATGGATTCGTTTGCCTATTCATTCAGGTTTCTGAATGAATCCTTATAAATTCTCCAGTTTTTAAAAGTCCCATTAACCT
                                           ***************************************************************************************************************************************************************
Consensus:
                                           GCATTCGATCCCCATGTTCCCACCGGTTATAGGGTTCTTCTATGTGAGGAGCAGTAGGCTATCTAAGAATATGCTGCCGGATGGATTCGTTTGCCTATTCATTCAGGTTTCTGAATGAATCCTTATAAATTCTCCAGTTTTTAAAAGTCCCATTAACCT

GCATTCGATCCCCATGTTCCCACCGGTTATAGGGTTCTTCTATGTGAGGAGCAGTAGGCTATCTAAGAATATGCTGCCGGATGGATTCGTTTGCCTATTCATTCAGGTTTCTGAATGAATCCTTATAAATTCTCCAGTTTTTAAAAGTCCCATTAACCT
>Allfam_Fam_250_159_1  Nr. of seq. 1 Alignment length(with gaps) = 159 Alignment score = 0.000000 
Crema.WS247_Fam_102_159_2                  AAGATGATCAGTTCTTAGTAACGCCGAGGCACGTTCGGAACATCCATACGACCCGAAAAGTGAGTATGAAGATACAAATACCTACAGAAAACTAAACGATTTATTTCAAAATGAAAAAGAATCAACAAATGGTTTTTTGTTGAATGAAAACTCGTTGGG
                                           ***************************************************************************************************************************************************************
Consensus:
                                           AAGATGATCAGTTCTTAGTAACGCCGAGGCACGTTCGGAACATCCATACGACCCGAAAAGTGAGTATGAAGATACAAATACCTACAGAAAACTAAACGATTTATTTCAAAATGAAAAAGAATCAACAAATGGTTTTTTGTTGAATGAAAACTCGTTGGG

AAGATGATCAGTTCTTAGTAACGCCGAGGCACGTTCGGAACATCCATACGACCCGAAAAGTGAGTATGAAGATACAAATACCTACAGAAAACTAAACGATTTATTTCAAAATGAAAAAGAATCAACAAATGGTTTTTTGTTGAATGAAAACTCGTTGGG
>Allfam_Fam_251_158_1  Nr. of seq. 1 Alignment length(with gaps) = 158 Alignment score = 0.000000 
Mhapla.WS247_Fam_23_158_4                  AAAATTTTTCGTTCATTTCAAAATGTCAAAAATTTCATGAAATTCCATTCGATTGAAATTTTTTAAAATTTATTAGAATCAAATTATTTTATGATATTTATTTTGCCAATGAGTTCGGCAAGATAATTCTATAAGAATTTCCTAGAATTTCAAAGAAA
                                           **************************************************************************************************************************************************************
Consensus:
                                           AAAATTTTTCGTTCATTTCAAAATGTCAAAAATTTCATGAAATTCCATTCGATTGAAATTTTTTAAAATTTATTAGAATCAAATTATTTTATGATATTTATTTTGCCAATGAGTTCGGCAAGATAATTCTATAAGAATTTCCTAGAATTTCAAAGAAA

AAAATTTTTCGTTCATTTCAAAATGTCAAAAATTTCATGAAATTCCATTCGATTGAAATTTTTTAAAATTTATTAGAATCAAATTATTTTATGATATTTATTTTGCCAATGAGTTCGGCAAGATAATTCTATAAGAATTTCCTAGAATTTCAAAGAAA
>Allfam_Fam_252_157_1  Nr. of seq. 1 Alignment length(with gaps) = 157 Alignment score = 0.000000 
Crema.WS247_Fam_156_157_1                  TGGCCTAGAAAACCAAATTTAAGAAAACTAGTCCCCGGGTCATTTTTGACAGTTTTAGCTAGTTTTTTTGTGGTTTTTCTTGTTGAAAATTGCGTTTTTCATGATTTTTAGCCAATCAAACAAGAAAAAACAGCCGGGGGACTAGTTTTTCGACACG
                                           *************************************************************************************************************************************************************
Consensus:
                                           TGGCCTAGAAAACCAAATTTAAGAAAACTAGTCCCCGGGTCATTTTTGACAGTTTTAGCTAGTTTTTTTGTGGTTTTTCTTGTTGAAAATTGCGTTTTTCATGATTTTTAGCCAATCAAACAAGAAAAAACAGCCGGGGGACTAGTTTTTCGACACG

TGGCCTAGAAAACCAAATTTAAGAAAACTAGTCCCCGGGTCATTTTTGACAGTTTTAGCTAGTTTTTTTGTGGTTTTTCTTGTTGAAAATTGCGTTTTTCATGATTTTTAGCCAATCAAACAAGAAAAAACAGCCGGGGGACTAGTTTTTCGACACG
>Allfam_Fam_253_156_1  Nr. of seq. 1 Alignment length(with gaps) = 156 Alignment score = 0.000000 
Cbrig.WS247_Fam_121_156_1                  GTGATGACCTAATTGAAAAAAAGCAAAGTTTGACAAATTTGACTTTGGAGCTCTTGTGCGACCGCTCTTTTACAATTTTTTCAGCTTACGACAGTCGCTAACTTAATTTTAATAGCTAGCTTCAGAAAATAGAACCTATGTAATTTCAAATTGCCA
                                           ************************************************************************************************************************************************************
Consensus:
                                           GTGATGACCTAATTGAAAAAAAGCAAAGTTTGACAAATTTGACTTTGGAGCTCTTGTGCGACCGCTCTTTTACAATTTTTTCAGCTTACGACAGTCGCTAACTTAATTTTAATAGCTAGCTTCAGAAAATAGAACCTATGTAATTTCAAATTGCCA

GTGATGACCTAATTGAAAAAAAGCAAAGTTTGACAAATTTGACTTTGGAGCTCTTGTGCGACCGCTCTTTTACAATTTTTTCAGCTTACGACAGTCGCTAACTTAATTTTAATAGCTAGCTTCAGAAAATAGAACCTATGTAATTTCAAATTGCCA
>Allfam_Fam_254_156_1  Nr. of seq. 1 Alignment length(with gaps) = 156 Alignment score = 0.000000 
Cele.WS201_Fam_155_156_1                   CGAAAATTTCAGTCATTTCTAATTTTTTTTGTTGCAAAATAAAAAAAAATAATTAAAAATTTATGAGCGTTCTATAATTTTTTAACATTTATATTCGGACATTGCGACCCACATTTGATAATTTGAAGCAAAAAACTAAAGGACTCTACTTCAAAA
                                           ************************************************************************************************************************************************************
Consensus:
                                           CGAAAATTTCAGTCATTTCTAATTTTTTTTGTTGCAAAATAAAAAAAAATAATTAAAAATTTATGAGCGTTCTATAATTTTTTAACATTTATATTCGGACATTGCGACCCACATTTGATAATTTGAAGCAAAAAACTAAAGGACTCTACTTCAAAA

CGAAAATTTCAGTCATTTCTAATTTTTTTTGTTGCAAAATAAAAAAAAATAATTAAAAATTTATGAGCGTTCTATAATTTTTTAACATTTATATTCGGACATTGCGACCCACATTTGATAATTTGAAGCAAAAAACTAAAGGACTCTACTTCAAAA
>Allfam_Fam_255_155_1  Nr. of seq. 1 Alignment length(with gaps) = 155 Alignment score = 0.000000 
Cele.WS201_Fam_156_155_1                   TCCCGCTGTGGTCAAAAGTTTTTTGTGTGCTCAGTTCTGTACGACAAATGTGTTAAAATCTTCTGAAAACTCAAAATTCCAAGTTTTCCCAAAAATGGGTCAAATGGTACAGTGGGATTTTCCACGAATTCTAAGTAGATGGTCGTGAGTTCAAC
                                           ***********************************************************************************************************************************************************
Consensus:
                                           TCCCGCTGTGGTCAAAAGTTTTTTGTGTGCTCAGTTCTGTACGACAAATGTGTTAAAATCTTCTGAAAACTCAAAATTCCAAGTTTTCCCAAAAATGGGTCAAATGGTACAGTGGGATTTTCCACGAATTCTAAGTAGATGGTCGTGAGTTCAAC

TCCCGCTGTGGTCAAAAGTTTTTTGTGTGCTCAGTTCTGTACGACAAATGTGTTAAAATCTTCTGAAAACTCAAAATTCCAAGTTTTCCCAAAAATGGGTCAAATGGTACAGTGGGATTTTCCACGAATTCTAAGTAGATGGTCGTGAGTTCAAC
>Allfam_Fam_256_154_1  Nr. of seq. 1 Alignment length(with gaps) = 154 Alignment score = 0.000000 
Cbrig.WS247_Fam_48_154_3                   AAAATGTTTGAAGTCAGTAGGGGAGCATTTTATTAGTTGACAAAACATTTTTATCTTTCACAGGAACGGAGATAATTGAACTTGAAAAAACCGAAATATTCAAGTTCATTTATTCCCTATTCTGGTGAAAGTTATCAATAAATAGTCAACAAGT
                                           **********************************************************************************************************************************************************
Consensus:
                                           AAAATGTTTGAAGTCAGTAGGGGAGCATTTTATTAGTTGACAAAACATTTTTATCTTTCACAGGAACGGAGATAATTGAACTTGAAAAAACCGAAATATTCAAGTTCATTTATTCCCTATTCTGGTGAAAGTTATCAATAAATAGTCAACAAGT

AAAATGTTTGAAGTCAGTAGGGGAGCATTTTATTAGTTGACAAAACATTTTTATCTTTCACAGGAACGGAGATAATTGAACTTGAAAAAACCGAAATATTCAAGTTCATTTATTCCCTATTCTGGTGAAAGTTATCAATAAATAGTCAACAAGT
>Allfam_Fam_257_153_1  Nr. of seq. 1 Alignment length(with gaps) = 153 Alignment score = 0.000000 
Crema.WS247_Fam_103_153_2                  TTTACCCAATTTCGTTGCATTTCAGTTGTCGCCGCCGCAAAATATTCAAATTTTCCGTGCAACAGCAAATTTCCAATTTTCTGCCATTTTCGTCAACTTTTCACAGTATTTCTTGTTGAATTTAGACTAAAATCCGAATAGAAAATCAATAAA
                                           *********************************************************************************************************************************************************
Consensus:
                                           TTTACCCAATTTCGTTGCATTTCAGTTGTCGCCGCCGCAAAATATTCAAATTTTCCGTGCAACAGCAAATTTCCAATTTTCTGCCATTTTCGTCAACTTTTCACAGTATTTCTTGTTGAATTTAGACTAAAATCCGAATAGAAAATCAATAAA

TTTACCCAATTTCGTTGCATTTCAGTTGTCGCCGCCGCAAAATATTCAAATTTTCCGTGCAACAGCAAATTTCCAATTTTCTGCCATTTTCGTCAACTTTTCACAGTATTTCTTGTTGAATTTAGACTAAAATCCGAATAGAAAATCAATAAA
>Allfam_Fam_258_153_1  Nr. of seq. 1 Alignment length(with gaps) = 153 Alignment score = 0.000000 
Crema.WS247_Fam_157_153_1                  GAATACGATCTTAGAGCTTATTAGTTCTTATGTTTTGAATTGGAAGAATGGAAATTGAGATTGAAGTACTAGACTTACTGTTGAGATTGAACACAAAATTGGATTTGAGATTTTGAGTTTGGTAACGAGGTTTGAGAGTTGATTTTGATATTT
                                           *********************************************************************************************************************************************************
Consensus:
                                           GAATACGATCTTAGAGCTTATTAGTTCTTATGTTTTGAATTGGAAGAATGGAAATTGAGATTGAAGTACTAGACTTACTGTTGAGATTGAACACAAAATTGGATTTGAGATTTTGAGTTTGGTAACGAGGTTTGAGAGTTGATTTTGATATTT

GAATACGATCTTAGAGCTTATTAGTTCTTATGTTTTGAATTGGAAGAATGGAAATTGAGATTGAAGTACTAGACTTACTGTTGAGATTGAACACAAAATTGGATTTGAGATTTTGAGTTTGGTAACGAGGTTTGAGAGTTGATTTTGATATTT
>Allfam_Fam_259_151_1  Nr. of seq. 1 Alignment length(with gaps) = 151 Alignment score = 0.000000 
Cbren.WS247_Fam_204_151_1                  GTGATGGTCCAGTAGGAGAAAGTGTTCTTCTCCTTCTAATCGAACTGTTTTTTTGATCTACTGAGAAGAGAACGAAAGAAAAGGTGGACGAGAGGAAGAGTATAAAATTGGAAGTTTGGACGGAAACAGAAAAAAAAATCAATAAAAAGAG
                                           *******************************************************************************************************************************************************
Consensus:
                                           GTGATGGTCCAGTAGGAGAAAGTGTTCTTCTCCTTCTAATCGAACTGTTTTTTTGATCTACTGAGAAGAGAACGAAAGAAAAGGTGGACGAGAGGAAGAGTATAAAATTGGAAGTTTGGACGGAAACAGAAAAAAAAATCAATAAAAAGAG

GTGATGGTCCAGTAGGAGAAAGTGTTCTTCTCCTTCTAATCGAACTGTTTTTTTGATCTACTGAGAAGAGAACGAAAGAAAAGGTGGACGAGAGGAAGAGTATAAAATTGGAAGTTTGGACGGAAACAGAAAAAAAAATCAATAAAAAGAG
>Allfam_Fam_260_151_1  Nr. of seq. 1 Alignment length(with gaps) = 151 Alignment score = 0.000000 
Cele.WS201_Fam_157_151_1                   ATTTCAGGCTGGAATGGGCCGTTTTGGGCCGGTTGTAGGCCCGAATCTTCATGTTTTCTGAATACGCTGCACTTAACATTATTAAGCAAAAACTGAGCGTAGAATGTCCGTTAATTAGAACCCCCAATTGGCTAAATTCTGAAAAAGTTAC
                                           *******************************************************************************************************************************************************
Consensus:
                                           ATTTCAGGCTGGAATGGGCCGTTTTGGGCCGGTTGTAGGCCCGAATCTTCATGTTTTCTGAATACGCTGCACTTAACATTATTAAGCAAAAACTGAGCGTAGAATGTCCGTTAATTAGAACCCCCAATTGGCTAAATTCTGAAAAAGTTAC

ATTTCAGGCTGGAATGGGCCGTTTTGGGCCGGTTGTAGGCCCGAATCTTCATGTTTTCTGAATACGCTGCACTTAACATTATTAAGCAAAAACTGAGCGTAGAATGTCCGTTAATTAGAACCCCCAATTGGCTAAATTCTGAAAAAGTTAC
>Allfam_Fam_261_150_1  Nr. of seq. 1 Alignment length(with gaps) = 150 Alignment score = 0.000000 
Cbren.WS247_Fam_205_150_1                  ATCTACAGTAACCCAAAAACCAAAAAATCTTTGAAAGCTGCAGAGATTTCTCAAATTTGATACATCTAAAATCGAGGATTTCATGTTCGTTAGTTTCATATAGATCACAAACAAAATCTAAAAGATAGGACCTAAACGAGCTATCCTGTC
                                           ******************************************************************************************************************************************************
Consensus:
                                           ATCTACAGTAACCCAAAAACCAAAAAATCTTTGAAAGCTGCAGAGATTTCTCAAATTTGATACATCTAAAATCGAGGATTTCATGTTCGTTAGTTTCATATAGATCACAAACAAAATCTAAAAGATAGGACCTAAACGAGCTATCCTGTC

ATCTACAGTAACCCAAAAACCAAAAAATCTTTGAAAGCTGCAGAGATTTCTCAAATTTGATACATCTAAAATCGAGGATTTCATGTTCGTTAGTTTCATATAGATCACAAACAAAATCTAAAAGATAGGACCTAAACGAGCTATCCTGTC
>Allfam_Fam_262_146_1  Nr. of seq. 1 Alignment length(with gaps) = 146 Alignment score = 0.000000 
Cbren.WS247_Fam_206_146_1                  AAAAAAATTCTAATTTTTTGTGCAAAGGATAGCAAATGTGCTGAGGAAGCTTAGAACGAAAAAATTTTTTGAAAAATCTGTCTCTGAACCCTATTATAAGGGCATCCTCTATTAGAAGGGCACCCACCGGTTTCAGGACCGCCCCC
                                           **************************************************************************************************************************************************
Consensus:
                                           AAAAAAATTCTAATTTTTTGTGCAAAGGATAGCAAATGTGCTGAGGAAGCTTAGAACGAAAAAATTTTTTGAAAAATCTGTCTCTGAACCCTATTATAAGGGCATCCTCTATTAGAAGGGCACCCACCGGTTTCAGGACCGCCCCC

AAAAAAATTCTAATTTTTTGTGCAAAGGATAGCAAATGTGCTGAGGAAGCTTAGAACGAAAAAATTTTTTGAAAAATCTGTCTCTGAACCCTATTATAAGGGCATCCTCTATTAGAAGGGCACCCACCGGTTTCAGGACCGCCCCC
>Allfam_Fam_263_146_1  Nr. of seq. 1 Alignment length(with gaps) = 146 Alignment score = 0.000000 
Cbrig.WS247_Fam_35_146_4                   TCATATTTCCACCCGTAAGGTTTGGATGCAAACTTCGTTGTTTTTTCTCCGGTATCGGGTTGGAAAAACTATGAGGGGTCTCAATCCTGTGTACAGACTACGAACCTTTGCTGTCGGCGTCTCAGTTGTATTGATCCGGCAGTACT
                                           **************************************************************************************************************************************************
Consensus:
                                           TCATATTTCCACCCGTAAGGTTTGGATGCAAACTTCGTTGTTTTTTCTCCGGTATCGGGTTGGAAAAACTATGAGGGGTCTCAATCCTGTGTACAGACTACGAACCTTTGCTGTCGGCGTCTCAGTTGTATTGATCCGGCAGTACT

TCATATTTCCACCCGTAAGGTTTGGATGCAAACTTCGTTGTTTTTTCTCCGGTATCGGGTTGGAAAAACTATGAGGGGTCTCAATCCTGTGTACAGACTACGAACCTTTGCTGTCGGCGTCTCAGTTGTATTGATCCGGCAGTACT
>Allfam_Fam_264_146_1  Nr. of seq. 1 Alignment length(with gaps) = 146 Alignment score = 0.000000 
Crema.WS247_Fam_158_146_1                  GTGGCCGAGTTTTTCACTTGTTGGCCTAGGAAACCAAATTTTGGGAAAACTAGTCCCCGAGCTCCGATTTTAATGAAAATAACGAATTTGAGCTGAAAAGTAATGGGAAATTCGAAAAAATCGCGGAAATCCGATTAGAAAAGGTG
                                           **************************************************************************************************************************************************
Consensus:
                                           GTGGCCGAGTTTTTCACTTGTTGGCCTAGGAAACCAAATTTTGGGAAAACTAGTCCCCGAGCTCCGATTTTAATGAAAATAACGAATTTGAGCTGAAAAGTAATGGGAAATTCGAAAAAATCGCGGAAATCCGATTAGAAAAGGTG

GTGGCCGAGTTTTTCACTTGTTGGCCTAGGAAACCAAATTTTGGGAAAACTAGTCCCCGAGCTCCGATTTTAATGAAAATAACGAATTTGAGCTGAAAAGTAATGGGAAATTCGAAAAAATCGCGGAAATCCGATTAGAAAAGGTG
>Allfam_Fam_265_145_1  Nr. of seq. 1 Alignment length(with gaps) = 145 Alignment score = 0.000000 
Cbrig.WS247_Fam_122_145_1                  GGATTACTGTAGTTTTGTCTGTTCTACTAAAACTACGGTATCTCAAGCTACAGTAATCCTAGAAACATGAAAAATACACCAATCGACTCGGTTCGTTGTTAACTTTCGATTGAATACACTCTTGATTATATTTGAGAAAGTTTTT
                                           *************************************************************************************************************************************************
Consensus:
                                           GGATTACTGTAGTTTTGTCTGTTCTACTAAAACTACGGTATCTCAAGCTACAGTAATCCTAGAAACATGAAAAATACACCAATCGACTCGGTTCGTTGTTAACTTTCGATTGAATACACTCTTGATTATATTTGAGAAAGTTTTT

GGATTACTGTAGTTTTGTCTGTTCTACTAAAACTACGGTATCTCAAGCTACAGTAATCCTAGAAACATGAAAAATACACCAATCGACTCGGTTCGTTGTTAACTTTCGATTGAATACACTCTTGATTATATTTGAGAAAGTTTTT
>Allfam_Fam_266_145_1  Nr. of seq. 1 Alignment length(with gaps) = 145 Alignment score = 0.000000 
Cbrig.WS247_Fam_123_145_1                  TTCTAGGCCATCAACCTAAAAATGGTCATAACTTGGCTGAAAATTGAGATTTTGAGCTGAAACTGAATCCAATAGGTTGCTGAGATCATCCCTGTCATTTTAAACCTATTTACGTCCTGGTGGCATAGAAACCCAACATTTGCAT
                                           *************************************************************************************************************************************************
Consensus:
                                           TTCTAGGCCATCAACCTAAAAATGGTCATAACTTGGCTGAAAATTGAGATTTTGAGCTGAAACTGAATCCAATAGGTTGCTGAGATCATCCCTGTCATTTTAAACCTATTTACGTCCTGGTGGCATAGAAACCCAACATTTGCAT

TTCTAGGCCATCAACCTAAAAATGGTCATAACTTGGCTGAAAATTGAGATTTTGAGCTGAAACTGAATCCAATAGGTTGCTGAGATCATCCCTGTCATTTTAAACCTATTTACGTCCTGGTGGCATAGAAACCCAACATTTGCAT
>Allfam_Fam_267_145_1  Nr. of seq. 1 Alignment length(with gaps) = 145 Alignment score = 0.000000 
Cele.WS201_Fam_158_145_1                   GTGGCCTAGAAAACCTGAGCATGATTTTTCTAGGCCACCAACTTCTAACATTCATAACTTGGCGGAAAATCTACATAATAAAATTTTGCAAAAACCAATTTATTTGTCTAAAAAATTGCAATAAATTTGACCTACTTGATTTTGA
                                           *************************************************************************************************************************************************
Consensus:
                                           GTGGCCTAGAAAACCTGAGCATGATTTTTCTAGGCCACCAACTTCTAACATTCATAACTTGGCGGAAAATCTACATAATAAAATTTTGCAAAAACCAATTTATTTGTCTAAAAAATTGCAATAAATTTGACCTACTTGATTTTGA

GTGGCCTAGAAAACCTGAGCATGATTTTTCTAGGCCACCAACTTCTAACATTCATAACTTGGCGGAAAATCTACATAATAAAATTTTGCAAAAACCAATTTATTTGTCTAAAAAATTGCAATAAATTTGACCTACTTGATTTTGA
>Allfam_Fam_268_144_1  Nr. of seq. 1 Alignment length(with gaps) = 144 Alignment score = 0.000000 
Cbren.WS247_Fam_92_144_3                   TCCATAANTCAAAAATCAAAAATCTTCAAAACCTGGTCATGATTATACTTTTTTGAACCGTCTCGAAATGCTGAATTCAAAGATACCAATTTCATAATTTTAGGTTCAAAACTAGCCGAAAAACGTNGAAATTCGAATTTTAAT
                                           ************************************************************************************************************************************************
Consensus:
                                           TCCATAANTCAAAAATCAAAAATCTTCAAAACCTGGTCATGATTATACTTTTTTGAACCGTCTCGAAATGCTGAATTCAAAGATACCAATTTCATAATTTTAGGTTCAAAACTAGCCGAAAAACGTNGAAATTCGAATTTTAAT

TCCATAANTCAAAAATCAAAAATCTTCAAAACCTGGTCATGATTATACTTTTTTGAACCGTCTCGAAATGCTGAATTCAAAGATACCAATTTCATAATTTTAGGTTCAAAACTAGCCGAAAAACGTNGAAATTCGAATTTTAAT
>Allfam_Fam_269_144_1  Nr. of seq. 1 Alignment length(with gaps) = 144 Alignment score = 0.000000 
Cbren.WS247_Fam_207_144_1                  GGGTCTCGCCACGAAAATCTAAAAACTGTCATATCTCAGTCAGTTTTGGTCAGATTTAGATGAAAACAGTACCGTTGGAGTTAGGCTGAAGAGACGCTTCGAATGAGTATAACGATGACTAGGTTTTGACATATTTATATTTTC
                                           ************************************************************************************************************************************************
Consensus:
                                           GGGTCTCGCCACGAAAATCTAAAAACTGTCATATCTCAGTCAGTTTTGGTCAGATTTAGATGAAAACAGTACCGTTGGAGTTAGGCTGAAGAGACGCTTCGAATGAGTATAACGATGACTAGGTTTTGACATATTTATATTTTC

GGGTCTCGCCACGAAAATCTAAAAACTGTCATATCTCAGTCAGTTTTGGTCAGATTTAGATGAAAACAGTACCGTTGGAGTTAGGCTGAAGAGACGCTTCGAATGAGTATAACGATGACTAGGTTTTGACATATTTATATTTTC
>Allfam_Fam_270_143_1  Nr. of seq. 1 Alignment length(with gaps) = 143 Alignment score = 0.000000 
Cbren.WS247_Fam_208_143_1                  GGGTTACGGTAGTTTTTGTGATTTCGTGACGGACCCAAAAATTAAAAAAATTCCAAACCCGACCTTGTGGGTAGTTTTCTGTGCCGCCTTCACGTGCTGATTCCAAATCTATCAAAACTATCGAGATCGAGTGAAAATTGATC
                                           ***********************************************************************************************************************************************
Consensus:
                                           GGGTTACGGTAGTTTTTGTGATTTCGTGACGGACCCAAAAATTAAAAAAATTCCAAACCCGACCTTGTGGGTAGTTTTCTGTGCCGCCTTCACGTGCTGATTCCAAATCTATCAAAACTATCGAGATCGAGTGAAAATTGATC

GGGTTACGGTAGTTTTTGTGATTTCGTGACGGACCCAAAAATTAAAAAAATTCCAAACCCGACCTTGTGGGTAGTTTTCTGTGCCGCCTTCACGTGCTGATTCCAAATCTATCAAAACTATCGAGATCGAGTGAAAATTGATC
>Allfam_Fam_271_141_1  Nr. of seq. 1 Alignment length(with gaps) = 141 Alignment score = 0.000000 
Cbrig.WS247_Fam_124_141_1                  GTGTTTGCGTACTTTTGGAACTACAGTAGCCCGAAAAAAAGAATTTCACGGAATCCTATTGCTATGGGTATCAAAATGTCAGAAATTTCATATAAAATCCAGTTATTATGTTTTGAAAATCAAAAAATTGCGCTAGGCGTG
                                           *********************************************************************************************************************************************
Consensus:
                                           GTGTTTGCGTACTTTTGGAACTACAGTAGCCCGAAAAAAAGAATTTCACGGAATCCTATTGCTATGGGTATCAAAATGTCAGAAATTTCATATAAAATCCAGTTATTATGTTTTGAAAATCAAAAAATTGCGCTAGGCGTG

GTGTTTGCGTACTTTTGGAACTACAGTAGCCCGAAAAAAAGAATTTCACGGAATCCTATTGCTATGGGTATCAAAATGTCAGAAATTTCATATAAAATCCAGTTATTATGTTTTGAAAATCAAAAAATTGCGCTAGGCGTG
>Allfam_Fam_272_141_1  Nr. of seq. 1 Alignment length(with gaps) = 141 Alignment score = 0.000000 
Crema.WS247_Fam_159_141_1                  CTCCTAAACGCATGAAACAGTAGACTGCAAGGAGCCTCTGATCCGGAGCAGTTCTAGTCACCACGCGTGCGAAGACCTCTCGTAAGAGGTTCTCCGACTTCGCGAACATGGTTCGCATTCCTTCAGTGCGGGCAGAACCAT
                                           *********************************************************************************************************************************************
Consensus:
                                           CTCCTAAACGCATGAAACAGTAGACTGCAAGGAGCCTCTGATCCGGAGCAGTTCTAGTCACCACGCGTGCGAAGACCTCTCGTAAGAGGTTCTCCGACTTCGCGAACATGGTTCGCATTCCTTCAGTGCGGGCAGAACCAT

CTCCTAAACGCATGAAACAGTAGACTGCAAGGAGCCTCTGATCCGGAGCAGTTCTAGTCACCACGCGTGCGAAGACCTCTCGTAAGAGGTTCTCCGACTTCGCGAACATGGTTCGCATTCCTTCAGTGCGGGCAGAACCAT
>Allfam_Fam_273_141_1  Nr. of seq. 1 Alignment length(with gaps) = 141 Alignment score = 0.000000 
Mhapla.WS247_Fam_132_141_1                 AATTATAATTTAATTTTGCTAATACAATTAAATATATACTTAATATCGCTTAATTTAAATGCAAATTTATCAATATAAATTTGCATTTAAATTAACCAAATACCTATTCTAATTCTTATTATCTTTTAATTTTATTAGCAA
                                           *********************************************************************************************************************************************
Consensus:
                                           AATTATAATTTAATTTTGCTAATACAATTAAATATATACTTAATATCGCTTAATTTAAATGCAAATTTATCAATATAAATTTGCATTTAAATTAACCAAATACCTATTCTAATTCTTATTATCTTTTAATTTTATTAGCAA

AATTATAATTTAATTTTGCTAATACAATTAAATATATACTTAATATCGCTTAATTTAAATGCAAATTTATCAATATAAATTTGCATTTAAATTAACCAAATACCTATTCTAATTCTTATTATCTTTTAATTTTATTAGCAA
>Allfam_Fam_274_140_1  Nr. of seq. 1 Alignment length(with gaps) = 140 Alignment score = 0.000000 
Cbren.WS247_Fam_209_140_1                  TGAGAAGATGTTGGATACGGAAAAAACAGTGCATTTCAGGTCGACAATGCGGAAATCTCTCAAATTTCCTATGTTTCATTCTCTCAGTAGACCATTAACTTGCGCTCAATTGTTTTCTCTTGTTCACCTAGAGAACGCAT
                                           ********************************************************************************************************************************************
Consensus:
                                           TGAGAAGATGTTGGATACGGAAAAAACAGTGCATTTCAGGTCGACAATGCGGAAATCTCTCAAATTTCCTATGTTTCATTCTCTCAGTAGACCATTAACTTGCGCTCAATTGTTTTCTCTTGTTCACCTAGAGAACGCAT

TGAGAAGATGTTGGATACGGAAAAAACAGTGCATTTCAGGTCGACAATGCGGAAATCTCTCAAATTTCCTATGTTTCATTCTCTCAGTAGACCATTAACTTGCGCTCAATTGTTTTCTCTTGTTCACCTAGAGAACGCAT
>Allfam_Fam_275_140_1  Nr. of seq. 1 Alignment length(with gaps) = 140 Alignment score = 0.000000 
Cbrig.WS247_Fam_125_140_1                  GATTCTATAGGAATGAAACATACTCTGGCTCCTCGTTACTGTTGGTAGTGGTTCCGCGTGATTTCACGTTTTTTAGAATAGAAGCTGTTTTGCGTGGGAGTGGGTTTGGAGTCATTCTAAAATTGAAAGGTTTTCTTGTA
                                           ********************************************************************************************************************************************
Consensus:
                                           GATTCTATAGGAATGAAACATACTCTGGCTCCTCGTTACTGTTGGTAGTGGTTCCGCGTGATTTCACGTTTTTTAGAATAGAAGCTGTTTTGCGTGGGAGTGGGTTTGGAGTCATTCTAAAATTGAAAGGTTTTCTTGTA

GATTCTATAGGAATGAAACATACTCTGGCTCCTCGTTACTGTTGGTAGTGGTTCCGCGTGATTTCACGTTTTTTAGAATAGAAGCTGTTTTGCGTGGGAGTGGGTTTGGAGTCATTCTAAAATTGAAAGGTTTTCTTGTA
>Allfam_Fam_276_139_1  Nr. of seq. 1 Alignment length(with gaps) = 139 Alignment score = 0.000000 
Cbrig.WS247_Fam_49_139_3                   ATTTCTCAATTTCGAACTGATTTTCTATAAAACAGCCCAATTTTTCTGTTCCAAACTTATCCGAAATCCAAATTTCCTGTATATCGTAGCTGATGAGCGGAAATTTGGGCAGAATTGAAAATTAGAAAACTGTGTTGTG
                                           *******************************************************************************************************************************************
Consensus:
                                           ATTTCTCAATTTCGAACTGATTTTCTATAAAACAGCCCAATTTTTCTGTTCCAAACTTATCCGAAATCCAAATTTCCTGTATATCGTAGCTGATGAGCGGAAATTTGGGCAGAATTGAAAATTAGAAAACTGTGTTGTG

ATTTCTCAATTTCGAACTGATTTTCTATAAAACAGCCCAATTTTTCTGTTCCAAACTTATCCGAAATCCAAATTTCCTGTATATCGTAGCTGATGAGCGGAAATTTGGGCAGAATTGAAAATTAGAAAACTGTGTTGTG
>Allfam_Fam_277_138_1  Nr. of seq. 1 Alignment length(with gaps) = 138 Alignment score = 0.000000 
Cbren.WS247_Fam_210_138_1                  GTTCAGAAAAGTACCCACAAGACGAGGTTTCAAATGTATCTGTTATAATCACTCATTTTGTGACTTCTAATAATTATTTATGGAATTCAAAAAAACCATGTCTTGTAGGTTATCATTAGAACCGTATCGACGTGCCGT
                                           ******************************************************************************************************************************************
Consensus:
                                           GTTCAGAAAAGTACCCACAAGACGAGGTTTCAAATGTATCTGTTATAATCACTCATTTTGTGACTTCTAATAATTATTTATGGAATTCAAAAAAACCATGTCTTGTAGGTTATCATTAGAACCGTATCGACGTGCCGT

GTTCAGAAAAGTACCCACAAGACGAGGTTTCAAATGTATCTGTTATAATCACTCATTTTGTGACTTCTAATAATTATTTATGGAATTCAAAAAAACCATGTCTTGTAGGTTATCATTAGAACCGTATCGACGTGCCGT
>Allfam_Fam_278_138_1  Nr. of seq. 1 Alignment length(with gaps) = 138 Alignment score = 0.000000 
Cbren.WS247_Fam_211_138_1                  CTAGGCCACGGCCGCGAAAAGTTAGGCCACCAATCTTCGAAATTGCACAGTTTGGGTGAAAATTGGGCTGGCGACTCGATTTTTGAACAGTTTCGGCCGGTTTGACCTGGGCTTTCAGGAAAAAACAAACATGGAATT
                                           ******************************************************************************************************************************************
Consensus:
                                           CTAGGCCACGGCCGCGAAAAGTTAGGCCACCAATCTTCGAAATTGCACAGTTTGGGTGAAAATTGGGCTGGCGACTCGATTTTTGAACAGTTTCGGCCGGTTTGACCTGGGCTTTCAGGAAAAAACAAACATGGAATT

CTAGGCCACGGCCGCGAAAAGTTAGGCCACCAATCTTCGAAATTGCACAGTTTGGGTGAAAATTGGGCTGGCGACTCGATTTTTGAACAGTTTCGGCCGGTTTGACCTGGGCTTTCAGGAAAAAACAAACATGGAATT
>Allfam_Fam_279_137_1  Nr. of seq. 1 Alignment length(with gaps) = 137 Alignment score = 0.000000 
Mhapla.WS247_Fam_133_137_1                 TTTAACATTTGTTATTTACTTTAAATATAAATTATAAAAGTCTATTAAAATAAGAATATCGAATAAATTTTAGGTTTCTGTTCCTCATTTAGGTTATGGAATCTTCTGTATGTCGAGAATATTACTATTTTTATAGA
                                           *****************************************************************************************************************************************
Consensus:
                                           TTTAACATTTGTTATTTACTTTAAATATAAATTATAAAAGTCTATTAAAATAAGAATATCGAATAAATTTTAGGTTTCTGTTCCTCATTTAGGTTATGGAATCTTCTGTATGTCGAGAATATTACTATTTTTATAGA

TTTAACATTTGTTATTTACTTTAAATATAAATTATAAAAGTCTATTAAAATAAGAATATCGAATAAATTTTAGGTTTCTGTTCCTCATTTAGGTTATGGAATCTTCTGTATGTCGAGAATATTACTATTTTTATAGA
>Allfam_Fam_280_136_1  Nr. of seq. 1 Alignment length(with gaps) = 136 Alignment score = 0.000000 
Cbrig.WS247_Fam_126_136_1                  GAATTCTCAGAAAATCATTCAAAATCTAGGACCTACTTAGGAAAGGGGAGGAAGATTCTGAATATTTTAAAAGAATTCAGAAGACAATTCTCAATCTTCAATACCCTTTCGAACACAGCTAAACCTTTGACTGACT
                                           ****************************************************************************************************************************************
Consensus:
                                           GAATTCTCAGAAAATCATTCAAAATCTAGGACCTACTTAGGAAAGGGGAGGAAGATTCTGAATATTTTAAAAGAATTCAGAAGACAATTCTCAATCTTCAATACCCTTTCGAACACAGCTAAACCTTTGACTGACT

GAATTCTCAGAAAATCATTCAAAATCTAGGACCTACTTAGGAAAGGGGAGGAAGATTCTGAATATTTTAAAAGAATTCAGAAGACAATTCTCAATCTTCAATACCCTTTCGAACACAGCTAAACCTTTGACTGACT
>Allfam_Fam_281_136_1  Nr. of seq. 1 Alignment length(with gaps) = 136 Alignment score = 0.000000 
Crema.WS247_Fam_51_136_5                   AGTGAATTTAGTCACAGGCACTCACTGTTAGAGAACAGGATAATTCCGAAGAACCGCCCTGAACATCACATTGGAGAAACCCGTGTTNCAAAATGTAATTTATTGACTGACTATCTAATTAATACCGAACTACACA
                                           ****************************************************************************************************************************************
Consensus:
                                           AGTGAATTTAGTCACAGGCACTCACTGTTAGAGAACAGGATAATTCCGAAGAACCGCCCTGAACATCACATTGGAGAAACCCGTGTTNCAAAATGTAATTTATTGACTGACTATCTAATTAATACCGAACTACACA

AGTGAATTTAGTCACAGGCACTCACTGTTAGAGAACAGGATAATTCCGAAGAACCGCCCTGAACATCACATTGGAGAAACCCGTGTTNCAAAATGTAATTTATTGACTGACTATCTAATTAATACCGAACTACACA
>Allfam_Fam_282_136_1  Nr. of seq. 1 Alignment length(with gaps) = 136 Alignment score = 0.000000 
Crema.WS247_Fam_64_136_4                   CTCTAAGTCTCAGGAAGCAGTTCTATTCTCTGTGAGTCTGTCTGTGTGTCTGTCCATCCGGATGTCCTATTTCTTTCCGGAGACAGTTCAGACGAAATGATGAGAAGGAGAAATCCGTCCTTTCGTGTGTACCATC
                                           ****************************************************************************************************************************************
Consensus:
                                           CTCTAAGTCTCAGGAAGCAGTTCTATTCTCTGTGAGTCTGTCTGTGTGTCTGTCCATCCGGATGTCCTATTTCTTTCCGGAGACAGTTCAGACGAAATGATGAGAAGGAGAAATCCGTCCTTTCGTGTGTACCATC

CTCTAAGTCTCAGGAAGCAGTTCTATTCTCTGTGAGTCTGTCTGTGTGTCTGTCCATCCGGATGTCCTATTTCTTTCCGGAGACAGTTCAGACGAAATGATGAGAAGGAGAAATCCGTCCTTTCGTGTGTACCATC
>Allfam_Fam_283_135_1  Nr. of seq. 1 Alignment length(with gaps) = 135 Alignment score = 0.000000 
Mhapla.WS247_Fam_134_135_1                 TAATTATTTTATCTTTCTAAAACCTATGATATCAACTTATTTTTCTTCGTCCTACTTATCTTCCGAACGAATAATAAACTCTTCCATTCTCTTCATCATCCTCTTCCATCAACATCTCTTCACTATTTCTACTGT
                                           ***************************************************************************************************************************************
Consensus:
                                           TAATTATTTTATCTTTCTAAAACCTATGATATCAACTTATTTTTCTTCGTCCTACTTATCTTCCGAACGAATAATAAACTCTTCCATTCTCTTCATCATCCTCTTCCATCAACATCTCTTCACTATTTCTACTGT

TAATTATTTTATCTTTCTAAAACCTATGATATCAACTTATTTTTCTTCGTCCTACTTATCTTCCGAACGAATAATAAACTCTTCCATTCTCTTCATCATCCTCTTCCATCAACATCTCTTCACTATTTCTACTGT
>Allfam_Fam_284_134_1  Nr. of seq. 1 Alignment length(with gaps) = 134 Alignment score = 0.000000 
Cbren.WS247_Fam_117_134_2                  TTTTTGCTTTTTTTCTTTTCGCAGAAAATGATTCAAAAAGTGTTCCTATGTGTTCCCATAGCTCAGTGGCTAAAAGCATTGGCAATTATTTGAACCTAACAGTCGCAAGTTCAAACCCCACCGGTGGCAAATCT
                                           **************************************************************************************************************************************
Consensus:
                                           TTTTTGCTTTTTTTCTTTTCGCAGAAAATGATTCAAAAAGTGTTCCTATGTGTTCCCATAGCTCAGTGGCTAAAAGCATTGGCAATTATTTGAACCTAACAGTCGCAAGTTCAAACCCCACCGGTGGCAAATCT

TTTTTGCTTTTTTTCTTTTCGCAGAAAATGATTCAAAAAGTGTTCCTATGTGTTCCCATAGCTCAGTGGCTAAAAGCATTGGCAATTATTTGAACCTAACAGTCGCAAGTTCAAACCCCACCGGTGGCAAATCT
>Allfam_Fam_285_134_1  Nr. of seq. 1 Alignment length(with gaps) = 134 Alignment score = 0.000000 
Crema.WS247_Fam_160_134_1                  ATTCACAAATTTGAATAAATTCTAAGAAACACCGTTTCTCATAAACTTTTGAAATGATAGTTAATTGACTGAAGGCGGTGGGTCGCCGCTTCGGCTGGTACCGTAACCTGATGTTGATTGGTTATCATTAGTGA
                                           **************************************************************************************************************************************
Consensus:
                                           ATTCACAAATTTGAATAAATTCTAAGAAACACCGTTTCTCATAAACTTTTGAAATGATAGTTAATTGACTGAAGGCGGTGGGTCGCCGCTTCGGCTGGTACCGTAACCTGATGTTGATTGGTTATCATTAGTGA

ATTCACAAATTTGAATAAATTCTAAGAAACACCGTTTCTCATAAACTTTTGAAATGATAGTTAATTGACTGAAGGCGGTGGGTCGCCGCTTCGGCTGGTACCGTAACCTGATGTTGATTGGTTATCATTAGTGA
>Allfam_Fam_286_134_1  Nr. of seq. 1 Alignment length(with gaps) = 134 Alignment score = 0.000000 
Crema.WS247_Fam_161_134_1                  GACTAGTTTTTTTCATAATTGGAATTTCTAGGCCACGTGTCGGAAAACTCGGCCACGTACCACATTTGGTGGTTTCCTTGCTTTTTGGCTCTAGAAACGATGAAAATGTCAAAAACTGACTTTCTGAGATTGGG
                                           **************************************************************************************************************************************
Consensus:
                                           GACTAGTTTTTTTCATAATTGGAATTTCTAGGCCACGTGTCGGAAAACTCGGCCACGTACCACATTTGGTGGTTTCCTTGCTTTTTGGCTCTAGAAACGATGAAAATGTCAAAAACTGACTTTCTGAGATTGGG

GACTAGTTTTTTTCATAATTGGAATTTCTAGGCCACGTGTCGGAAAACTCGGCCACGTACCACATTTGGTGGTTTCCTTGCTTTTTGGCTCTAGAAACGATGAAAATGTCAAAAACTGACTTTCTGAGATTGGG
>Allfam_Fam_287_133_1  Nr. of seq. 1 Alignment length(with gaps) = 133 Alignment score = 0.000000 
Crema.WS247_Fam_30_133_9                   TGGTAAATCCCGAAGGACCCAACCCACCAGCNTCCGCCAAATAACNTATCTTGACTGAACGTCCCTAACAAACTANNTACTGAGAATCAATNCAAAAAGTGAACAGCCTTCGACAAGCATCCAACTTCAGCTA
                                           *************************************************************************************************************************************
Consensus:
                                           TGGTAAATCCCGAAGGACCCAACCCACCAGCNTCCGCCAAATAACNTATCTTGACTGAACGTCCCTAACAAACTANNTACTGAGAATCAATNCAAAAAGTGAACAGCCTTCGACAAGCATCCAACTTCAGCTA

TGGTAAATCCCGAAGGACCCAACCCACCAGCNTCCGCCAAATAACNTATCTTGACTGAACGTCCCTAACAAACTANNTACTGAGAATCAATNCAAAAAGTGAACAGCCTTCGACAAGCATCCAACTTCAGCTA
>Allfam_Fam_288_132_1  Nr. of seq. 1 Alignment length(with gaps) = 132 Alignment score = 0.000000 
Crema.WS247_Fam_37_132_8                   TAGTAGTTGTTGAGTTTGTGTCGGGATCGGTGAATCATCAAGTAGCGTTGGCTNNGCGTTCTTCGNANCGCGCCAATACTCAATTTGGTTCATTCGAAAACGGTACAATTTTAGAGTTGGGTCACTATAAGT
                                           ************************************************************************************************************************************
Consensus:
                                           TAGTAGTTGTTGAGTTTGTGTCGGGATCGGTGAATCATCAAGTAGCGTTGGCTNNGCGTTCTTCGNANCGCGCCAATACTCAATTTGGTTCATTCGAAAACGGTACAATTTTAGAGTTGGGTCACTATAAGT

TAGTAGTTGTTGAGTTTGTGTCGGGATCGGTGAATCATCAAGTAGCGTTGGCTNNGCGTTCTTCGNANCGCGCCAATACTCAATTTGGTTCATTCGAAAACGGTACAATTTTAGAGTTGGGTCACTATAAGT
>Allfam_Fam_289_131_1  Nr. of seq. 1 Alignment length(with gaps) = 131 Alignment score = 0.000000 
Cbren.WS247_Fam_212_131_1                  AGCCACGTGCCGTCAAGTTATCAAGCCTCCCGGAAAGGCTGATACCTTGACAACCAACCCATCTAGTAGCATTCGATGAGTCCGCGACTATCTTGTTCTTACCTCAGAACTTTTGGCATAGATACACAGAC
                                           ***********************************************************************************************************************************
Consensus:
                                           AGCCACGTGCCGTCAAGTTATCAAGCCTCCCGGAAAGGCTGATACCTTGACAACCAACCCATCTAGTAGCATTCGATGAGTCCGCGACTATCTTGTTCTTACCTCAGAACTTTTGGCATAGATACACAGAC

AGCCACGTGCCGTCAAGTTATCAAGCCTCCCGGAAAGGCTGATACCTTGACAACCAACCCATCTAGTAGCATTCGATGAGTCCGCGACTATCTTGTTCTTACCTCAGAACTTTTGGCATAGATACACAGAC
>Allfam_Fam_290_131_1  Nr. of seq. 1 Alignment length(with gaps) = 131 Alignment score = 0.000000 
Cbrig.WS247_Fam_127_131_1                  AGTCAAAAATCAAGCTGAAAAGTCTTCTTTTTCTAGCGGTGTTTGACTTAGCTGCCATATGGGTTGAAGACTATCCTCACGAGCTGAGATGGGAACTTTTTCGCCCAATTTCTTGAAAAAATCTCTGTAAA
                                           ***********************************************************************************************************************************
Consensus:
                                           AGTCAAAAATCAAGCTGAAAAGTCTTCTTTTTCTAGCGGTGTTTGACTTAGCTGCCATATGGGTTGAAGACTATCCTCACGAGCTGAGATGGGAACTTTTTCGCCCAATTTCTTGAAAAAATCTCTGTAAA

AGTCAAAAATCAAGCTGAAAAGTCTTCTTTTTCTAGCGGTGTTTGACTTAGCTGCCATATGGGTTGAAGACTATCCTCACGAGCTGAGATGGGAACTTTTTCGCCCAATTTCTTGAAAAAATCTCTGTAAA
>Allfam_Fam_291_130_1  Nr. of seq. 1 Alignment length(with gaps) = 130 Alignment score = 0.000000 
Crema.WS247_Fam_12_130_26                  CAACACTCGAGTTGGGTGCTTGTCAAATAAAGTTAATTTTTAGGATTATATCATTATAAATAGGTAATTATTAACTTTGTTTAGATGATAGGTAAGCCAACTGGCAGTGTTGGGCTCCTTTTGGAGTTGC
                                           **********************************************************************************************************************************
Consensus:
                                           CAACACTCGAGTTGGGTGCTTGTCAAATAAAGTTAATTTTTAGGATTATATCATTATAAATAGGTAATTATTAACTTTGTTTAGATGATAGGTAAGCCAACTGGCAGTGTTGGGCTCCTTTTGGAGTTGC

CAACACTCGAGTTGGGTGCTTGTCAAATAAAGTTAATTTTTAGGATTATATCATTATAAATAGGTAATTATTAACTTTGTTTAGATGATAGGTAAGCCAACTGGCAGTGTTGGGCTCCTTTTGGAGTTGC
>Allfam_Fam_292_130_1  Nr. of seq. 1 Alignment length(with gaps) = 130 Alignment score = 0.000000 
Crema.WS247_Fam_162_130_1                  CGTGTACTCCTCGTGGAAAAGTCGAAAATTGGAATTTGAAATTTTGAGTCGATTTTTTTCGGTTCGACGCTAAAAACTAGTAGTAACCAGTCCGAATTCCATGAAAATAATCCATTTTGAAAATTCATGC
                                           **********************************************************************************************************************************
Consensus:
                                           CGTGTACTCCTCGTGGAAAAGTCGAAAATTGGAATTTGAAATTTTGAGTCGATTTTTTTCGGTTCGACGCTAAAAACTAGTAGTAACCAGTCCGAATTCCATGAAAATAATCCATTTTGAAAATTCATGC

CGTGTACTCCTCGTGGAAAAGTCGAAAATTGGAATTTGAAATTTTGAGTCGATTTTTTTCGGTTCGACGCTAAAAACTAGTAGTAACCAGTCCGAATTCCATGAAAATAATCCATTTTGAAAATTCATGC
>Allfam_Fam_293_128_1  Nr. of seq. 1 Alignment length(with gaps) = 128 Alignment score = 0.000000 
Cbren.WS247_Fam_118_128_2                  ATAGTCGGCGAGCGCCTGGAGCATTCCATCCGACATAATACTCCGAACCTCATCCGGCCTCGCCGGCTATGACACATAAGCATAGGTGGACCATCCAAGAACATAGGATCCAACCACGATAAGTGTGA
                                           ********************************************************************************************************************************
Consensus:
                                           ATAGTCGGCGAGCGCCTGGAGCATTCCATCCGACATAATACTCCGAACCTCATCCGGCCTCGCCGGCTATGACACATAAGCATAGGTGGACCATCCAAGAACATAGGATCCAACCACGATAAGTGTGA

ATAGTCGGCGAGCGCCTGGAGCATTCCATCCGACATAATACTCCGAACCTCATCCGGCCTCGCCGGCTATGACACATAAGCATAGGTGGACCATCCAAGAACATAGGATCCAACCACGATAAGTGTGA
>Allfam_Fam_294_128_1  Nr. of seq. 1 Alignment length(with gaps) = 128 Alignment score = 0.000000 
Crema.WS247_Fam_163_128_1                  ATCAAGCAATTCAAATTTCAGCAAGAATCGGAATAAGATAATTCAAATCGAAAGACAATCAGAAATACAATAAGTGTTCCTTCTGGCTAGCATGCTAGCACCCACAACACTATACTGCACCTCATCTC
                                           ********************************************************************************************************************************
Consensus:
                                           ATCAAGCAATTCAAATTTCAGCAAGAATCGGAATAAGATAATTCAAATCGAAAGACAATCAGAAATACAATAAGTGTTCCTTCTGGCTAGCATGCTAGCACCCACAACACTATACTGCACCTCATCTC

ATCAAGCAATTCAAATTTCAGCAAGAATCGGAATAAGATAATTCAAATCGAAAGACAATCAGAAATACAATAAGTGTTCCTTCTGGCTAGCATGCTAGCACCCACAACACTATACTGCACCTCATCTC
>Allfam_Fam_295_127_1  Nr. of seq. 1 Alignment length(with gaps) = 127 Alignment score = 0.000000 
Cbrig.WS247_Fam_76_127_2                   AACTTTTCACACCCCATTTTCCACTTTTTAATTTTTCCCTTTCAATTTTTCATCCTAATTTTTTCAATTTCATTTTTTTGTCCTACATTTTTCATTTCCAAATTTTTGTGCATATTTTTTCATTCCT
                                           *******************************************************************************************************************************
Consensus:
                                           AACTTTTCACACCCCATTTTCCACTTTTTAATTTTTCCCTTTCAATTTTTCATCCTAATTTTTTCAATTTCATTTTTTTGTCCTACATTTTTCATTTCCAAATTTTTGTGCATATTTTTTCATTCCT

AACTTTTCACACCCCATTTTCCACTTTTTAATTTTTCCCTTTCAATTTTTCATCCTAATTTTTTCAATTTCATTTTTTTGTCCTACATTTTTCATTTCCAAATTTTTGTGCATATTTTTTCATTCCT
>Allfam_Fam_296_127_1  Nr. of seq. 1 Alignment length(with gaps) = 127 Alignment score = 0.000000 
Crema.WS247_Fam_164_127_1                  GATCCTCTTACGAGAGGTCTACGCACGCGTGTTAATCAGACAACTCCGGATCAGAGGCTTCGGCCGTTGTTCCATGCGTATAGGAGTCAGTTCTGCACGCACAGAAGATATACAAAGAACAGACGGA
                                           *******************************************************************************************************************************
Consensus:
                                           GATCCTCTTACGAGAGGTCTACGCACGCGTGTTAATCAGACAACTCCGGATCAGAGGCTTCGGCCGTTGTTCCATGCGTATAGGAGTCAGTTCTGCACGCACAGAAGATATACAAAGAACAGACGGA

GATCCTCTTACGAGAGGTCTACGCACGCGTGTTAATCAGACAACTCCGGATCAGAGGCTTCGGCCGTTGTTCCATGCGTATAGGAGTCAGTTCTGCACGCACAGAAGATATACAAAGAACAGACGGA
>Allfam_Fam_297_124_1  Nr. of seq. 1 Alignment length(with gaps) = 124 Alignment score = 0.000000 
Cele.WS201_Fam_159_124_1                   AATTTTCAAAGTTTGGAAAATCTATTAATTTTGCATATAATTTTTATAAATTCTGAAAGAACATAAAATTTGCTACAAAATGGCTACGGGAATTTCTAAAAAATTTAGTTTGAAGACAGAAATT
                                           ****************************************************************************************************************************
Consensus:
                                           AATTTTCAAAGTTTGGAAAATCTATTAATTTTGCATATAATTTTTATAAATTCTGAAAGAACATAAAATTTGCTACAAAATGGCTACGGGAATTTCTAAAAAATTTAGTTTGAAGACAGAAATT

AATTTTCAAAGTTTGGAAAATCTATTAATTTTGCATATAATTTTTATAAATTCTGAAAGAACATAAAATTTGCTACAAAATGGCTACGGGAATTTCTAAAAAATTTAGTTTGAAGACAGAAATT
>Allfam_Fam_298_122_1  Nr. of seq. 1 Alignment length(with gaps) = 122 Alignment score = 0.000000 
Cbren.WS247_Fam_213_122_1                  AGTTCGGGGGTAGCCAGCAAATCTATAGGAAGATCAACCAGCCCACTAGGTACCCGCATCTTGACTGTCCAAAAGGGTGAGAGGGGGGAAAAAGTGTTCTAAGTTACTAGAGAAGTGACAGC
                                           **************************************************************************************************************************
Consensus:
                                           AGTTCGGGGGTAGCCAGCAAATCTATAGGAAGATCAACCAGCCCACTAGGTACCCGCATCTTGACTGTCCAAAAGGGTGAGAGGGGGGAAAAAGTGTTCTAAGTTACTAGAGAAGTGACAGC

AGTTCGGGGGTAGCCAGCAAATCTATAGGAAGATCAACCAGCCCACTAGGTACCCGCATCTTGACTGTCCAAAAGGGTGAGAGGGGGGAAAAAGTGTTCTAAGTTACTAGAGAAGTGACAGC
>Allfam_Fam_299_122_1  Nr. of seq. 1 Alignment length(with gaps) = 122 Alignment score = 0.000000 
Cbrig.WS247_Fam_77_122_2                   CATCAAATCACTAAAAATAGACAGCAAGAATTACTGTAGCCGAACAATTTCGATCTAATGGGCTCTGTAGTCGCTTCAGCTGACGCACTAGCCTAAAAAGTAAATTTTGAGCTCGTCAGAGC
                                           **************************************************************************************************************************
Consensus:
                                           CATCAAATCACTAAAAATAGACAGCAAGAATTACTGTAGCCGAACAATTTCGATCTAATGGGCTCTGTAGTCGCTTCAGCTGACGCACTAGCCTAAAAAGTAAATTTTGAGCTCGTCAGAGC

CATCAAATCACTAAAAATAGACAGCAAGAATTACTGTAGCCGAACAATTTCGATCTAATGGGCTCTGTAGTCGCTTCAGCTGACGCACTAGCCTAAAAAGTAAATTTTGAGCTCGTCAGAGC
>Allfam_Fam_300_122_1  Nr. of seq. 1 Alignment length(with gaps) = 122 Alignment score = 0.000000 
Cbrig.WS247_Fam_128_122_1                  AATTTCAGGCCAGTGGAATGTGCCAACTGACAGTAGCAGGACCTGTGTAACTGGGAAGAAGACTCGATGGCAATTTGACCTTCCAATTGAGCTTAATAGCCTGAAATTCAAGGAAGATAGCT
                                           **************************************************************************************************************************
Consensus:
                                           AATTTCAGGCCAGTGGAATGTGCCAACTGACAGTAGCAGGACCTGTGTAACTGGGAAGAAGACTCGATGGCAATTTGACCTTCCAATTGAGCTTAATAGCCTGAAATTCAAGGAAGATAGCT

AATTTCAGGCCAGTGGAATGTGCCAACTGACAGTAGCAGGACCTGTGTAACTGGGAAGAAGACTCGATGGCAATTTGACCTTCCAATTGAGCTTAATAGCCTGAAATTCAAGGAAGATAGCT
>Allfam_Fam_301_121_1  Nr. of seq. 1 Alignment length(with gaps) = 121 Alignment score = 0.000000 
Cbren.WS247_Fam_119_121_2                  TATAGCCGATTTCAGTTAACTATCCGATCATTCTTCGGCTACTCCAACTTATTCTAAAAATGAATCATGGCAGCACACTACAGGTTGTATATAGGAAAATTTCACCGTTATTTAAGAATTT
                                           *************************************************************************************************************************
Consensus:
                                           TATAGCCGATTTCAGTTAACTATCCGATCATTCTTCGGCTACTCCAACTTATTCTAAAAATGAATCATGGCAGCACACTACAGGTTGTATATAGGAAAATTTCACCGTTATTTAAGAATTT

TATAGCCGATTTCAGTTAACTATCCGATCATTCTTCGGCTACTCCAACTTATTCTAAAAATGAATCATGGCAGCACACTACAGGTTGTATATAGGAAAATTTCACCGTTATTTAAGAATTT
>Allfam_Fam_302_121_1  Nr. of seq. 1 Alignment length(with gaps) = 121 Alignment score = 0.000000 
Cele.WS201_Fam_160_121_1                   AAAAGATAGTTGCTCTTTGAGCAGAAGGTTGCAAACCGCAAGAGCAAACTTGCCAAATGACAAGCCACCCAAGTACTCGTTGCACCTACCTATCATAAGCTCGTAGACTATAATTTCTCTG
                                           *************************************************************************************************************************
Consensus:
                                           AAAAGATAGTTGCTCTTTGAGCAGAAGGTTGCAAACCGCAAGAGCAAACTTGCCAAATGACAAGCCACCCAAGTACTCGTTGCACCTACCTATCATAAGCTCGTAGACTATAATTTCTCTG

AAAAGATAGTTGCTCTTTGAGCAGAAGGTTGCAAACCGCAAGAGCAAACTTGCCAAATGACAAGCCACCCAAGTACTCGTTGCACCTACCTATCATAAGCTCGTAGACTATAATTTCTCTG
>Allfam_Fam_303_121_1  Nr. of seq. 1 Alignment length(with gaps) = 121 Alignment score = 0.000000 
Crema.WS247_Fam_165_121_1                  CTTCTGACACCCGAATCGTTCACATTTTTCCGACTTTTACGAAGTTTTCTTTCCAAAAGCTACTCAATCCCCGAAAAATCGATCTGGAAGGAGGATCATGGGCGAATTTTCGGTTTCCCAG
                                           *************************************************************************************************************************
Consensus:
                                           CTTCTGACACCCGAATCGTTCACATTTTTCCGACTTTTACGAAGTTTTCTTTCCAAAAGCTACTCAATCCCCGAAAAATCGATCTGGAAGGAGGATCATGGGCGAATTTTCGGTTTCCCAG

CTTCTGACACCCGAATCGTTCACATTTTTCCGACTTTTACGAAGTTTTCTTTCCAAAAGCTACTCAATCCCCGAAAAATCGATCTGGAAGGAGGATCATGGGCGAATTTTCGGTTTCCCAG
>Allfam_Fam_304_120_1  Nr. of seq. 1 Alignment length(with gaps) = 120 Alignment score = 0.000000 
Cbren.WS247_Fam_214_120_1                  GATCCAAGAGTAGAGTAAGAAGCTGGTGAATTGCTCGATACCGTTGTTTCTTGTTCAGTAGTACATGGCTCGGTGGTAGTCTCTTCTGAAGTTGCCGTACTCGATGAAGAGGCATCAGTT
                                           ************************************************************************************************************************
Consensus:
                                           GATCCAAGAGTAGAGTAAGAAGCTGGTGAATTGCTCGATACCGTTGTTTCTTGTTCAGTAGTACATGGCTCGGTGGTAGTCTCTTCTGAAGTTGCCGTACTCGATGAAGAGGCATCAGTT

GATCCAAGAGTAGAGTAAGAAGCTGGTGAATTGCTCGATACCGTTGTTTCTTGTTCAGTAGTACATGGCTCGGTGGTAGTCTCTTCTGAAGTTGCCGTACTCGATGAAGAGGCATCAGTT
>Allfam_Fam_305_120_1  Nr. of seq. 1 Alignment length(with gaps) = 120 Alignment score = 0.000000 
Cbren.WS247_Fam_215_120_1                  TGTTCAGATGAACCTTCAATAGGCTCGAGAAGTGGGGATGACCGTTCGTAAGTGACTTCATGACCAAACGACTGTTCGAAGTCAGCTCCTGATGTTGCACTTGACCGATCTTCTTCTAGA
                                           ************************************************************************************************************************
Consensus:
                                           TGTTCAGATGAACCTTCAATAGGCTCGAGAAGTGGGGATGACCGTTCGTAAGTGACTTCATGACCAAACGACTGTTCGAAGTCAGCTCCTGATGTTGCACTTGACCGATCTTCTTCTAGA

TGTTCAGATGAACCTTCAATAGGCTCGAGAAGTGGGGATGACCGTTCGTAAGTGACTTCATGACCAAACGACTGTTCGAAGTCAGCTCCTGATGTTGCACTTGACCGATCTTCTTCTAGA
>Allfam_Fam_306_120_1  Nr. of seq. 1 Alignment length(with gaps) = 120 Alignment score = 0.000000 
Cbren.WS247_Fam_216_120_1                  CTGACTTTTTCCCCTAATTTTAATAAATTGGTGGTTCGAAAGTAGATGCTTCTGTGAGTGGATTGTGAAGTTTCCATCCCTCACTAGAGCCTAAGAGTCTGAAAATCTTCATCTGAAAAG
                                           ************************************************************************************************************************
Consensus:
                                           CTGACTTTTTCCCCTAATTTTAATAAATTGGTGGTTCGAAAGTAGATGCTTCTGTGAGTGGATTGTGAAGTTTCCATCCCTCACTAGAGCCTAAGAGTCTGAAAATCTTCATCTGAAAAG

CTGACTTTTTCCCCTAATTTTAATAAATTGGTGGTTCGAAAGTAGATGCTTCTGTGAGTGGATTGTGAAGTTTCCATCCCTCACTAGAGCCTAAGAGTCTGAAAATCTTCATCTGAAAAG
>Allfam_Fam_307_120_1  Nr. of seq. 1 Alignment length(with gaps) = 120 Alignment score = 0.000000 
Mhapla.WS247_Fam_135_120_1                 AAAATAATAAAAATAATAATAAAGAGCACACGAATAATAAAATGTTTATAATTGCTTAAGAATAAGATATTTTCTGACTAACATAACGATTTAATATTTATTCGATTTAATTATAATTAT
                                           ************************************************************************************************************************
Consensus:
                                           AAAATAATAAAAATAATAATAAAGAGCACACGAATAATAAAATGTTTATAATTGCTTAAGAATAAGATATTTTCTGACTAACATAACGATTTAATATTTATTCGATTTAATTATAATTAT

AAAATAATAAAAATAATAATAAAGAGCACACGAATAATAAAATGTTTATAATTGCTTAAGAATAAGATATTTTCTGACTAACATAACGATTTAATATTTATTCGATTTAATTATAATTAT
>Allfam_Fam_308_119_1  Nr. of seq. 1 Alignment length(with gaps) = 119 Alignment score = 0.000000 
Cbren.WS247_Fam_217_119_1                  TTTACTGGATTTTAGGAATGTCTAGCCGGAATTCAGCTCAATTTCGATCCAATTCCAACTATTTCAACCTTTCCTTCGATCAAAACATGCTGGGTCACTAATGTTGTCTCTAGGCAAAA
                                           ***********************************************************************************************************************
Consensus:
                                           TTTACTGGATTTTAGGAATGTCTAGCCGGAATTCAGCTCAATTTCGATCCAATTCCAACTATTTCAACCTTTCCTTCGATCAAAACATGCTGGGTCACTAATGTTGTCTCTAGGCAAAA

TTTACTGGATTTTAGGAATGTCTAGCCGGAATTCAGCTCAATTTCGATCCAATTCCAACTATTTCAACCTTTCCTTCGATCAAAACATGCTGGGTCACTAATGTTGTCTCTAGGCAAAA
>Allfam_Fam_309_119_1  Nr. of seq. 1 Alignment length(with gaps) = 119 Alignment score = 0.000000 
Cbrig.WS247_Fam_129_119_1                  AAATTATTTTCACGTCTTCATTTTTAAGTTTTTTGTGAATATCTAGGTCAAAAATTGAAATTCTGGATTTTTAAAAACACGTTCGGAATGCACTATTTTTTCTGAATCCATTAATATAA
                                           ***********************************************************************************************************************
Consensus:
                                           AAATTATTTTCACGTCTTCATTTTTAAGTTTTTTGTGAATATCTAGGTCAAAAATTGAAATTCTGGATTTTTAAAAACACGTTCGGAATGCACTATTTTTTCTGAATCCATTAATATAA

AAATTATTTTCACGTCTTCATTTTTAAGTTTTTTGTGAATATCTAGGTCAAAAATTGAAATTCTGGATTTTTAAAAACACGTTCGGAATGCACTATTTTTTCTGAATCCATTAATATAA
>Allfam_Fam_310_119_1  Nr. of seq. 1 Alignment length(with gaps) = 119 Alignment score = 0.000000 
Cele.WS201_Fam_161_119_1                   ACTCCAATACCAACCGATGCTAAAAGATTCTGATCCCAATTATTTCTGAAATAACAGTTTCGGCTTGATGTACCAATGAGAGAGCACAGTGTAAACAAGTTTTCATAGTTCTGACGGCG
                                           ***********************************************************************************************************************
Consensus:
                                           ACTCCAATACCAACCGATGCTAAAAGATTCTGATCCCAATTATTTCTGAAATAACAGTTTCGGCTTGATGTACCAATGAGAGAGCACAGTGTAAACAAGTTTTCATAGTTCTGACGGCG

ACTCCAATACCAACCGATGCTAAAAGATTCTGATCCCAATTATTTCTGAAATAACAGTTTCGGCTTGATGTACCAATGAGAGAGCACAGTGTAAACAAGTTTTCATAGTTCTGACGGCG
>Allfam_Fam_311_119_1  Nr. of seq. 1 Alignment length(with gaps) = 119 Alignment score = 0.000000 
Cele.WS201_Fam_162_119_1                   GTTGCATATTTCGCAATAATTTTTACGGGAACGTAATCTCCACATCACCAGCTTTCATTTAAGTACCCACACGGCAAGGTTTAATTTTTGAAATTTGGTCGCGGATTTTCTCGGCCACC
                                           ***********************************************************************************************************************
Consensus:
                                           GTTGCATATTTCGCAATAATTTTTACGGGAACGTAATCTCCACATCACCAGCTTTCATTTAAGTACCCACACGGCAAGGTTTAATTTTTGAAATTTGGTCGCGGATTTTCTCGGCCACC

GTTGCATATTTCGCAATAATTTTTACGGGAACGTAATCTCCACATCACCAGCTTTCATTTAAGTACCCACACGGCAAGGTTTAATTTTTGAAATTTGGTCGCGGATTTTCTCGGCCACC
>Allfam_Fam_312_119_1  Nr. of seq. 1 Alignment length(with gaps) = 119 Alignment score = 0.000000 
Crema.WS247_Fam_14_119_19                  ATCCACGTCATAAAAAGTTATGAGCCGTTTTCTAAAATGTGACGACGTGAAGGATTTTTTGATATCATCGGATTCAGAAAAAATAGAGGATTCCAAACGTGTNGTCCGTTTCTGGATTG
                                           ***********************************************************************************************************************
Consensus:
                                           ATCCACGTCATAAAAAGTTATGAGCCGTTTTCTAAAATGTGACGACGTGAAGGATTTTTTGATATCATCGGATTCAGAAAAAATAGAGGATTCCAAACGTGTNGTCCGTTTCTGGATTG

ATCCACGTCATAAAAAGTTATGAGCCGTTTTCTAAAATGTGACGACGTGAAGGATTTTTTGATATCATCGGATTCAGAAAAAATAGAGGATTCCAAACGTGTNGTCCGTTTCTGGATTG
>Allfam_Fam_313_117_1  Nr. of seq. 1 Alignment length(with gaps) = 117 Alignment score = 0.000000 
Cbren.WS247_Fam_218_117_1                  GTAATTTTTTTGGTGTTTTATGGTTATTTTATAAAAACGTGCAAGATCATATGAGACAGTTCCGAGTACCAATCAAAAATCTGCGAAATTAAAGGAGACTTCGTTCTTTTTGAAACT
                                           *********************************************************************************************************************
Consensus:
                                           GTAATTTTTTTGGTGTTTTATGGTTATTTTATAAAAACGTGCAAGATCATATGAGACAGTTCCGAGTACCAATCAAAAATCTGCGAAATTAAAGGAGACTTCGTTCTTTTTGAAACT

GTAATTTTTTTGGTGTTTTATGGTTATTTTATAAAAACGTGCAAGATCATATGAGACAGTTCCGAGTACCAATCAAAAATCTGCGAAATTAAAGGAGACTTCGTTCTTTTTGAAACT
>Allfam_Fam_314_117_1  Nr. of seq. 1 Alignment length(with gaps) = 117 Alignment score = 0.000000 
Cele.WS201_Fam_163_117_1                   TGTTGGTTCGACAGTAGGTGCATTAGCCTCTGGAACTGGAACATCCTTTTGCTCGACGATTGCAGCTTGTTGTACTTCAGATGTTTCCTTTGATTCCACAGGTGCAAGTTTCTCAAC
                                           *********************************************************************************************************************
Consensus:
                                           TGTTGGTTCGACAGTAGGTGCATTAGCCTCTGGAACTGGAACATCCTTTTGCTCGACGATTGCAGCTTGTTGTACTTCAGATGTTTCCTTTGATTCCACAGGTGCAAGTTTCTCAAC

TGTTGGTTCGACAGTAGGTGCATTAGCCTCTGGAACTGGAACATCCTTTTGCTCGACGATTGCAGCTTGTTGTACTTCAGATGTTTCCTTTGATTCCACAGGTGCAAGTTTCTCAAC
>Allfam_Fam_315_116_1  Nr. of seq. 1 Alignment length(with gaps) = 116 Alignment score = 0.000000 
Cbren.WS247_Fam_219_116_1                  TAGCAGAAGAAGGACAGACGAAGGCTGTTAGAACCCGAACGAAAGCGACCATCCACCGTGCATAACCGTAGTTAAATATGAGTGGTCCGAACACTTTCATTATGCTCAGGTCTTTA
                                           ********************************************************************************************************************
Consensus:
                                           TAGCAGAAGAAGGACAGACGAAGGCTGTTAGAACCCGAACGAAAGCGACCATCCACCGTGCATAACCGTAGTTAAATATGAGTGGTCCGAACACTTTCATTATGCTCAGGTCTTTA

TAGCAGAAGAAGGACAGACGAAGGCTGTTAGAACCCGAACGAAAGCGACCATCCACCGTGCATAACCGTAGTTAAATATGAGTGGTCCGAACACTTTCATTATGCTCAGGTCTTTA
>Allfam_Fam_316_116_1  Nr. of seq. 1 Alignment length(with gaps) = 116 Alignment score = 0.000000 
Crema.WS247_Fam_166_116_1                  TAGAGACAATACACCTTGAAAGCACAGTCTTGGAATTTCTCATTTAGACTTTTGTGAAACATCAAGCGTGTGCGGCCTTGTTTAGTTTGAACGTTATTGGCTGAAAATTGGCACAG
                                           ********************************************************************************************************************
Consensus:
                                           TAGAGACAATACACCTTGAAAGCACAGTCTTGGAATTTCTCATTTAGACTTTTGTGAAACATCAAGCGTGTGCGGCCTTGTTTAGTTTGAACGTTATTGGCTGAAAATTGGCACAG

TAGAGACAATACACCTTGAAAGCACAGTCTTGGAATTTCTCATTTAGACTTTTGTGAAACATCAAGCGTGTGCGGCCTTGTTTAGTTTGAACGTTATTGGCTGAAAATTGGCACAG
>Allfam_Fam_317_114_1  Nr. of seq. 1 Alignment length(with gaps) = 114 Alignment score = 0.000000 
Cele.WS201_Fam_164_114_1                   GTGTTTCAGAATTACATGGAGTCTCACTACTTGCAGAATTTGTGGCTGTAGACGATTGACCTGCTGTAGTTGAATCGCTTGAAACTGTCATAGTGGATGTTCCATCAGACGTTT
                                           ******************************************************************************************************************
Consensus:
                                           GTGTTTCAGAATTACATGGAGTCTCACTACTTGCAGAATTTGTGGCTGTAGACGATTGACCTGCTGTAGTTGAATCGCTTGAAACTGTCATAGTGGATGTTCCATCAGACGTTT

GTGTTTCAGAATTACATGGAGTCTCACTACTTGCAGAATTTGTGGCTGTAGACGATTGACCTGCTGTAGTTGAATCGCTTGAAACTGTCATAGTGGATGTTCCATCAGACGTTT
>Allfam_Fam_318_114_1  Nr. of seq. 1 Alignment length(with gaps) = 114 Alignment score = 0.000000 
Crema.WS247_Fam_167_114_1                  ATCATTTTTGTAGTTGACATCTTTATTTAGTTCTAGAGGGAATAAGATAGGGACGCTTAACTGCCAATGACTAGAAGATAAAAATGATTCTGAAACATTGGACATGTCTCCTTC
                                           ******************************************************************************************************************
Consensus:
                                           ATCATTTTTGTAGTTGACATCTTTATTTAGTTCTAGAGGGAATAAGATAGGGACGCTTAACTGCCAATGACTAGAAGATAAAAATGATTCTGAAACATTGGACATGTCTCCTTC

ATCATTTTTGTAGTTGACATCTTTATTTAGTTCTAGAGGGAATAAGATAGGGACGCTTAACTGCCAATGACTAGAAGATAAAAATGATTCTGAAACATTGGACATGTCTCCTTC
>Allfam_Fam_319_111_1  Nr. of seq. 1 Alignment length(with gaps) = 111 Alignment score = 0.000000 
Cbrig.WS247_Fam_50_111_3                   GAAGACTCGCCAACATAGTTTTGGAACTTGCACGTTCCAATATTTGCCATTTTGGTCAGAAATTGGCTCAGAAATCGGCTGGAGCAATGTGTCAACTGGGTGTAACAGAAG
                                           ***************************************************************************************************************
Consensus:
                                           GAAGACTCGCCAACATAGTTTTGGAACTTGCACGTTCCAATATTTGCCATTTTGGTCAGAAATTGGCTCAGAAATCGGCTGGAGCAATGTGTCAACTGGGTGTAACAGAAG

GAAGACTCGCCAACATAGTTTTGGAACTTGCACGTTCCAATATTTGCCATTTTGGTCAGAAATTGGCTCAGAAATCGGCTGGAGCAATGTGTCAACTGGGTGTAACAGAAG
>Allfam_Fam_320_111_1  Nr. of seq. 1 Alignment length(with gaps) = 111 Alignment score = 0.000000 
Cbrig.WS247_Fam_51_111_3                   AAATGGAAAAGAAGACTTGCTGAAAGGACCATTGAGCTTTTAGGCCCAAAAATTGTCCGATTTTCCTCAAAATTAAACTTTAAGATTACGGCAGCAGTGTGTCAATGGAGA
                                           ***************************************************************************************************************
Consensus:
                                           AAATGGAAAAGAAGACTTGCTGAAAGGACCATTGAGCTTTTAGGCCCAAAAATTGTCCGATTTTCCTCAAAATTAAACTTTAAGATTACGGCAGCAGTGTGTCAATGGAGA

AAATGGAAAAGAAGACTTGCTGAAAGGACCATTGAGCTTTTAGGCCCAAAAATTGTCCGATTTTCCTCAAAATTAAACTTTAAGATTACGGCAGCAGTGTGTCAATGGAGA
>Allfam_Fam_321_111_1  Nr. of seq. 1 Alignment length(with gaps) = 111 Alignment score = 0.000000 
Cele.WS201_Fam_165_111_1                   CTGTTGTTGATCTACTTAGCGTAGTCGTAGATTCTAAAAATTCAGTCTTTAATTTTTATTAATTTTTAAAAAATATTTATTTACCAGTAGTCGATACTGCAGGCGTCGTTA
                                           ***************************************************************************************************************
Consensus:
                                           CTGTTGTTGATCTACTTAGCGTAGTCGTAGATTCTAAAAATTCAGTCTTTAATTTTTATTAATTTTTAAAAAATATTTATTTACCAGTAGTCGATACTGCAGGCGTCGTTA

CTGTTGTTGATCTACTTAGCGTAGTCGTAGATTCTAAAAATTCAGTCTTTAATTTTTATTAATTTTTAAAAAATATTTATTTACCAGTAGTCGATACTGCAGGCGTCGTTA
>Allfam_Fam_322_111_1  Nr. of seq. 1 Alignment length(with gaps) = 111 Alignment score = 0.000000 
Mhapla.WS247_Fam_136_111_1                 CATCATCAGAACTATCTTCAGAAGAAGATGGTTTTCGCTTCTTTGTCGCAGGCAAAGCGTTCGCAGAAGTCTTGGTAGTAGCCTTGGCCGTAGAGTTTTTAGATGCCAAAC
                                           ***************************************************************************************************************
Consensus:
                                           CATCATCAGAACTATCTTCAGAAGAAGATGGTTTTCGCTTCTTTGTCGCAGGCAAAGCGTTCGCAGAAGTCTTGGTAGTAGCCTTGGCCGTAGAGTTTTTAGATGCCAAAC

CATCATCAGAACTATCTTCAGAAGAAGATGGTTTTCGCTTCTTTGTCGCAGGCAAAGCGTTCGCAGAAGTCTTGGTAGTAGCCTTGGCCGTAGAGTTTTTAGATGCCAAAC
>Allfam_Fam_323_110_1  Nr. of seq. 1 Alignment length(with gaps) = 110 Alignment score = 0.000000 
Cbren.WS247_Fam_220_110_1                  TCTCACTAAAAAGTAAGATTATAGGCTACCAAAATATGATTTCTGAACAGAATCACTTCGAGTTCTTTGGTGGTCATGGGTGGATTAGTCCCAGGACATACCTATAATTT
                                           **************************************************************************************************************
Consensus:
                                           TCTCACTAAAAAGTAAGATTATAGGCTACCAAAATATGATTTCTGAACAGAATCACTTCGAGTTCTTTGGTGGTCATGGGTGGATTAGTCCCAGGACATACCTATAATTT

TCTCACTAAAAAGTAAGATTATAGGCTACCAAAATATGATTTCTGAACAGAATCACTTCGAGTTCTTTGGTGGTCATGGGTGGATTAGTCCCAGGACATACCTATAATTT
>Allfam_Fam_324_109_1  Nr. of seq. 1 Alignment length(with gaps) = 109 Alignment score = 0.000000 
Cbren.WS247_Fam_221_109_1                  TGGTGGCCTAGAACTATATCTGGCGGACATCTAAAATCAAGAAAATCAAAATGAGCCTCAACCCAAGATTCTAGCTCAACTTTGAAACGATTTACGACGTTTTGAAGTT
                                           *************************************************************************************************************
Consensus:
                                           TGGTGGCCTAGAACTATATCTGGCGGACATCTAAAATCAAGAAAATCAAAATGAGCCTCAACCCAAGATTCTAGCTCAACTTTGAAACGATTTACGACGTTTTGAAGTT

TGGTGGCCTAGAACTATATCTGGCGGACATCTAAAATCAAGAAAATCAAAATGAGCCTCAACCCAAGATTCTAGCTCAACTTTGAAACGATTTACGACGTTTTGAAGTT
>Allfam_Fam_325_108_1  Nr. of seq. 1 Alignment length(with gaps) = 108 Alignment score = 0.000000 
Cele.WS201_Fam_166_108_1                   TTTCAGATTTTCAGATTTTCACTTGATTATATAGGTCACGACCCAAGTTATTTTGAAAATTGAGCTACACGGCTGTAACTTTGGAGCTATGGGTAATCAAGTATGAGC
                                           ************************************************************************************************************
Consensus:
                                           TTTCAGATTTTCAGATTTTCACTTGATTATATAGGTCACGACCCAAGTTATTTTGAAAATTGAGCTACACGGCTGTAACTTTGGAGCTATGGGTAATCAAGTATGAGC

TTTCAGATTTTCAGATTTTCACTTGATTATATAGGTCACGACCCAAGTTATTTTGAAAATTGAGCTACACGGCTGTAACTTTGGAGCTATGGGTAATCAAGTATGAGC
>Allfam_Fam_326_107_1  Nr. of seq. 1 Alignment length(with gaps) = 107 Alignment score = 0.000000 
Crema.WS247_Fam_168_107_1                  TTATAGAAGAAACCGTTTTGGTAGTAAAGTTGGACGATCACTGAAAGTGTGGCCATCTCTCATTGGAGCTTCATTTTCAATGAAAATTTTTTTAATCTAGGTCATTT
                                           ***********************************************************************************************************
Consensus:
                                           TTATAGAAGAAACCGTTTTGGTAGTAAAGTTGGACGATCACTGAAAGTGTGGCCATCTCTCATTGGAGCTTCATTTTCAATGAAAATTTTTTTAATCTAGGTCATTT

TTATAGAAGAAACCGTTTTGGTAGTAAAGTTGGACGATCACTGAAAGTGTGGCCATCTCTCATTGGAGCTTCATTTTCAATGAAAATTTTTTTAATCTAGGTCATTT
>Allfam_Fam_327_106_1  Nr. of seq. 1 Alignment length(with gaps) = 106 Alignment score = 0.000000 
Cbren.WS247_Fam_222_106_1                  TGCTAAATAGACCTGATAGGAGTATTCGTGCTGCTGCCCTGGATTTCGGTCCTATGCGGTAGAGGTCTATTCTTTTGTGGGTTCTAACAGCTTCCGCTTCTTCCTA
                                           **********************************************************************************************************
Consensus:
                                           TGCTAAATAGACCTGATAGGAGTATTCGTGCTGCTGCCCTGGATTTCGGTCCTATGCGGTAGAGGTCTATTCTTTTGTGGGTTCTAACAGCTTCCGCTTCTTCCTA

TGCTAAATAGACCTGATAGGAGTATTCGTGCTGCTGCCCTGGATTTCGGTCCTATGCGGTAGAGGTCTATTCTTTTGTGGGTTCTAACAGCTTCCGCTTCTTCCTA
>Allfam_Fam_328_104_1  Nr. of seq. 1 Alignment length(with gaps) = 104 Alignment score = 0.000000 
Cbren.WS247_Fam_120_104_2                  TTTGGATGCCCAACCACCGCGATCTGTCAGGCAACGTGCTTCGGAAGGTCACTGGATCTATCTTGTCAGAGATCCTTGACCGAAAGAGCACACGTGCGGACCGG
                                           ********************************************************************************************************
Consensus:
                                           TTTGGATGCCCAACCACCGCGATCTGTCAGGCAACGTGCTTCGGAAGGTCACTGGATCTATCTTGTCAGAGATCCTTGACCGAAAGAGCACACGTGCGGACCGG

TTTGGATGCCCAACCACCGCGATCTGTCAGGCAACGTGCTTCGGAAGGTCACTGGATCTATCTTGTCAGAGATCCTTGACCGAAAGAGCACACGTGCGGACCGG
>Allfam_Fam_329_104_1  Nr. of seq. 1 Alignment length(with gaps) = 104 Alignment score = 0.000000 
Mhapla.WS247_Fam_137_104_1                 TGCTGAGCTACGAGCAGGCAAGGCCATGCGAGTTGCCCCGCCGACTAAGCCACGCTCGAAGGCTCGGGACCGGGAAGGAGACGCGGGTAAAACCGAAACAAGCG
                                           ********************************************************************************************************
Consensus:
                                           TGCTGAGCTACGAGCAGGCAAGGCCATGCGAGTTGCCCCGCCGACTAAGCCACGCTCGAAGGCTCGGGACCGGGAAGGAGACGCGGGTAAAACCGAAACAAGCG

TGCTGAGCTACGAGCAGGCAAGGCCATGCGAGTTGCCCCGCCGACTAAGCCACGCTCGAAGGCTCGGGACCGGGAAGGAGACGCGGGTAAAACCGAAACAAGCG
>Allfam_Fam_330_103_1  Nr. of seq. 1 Alignment length(with gaps) = 103 Alignment score = 0.000000 
Crema.WS247_Fam_52_103_5                   TCGCGGTCTATCATCATGCCTTCTCCATAAAATTATAAAAATTATAAAAAATACATTAAGTTTATTAGGGACAGGAGTTGGAGTACCATGAGACGGATTGCAT
                                           *******************************************************************************************************
Consensus:
                                           TCGCGGTCTATCATCATGCCTTCTCCATAAAATTATAAAAATTATAAAAAATACATTAAGTTTATTAGGGACAGGAGTTGGAGTACCATGAGACGGATTGCAT

TCGCGGTCTATCATCATGCCTTCTCCATAAAATTATAAAAATTATAAAAAATACATTAAGTTTATTAGGGACAGGAGTTGGAGTACCATGAGACGGATTGCAT
>Allfam_Fam_331_103_1  Nr. of seq. 1 Alignment length(with gaps) = 103 Alignment score = 0.000000 
Crema.WS247_Fam_169_103_1                  CTCAAAACTTCCAGATTTCTACACTTTTTCATTCAAAAAACCCGTTTTTTTATTCCAATTTCGGCGAAAATCGCTAAATATTCATCCAAAATGGCCATTTTTC
                                           *******************************************************************************************************
Consensus:
                                           CTCAAAACTTCCAGATTTCTACACTTTTTCATTCAAAAAACCCGTTTTTTTATTCCAATTTCGGCGAAAATCGCTAAATATTCATCCAAAATGGCCATTTTTC

CTCAAAACTTCCAGATTTCTACACTTTTTCATTCAAAAAACCCGTTTTTTTATTCCAATTTCGGCGAAAATCGCTAAATATTCATCCAAAATGGCCATTTTTC
>Allfam_Fam_332_102_1  Nr. of seq. 1 Alignment length(with gaps) = 102 Alignment score = 0.000000 
Cbrig.WS247_Fam_131_102_1                  TGGTCTTGGTCCGAATCCCGATGGTCCCTGTCCACGTTCTCCACGTCCTCCCGGTCCACGACGATCTGGGAAGTCCGAGTCAGGTCCAAAGTCTGGTCCTTG
                                           ******************************************************************************************************
Consensus:
                                           TGGTCTTGGTCCGAATCCCGATGGTCCCTGTCCACGTTCTCCACGTCCTCCCGGTCCACGACGATCTGGGAAGTCCGAGTCAGGTCCAAAGTCTGGTCCTTG

TGGTCTTGGTCCGAATCCCGATGGTCCCTGTCCACGTTCTCCACGTCCTCCCGGTCCACGACGATCTGGGAAGTCCGAGTCAGGTCCAAAGTCTGGTCCTTG
>Allfam_Fam_333_102_1  Nr. of seq. 1 Alignment length(with gaps) = 102 Alignment score = 0.000000 
Cele.WS201_Fam_168_102_1                   TTCTCCACCAACTGGAACCACCGAAGAGCCTGGATCTTCAGTTGAGACTACACCATATACCGGTGAGACTCCAGTAACTTGGGGACCTCCAGGATCAACAGC
                                           ******************************************************************************************************
Consensus:
                                           TTCTCCACCAACTGGAACCACCGAAGAGCCTGGATCTTCAGTTGAGACTACACCATATACCGGTGAGACTCCAGTAACTTGGGGACCTCCAGGATCAACAGC

TTCTCCACCAACTGGAACCACCGAAGAGCCTGGATCTTCAGTTGAGACTACACCATATACCGGTGAGACTCCAGTAACTTGGGGACCTCCAGGATCAACAGC
>Allfam_Fam_334_102_1  Nr. of seq. 1 Alignment length(with gaps) = 102 Alignment score = 0.000000 
Cele.WS201_Fam_170_102_1                   TGTACACTTCTCCCAAAATGACTGTAAGAATGGACTCCTTATATGATTTTAAACCCGACTCTGGACATACAAACTTCTCTCAAAAAGAAAATAGACTTCACA
                                           ******************************************************************************************************
Consensus:
                                           TGTACACTTCTCCCAAAATGACTGTAAGAATGGACTCCTTATATGATTTTAAACCCGACTCTGGACATACAAACTTCTCTCAAAAAGAAAATAGACTTCACA

TGTACACTTCTCCCAAAATGACTGTAAGAATGGACTCCTTATATGATTTTAAACCCGACTCTGGACATACAAACTTCTCTCAAAAAGAAAATAGACTTCACA
>Allfam_Fam_335_102_1  Nr. of seq. 1 Alignment length(with gaps) = 102 Alignment score = 0.000000 
Crema.WS247_Fam_170_102_1                  AAAAATCACCTTTTTTGAATCAAAAATGGTCTAAAATCGAGGAGAATCGATTGAAAACGACTTGAAATCGCTTAAGGAAGAATTTTTGACTGGAAAAAAGCG
                                           ******************************************************************************************************
Consensus:
                                           AAAAATCACCTTTTTTGAATCAAAAATGGTCTAAAATCGAGGAGAATCGATTGAAAACGACTTGAAATCGCTTAAGGAAGAATTTTTGACTGGAAAAAAGCG

AAAAATCACCTTTTTTGAATCAAAAATGGTCTAAAATCGAGGAGAATCGATTGAAAACGACTTGAAATCGCTTAAGGAAGAATTTTTGACTGGAAAAAAGCG
>Allfam_Fam_336_101_1  Nr. of seq. 1 Alignment length(with gaps) = 101 Alignment score = 0.000000 
Cele.WS201_Fam_171_101_1                   GGTTACTGTAGTTCCAAAAGTACGCAAACACTGACTACGGTTCCCTAATACATCAGATATTACGACAAAGTGCAGAAAATCGCTAAAAATGACTTTACTGG
                                           *****************************************************************************************************
Consensus:
                                           GGTTACTGTAGTTCCAAAAGTACGCAAACACTGACTACGGTTCCCTAATACATCAGATATTACGACAAAGTGCAGAAAATCGCTAAAAATGACTTTACTGG

GGTTACTGTAGTTCCAAAAGTACGCAAACACTGACTACGGTTCCCTAATACATCAGATATTACGACAAAGTGCAGAAAATCGCTAAAAATGACTTTACTGG
>Allfam_Fam_337_101_1  Nr. of seq. 1 Alignment length(with gaps) = 101 Alignment score = 0.000000 
Mhapla.WS247_Fam_138_101_1                 TTAGAGTCTGGTGTATTAGAAATTTTCTCCTGTTATACTTCTAGGATCTATAAAAATGCTTTGAGACGATAGAATTTCTTTATTTTTTCTTCAAAGATGGA
                                           *****************************************************************************************************
Consensus:
                                           TTAGAGTCTGGTGTATTAGAAATTTTCTCCTGTTATACTTCTAGGATCTATAAAAATGCTTTGAGACGATAGAATTTCTTTATTTTTTCTTCAAAGATGGA

TTAGAGTCTGGTGTATTAGAAATTTTCTCCTGTTATACTTCTAGGATCTATAAAAATGCTTTGAGACGATAGAATTTCTTTATTTTTTCTTCAAAGATGGA
>Allfam_Fam_338_99_1  Nr. of seq. 1 Alignment length(with gaps) = 99 Alignment score = 0.000000 
Cbrig.WS247_Fam_133_99_1                   TCCGATGAAGAATCGGCCTTCTTAGCAGCTGTAGACTTTGGAGTAACCTTTGCTGGAGTTGTTTTAGCCGCAGGCTTTTTCTCGTCGTCAGAAGAATCG
                                           ***************************************************************************************************
Consensus:
                                           TCCGATGAAGAATCGGCCTTCTTAGCAGCTGTAGACTTTGGAGTAACCTTTGCTGGAGTTGTTTTAGCCGCAGGCTTTTTCTCGTCGTCAGAAGAATCG

TCCGATGAAGAATCGGCCTTCTTAGCAGCTGTAGACTTTGGAGTAACCTTTGCTGGAGTTGTTTTAGCCGCAGGCTTTTTCTCGTCGTCAGAAGAATCG
>Allfam_Fam_339_99_1  Nr. of seq. 1 Alignment length(with gaps) = 99 Alignment score = 0.000000 
Crema.WS247_Fam_81_99_3                    CTGAATCAAGCTCCACTGAACCATGTGTCACTGAAACAGAAGAGACTTCTTCAACTACTTCTTCAGTCACCGAGTCTAGCATTTCTACAGAATCTGTTT
                                           ***************************************************************************************************
Consensus:
                                           CTGAATCAAGCTCCACTGAACCATGTGTCACTGAAACAGAAGAGACTTCTTCAACTACTTCTTCAGTCACCGAGTCTAGCATTTCTACAGAATCTGTTT

CTGAATCAAGCTCCACTGAACCATGTGTCACTGAAACAGAAGAGACTTCTTCAACTACTTCTTCAGTCACCGAGTCTAGCATTTCTACAGAATCTGTTT
>Allfam_Fam_340_99_1  Nr. of seq. 1 Alignment length(with gaps) = 99 Alignment score = 0.000000 
Crema.WS247_Fam_172_99_1                   CCAATCCCGAACCATCCGATTATCGATCGTCGCCTTTTCCTTCCCATCCCAAACCATCCGAATTTCAATCGTCGTTGTCGTCGTTCTTCTTATTCTCCA
                                           ***************************************************************************************************
Consensus:
                                           CCAATCCCGAACCATCCGATTATCGATCGTCGCCTTTTCCTTCCCATCCCAAACCATCCGAATTTCAATCGTCGTTGTCGTCGTTCTTCTTATTCTCCA

CCAATCCCGAACCATCCGATTATCGATCGTCGCCTTTTCCTTCCCATCCCAAACCATCCGAATTTCAATCGTCGTTGTCGTCGTTCTTCTTATTCTCCA
>Allfam_Fam_341_97_1  Nr. of seq. 1 Alignment length(with gaps) = 97 Alignment score = 0.000000 
Mhapla.WS247_Fam_139_97_1                  GAGAACTGGCTTGATAAAACAAAACAATTTGTTGGATAATAAAATACGAATACAACTCTAATCCTTCCAAATTCATGATTAATCCAAGCTTTTCGAA
                                           *************************************************************************************************
Consensus:
                                           GAGAACTGGCTTGATAAAACAAAACAATTTGTTGGATAATAAAATACGAATACAACTCTAATCCTTCCAAATTCATGATTAATCCAAGCTTTTCGAA

GAGAACTGGCTTGATAAAACAAAACAATTTGTTGGATAATAAAATACGAATACAACTCTAATCCTTCCAAATTCATGATTAATCCAAGCTTTTCGAA
>Allfam_Fam_342_97_1  Nr. of seq. 1 Alignment length(with gaps) = 97 Alignment score = 0.000000 
Mhapla.WS247_Fam_140_97_1                  TTTACTTTATCTCTCATTTTACCATGATATAGGTTTAAATAATTCAAAATACTTTTCTAAATATATAATCTAAATAAATCTTTATTATTAATACCTA
                                           *************************************************************************************************
Consensus:
                                           TTTACTTTATCTCTCATTTTACCATGATATAGGTTTAAATAATTCAAAATACTTTTCTAAATATATAATCTAAATAAATCTTTATTATTAATACCTA

TTTACTTTATCTCTCATTTTACCATGATATAGGTTTAAATAATTCAAAATACTTTTCTAAATATATAATCTAAATAAATCTTTATTATTAATACCTA
>Allfam_Fam_343_96_1  Nr. of seq. 1 Alignment length(with gaps) = 96 Alignment score = 0.000000 
Cbren.WS247_Fam_223_96_1                   TCGACCTGGCGGTTGAGCTGAGATCTACAACTGTACCTCATCCCCCCCCCCCTTTAGGGCGGTTGTATTCTCTTCTTGGCCATGGGTTGATGCATT
                                           ************************************************************************************************
Consensus:
                                           TCGACCTGGCGGTTGAGCTGAGATCTACAACTGTACCTCATCCCCCCCCCCCTTTAGGGCGGTTGTATTCTCTTCTTGGCCATGGGTTGATGCATT

TCGACCTGGCGGTTGAGCTGAGATCTACAACTGTACCTCATCCCCCCCCCCCTTTAGGGCGGTTGTATTCTCTTCTTGGCCATGGGTTGATGCATT
>Allfam_Fam_344_96_1  Nr. of seq. 1 Alignment length(with gaps) = 96 Alignment score = 0.000000 
Cele.WS201_Fam_172_96_1                    GTTGATTTGCGGCACTCTACAGATAGTGGATCTGCTTCTTACCAATCTTCCCGTTACCGCCACGCACTAAAGCTCCAAACTATTTTATTTTTTTGG
                                           ************************************************************************************************
Consensus:
                                           GTTGATTTGCGGCACTCTACAGATAGTGGATCTGCTTCTTACCAATCTTCCCGTTACCGCCACGCACTAAAGCTCCAAACTATTTTATTTTTTTGG

GTTGATTTGCGGCACTCTACAGATAGTGGATCTGCTTCTTACCAATCTTCCCGTTACCGCCACGCACTAAAGCTCCAAACTATTTTATTTTTTTGG
>Allfam_Fam_345_96_1  Nr. of seq. 1 Alignment length(with gaps) = 96 Alignment score = 0.000000 
Crema.WS247_Fam_173_96_1                   ACTCCAAAAGTAGCTCCTAAGAAGAAGGAATCATCGTCCGACGACTCCTCGGACGATGAGAAAAAAACGGTTTCGAAGCCAACACCAGTCAAGACC
                                           ************************************************************************************************
Consensus:
                                           ACTCCAAAAGTAGCTCCTAAGAAGAAGGAATCATCGTCCGACGACTCCTCGGACGATGAGAAAAAAACGGTTTCGAAGCCAACACCAGTCAAGACC

ACTCCAAAAGTAGCTCCTAAGAAGAAGGAATCATCGTCCGACGACTCCTCGGACGATGAGAAAAAAACGGTTTCGAAGCCAACACCAGTCAAGACC
>Allfam_Fam_346_95_1  Nr. of seq. 1 Alignment length(with gaps) = 95 Alignment score = 0.000000 
Cbren.WS247_Fam_121_95_2                   ATTGATCAACTGACTCCAATTACTGAACAAGTCAAACAGGAAGCGAGACATCCAAACATGTTGAAGAGATACCAACAACTTCAAGCCAAGATATG
                                           ***********************************************************************************************
Consensus:
                                           ATTGATCAACTGACTCCAATTACTGAACAAGTCAAACAGGAAGCGAGACATCCAAACATGTTGAAGAGATACCAACAACTTCAAGCCAAGATATG

ATTGATCAACTGACTCCAATTACTGAACAAGTCAAACAGGAAGCGAGACATCCAAACATGTTGAAGAGATACCAACAACTTCAAGCCAAGATATG
>Allfam_Fam_347_95_1  Nr. of seq. 1 Alignment length(with gaps) = 95 Alignment score = 0.000000 
Cele.WS201_Fam_45_95_5                     AGGGCCGCAGGCCCGAACACTCTTGGAAACTGTGGGCCAGCTTTAATCCTATTCCAAGCAGATTGTTATTCGCTCAAGCCTACCAACCAGGTTTG
                                           ***********************************************************************************************
Consensus:
                                           AGGGCCGCAGGCCCGAACACTCTTGGAAACTGTGGGCCAGCTTTAATCCTATTCCAAGCAGATTGTTATTCGCTCAAGCCTACCAACCAGGTTTG

AGGGCCGCAGGCCCGAACACTCTTGGAAACTGTGGGCCAGCTTTAATCCTATTCCAAGCAGATTGTTATTCGCTCAAGCCTACCAACCAGGTTTG
>Allfam_Fam_348_95_1  Nr. of seq. 1 Alignment length(with gaps) = 95 Alignment score = 0.000000 
Crema.WS247_Fam_41_95_7                    ATTTCATTTTTCTGATCAAAAAACTGTCTGCGAGAAACGAATTTCACGTTTTCGCCACTTTTGAGCTTCATTTTTGACGAAATTCAAAATATCTC
                                           ***********************************************************************************************
Consensus:
                                           ATTTCATTTTTCTGATCAAAAAACTGTCTGCGAGAAACGAATTTCACGTTTTCGCCACTTTTGAGCTTCATTTTTGACGAAATTCAAAATATCTC

ATTTCATTTTTCTGATCAAAAAACTGTCTGCGAGAAACGAATTTCACGTTTTCGCCACTTTTGAGCTTCATTTTTGACGAAATTCAAAATATCTC
>Allfam_Fam_349_95_1  Nr. of seq. 1 Alignment length(with gaps) = 95 Alignment score = 0.000000 
Mhapla.WS247_Fam_60_95_2                   ATCCCATCGAATAAAAGGGAAAATTGATCGATGAATGAAGTTCCATGTATGAATTAGTATGACCTTCATGATCAACTTTTACATTTCTAGAAATA
                                           ***********************************************************************************************
Consensus:
                                           ATCCCATCGAATAAAAGGGAAAATTGATCGATGAATGAAGTTCCATGTATGAATTAGTATGACCTTCATGATCAACTTTTACATTTCTAGAAATA

ATCCCATCGAATAAAAGGGAAAATTGATCGATGAATGAAGTTCCATGTATGAATTAGTATGACCTTCATGATCAACTTTTACATTTCTAGAAATA
>Allfam_Fam_350_94_1  Nr. of seq. 1 Alignment length(with gaps) = 94 Alignment score = 0.000000 
Cele.WS201_Fam_49_94_4                     TCAAAATCTTCTGTTCTCTAAATATTGGGTGCTTTTCGATGCCCTATGTAGACAAATCAATGGGAAAATCATCAATTTCTGAAGGCAGTAATTC
                                           **********************************************************************************************
Consensus:
                                           TCAAAATCTTCTGTTCTCTAAATATTGGGTGCTTTTCGATGCCCTATGTAGACAAATCAATGGGAAAATCATCAATTTCTGAAGGCAGTAATTC

TCAAAATCTTCTGTTCTCTAAATATTGGGTGCTTTTCGATGCCCTATGTAGACAAATCAATGGGAAAATCATCAATTTCTGAAGGCAGTAATTC
>Allfam_Fam_351_94_1  Nr. of seq. 1 Alignment length(with gaps) = 94 Alignment score = 0.000000 
Mhapla.WS247_Fam_61_94_2                   AGATTTTATTAATTAAAATTATATTTTTAAAATAATACGAGGTAATAAATAAAAATACTAAACACTTTATAATTTTATTTTCGAGGGTAAATTT
                                           **********************************************************************************************
Consensus:
                                           AGATTTTATTAATTAAAATTATATTTTTAAAATAATACGAGGTAATAAATAAAAATACTAAACACTTTATAATTTTATTTTCGAGGGTAAATTT

AGATTTTATTAATTAAAATTATATTTTTAAAATAATACGAGGTAATAAATAAAAATACTAAACACTTTATAATTTTATTTTCGAGGGTAAATTT
>Allfam_Fam_352_93_1  Nr. of seq. 1 Alignment length(with gaps) = 93 Alignment score = 0.000000 
Cbren.WS247_Fam_224_93_1                   TCAGATGATTCATCTGACGACGAAAAGAAACCAGCTATTAAGCCAACGCCGAAAGCAACTCCAGTCGCTGCCAAAAAGAAGGCCGAATCTTCC
                                           *********************************************************************************************
Consensus:
                                           TCAGATGATTCATCTGACGACGAAAAGAAACCAGCTATTAAGCCAACGCCGAAAGCAACTCCAGTCGCTGCCAAAAAGAAGGCCGAATCTTCC

TCAGATGATTCATCTGACGACGAAAAGAAACCAGCTATTAAGCCAACGCCGAAAGCAACTCCAGTCGCTGCCAAAAAGAAGGCCGAATCTTCC
>Allfam_Fam_353_93_1  Nr. of seq. 1 Alignment length(with gaps) = 93 Alignment score = 0.000000 
Cele.WS201_Fam_173_93_1                    GGCTTTGGAGTTGCTTTAGCTGATGTTGGCTTGGCAACTGGTTTCTTCTCGTCATCGCTTGAATCCGAAGAGGACTCGGCCTTCTTGGCAACA
                                           *********************************************************************************************
Consensus:
                                           GGCTTTGGAGTTGCTTTAGCTGATGTTGGCTTGGCAACTGGTTTCTTCTCGTCATCGCTTGAATCCGAAGAGGACTCGGCCTTCTTGGCAACA

GGCTTTGGAGTTGCTTTAGCTGATGTTGGCTTGGCAACTGGTTTCTTCTCGTCATCGCTTGAATCCGAAGAGGACTCGGCCTTCTTGGCAACA
>Allfam_Fam_354_93_1  Nr. of seq. 1 Alignment length(with gaps) = 93 Alignment score = 0.000000 
Mhapla.WS247_Fam_141_93_1                  CTTCAGGACCAACTGGAGCACCAACAGCAACTCCAGCTTCAACTGAATCAACAGGCTCTCCTGCTCCATCTACTTCAGCTGAAACTGGCTCAC
                                           *********************************************************************************************
Consensus:
                                           CTTCAGGACCAACTGGAGCACCAACAGCAACTCCAGCTTCAACTGAATCAACAGGCTCTCCTGCTCCATCTACTTCAGCTGAAACTGGCTCAC

CTTCAGGACCAACTGGAGCACCAACAGCAACTCCAGCTTCAACTGAATCAACAGGCTCTCCTGCTCCATCTACTTCAGCTGAAACTGGCTCAC
>Allfam_Fam_355_92_1  Nr. of seq. 1 Alignment length(with gaps) = 92 Alignment score = 0.000000 
Crema.WS247_Fam_24_92_13                   AGTTCTTATCAAAAAGATAAGAAAATAAAAACATAGGCCAATTGACACGTCTGTCGTGGAGAATTTAGTTTCTCCCCTGCAGATATCCTTAG
                                           ********************************************************************************************
Consensus:
                                           AGTTCTTATCAAAAAGATAAGAAAATAAAAACATAGGCCAATTGACACGTCTGTCGTGGAGAATTTAGTTTCTCCCCTGCAGATATCCTTAG

AGTTCTTATCAAAAAGATAAGAAAATAAAAACATAGGCCAATTGACACGTCTGTCGTGGAGAATTTAGTTTCTCCCCTGCAGATATCCTTAG
>Allfam_Fam_356_92_1  Nr. of seq. 1 Alignment length(with gaps) = 92 Alignment score = 0.000000 
Mhapla.WS247_Fam_142_92_1                  TTCAAAATTTATAATAAAATTTTTCAAAAGACATAAAATCTTGCCTACAAAAAAATTTTTGAATTTTTATTTCTTTATTTTAAATCAGAATT
                                           ********************************************************************************************
Consensus:
                                           TTCAAAATTTATAATAAAATTTTTCAAAAGACATAAAATCTTGCCTACAAAAAAATTTTTGAATTTTTATTTCTTTATTTTAAATCAGAATT

TTCAAAATTTATAATAAAATTTTTCAAAAGACATAAAATCTTGCCTACAAAAAAATTTTTGAATTTTTATTTCTTTATTTTAAATCAGAATT
>Allfam_Fam_357_91_1  Nr. of seq. 1 Alignment length(with gaps) = 91 Alignment score = 0.000000 
Cele.WS201_Fam_174_91_1                    AATTTTTGAAATTAAATTCTGAAAGCGGTTAAAGTTTGAAACAAATCCCCGAAGAAACTTTTTCAAAAAAGTTAATTTCAAGTCAGATATT
                                           *******************************************************************************************
Consensus:
                                           AATTTTTGAAATTAAATTCTGAAAGCGGTTAAAGTTTGAAACAAATCCCCGAAGAAACTTTTTCAAAAAAGTTAATTTCAAGTCAGATATT

AATTTTTGAAATTAAATTCTGAAAGCGGTTAAAGTTTGAAACAAATCCCCGAAGAAACTTTTTCAAAAAAGTTAATTTCAAGTCAGATATT
>Allfam_Fam_358_90_1  Nr. of seq. 1 Alignment length(with gaps) = 90 Alignment score = 0.000000 
Cbren.WS247_Fam_122_90_2                   TGCTTCCAGCGTGCTGAGCTTGGGGGGAAAGTGTAGTCAGTTGGCTCCCGGGATTTTACTAAGCCTATTTCTTAAAGGGTGTATCCCACA
                                           ******************************************************************************************
Consensus:
                                           TGCTTCCAGCGTGCTGAGCTTGGGGGGAAAGTGTAGTCAGTTGGCTCCCGGGATTTTACTAAGCCTATTTCTTAAAGGGTGTATCCCACA

TGCTTCCAGCGTGCTGAGCTTGGGGGGAAAGTGTAGTCAGTTGGCTCCCGGGATTTTACTAAGCCTATTTCTTAAAGGGTGTATCCCACA
>Allfam_Fam_359_90_1  Nr. of seq. 1 Alignment length(with gaps) = 90 Alignment score = 0.000000 
Cbren.WS247_Fam_225_90_1                   GCCGGTATGACACAATAGCAGAGCTAGATTAACTAGAAAAAGCGTATATATTGATTATATAGAAAAAGGGTCCAGACAATCACGAATGAT
                                           ******************************************************************************************
Consensus:
                                           GCCGGTATGACACAATAGCAGAGCTAGATTAACTAGAAAAAGCGTATATATTGATTATATAGAAAAAGGGTCCAGACAATCACGAATGAT

GCCGGTATGACACAATAGCAGAGCTAGATTAACTAGAAAAAGCGTATATATTGATTATATAGAAAAAGGGTCCAGACAATCACGAATGAT
>Allfam_Fam_360_90_1  Nr. of seq. 1 Alignment length(with gaps) = 90 Alignment score = 0.000000 
Cbren.WS247_Fam_226_90_1                   GTCTTCCACTGGAACTACTGGACAGTCGATGCATGAATTCGTGACTGGAAACTGGAATAGTGCTCCATCGATTGGTATGGACTTTGGAAT
                                           ******************************************************************************************
Consensus:
                                           GTCTTCCACTGGAACTACTGGACAGTCGATGCATGAATTCGTGACTGGAAACTGGAATAGTGCTCCATCGATTGGTATGGACTTTGGAAT

GTCTTCCACTGGAACTACTGGACAGTCGATGCATGAATTCGTGACTGGAAACTGGAATAGTGCTCCATCGATTGGTATGGACTTTGGAAT
>Allfam_Fam_361_90_1  Nr. of seq. 1 Alignment length(with gaps) = 90 Alignment score = 0.000000 
Mhapla.WS247_Fam_143_90_1                  AAACAAATTAGCTAAAATCAAGTTTAGCTTACAAAAAATAAGGGACACTCCGAAAAAAGGCAGTTAATTAGAGAATTTTTTAGTATTAAA
                                           ******************************************************************************************
Consensus:
                                           AAACAAATTAGCTAAAATCAAGTTTAGCTTACAAAAAATAAGGGACACTCCGAAAAAAGGCAGTTAATTAGAGAATTTTTTAGTATTAAA

AAACAAATTAGCTAAAATCAAGTTTAGCTTACAAAAAATAAGGGACACTCCGAAAAAAGGCAGTTAATTAGAGAATTTTTTAGTATTAAA
>Allfam_Fam_362_89_1  Nr. of seq. 1 Alignment length(with gaps) = 89 Alignment score = 0.000000 
Cele.WS201_Fam_175_89_1                    AGTATTTTGGGGTCTCTCCCTAGTTGTTAGGTTAACTTTATACTTTTCCTTCTTCTATTTCTTCGAGATGATCGGTCCAGAATACAGCC
                                           *****************************************************************************************
Consensus:
                                           AGTATTTTGGGGTCTCTCCCTAGTTGTTAGGTTAACTTTATACTTTTCCTTCTTCTATTTCTTCGAGATGATCGGTCCAGAATACAGCC

AGTATTTTGGGGTCTCTCCCTAGTTGTTAGGTTAACTTTATACTTTTCCTTCTTCTATTTCTTCGAGATGATCGGTCCAGAATACAGCC
>Allfam_Fam_363_89_1  Nr. of seq. 1 Alignment length(with gaps) = 89 Alignment score = 0.000000 
Mhapla.WS247_Fam_62_89_2                   GAATAGACGATAAAATTGCAGTCGTTAAGTAGTAGATTTAAAATAATTTGTCTCATAGAACTAATGATTAGTACTAATGATAAATTTAC
                                           *****************************************************************************************
Consensus:
                                           GAATAGACGATAAAATTGCAGTCGTTAAGTAGTAGATTTAAAATAATTTGTCTCATAGAACTAATGATTAGTACTAATGATAAATTTAC

GAATAGACGATAAAATTGCAGTCGTTAAGTAGTAGATTTAAAATAATTTGTCTCATAGAACTAATGATTAGTACTAATGATAAATTTAC
>Allfam_Fam_364_88_1  Nr. of seq. 1 Alignment length(with gaps) = 88 Alignment score = 0.000000 
Cbrig.WS247_Fam_134_88_1                   TTTTTCAGAATGAACGAATTCACTTGAATTATTTTGTAAAATGTTAATTACTACTATCCGTCAAATCTGAGATCTGCATGTTCTGCCG
                                           ****************************************************************************************
Consensus:
                                           TTTTTCAGAATGAACGAATTCACTTGAATTATTTTGTAAAATGTTAATTACTACTATCCGTCAAATCTGAGATCTGCATGTTCTGCCG

TTTTTCAGAATGAACGAATTCACTTGAATTATTTTGTAAAATGTTAATTACTACTATCCGTCAAATCTGAGATCTGCATGTTCTGCCG
>Allfam_Fam_365_88_1  Nr. of seq. 1 Alignment length(with gaps) = 88 Alignment score = 0.000000 
Crema.WS247_Fam_104_88_2                   TCAAAATTCTTATTAACTTAATTAGGGACAGGAATTGGAGGAACATGAGACAGGACTGCACTCGCGGTCCTCCAAACATGCCTTCTCC
                                           ****************************************************************************************
Consensus:
                                           TCAAAATTCTTATTAACTTAATTAGGGACAGGAATTGGAGGAACATGAGACAGGACTGCACTCGCGGTCCTCCAAACATGCCTTCTCC

TCAAAATTCTTATTAACTTAATTAGGGACAGGAATTGGAGGAACATGAGACAGGACTGCACTCGCGGTCCTCCAAACATGCCTTCTCC
>Allfam_Fam_366_88_1  Nr. of seq. 1 Alignment length(with gaps) = 88 Alignment score = 0.000000 
Mhapla.WS247_Fam_24_88_4                   GAGGAAAACCATTGAATTCTATTTTATCAGAAATATGTAGTCTAGAACGTTAAAATTTAATCGAAATTTTTAGAAACTGAAGACAAAT
                                           ****************************************************************************************
Consensus:
                                           GAGGAAAACCATTGAATTCTATTTTATCAGAAATATGTAGTCTAGAACGTTAAAATTTAATCGAAATTTTTAGAAACTGAAGACAAAT

GAGGAAAACCATTGAATTCTATTTTATCAGAAATATGTAGTCTAGAACGTTAAAATTTAATCGAAATTTTTAGAAACTGAAGACAAAT
>Allfam_Fam_367_87_1  Nr. of seq. 1 Alignment length(with gaps) = 87 Alignment score = 0.000000 
Cbren.WS247_Fam_123_87_2                   GCCAGAAAAAACAACTGTGGAGGGGAGAGGGATAGTTGTACTTTTCTAGAGACTTTTTCGATCGAAATACATCAATCTAGAGTCCGA
                                           ***************************************************************************************
Consensus:
                                           GCCAGAAAAAACAACTGTGGAGGGGAGAGGGATAGTTGTACTTTTCTAGAGACTTTTTCGATCGAAATACATCAATCTAGAGTCCGA

GCCAGAAAAAACAACTGTGGAGGGGAGAGGGATAGTTGTACTTTTCTAGAGACTTTTTCGATCGAAATACATCAATCTAGAGTCCGA
>Allfam_Fam_368_86_1  Nr. of seq. 1 Alignment length(with gaps) = 86 Alignment score = 0.000000 
Cbren.WS247_Fam_227_86_1                   AATTTTTCAATCGAGAATACAGCACAAAATGATGAACTACAACGTATTGGATCAAATTATCACAAGTCTGGACCATTAGAAGCTCA
                                           **************************************************************************************
Consensus:
                                           AATTTTTCAATCGAGAATACAGCACAAAATGATGAACTACAACGTATTGGATCAAATTATCACAAGTCTGGACCATTAGAAGCTCA

AATTTTTCAATCGAGAATACAGCACAAAATGATGAACTACAACGTATTGGATCAAATTATCACAAGTCTGGACCATTAGAAGCTCA
>Allfam_Fam_369_86_1  Nr. of seq. 1 Alignment length(with gaps) = 86 Alignment score = 0.000000 
Cele.WS201_Fam_93_86_2                     TGTATTTTGAAAGGTCATCGCAATAGGGAAAAGATGGAAGAGTTCGAAGTTAAAGAAAAACTATTGCCAGACCCCGAAATACTGGC
                                           **************************************************************************************
Consensus:
                                           TGTATTTTGAAAGGTCATCGCAATAGGGAAAAGATGGAAGAGTTCGAAGTTAAAGAAAAACTATTGCCAGACCCCGAAATACTGGC

TGTATTTTGAAAGGTCATCGCAATAGGGAAAAGATGGAAGAGTTCGAAGTTAAAGAAAAACTATTGCCAGACCCCGAAATACTGGC
>Allfam_Fam_370_86_1  Nr. of seq. 1 Alignment length(with gaps) = 86 Alignment score = 0.000000 
Mhapla.WS247_Fam_35_86_3                   CATAAATGAACAATAATATAAAATTAATTGGCCTAGTCTTATGAATTATCTTACAAAAATAATATCTTCTAATAAATTAAAAGTCG
                                           **************************************************************************************
Consensus:
                                           CATAAATGAACAATAATATAAAATTAATTGGCCTAGTCTTATGAATTATCTTACAAAAATAATATCTTCTAATAAATTAAAAGTCG

CATAAATGAACAATAATATAAAATTAATTGGCCTAGTCTTATGAATTATCTTACAAAAATAATATCTTCTAATAAATTAAAAGTCG
>Allfam_Fam_371_85_1  Nr. of seq. 1 Alignment length(with gaps) = 85 Alignment score = 0.000000 
Cele.WS201_Fam_176_85_1                    ATTTTGAAAATTAATTTCTGGCTTGAAACTAACTTTTTCTGAAATTCCCGTAGCCATTTTGTAGCAAATTTCAAGTTCTTTTAGA
                                           *************************************************************************************
Consensus:
                                           ATTTTGAAAATTAATTTCTGGCTTGAAACTAACTTTTTCTGAAATTCCCGTAGCCATTTTGTAGCAAATTTCAAGTTCTTTTAGA

ATTTTGAAAATTAATTTCTGGCTTGAAACTAACTTTTTCTGAAATTCCCGTAGCCATTTTGTAGCAAATTTCAAGTTCTTTTAGA
>Allfam_Fam_372_84_1  Nr. of seq. 1 Alignment length(with gaps) = 84 Alignment score = 0.000000 
Cbren.WS247_Fam_69_84_4                    GTTTTGTCTGGTTCTTGGCTATAGATTGCTTGTCAATCCGTTTGTCTCCCAGAGAACTACAGCTTATCCAACCCCGGAGAGGTT
                                           ************************************************************************************
Consensus:
                                           GTTTTGTCTGGTTCTTGGCTATAGATTGCTTGTCAATCCGTTTGTCTCCCAGAGAACTACAGCTTATCCAACCCCGGAGAGGTT

GTTTTGTCTGGTTCTTGGCTATAGATTGCTTGTCAATCCGTTTGTCTCCCAGAGAACTACAGCTTATCCAACCCCGGAGAGGTT
>Allfam_Fam_373_84_1  Nr. of seq. 1 Alignment length(with gaps) = 84 Alignment score = 0.000000 
Cbren.WS247_Fam_228_84_1                   CAGTCGAGGTGGACTCAGTCTGAGATGTGGTAGACTCAGGAGTAGTAGACGTCTGTTCAGTTGTCGAGGTTTCCGTAGTCGATT
                                           ************************************************************************************
Consensus:
                                           CAGTCGAGGTGGACTCAGTCTGAGATGTGGTAGACTCAGGAGTAGTAGACGTCTGTTCAGTTGTCGAGGTTTCCGTAGTCGATT

CAGTCGAGGTGGACTCAGTCTGAGATGTGGTAGACTCAGGAGTAGTAGACGTCTGTTCAGTTGTCGAGGTTTCCGTAGTCGATT
>Allfam_Fam_374_84_1  Nr. of seq. 1 Alignment length(with gaps) = 84 Alignment score = 0.000000 
Cele.WS201_Fam_177_84_1                    TAAAAAGTGGTCTAATTTTGTTGAAGACGGGTAATTCATATATGGAGAATTCAGAAAATCTAGGTTTAACCCATCAAAAACTAT
                                           ************************************************************************************
Consensus:
                                           TAAAAAGTGGTCTAATTTTGTTGAAGACGGGTAATTCATATATGGAGAATTCAGAAAATCTAGGTTTAACCCATCAAAAACTAT

TAAAAAGTGGTCTAATTTTGTTGAAGACGGGTAATTCATATATGGAGAATTCAGAAAATCTAGGTTTAACCCATCAAAAACTAT
>Allfam_Fam_375_84_1  Nr. of seq. 1 Alignment length(with gaps) = 84 Alignment score = 0.000000 
Mhapla.WS247_Fam_36_84_3                   CCTCGAAGATGGGATTTGTTTATAGGAATCCATTCGATTTTGGGGTTTTATATTAAAAATCATCCATGAAATAACCGGTAAAAC
                                           ************************************************************************************
Consensus:
                                           CCTCGAAGATGGGATTTGTTTATAGGAATCCATTCGATTTTGGGGTTTTATATTAAAAATCATCCATGAAATAACCGGTAAAAC

CCTCGAAGATGGGATTTGTTTATAGGAATCCATTCGATTTTGGGGTTTTATATTAAAAATCATCCATGAAATAACCGGTAAAAC
>Allfam_Fam_376_84_1  Nr. of seq. 1 Alignment length(with gaps) = 84 Alignment score = 0.000000 
Mhapla.WS247_Fam_144_84_1                  ATATTATTTTTTAGAATATAGTGCTAATGCACTATCAGAACCACTATTTTTCTTCTATCTTTTTCAATTTTTGTATTCTCTCTA
                                           ************************************************************************************
Consensus:
                                           ATATTATTTTTTAGAATATAGTGCTAATGCACTATCAGAACCACTATTTTTCTTCTATCTTTTTCAATTTTTGTATTCTCTCTA

ATATTATTTTTTAGAATATAGTGCTAATGCACTATCAGAACCACTATTTTTCTTCTATCTTTTTCAATTTTTGTATTCTCTCTA
>Allfam_Fam_377_83_1  Nr. of seq. 1 Alignment length(with gaps) = 83 Alignment score = 0.000000 
Cbren.WS247_Fam_229_83_1                   CGCATTGGTTTTTTCGAATGACGACAAATGGATTTGGCTAAAATCTTCGCCACATCCATCGCTATTCGACAAAATATCGTACC
                                           ***********************************************************************************
Consensus:
                                           CGCATTGGTTTTTTCGAATGACGACAAATGGATTTGGCTAAAATCTTCGCCACATCCATCGCTATTCGACAAAATATCGTACC

CGCATTGGTTTTTTCGAATGACGACAAATGGATTTGGCTAAAATCTTCGCCACATCCATCGCTATTCGACAAAATATCGTACC
>Allfam_Fam_378_83_1  Nr. of seq. 1 Alignment length(with gaps) = 83 Alignment score = 0.000000 
Cbrig.WS247_Fam_78_83_2                    CTCCGCCCACTTTTCAGAAAGTGGGCGTGGTCTTGAAAATTCGAGATTGGGCGAAGCTTAAAACTAGCTCAAACTCGAATAGG
                                           ***********************************************************************************
Consensus:
                                           CTCCGCCCACTTTTCAGAAAGTGGGCGTGGTCTTGAAAATTCGAGATTGGGCGAAGCTTAAAACTAGCTCAAACTCGAATAGG

CTCCGCCCACTTTTCAGAAAGTGGGCGTGGTCTTGAAAATTCGAGATTGGGCGAAGCTTAAAACTAGCTCAAACTCGAATAGG
>Allfam_Fam_379_82_1  Nr. of seq. 1 Alignment length(with gaps) = 82 Alignment score = 0.000000 
Mhapla.WS247_Fam_145_82_1                  TTAATAAATAAACGACTAGATTTGTCTGATGGAAACTCGAAACTAATTAGTTTCGTAAAGTTTCGAATAAGAAATAATCAAA
                                           **********************************************************************************
Consensus:
                                           TTAATAAATAAACGACTAGATTTGTCTGATGGAAACTCGAAACTAATTAGTTTCGTAAAGTTTCGAATAAGAAATAATCAAA

TTAATAAATAAACGACTAGATTTGTCTGATGGAAACTCGAAACTAATTAGTTTCGTAAAGTTTCGAATAAGAAATAATCAAA
>Allfam_Fam_380_81_1  Nr. of seq. 1 Alignment length(with gaps) = 81 Alignment score = 0.000000 
Cbren.WS247_Fam_230_81_1                   TCACAAGGCTCTGTCGTAGTCTCGCAAGGTTCCGTGGTAGTCTCGGACAACGTGGAGTTCAGGCATGGCTCCGTTGATGTT
                                           *********************************************************************************
Consensus:
                                           TCACAAGGCTCTGTCGTAGTCTCGCAAGGTTCCGTGGTAGTCTCGGACAACGTGGAGTTCAGGCATGGCTCCGTTGATGTT

TCACAAGGCTCTGTCGTAGTCTCGCAAGGTTCCGTGGTAGTCTCGGACAACGTGGAGTTCAGGCATGGCTCCGTTGATGTT
>Allfam_Fam_381_81_1  Nr. of seq. 1 Alignment length(with gaps) = 81 Alignment score = 0.000000 
Cbren.WS247_Fam_231_81_1                   ACTGGAACTCCAGTTACCGACGAAACAACATTGTCAACCGATGAAACTCCATATGGCACAAGATCCACAGCCACTGCTCCA
                                           *********************************************************************************
Consensus:
                                           ACTGGAACTCCAGTTACCGACGAAACAACATTGTCAACCGATGAAACTCCATATGGCACAAGATCCACAGCCACTGCTCCA

ACTGGAACTCCAGTTACCGACGAAACAACATTGTCAACCGATGAAACTCCATATGGCACAAGATCCACAGCCACTGCTCCA
>Allfam_Fam_382_81_1  Nr. of seq. 1 Alignment length(with gaps) = 81 Alignment score = 0.000000 
Cbrig.WS247_Fam_23_81_10                   TGAGAGGATTGTTGTGAAAATTAATAAAGACCCTTTTTCGTTGTTTTTGCATCAATTCTCCCCAGAGTTTGAAGGAACCAG
                                           *********************************************************************************
Consensus:
                                           TGAGAGGATTGTTGTGAAAATTAATAAAGACCCTTTTTCGTTGTTTTTGCATCAATTCTCCCCAGAGTTTGAAGGAACCAG

TGAGAGGATTGTTGTGAAAATTAATAAAGACCCTTTTTCGTTGTTTTTGCATCAATTCTCCCCAGAGTTTGAAGGAACCAG
>Allfam_Fam_383_81_1  Nr. of seq. 1 Alignment length(with gaps) = 81 Alignment score = 0.000000 
Cele.WS201_Fam_178_81_1                    TTATTTTTTCGATTTTAGCGAAAAATCAACACATTTTCGATCATTTTTGAACAAAAAATTGTTTTCTCAAAAATTTGACGC
                                           *********************************************************************************
Consensus:
                                           TTATTTTTTCGATTTTAGCGAAAAATCAACACATTTTCGATCATTTTTGAACAAAAAATTGTTTTCTCAAAAATTTGACGC

TTATTTTTTCGATTTTAGCGAAAAATCAACACATTTTCGATCATTTTTGAACAAAAAATTGTTTTCTCAAAAATTTGACGC
>Allfam_Fam_384_81_1  Nr. of seq. 1 Alignment length(with gaps) = 81 Alignment score = 0.000000 
Crema.WS247_Fam_174_81_1                   GTCCATCTGTGAGTCTGAGTGTCCAGATGTCCAACAAATGCGGATTTTCGGTCAAAAACAGCCAAATTGAACAATTTTCAA
                                           *********************************************************************************
Consensus:
                                           GTCCATCTGTGAGTCTGAGTGTCCAGATGTCCAACAAATGCGGATTTTCGGTCAAAAACAGCCAAATTGAACAATTTTCAA

GTCCATCTGTGAGTCTGAGTGTCCAGATGTCCAACAAATGCGGATTTTCGGTCAAAAACAGCCAAATTGAACAATTTTCAA
>Allfam_Fam_385_81_1  Nr. of seq. 1 Alignment length(with gaps) = 81 Alignment score = 0.000000 
Crema.WS247_Fam_175_81_1                   GTTCAGGAGTCGTTTCACAGGACTCCACAGTGGTCTCACATGGTTCCGTTGGAGTAACTGGTGACGTAGAATTCTCGCATT
                                           *********************************************************************************
Consensus:
                                           GTTCAGGAGTCGTTTCACAGGACTCCACAGTGGTCTCACATGGTTCCGTTGGAGTAACTGGTGACGTAGAATTCTCGCATT

GTTCAGGAGTCGTTTCACAGGACTCCACAGTGGTCTCACATGGTTCCGTTGGAGTAACTGGTGACGTAGAATTCTCGCATT
>Allfam_Fam_386_81_1  Nr. of seq. 1 Alignment length(with gaps) = 81 Alignment score = 0.000000 
Mhapla.WS247_Fam_146_81_1                  CTCTAGAGGGAACTCCCTAAATAGTGAAACTCTCCATATTATGAACTTCTTTTAAAGTTCCCATGCCTCAACTAGAGGGGA
                                           *********************************************************************************
Consensus:
                                           CTCTAGAGGGAACTCCCTAAATAGTGAAACTCTCCATATTATGAACTTCTTTTAAAGTTCCCATGCCTCAACTAGAGGGGA

CTCTAGAGGGAACTCCCTAAATAGTGAAACTCTCCATATTATGAACTTCTTTTAAAGTTCCCATGCCTCAACTAGAGGGGA
>Allfam_Fam_387_80_1  Nr. of seq. 1 Alignment length(with gaps) = 80 Alignment score = 0.000000 
Cele.WS201_Fam_179_80_1                    ACCGTAACCCTCTAGACAATCGAAAATTCAAATTTTCCGCAATTTTTCGTAAAATTCGGTGTTAGCGGACTTCTGGAGCT
                                           ********************************************************************************
Consensus:
                                           ACCGTAACCCTCTAGACAATCGAAAATTCAAATTTTCCGCAATTTTTCGTAAAATTCGGTGTTAGCGGACTTCTGGAGCT

ACCGTAACCCTCTAGACAATCGAAAATTCAAATTTTCCGCAATTTTTCGTAAAATTCGGTGTTAGCGGACTTCTGGAGCT
>Allfam_Fam_388_80_1  Nr. of seq. 1 Alignment length(with gaps) = 80 Alignment score = 0.000000 
Cele.WS201_Fam_180_80_1                    AATTTCTCAATAGCGCGCGCTTGCAACATCCGAACGGCGCGAAATTTGAATTTTTGGCCATAAAATAACGAAAATCGGCA
                                           ********************************************************************************
Consensus:
                                           AATTTCTCAATAGCGCGCGCTTGCAACATCCGAACGGCGCGAAATTTGAATTTTTGGCCATAAAATAACGAAAATCGGCA

AATTTCTCAATAGCGCGCGCTTGCAACATCCGAACGGCGCGAAATTTGAATTTTTGGCCATAAAATAACGAAAATCGGCA
>Allfam_Fam_389_79_1  Nr. of seq. 1 Alignment length(with gaps) = 79 Alignment score = 0.000000 
Cele.WS201_Fam_68_79_3                     GTGAATCTCCTCTCTACCTAATGAGTCCTGACAGAATACCGGCAGTATTCTGGGGTCTCATTAGGTTTTAGTTTCTTCT
                                           *******************************************************************************
Consensus:
                                           GTGAATCTCCTCTCTACCTAATGAGTCCTGACAGAATACCGGCAGTATTCTGGGGTCTCATTAGGTTTTAGTTTCTTCT

GTGAATCTCCTCTCTACCTAATGAGTCCTGACAGAATACCGGCAGTATTCTGGGGTCTCATTAGGTTTTAGTTTCTTCT
>Allfam_Fam_390_79_1  Nr. of seq. 1 Alignment length(with gaps) = 79 Alignment score = 0.000000 
Cele.WS201_Fam_181_79_1                    ATTTTTTTTTAAATTGATAAAAATATATAAAAGCTGAATTTTTCAAAAATTCAAAAGTATGGGAAAATCATATGGAGTC
                                           *******************************************************************************
Consensus:
                                           ATTTTTTTTTAAATTGATAAAAATATATAAAAGCTGAATTTTTCAAAAATTCAAAAGTATGGGAAAATCATATGGAGTC

ATTTTTTTTTAAATTGATAAAAATATATAAAAGCTGAATTTTTCAAAAATTCAAAAGTATGGGAAAATCATATGGAGTC
>Allfam_Fam_391_79_1  Nr. of seq. 1 Alignment length(with gaps) = 79 Alignment score = 0.000000 
Mhapla.WS247_Fam_147_79_1                  AATTGGATATCCCTACCCCTATATTCTTAGGGTTACAAATCCCTAATTTAGGTGACTTTTGAGTATTATGCCCCTTACA
                                           *******************************************************************************
Consensus:
                                           AATTGGATATCCCTACCCCTATATTCTTAGGGTTACAAATCCCTAATTTAGGTGACTTTTGAGTATTATGCCCCTTACA

AATTGGATATCCCTACCCCTATATTCTTAGGGTTACAAATCCCTAATTTAGGTGACTTTTGAGTATTATGCCCCTTACA
>Allfam_Fam_392_78_1  Nr. of seq. 1 Alignment length(with gaps) = 78 Alignment score = 0.000000 
Cele.WS201_Fam_182_78_1                    CGAAGTTGCTGGATCAACGATCACAACAGGCGGATTTGTCTGCACAACCGGATCAGAAGTCGTCGTACTTGGATCTTT
                                           ******************************************************************************
Consensus:
                                           CGAAGTTGCTGGATCAACGATCACAACAGGCGGATTTGTCTGCACAACCGGATCAGAAGTCGTCGTACTTGGATCTTT

CGAAGTTGCTGGATCAACGATCACAACAGGCGGATTTGTCTGCACAACCGGATCAGAAGTCGTCGTACTTGGATCTTT
>Allfam_Fam_393_78_1  Nr. of seq. 1 Alignment length(with gaps) = 78 Alignment score = 0.000000 
Cele.WS201_Fam_183_78_1                    TGCAAGGCTCCGATGATGATACCACTTCTAAAGTCGAGGTGTCACAATTTTCGGGTGTCGTAGAACTTGGATCAGTAC
                                           ******************************************************************************
Consensus:
                                           TGCAAGGCTCCGATGATGATACCACTTCTAAAGTCGAGGTGTCACAATTTTCGGGTGTCGTAGAACTTGGATCAGTAC

TGCAAGGCTCCGATGATGATACCACTTCTAAAGTCGAGGTGTCACAATTTTCGGGTGTCGTAGAACTTGGATCAGTAC
>Allfam_Fam_394_78_1  Nr. of seq. 1 Alignment length(with gaps) = 78 Alignment score = 0.000000 
Mhapla.WS247_Fam_34_78_3                   TCGTCCAAATTGTTATAGAAGAAGCCTTTCTTCGACAAGTTGTGGAGTATTATGTCGTCGATTTCTCAAGCTTCAGAC
                                           ******************************************************************************
Consensus:
                                           TCGTCCAAATTGTTATAGAAGAAGCCTTTCTTCGACAAGTTGTGGAGTATTATGTCGTCGATTTCTCAAGCTTCAGAC

TCGTCCAAATTGTTATAGAAGAAGCCTTTCTTCGACAAGTTGTGGAGTATTATGTCGTCGATTTCTCAAGCTTCAGAC
>Allfam_Fam_395_78_1  Nr. of seq. 1 Alignment length(with gaps) = 78 Alignment score = 0.000000 
Mhapla.WS247_Fam_63_78_2                   TTAATAATAAGTTAAACATTAGAAGCCTAGTTAATATATTTACTTTTTTCTGATTCTGTTTCATTAGATACTGGTAAC
                                           ******************************************************************************
Consensus:
                                           TTAATAATAAGTTAAACATTAGAAGCCTAGTTAATATATTTACTTTTTTCTGATTCTGTTTCATTAGATACTGGTAAC

TTAATAATAAGTTAAACATTAGAAGCCTAGTTAATATATTTACTTTTTTCTGATTCTGTTTCATTAGATACTGGTAAC
>Allfam_Fam_396_78_1  Nr. of seq. 1 Alignment length(with gaps) = 78 Alignment score = 0.000000 
Mhapla.WS247_Fam_148_78_1                  TCCATCTACACAAAAGACAGGAGGAGTGGCATCGAACAAGCCCCCTGCAGGATTGCCATCTACCGGACGGCCAGAAAC
                                           ******************************************************************************
Consensus:
                                           TCCATCTACACAAAAGACAGGAGGAGTGGCATCGAACAAGCCCCCTGCAGGATTGCCATCTACCGGACGGCCAGAAAC

TCCATCTACACAAAAGACAGGAGGAGTGGCATCGAACAAGCCCCCTGCAGGATTGCCATCTACCGGACGGCCAGAAAC
>Allfam_Fam_397_77_1  Nr. of seq. 1 Alignment length(with gaps) = 77 Alignment score = 0.000000 
Cbren.WS247_Fam_93_77_3                    AAGCCAAAAGTAGAACCTGGAAAAGCAACCGCGNNGGGGGGGGGGGTGGTCACCCTTTCCTGATTTACTCTCGACCG
                                           *****************************************************************************
Consensus:
                                           AAGCCAAAAGTAGAACCTGGAAAAGCAACCGCGNNGGGGGGGGGGGTGGTCACCCTTTCCTGATTTACTCTCGACCG

AAGCCAAAAGTAGAACCTGGAAAAGCAACCGCGNNGGGGGGGGGGGTGGTCACCCTTTCCTGATTTACTCTCGACCG
>Allfam_Fam_398_77_1  Nr. of seq. 1 Alignment length(with gaps) = 77 Alignment score = 0.000000 
Crema.WS247_Fam_82_77_3                    GGCTAGCAGGTTTAGGATATTCTGANTTTCTGAAACTAGCGAAACCACGTTCGGGAGGTCCGTGACTGTATGACACA
                                           *****************************************************************************
Consensus:
                                           GGCTAGCAGGTTTAGGATATTCTGANTTTCTGAAACTAGCGAAACCACGTTCGGGAGGTCCGTGACTGTATGACACA

GGCTAGCAGGTTTAGGATATTCTGANTTTCTGAAACTAGCGAAACCACGTTCGGGAGGTCCGTGACTGTATGACACA
>Allfam_Fam_399_77_1  Nr. of seq. 1 Alignment length(with gaps) = 77 Alignment score = 0.000000 
Mhapla.WS247_Fam_149_77_1                  ATTTTTTTAGGGTTAAATCCCGAATTTTTCATTTTTATTCTGATTTATTAAAATCAGAATTTTTTATTTTATTTAAA
                                           *****************************************************************************
Consensus:
                                           ATTTTTTTAGGGTTAAATCCCGAATTTTTCATTTTTATTCTGATTTATTAAAATCAGAATTTTTTATTTTATTTAAA

ATTTTTTTAGGGTTAAATCCCGAATTTTTCATTTTTATTCTGATTTATTAAAATCAGAATTTTTTATTTTATTTAAA
>Allfam_Fam_400_76_1  Nr. of seq. 1 Alignment length(with gaps) = 76 Alignment score = 0.000000 
Cele.WS201_Fam_69_76_3                     AATGCTAGAGGACACTCCTTTGCACGAAGGGAAGTGGGAGAGACTGTGGAGTTGTCGGTGTCTTTGTGCATGCTCG
                                           ****************************************************************************
Consensus:
                                           AATGCTAGAGGACACTCCTTTGCACGAAGGGAAGTGGGAGAGACTGTGGAGTTGTCGGTGTCTTTGTGCATGCTCG

AATGCTAGAGGACACTCCTTTGCACGAAGGGAAGTGGGAGAGACTGTGGAGTTGTCGGTGTCTTTGTGCATGCTCG
>Allfam_Fam_401_76_1  Nr. of seq. 1 Alignment length(with gaps) = 76 Alignment score = 0.000000 
Mhapla.WS247_Fam_64_76_2                   CAGTGCAAATGCCTACCTAGGATTTCTAGATTTTTAATCTATGACAATTCTTTCAATTATTAGGACATATATAGTG
                                           ****************************************************************************
Consensus:
                                           CAGTGCAAATGCCTACCTAGGATTTCTAGATTTTTAATCTATGACAATTCTTTCAATTATTAGGACATATATAGTG

CAGTGCAAATGCCTACCTAGGATTTCTAGATTTTTAATCTATGACAATTCTTTCAATTATTAGGACATATATAGTG
>Allfam_Fam_402_76_1  Nr. of seq. 1 Alignment length(with gaps) = 76 Alignment score = 0.000000 
Mhapla.WS247_Fam_65_76_2                   GTTTATACAATTCATATATATTTGGTAGAATTAGATCTCTATATAGAACAAATCATAACTTGTTAGCTTCAACTTC
                                           ****************************************************************************
Consensus:
                                           GTTTATACAATTCATATATATTTGGTAGAATTAGATCTCTATATAGAACAAATCATAACTTGTTAGCTTCAACTTC

GTTTATACAATTCATATATATTTGGTAGAATTAGATCTCTATATAGAACAAATCATAACTTGTTAGCTTCAACTTC
>Allfam_Fam_403_76_1  Nr. of seq. 1 Alignment length(with gaps) = 76 Alignment score = 0.000000 
Mhapla.WS247_Fam_150_76_1                  GATTTATTAAGAATTAGCCTACACCAATAAAATTTATTTTTTATTATAACATTATTTTCAATTCGGAAGTTTGATA
                                           ****************************************************************************
Consensus:
                                           GATTTATTAAGAATTAGCCTACACCAATAAAATTTATTTTTTATTATAACATTATTTTCAATTCGGAAGTTTGATA

GATTTATTAAGAATTAGCCTACACCAATAAAATTTATTTTTTATTATAACATTATTTTCAATTCGGAAGTTTGATA
>Allfam_Fam_404_76_1  Nr. of seq. 1 Alignment length(with gaps) = 76 Alignment score = 0.000000 
Mhapla.WS247_Fam_151_76_1                  ATTAATTCCAAAAGGATATATCCAAATAAATGATTCGGAACAAAATTTGAAAAAATTTTACGTCTCAAAAACCAGA
                                           ****************************************************************************
Consensus:
                                           ATTAATTCCAAAAGGATATATCCAAATAAATGATTCGGAACAAAATTTGAAAAAATTTTACGTCTCAAAAACCAGA

ATTAATTCCAAAAGGATATATCCAAATAAATGATTCGGAACAAAATTTGAAAAAATTTTACGTCTCAAAAACCAGA
>Allfam_Fam_405_75_1  Nr. of seq. 1 Alignment length(with gaps) = 75 Alignment score = 0.000000 
Cbren.WS247_Fam_70_75_4                    TCCACGATTGCGTTTCCAACGTAGACTTTTAACTGATTCACCTCAGTTGAGACTTTGCCTGGAAAGGAGCGATCA
                                           ***************************************************************************
Consensus:
                                           TCCACGATTGCGTTTCCAACGTAGACTTTTAACTGATTCACCTCAGTTGAGACTTTGCCTGGAAAGGAGCGATCA

TCCACGATTGCGTTTCCAACGTAGACTTTTAACTGATTCACCTCAGTTGAGACTTTGCCTGGAAAGGAGCGATCA
>Allfam_Fam_406_75_1  Nr. of seq. 1 Alignment length(with gaps) = 75 Alignment score = 0.000000 
Crema.WS247_Fam_105_75_2                   GAACTGCTTTGAACACTTGACGAAGTTTCTGTCGTGGAACTTTCGAGAGTTGTAGAAGTCACTGGGGTAGATTCA
                                           ***************************************************************************
Consensus:
                                           GAACTGCTTTGAACACTTGACGAAGTTTCTGTCGTGGAACTTTCGAGAGTTGTAGAAGTCACTGGGGTAGATTCA

GAACTGCTTTGAACACTTGACGAAGTTTCTGTCGTGGAACTTTCGAGAGTTGTAGAAGTCACTGGGGTAGATTCA
>Allfam_Fam_407_75_1  Nr. of seq. 1 Alignment length(with gaps) = 75 Alignment score = 0.000000 
Mhapla.WS247_Fam_152_75_1                  AGAAACGATTCTTTAGGTAGTTTATTGTGGGATAATAAAAGAAATGTTAGATAGTTTGAGATTAAAGAAGAAAAA
                                           ***************************************************************************
Consensus:
                                           AGAAACGATTCTTTAGGTAGTTTATTGTGGGATAATAAAAGAAATGTTAGATAGTTTGAGATTAAAGAAGAAAAA

AGAAACGATTCTTTAGGTAGTTTATTGTGGGATAATAAAAGAAATGTTAGATAGTTTGAGATTAAAGAAGAAAAA
>Allfam_Fam_408_74_1  Nr. of seq. 1 Alignment length(with gaps) = 74 Alignment score = 0.000000 
Cbren.WS247_Fam_232_74_1                   GCCTCTACAAAGTCATCGGCAGGCAAAAAAGATGCAGGAGAGTTTGTAGAGGCCAAGACTACAAACTAAAAGCT
                                           **************************************************************************
Consensus:
                                           GCCTCTACAAAGTCATCGGCAGGCAAAAAAGATGCAGGAGAGTTTGTAGAGGCCAAGACTACAAACTAAAAGCT

GCCTCTACAAAGTCATCGGCAGGCAAAAAAGATGCAGGAGAGTTTGTAGAGGCCAAGACTACAAACTAAAAGCT
>Allfam_Fam_409_74_1  Nr. of seq. 1 Alignment length(with gaps) = 74 Alignment score = 0.000000 
Cbren.WS247_Fam_233_74_1                   CATCTTGACTAGGAAGCCGCCTTAGCTGCTAAGACACCATCATATTTAGGGCGTCGCCTTAATTGTTAAGACAT
                                           **************************************************************************
Consensus:
                                           CATCTTGACTAGGAAGCCGCCTTAGCTGCTAAGACACCATCATATTTAGGGCGTCGCCTTAATTGTTAAGACAT

CATCTTGACTAGGAAGCCGCCTTAGCTGCTAAGACACCATCATATTTAGGGCGTCGCCTTAATTGTTAAGACAT
>Allfam_Fam_410_74_1  Nr. of seq. 1 Alignment length(with gaps) = 74 Alignment score = 0.000000 
Cbren.WS247_Fam_234_74_1                   TAGGCTCCGCCCATTTTTTTTTTCAATATTTCAGTTTTGGGGCTGAAAATCAGTGTCTAAGGGTTGGGGGTAAC
                                           **************************************************************************
Consensus:
                                           TAGGCTCCGCCCATTTTTTTTTTCAATATTTCAGTTTTGGGGCTGAAAATCAGTGTCTAAGGGTTGGGGGTAAC

TAGGCTCCGCCCATTTTTTTTTTCAATATTTCAGTTTTGGGGCTGAAAATCAGTGTCTAAGGGTTGGGGGTAAC
>Allfam_Fam_411_74_1  Nr. of seq. 1 Alignment length(with gaps) = 74 Alignment score = 0.000000 
Cbren.WS247_Fam_235_74_1                   GTACGCAAACACACTTTACACGAAATTGCAGAAAATTTGGTTTTGGTACGAATTGTCGTGGGATCTAGCGCCGG
                                           **************************************************************************
Consensus:
                                           GTACGCAAACACACTTTACACGAAATTGCAGAAAATTTGGTTTTGGTACGAATTGTCGTGGGATCTAGCGCCGG

GTACGCAAACACACTTTACACGAAATTGCAGAAAATTTGGTTTTGGTACGAATTGTCGTGGGATCTAGCGCCGG
>Allfam_Fam_412_74_1  Nr. of seq. 1 Alignment length(with gaps) = 74 Alignment score = 0.000000 
Crema.WS247_Fam_66_74_4                    AAACTGTCTTGATGGGGGCTGAGGTCAGGTGTGCGGGTTCGGGCCTATAGGAACAGCTTGCATTATGACCCTAG
                                           **************************************************************************
Consensus:
                                           AAACTGTCTTGATGGGGGCTGAGGTCAGGTGTGCGGGTTCGGGCCTATAGGAACAGCTTGCATTATGACCCTAG

AAACTGTCTTGATGGGGGCTGAGGTCAGGTGTGCGGGTTCGGGCCTATAGGAACAGCTTGCATTATGACCCTAG
>Allfam_Fam_413_74_1  Nr. of seq. 1 Alignment length(with gaps) = 74 Alignment score = 0.000000 
Mhapla.WS247_Fam_37_74_3                   ATGATTAAGATAGATTAGATATTTTAGGGCCAAATAAATAGAAAGAGATTAGAATGATAATGACCATAAGAAGA
                                           **************************************************************************
Consensus:
                                           ATGATTAAGATAGATTAGATATTTTAGGGCCAAATAAATAGAAAGAGATTAGAATGATAATGACCATAAGAAGA

ATGATTAAGATAGATTAGATATTTTAGGGCCAAATAAATAGAAAGAGATTAGAATGATAATGACCATAAGAAGA
>Allfam_Fam_414_74_1  Nr. of seq. 1 Alignment length(with gaps) = 74 Alignment score = 0.000000 
Mhapla.WS247_Fam_153_74_1                  TTTGTCGTTTATGTAGAGAGTGTGTGAATTAGAGAGTAAAAGGAATCAATTTTCTTGCGTGGATTCTGAGAGGT
                                           **************************************************************************
Consensus:
                                           TTTGTCGTTTATGTAGAGAGTGTGTGAATTAGAGAGTAAAAGGAATCAATTTTCTTGCGTGGATTCTGAGAGGT

TTTGTCGTTTATGTAGAGAGTGTGTGAATTAGAGAGTAAAAGGAATCAATTTTCTTGCGTGGATTCTGAGAGGT
>Allfam_Fam_415_74_1  Nr. of seq. 1 Alignment length(with gaps) = 74 Alignment score = 0.000000 
Mhapla.WS247_Fam_154_74_1                  CCCTAATCTCGGTAAAACAATCCCATTTCTTTACCTACGATTGGGTCTCTATAGGTATCAAGGGTTACAATGGT
                                           **************************************************************************
Consensus:
                                           CCCTAATCTCGGTAAAACAATCCCATTTCTTTACCTACGATTGGGTCTCTATAGGTATCAAGGGTTACAATGGT

CCCTAATCTCGGTAAAACAATCCCATTTCTTTACCTACGATTGGGTCTCTATAGGTATCAAGGGTTACAATGGT
>Allfam_Fam_416_74_1  Nr. of seq. 1 Alignment length(with gaps) = 74 Alignment score = 0.000000 
Mhapla.WS247_Fam_155_74_1                  CGAAATTTAACTAACGAGAAAATGATATAATGCAACAGAAGACAAATCCTACAACTACATTAGGAATCATTCGC
                                           **************************************************************************
Consensus:
                                           CGAAATTTAACTAACGAGAAAATGATATAATGCAACAGAAGACAAATCCTACAACTACATTAGGAATCATTCGC

CGAAATTTAACTAACGAGAAAATGATATAATGCAACAGAAGACAAATCCTACAACTACATTAGGAATCATTCGC
>Allfam_Fam_417_73_1  Nr. of seq. 1 Alignment length(with gaps) = 73 Alignment score = 0.000000 
Cbrig.WS247_Fam_135_73_1                   ACAAACTACATAGGAAACATTAGCAGACACATCATGCGCGTATTAGAAATGCGTCAGTTGGGTCTGTTAGACT
                                           *************************************************************************
Consensus:
                                           ACAAACTACATAGGAAACATTAGCAGACACATCATGCGCGTATTAGAAATGCGTCAGTTGGGTCTGTTAGACT

ACAAACTACATAGGAAACATTAGCAGACACATCATGCGCGTATTAGAAATGCGTCAGTTGGGTCTGTTAGACT
>Allfam_Fam_418_73_1  Nr. of seq. 1 Alignment length(with gaps) = 73 Alignment score = 0.000000 
Crema.WS247_Fam_65_73_4                    AAAACAAAAAAGTTTTGCCACGAGTGGGGATCGAACCCTGGTTGTCAGATTGGTACCAAAAAGTCAAAAACAA
                                           *************************************************************************
Consensus:
                                           AAAACAAAAAAGTTTTGCCACGAGTGGGGATCGAACCCTGGTTGTCAGATTGGTACCAAAAAGTCAAAAACAA

AAAACAAAAAAGTTTTGCCACGAGTGGGGATCGAACCCTGGTTGTCAGATTGGTACCAAAAAGTCAAAAACAA
>Allfam_Fam_419_73_1  Nr. of seq. 1 Alignment length(with gaps) = 73 Alignment score = 0.000000 
Crema.WS247_Fam_176_73_1                   AAGATATATCCCGTTCCCAGCTATCCTCCGTTTGCTGACTAAAATGTCTGCTGGCTTCGGTTTGCTAGTATAC
                                           *************************************************************************
Consensus:
                                           AAGATATATCCCGTTCCCAGCTATCCTCCGTTTGCTGACTAAAATGTCTGCTGGCTTCGGTTTGCTAGTATAC

AAGATATATCCCGTTCCCAGCTATCCTCCGTTTGCTGACTAAAATGTCTGCTGGCTTCGGTTTGCTAGTATAC
>Allfam_Fam_420_73_1  Nr. of seq. 1 Alignment length(with gaps) = 73 Alignment score = 0.000000 
Mhapla.WS247_Fam_156_73_1                  GTGAAGATCATCTTATAGCCTCTCTAAGGTCGCATCTGGATAATTTATATTGATCATTTCTCGTCTTTTTATT
                                           *************************************************************************
Consensus:
                                           GTGAAGATCATCTTATAGCCTCTCTAAGGTCGCATCTGGATAATTTATATTGATCATTTCTCGTCTTTTTATT

GTGAAGATCATCTTATAGCCTCTCTAAGGTCGCATCTGGATAATTTATATTGATCATTTCTCGTCTTTTTATT
>Allfam_Fam_421_72_1  Nr. of seq. 1 Alignment length(with gaps) = 72 Alignment score = 0.000000 
Cbren.WS247_Fam_236_72_1                   TTTCAGCCTTGGTCTTGGCTTCGGCGTCCTTCTTGGTCTTTTCATCAGCCTCCTTCATGGCCTTGGCTTCAG
                                           ************************************************************************
Consensus:
                                           TTTCAGCCTTGGTCTTGGCTTCGGCGTCCTTCTTGGTCTTTTCATCAGCCTCCTTCATGGCCTTGGCTTCAG

TTTCAGCCTTGGTCTTGGCTTCGGCGTCCTTCTTGGTCTTTTCATCAGCCTCCTTCATGGCCTTGGCTTCAG
>Allfam_Fam_422_72_1  Nr. of seq. 1 Alignment length(with gaps) = 72 Alignment score = 0.000000 
Cbrig.WS247_Fam_136_72_1                   CAAGGAAGTCACCTTTGAACCACGTAACGTTCGTAGACGGAGCTTCGGTTCCCCTACACCCGACCACTAGTT
                                           ************************************************************************
Consensus:
                                           CAAGGAAGTCACCTTTGAACCACGTAACGTTCGTAGACGGAGCTTCGGTTCCCCTACACCCGACCACTAGTT

CAAGGAAGTCACCTTTGAACCACGTAACGTTCGTAGACGGAGCTTCGGTTCCCCTACACCCGACCACTAGTT
>Allfam_Fam_423_72_1  Nr. of seq. 1 Alignment length(with gaps) = 72 Alignment score = 0.000000 
Cbrig.WS247_Fam_137_72_1                   GATCCACAGTAACCAAATCTTCTTCTTTATCCGCTGTCCCATCAACCACACAGGCAACATCTAGTTCTAAGG
                                           ************************************************************************
Consensus:
                                           GATCCACAGTAACCAAATCTTCTTCTTTATCCGCTGTCCCATCAACCACACAGGCAACATCTAGTTCTAAGG

GATCCACAGTAACCAAATCTTCTTCTTTATCCGCTGTCCCATCAACCACACAGGCAACATCTAGTTCTAAGG
>Allfam_Fam_424_72_1  Nr. of seq. 1 Alignment length(with gaps) = 72 Alignment score = 0.000000 
Cele.WS201_Fam_185_72_1                    TCCATCCAGCTGTGGTTGGTCTCTGGGTGAATCCTCGAGAAGTATCACGAGTAGTACCATTGGCTCCGTTTG
                                           ************************************************************************
Consensus:
                                           TCCATCCAGCTGTGGTTGGTCTCTGGGTGAATCCTCGAGAAGTATCACGAGTAGTACCATTGGCTCCGTTTG

TCCATCCAGCTGTGGTTGGTCTCTGGGTGAATCCTCGAGAAGTATCACGAGTAGTACCATTGGCTCCGTTTG
>Allfam_Fam_425_72_1  Nr. of seq. 1 Alignment length(with gaps) = 72 Alignment score = 0.000000 
Mhapla.WS247_Fam_66_72_2                   CAAGTGATATAATAAAATTAAGTGAGATAAATGAGGGTTCTTAAGCCCAAGAGCTAAGCAAGACTCGTTTTT
                                           ************************************************************************
Consensus:
                                           CAAGTGATATAATAAAATTAAGTGAGATAAATGAGGGTTCTTAAGCCCAAGAGCTAAGCAAGACTCGTTTTT

CAAGTGATATAATAAAATTAAGTGAGATAAATGAGGGTTCTTAAGCCCAAGAGCTAAGCAAGACTCGTTTTT
>Allfam_Fam_426_72_1  Nr. of seq. 1 Alignment length(with gaps) = 72 Alignment score = 0.000000 
Mhapla.WS247_Fam_157_72_1                  TGGAGTTGAAGGAGTATTTGGTCCAATTCTTGTCGTTCGAGGTTCTAAAGTGGTCGAGGATGTTCCGTTTGC
                                           ************************************************************************
Consensus:
                                           TGGAGTTGAAGGAGTATTTGGTCCAATTCTTGTCGTTCGAGGTTCTAAAGTGGTCGAGGATGTTCCGTTTGC

TGGAGTTGAAGGAGTATTTGGTCCAATTCTTGTCGTTCGAGGTTCTAAAGTGGTCGAGGATGTTCCGTTTGC
>Allfam_Fam_427_72_1  Nr. of seq. 1 Alignment length(with gaps) = 72 Alignment score = 0.000000 
Mhapla.WS247_Fam_158_72_1                  ACAAAACTTCGCTAAATGCTGACCATCAATTTGAAAAATCAAGCAACATAATACGAATCAACCAAATAAACA
                                           ************************************************************************
Consensus:
                                           ACAAAACTTCGCTAAATGCTGACCATCAATTTGAAAAATCAAGCAACATAATACGAATCAACCAAATAAACA

ACAAAACTTCGCTAAATGCTGACCATCAATTTGAAAAATCAAGCAACATAATACGAATCAACCAAATAAACA
>Allfam_Fam_428_71_1  Nr. of seq. 1 Alignment length(with gaps) = 71 Alignment score = 0.000000 
Crema.WS247_Fam_23_71_14                   GGNGCTGAGCNTAGGGGCGGGGCGAGAGCAAGCTCCAGGGTGTCCTGTTTTAAGGTAATCACTACTTCCAG
                                           ***********************************************************************
Consensus:
                                           GGNGCTGAGCNTAGGGGCGGGGCGAGAGCAAGCTCCAGGGTGTCCTGTTTTAAGGTAATCACTACTTCCAG

GGNGCTGAGCNTAGGGGCGGGGCGAGAGCAAGCTCCAGGGTGTCCTGTTTTAAGGTAATCACTACTTCCAG
>Allfam_Fam_429_71_1  Nr. of seq. 1 Alignment length(with gaps) = 71 Alignment score = 0.000000 
Crema.WS247_Fam_177_71_1                   TTTCTAGGCCACCAAAACTGTTATTTTCAGCCAAAAATAACCTGATTTTCGGCTAGTGGCCTAACTTTGGG
                                           ***********************************************************************
Consensus:
                                           TTTCTAGGCCACCAAAACTGTTATTTTCAGCCAAAAATAACCTGATTTTCGGCTAGTGGCCTAACTTTGGG

TTTCTAGGCCACCAAAACTGTTATTTTCAGCCAAAAATAACCTGATTTTCGGCTAGTGGCCTAACTTTGGG
>Allfam_Fam_430_71_1  Nr. of seq. 1 Alignment length(with gaps) = 71 Alignment score = 0.000000 
Mhapla.WS247_Fam_159_71_1                  TCTTTAAATTGAAAACTTTTTTTATTCTCACCGCGCCTTTTTTGGTCTCTCCAGTTTCTTCTGATTCGACC
                                           ***********************************************************************
Consensus:
                                           TCTTTAAATTGAAAACTTTTTTTATTCTCACCGCGCCTTTTTTGGTCTCTCCAGTTTCTTCTGATTCGACC

TCTTTAAATTGAAAACTTTTTTTATTCTCACCGCGCCTTTTTTGGTCTCTCCAGTTTCTTCTGATTCGACC
>Allfam_Fam_431_70_1  Nr. of seq. 1 Alignment length(with gaps) = 70 Alignment score = 0.000000 
Cele.WS201_Fam_186_70_1                    AAAAATCGATGTTTTGAAGTTTTTCTCAATAGAGCGCACTTTCAACAGCGAGAAATTTGAATTTTCCACC
                                           **********************************************************************
Consensus:
                                           AAAAATCGATGTTTTGAAGTTTTTCTCAATAGAGCGCACTTTCAACAGCGAGAAATTTGAATTTTCCACC

AAAAATCGATGTTTTGAAGTTTTTCTCAATAGAGCGCACTTTCAACAGCGAGAAATTTGAATTTTCCACC
>Allfam_Fam_432_70_1  Nr. of seq. 1 Alignment length(with gaps) = 70 Alignment score = 0.000000 
Crema.WS247_Fam_20_70_15                   TGAGGTGAGAGAAAGAAAATGATGAGAAAAAGAGATAAAAATAAAGGAGTTGTTCTCCATCACCTCCTAT
                                           **********************************************************************
Consensus:
                                           TGAGGTGAGAGAAAGAAAATGATGAGAAAAAGAGATAAAAATAAAGGAGTTGTTCTCCATCACCTCCTAT

TGAGGTGAGAGAAAGAAAATGATGAGAAAAAGAGATAAAAATAAAGGAGTTGTTCTCCATCACCTCCTAT
>Allfam_Fam_433_70_1  Nr. of seq. 1 Alignment length(with gaps) = 70 Alignment score = 0.000000 
Crema.WS247_Fam_178_70_1                   TGAATGAGTAATAGAACCCATAGACGGTAAGCACATGACTGTCTAACAAAACCCATATACGGTAAATAAA
                                           **********************************************************************
Consensus:
                                           TGAATGAGTAATAGAACCCATAGACGGTAAGCACATGACTGTCTAACAAAACCCATATACGGTAAATAAA

TGAATGAGTAATAGAACCCATAGACGGTAAGCACATGACTGTCTAACAAAACCCATATACGGTAAATAAA
>Allfam_Fam_434_69_1  Nr. of seq. 1 Alignment length(with gaps) = 69 Alignment score = 0.000000 
Cbren.WS247_Fam_94_69_3                    CCTCTACAAAATGCCTGCCGCCCCTGCGCGACAGTTTGTAGAGGCTAAGGCTACAAACTACAAACCTTG
                                           *********************************************************************
Consensus:
                                           CCTCTACAAAATGCCTGCCGCCCCTGCGCGACAGTTTGTAGAGGCTAAGGCTACAAACTACAAACCTTG

CCTCTACAAAATGCCTGCCGCCCCTGCGCGACAGTTTGTAGAGGCTAAGGCTACAAACTACAAACCTTG
>Allfam_Fam_435_69_1  Nr. of seq. 1 Alignment length(with gaps) = 69 Alignment score = 0.000000 
Cbren.WS247_Fam_237_69_1                   CAGGTTCTGGAGTAGATTGTTGAGTCTTGGACATGCTTTCTGTTGAACTCTTCCAACCAATTCGATGAA
                                           *********************************************************************
Consensus:
                                           CAGGTTCTGGAGTAGATTGTTGAGTCTTGGACATGCTTTCTGTTGAACTCTTCCAACCAATTCGATGAA

CAGGTTCTGGAGTAGATTGTTGAGTCTTGGACATGCTTTCTGTTGAACTCTTCCAACCAATTCGATGAA
>Allfam_Fam_436_69_1  Nr. of seq. 1 Alignment length(with gaps) = 69 Alignment score = 0.000000 
Cbren.WS247_Fam_238_69_1                   TCAAATACTGTATTTCTCTGGAGGCAAGGATTCGATGACTTCATTCCGACCATATCCGAATTTGAATCA
                                           *********************************************************************
Consensus:
                                           TCAAATACTGTATTTCTCTGGAGGCAAGGATTCGATGACTTCATTCCGACCATATCCGAATTTGAATCA

TCAAATACTGTATTTCTCTGGAGGCAAGGATTCGATGACTTCATTCCGACCATATCCGAATTTGAATCA
>Allfam_Fam_437_69_1  Nr. of seq. 1 Alignment length(with gaps) = 69 Alignment score = 0.000000 
Cbren.WS247_Fam_239_69_1                   AGTTGGATACGAAACTGTCCAAAGATTGTGTCGTGAAAAGTTCACCGAGCCAAAGTCAAATTGGACCCA
                                           *********************************************************************
Consensus:
                                           AGTTGGATACGAAACTGTCCAAAGATTGTGTCGTGAAAAGTTCACCGAGCCAAAGTCAAATTGGACCCA

AGTTGGATACGAAACTGTCCAAAGATTGTGTCGTGAAAAGTTCACCGAGCCAAAGTCAAATTGGACCCA
>Allfam_Fam_438_69_1  Nr. of seq. 1 Alignment length(with gaps) = 69 Alignment score = 0.000000 
Cbren.WS247_Fam_240_69_1                   AAGTTCTCGAATCTGGCACTTGTGATCTGCTGACGAAGAAGACATCCACCACTTGCCTTCCGAAAGCAA
                                           *********************************************************************
Consensus:
                                           AAGTTCTCGAATCTGGCACTTGTGATCTGCTGACGAAGAAGACATCCACCACTTGCCTTCCGAAAGCAA

AAGTTCTCGAATCTGGCACTTGTGATCTGCTGACGAAGAAGACATCCACCACTTGCCTTCCGAAAGCAA
>Allfam_Fam_439_69_1  Nr. of seq. 1 Alignment length(with gaps) = 69 Alignment score = 0.000000 
Cele.WS201_Fam_94_69_2                     TGTAGTTTGTAGTGTGTTAGCCTCAACCAAAATTAATTTATTTTTAATTCGTTGAGGCTAAGAAAATAT
                                           *********************************************************************
Consensus:
                                           TGTAGTTTGTAGTGTGTTAGCCTCAACCAAAATTAATTTATTTTTAATTCGTTGAGGCTAAGAAAATAT

TGTAGTTTGTAGTGTGTTAGCCTCAACCAAAATTAATTTATTTTTAATTCGTTGAGGCTAAGAAAATAT
>Allfam_Fam_440_69_1  Nr. of seq. 1 Alignment length(with gaps) = 69 Alignment score = 0.000000 
Cele.WS201_Fam_95_69_2                     TTTCCGGCAAACCGGCAAATTGCCGTAATTGAAAATTCCAACAAATCGGCAAATTGCCGGAATTGAAAA
                                           *********************************************************************
Consensus:
                                           TTTCCGGCAAACCGGCAAATTGCCGTAATTGAAAATTCCAACAAATCGGCAAATTGCCGGAATTGAAAA

TTTCCGGCAAACCGGCAAATTGCCGTAATTGAAAATTCCAACAAATCGGCAAATTGCCGGAATTGAAAA
>Allfam_Fam_441_69_1  Nr. of seq. 1 Alignment length(with gaps) = 69 Alignment score = 0.000000 
Cele.WS201_Fam_187_69_1                    CCGGAAATTTCTATATTCGGCAAATTACCCGTTTCACATAAATTTTCTTTTCTGCAAATTGTTGGTTTG
                                           *********************************************************************
Consensus:
                                           CCGGAAATTTCTATATTCGGCAAATTACCCGTTTCACATAAATTTTCTTTTCTGCAAATTGTTGGTTTG

CCGGAAATTTCTATATTCGGCAAATTACCCGTTTCACATAAATTTTCTTTTCTGCAAATTGTTGGTTTG
>Allfam_Fam_442_69_1  Nr. of seq. 1 Alignment length(with gaps) = 69 Alignment score = 0.000000 
Cele.WS201_Fam_188_69_1                    TTGCCGATTTGCCGGAAATTTACATTTCGGCAAAGTGCCGTTTTTCCGGCAAAACGGCAATTTGCAGGT
                                           *********************************************************************
Consensus:
                                           TTGCCGATTTGCCGGAAATTTACATTTCGGCAAAGTGCCGTTTTTCCGGCAAAACGGCAATTTGCAGGT

TTGCCGATTTGCCGGAAATTTACATTTCGGCAAAGTGCCGTTTTTCCGGCAAAACGGCAATTTGCAGGT
>Allfam_Fam_443_69_1  Nr. of seq. 1 Alignment length(with gaps) = 69 Alignment score = 0.000000 
Mhapla.WS247_Fam_160_69_1                  AAATAAACTCATTTGATCGGTCAATTCTTTTTTCAATTCATCTTTGATCTCCTTTTTCAGTTGTTGTCC
                                           *********************************************************************
Consensus:
                                           AAATAAACTCATTTGATCGGTCAATTCTTTTTTCAATTCATCTTTGATCTCCTTTTTCAGTTGTTGTCC

AAATAAACTCATTTGATCGGTCAATTCTTTTTTCAATTCATCTTTGATCTCCTTTTTCAGTTGTTGTCC
>Allfam_Fam_444_68_1  Nr. of seq. 1 Alignment length(with gaps) = 68 Alignment score = 0.000000 
Cbren.WS247_Fam_241_68_1                   CCCTGCCCCAGATTCTGTCTGGGATTATCCGGGGATTTACGCTGAAGACGAGAAACAACTATTCGGTG
                                           ********************************************************************
Consensus:
                                           CCCTGCCCCAGATTCTGTCTGGGATTATCCGGGGATTTACGCTGAAGACGAGAAACAACTATTCGGTG

CCCTGCCCCAGATTCTGTCTGGGATTATCCGGGGATTTACGCTGAAGACGAGAAACAACTATTCGGTG
>Allfam_Fam_445_68_1  Nr. of seq. 1 Alignment length(with gaps) = 68 Alignment score = 0.000000 
Cele.WS201_Fam_189_68_1                    TTCTAGGCCACCATTCTCCTCCTCGTGACTGTGGGAGTATCTAACCCCACAACACAACTTTTTGGTTT
                                           ********************************************************************
Consensus:
                                           TTCTAGGCCACCATTCTCCTCCTCGTGACTGTGGGAGTATCTAACCCCACAACACAACTTTTTGGTTT

TTCTAGGCCACCATTCTCCTCCTCGTGACTGTGGGAGTATCTAACCCCACAACACAACTTTTTGGTTT
>Allfam_Fam_446_68_1  Nr. of seq. 1 Alignment length(with gaps) = 68 Alignment score = 0.000000 
Mhapla.WS247_Fam_38_68_3                   TTAGAGTCTTATCTACAATATCCCAAAATTTTGAGGGAGGTTTCCGCATGTTTGGAAGAGATATAGCC
                                           ********************************************************************
Consensus:
                                           TTAGAGTCTTATCTACAATATCCCAAAATTTTGAGGGAGGTTTCCGCATGTTTGGAAGAGATATAGCC

TTAGAGTCTTATCTACAATATCCCAAAATTTTGAGGGAGGTTTCCGCATGTTTGGAAGAGATATAGCC
>Allfam_Fam_447_68_1  Nr. of seq. 1 Alignment length(with gaps) = 68 Alignment score = 0.000000 
Mhapla.WS247_Fam_161_68_1                  AAATAATTTTCTAAAAAAATTGAAAAAAATTTCGAGGATTTATTGGATCTATCAAAAAATGGAATTAA
                                           ********************************************************************
Consensus:
                                           AAATAATTTTCTAAAAAAATTGAAAAAAATTTCGAGGATTTATTGGATCTATCAAAAAATGGAATTAA

AAATAATTTTCTAAAAAAATTGAAAAAAATTTCGAGGATTTATTGGATCTATCAAAAAATGGAATTAA
>Allfam_Fam_448_68_1  Nr. of seq. 1 Alignment length(with gaps) = 68 Alignment score = 0.000000 
Mhapla.WS247_Fam_162_68_1                  GGGATTTCGCACTAATGTAATACTAGTATCAAAGTGAGACGAATAAACATCTTTTGGATAGATGAGAG
                                           ********************************************************************
Consensus:
                                           GGGATTTCGCACTAATGTAATACTAGTATCAAAGTGAGACGAATAAACATCTTTTGGATAGATGAGAG

GGGATTTCGCACTAATGTAATACTAGTATCAAAGTGAGACGAATAAACATCTTTTGGATAGATGAGAG
>Allfam_Fam_449_67_1  Nr. of seq. 1 Alignment length(with gaps) = 67 Alignment score = 0.000000 
Cele.WS201_Fam_190_67_1                    CCATCCAAATTCCAATCGTTGGTGCATCATCTCCAGTCCCGAATCGCCATCTCCAGCAGCTCCCGAA
                                           *******************************************************************
Consensus:
                                           CCATCCAAATTCCAATCGTTGGTGCATCATCTCCAGTCCCGAATCGCCATCTCCAGCAGCTCCCGAA

CCATCCAAATTCCAATCGTTGGTGCATCATCTCCAGTCCCGAATCGCCATCTCCAGCAGCTCCCGAA
>Allfam_Fam_450_67_1  Nr. of seq. 1 Alignment length(with gaps) = 67 Alignment score = 0.000000 
Mhapla.WS247_Fam_67_67_2                   AGAATAATTTCGACAAGCAATAAGTGCTAACCTAAAGATAATGGCACTTTCTGATTTATCAAAAATC
                                           *******************************************************************
Consensus:
                                           AGAATAATTTCGACAAGCAATAAGTGCTAACCTAAAGATAATGGCACTTTCTGATTTATCAAAAATC

AGAATAATTTCGACAAGCAATAAGTGCTAACCTAAAGATAATGGCACTTTCTGATTTATCAAAAATC
>Allfam_Fam_451_67_1  Nr. of seq. 1 Alignment length(with gaps) = 67 Alignment score = 0.000000 
Mhapla.WS247_Fam_163_67_1                  AAATACAATAGCCCGAACTGCTATAGATACAGTCGGGCTTATTTACGGGTATACTGTACATATCAAG
                                           *******************************************************************
Consensus:
                                           AAATACAATAGCCCGAACTGCTATAGATACAGTCGGGCTTATTTACGGGTATACTGTACATATCAAG

AAATACAATAGCCCGAACTGCTATAGATACAGTCGGGCTTATTTACGGGTATACTGTACATATCAAG
>Allfam_Fam_452_67_1  Nr. of seq. 1 Alignment length(with gaps) = 67 Alignment score = 0.000000 
Mhapla.WS247_Fam_164_67_1                  TATTAGTTTAGAGATGTAATGCCATATAATAGGATTTAAGGACAAGACACTGAAAAATAGAATAGCG
                                           *******************************************************************
Consensus:
                                           TATTAGTTTAGAGATGTAATGCCATATAATAGGATTTAAGGACAAGACACTGAAAAATAGAATAGCG

TATTAGTTTAGAGATGTAATGCCATATAATAGGATTTAAGGACAAGACACTGAAAAATAGAATAGCG
>Allfam_Fam_453_66_1  Nr. of seq. 1 Alignment length(with gaps) = 66 Alignment score = 0.000000 
Cbrig.WS247_Fam_138_66_1                   ATGGTACGTCGCCGACTACTGACCGTACGCCAAGAGCACACGAGAAAATGATGTCTGCCACCGTTG
                                           ******************************************************************
Consensus:
                                           ATGGTACGTCGCCGACTACTGACCGTACGCCAAGAGCACACGAGAAAATGATGTCTGCCACCGTTG

ATGGTACGTCGCCGACTACTGACCGTACGCCAAGAGCACACGAGAAAATGATGTCTGCCACCGTTG
>Allfam_Fam_454_66_1  Nr. of seq. 1 Alignment length(with gaps) = 66 Alignment score = 0.000000 
Cele.WS201_Fam_70_66_3                     AATCAACCTATTCAGTTGACAATGGTTTTCTTTTATCAAATTTTTTAAAATTTTAAAGAAAACACA
                                           ******************************************************************
Consensus:
                                           AATCAACCTATTCAGTTGACAATGGTTTTCTTTTATCAAATTTTTTAAAATTTTAAAGAAAACACA

AATCAACCTATTCAGTTGACAATGGTTTTCTTTTATCAAATTTTTTAAAATTTTAAAGAAAACACA
>Allfam_Fam_455_66_1  Nr. of seq. 1 Alignment length(with gaps) = 66 Alignment score = 0.000000 
Crema.WS247_Fam_31_66_9                    ATTTTCAGATTTCCTCTTTCTTTCTTTTTTCTGATCTTCTGATATCCTCGAAAAAGTGCGTCGCAC
                                           ******************************************************************
Consensus:
                                           ATTTTCAGATTTCCTCTTTCTTTCTTTTTTCTGATCTTCTGATATCCTCGAAAAAGTGCGTCGCAC

ATTTTCAGATTTCCTCTTTCTTTCTTTTTTCTGATCTTCTGATATCCTCGAAAAAGTGCGTCGCAC
>Allfam_Fam_456_66_1  Nr. of seq. 1 Alignment length(with gaps) = 66 Alignment score = 0.000000 
Crema.WS247_Fam_179_66_1                   GAGTACTGTAGGTGGAGTCGGAGACAGAAGACACTGAGGATCCTGATGTTGTTGAATCTGCTGATA
                                           ******************************************************************
Consensus:
                                           GAGTACTGTAGGTGGAGTCGGAGACAGAAGACACTGAGGATCCTGATGTTGTTGAATCTGCTGATA

GAGTACTGTAGGTGGAGTCGGAGACAGAAGACACTGAGGATCCTGATGTTGTTGAATCTGCTGATA
>Allfam_Fam_457_66_1  Nr. of seq. 1 Alignment length(with gaps) = 66 Alignment score = 0.000000 
Mhapla.WS247_Fam_68_66_2                   TAATTTTTTACAATTTCTGCCGTAGCAATACTTAAGTTTATTTTTTCTTCGACAAGTTTACAATTG
                                           ******************************************************************
Consensus:
                                           TAATTTTTTACAATTTCTGCCGTAGCAATACTTAAGTTTATTTTTTCTTCGACAAGTTTACAATTG

TAATTTTTTACAATTTCTGCCGTAGCAATACTTAAGTTTATTTTTTCTTCGACAAGTTTACAATTG
>Allfam_Fam_458_66_1  Nr. of seq. 1 Alignment length(with gaps) = 66 Alignment score = 0.000000 
Mhapla.WS247_Fam_165_66_1                  GTCAAACAATATAATGATACTAAATGTCATAAATTAATCCATAAATCGTTGCAATTCTGTGGAAAC
                                           ******************************************************************
Consensus:
                                           GTCAAACAATATAATGATACTAAATGTCATAAATTAATCCATAAATCGTTGCAATTCTGTGGAAAC

GTCAAACAATATAATGATACTAAATGTCATAAATTAATCCATAAATCGTTGCAATTCTGTGGAAAC
>Allfam_Fam_459_65_1  Nr. of seq. 1 Alignment length(with gaps) = 65 Alignment score = 0.000000 
Cbren.WS247_Fam_124_65_2                   AGTCGCAGCTATACTCTACCCCGCCTGCACGGCGAAGTGGTAACACCCCGAGGTTCGAACCCACA
                                           *****************************************************************
Consensus:
                                           AGTCGCAGCTATACTCTACCCCGCCTGCACGGCGAAGTGGTAACACCCCGAGGTTCGAACCCACA

AGTCGCAGCTATACTCTACCCCGCCTGCACGGCGAAGTGGTAACACCCCGAGGTTCGAACCCACA
>Allfam_Fam_460_65_1  Nr. of seq. 1 Alignment length(with gaps) = 65 Alignment score = 0.000000 
Cbrig.WS247_Fam_139_65_1                   CTGAGAATTCGTTTGACATTGTCTCGGTTTCCTTTACTCTTTCAAGCCCCGACGGCTATGGCTGA
                                           *****************************************************************
Consensus:
                                           CTGAGAATTCGTTTGACATTGTCTCGGTTTCCTTTACTCTTTCAAGCCCCGACGGCTATGGCTGA

CTGAGAATTCGTTTGACATTGTCTCGGTTTCCTTTACTCTTTCAAGCCCCGACGGCTATGGCTGA
>Allfam_Fam_461_65_1  Nr. of seq. 1 Alignment length(with gaps) = 65 Alignment score = 0.000000 
Cele.WS201_Fam_191_65_1                    TTTTTTGAAATTCTGTTTTCAAATTCTGAAAGAACATAAAATTTGCTACAAAATGGCTACGGGAA
                                           *****************************************************************
Consensus:
                                           TTTTTTGAAATTCTGTTTTCAAATTCTGAAAGAACATAAAATTTGCTACAAAATGGCTACGGGAA

TTTTTTGAAATTCTGTTTTCAAATTCTGAAAGAACATAAAATTTGCTACAAAATGGCTACGGGAA
>Allfam_Fam_462_65_1  Nr. of seq. 1 Alignment length(with gaps) = 65 Alignment score = 0.000000 
Crema.WS247_Fam_67_65_4                    TCATATTTATTCCATTTTCACTTATTCATTTTCATTCTAATCTATGAAAAAGAGTATCCACTTGT
                                           *****************************************************************
Consensus:
                                           TCATATTTATTCCATTTTCACTTATTCATTTTCATTCTAATCTATGAAAAAGAGTATCCACTTGT

TCATATTTATTCCATTTTCACTTATTCATTTTCATTCTAATCTATGAAAAAGAGTATCCACTTGT
>Allfam_Fam_463_65_1  Nr. of seq. 1 Alignment length(with gaps) = 65 Alignment score = 0.000000 
Mhapla.WS247_Fam_166_65_1                  TATTTTCATATATTTATATTTTTTAAATTTTAATTTTTTAATTAAATAAATAATATTTTTTTTAT
                                           *****************************************************************
Consensus:
                                           TATTTTCATATATTTATATTTTTTAAATTTTAATTTTTTAATTAAATAAATAATATTTTTTTTAT

TATTTTCATATATTTATATTTTTTAAATTTTAATTTTTTAATTAAATAAATAATATTTTTTTTAT
>Allfam_Fam_464_64_1  Nr. of seq. 1 Alignment length(with gaps) = 64 Alignment score = 0.000000 
Cbrig.WS247_Fam_79_64_2                    TTTGGAATTTTAAGAGAACACATGACGCCTGAGAATGGCTAAATTATTGAGATTGAGTTTGGAA
                                           ****************************************************************
Consensus:
                                           TTTGGAATTTTAAGAGAACACATGACGCCTGAGAATGGCTAAATTATTGAGATTGAGTTTGGAA

TTTGGAATTTTAAGAGAACACATGACGCCTGAGAATGGCTAAATTATTGAGATTGAGTTTGGAA
>Allfam_Fam_465_64_1  Nr. of seq. 1 Alignment length(with gaps) = 64 Alignment score = 0.000000 
Cbrig.WS247_Fam_140_64_1                   TGTCTAATTGGGAGACGACGAGAGGAACGACGGGGGGACGGTGGGACGGATGGAGGAGAGATGG
                                           ****************************************************************
Consensus:
                                           TGTCTAATTGGGAGACGACGAGAGGAACGACGGGGGGACGGTGGGACGGATGGAGGAGAGATGG

TGTCTAATTGGGAGACGACGAGAGGAACGACGGGGGGACGGTGGGACGGATGGAGGAGAGATGG
>Allfam_Fam_466_64_1  Nr. of seq. 1 Alignment length(with gaps) = 64 Alignment score = 0.000000 
Cele.WS201_Fam_71_64_3                     GTAGTCAAAAAGACAAAAGTGCGAATGTAGCTATTTTTTCAGTCAGTAGCGAAAAAGACATTCA
                                           ****************************************************************
Consensus:
                                           GTAGTCAAAAAGACAAAAGTGCGAATGTAGCTATTTTTTCAGTCAGTAGCGAAAAAGACATTCA

GTAGTCAAAAAGACAAAAGTGCGAATGTAGCTATTTTTTCAGTCAGTAGCGAAAAAGACATTCA
>Allfam_Fam_467_64_1  Nr. of seq. 1 Alignment length(with gaps) = 64 Alignment score = 0.000000 
Cele.WS201_Fam_192_64_1                    ATATACCAATGAGAGAGCACAGTGTAAACTAGTTTTCATAGTTCTCACGGCGACTCCAATCACT
                                           ****************************************************************
Consensus:
                                           ATATACCAATGAGAGAGCACAGTGTAAACTAGTTTTCATAGTTCTCACGGCGACTCCAATCACT

ATATACCAATGAGAGAGCACAGTGTAAACTAGTTTTCATAGTTCTCACGGCGACTCCAATCACT
>Allfam_Fam_468_64_1  Nr. of seq. 1 Alignment length(with gaps) = 64 Alignment score = 0.000000 
Crema.WS247_Fam_17_64_16                   AGATGATCGAGAACATATGTATTTTCATTCTCTCTCTCTTTCTTTTTTCTCTCATCTCATTCCG
                                           ****************************************************************
Consensus:
                                           AGATGATCGAGAACATATGTATTTTCATTCTCTCTCTCTTTCTTTTTTCTCTCATCTCATTCCG

AGATGATCGAGAACATATGTATTTTCATTCTCTCTCTCTTTCTTTTTTCTCTCATCTCATTCCG
>Allfam_Fam_469_64_1  Nr. of seq. 1 Alignment length(with gaps) = 64 Alignment score = 0.000000 
Crema.WS247_Fam_106_64_2                   AAAAATGAAGCTGAAAAGTGGCGAAAATGTCAAAATGATTTCTCGCGGACAGTTTTTTGATCAT
                                           ****************************************************************
Consensus:
                                           AAAAATGAAGCTGAAAAGTGGCGAAAATGTCAAAATGATTTCTCGCGGACAGTTTTTTGATCAT

AAAAATGAAGCTGAAAAGTGGCGAAAATGTCAAAATGATTTCTCGCGGACAGTTTTTTGATCAT
>Allfam_Fam_470_64_1  Nr. of seq. 1 Alignment length(with gaps) = 64 Alignment score = 0.000000 
Mhapla.WS247_Fam_40_64_3                   TGTATATCAATTATCAATATATTTTTAAATTAAAGGTATAAATATCAATGTATGTTATCAAAAA
                                           ****************************************************************
Consensus:
                                           TGTATATCAATTATCAATATATTTTTAAATTAAAGGTATAAATATCAATGTATGTTATCAAAAA

TGTATATCAATTATCAATATATTTTTAAATTAAAGGTATAAATATCAATGTATGTTATCAAAAA
>Allfam_Fam_471_64_1  Nr. of seq. 1 Alignment length(with gaps) = 64 Alignment score = 0.000000 
Mhapla.WS247_Fam_167_64_1                  AGAATTACAACTAAAGTTGGGATCCCCTAAACTAGAGGGTAAACCCTTTGACAAATAATCCTTT
                                           ****************************************************************
Consensus:
                                           AGAATTACAACTAAAGTTGGGATCCCCTAAACTAGAGGGTAAACCCTTTGACAAATAATCCTTT

AGAATTACAACTAAAGTTGGGATCCCCTAAACTAGAGGGTAAACCCTTTGACAAATAATCCTTT
>Allfam_Fam_472_64_1  Nr. of seq. 1 Alignment length(with gaps) = 64 Alignment score = 0.000000 
Mhapla.WS247_Fam_168_64_1                  AAGAATAATTTACACGAATATCTTCGAATGTCATGATATGACATAATAACATTTGCACGATTTT
                                           ****************************************************************
Consensus:
                                           AAGAATAATTTACACGAATATCTTCGAATGTCATGATATGACATAATAACATTTGCACGATTTT

AAGAATAATTTACACGAATATCTTCGAATGTCATGATATGACATAATAACATTTGCACGATTTT
>Allfam_Fam_473_64_1  Nr. of seq. 1 Alignment length(with gaps) = 64 Alignment score = 0.000000 
Mhapla.WS247_Fam_169_64_1                  ATTTATTTTTGGACAATCTAGATAAATTCTTTTGATTCTATCTGCTTATCTGTCGAAGTCCTTT
                                           ****************************************************************
Consensus:
                                           ATTTATTTTTGGACAATCTAGATAAATTCTTTTGATTCTATCTGCTTATCTGTCGAAGTCCTTT

ATTTATTTTTGGACAATCTAGATAAATTCTTTTGATTCTATCTGCTTATCTGTCGAAGTCCTTT
>Allfam_Fam_474_63_1  Nr. of seq. 1 Alignment length(with gaps) = 63 Alignment score = 0.000000 
Cbren.WS247_Fam_242_63_1                   CCATCATCGGTGGATAACCCTGGAATGGTGGATTCTGAGCATCCTGACGTTGTTGCGGGGGCA
                                           ***************************************************************
Consensus:
                                           CCATCATCGGTGGATAACCCTGGAATGGTGGATTCTGAGCATCCTGACGTTGTTGCGGGGGCA

CCATCATCGGTGGATAACCCTGGAATGGTGGATTCTGAGCATCCTGACGTTGTTGCGGGGGCA
>Allfam_Fam_475_63_1  Nr. of seq. 1 Alignment length(with gaps) = 63 Alignment score = 0.000000 
Cbren.WS247_Fam_243_63_1                   GACGCAGAGAAACGAAAATGCCTACGGGTCTGCGCTCTCTACTAGTAGTGACAGCTATTGCGA
                                           ***************************************************************
Consensus:
                                           GACGCAGAGAAACGAAAATGCCTACGGGTCTGCGCTCTCTACTAGTAGTGACAGCTATTGCGA

GACGCAGAGAAACGAAAATGCCTACGGGTCTGCGCTCTCTACTAGTAGTGACAGCTATTGCGA
>Allfam_Fam_476_63_1  Nr. of seq. 1 Alignment length(with gaps) = 63 Alignment score = 0.000000 
Cbrig.WS247_Fam_141_63_1                   GAGACTCCAGAGACTCCAGAAACATCAGAGACCACCTTGACTCCTCCAACTGGAACTACAGCC
                                           ***************************************************************
Consensus:
                                           GAGACTCCAGAGACTCCAGAAACATCAGAGACCACCTTGACTCCTCCAACTGGAACTACAGCC

GAGACTCCAGAGACTCCAGAAACATCAGAGACCACCTTGACTCCTCCAACTGGAACTACAGCC
>Allfam_Fam_477_63_1  Nr. of seq. 1 Alignment length(with gaps) = 63 Alignment score = 0.000000 
Cbrig.WS247_Fam_142_63_1                   CTGGACGCTTCTTCTCCTCCTCAGCTCCTTGGGTTCCCTTTGGCCGATCCTCAGCAGCTCTAG
                                           ***************************************************************
Consensus:
                                           CTGGACGCTTCTTCTCCTCCTCAGCTCCTTGGGTTCCCTTTGGCCGATCCTCAGCAGCTCTAG

CTGGACGCTTCTTCTCCTCCTCAGCTCCTTGGGTTCCCTTTGGCCGATCCTCAGCAGCTCTAG
>Allfam_Fam_478_63_1  Nr. of seq. 1 Alignment length(with gaps) = 63 Alignment score = 0.000000 
Cbrig.WS247_Fam_143_63_1                   TCCTTGAGTCTTGGCTCCAACTTGGGCGGCAGCTCTGGCTGGGCGGTGTTGTTGAGCATCAGC
                                           ***************************************************************
Consensus:
                                           TCCTTGAGTCTTGGCTCCAACTTGGGCGGCAGCTCTGGCTGGGCGGTGTTGTTGAGCATCAGC

TCCTTGAGTCTTGGCTCCAACTTGGGCGGCAGCTCTGGCTGGGCGGTGTTGTTGAGCATCAGC
>Allfam_Fam_479_63_1  Nr. of seq. 1 Alignment length(with gaps) = 63 Alignment score = 0.000000 
Crema.WS247_Fam_180_63_1                   TCGGATGGGTTTGGTCTAGATAAAAGTGTCACCCGATTCTTATTCTTACCTCAGGATTCATCT
                                           ***************************************************************
Consensus:
                                           TCGGATGGGTTTGGTCTAGATAAAAGTGTCACCCGATTCTTATTCTTACCTCAGGATTCATCT

TCGGATGGGTTTGGTCTAGATAAAAGTGTCACCCGATTCTTATTCTTACCTCAGGATTCATCT
>Allfam_Fam_480_63_1  Nr. of seq. 1 Alignment length(with gaps) = 63 Alignment score = 0.000000 
Crema.WS247_Fam_181_63_1                   TTTTTAGGTGAAAAAAATGCGATTTTCAGCCATTTTCGAAAGAAAAATCTCACAAAACGTCAA
                                           ***************************************************************
Consensus:
                                           TTTTTAGGTGAAAAAAATGCGATTTTCAGCCATTTTCGAAAGAAAAATCTCACAAAACGTCAA

TTTTTAGGTGAAAAAAATGCGATTTTCAGCCATTTTCGAAAGAAAAATCTCACAAAACGTCAA
>Allfam_Fam_481_63_1  Nr. of seq. 1 Alignment length(with gaps) = 63 Alignment score = 0.000000 
Crema.WS247_Fam_182_63_1                   TTTTTGTTTTGTTTTCTATGGTTCCGAGGGTTGTGGATTCGATCCCCACCCACACCAAAACTT
                                           ***************************************************************
Consensus:
                                           TTTTTGTTTTGTTTTCTATGGTTCCGAGGGTTGTGGATTCGATCCCCACCCACACCAAAACTT

TTTTTGTTTTGTTTTCTATGGTTCCGAGGGTTGTGGATTCGATCCCCACCCACACCAAAACTT
>Allfam_Fam_482_63_1  Nr. of seq. 1 Alignment length(with gaps) = 63 Alignment score = 0.000000 
Crema.WS247_Fam_183_63_1                   AATCTGGCGTGCTTTTAACGCGGTTTCAGCTATGAAAAGCCCGAAATTTCGTGTTTTTCTTCA
                                           ***************************************************************
Consensus:
                                           AATCTGGCGTGCTTTTAACGCGGTTTCAGCTATGAAAAGCCCGAAATTTCGTGTTTTTCTTCA

AATCTGGCGTGCTTTTAACGCGGTTTCAGCTATGAAAAGCCCGAAATTTCGTGTTTTTCTTCA
>Allfam_Fam_483_63_1  Nr. of seq. 1 Alignment length(with gaps) = 63 Alignment score = 0.000000 
Mhapla.WS247_Fam_170_63_1                  TAAAATTTTGAGGTAACCATACTCTAACGGCAATTTCTCGAAAATTCCGCCTACGATTTTCTT
                                           ***************************************************************
Consensus:
                                           TAAAATTTTGAGGTAACCATACTCTAACGGCAATTTCTCGAAAATTCCGCCTACGATTTTCTT

TAAAATTTTGAGGTAACCATACTCTAACGGCAATTTCTCGAAAATTCCGCCTACGATTTTCTT
>Allfam_Fam_484_63_1  Nr. of seq. 1 Alignment length(with gaps) = 63 Alignment score = 0.000000 
Mhapla.WS247_Fam_171_63_1                  TTACATACAGGGGGGCCTGCGCTGCGTTTTTGGTGCCAATTCTTGGCATGACCTCTTAAATTT
                                           ***************************************************************
Consensus:
                                           TTACATACAGGGGGGCCTGCGCTGCGTTTTTGGTGCCAATTCTTGGCATGACCTCTTAAATTT

TTACATACAGGGGGGCCTGCGCTGCGTTTTTGGTGCCAATTCTTGGCATGACCTCTTAAATTT
>Allfam_Fam_485_63_1  Nr. of seq. 1 Alignment length(with gaps) = 63 Alignment score = 0.000000 
Mhapla.WS247_Fam_172_63_1                  TTGTTCGTCTTTCAATGTTTATTTTTCTTCTGAATTTTGAAGAGTTTTCTTTATCTATTGTTA
                                           ***************************************************************
Consensus:
                                           TTGTTCGTCTTTCAATGTTTATTTTTCTTCTGAATTTTGAAGAGTTTTCTTTATCTATTGTTA

TTGTTCGTCTTTCAATGTTTATTTTTCTTCTGAATTTTGAAGAGTTTTCTTTATCTATTGTTA
>Allfam_Fam_486_62_1  Nr. of seq. 1 Alignment length(with gaps) = 62 Alignment score = 0.000000 
Cbren.WS247_Fam_62_62_5                    ACGACTAGAGACCGAAGTCTAGAGCCTGTAGTCTGTTAGCAAGGNAACCAATATGAAGACCT
                                           **************************************************************
Consensus:
                                           ACGACTAGAGACCGAAGTCTAGAGCCTGTAGTCTGTTAGCAAGGNAACCAATATGAAGACCT

ACGACTAGAGACCGAAGTCTAGAGCCTGTAGTCTGTTAGCAAGGNAACCAATATGAAGACCT
>Allfam_Fam_487_62_1  Nr. of seq. 1 Alignment length(with gaps) = 62 Alignment score = 0.000000 
Cele.WS201_Fam_193_62_1                    ATTTTCCATCAAAAATCGGCTGTAAAAACCGATTTTTAACTGAAAAAATCACAAATTTCTAC
                                           **************************************************************
Consensus:
                                           ATTTTCCATCAAAAATCGGCTGTAAAAACCGATTTTTAACTGAAAAAATCACAAATTTCTAC

ATTTTCCATCAAAAATCGGCTGTAAAAACCGATTTTTAACTGAAAAAATCACAAATTTCTAC
>Allfam_Fam_488_62_1  Nr. of seq. 1 Alignment length(with gaps) = 62 Alignment score = 0.000000 
Cele.WS201_Fam_194_62_1                    GTAAAAATGTTTGAAATTGTGAATTTTCAACATGAAAATGCCTGAAATTTTGAATTTCCTAT
                                           **************************************************************
Consensus:
                                           GTAAAAATGTTTGAAATTGTGAATTTTCAACATGAAAATGCCTGAAATTTTGAATTTCCTAT

GTAAAAATGTTTGAAATTGTGAATTTTCAACATGAAAATGCCTGAAATTTTGAATTTCCTAT
>Allfam_Fam_489_62_1  Nr. of seq. 1 Alignment length(with gaps) = 62 Alignment score = 0.000000 
Crema.WS247_Fam_53_62_5                    CCAACCCATCAAGTCTTCGCTTTCTCTGGCCAAAAATACGAGCGAGTTGGGAGTAAATACTC
                                           **************************************************************
Consensus:
                                           CCAACCCATCAAGTCTTCGCTTTCTCTGGCCAAAAATACGAGCGAGTTGGGAGTAAATACTC

CCAACCCATCAAGTCTTCGCTTTCTCTGGCCAAAAATACGAGCGAGTTGGGAGTAAATACTC
>Allfam_Fam_490_62_1  Nr. of seq. 1 Alignment length(with gaps) = 62 Alignment score = 0.000000 
Crema.WS247_Fam_184_62_1                   TGGCGTGTCTTTGGCGCGTTTTTAAAGTGGAAAATGGTCGTATTTAGCAAAATTTCAAAATT
                                           **************************************************************
Consensus:
                                           TGGCGTGTCTTTGGCGCGTTTTTAAAGTGGAAAATGGTCGTATTTAGCAAAATTTCAAAATT

TGGCGTGTCTTTGGCGCGTTTTTAAAGTGGAAAATGGTCGTATTTAGCAAAATTTCAAAATT
>Allfam_Fam_491_62_1  Nr. of seq. 1 Alignment length(with gaps) = 62 Alignment score = 0.000000 
Mhapla.WS247_Fam_12_62_7                   AAAAATCAATAAATCGATATATCGATTTTTCAAATTTGTAAAAATTTTTCAAAAAATCGATA
                                           **************************************************************
Consensus:
                                           AAAAATCAATAAATCGATATATCGATTTTTCAAATTTGTAAAAATTTTTCAAAAAATCGATA

AAAAATCAATAAATCGATATATCGATTTTTCAAATTTGTAAAAATTTTTCAAAAAATCGATA
>Allfam_Fam_492_62_1  Nr. of seq. 1 Alignment length(with gaps) = 62 Alignment score = 0.000000 
Mhapla.WS247_Fam_39_62_3                   TAATTTGAAAACAAACTTTAACACATCCTCTAATAATAAATTACAATTCCGTAAAGCATTTT
                                           **************************************************************
Consensus:
                                           TAATTTGAAAACAAACTTTAACACATCCTCTAATAATAAATTACAATTCCGTAAAGCATTTT

TAATTTGAAAACAAACTTTAACACATCCTCTAATAATAAATTACAATTCCGTAAAGCATTTT
>Allfam_Fam_493_62_1  Nr. of seq. 1 Alignment length(with gaps) = 62 Alignment score = 0.000000 
Mhapla.WS247_Fam_69_62_2                   AAATTTTAGATAAAACGTTACATAAACGCGAAATCTATTCGCGAAACTTTGATTACTAACCT
                                           **************************************************************
Consensus:
                                           AAATTTTAGATAAAACGTTACATAAACGCGAAATCTATTCGCGAAACTTTGATTACTAACCT

AAATTTTAGATAAAACGTTACATAAACGCGAAATCTATTCGCGAAACTTTGATTACTAACCT
>Allfam_Fam_494_62_1  Nr. of seq. 1 Alignment length(with gaps) = 62 Alignment score = 0.000000 
Mhapla.WS247_Fam_70_62_2                   CGCAAGGAGGACGAAGACAAATGACGCTTCTAAATGATGAATAAAAGACGTTATAATTAGGA
                                           **************************************************************
Consensus:
                                           CGCAAGGAGGACGAAGACAAATGACGCTTCTAAATGATGAATAAAAGACGTTATAATTAGGA

CGCAAGGAGGACGAAGACAAATGACGCTTCTAAATGATGAATAAAAGACGTTATAATTAGGA
>Allfam_Fam_495_62_1  Nr. of seq. 1 Alignment length(with gaps) = 62 Alignment score = 0.000000 
Mhapla.WS247_Fam_173_62_1                  TCGAAGAAAAACAACCTGGATGTATTGTCAATAGCAATAGATAACAAAAAATCGTCAAAAAT
                                           **************************************************************
Consensus:
                                           TCGAAGAAAAACAACCTGGATGTATTGTCAATAGCAATAGATAACAAAAAATCGTCAAAAAT

TCGAAGAAAAACAACCTGGATGTATTGTCAATAGCAATAGATAACAAAAAATCGTCAAAAAT
>Allfam_Fam_496_62_1  Nr. of seq. 1 Alignment length(with gaps) = 62 Alignment score = 0.000000 
Mhapla.WS247_Fam_174_62_1                  GATAAAAAATGGCAAAAATCAGAATTAAAATAAAGGTTATCGATACTCTAATAGTCCTGCTC
                                           **************************************************************
Consensus:
                                           GATAAAAAATGGCAAAAATCAGAATTAAAATAAAGGTTATCGATACTCTAATAGTCCTGCTC

GATAAAAAATGGCAAAAATCAGAATTAAAATAAAGGTTATCGATACTCTAATAGTCCTGCTC
>Allfam_Fam_497_61_1  Nr. of seq. 1 Alignment length(with gaps) = 61 Alignment score = 0.000000 
Cbrig.WS247_Fam_144_61_1                   GATTACTGTAGATTGGGTCAAAAGAGTCATTTTAAGTCAAGAATCGAAATTTTTGGATCAG
                                           *************************************************************
Consensus:
                                           GATTACTGTAGATTGGGTCAAAAGAGTCATTTTAAGTCAAGAATCGAAATTTTTGGATCAG

GATTACTGTAGATTGGGTCAAAAGAGTCATTTTAAGTCAAGAATCGAAATTTTTGGATCAG
>Allfam_Fam_498_61_1  Nr. of seq. 1 Alignment length(with gaps) = 61 Alignment score = 0.000000 
Crema.WS247_Fam_21_61_15                   CTGACTGCTTCGGCTGGCTGAGAAAAGACTCTAAAACCCCGTCCCATAGAGTACTGTGTAC
                                           *************************************************************
Consensus:
                                           CTGACTGCTTCGGCTGGCTGAGAAAAGACTCTAAAACCCCGTCCCATAGAGTACTGTGTAC

CTGACTGCTTCGGCTGGCTGAGAAAAGACTCTAAAACCCCGTCCCATAGAGTACTGTGTAC
>Allfam_Fam_499_61_1  Nr. of seq. 1 Alignment length(with gaps) = 61 Alignment score = 0.000000 
Mhapla.WS247_Fam_9_61_8                    CTGCATTATGGGATGGATGCAAATCTCGGGCCTTCGGCCCTCGAACCACACTCATTTACTT
                                           *************************************************************
Consensus:
                                           CTGCATTATGGGATGGATGCAAATCTCGGGCCTTCGGCCCTCGAACCACACTCATTTACTT

CTGCATTATGGGATGGATGCAAATCTCGGGCCTTCGGCCCTCGAACCACACTCATTTACTT
>Allfam_Fam_500_60_1  Nr. of seq. 1 Alignment length(with gaps) = 60 Alignment score = 0.000000 
Cbrig.WS247_Fam_36_60_4                    CAACATCATCAGCTGAGACCTCGACAATCGCCACCTCGACCGCTGAGACTACTACAGTTC
                                           ************************************************************
Consensus:
                                           CAACATCATCAGCTGAGACCTCGACAATCGCCACCTCGACCGCTGAGACTACTACAGTTC

CAACATCATCAGCTGAGACCTCGACAATCGCCACCTCGACCGCTGAGACTACTACAGTTC
>Allfam_Fam_501_60_1  Nr. of seq. 1 Alignment length(with gaps) = 60 Alignment score = 0.000000 
Cbrig.WS247_Fam_145_60_1                   ACGGAACCATGTCTGAATTCCACGTCTTCCGAAACTACCACAGAACCCTGTGAGACCACG
                                           ************************************************************
Consensus:
                                           ACGGAACCATGTCTGAATTCCACGTCTTCCGAAACTACCACAGAACCCTGTGAGACCACG

ACGGAACCATGTCTGAATTCCACGTCTTCCGAAACTACCACAGAACCCTGTGAGACCACG
>Allfam_Fam_502_60_1  Nr. of seq. 1 Alignment length(with gaps) = 60 Alignment score = 0.000000 
Cele.WS201_Fam_195_60_1                    AGAAAATTGCACTTTTTCGGACAATTTTGAATTTTTACTAAAAAAATTGGATATTTTTGA
                                           ************************************************************
Consensus:
                                           AGAAAATTGCACTTTTTCGGACAATTTTGAATTTTTACTAAAAAAATTGGATATTTTTGA

AGAAAATTGCACTTTTTCGGACAATTTTGAATTTTTACTAAAAAAATTGGATATTTTTGA
>Allfam_Fam_503_60_1  Nr. of seq. 1 Alignment length(with gaps) = 60 Alignment score = 0.000000 
Cele.WS201_Fam_196_60_1                    ATTCAGTTGAGCTCGTTATGTCGGTTGAAGACACAATTGGAGTGGTGCTTGAGGAGCTGG
                                           ************************************************************
Consensus:
                                           ATTCAGTTGAGCTCGTTATGTCGGTTGAAGACACAATTGGAGTGGTGCTTGAGGAGCTGG

ATTCAGTTGAGCTCGTTATGTCGGTTGAAGACACAATTGGAGTGGTGCTTGAGGAGCTGG
>Allfam_Fam_504_60_1  Nr. of seq. 1 Alignment length(with gaps) = 60 Alignment score = 0.000000 
Cele.WS201_Fam_197_60_1                    CTGCTGATTCCGAGAAGAAGGCCCCAACCAAGAGAGAAGCTGATCCACCAAAGACTGAAT
                                           ************************************************************
Consensus:
                                           CTGCTGATTCCGAGAAGAAGGCCCCAACCAAGAGAGAAGCTGATCCACCAAAGACTGAAT

CTGCTGATTCCGAGAAGAAGGCCCCAACCAAGAGAGAAGCTGATCCACCAAAGACTGAAT
>Allfam_Fam_505_60_1  Nr. of seq. 1 Alignment length(with gaps) = 60 Alignment score = 0.000000 
Crema.WS247_Fam_83_60_3                    GGTGGATTCTGACCCGGGATTCAGATATCCGTCACCTGATGTCGCTTGATTCCTTAGAAG
                                           ************************************************************
Consensus:
                                           GGTGGATTCTGACCCGGGATTCAGATATCCGTCACCTGATGTCGCTTGATTCCTTAGAAG

GGTGGATTCTGACCCGGGATTCAGATATCCGTCACCTGATGTCGCTTGATTCCTTAGAAG
>Allfam_Fam_506_60_1  Nr. of seq. 1 Alignment length(with gaps) = 60 Alignment score = 0.000000 
Crema.WS247_Fam_185_60_1                   AGCTTAGAAAAGTTTTTTCGTTGACAGACTTAACCGGTGCATGTTCACTGCCGAGTAGGC
                                           ************************************************************
Consensus:
                                           AGCTTAGAAAAGTTTTTTCGTTGACAGACTTAACCGGTGCATGTTCACTGCCGAGTAGGC

AGCTTAGAAAAGTTTTTTCGTTGACAGACTTAACCGGTGCATGTTCACTGCCGAGTAGGC
>Allfam_Fam_507_60_1  Nr. of seq. 1 Alignment length(with gaps) = 60 Alignment score = 0.000000 
Crema.WS247_Fam_186_60_1                   TTTCTAAGCTGCCTATATGGCAGTGAACAAAATTGATGATCAATAAGCAACTGGCAATTA
                                           ************************************************************
Consensus:
                                           TTTCTAAGCTGCCTATATGGCAGTGAACAAAATTGATGATCAATAAGCAACTGGCAATTA

TTTCTAAGCTGCCTATATGGCAGTGAACAAAATTGATGATCAATAAGCAACTGGCAATTA
>Allfam_Fam_508_60_1  Nr. of seq. 1 Alignment length(with gaps) = 60 Alignment score = 0.000000 
Mhapla.WS247_Fam_71_60_2                   GGCTTCGGCCAACTGCCAGCAGGGGGGTTCTTCTTTCTCTCTTCCCCCCTGCAAGCAGAT
                                           ************************************************************
Consensus:
                                           GGCTTCGGCCAACTGCCAGCAGGGGGGTTCTTCTTTCTCTCTTCCCCCCTGCAAGCAGAT

GGCTTCGGCCAACTGCCAGCAGGGGGGTTCTTCTTTCTCTCTTCCCCCCTGCAAGCAGAT
>Allfam_Fam_509_60_1  Nr. of seq. 1 Alignment length(with gaps) = 60 Alignment score = 0.000000 
Mhapla.WS247_Fam_72_60_2                   GATGGTTCAGCAGAAGTTCCTCTCTTCTTGTCCATGCTCCGAGAACGAGAAGACTTTTTT
                                           ************************************************************
Consensus:
                                           GATGGTTCAGCAGAAGTTCCTCTCTTCTTGTCCATGCTCCGAGAACGAGAAGACTTTTTT

GATGGTTCAGCAGAAGTTCCTCTCTTCTTGTCCATGCTCCGAGAACGAGAAGACTTTTTT
>Allfam_Fam_510_59_1  Nr. of seq. 1 Alignment length(with gaps) = 59 Alignment score = 0.000000 
Cele.WS201_Fam_19_59_13                    AAAACCAGTGCACATTTGAAATTCCATATTNTCCATAATTCTCAGTTTAAAAAATTTTG
                                           ***********************************************************
Consensus:
                                           AAAACCAGTGCACATTTGAAATTCCATATTNTCCATAATTCTCAGTTTAAAAAATTTTG

AAAACCAGTGCACATTTGAAATTCCATATTNTCCATAATTCTCAGTTTAAAAAATTTTG
>Allfam_Fam_511_59_1  Nr. of seq. 1 Alignment length(with gaps) = 59 Alignment score = 0.000000 
Crema.WS247_Fam_32_59_9                    CTTCTAGAAACTTCTAGANAAACTTTTGAANTTCGGCGGGAATTCAAATATTCTAGAAC
                                           ***********************************************************
Consensus:
                                           CTTCTAGAAACTTCTAGANAAACTTTTGAANTTCGGCGGGAATTCAAATATTCTAGAAC

CTTCTAGAAACTTCTAGANAAACTTTTGAANTTCGGCGGGAATTCAAATATTCTAGAAC
>Allfam_Fam_512_59_1  Nr. of seq. 1 Alignment length(with gaps) = 59 Alignment score = 0.000000 
Crema.WS247_Fam_187_59_1                   CGTAAATCTACACAAGGATCGGGATACTGTAGCGGTGAATTGGCTTGTCGATTTACGCT
                                           ***********************************************************
Consensus:
                                           CGTAAATCTACACAAGGATCGGGATACTGTAGCGGTGAATTGGCTTGTCGATTTACGCT

CGTAAATCTACACAAGGATCGGGATACTGTAGCGGTGAATTGGCTTGTCGATTTACGCT
>Allfam_Fam_513_59_1  Nr. of seq. 1 Alignment length(with gaps) = 59 Alignment score = 0.000000 
Mhapla.WS247_Fam_25_59_4                   GCAGCCCTACTGACGCTTTTGTCAGGGGCATAATTCATGGTGGCTTGTGCTCAATGGTG
                                           ***********************************************************
Consensus:
                                           GCAGCCCTACTGACGCTTTTGTCAGGGGCATAATTCATGGTGGCTTGTGCTCAATGGTG

GCAGCCCTACTGACGCTTTTGTCAGGGGCATAATTCATGGTGGCTTGTGCTCAATGGTG
>Allfam_Fam_514_58_1  Nr. of seq. 1 Alignment length(with gaps) = 58 Alignment score = 0.000000 
Cbren.WS247_Fam_44_58_7                    CAGAAATATTNGAAAAAGTGACCAAAAATATTTTGGTCATTTTTTTCCATAAAAACCT
                                           **********************************************************
Consensus:
                                           CAGAAATATTNGAAAAAGTGACCAAAAATATTTTGGTCATTTTTTTCCATAAAAACCT

CAGAAATATTNGAAAAAGTGACCAAAAATATTTTGGTCATTTTTTTCCATAAAAACCT
>Allfam_Fam_515_58_1  Nr. of seq. 1 Alignment length(with gaps) = 58 Alignment score = 0.000000 
Cbren.WS247_Fam_244_58_1                   CTAGGTCACCAAATCTAGAAAGTTAGGCCGATGGACTAATTTTCCAGGATTTGGATTT
                                           **********************************************************
Consensus:
                                           CTAGGTCACCAAATCTAGAAAGTTAGGCCGATGGACTAATTTTCCAGGATTTGGATTT

CTAGGTCACCAAATCTAGAAAGTTAGGCCGATGGACTAATTTTCCAGGATTTGGATTT
>Allfam_Fam_516_58_1  Nr. of seq. 1 Alignment length(with gaps) = 58 Alignment score = 0.000000 
Cbrig.WS247_Fam_52_58_3                    AAAATTAAAAAATCGCATTCCAATTTTCAAATTTCTGAATTTCTCTTCTAAAAATCAT
                                           **********************************************************
Consensus:
                                           AAAATTAAAAAATCGCATTCCAATTTTCAAATTTCTGAATTTCTCTTCTAAAAATCAT

AAAATTAAAAAATCGCATTCCAATTTTCAAATTTCTGAATTTCTCTTCTAAAAATCAT
>Allfam_Fam_517_58_1  Nr. of seq. 1 Alignment length(with gaps) = 58 Alignment score = 0.000000 
Crema.WS247_Fam_188_58_1                   AGGCGCGCCAGCTATCTAGCAATCAATTTTTCAGAAAAATTCTTTAGAAACGCGTGAA
                                           **********************************************************
Consensus:
                                           AGGCGCGCCAGCTATCTAGCAATCAATTTTTCAGAAAAATTCTTTAGAAACGCGTGAA

AGGCGCGCCAGCTATCTAGCAATCAATTTTTCAGAAAAATTCTTTAGAAACGCGTGAA
>Allfam_Fam_518_58_1  Nr. of seq. 1 Alignment length(with gaps) = 58 Alignment score = 0.000000 
Mhapla.WS247_Fam_175_58_1                  TTTCCGGAAAAGTTTAAATGTTTTTTGTGTTTAAAAAGTTTTATAATTTTCAGAATTT
                                           **********************************************************
Consensus:
                                           TTTCCGGAAAAGTTTAAATGTTTTTTGTGTTTAAAAAGTTTTATAATTTTCAGAATTT

TTTCCGGAAAAGTTTAAATGTTTTTTGTGTTTAAAAAGTTTTATAATTTTCAGAATTT
>Allfam_Fam_519_58_1  Nr. of seq. 1 Alignment length(with gaps) = 58 Alignment score = 0.000000 
Mhapla.WS247_Fam_176_58_1                  AATTAATGTAAAAGAATTTAAAATAAAATTTCAGAGTTCCGAAAATAATATTTTCTGA
                                           **********************************************************
Consensus:
                                           AATTAATGTAAAAGAATTTAAAATAAAATTTCAGAGTTCCGAAAATAATATTTTCTGA

AATTAATGTAAAAGAATTTAAAATAAAATTTCAGAGTTCCGAAAATAATATTTTCTGA
>Allfam_Fam_520_57_1  Nr. of seq. 1 Alignment length(with gaps) = 57 Alignment score = 0.000000 
Cbren.WS247_Fam_245_57_1                   TAGACTCTGTCGATTGAGTACTGAAGGTTGAATCAGAGATTGTAGTATCAGTGAATG
                                           *********************************************************
Consensus:
                                           TAGACTCTGTCGATTGAGTACTGAAGGTTGAATCAGAGATTGTAGTATCAGTGAATG

TAGACTCTGTCGATTGAGTACTGAAGGTTGAATCAGAGATTGTAGTATCAGTGAATG
>Allfam_Fam_521_57_1  Nr. of seq. 1 Alignment length(with gaps) = 57 Alignment score = 0.000000 
Cbrig.WS247_Fam_146_57_1                   TTTCCGAATTTCTGAATTTCAGGATTTCAAGGATTTCAGGACTTCAGGACTTCAGGA
                                           *********************************************************
Consensus:
                                           TTTCCGAATTTCTGAATTTCAGGATTTCAAGGATTTCAGGACTTCAGGACTTCAGGA

TTTCCGAATTTCTGAATTTCAGGATTTCAAGGATTTCAGGACTTCAGGACTTCAGGA
>Allfam_Fam_522_57_1  Nr. of seq. 1 Alignment length(with gaps) = 57 Alignment score = 0.000000 
Cele.WS201_Fam_198_57_1                    GAACTCAACAAGCTGATCAAGAGCAACACCGTGGATCCCGATCTGCCGGACAGAAGG
                                           *********************************************************
Consensus:
                                           GAACTCAACAAGCTGATCAAGAGCAACACCGTGGATCCCGATCTGCCGGACAGAAGG

GAACTCAACAAGCTGATCAAGAGCAACACCGTGGATCCCGATCTGCCGGACAGAAGG
>Allfam_Fam_523_57_1  Nr. of seq. 1 Alignment length(with gaps) = 57 Alignment score = 0.000000 
Cele.WS201_Fam_199_57_1                    AAATTTCTAAGACTGTACCATTCTCTCCATTCAAAACCTCATGTCAAACTCTCAATC
                                           *********************************************************
Consensus:
                                           AAATTTCTAAGACTGTACCATTCTCTCCATTCAAAACCTCATGTCAAACTCTCAATC

AAATTTCTAAGACTGTACCATTCTCTCCATTCAAAACCTCATGTCAAACTCTCAATC
>Allfam_Fam_524_57_1  Nr. of seq. 1 Alignment length(with gaps) = 57 Alignment score = 0.000000 
Crema.WS247_Fam_189_57_1                   TGACCTAGAAACTTCAACTTGGAAAAGTTAGGCCACTGTCAATTCTCTTGGGATTGG
                                           *********************************************************
Consensus:
                                           TGACCTAGAAACTTCAACTTGGAAAAGTTAGGCCACTGTCAATTCTCTTGGGATTGG

TGACCTAGAAACTTCAACTTGGAAAAGTTAGGCCACTGTCAATTCTCTTGGGATTGG
>Allfam_Fam_525_57_1  Nr. of seq. 1 Alignment length(with gaps) = 57 Alignment score = 0.000000 
Mhapla.WS247_Fam_73_57_2                   TATAAGGCACTGTAGAAAATCTTCTACTAACTTAAACGTTTACCGGTTTGCCATGGC
                                           *********************************************************
Consensus:
                                           TATAAGGCACTGTAGAAAATCTTCTACTAACTTAAACGTTTACCGGTTTGCCATGGC

TATAAGGCACTGTAGAAAATCTTCTACTAACTTAAACGTTTACCGGTTTGCCATGGC
>Allfam_Fam_526_57_1  Nr. of seq. 1 Alignment length(with gaps) = 57 Alignment score = 0.000000 
Mhapla.WS247_Fam_177_57_1                  TATTCTATTACTTGAGAATATGACATAAATCAAATTATGGAGTCAGTGCATATGTCA
                                           *********************************************************
Consensus:
                                           TATTCTATTACTTGAGAATATGACATAAATCAAATTATGGAGTCAGTGCATATGTCA

TATTCTATTACTTGAGAATATGACATAAATCAAATTATGGAGTCAGTGCATATGTCA
>Allfam_Fam_527_56_1  Nr. of seq. 1 Alignment length(with gaps) = 56 Alignment score = 0.000000 
Cbren.WS247_Fam_246_56_1                   GGGAATTCAAAATTTCGAAACTTTTGGTGGAAATTTAAAACTTCGAAACTTTTGGC
                                           ********************************************************
Consensus:
                                           GGGAATTCAAAATTTCGAAACTTTTGGTGGAAATTTAAAACTTCGAAACTTTTGGC

GGGAATTCAAAATTTCGAAACTTTTGGTGGAAATTTAAAACTTCGAAACTTTTGGC
>Allfam_Fam_528_56_1  Nr. of seq. 1 Alignment length(with gaps) = 56 Alignment score = 0.000000 
Cbrig.WS247_Fam_147_56_1                   CCAGAAAACGCATCAGATGAATATCAGGTCATTTCTAGGCCATTTCTACATGGTGG
                                           ********************************************************
Consensus:
                                           CCAGAAAACGCATCAGATGAATATCAGGTCATTTCTAGGCCATTTCTACATGGTGG

CCAGAAAACGCATCAGATGAATATCAGGTCATTTCTAGGCCATTTCTACATGGTGG
>Allfam_Fam_529_56_1  Nr. of seq. 1 Alignment length(with gaps) = 56 Alignment score = 0.000000 
Cbrig.WS247_Fam_148_56_1                   TTCTAGGCCACCGTAGTCGATGGTCCAGAAATTGTCAGAAATTCACATGGTGGGAT
                                           ********************************************************
Consensus:
                                           TTCTAGGCCACCGTAGTCGATGGTCCAGAAATTGTCAGAAATTCACATGGTGGGAT

TTCTAGGCCACCGTAGTCGATGGTCCAGAAATTGTCAGAAATTCACATGGTGGGAT
>Allfam_Fam_530_56_1  Nr. of seq. 1 Alignment length(with gaps) = 56 Alignment score = 0.000000 
Cele.WS201_Fam_200_56_1                    GAAATTAAAATTTGTGTTTTTGGCATTTTCTAGGCCATTTGGATTAGGTGGCCTAG
                                           ********************************************************
Consensus:
                                           GAAATTAAAATTTGTGTTTTTGGCATTTTCTAGGCCATTTGGATTAGGTGGCCTAG

GAAATTAAAATTTGTGTTTTTGGCATTTTCTAGGCCATTTGGATTAGGTGGCCTAG
>Allfam_Fam_531_56_1  Nr. of seq. 1 Alignment length(with gaps) = 56 Alignment score = 0.000000 
Mhapla.WS247_Fam_41_56_3                   CAAATATATTATGGCATTTTGGCCTCTTCGGTGGCCATAAAAATTTTTCGTTTTGC
                                           ********************************************************
Consensus:
                                           CAAATATATTATGGCATTTTGGCCTCTTCGGTGGCCATAAAAATTTTTCGTTTTGC

CAAATATATTATGGCATTTTGGCCTCTTCGGTGGCCATAAAAATTTTTCGTTTTGC
>Allfam_Fam_532_56_1  Nr. of seq. 1 Alignment length(with gaps) = 56 Alignment score = 0.000000 
Mhapla.WS247_Fam_178_56_1                  GTTTTGCCGTCCGTCTACCAAAGCTTTGTTCTATTCGGACAGCTTTTCACGTTACC
                                           ********************************************************
Consensus:
                                           GTTTTGCCGTCCGTCTACCAAAGCTTTGTTCTATTCGGACAGCTTTTCACGTTACC

GTTTTGCCGTCCGTCTACCAAAGCTTTGTTCTATTCGGACAGCTTTTCACGTTACC
>Allfam_Fam_533_56_1  Nr. of seq. 1 Alignment length(with gaps) = 56 Alignment score = 0.000000 
Mhapla.WS247_Fam_179_56_1                  TATATTTAAAAAAATAATCAGAATTTTACTTAATATTTTATTAATAAATTGGCTTT
                                           ********************************************************
Consensus:
                                           TATATTTAAAAAAATAATCAGAATTTTACTTAATATTTTATTAATAAATTGGCTTT

TATATTTAAAAAAATAATCAGAATTTTACTTAATATTTTATTAATAAATTGGCTTT
>Allfam_Fam_534_55_1  Nr. of seq. 1 Alignment length(with gaps) = 55 Alignment score = 0.000000 
Cbren.WS247_Fam_247_55_1                   TCTGCGCTCTCCCATACTTACCGGAGAGAGCGCAGACAGCTAGACGCTCTGGCCG
                                           *******************************************************
Consensus:
                                           TCTGCGCTCTCCCATACTTACCGGAGAGAGCGCAGACAGCTAGACGCTCTGGCCG

TCTGCGCTCTCCCATACTTACCGGAGAGAGCGCAGACAGCTAGACGCTCTGGCCG
>Allfam_Fam_535_55_1  Nr. of seq. 1 Alignment length(with gaps) = 55 Alignment score = 0.000000 
Cbren.WS247_Fam_248_55_1                   GATAATGAAACAAACATGCCTTTGATTATACTCATTCAAACCGTTATGATCAGGA
                                           *******************************************************
Consensus:
                                           GATAATGAAACAAACATGCCTTTGATTATACTCATTCAAACCGTTATGATCAGGA

GATAATGAAACAAACATGCCTTTGATTATACTCATTCAAACCGTTATGATCAGGA
>Allfam_Fam_536_55_1  Nr. of seq. 1 Alignment length(with gaps) = 55 Alignment score = 0.000000 
Mhapla.WS247_Fam_13_55_7                   CTGGCTAGATGGAGGGCTTCGTNGTGCTCCAGTATGGACAGGGGGATTTATTGCN
                                           *******************************************************
Consensus:
                                           CTGGCTAGATGGAGGGCTTCGTNGTGCTCCAGTATGGACAGGGGGATTTATTGCN

CTGGCTAGATGGAGGGCTTCGTNGTGCTCCAGTATGGACAGGGGGATTTATTGCN
>Allfam_Fam_537_55_1  Nr. of seq. 1 Alignment length(with gaps) = 55 Alignment score = 0.000000 
Mhapla.WS247_Fam_180_55_1                  TATGGCAATGATCTAGAATGGTTATACCTCTTTTAATACACTGCCATTCCCGGTC
                                           *******************************************************
Consensus:
                                           TATGGCAATGATCTAGAATGGTTATACCTCTTTTAATACACTGCCATTCCCGGTC

TATGGCAATGATCTAGAATGGTTATACCTCTTTTAATACACTGCCATTCCCGGTC
>Allfam_Fam_538_54_1  Nr. of seq. 1 Alignment length(with gaps) = 54 Alignment score = 0.000000 
Cbren.WS247_Fam_125_54_2                   TTCAGCTCAGTGCTGGTGGTTCCCTCCGATGTTGTCGTTGGGACGGTAGACGTC
                                           ******************************************************
Consensus:
                                           TTCAGCTCAGTGCTGGTGGTTCCCTCCGATGTTGTCGTTGGGACGGTAGACGTC

TTCAGCTCAGTGCTGGTGGTTCCCTCCGATGTTGTCGTTGGGACGGTAGACGTC
>Allfam_Fam_539_54_1  Nr. of seq. 1 Alignment length(with gaps) = 54 Alignment score = 0.000000 
Cbren.WS247_Fam_249_54_1                   TTTGGTGGTGATCCATCCAGATCGATAACCTCTCTTGGGTTGAGCTGGAGCAAG
                                           ******************************************************
Consensus:
                                           TTTGGTGGTGATCCATCCAGATCGATAACCTCTCTTGGGTTGAGCTGGAGCAAG

TTTGGTGGTGATCCATCCAGATCGATAACCTCTCTTGGGTTGAGCTGGAGCAAG
>Allfam_Fam_540_54_1  Nr. of seq. 1 Alignment length(with gaps) = 54 Alignment score = 0.000000 
Cbrig.WS247_Fam_149_54_1                   TCTGGAGAAGAGGCTACCACTGCTGCCGCCACTGAAGCCACAGTCGCCGAAGCA
                                           ******************************************************
Consensus:
                                           TCTGGAGAAGAGGCTACCACTGCTGCCGCCACTGAAGCCACAGTCGCCGAAGCA

TCTGGAGAAGAGGCTACCACTGCTGCCGCCACTGAAGCCACAGTCGCCGAAGCA
>Allfam_Fam_541_54_1  Nr. of seq. 1 Alignment length(with gaps) = 54 Alignment score = 0.000000 
Cbrig.WS247_Fam_150_54_1                   TGTGCTAGAAAGATGCTTTTTAACCACCATGTTGAAAGATTCACTGAAGTGCGA
                                           ******************************************************
Consensus:
                                           TGTGCTAGAAAGATGCTTTTTAACCACCATGTTGAAAGATTCACTGAAGTGCGA

TGTGCTAGAAAGATGCTTTTTAACCACCATGTTGAAAGATTCACTGAAGTGCGA
>Allfam_Fam_542_54_1  Nr. of seq. 1 Alignment length(with gaps) = 54 Alignment score = 0.000000 
Cbrig.WS247_Fam_151_54_1                   TTTTTTAATTTTTGAACACTGCGTTTTCATACTGTTCCGTTCTCAAATGAATTA
                                           ******************************************************
Consensus:
                                           TTTTTTAATTTTTGAACACTGCGTTTTCATACTGTTCCGTTCTCAAATGAATTA

TTTTTTAATTTTTGAACACTGCGTTTTCATACTGTTCCGTTCTCAAATGAATTA
>Allfam_Fam_543_54_1  Nr. of seq. 1 Alignment length(with gaps) = 54 Alignment score = 0.000000 
Crema.WS247_Fam_5_54_47                    ATTATAATTTTATTGATTTCTAGATTTAAAAAAGTCCTGTTTTTAGGAATTTCA
                                           ******************************************************
Consensus:
                                           ATTATAATTTTATTGATTTCTAGATTTAAAAAAGTCCTGTTTTTAGGAATTTCA

ATTATAATTTTATTGATTTCTAGATTTAAAAAAGTCCTGTTTTTAGGAATTTCA
>Allfam_Fam_544_54_1  Nr. of seq. 1 Alignment length(with gaps) = 54 Alignment score = 0.000000 
Crema.WS247_Fam_190_54_1                   GGATCCCGAGGAGCTCAGAACTTGAGGAGGAGTCCTAAAGAAGCCCAGAGGAGC
                                           ******************************************************
Consensus:
                                           GGATCCCGAGGAGCTCAGAACTTGAGGAGGAGTCCTAAAGAAGCCCAGAGGAGC

GGATCCCGAGGAGCTCAGAACTTGAGGAGGAGTCCTAAAGAAGCCCAGAGGAGC
>Allfam_Fam_545_54_1  Nr. of seq. 1 Alignment length(with gaps) = 54 Alignment score = 0.000000 
Crema.WS247_Fam_191_54_1                   ACTACAGAAAATGAACATGTTCAAATTCTGTAGTTTAAGGAGAAAGCCACGTGG
                                           ******************************************************
Consensus:
                                           ACTACAGAAAATGAACATGTTCAAATTCTGTAGTTTAAGGAGAAAGCCACGTGG

ACTACAGAAAATGAACATGTTCAAATTCTGTAGTTTAAGGAGAAAGCCACGTGG
>Allfam_Fam_546_54_1  Nr. of seq. 1 Alignment length(with gaps) = 54 Alignment score = 0.000000 
Mhapla.WS247_Fam_74_54_2                   AATATCTGGCTTTCAGCCTTTTTATGAAGCTGCTTCCTCTTCTGGAAGCTTCAA
                                           ******************************************************
Consensus:
                                           AATATCTGGCTTTCAGCCTTTTTATGAAGCTGCTTCCTCTTCTGGAAGCTTCAA

AATATCTGGCTTTCAGCCTTTTTATGAAGCTGCTTCCTCTTCTGGAAGCTTCAA
>Allfam_Fam_547_54_1  Nr. of seq. 1 Alignment length(with gaps) = 54 Alignment score = 0.000000 
Mhapla.WS247_Fam_75_54_2                   ATACATAGACCCTCAGGAATCTATGTATTTTCGGTATATTCTAACGATTACAAA
                                           ******************************************************
Consensus:
                                           ATACATAGACCCTCAGGAATCTATGTATTTTCGGTATATTCTAACGATTACAAA

ATACATAGACCCTCAGGAATCTATGTATTTTCGGTATATTCTAACGATTACAAA
>Allfam_Fam_548_54_1  Nr. of seq. 1 Alignment length(with gaps) = 54 Alignment score = 0.000000 
Mhapla.WS247_Fam_181_54_1                  ATACTAACCCTGGAAACTGAGAGGCCTTTCGAATAGAACTAATCCTCCTATATG
                                           ******************************************************
Consensus:
                                           ATACTAACCCTGGAAACTGAGAGGCCTTTCGAATAGAACTAATCCTCCTATATG

ATACTAACCCTGGAAACTGAGAGGCCTTTCGAATAGAACTAATCCTCCTATATG
>Allfam_Fam_549_54_1  Nr. of seq. 1 Alignment length(with gaps) = 54 Alignment score = 0.000000 
Mhapla.WS247_Fam_182_54_1                  AATATTTTCCGGAAGATGTTTTTATTGTTTTCCGGACAATTAATATTTATATTA
                                           ******************************************************
Consensus:
                                           AATATTTTCCGGAAGATGTTTTTATTGTTTTCCGGACAATTAATATTTATATTA

AATATTTTCCGGAAGATGTTTTTATTGTTTTCCGGACAATTAATATTTATATTA
>Allfam_Fam_550_53_1  Nr. of seq. 1 Alignment length(with gaps) = 53 Alignment score = 0.000000 
Cbrig.WS247_Fam_80_53_2                    ACGACAAAATGCACAAAAATTTAAATTTTTCCGAAATTTTGCATACAGATTTG
                                           *****************************************************
Consensus:
                                           ACGACAAAATGCACAAAAATTTAAATTTTTCCGAAATTTTGCATACAGATTTG

ACGACAAAATGCACAAAAATTTAAATTTTTCCGAAATTTTGCATACAGATTTG
>Allfam_Fam_551_53_1  Nr. of seq. 1 Alignment length(with gaps) = 53 Alignment score = 0.000000 
Mhapla.WS247_Fam_76_53_2                   TTTTATATAATTAAAGATTTTCTTTCTATATTTAAAATATATTTAAGTTTAGA
                                           *****************************************************
Consensus:
                                           TTTTATATAATTAAAGATTTTCTTTCTATATTTAAAATATATTTAAGTTTAGA

TTTTATATAATTAAAGATTTTCTTTCTATATTTAAAATATATTTAAGTTTAGA
>Allfam_Fam_552_53_1  Nr. of seq. 1 Alignment length(with gaps) = 53 Alignment score = 0.000000 
Mhapla.WS247_Fam_183_53_1                  AAATTTTAATAGAAGTTTCCGGAAAAAATATAACTTTACAAATATATAATTAC
                                           *****************************************************
Consensus:
                                           AAATTTTAATAGAAGTTTCCGGAAAAAATATAACTTTACAAATATATAATTAC

AAATTTTAATAGAAGTTTCCGGAAAAAATATAACTTTACAAATATATAATTAC
>Allfam_Fam_553_52_1  Nr. of seq. 1 Alignment length(with gaps) = 52 Alignment score = 0.000000 
Cbren.WS247_Fam_7_52_38                    TCCATTACCTGGGTAAATGGCAGCAGGTAGCTATACGTTGCCCTTTCCCTAA
                                           ****************************************************
Consensus:
                                           TCCATTACCTGGGTAAATGGCAGCAGGTAGCTATACGTTGCCCTTTCCCTAA

TCCATTACCTGGGTAAATGGCAGCAGGTAGCTATACGTTGCCCTTTCCCTAA
>Allfam_Fam_554_52_1  Nr. of seq. 1 Alignment length(with gaps) = 52 Alignment score = 0.000000 
Cele.WS201_Fam_201_52_1                    AAAATCGATAATTTTCGTGTGATTTTACTCTAAAAATTCGGATTTTTCGCTT
                                           ****************************************************
Consensus:
                                           AAAATCGATAATTTTCGTGTGATTTTACTCTAAAAATTCGGATTTTTCGCTT

AAAATCGATAATTTTCGTGTGATTTTACTCTAAAAATTCGGATTTTTCGCTT
>Allfam_Fam_555_52_1  Nr. of seq. 1 Alignment length(with gaps) = 52 Alignment score = 0.000000 
Cele.WS201_Fam_202_52_1                    TCCGACACATCGGAACTTGCCGGCGACACGAAAAATTGTGTCGGCGGTGAAT
                                           ****************************************************
Consensus:
                                           TCCGACACATCGGAACTTGCCGGCGACACGAAAAATTGTGTCGGCGGTGAAT

TCCGACACATCGGAACTTGCCGGCGACACGAAAAATTGTGTCGGCGGTGAAT
>Allfam_Fam_556_51_1  Nr. of seq. 1 Alignment length(with gaps) = 51 Alignment score = 0.000000 
Cbren.WS247_Fam_71_51_4                    AACCGACGTAGCTTCCGAAGAAGCAGATCAGTCCTAAAGGGGTAAAGTTAT
                                           ***************************************************
Consensus:
                                           AACCGACGTAGCTTCCGAAGAAGCAGATCAGTCCTAAAGGGGTAAAGTTAT

AACCGACGTAGCTTCCGAAGAAGCAGATCAGTCCTAAAGGGGTAAAGTTAT
>Allfam_Fam_557_51_1  Nr. of seq. 1 Alignment length(with gaps) = 51 Alignment score = 0.000000 
Cbren.WS247_Fam_250_51_1                   AAGAAGATCGGGTGGTCGACAAGGTCATCGGTTCGCTAGACTGGACTGGTG
                                           ***************************************************
Consensus:
                                           AAGAAGATCGGGTGGTCGACAAGGTCATCGGTTCGCTAGACTGGACTGGTG

AAGAAGATCGGGTGGTCGACAAGGTCATCGGTTCGCTAGACTGGACTGGTG
>Allfam_Fam_558_51_1  Nr. of seq. 1 Alignment length(with gaps) = 51 Alignment score = 0.000000 
Cbrig.WS247_Fam_152_51_1                   TTCTTCAGATCCTCCGACTGGTGCTTGTGAAGATGCATCGGATGGATTTGG
                                           ***************************************************
Consensus:
                                           TTCTTCAGATCCTCCGACTGGTGCTTGTGAAGATGCATCGGATGGATTTGG

TTCTTCAGATCCTCCGACTGGTGCTTGTGAAGATGCATCGGATGGATTTGG
>Allfam_Fam_559_51_1  Nr. of seq. 1 Alignment length(with gaps) = 51 Alignment score = 0.000000 
Cele.WS201_Fam_203_51_1                    CAAATCGGCAGACCGGCAATTTGCCGAAATTGAAAATTCCCGGAAAATCGG
                                           ***************************************************
Consensus:
                                           CAAATCGGCAGACCGGCAATTTGCCGAAATTGAAAATTCCCGGAAAATCGG

CAAATCGGCAGACCGGCAATTTGCCGAAATTGAAAATTCCCGGAAAATCGG
>Allfam_Fam_560_51_1  Nr. of seq. 1 Alignment length(with gaps) = 51 Alignment score = 0.000000 
Crema.WS247_Fam_192_51_1                   AGGAGCCCCACTTGCAGCCGAGGAAGGTGGTGAAGGAGGCAACGAAGGAGC
                                           ***************************************************
Consensus:
                                           AGGAGCCCCACTTGCAGCCGAGGAAGGTGGTGAAGGAGGCAACGAAGGAGC

AGGAGCCCCACTTGCAGCCGAGGAAGGTGGTGAAGGAGGCAACGAAGGAGC
>Allfam_Fam_561_51_1  Nr. of seq. 1 Alignment length(with gaps) = 51 Alignment score = 0.000000 
Mhapla.WS247_Fam_184_51_1                  AGGACAAGGACATTCTTCAAGTGAATCGAAGGAACACACACCAAAACCTTC
                                           ***************************************************
Consensus:
                                           AGGACAAGGACATTCTTCAAGTGAATCGAAGGAACACACACCAAAACCTTC

AGGACAAGGACATTCTTCAAGTGAATCGAAGGAACACACACCAAAACCTTC
>Allfam_Fam_562_50_1  Nr. of seq. 1 Alignment length(with gaps) = 50 Alignment score = 0.000000 
Cele.WS201_Fam_204_50_1                    TGGCCTAGAACCCCGTTTTTCTGTAGCCTAGACTATCATCTAGAAATCAA
                                           **************************************************
Consensus:
                                           TGGCCTAGAACCCCGTTTTTCTGTAGCCTAGACTATCATCTAGAAATCAA

TGGCCTAGAACCCCGTTTTTCTGTAGCCTAGACTATCATCTAGAAATCAA
>Allfam_Fam_563_50_1  Nr. of seq. 1 Alignment length(with gaps) = 50 Alignment score = 0.000000 
Cele.WS201_Fam_205_50_1                    GGGCGTGTTTTCACATGCCCCGCCCACAAAATTGATGTTTCCACCAAAAT
                                           **************************************************
Consensus:
                                           GGGCGTGTTTTCACATGCCCCGCCCACAAAATTGATGTTTCCACCAAAAT

GGGCGTGTTTTCACATGCCCCGCCCACAAAATTGATGTTTCCACCAAAAT
>Allfam_Fam_564_50_1  Nr. of seq. 1 Alignment length(with gaps) = 50 Alignment score = 0.000000 
Crema.WS247_Fam_46_50_6                    TTCATAAAAAATATCCAAAAACAGGATAATTTCTTTTCGTATATCAGAAT
                                           **************************************************
Consensus:
                                           TTCATAAAAAATATCCAAAAACAGGATAATTTCTTTTCGTATATCAGAAT

TTCATAAAAAATATCCAAAAACAGGATAATTTCTTTTCGTATATCAGAAT
>Allfam_Fam_565_50_1  Nr. of seq. 1 Alignment length(with gaps) = 50 Alignment score = 0.000000 
Crema.WS247_Fam_107_50_2                   CTTCGACGGGAAGTCAACAGAAGATATGGGTAGAAGTACCTACCCCAAGA
                                           **************************************************
Consensus:
                                           CTTCGACGGGAAGTCAACAGAAGATATGGGTAGAAGTACCTACCCCAAGA

CTTCGACGGGAAGTCAACAGAAGATATGGGTAGAAGTACCTACCCCAAGA
>Allfam_Fam_566_50_1  Nr. of seq. 1 Alignment length(with gaps) = 50 Alignment score = 0.000000 
Crema.WS247_Fam_193_50_1                   ACGCGTTTTTCTCGTAAAAATCACCAAAAATTGTGTCTAGGGCGCCTCCG
                                           **************************************************
Consensus:
                                           ACGCGTTTTTCTCGTAAAAATCACCAAAAATTGTGTCTAGGGCGCCTCCG

ACGCGTTTTTCTCGTAAAAATCACCAAAAATTGTGTCTAGGGCGCCTCCG
>Allfam_Fam_567_50_1  Nr. of seq. 1 Alignment length(with gaps) = 50 Alignment score = 0.000000 
Crema.WS247_Fam_194_50_1                   GACGCGCTTTTTATCAGATAAAACTGATTTTTTGAATCTGGCGTACCTTC
                                           **************************************************
Consensus:
                                           GACGCGCTTTTTATCAGATAAAACTGATTTTTTGAATCTGGCGTACCTTC

GACGCGCTTTTTATCAGATAAAACTGATTTTTTGAATCTGGCGTACCTTC
>Allfam_Fam_568_50_1  Nr. of seq. 1 Alignment length(with gaps) = 50 Alignment score = 0.000000 
Mhapla.WS247_Fam_185_50_1                  AGAAACGATTAAATAAATTTATTCGTGAATTTTCTTATTAGAAGTCGATG
                                           **************************************************
Consensus:
                                           AGAAACGATTAAATAAATTTATTCGTGAATTTTCTTATTAGAAGTCGATG

AGAAACGATTAAATAAATTTATTCGTGAATTTTCTTATTAGAAGTCGATG
>Allfam_Fam_569_49_1  Nr. of seq. 1 Alignment length(with gaps) = 49 Alignment score = 0.000000 
Cbren.WS247_Fam_251_49_1                   AAACTAGGCAATCAAACTAGTTTTGTGGTTTCTAGGCCATCGGTTGGAA
                                           *************************************************
Consensus:
                                           AAACTAGGCAATCAAACTAGTTTTGTGGTTTCTAGGCCATCGGTTGGAA

AAACTAGGCAATCAAACTAGTTTTGTGGTTTCTAGGCCATCGGTTGGAA
>Allfam_Fam_570_49_1  Nr. of seq. 1 Alignment length(with gaps) = 49 Alignment score = 0.000000 
Cele.WS201_Fam_206_49_1                    AAAATCAATAATTTTAAATTAGATTATCAATTTTTCTAAATTTTTCCGA
                                           *************************************************
Consensus:
                                           AAAATCAATAATTTTAAATTAGATTATCAATTTTTCTAAATTTTTCCGA

AAAATCAATAATTTTAAATTAGATTATCAATTTTTCTAAATTTTTCCGA
>Allfam_Fam_571_49_1  Nr. of seq. 1 Alignment length(with gaps) = 49 Alignment score = 0.000000 
Cele.WS201_Fam_207_49_1                    GCTACGATATCGTAGCACTTTTTTATTTTTCCATATTCCACCAGAAAAT
                                           *************************************************
Consensus:
                                           GCTACGATATCGTAGCACTTTTTTATTTTTCCATATTCCACCAGAAAAT

GCTACGATATCGTAGCACTTTTTTATTTTTCCATATTCCACCAGAAAAT
>Allfam_Fam_572_49_1  Nr. of seq. 1 Alignment length(with gaps) = 49 Alignment score = 0.000000 
Crema.WS247_Fam_108_49_2                   TGGCCTAAAAACATCAAAATTGGGACTTCTAAGCCATCAACACCCAAGG
                                           *************************************************
Consensus:
                                           TGGCCTAAAAACATCAAAATTGGGACTTCTAAGCCATCAACACCCAAGG

TGGCCTAAAAACATCAAAATTGGGACTTCTAAGCCATCAACACCCAAGG
>Allfam_Fam_573_49_1  Nr. of seq. 1 Alignment length(with gaps) = 49 Alignment score = 0.000000 
Mhapla.WS247_Fam_186_49_1                  TAAACATGTTTTTAACATCAAAACAAGTTTTAATAATCAGAATTTATTC
                                           *************************************************
Consensus:
                                           TAAACATGTTTTTAACATCAAAACAAGTTTTAATAATCAGAATTTATTC

TAAACATGTTTTTAACATCAAAACAAGTTTTAATAATCAGAATTTATTC
>Allfam_Fam_574_48_1  Nr. of seq. 1 Alignment length(with gaps) = 48 Alignment score = 0.000000 
Cbren.WS247_Fam_252_48_1                   ACACTCCTCGCCATCTCCAGCGAAGAACGAGTCCGACTGCTGGACGCG
                                           ************************************************
Consensus:
                                           ACACTCCTCGCCATCTCCAGCGAAGAACGAGTCCGACTGCTGGACGCG

ACACTCCTCGCCATCTCCAGCGAAGAACGAGTCCGACTGCTGGACGCG
>Allfam_Fam_575_48_1  Nr. of seq. 1 Alignment length(with gaps) = 48 Alignment score = 0.000000 
Cbren.WS247_Fam_253_48_1                   ATGGCTCGGGATGGAAGGAGGAGGACGACAACAACGACTGGATCATGG
                                           ************************************************
Consensus:
                                           ATGGCTCGGGATGGAAGGAGGAGGACGACAACAACGACTGGATCATGG

ATGGCTCGGGATGGAAGGAGGAGGACGACAACAACGACTGGATCATGG
>Allfam_Fam_576_48_1  Nr. of seq. 1 Alignment length(with gaps) = 48 Alignment score = 0.000000 
Cbrig.WS247_Fam_81_48_2                    TTTTAGAAATTTTTGGTTCTGAAATGTCCTATTTTTAAAAATGTGACG
                                           ************************************************
Consensus:
                                           TTTTAGAAATTTTTGGTTCTGAAATGTCCTATTTTTAAAAATGTGACG

TTTTAGAAATTTTTGGTTCTGAAATGTCCTATTTTTAAAAATGTGACG
>Allfam_Fam_577_48_1  Nr. of seq. 1 Alignment length(with gaps) = 48 Alignment score = 0.000000 
Cbrig.WS247_Fam_82_48_2                    TCGTGCTCGACGATGGTACTTCACTAGTTGAACTGGATGGTTCTGCTG
                                           ************************************************
Consensus:
                                           TCGTGCTCGACGATGGTACTTCACTAGTTGAACTGGATGGTTCTGCTG

TCGTGCTCGACGATGGTACTTCACTAGTTGAACTGGATGGTTCTGCTG
>Allfam_Fam_578_48_1  Nr. of seq. 1 Alignment length(with gaps) = 48 Alignment score = 0.000000 
Cbrig.WS247_Fam_153_48_1                   TGGCCTAGAAAATGCAAAAATCTGGAAAATTAGACAATTTTGAGTGGG
                                           ************************************************
Consensus:
                                           TGGCCTAGAAAATGCAAAAATCTGGAAAATTAGACAATTTTGAGTGGG

TGGCCTAGAAAATGCAAAAATCTGGAAAATTAGACAATTTTGAGTGGG
>Allfam_Fam_579_48_1  Nr. of seq. 1 Alignment length(with gaps) = 48 Alignment score = 0.000000 
Cbrig.WS247_Fam_154_48_1                   TCAGTTGTAACAAGTTCTCCGTCTGGTCCAATGGCAAATCCAGTGGGA
                                           ************************************************
Consensus:
                                           TCAGTTGTAACAAGTTCTCCGTCTGGTCCAATGGCAAATCCAGTGGGA

TCAGTTGTAACAAGTTCTCCGTCTGGTCCAATGGCAAATCCAGTGGGA
>Allfam_Fam_580_48_1  Nr. of seq. 1 Alignment length(with gaps) = 48 Alignment score = 0.000000 
Cbrig.WS247_Fam_155_48_1                   TTTCTAGGCCATCGGGCAAAATAACATGTGGTGGCCTAGAAATCCAAG
                                           ************************************************
Consensus:
                                           TTTCTAGGCCATCGGGCAAAATAACATGTGGTGGCCTAGAAATCCAAG

TTTCTAGGCCATCGGGCAAAATAACATGTGGTGGCCTAGAAATCCAAG
>Allfam_Fam_581_48_1  Nr. of seq. 1 Alignment length(with gaps) = 48 Alignment score = 0.000000 
Cele.WS201_Fam_72_48_3                     AATTTAATTTTTGATTTGCCCGTAATTTATATTTTTCTGAAGATGAGC
                                           ************************************************
Consensus:
                                           AATTTAATTTTTGATTTGCCCGTAATTTATATTTTTCTGAAGATGAGC

AATTTAATTTTTGATTTGCCCGTAATTTATATTTTTCTGAAGATGAGC
>Allfam_Fam_582_48_1  Nr. of seq. 1 Alignment length(with gaps) = 48 Alignment score = 0.000000 
Cele.WS201_Fam_208_48_1                    TGCCTACGTGCCTACATAAGAAGCGTAGGTAGCTTCAAAGGTGTTGCG
                                           ************************************************
Consensus:
                                           TGCCTACGTGCCTACATAAGAAGCGTAGGTAGCTTCAAAGGTGTTGCG

TGCCTACGTGCCTACATAAGAAGCGTAGGTAGCTTCAAAGGTGTTGCG
>Allfam_Fam_583_48_1  Nr. of seq. 1 Alignment length(with gaps) = 48 Alignment score = 0.000000 
Crema.WS247_Fam_195_48_1                   TGCTTGCTTCGGCCTTTCGGCCTAGGCTTGCTGCCAATTACATCGACC
                                           ************************************************
Consensus:
                                           TGCTTGCTTCGGCCTTTCGGCCTAGGCTTGCTGCCAATTACATCGACC

TGCTTGCTTCGGCCTTTCGGCCTAGGCTTGCTGCCAATTACATCGACC
>Allfam_Fam_584_48_1  Nr. of seq. 1 Alignment length(with gaps) = 48 Alignment score = 0.000000 
Crema.WS247_Fam_196_48_1                   GGTGGCCTAGAAATCCAGAAATGCGGAAAACTAGGCCACGGTCTATTT
                                           ************************************************
Consensus:
                                           GGTGGCCTAGAAATCCAGAAATGCGGAAAACTAGGCCACGGTCTATTT

GGTGGCCTAGAAATCCAGAAATGCGGAAAACTAGGCCACGGTCTATTT
>Allfam_Fam_585_48_1  Nr. of seq. 1 Alignment length(with gaps) = 48 Alignment score = 0.000000 
Crema.WS247_Fam_197_48_1                   GAGGACAAGGACCAGACTTCGGACCGTCCGGTGATTTACCAGACCGTA
                                           ************************************************
Consensus:
                                           GAGGACAAGGACCAGACTTCGGACCGTCCGGTGATTTACCAGACCGTA

GAGGACAAGGACCAGACTTCGGACCGTCCGGTGATTTACCAGACCGTA
>Allfam_Fam_586_48_1  Nr. of seq. 1 Alignment length(with gaps) = 48 Alignment score = 0.000000 
Mhapla.WS247_Fam_77_48_2                   CGAAAGCTTATGCGTGCCAAAATCAATACCTGCTAAAATCAAAAACTA
                                           ************************************************
Consensus:
                                           CGAAAGCTTATGCGTGCCAAAATCAATACCTGCTAAAATCAAAAACTA

CGAAAGCTTATGCGTGCCAAAATCAATACCTGCTAAAATCAAAAACTA
>Allfam_Fam_587_48_1  Nr. of seq. 1 Alignment length(with gaps) = 48 Alignment score = 0.000000 
Mhapla.WS247_Fam_78_48_2                   TTCACTTGCCTTGCTTCATTATTCCACCTGTTTCATAATTCAACTTGC
                                           ************************************************
Consensus:
                                           TTCACTTGCCTTGCTTCATTATTCCACCTGTTTCATAATTCAACTTGC

TTCACTTGCCTTGCTTCATTATTCCACCTGTTTCATAATTCAACTTGC
>Allfam_Fam_588_48_1  Nr. of seq. 1 Alignment length(with gaps) = 48 Alignment score = 0.000000 
Mhapla.WS247_Fam_187_48_1                  CTTTATAAAAAACACACCTTATAACCCCCTCCCTTTACAAGCCACTTC
                                           ************************************************
Consensus:
                                           CTTTATAAAAAACACACCTTATAACCCCCTCCCTTTACAAGCCACTTC

CTTTATAAAAAACACACCTTATAACCCCCTCCCTTTACAAGCCACTTC
>Allfam_Fam_589_48_1  Nr. of seq. 1 Alignment length(with gaps) = 48 Alignment score = 0.000000 
Mhapla.WS247_Fam_188_48_1                  GAATTAGAAGCTAAAAAGAAGTCTGAACCAGAAGCAAAGAAAAAAGCT
                                           ************************************************
Consensus:
                                           GAATTAGAAGCTAAAAAGAAGTCTGAACCAGAAGCAAAGAAAAAAGCT

GAATTAGAAGCTAAAAAGAAGTCTGAACCAGAAGCAAAGAAAAAAGCT
>Allfam_Fam_590_48_1  Nr. of seq. 1 Alignment length(with gaps) = 48 Alignment score = 0.000000 
Mhapla.WS247_Fam_189_48_1                  CTTCCTCCTATCCTTCCACTTCCCTCCATTCTTCTCTCCATTCCACCT
                                           ************************************************
Consensus:
                                           CTTCCTCCTATCCTTCCACTTCCCTCCATTCTTCTCTCCATTCCACCT

CTTCCTCCTATCCTTCCACTTCCCTCCATTCTTCTCTCCATTCCACCT
>Allfam_Fam_591_48_1  Nr. of seq. 1 Alignment length(with gaps) = 48 Alignment score = 0.000000 
Mhapla.WS247_Fam_190_48_1                  AGGACAATTCACCGTTCGACTTTTCACCTAATAGGATATTTCACCTAT
                                           ************************************************
Consensus:
                                           AGGACAATTCACCGTTCGACTTTTCACCTAATAGGATATTTCACCTAT

AGGACAATTCACCGTTCGACTTTTCACCTAATAGGATATTTCACCTAT
>Allfam_Fam_592_47_1  Nr. of seq. 1 Alignment length(with gaps) = 47 Alignment score = 0.000000 
Cbren.WS247_Fam_255_47_1                   GTTTCTCTGCGCTCTAACTCCATGACGCAGAGAAGTCAGACACTCTC
                                           ***********************************************
Consensus:
                                           GTTTCTCTGCGCTCTAACTCCATGACGCAGAGAAGTCAGACACTCTC

GTTTCTCTGCGCTCTAACTCCATGACGCAGAGAAGTCAGACACTCTC
>Allfam_Fam_593_47_1  Nr. of seq. 1 Alignment length(with gaps) = 47 Alignment score = 0.000000 
Cbrig.WS247_Fam_53_47_3                    TTACTGTAGTTTTNGGATTCANTTTTCAAANTTGAAAATANTGAGGA
                                           ***********************************************
Consensus:
                                           TTACTGTAGTTTTNGGATTCANTTTTCAAANTTGAAAATANTGAGGA

TTACTGTAGTTTTNGGATTCANTTTTCAAANTTGAAAATANTGAGGA
>Allfam_Fam_594_47_1  Nr. of seq. 1 Alignment length(with gaps) = 47 Alignment score = 0.000000 
Cbrig.WS247_Fam_156_47_1                   TTTCTAGGCCACGAAAAGTTTGATGGACTAGGTTTTCGATTTTAAGA
                                           ***********************************************
Consensus:
                                           TTTCTAGGCCACGAAAAGTTTGATGGACTAGGTTTTCGATTTTAAGA

TTTCTAGGCCACGAAAAGTTTGATGGACTAGGTTTTCGATTTTAAGA
>Allfam_Fam_595_47_1  Nr. of seq. 1 Alignment length(with gaps) = 47 Alignment score = 0.000000 
Crema.WS247_Fam_199_47_1                   ACGCGACCGCAACGCGTGCGAGTTATGGCGCCAAGTTAGCAGCCGCG
                                           ***********************************************
Consensus:
                                           ACGCGACCGCAACGCGTGCGAGTTATGGCGCCAAGTTAGCAGCCGCG

ACGCGACCGCAACGCGTGCGAGTTATGGCGCCAAGTTAGCAGCCGCG
>Allfam_Fam_596_47_1  Nr. of seq. 1 Alignment length(with gaps) = 47 Alignment score = 0.000000 
Crema.WS247_Fam_200_47_1                   TGGTGCGCCTTAGGCGCTCTAGTGGGAGAGGAGGGGAGGCACAGGGT
                                           ***********************************************
Consensus:
                                           TGGTGCGCCTTAGGCGCTCTAGTGGGAGAGGAGGGGAGGCACAGGGT

TGGTGCGCCTTAGGCGCTCTAGTGGGAGAGGAGGGGAGGCACAGGGT
>Allfam_Fam_597_46_1  Nr. of seq. 1 Alignment length(with gaps) = 46 Alignment score = 0.000000 
Cbrig.WS247_Fam_37_46_4                    TTTCTAGGTCATTTTGAAGTGGTGGCCTAACTTTTGCAAATTTGGT
                                           **********************************************
Consensus:
                                           TTTCTAGGTCATTTTGAAGTGGTGGCCTAACTTTTGCAAATTTGGT

TTTCTAGGTCATTTTGAAGTGGTGGCCTAACTTTTGCAAATTTGGT
>Allfam_Fam_598_46_1  Nr. of seq. 1 Alignment length(with gaps) = 46 Alignment score = 0.000000 
Cbrig.WS247_Fam_157_46_1                   TTTCTAGGCCGTATGCTCTTCATGGCCTGGGAATCCCGTTTTTGGG
                                           **********************************************
Consensus:
                                           TTTCTAGGCCGTATGCTCTTCATGGCCTGGGAATCCCGTTTTTGGG

TTTCTAGGCCGTATGCTCTTCATGGCCTGGGAATCCCGTTTTTGGG
>Allfam_Fam_599_46_1  Nr. of seq. 1 Alignment length(with gaps) = 46 Alignment score = 0.000000 
Cele.WS201_Fam_31_46_8                     ATCCTTCGGAGCTGAAGGATCAGANNCATCAGGAGGTACCCTTNTG
                                           **********************************************
Consensus:
                                           ATCCTTCGGAGCTGAAGGATCAGANNCATCAGGAGGTACCCTTNTG

ATCCTTCGGAGCTGAAGGATCAGANNCATCAGGAGGTACCCTTNTG
>Allfam_Fam_600_46_1  Nr. of seq. 1 Alignment length(with gaps) = 46 Alignment score = 0.000000 
Crema.WS247_Fam_6_46_33                    TCAGAAAATGTCCGACAGACATTTTCGAGTACTTCNNAANATGTAT
                                           **********************************************
Consensus:
                                           TCAGAAAATGTCCGACAGACATTTTCGAGTACTTCNNAANATGTAT

TCAGAAAATGTCCGACAGACATTTTCGAGTACTTCNNAANATGTAT
>Allfam_Fam_601_46_1  Nr. of seq. 1 Alignment length(with gaps) = 46 Alignment score = 0.000000 
Crema.WS247_Fam_201_46_1                   TTTAGGCCAATTTTGACCGGGGGACTAGTTTTCCTGAAATTTGGGT
                                           **********************************************
Consensus:
                                           TTTAGGCCAATTTTGACCGGGGGACTAGTTTTCCTGAAATTTGGGT

TTTAGGCCAATTTTGACCGGGGGACTAGTTTTCCTGAAATTTGGGT
>Allfam_Fam_602_46_1  Nr. of seq. 1 Alignment length(with gaps) = 46 Alignment score = 0.000000 
Crema.WS247_Fam_202_46_1                   TCGAAAATGGTTGATAACAATTCGTTTCATTATTTTCACTTACATC
                                           **********************************************
Consensus:
                                           TCGAAAATGGTTGATAACAATTCGTTTCATTATTTTCACTTACATC

TCGAAAATGGTTGATAACAATTCGTTTCATTATTTTCACTTACATC
>Allfam_Fam_603_46_1  Nr. of seq. 1 Alignment length(with gaps) = 46 Alignment score = 0.000000 
Mhapla.WS247_Fam_191_46_1                  TCAAAATTTTATGTTTTCTCGCCTAAAAAATTCTTACCCCTATAAA
                                           **********************************************
Consensus:
                                           TCAAAATTTTATGTTTTCTCGCCTAAAAAATTCTTACCCCTATAAA

TCAAAATTTTATGTTTTCTCGCCTAAAAAATTCTTACCCCTATAAA
>Allfam_Fam_604_46_1  Nr. of seq. 1 Alignment length(with gaps) = 46 Alignment score = 0.000000 
Mhapla.WS247_Fam_192_46_1                  GGGATGTTCATTCCATCTGGGATGAGAGTTTACTCTCATTCCATCT
                                           **********************************************
Consensus:
                                           GGGATGTTCATTCCATCTGGGATGAGAGTTTACTCTCATTCCATCT

GGGATGTTCATTCCATCTGGGATGAGAGTTTACTCTCATTCCATCT
>Allfam_Fam_605_45_1  Nr. of seq. 1 Alignment length(with gaps) = 45 Alignment score = 0.000000 
Cbren.WS247_Fam_126_45_2                   GCATAAGGCGACGCCCTAAAATTAAGACGGGACTTTAGGACACTC
                                           *********************************************
Consensus:
                                           GCATAAGGCGACGCCCTAAAATTAAGACGGGACTTTAGGACACTC

GCATAAGGCGACGCCCTAAAATTAAGACGGGACTTTAGGACACTC
>Allfam_Fam_606_45_1  Nr. of seq. 1 Alignment length(with gaps) = 45 Alignment score = 0.000000 
Cbren.WS247_Fam_256_45_1                   GGACCACCAGGACCTCAAGGAGGACGTGGACAAGGCCCAGACTTC
                                           *********************************************
Consensus:
                                           GGACCACCAGGACCTCAAGGAGGACGTGGACAAGGCCCAGACTTC

GGACCACCAGGACCTCAAGGAGGACGTGGACAAGGCCCAGACTTC
>Allfam_Fam_607_45_1  Nr. of seq. 1 Alignment length(with gaps) = 45 Alignment score = 0.000000 
Cbren.WS247_Fam_257_45_1                   CCTGACCAGAACAGGCCAGGCAGGGCTGGTCCAGGCTAGTCCAGG
                                           *********************************************
Consensus:
                                           CCTGACCAGAACAGGCCAGGCAGGGCTGGTCCAGGCTAGTCCAGG

CCTGACCAGAACAGGCCAGGCAGGGCTGGTCCAGGCTAGTCCAGG
>Allfam_Fam_608_45_1  Nr. of seq. 1 Alignment length(with gaps) = 45 Alignment score = 0.000000 
Cbrig.WS247_Fam_158_45_1                   ACACCAGCAGGCCCGTCTGGACCAACCATGACGACAACAAAACCT
                                           *********************************************
Consensus:
                                           ACACCAGCAGGCCCGTCTGGACCAACCATGACGACAACAAAACCT

ACACCAGCAGGCCCGTCTGGACCAACCATGACGACAACAAAACCT
>Allfam_Fam_609_45_1  Nr. of seq. 1 Alignment length(with gaps) = 45 Alignment score = 0.000000 
Cele.WS201_Fam_209_45_1                    ACCATCAGGCGGACCACCAGGACCATTTGATCCATCAGGAGCACC
                                           *********************************************
Consensus:
                                           ACCATCAGGCGGACCACCAGGACCATTTGATCCATCAGGAGCACC

ACCATCAGGCGGACCACCAGGACCATTTGATCCATCAGGAGCACC
>Allfam_Fam_610_45_1  Nr. of seq. 1 Alignment length(with gaps) = 45 Alignment score = 0.000000 
Cele.WS201_Fam_210_45_1                    ACAACTGAATCAACTGCAGCACCAAGCACATCTACAGAGACACCT
                                           *********************************************
Consensus:
                                           ACAACTGAATCAACTGCAGCACCAAGCACATCTACAGAGACACCT

ACAACTGAATCAACTGCAGCACCAAGCACATCTACAGAGACACCT
>Allfam_Fam_611_45_1  Nr. of seq. 1 Alignment length(with gaps) = 45 Alignment score = 0.000000 
Cele.WS201_Fam_211_45_1                    CCACCAGCACAGCTTCGAGTACGACAGAGAGCACTTCGACTCCAT
                                           *********************************************
Consensus:
                                           CCACCAGCACAGCTTCGAGTACGACAGAGAGCACTTCGACTCCAT

CCACCAGCACAGCTTCGAGTACGACAGAGAGCACTTCGACTCCAT
>Allfam_Fam_612_45_1  Nr. of seq. 1 Alignment length(with gaps) = 45 Alignment score = 0.000000 
Crema.WS247_Fam_54_45_5                    GGCACTCTTTTACAGAGATTTTTGAAAATGGTTTAGAAAATGAGT
                                           *********************************************
Consensus:
                                           GGCACTCTTTTACAGAGATTTTTGAAAATGGTTTAGAAAATGAGT

GGCACTCTTTTACAGAGATTTTTGAAAATGGTTTAGAAAATGAGT
>Allfam_Fam_613_45_1  Nr. of seq. 1 Alignment length(with gaps) = 45 Alignment score = 0.000000 
Mhapla.WS247_Fam_193_45_1                  AATTCTGATTTTTAACTGTATTTTTGTATTAGATTTTTAATTAAA
                                           *********************************************
Consensus:
                                           AATTCTGATTTTTAACTGTATTTTTGTATTAGATTTTTAATTAAA

AATTCTGATTTTTAACTGTATTTTTGTATTAGATTTTTAATTAAA
>Allfam_Fam_614_45_1  Nr. of seq. 1 Alignment length(with gaps) = 45 Alignment score = 0.000000 
Mhapla.WS247_Fam_194_45_1                  AATAATTTAATTATGTTTGGATAAAATTCTGAAATGTATTTTCCG
                                           *********************************************
Consensus:
                                           AATAATTTAATTATGTTTGGATAAAATTCTGAAATGTATTTTCCG

AATAATTTAATTATGTTTGGATAAAATTCTGAAATGTATTTTCCG
>Allfam_Fam_615_45_1  Nr. of seq. 1 Alignment length(with gaps) = 45 Alignment score = 0.000000 
Mhapla.WS247_Fam_195_45_1                  TTATTAATTATTATATTGCATTATTATTCTAATTAACATATTAGT
                                           *********************************************
Consensus:
                                           TTATTAATTATTATATTGCATTATTATTCTAATTAACATATTAGT

TTATTAATTATTATATTGCATTATTATTCTAATTAACATATTAGT
>Allfam_Fam_616_44_1  Nr. of seq. 1 Alignment length(with gaps) = 44 Alignment score = 0.000000 
Cele.WS201_Fam_96_44_2                     AAATTGGCAAATCGGCAATTTGCCAAAAATCAAAATTTTCCGGA
                                           ********************************************
Consensus:
                                           AAATTGGCAAATCGGCAATTTGCCAAAAATCAAAATTTTCCGGA

AAATTGGCAAATCGGCAATTTGCCAAAAATCAAAATTTTCCGGA
>Allfam_Fam_617_44_1  Nr. of seq. 1 Alignment length(with gaps) = 44 Alignment score = 0.000000 
Cele.WS201_Fam_97_44_2                     CTGTTTTCTGAGCATTGTAGAATTTCGGATTGATGGCCGAAAGG
                                           ********************************************
Consensus:
                                           CTGTTTTCTGAGCATTGTAGAATTTCGGATTGATGGCCGAAAGG

CTGTTTTCTGAGCATTGTAGAATTTCGGATTGATGGCCGAAAGG
>Allfam_Fam_618_44_1  Nr. of seq. 1 Alignment length(with gaps) = 44 Alignment score = 0.000000 
Crema.WS247_Fam_55_44_5                    AAAATGGGTAGTACCCATTTTCNAATCGAAACAAGAAATCTGTG
                                           ********************************************
Consensus:
                                           AAAATGGGTAGTACCCATTTTCNAATCGAAACAAGAAATCTGTG

AAAATGGGTAGTACCCATTTTCNAATCGAAACAAGAAATCTGTG
>Allfam_Fam_619_44_1  Nr. of seq. 1 Alignment length(with gaps) = 44 Alignment score = 0.000000 
Crema.WS247_Fam_109_44_2                   TACAGTAACCCGGATCCCAAAAACCCAAAACTTGGATCATAGGT
                                           ********************************************
Consensus:
                                           TACAGTAACCCGGATCCCAAAAACCCAAAACTTGGATCATAGGT

TACAGTAACCCGGATCCCAAAAACCCAAAACTTGGATCATAGGT
>Allfam_Fam_620_44_1  Nr. of seq. 1 Alignment length(with gaps) = 44 Alignment score = 0.000000 
Mhapla.WS247_Fam_196_44_1                  AAGGTAATCCCCCAAACTCCATGACGTTTGTCGTAGGAGTCCTC
                                           ********************************************
Consensus:
                                           AAGGTAATCCCCCAAACTCCATGACGTTTGTCGTAGGAGTCCTC

AAGGTAATCCCCCAAACTCCATGACGTTTGTCGTAGGAGTCCTC
>Allfam_Fam_621_43_1  Nr. of seq. 1 Alignment length(with gaps) = 43 Alignment score = 0.000000 
Cbren.WS247_Fam_258_43_1                   TTTGGTTTTTAGGCCTAAACTTTCGAATTTTTGGGACTAAACT
                                           *******************************************
Consensus:
                                           TTTGGTTTTTAGGCCTAAACTTTCGAATTTTTGGGACTAAACT

TTTGGTTTTTAGGCCTAAACTTTCGAATTTTTGGGACTAAACT
>Allfam_Fam_622_43_1  Nr. of seq. 1 Alignment length(with gaps) = 43 Alignment score = 0.000000 
Cbrig.WS247_Fam_159_43_1                   GTCAAAAATCCGTAATTTTGATCCGAAATTTCATATTTTTTAT
                                           *******************************************
Consensus:
                                           GTCAAAAATCCGTAATTTTGATCCGAAATTTCATATTTTTTAT

GTCAAAAATCCGTAATTTTGATCCGAAATTTCATATTTTTTAT
>Allfam_Fam_623_43_1  Nr. of seq. 1 Alignment length(with gaps) = 43 Alignment score = 0.000000 
Cbrig.WS247_Fam_160_43_1                   AATTTGGCTGAAATTGCTAGAAAAATAGGATAAAAATGGCGGA
                                           *******************************************
Consensus:
                                           AATTTGGCTGAAATTGCTAGAAAAATAGGATAAAAATGGCGGA

AATTTGGCTGAAATTGCTAGAAAAATAGGATAAAAATGGCGGA
>Allfam_Fam_624_43_1  Nr. of seq. 1 Alignment length(with gaps) = 43 Alignment score = 0.000000 
Cele.WS201_Fam_98_43_2                     CGAGCTCGGCAAACAGCAAATTCGGCAAAATCGGCAAATTTGC
                                           *******************************************
Consensus:
                                           CGAGCTCGGCAAACAGCAAATTCGGCAAAATCGGCAAATTTGC

CGAGCTCGGCAAACAGCAAATTCGGCAAAATCGGCAAATTTGC
>Allfam_Fam_625_43_1  Nr. of seq. 1 Alignment length(with gaps) = 43 Alignment score = 0.000000 
Cele.WS201_Fam_212_43_1                    AGCAGCCGACAATTGCCGGTTGCCTTAAAATTGAAGTAAATCC
                                           *******************************************
Consensus:
                                           AGCAGCCGACAATTGCCGGTTGCCTTAAAATTGAAGTAAATCC

AGCAGCCGACAATTGCCGGTTGCCTTAAAATTGAAGTAAATCC
>Allfam_Fam_626_43_1  Nr. of seq. 1 Alignment length(with gaps) = 43 Alignment score = 0.000000 
Cele.WS201_Fam_213_43_1                    CGACAATTTTCGAAGATTTTTTGGTGAAAATTTGGTCATTTTC
                                           *******************************************
Consensus:
                                           CGACAATTTTCGAAGATTTTTTGGTGAAAATTTGGTCATTTTC

CGACAATTTTCGAAGATTTTTTGGTGAAAATTTGGTCATTTTC
>Allfam_Fam_627_43_1  Nr. of seq. 1 Alignment length(with gaps) = 43 Alignment score = 0.000000 
Crema.WS247_Fam_25_43_13                   CAGAAGAAATGAAAAACGATCACTGATCGTTTTTGAGATTCTG
                                           *******************************************
Consensus:
                                           CAGAAGAAATGAAAAACGATCACTGATCGTTTTTGAGATTCTG

CAGAAGAAATGAAAAACGATCACTGATCGTTTTTGAGATTCTG
>Allfam_Fam_628_43_1  Nr. of seq. 1 Alignment length(with gaps) = 43 Alignment score = 0.000000 
Crema.WS247_Fam_203_43_1                   GGTTACTGTACTCAGGATCCGAAATTTTGGATTTTCCAAACAA
                                           *******************************************
Consensus:
                                           GGTTACTGTACTCAGGATCCGAAATTTTGGATTTTCCAAACAA

GGTTACTGTACTCAGGATCCGAAATTTTGGATTTTCCAAACAA
>Allfam_Fam_629_42_1  Nr. of seq. 1 Alignment length(with gaps) = 42 Alignment score = 0.000000 
Cbren.WS247_Fam_63_42_5                    TTAGGCTTAGGCTTAGGTGACAACAAAATCTTAGGCTTCAAC
                                           ******************************************
Consensus:
                                           TTAGGCTTAGGCTTAGGTGACAACAAAATCTTAGGCTTCAAC

TTAGGCTTAGGCTTAGGTGACAACAAAATCTTAGGCTTCAAC
>Allfam_Fam_630_42_1  Nr. of seq. 1 Alignment length(with gaps) = 42 Alignment score = 0.000000 
Cbrig.WS247_Fam_161_42_1                   GAGAGCATTTTTTAAATTTCCAAAAGATGCAATTTCTCAATA
                                           ******************************************
Consensus:
                                           GAGAGCATTTTTTAAATTTCCAAAAGATGCAATTTCTCAATA

GAGAGCATTTTTTAAATTTCCAAAAGATGCAATTTCTCAATA
>Allfam_Fam_631_42_1  Nr. of seq. 1 Alignment length(with gaps) = 42 Alignment score = 0.000000 
Cbrig.WS247_Fam_162_42_1                   ATTTTTGACCCAATTATGACCATTTATAGCCAAATTTGAGTC
                                           ******************************************
Consensus:
                                           ATTTTTGACCCAATTATGACCATTTATAGCCAAATTTGAGTC

ATTTTTGACCCAATTATGACCATTTATAGCCAAATTTGAGTC
>Allfam_Fam_632_42_1  Nr. of seq. 1 Alignment length(with gaps) = 42 Alignment score = 0.000000 
Cbrig.WS247_Fam_163_42_1                   GGTCATTTTTTGACTATTTTAGGCCTATTTTTGGACCAATTA
                                           ******************************************
Consensus:
                                           GGTCATTTTTTGACTATTTTAGGCCTATTTTTGGACCAATTA

GGTCATTTTTTGACTATTTTAGGCCTATTTTTGGACCAATTA
>Allfam_Fam_633_42_1  Nr. of seq. 1 Alignment length(with gaps) = 42 Alignment score = 0.000000 
Cbrig.WS247_Fam_164_42_1                   TAGTGATTTTCGGCTCAAAAATCCGCTTTTTGGGGTCAAAAT
                                           ******************************************
Consensus:
                                           TAGTGATTTTCGGCTCAAAAATCCGCTTTTTGGGGTCAAAAT

TAGTGATTTTCGGCTCAAAAATCCGCTTTTTGGGGTCAAAAT
>Allfam_Fam_634_42_1  Nr. of seq. 1 Alignment length(with gaps) = 42 Alignment score = 0.000000 
Cbrig.WS247_Fam_165_42_1                   AAATGACTATTTTCAGCCTAAAACTGGCTATTTTAAGCCTGA
                                           ******************************************
Consensus:
                                           AAATGACTATTTTCAGCCTAAAACTGGCTATTTTAAGCCTGA

AAATGACTATTTTCAGCCTAAAACTGGCTATTTTAAGCCTGA
>Allfam_Fam_635_42_1  Nr. of seq. 1 Alignment length(with gaps) = 42 Alignment score = 0.000000 
Cbrig.WS247_Fam_166_42_1                   GCTTAAAATGACCAATTTTGGATCTAATTTTGCTCATTTTTG
                                           ******************************************
Consensus:
                                           GCTTAAAATGACCAATTTTGGATCTAATTTTGCTCATTTTTG

GCTTAAAATGACCAATTTTGGATCTAATTTTGCTCATTTTTG
>Allfam_Fam_636_42_1  Nr. of seq. 1 Alignment length(with gaps) = 42 Alignment score = 0.000000 
Cbrig.WS247_Fam_167_42_1                   TTTTGGACCACTTTGCATGAATTTTGAACCGTTTTCCATGAA
                                           ******************************************
Consensus:
                                           TTTTGGACCACTTTGCATGAATTTTGAACCGTTTTCCATGAA

TTTTGGACCACTTTGCATGAATTTTGAACCGTTTTCCATGAA
>Allfam_Fam_637_42_1  Nr. of seq. 1 Alignment length(with gaps) = 42 Alignment score = 0.000000 
Cele.WS201_Fam_214_42_1                    GGACCAAATGGACCAAATGGGCCATCAGATCCGAATAAGCCA
                                           ******************************************
Consensus:
                                           GGACCAAATGGACCAAATGGGCCATCAGATCCGAATAAGCCA

GGACCAAATGGACCAAATGGGCCATCAGATCCGAATAAGCCA
>Allfam_Fam_638_42_1  Nr. of seq. 1 Alignment length(with gaps) = 42 Alignment score = 0.000000 
Cele.WS201_Fam_215_42_1                    CCTAGAATTTTTGGCATGGTGGCCTTGATTTTAACAAGACGG
                                           ******************************************
Consensus:
                                           CCTAGAATTTTTGGCATGGTGGCCTTGATTTTAACAAGACGG

CCTAGAATTTTTGGCATGGTGGCCTTGATTTTAACAAGACGG
>Allfam_Fam_639_42_1  Nr. of seq. 1 Alignment length(with gaps) = 42 Alignment score = 0.000000 
Cele.WS201_Fam_216_42_1                    CGGCAAATCGGCACGTTGCCAAATTGCCGTTTTTAAAATATC
                                           ******************************************
Consensus:
                                           CGGCAAATCGGCACGTTGCCAAATTGCCGTTTTTAAAATATC

CGGCAAATCGGCACGTTGCCAAATTGCCGTTTTTAAAATATC
>Allfam_Fam_640_42_1  Nr. of seq. 1 Alignment length(with gaps) = 42 Alignment score = 0.000000 
Cele.WS201_Fam_217_42_1                    AGGTGCTGCTTCCTTCGGAACATTTTCTTGAGTTGGCTCCGA
                                           ******************************************
Consensus:
                                           AGGTGCTGCTTCCTTCGGAACATTTTCTTGAGTTGGCTCCGA

AGGTGCTGCTTCCTTCGGAACATTTTCTTGAGTTGGCTCCGA
>Allfam_Fam_641_42_1  Nr. of seq. 1 Alignment length(with gaps) = 42 Alignment score = 0.000000 
Crema.WS247_Fam_110_42_2                   CAGCGCTAAAAACCATGAAGTCGAACTTTGAACGCTGCTAAA
                                           ******************************************
Consensus:
                                           CAGCGCTAAAAACCATGAAGTCGAACTTTGAACGCTGCTAAA

CAGCGCTAAAAACCATGAAGTCGAACTTTGAACGCTGCTAAA
>Allfam_Fam_642_42_1  Nr. of seq. 1 Alignment length(with gaps) = 42 Alignment score = 0.000000 
Crema.WS247_Fam_111_42_2                   CGCTGCTAAAAAGCGCTAAAATCCAAAATACCAAAAATTTAG
                                           ******************************************
Consensus:
                                           CGCTGCTAAAAAGCGCTAAAATCCAAAATACCAAAAATTTAG

CGCTGCTAAAAAGCGCTAAAATCCAAAATACCAAAAATTTAG
>Allfam_Fam_643_42_1  Nr. of seq. 1 Alignment length(with gaps) = 42 Alignment score = 0.000000 
Crema.WS247_Fam_204_42_1                   ACTGGCTCCAGTCGCGGCTCTTCCTCCTTGCGAAGTCGAAGC
                                           ******************************************
Consensus:
                                           ACTGGCTCCAGTCGCGGCTCTTCCTCCTTGCGAAGTCGAAGC

ACTGGCTCCAGTCGCGGCTCTTCCTCCTTGCGAAGTCGAAGC
>Allfam_Fam_644_42_1  Nr. of seq. 1 Alignment length(with gaps) = 42 Alignment score = 0.000000 
Crema.WS247_Fam_205_42_1                   GACAAGCTGGAATTCCAATTAACCTCATCCCACCAGTTCCAA
                                           ******************************************
Consensus:
                                           GACAAGCTGGAATTCCAATTAACCTCATCCCACCAGTTCCAA

GACAAGCTGGAATTCCAATTAACCTCATCCCACCAGTTCCAA
>Allfam_Fam_645_42_1  Nr. of seq. 1 Alignment length(with gaps) = 42 Alignment score = 0.000000 
Crema.WS247_Fam_207_42_1                   CGGAGAGCGGGATGGGGCCGGATTCTGACGATCCTGAGGTTG
                                           ******************************************
Consensus:
                                           CGGAGAGCGGGATGGGGCCGGATTCTGACGATCCTGAGGTTG

CGGAGAGCGGGATGGGGCCGGATTCTGACGATCCTGAGGTTG
>Allfam_Fam_646_42_1  Nr. of seq. 1 Alignment length(with gaps) = 42 Alignment score = 0.000000 
Crema.WS247_Fam_208_42_1                   GACGCGTTTTACATAGAAATAGTGGTTATCTGGGGCACCTTC
                                           ******************************************
Consensus:
                                           GACGCGTTTTACATAGAAATAGTGGTTATCTGGGGCACCTTC

GACGCGTTTTACATAGAAATAGTGGTTATCTGGGGCACCTTC
>Allfam_Fam_647_42_1  Nr. of seq. 1 Alignment length(with gaps) = 42 Alignment score = 0.000000 
Crema.WS247_Fam_209_42_1                   AAAAATGTCTGAGATCCGTCCAAAACTGACTGAGTTCTGATG
                                           ******************************************
Consensus:
                                           AAAAATGTCTGAGATCCGTCCAAAACTGACTGAGTTCTGATG

AAAAATGTCTGAGATCCGTCCAAAACTGACTGAGTTCTGATG
>Allfam_Fam_648_42_1  Nr. of seq. 1 Alignment length(with gaps) = 42 Alignment score = 0.000000 
Crema.WS247_Fam_210_42_1                   CGCGTTTTGATGACTTTTGAGAATGATCTGGCGTGCTGTTGG
                                           ******************************************
Consensus:
                                           CGCGTTTTGATGACTTTTGAGAATGATCTGGCGTGCTGTTGG

CGCGTTTTGATGACTTTTGAGAATGATCTGGCGTGCTGTTGG
>Allfam_Fam_649_42_1  Nr. of seq. 1 Alignment length(with gaps) = 42 Alignment score = 0.000000 
Crema.WS247_Fam_211_42_1                   GGAATAAAATCGCGAGATCGGAACCCCAGAGTACTGAAAAAG
                                           ******************************************
Consensus:
                                           GGAATAAAATCGCGAGATCGGAACCCCAGAGTACTGAAAAAG

GGAATAAAATCGCGAGATCGGAACCCCAGAGTACTGAAAAAG
>Allfam_Fam_650_42_1  Nr. of seq. 1 Alignment length(with gaps) = 42 Alignment score = 0.000000 
Mhapla.WS247_Fam_79_42_2                   TTTACAAATTGTAAAAAGTTTTAATTAAAGCTTTAATTATAA
                                           ******************************************
Consensus:
                                           TTTACAAATTGTAAAAAGTTTTAATTAAAGCTTTAATTATAA

TTTACAAATTGTAAAAAGTTTTAATTAAAGCTTTAATTATAA
>Allfam_Fam_651_42_1  Nr. of seq. 1 Alignment length(with gaps) = 42 Alignment score = 0.000000 
Mhapla.WS247_Fam_80_42_2                   CAGTAATTTTGAAGCATGCTTCAAATTTTTGTAAACATGATT
                                           ******************************************
Consensus:
                                           CAGTAATTTTGAAGCATGCTTCAAATTTTTGTAAACATGATT

CAGTAATTTTGAAGCATGCTTCAAATTTTTGTAAACATGATT
>Allfam_Fam_652_42_1  Nr. of seq. 1 Alignment length(with gaps) = 42 Alignment score = 0.000000 
Mhapla.WS247_Fam_81_42_2                   GAAAATAATATATAATCAGTTAGTACAAAATTCGTACTAACA
                                           ******************************************
Consensus:
                                           GAAAATAATATATAATCAGTTAGTACAAAATTCGTACTAACA

GAAAATAATATATAATCAGTTAGTACAAAATTCGTACTAACA
>Allfam_Fam_653_42_1  Nr. of seq. 1 Alignment length(with gaps) = 42 Alignment score = 0.000000 
Mhapla.WS247_Fam_197_42_1                  GAAAAAGCCTTCTGGAGTTTCAAGTGAATCGAAAGAACATAC
                                           ******************************************
Consensus:
                                           GAAAAAGCCTTCTGGAGTTTCAAGTGAATCGAAAGAACATAC

GAAAAAGCCTTCTGGAGTTTCAAGTGAATCGAAAGAACATAC
>Allfam_Fam_654_41_1  Nr. of seq. 1 Alignment length(with gaps) = 41 Alignment score = 0.000000 
Cbren.WS247_Fam_32_41_9                    AAGTAACCGTTGAAATTTTCTGGGAACCCGGAAAATTTCCA
                                           *****************************************
Consensus:
                                           AAGTAACCGTTGAAATTTTCTGGGAACCCGGAAAATTTCCA

AAGTAACCGTTGAAATTTTCTGGGAACCCGGAAAATTTCCA
>Allfam_Fam_655_41_1  Nr. of seq. 1 Alignment length(with gaps) = 41 Alignment score = 0.000000 
Cbren.WS247_Fam_45_41_7                    AAGTCAGATAGGACTTTTGTTCAGGAAGGCCTATTTGACCA
                                           *****************************************
Consensus:
                                           AAGTCAGATAGGACTTTTGTTCAGGAAGGCCTATTTGACCA

AAGTCAGATAGGACTTTTGTTCAGGAAGGCCTATTTGACCA
>Allfam_Fam_656_41_1  Nr. of seq. 1 Alignment length(with gaps) = 41 Alignment score = 0.000000 
Cbren.WS247_Fam_259_41_1                   CTGACGATTGCTCAGTATTGCACCTAAAAACACTCGTTTTT
                                           *****************************************
Consensus:
                                           CTGACGATTGCTCAGTATTGCACCTAAAAACACTCGTTTTT

CTGACGATTGCTCAGTATTGCACCTAAAAACACTCGTTTTT
>Allfam_Fam_657_41_1  Nr. of seq. 1 Alignment length(with gaps) = 41 Alignment score = 0.000000 
Cbrig.WS247_Fam_84_41_2                    GACGACAAAATGCACAAAATTGAAACTAATACGCCAGAGTT
                                           *****************************************
Consensus:
                                           GACGACAAAATGCACAAAATTGAAACTAATACGCCAGAGTT

GACGACAAAATGCACAAAATTGAAACTAATACGCCAGAGTT
>Allfam_Fam_658_41_1  Nr. of seq. 1 Alignment length(with gaps) = 41 Alignment score = 0.000000 
Cbrig.WS247_Fam_168_41_1                   CGGAAAATCGAGTTCTCGAATTTTTTCTCGACTTTTTTTTC
                                           *****************************************
Consensus:
                                           CGGAAAATCGAGTTCTCGAATTTTTTCTCGACTTTTTTTTC

CGGAAAATCGAGTTCTCGAATTTTTTCTCGACTTTTTTTTC
>Allfam_Fam_659_41_1  Nr. of seq. 1 Alignment length(with gaps) = 41 Alignment score = 0.000000 
Cele.WS201_Fam_99_41_2                     TCCCGTTTTCCCGTTTTTAAAATTTTCACGGGAACGGGAAT
                                           *****************************************
Consensus:
                                           TCCCGTTTTCCCGTTTTTAAAATTTTCACGGGAACGGGAAT

TCCCGTTTTCCCGTTTTTAAAATTTTCACGGGAACGGGAAT
>Allfam_Fam_660_41_1  Nr. of seq. 1 Alignment length(with gaps) = 41 Alignment score = 0.000000 
Crema.WS247_Fam_68_41_4                    AAAACGGGATAATTTTGAACAATTTTGAATTAAATCTCTCA
                                           *****************************************
Consensus:
                                           AAAACGGGATAATTTTGAACAATTTTGAATTAAATCTCTCA

AAAACGGGATAATTTTGAACAATTTTGAATTAAATCTCTCA
>Allfam_Fam_661_41_1  Nr. of seq. 1 Alignment length(with gaps) = 41 Alignment score = 0.000000 
Crema.WS247_Fam_112_41_2                   TTTTTTGGGGAAAAATTAGACTTTTTGAGGGAAAAAATGCC
                                           *****************************************
Consensus:
                                           TTTTTTGGGGAAAAATTAGACTTTTTGAGGGAAAAAATGCC

TTTTTTGGGGAAAAATTAGACTTTTTGAGGGAAAAAATGCC
>Allfam_Fam_662_41_1  Nr. of seq. 1 Alignment length(with gaps) = 41 Alignment score = 0.000000 
Crema.WS247_Fam_212_41_1                   TCGGAGAATCGGATATCCGACTTTTTCTCCGAAAAGAAAAG
                                           *****************************************
Consensus:
                                           TCGGAGAATCGGATATCCGACTTTTTCTCCGAAAAGAAAAG

TCGGAGAATCGGATATCCGACTTTTTCTCCGAAAAGAAAAG
>Allfam_Fam_663_41_1  Nr. of seq. 1 Alignment length(with gaps) = 41 Alignment score = 0.000000 
Crema.WS247_Fam_213_41_1                   AAAAACGCGTCACAGGTGCCCCCGATTCACCTTTTTTGTCA
                                           *****************************************
Consensus:
                                           AAAAACGCGTCACAGGTGCCCCCGATTCACCTTTTTTGTCA

AAAAACGCGTCACAGGTGCCCCCGATTCACCTTTTTTGTCA
>Allfam_Fam_664_41_1  Nr. of seq. 1 Alignment length(with gaps) = 41 Alignment score = 0.000000 
Mhapla.WS247_Fam_82_41_2                   TCTTAATTTTAATTTATTAAAATAAAAACATATCTTCTCTC
                                           *****************************************
Consensus:
                                           TCTTAATTTTAATTTATTAAAATAAAAACATATCTTCTCTC

TCTTAATTTTAATTTATTAAAATAAAAACATATCTTCTCTC
>Allfam_Fam_665_41_1  Nr. of seq. 1 Alignment length(with gaps) = 41 Alignment score = 0.000000 
Mhapla.WS247_Fam_198_41_1                  CGGGAAACGGTAATTTCGGGAAATTACAAATTCCCGAATAT
                                           *****************************************
Consensus:
                                           CGGGAAACGGTAATTTCGGGAAATTACAAATTCCCGAATAT

CGGGAAACGGTAATTTCGGGAAATTACAAATTCCCGAATAT
>Allfam_Fam_666_41_1  Nr. of seq. 1 Alignment length(with gaps) = 41 Alignment score = 0.000000 
Mhapla.WS247_Fam_199_41_1                  GCCCCCGACCTAAGTCAGTAAGGCTGCCACCATTGCATCAA
                                           *****************************************
Consensus:
                                           GCCCCCGACCTAAGTCAGTAAGGCTGCCACCATTGCATCAA

GCCCCCGACCTAAGTCAGTAAGGCTGCCACCATTGCATCAA
>Allfam_Fam_667_41_1  Nr. of seq. 1 Alignment length(with gaps) = 41 Alignment score = 0.000000 
Mhapla.WS247_Fam_200_41_1                  AATTCCGGAAAGTTGTGATTTATTTTACAATTTGCGAATAG
                                           *****************************************
Consensus:
                                           AATTCCGGAAAGTTGTGATTTATTTTACAATTTGCGAATAG

AATTCCGGAAAGTTGTGATTTATTTTACAATTTGCGAATAG
>Allfam_Fam_668_41_1  Nr. of seq. 1 Alignment length(with gaps) = 41 Alignment score = 0.000000 
Mhapla.WS247_Fam_201_41_1                  ATAGAGGGTTATTATAGCGAGAGTTTACATTAGTTTCTTAA
                                           *****************************************
Consensus:
                                           ATAGAGGGTTATTATAGCGAGAGTTTACATTAGTTTCTTAA

ATAGAGGGTTATTATAGCGAGAGTTTACATTAGTTTCTTAA
>Allfam_Fam_669_40_1  Nr. of seq. 1 Alignment length(with gaps) = 40 Alignment score = 0.000000 
Cbren.WS247_Fam_260_40_1                   TTTCCGTTTCCGTTTCCGGCGGAAATATTTTTCTGGAAAT
                                           ****************************************
Consensus:
                                           TTTCCGTTTCCGTTTCCGGCGGAAATATTTTTCTGGAAAT

TTTCCGTTTCCGTTTCCGGCGGAAATATTTTTCTGGAAAT
>Allfam_Fam_670_40_1  Nr. of seq. 1 Alignment length(with gaps) = 40 Alignment score = 0.000000 
Cbren.WS247_Fam_261_40_1                   GTAGTGACGTAGGGACGTAGGCACGTAGGCTCGTAGGCAT
                                           ****************************************
Consensus:
                                           GTAGTGACGTAGGGACGTAGGCACGTAGGCTCGTAGGCAT

GTAGTGACGTAGGGACGTAGGCACGTAGGCTCGTAGGCAT
>Allfam_Fam_671_40_1  Nr. of seq. 1 Alignment length(with gaps) = 40 Alignment score = 0.000000 
Cbren.WS247_Fam_262_40_1                   TGGGCGGGGCTTAGACTGCAACTCCGCTCCTTTTCGAATG
                                           ****************************************
Consensus:
                                           TGGGCGGGGCTTAGACTGCAACTCCGCTCCTTTTCGAATG

TGGGCGGGGCTTAGACTGCAACTCCGCTCCTTTTCGAATG
>Allfam_Fam_672_40_1  Nr. of seq. 1 Alignment length(with gaps) = 40 Alignment score = 0.000000 
Cbren.WS247_Fam_263_40_1                   GGATGTCCGGATGTCCAGGAATCTGTCTGTCTGTACTCCA
                                           ****************************************
Consensus:
                                           GGATGTCCGGATGTCCAGGAATCTGTCTGTCTGTACTCCA

GGATGTCCGGATGTCCAGGAATCTGTCTGTCTGTACTCCA
>Allfam_Fam_673_40_1  Nr. of seq. 1 Alignment length(with gaps) = 40 Alignment score = 0.000000 
Cele.WS201_Fam_7_40_47                     AATTTTCTCGAATTTTCTAGAAAGTTCTGGAACATTCCAG
                                           ****************************************
Consensus:
                                           AATTTTCTCGAATTTTCTAGAAAGTTCTGGAACATTCCAG

AATTTTCTCGAATTTTCTAGAAAGTTCTGGAACATTCCAG
>Allfam_Fam_674_40_1  Nr. of seq. 1 Alignment length(with gaps) = 40 Alignment score = 0.000000 
Cele.WS201_Fam_50_40_4                     TANTTTTTAATGTGACCTACTTAAAAAGTAGGTCATGACC
                                           ****************************************
Consensus:
                                           TANTTTTTAATGTGACCTACTTAAAAAGTAGGTCATGACC

TANTTTTTAATGTGACCTACTTAAAAAGTAGGTCATGACC
>Allfam_Fam_675_40_1  Nr. of seq. 1 Alignment length(with gaps) = 40 Alignment score = 0.000000 
Cele.WS201_Fam_218_40_1                    AATTGATTTGTTTAGACTGAAATAAATGTTTTTTTGGAAA
                                           ****************************************
Consensus:
                                           AATTGATTTGTTTAGACTGAAATAAATGTTTTTTTGGAAA

AATTGATTTGTTTAGACTGAAATAAATGTTTTTTTGGAAA
>Allfam_Fam_676_40_1  Nr. of seq. 1 Alignment length(with gaps) = 40 Alignment score = 0.000000 
Cele.WS201_Fam_219_40_1                    GGAATTTTTGATTTTCCGGCTATGAAAACCGAAACAAATC
                                           ****************************************
Consensus:
                                           GGAATTTTTGATTTTCCGGCTATGAAAACCGAAACAAATC

GGAATTTTTGATTTTCCGGCTATGAAAACCGAAACAAATC
>Allfam_Fam_677_40_1  Nr. of seq. 1 Alignment length(with gaps) = 40 Alignment score = 0.000000 
Cele.WS201_Fam_220_40_1                    AAAATCCACGTAGATTATCGATTTTTCATAGAATTTTGCA
                                           ****************************************
Consensus:
                                           AAAATCCACGTAGATTATCGATTTTTCATAGAATTTTGCA

AAAATCCACGTAGATTATCGATTTTTCATAGAATTTTGCA
>Allfam_Fam_678_40_1  Nr. of seq. 1 Alignment length(with gaps) = 40 Alignment score = 0.000000 
Cele.WS201_Fam_221_40_1                    CCAATTTTTTGGGCAAAAAATCAAAAATTCTGAATTTTGG
                                           ****************************************
Consensus:
                                           CCAATTTTTTGGGCAAAAAATCAAAAATTCTGAATTTTGG

CCAATTTTTTGGGCAAAAAATCAAAAATTCTGAATTTTGG
>Allfam_Fam_679_40_1  Nr. of seq. 1 Alignment length(with gaps) = 40 Alignment score = 0.000000 
Cele.WS201_Fam_222_40_1                    AATGGGCGCCGGTTTCGCTTTGAGCGATTCCTTACCCTTA
                                           ****************************************
Consensus:
                                           AATGGGCGCCGGTTTCGCTTTGAGCGATTCCTTACCCTTA

AATGGGCGCCGGTTTCGCTTTGAGCGATTCCTTACCCTTA
>Allfam_Fam_680_40_1  Nr. of seq. 1 Alignment length(with gaps) = 40 Alignment score = 0.000000 
Crema.WS247_Fam_84_40_3                    AAACTGAGACTCATTGACAGATAACCATATGAAATGTCAG
                                           ****************************************
Consensus:
                                           AAACTGAGACTCATTGACAGATAACCATATGAAATGTCAG

AAACTGAGACTCATTGACAGATAACCATATGAAATGTCAG
>Allfam_Fam_681_40_1  Nr. of seq. 1 Alignment length(with gaps) = 40 Alignment score = 0.000000 
Crema.WS247_Fam_215_40_1                   CCCCCCCGAAAAAAAAATTTTCGGGAACAAAGCGGAGACA
                                           ****************************************
Consensus:
                                           CCCCCCCGAAAAAAAAATTTTCGGGAACAAAGCGGAGACA

CCCCCCCGAAAAAAAAATTTTCGGGAACAAAGCGGAGACA
>Allfam_Fam_682_40_1  Nr. of seq. 1 Alignment length(with gaps) = 40 Alignment score = 0.000000 
Crema.WS247_Fam_216_40_1                   TTTAGCGCTGACTAGCAGCGCTAAAAACGAAAATTGGACT
                                           ****************************************
Consensus:
                                           TTTAGCGCTGACTAGCAGCGCTAAAAACGAAAATTGGACT

TTTAGCGCTGACTAGCAGCGCTAAAAACGAAAATTGGACT
>Allfam_Fam_683_40_1  Nr. of seq. 1 Alignment length(with gaps) = 40 Alignment score = 0.000000 
Crema.WS247_Fam_217_40_1                   ACACGCCAGATTTCGGGTTTTCAGAAAAAACGCGCCAAAA
                                           ****************************************
Consensus:
                                           ACACGCCAGATTTCGGGTTTTCAGAAAAAACGCGCCAAAA

ACACGCCAGATTTCGGGTTTTCAGAAAAAACGCGCCAAAA
>Allfam_Fam_684_40_1  Nr. of seq. 1 Alignment length(with gaps) = 40 Alignment score = 0.000000 
Crema.WS247_Fam_218_40_1                   TTTGATATTTTGAGTTTGGTAACGAGGTTTGAGAGTTGAT
                                           ****************************************
Consensus:
                                           TTTGATATTTTGAGTTTGGTAACGAGGTTTGAGAGTTGAT

TTTGATATTTTGAGTTTGGTAACGAGGTTTGAGAGTTGAT
>Allfam_Fam_685_40_1  Nr. of seq. 1 Alignment length(with gaps) = 40 Alignment score = 0.000000 
Crema.WS247_Fam_219_40_1                   ATTTTTGGCTCAAAATCAGAACTTCTAGCTCACAAACAAG
                                           ****************************************
Consensus:
                                           ATTTTTGGCTCAAAATCAGAACTTCTAGCTCACAAACAAG

ATTTTTGGCTCAAAATCAGAACTTCTAGCTCACAAACAAG
>Allfam_Fam_686_40_1  Nr. of seq. 1 Alignment length(with gaps) = 40 Alignment score = 0.000000 
Crema.WS247_Fam_220_40_1                   ATTTTGGTCTGAAAATTGGATTTTTGACCTAAAAATCACC
                                           ****************************************
Consensus:
                                           ATTTTGGTCTGAAAATTGGATTTTTGACCTAAAAATCACC

ATTTTGGTCTGAAAATTGGATTTTTGACCTAAAAATCACC
>Allfam_Fam_687_40_1  Nr. of seq. 1 Alignment length(with gaps) = 40 Alignment score = 0.000000 
Mhapla.WS247_Fam_26_40_4                   TTAATCATTATCTTCTATTCAACGGATAATAGGGCTAATT
                                           ****************************************
Consensus:
                                           TTAATCATTATCTTCTATTCAACGGATAATAGGGCTAATT

TTAATCATTATCTTCTATTCAACGGATAATAGGGCTAATT
>Allfam_Fam_688_40_1  Nr. of seq. 1 Alignment length(with gaps) = 40 Alignment score = 0.000000 
Mhapla.WS247_Fam_83_40_2                   TAATTAAGAAATATATTCCGGAAAACACATACTAAAATTT
                                           ****************************************
Consensus:
                                           TAATTAAGAAATATATTCCGGAAAACACATACTAAAATTT

TAATTAAGAAATATATTCCGGAAAACACATACTAAAATTT
>Allfam_Fam_689_40_1  Nr. of seq. 1 Alignment length(with gaps) = 40 Alignment score = 0.000000 
Mhapla.WS247_Fam_84_40_2                   CCTATATTGAAAATCTGAGATATTTTAGATAAGATATAGG
                                           ****************************************
Consensus:
                                           CCTATATTGAAAATCTGAGATATTTTAGATAAGATATAGG

CCTATATTGAAAATCTGAGATATTTTAGATAAGATATAGG
>Allfam_Fam_690_40_1  Nr. of seq. 1 Alignment length(with gaps) = 40 Alignment score = 0.000000 
Mhapla.WS247_Fam_202_40_1                  CAGAATTTAATATAAACATTAAAATTGAAGAAGTAAAAAT
                                           ****************************************
Consensus:
                                           CAGAATTTAATATAAACATTAAAATTGAAGAAGTAAAAAT

CAGAATTTAATATAAACATTAAAATTGAAGAAGTAAAAAT
>Allfam_Fam_691_40_1  Nr. of seq. 1 Alignment length(with gaps) = 40 Alignment score = 0.000000 
Mhapla.WS247_Fam_203_40_1                  AAACTTAAGTTTGCGTTTTCTGATTTAGTAAATAATTTTA
                                           ****************************************
Consensus:
                                           AAACTTAAGTTTGCGTTTTCTGATTTAGTAAATAATTTTA

AAACTTAAGTTTGCGTTTTCTGATTTAGTAAATAATTTTA
>Allfam_Fam_692_40_1  Nr. of seq. 1 Alignment length(with gaps) = 40 Alignment score = 0.000000 
Mhapla.WS247_Fam_204_40_1                  AAATTTTGAGTTATAGGGGTTTGAAATTTTTTATAGGCGA
                                           ****************************************
Consensus:
                                           AAATTTTGAGTTATAGGGGTTTGAAATTTTTTATAGGCGA

AAATTTTGAGTTATAGGGGTTTGAAATTTTTTATAGGCGA
>Allfam_Fam_693_40_1  Nr. of seq. 1 Alignment length(with gaps) = 40 Alignment score = 0.000000 
Mhapla.WS247_Fam_205_40_1                  CCGAGACGGCAAAGGTATTGACACATCTACTAACAAGTAT
                                           ****************************************
Consensus:
                                           CCGAGACGGCAAAGGTATTGACACATCTACTAACAAGTAT

CCGAGACGGCAAAGGTATTGACACATCTACTAACAAGTAT
>Allfam_Fam_694_39_1  Nr. of seq. 1 Alignment length(with gaps) = 39 Alignment score = 0.000000 
Cbren.WS247_Fam_127_39_2                   TCTGTTCCTCTTAAAGGATCTGACTACTTTAGAATTTTG
                                           ***************************************
Consensus:
                                           TCTGTTCCTCTTAAAGGATCTGACTACTTTAGAATTTTG

TCTGTTCCTCTTAAAGGATCTGACTACTTTAGAATTTTG
>Allfam_Fam_695_39_1  Nr. of seq. 1 Alignment length(with gaps) = 39 Alignment score = 0.000000 
Cbren.WS247_Fam_265_39_1                   GATGTGCAGGTTCCTATCACTGCAGTAACTATATAGTTA
                                           ***************************************
Consensus:
                                           GATGTGCAGGTTCCTATCACTGCAGTAACTATATAGTTA

GATGTGCAGGTTCCTATCACTGCAGTAACTATATAGTTA
>Allfam_Fam_696_39_1  Nr. of seq. 1 Alignment length(with gaps) = 39 Alignment score = 0.000000 
Cbren.WS247_Fam_266_39_1                   TTCCAGAAAGTTCCAGAACCTCCAGGAAAGCTCCAAAAG
                                           ***************************************
Consensus:
                                           TTCCAGAAAGTTCCAGAACCTCCAGGAAAGCTCCAAAAG

TTCCAGAAAGTTCCAGAACCTCCAGGAAAGCTCCAAAAG
>Allfam_Fam_697_39_1  Nr. of seq. 1 Alignment length(with gaps) = 39 Alignment score = 0.000000 
Cbren.WS247_Fam_267_39_1                   TCCGGATATCCGGATATCAAGATAACAAAAGTCTGTGTG
                                           ***************************************
Consensus:
                                           TCCGGATATCCGGATATCAAGATAACAAAAGTCTGTGTG

TCCGGATATCCGGATATCAAGATAACAAAAGTCTGTGTG
>Allfam_Fam_698_39_1  Nr. of seq. 1 Alignment length(with gaps) = 39 Alignment score = 0.000000 
Cbren.WS247_Fam_268_39_1                   CAGGCCTATTCGGGCTGCTCCAGGACAATTCAAACTAAA
                                           ***************************************
Consensus:
                                           CAGGCCTATTCGGGCTGCTCCAGGACAATTCAAACTAAA

CAGGCCTATTCGGGCTGCTCCAGGACAATTCAAACTAAA
>Allfam_Fam_699_39_1  Nr. of seq. 1 Alignment length(with gaps) = 39 Alignment score = 0.000000 
Cbren.WS247_Fam_269_39_1                   GGTTACTAACCTGCAAGATTTTTTTCTGATTTTCTAGCA
                                           ***************************************
Consensus:
                                           GGTTACTAACCTGCAAGATTTTTTTCTGATTTTCTAGCA

GGTTACTAACCTGCAAGATTTTTTTCTGATTTTCTAGCA
>Allfam_Fam_700_39_1  Nr. of seq. 1 Alignment length(with gaps) = 39 Alignment score = 0.000000 
Cbrig.WS247_Fam_169_39_1                   TGCCACGTGGCTGCTGCTGGTGCTGCTGGTTCTGATAAT
                                           ***************************************
Consensus:
                                           TGCCACGTGGCTGCTGCTGGTGCTGCTGGTTCTGATAAT

TGCCACGTGGCTGCTGCTGGTGCTGCTGGTTCTGATAAT
>Allfam_Fam_701_39_1  Nr. of seq. 1 Alignment length(with gaps) = 39 Alignment score = 0.000000 
Cele.WS201_Fam_100_39_2                    TTATGAAAAAGTGGCTCTAGAGCCACCAGAAATACCAGT
                                           ***************************************
Consensus:
                                           TTATGAAAAAGTGGCTCTAGAGCCACCAGAAATACCAGT

TTATGAAAAAGTGGCTCTAGAGCCACCAGAAATACCAGT
>Allfam_Fam_702_39_1  Nr. of seq. 1 Alignment length(with gaps) = 39 Alignment score = 0.000000 
Cele.WS201_Fam_101_39_2                    GTAATTTATAATTTTTTAAAGATGAATAATAGATTGCCC
                                           ***************************************
Consensus:
                                           GTAATTTATAATTTTTTAAAGATGAATAATAGATTGCCC

GTAATTTATAATTTTTTAAAGATGAATAATAGATTGCCC
>Allfam_Fam_703_39_1  Nr. of seq. 1 Alignment length(with gaps) = 39 Alignment score = 0.000000 
Cele.WS201_Fam_224_39_1                    TTTAGTCCCAGTGATATATCTGACACACTTTAGGCCCCG
                                           ***************************************
Consensus:
                                           TTTAGTCCCAGTGATATATCTGACACACTTTAGGCCCCG

TTTAGTCCCAGTGATATATCTGACACACTTTAGGCCCCG
>Allfam_Fam_704_39_1  Nr. of seq. 1 Alignment length(with gaps) = 39 Alignment score = 0.000000 
Cele.WS201_Fam_225_39_1                    GTAGTCGGAGTAGTCGGAGTAGTTGGAGTAGACTTCATG
                                           ***************************************
Consensus:
                                           GTAGTCGGAGTAGTCGGAGTAGTTGGAGTAGACTTCATG

GTAGTCGGAGTAGTCGGAGTAGTTGGAGTAGACTTCATG
>Allfam_Fam_705_39_1  Nr. of seq. 1 Alignment length(with gaps) = 39 Alignment score = 0.000000 
Cele.WS201_Fam_226_39_1                    TGGTACGGTAGTTGTAGTGGTAGTGGAGGTTGTTGTAGG
                                           ***************************************
Consensus:
                                           TGGTACGGTAGTTGTAGTGGTAGTGGAGGTTGTTGTAGG

TGGTACGGTAGTTGTAGTGGTAGTGGAGGTTGTTGTAGG
>Allfam_Fam_706_39_1  Nr. of seq. 1 Alignment length(with gaps) = 39 Alignment score = 0.000000 
Cele.WS201_Fam_227_39_1                    ATTGATACTTTGTCGGGTTTAGATCATCGGCCGAGCTTC
                                           ***************************************
Consensus:
                                           ATTGATACTTTGTCGGGTTTAGATCATCGGCCGAGCTTC

ATTGATACTTTGTCGGGTTTAGATCATCGGCCGAGCTTC
>Allfam_Fam_707_39_1  Nr. of seq. 1 Alignment length(with gaps) = 39 Alignment score = 0.000000 
Crema.WS247_Fam_113_39_2                   TTCCCTTAGTTGGATGATGGACTCACCCACGAGACCTGT
                                           ***************************************
Consensus:
                                           TTCCCTTAGTTGGATGATGGACTCACCCACGAGACCTGT

TTCCCTTAGTTGGATGATGGACTCACCCACGAGACCTGT
>Allfam_Fam_708_39_1  Nr. of seq. 1 Alignment length(with gaps) = 39 Alignment score = 0.000000 
Crema.WS247_Fam_221_39_1                   ACATTACTTCAATCATCATTTGATCCTTTGCCCTTAGTT
                                           ***************************************
Consensus:
                                           ACATTACTTCAATCATCATTTGATCCTTTGCCCTTAGTT

ACATTACTTCAATCATCATTTGATCCTTTGCCCTTAGTT
>Allfam_Fam_709_39_1  Nr. of seq. 1 Alignment length(with gaps) = 39 Alignment score = 0.000000 
Crema.WS247_Fam_222_39_1                   AGACTACTGTAGGTTACGGCAATTGCTACAGTAACCCGG
                                           ***************************************
Consensus:
                                           AGACTACTGTAGGTTACGGCAATTGCTACAGTAACCCGG

AGACTACTGTAGGTTACGGCAATTGCTACAGTAACCCGG
>Allfam_Fam_710_39_1  Nr. of seq. 1 Alignment length(with gaps) = 39 Alignment score = 0.000000 
Mhapla.WS247_Fam_5_39_13                   TGCGTGCTGGACTGCACTAAAGGCAGCAGCATCAACANA
                                           ***************************************
Consensus:
                                           TGCGTGCTGGACTGCACTAAAGGCAGCAGCATCAACANA

TGCGTGCTGGACTGCACTAAAGGCAGCAGCATCAACANA
>Allfam_Fam_711_39_1  Nr. of seq. 1 Alignment length(with gaps) = 39 Alignment score = 0.000000 
Mhapla.WS247_Fam_206_39_1                  CCTTCAGCCCATGTCCCCTCCACACTACACTCCATGTTC
                                           ***************************************
Consensus:
                                           CCTTCAGCCCATGTCCCCTCCACACTACACTCCATGTTC

CCTTCAGCCCATGTCCCCTCCACACTACACTCCATGTTC
>Allfam_Fam_712_39_1  Nr. of seq. 1 Alignment length(with gaps) = 39 Alignment score = 0.000000 
Mhapla.WS247_Fam_207_39_1                  AGGGTATTTAATAAATACCCTATTTCTGCTAATAGAAAT
                                           ***************************************
Consensus:
                                           AGGGTATTTAATAAATACCCTATTTCTGCTAATAGAAAT

AGGGTATTTAATAAATACCCTATTTCTGCTAATAGAAAT
>Allfam_Fam_713_39_1  Nr. of seq. 1 Alignment length(with gaps) = 39 Alignment score = 0.000000 
Mhapla.WS247_Fam_208_39_1                  CCAACTACAACCCCGGCTGAAGAGACTACCACACCAGCT
                                           ***************************************
Consensus:
                                           CCAACTACAACCCCGGCTGAAGAGACTACCACACCAGCT

CCAACTACAACCCCGGCTGAAGAGACTACCACACCAGCT
>Allfam_Fam_714_39_1  Nr. of seq. 1 Alignment length(with gaps) = 39 Alignment score = 0.000000 
Mhapla.WS247_Fam_209_39_1                  AAAGTTTCAGAATAAGTTGGAAATTGTGTTTTAAAGGAA
                                           ***************************************
Consensus:
                                           AAAGTTTCAGAATAAGTTGGAAATTGTGTTTTAAAGGAA

AAAGTTTCAGAATAAGTTGGAAATTGTGTTTTAAAGGAA
>Allfam_Fam_715_38_1  Nr. of seq. 1 Alignment length(with gaps) = 38 Alignment score = 0.000000 
Cbrig.WS247_Fam_170_38_1                   TGGTACCATAGGTTTTCAATAGTTCCATGGAGTTTAAA
                                           **************************************
Consensus:
                                           TGGTACCATAGGTTTTCAATAGTTCCATGGAGTTTAAA

TGGTACCATAGGTTTTCAATAGTTCCATGGAGTTTAAA
>Allfam_Fam_716_38_1  Nr. of seq. 1 Alignment length(with gaps) = 38 Alignment score = 0.000000 
Cbrig.WS247_Fam_171_38_1                   CGCAAAGGCACCAAAAATGCGTCAAGACACTAGAAAAG
                                           **************************************
Consensus:
                                           CGCAAAGGCACCAAAAATGCGTCAAGACACTAGAAAAG

CGCAAAGGCACCAAAAATGCGTCAAGACACTAGAAAAG
>Allfam_Fam_717_38_1  Nr. of seq. 1 Alignment length(with gaps) = 38 Alignment score = 0.000000 
Cbrig.WS247_Fam_172_38_1                   AGCCGATCGGCGATCGGCTAGTGTGGTTCGGATGTGTC
                                           **************************************
Consensus:
                                           AGCCGATCGGCGATCGGCTAGTGTGGTTCGGATGTGTC

AGCCGATCGGCGATCGGCTAGTGTGGTTCGGATGTGTC
>Allfam_Fam_718_38_1  Nr. of seq. 1 Alignment length(with gaps) = 38 Alignment score = 0.000000 
Cele.WS201_Fam_228_38_1                    TAGGCCATCAGTGAAAACCTATGTGCTCGGTGAAAAGT
                                           **************************************
Consensus:
                                           TAGGCCATCAGTGAAAACCTATGTGCTCGGTGAAAAGT

TAGGCCATCAGTGAAAACCTATGTGCTCGGTGAAAAGT
>Allfam_Fam_719_38_1  Nr. of seq. 1 Alignment length(with gaps) = 38 Alignment score = 0.000000 
Crema.WS247_Fam_223_38_1                   AAACCCTGGAGCTTGCTTTAGCCCCGCCCATAGGCTTC
                                           **************************************
Consensus:
                                           AAACCCTGGAGCTTGCTTTAGCCCCGCCCATAGGCTTC

AAACCCTGGAGCTTGCTTTAGCCCCGCCCATAGGCTTC
>Allfam_Fam_720_38_1  Nr. of seq. 1 Alignment length(with gaps) = 38 Alignment score = 0.000000 
Crema.WS247_Fam_224_38_1                   ACCTTTGACGCGCTTTCTACTTTTTGACGATCTGGCGC
                                           **************************************
Consensus:
                                           ACCTTTGACGCGCTTTCTACTTTTTGACGATCTGGCGC

ACCTTTGACGCGCTTTCTACTTTTTGACGATCTGGCGC
>Allfam_Fam_721_37_1  Nr. of seq. 1 Alignment length(with gaps) = 37 Alignment score = 0.000000 
Cbren.WS247_Fam_270_37_1                   GACACCACCCTCTGGCGCCCGTCTCCACCCTCAGCGA
                                           *************************************
Consensus:
                                           GACACCACCCTCTGGCGCCCGTCTCCACCCTCAGCGA

GACACCACCCTCTGGCGCCCGTCTCCACCCTCAGCGA
>Allfam_Fam_722_37_1  Nr. of seq. 1 Alignment length(with gaps) = 37 Alignment score = 0.000000 
Cbrig.WS247_Fam_173_37_1                   GGACAACTGAGAAAAATTTGTTTTCACCAAAACAGAT
                                           *************************************
Consensus:
                                           GGACAACTGAGAAAAATTTGTTTTCACCAAAACAGAT

GGACAACTGAGAAAAATTTGTTTTCACCAAAACAGAT
>Allfam_Fam_723_37_1  Nr. of seq. 1 Alignment length(with gaps) = 37 Alignment score = 0.000000 
Cele.WS201_Fam_102_37_2                    TTTTTAAAAAATTGATAAAAATATATAAAAGCTGATT
                                           *************************************
Consensus:
                                           TTTTTAAAAAATTGATAAAAATATATAAAAGCTGATT

TTTTTAAAAAATTGATAAAAATATATAAAAGCTGATT
>Allfam_Fam_724_37_1  Nr. of seq. 1 Alignment length(with gaps) = 37 Alignment score = 0.000000 
Cele.WS201_Fam_103_37_2                    TTTTTAGTGAAAAGCCAGTATTTCAGAAATTGGCAAA
                                           *************************************
Consensus:
                                           TTTTTAGTGAAAAGCCAGTATTTCAGAAATTGGCAAA

TTTTTAGTGAAAAGCCAGTATTTCAGAAATTGGCAAA
>Allfam_Fam_725_37_1  Nr. of seq. 1 Alignment length(with gaps) = 37 Alignment score = 0.000000 
Cele.WS201_Fam_229_37_1                    CAAATTGGCAAATTGGCAAAAAATGTTAAATTCTCGC
                                           *************************************
Consensus:
                                           CAAATTGGCAAATTGGCAAAAAATGTTAAATTCTCGC

CAAATTGGCAAATTGGCAAAAAATGTTAAATTCTCGC
>Allfam_Fam_726_37_1  Nr. of seq. 1 Alignment length(with gaps) = 37 Alignment score = 0.000000 
Crema.WS247_Fam_115_37_2                   ATCCTGGATCCAGTTACAGTAACCCCCAAGATCTAAG
                                           *************************************
Consensus:
                                           ATCCTGGATCCAGTTACAGTAACCCCCAAGATCTAAG

ATCCTGGATCCAGTTACAGTAACCCCCAAGATCTAAG
>Allfam_Fam_727_37_1  Nr. of seq. 1 Alignment length(with gaps) = 37 Alignment score = 0.000000 
Crema.WS247_Fam_225_37_1                   TTAGGCTCCGCCTTCTTGAAAAAGAGGGTGGGGCTAA
                                           *************************************
Consensus:
                                           TTAGGCTCCGCCTTCTTGAAAAAGAGGGTGGGGCTAA

TTAGGCTCCGCCTTCTTGAAAAAGAGGGTGGGGCTAA
>Allfam_Fam_728_37_1  Nr. of seq. 1 Alignment length(with gaps) = 37 Alignment score = 0.000000 
Mhapla.WS247_Fam_14_37_7                   TTCGGACTAGAAAGTAGGCTGGAAGGAACATGTTCCC
                                           *************************************
Consensus:
                                           TTCGGACTAGAAAGTAGGCTGGAAGGAACATGTTCCC

TTCGGACTAGAAAGTAGGCTGGAAGGAACATGTTCCC
>Allfam_Fam_729_37_1  Nr. of seq. 1 Alignment length(with gaps) = 37 Alignment score = 0.000000 
Mhapla.WS247_Fam_85_37_2                   ATTCTGATTTTAATGTTTTAAAAAATGTTTTAATTTA
                                           *************************************
Consensus:
                                           ATTCTGATTTTAATGTTTTAAAAAATGTTTTAATTTA

ATTCTGATTTTAATGTTTTAAAAAATGTTTTAATTTA
>Allfam_Fam_730_37_1  Nr. of seq. 1 Alignment length(with gaps) = 37 Alignment score = 0.000000 
Mhapla.WS247_Fam_86_37_2                   GAAAACATTATTATATTTAAATAAAAAAAATTTTACG
                                           *************************************
Consensus:
                                           GAAAACATTATTATATTTAAATAAAAAAAATTTTACG

GAAAACATTATTATATTTAAATAAAAAAAATTTTACG
>Allfam_Fam_731_37_1  Nr. of seq. 1 Alignment length(with gaps) = 37 Alignment score = 0.000000 
Mhapla.WS247_Fam_210_37_1                  TTTTCCGGAAGATTAATATTCATTGTTTTACATTTAA
                                           *************************************
Consensus:
                                           TTTTCCGGAAGATTAATATTCATTGTTTTACATTTAA

TTTTCCGGAAGATTAATATTCATTGTTTTACATTTAA
>Allfam_Fam_732_37_1  Nr. of seq. 1 Alignment length(with gaps) = 37 Alignment score = 0.000000 
Mhapla.WS247_Fam_211_37_1                  AAGTAAATCAGACTTCTAGACTGTCAAAATAAACTTA
                                           *************************************
Consensus:
                                           AAGTAAATCAGACTTCTAGACTGTCAAAATAAACTTA

AAGTAAATCAGACTTCTAGACTGTCAAAATAAACTTA
>Allfam_Fam_733_36_1  Nr. of seq. 1 Alignment length(with gaps) = 36 Alignment score = 0.000000 
Cbren.WS247_Fam_271_36_1                   CCGCCCACTTCAATCTGAATCGAAGTTTGTTAGGCT
                                           ************************************
Consensus:
[truncated: 240,643 more chars]
