# Supplementary material for: High evolutionary turnover of satellite families in Caenorhabditis
Source: BMC Evol Biol. 2015 Oct 5;15:218. doi: 10.1186/s12862-015-0495-x (PMC4595182; doi:10.1186/s12862-015-0495-x)
Supplement: Additional file 1: — Files containing the description of all satellites and their families in several formats (31 files). (ZIP 1068 kb) [file 12862_2015_495_MOESM1_ESM.zip › Allfam.Caeno+MHapla.fa]

 ************************************************************
The program is running under the following parameters:
   Output:
      Prefix of the family name Allfam
      Columns for the name: 40
      Cluster with more that 0 sequences are printed
      File with the table: ../resultats/Allfam0.6.fam.t.0
      File with families in format fasta: ../resultats/Allfam0.6.fam.fa.0
   Alphabet 0 (size 5)  (0:dna bases, 1 aminoacids, 2 codons)
   Length of the mer 1
   Circular permutations are allowed
   Reverse sequencess are considerd.
   Sequences are aligned while similarity > 0.000000
   Alignment score: Normalized respect to the length and number of sequences.
   Alignment parameters:
      opening gap: -3.000000
      extensio gap: -1.000000
      extreme gaph: -0.500000
   Concensus type:  without gap columns
   Similarity matrix file: ../resultats/Allfam0.6.matsim
   Multifasta file: ../resultats/Allfam0.6.fa

 ************************************************************
There are 1451 alignments:

>Allfam_Fam_1_20_5  Nr. of seq. 5 Alignment length(with gaps) = 21 Alignment score = 0.585714 
 AaatTCcaGAAnaTTCTaGa
>Allfam_Fam_2_10_5  Nr. of seq. 5 Alignment length(with gaps) = 15 Alignment score = 0.480000 
 TTTTtgaAAT
>Allfam_Fam_3_12_5  Nr. of seq. 5 Alignment length(with gaps) = 15 Alignment score = 0.737778 
 GCTTAGGCTTAG
>Allfam_Fam_4_35_4  Nr. of seq. 4 Alignment length(with gaps) = 44 Alignment score = 0.594697 
 cCgAtTTGCCGGAAaTTTtcAattcCGGCAAtTTG
>Allfam_Fam_5_27_4  Nr. of seq. 4 Alignment length(with gaps) = 27 Alignment score = 0.613169 
 GGAccacccGGAcCacCAGGAcCacca
>Allfam_Fam_6_24_4  Nr. of seq. 4 Alignment length(with gaps) = 24 Alignment score = 0.695602 
 tcTaGGTCATGACCTAAttTttTt
>Allfam_Fam_7_20_4  Nr. of seq. 4 Alignment length(with gaps) = 20 Alignment score = 0.677778 
 TTtCTaGGCCATCagagAga
>Allfam_Fam_8_14_4  Nr. of seq. 4 Alignment length(with gaps) = 17 Alignment score = 0.643791 
 cGGAATCcGGAATC
>Allfam_Fam_9_14_4  Nr. of seq. 4 Alignment length(with gaps) = 14 Alignment score = 0.857143 
 AAGtCGGAAGtCGG
>Allfam_Fam_10_12_4  Nr. of seq. 4 Alignment length(with gaps) = 14 Alignment score = 0.750000 
 GCTCCaGCTCCa
>Allfam_Fam_11_14_4  Nr. of seq. 4 Alignment length(with gaps) = 14 Alignment score = 0.777778 
 tGTAGTtTGTAgTt
>Allfam_Fam_12_11_4  Nr. of seq. 4 Alignment length(with gaps) = 12 Alignment score = 0.678241 
 cCGgTaAATTA
>Allfam_Fam_13_10_4  Nr. of seq. 4 Alignment length(with gaps) = 10 Alignment score = 0.822222 
 TaGAAgTTTC
>Allfam_Fam_14_163_3  Nr. of seq. 3 Alignment length(with gaps) = 163 Alignment score = 0.653715 
 gAAAaATTcGAAAAATcnGTTTtTGAnCccCaAAATCGnnATTTTcGcTTCCaAcaTTTTTCtGAATgAACGAATTCACgCaAATctTTtTGTAAAAngTTaatcaCnatnATanttttgtTctaAgATcTGctTGtTCTGnCtTTTtanAAAAtTCaTATGn
>Allfam_Fam_15_102_3  Nr. of seq. 3 Alignment length(with gaps) = 104 Alignment score = 0.664530 
 aATTGATCGTCCaACTGAttctCTtGAcTCcAccACnATCAAtcGnTCnACgTATCAAGGaGGtACTGGaGAnAGATaTgCnGCtnCaAGACCnAAaGATgc
>Allfam_Fam_16_42_3  Nr. of seq. 3 Alignment length(with gaps) = 42 Alignment score = 0.677249 
 GACTCGGTCGAtgtnnnGGTgGATTCcGTnGAnGTACTgGTn
>Allfam_Fam_17_39_3  Nr. of seq. 3 Alignment length(with gaps) = 40 Alignment score = 0.672222 
 GAnGCTTCaGTGaCgGCtgCgGTgGTGGTCTCtTCgcCn
>Allfam_Fam_18_36_3  Nr. of seq. 3 Alignment length(with gaps) = 36 Alignment score = 0.864198 
 GGACAAnCtGGACCACCAGGACCACcAGGAGtCGAc
>Allfam_Fam_19_33_3  Nr. of seq. 3 Alignment length(with gaps) = 33 Alignment score = 0.717172 
 ACTGGAGCAGCttgtTCGaCTGGttTCTCtTca
>Allfam_Fam_20_32_3  Nr. of seq. 3 Alignment length(with gaps) = 32 Alignment score = 0.673611 
 GcGACAtTTcngAAcCgaGaCATTtCgAAACC
>Allfam_Fam_21_30_3  Nr. of seq. 3 Alignment length(with gaps) = 30 Alignment score = 0.748148 
 CCaGCaCCAGCtCCaGcaGCcGAAGAGACn
>Allfam_Fam_22_25_3  Nr. of seq. 3 Alignment length(with gaps) = 28 Alignment score = 0.599206 
 TTTAGAATTTcaGAAnTTTcgGAaT
>Allfam_Fam_23_26_3  Nr. of seq. 3 Alignment length(with gaps) = 28 Alignment score = 0.626984 
 AATTCCCGCCAAAatntttaaTTTTG
>Allfam_Fam_24_23_3  Nr. of seq. 3 Alignment length(with gaps) = 27 Alignment score = 0.580247 
 aAAGCCTAAAAAGtCCngGcCTa
>Allfam_Fam_25_24_3  Nr. of seq. 3 Alignment length(with gaps) = 24 Alignment score = 0.833333 
 TCCTTCTTgGCCTTgtCaTCAGCc
>Allfam_Fam_26_21_3  Nr. of seq. 3 Alignment length(with gaps) = 23 Alignment score = 0.647343 
 atTTTTGAcCaAAAATTAGtc
>Allfam_Fam_27_19_3  Nr. of seq. 3 Alignment length(with gaps) = 22 Alignment score = 0.651515 
 cTAAGCCTAAGCCtAAGnn
>Allfam_Fam_28_22_3  Nr. of seq. 3 Alignment length(with gaps) = 22 Alignment score = 0.621212 
 GTnGATTTACGGnAGctTctgt
>Allfam_Fam_29_21_3  Nr. of seq. 3 Alignment length(with gaps) = 22 Alignment score = 0.580808 
 aAGCcnATTTtGanCnATTTT
>Allfam_Fam_30_18_3  Nr. of seq. 3 Alignment length(with gaps) = 21 Alignment score = 0.613757 
 CgaAAAAAAATCcCGGaA
>Allfam_Fam_31_19_3  Nr. of seq. 3 Alignment length(with gaps) = 21 Alignment score = 0.671958 
 TaGAgGtCCCAAAAAAaAn
>Allfam_Fam_32_21_3  Nr. of seq. 3 Alignment length(with gaps) = 21 Alignment score = 0.703704 
 ATGGcCTAGAaTTccAnAAtG
>Allfam_Fam_33_20_3  Nr. of seq. 3 Alignment length(with gaps) = 21 Alignment score = 0.650794 
 tTTGAntTTTTnAgTCnAAA
>Allfam_Fam_34_17_3  Nr. of seq. 3 Alignment length(with gaps) = 18 Alignment score = 0.660494 
 TCTCtTTTACTACcgan
>Allfam_Fam_35_17_3  Nr. of seq. 3 Alignment length(with gaps) = 17 Alignment score = 0.790850 
 CTCaTTGACTACatTTg
>Allfam_Fam_36_16_3  Nr. of seq. 3 Alignment length(with gaps) = 16 Alignment score = 0.694444 
 TCTGTctgTCTGTnTg
>Allfam_Fam_37_16_3  Nr. of seq. 3 Alignment length(with gaps) = 16 Alignment score = 0.666667 
 CTcttAGGCTcttAGG
>Allfam_Fam_38_16_3  Nr. of seq. 3 Alignment length(with gaps) = 16 Alignment score = 0.777778 
 cGGAAGCCCGgAAGcc
>Allfam_Fam_39_16_3  Nr. of seq. 3 Alignment length(with gaps) = 16 Alignment score = 0.680556 
 tAGTTGCgAAnTgTCn
>Allfam_Fam_40_12_3  Nr. of seq. 3 Alignment length(with gaps) = 15 Alignment score = 0.548148 
 aGGatGTGGAGG
>Allfam_Fam_41_15_3  Nr. of seq. 3 Alignment length(with gaps) = 15 Alignment score = 0.940741 
 GAAACCgGACATTTC
>Allfam_Fam_42_14_3  Nr. of seq. 3 Alignment length(with gaps) = 14 Alignment score = 0.682540 
 GnCCCTAGnCCcTA
>Allfam_Fam_43_12_3  Nr. of seq. 3 Alignment length(with gaps) = 14 Alignment score = 0.674603 
 TAAaAATaAAAA
>Allfam_Fam_44_10_3  Nr. of seq. 3 Alignment length(with gaps) = 13 Alignment score = 0.632479 
 AAAAAAaTCG
>Allfam_Fam_45_12_3  Nr. of seq. 3 Alignment length(with gaps) = 12 Alignment score = 0.851852 
 TAgGTATAgGTA
>Allfam_Fam_46_11_3  Nr. of seq. 3 Alignment length(with gaps) = 11 Alignment score = 0.656566 
 TgGctGAAAAa
>Allfam_Fam_47_11_3  Nr. of seq. 3 Alignment length(with gaps) = 11 Alignment score = 0.757576 
 AGcCtTaAAAT
>Allfam_Fam_48_10_3  Nr. of seq. 3 Alignment length(with gaps) = 10 Alignment score = 0.733333 
 CGAGActCaA
>Allfam_Fam_49_234_2  Nr. of seq. 2 Alignment length(with gaps) = 234 Alignment score = 0.709402 
 ACAcacCGTGCTgaaAACaTTCAaGAcaTTCCacTcTCaCAacCgaaGTCAaagCTTATCCATCcGAaTTCAGCTAcGAGAAaCTaCCAGAaCAcGTTGTTCCAGTTGTgGTGGAaGAAACcGAGAAGAAGGAcGAGCCATCaTTGAAATCcAAGATTACcGGAcTcTTCAAGAAGTCAcCagCTCATgCTcGACTATCCAATCTCcGAACAATACGAcGGACCAcTcGAaTCa
>Allfam_Fam_50_181_2  Nr. of seq. 2 Alignment length(with gaps) = 181 Alignment score = 0.701657 
 TCTAAAGGCCATAACTCAgCCAAAAATacTAAaATCTCCTTGAAATTTTGaGAcATCTTAGATAAGATaTAGATCTATATTgAaaCaAAAAATaAAGAAgaTGagAcagAccgAAAAcATTTTTATAGGcCaTAGAAgTTTTaATAGGAGAAgaaCATAttTAATTTcAaaGTcaCcaGAC
>Allfam_Fam_51_108_2  Nr. of seq. 2 Alignment length(with gaps) = 108 Alignment score = 0.802469 
 GGAGAaaGaTATGCCAAGAAaGTcCCAgCTGACAAcAAGATcCTcCAAGGaGATGGcCAACAgTTCGAAGCaAAaACACAGAAcCAAGAaGACTTCACTCACATCAGT
>Allfam_Fam_52_73_2  Nr. of seq. 2 Alignment length(with gaps) = 73 Alignment score = 0.636986 
 GGTCTGCTAAaTaaaActTTGTAGTTTGTAGTCTAGCAGACCaAAATTTaTTaAAAACtgCagaaaaTTGatg
>Allfam_Fam_53_49_2  Nr. of seq. 2 Alignment length(with gaps) = 49 Alignment score = 0.636054 
 TCCTTcTTaGCCTTGgCaTCAGcaTCagcCTTGGTCTTgGCTTCaAGag
>Allfam_Fam_54_45_2  Nr. of seq. 2 Alignment length(with gaps) = 45 Alignment score = 0.703704 
 CaTCcACCaCaACcaCTGAaGCTCCAACCACCACaACCAaGaAAC
>Allfam_Fam_55_43_2  Nr. of seq. 2 Alignment length(with gaps) = 43 Alignment score = 0.662791 
 CcgAAAAtTTTCcaaAACCGGCAATTGCCaAAaTTGCCGAacg
>Allfam_Fam_56_40_2  Nr. of seq. 2 Alignment length(with gaps) = 40 Alignment score = 0.666667 
 GTCCGGATGTCCacgAgtTTGcCTGTgTgTCTGTCTGTaT
>Allfam_Fam_57_38_2  Nr. of seq. 2 Alignment length(with gaps) = 38 Alignment score = 0.640351 
 GaAATTCAAATTTTaattcTgtgAAAAtATTTTGGCGG
>Allfam_Fam_58_36_2  Nr. of seq. 2 Alignment length(with gaps) = 36 Alignment score = 0.648148 
 TTTTCCGGAAAATAcATTctaAAAaTAATcTcTaAC
>Allfam_Fam_59_34_2  Nr. of seq. 2 Alignment length(with gaps) = 34 Alignment score = 0.651961 
 gaagtcGGAAGTCGGAAGTAAAATTccTaATCCg
>Allfam_Fam_60_33_2  Nr. of seq. 2 Alignment length(with gaps) = 33 Alignment score = 0.656566 
 aAAAATCgATTTTcTCggAAAAcgATTTTCCAG
>Allfam_Fam_61_33_2  Nr. of seq. 2 Alignment length(with gaps) = 33 Alignment score = 0.656566 
 GCAaTTGCAcAagTCgAAaATTAgCAaTAGAGC
>Allfam_Fam_62_33_2  Nr. of seq. 2 Alignment length(with gaps) = 33 Alignment score = 0.717172 
 ATCCTCCTTGgcaacCTCCAGCaTATCCaCCGG
>Allfam_Fam_63_32_2  Nr. of seq. 2 Alignment length(with gaps) = 32 Alignment score = 0.713542 
 CTAcAAACTACAaAAaCTgAGACTAcAGAAGa
>Allfam_Fam_64_32_2  Nr. of seq. 2 Alignment length(with gaps) = 32 Alignment score = 0.645833 
 AGcCATTTTTGaCCaATTTTaaGaCaATTTgC
>Allfam_Fam_65_30_2  Nr. of seq. 2 Alignment length(with gaps) = 30 Alignment score = 0.666667 
 TGACCTAATTTTcTcGtAtTTTCTAggTCa
>Allfam_Fam_66_29_2  Nr. of seq. 2 Alignment length(with gaps) = 29 Alignment score = 0.632184 
 GATTCCACCTcCACCAGCTCCgattctcc
>Allfam_Fam_67_29_2  Nr. of seq. 2 Alignment length(with gaps) = 29 Alignment score = 0.632184 
 ATTTACGGAGCTaaAaGtcTTAtATGTgG
>Allfam_Fam_68_28_2  Nr. of seq. 2 Alignment length(with gaps) = 28 Alignment score = 0.630952 
 CATCCGGACAgACAGACAcaCagatGGA
>Allfam_Fam_69_27_2  Nr. of seq. 2 Alignment length(with gaps) = 27 Alignment score = 0.703704 
 aaAGACTACaaAGACTACaaAGACTAC
>Allfam_Fam_70_27_2  Nr. of seq. 2 Alignment length(with gaps) = 27 Alignment score = 0.703704 
 TACaGTaCcTACAGTGCcTACaGTGCc
>Allfam_Fam_71_26_2  Nr. of seq. 2 Alignment length(with gaps) = 26 Alignment score = 0.685897 
 TTCTGATTTTTaAAAATcAgAAAaaa
>Allfam_Fam_72_26_2  Nr. of seq. 2 Alignment length(with gaps) = 26 Alignment score = 0.756410 
 GATCCTAGAaACTACaGTAACcCCag
>Allfam_Fam_73_26_2  Nr. of seq. 2 Alignment length(with gaps) = 26 Alignment score = 0.717949 
 TTTTCGaAAAAgTTTTCGGaCcAAAc
>Allfam_Fam_74_26_2  Nr. of seq. 2 Alignment length(with gaps) = 26 Alignment score = 0.698718 
 ATTGAAATCTaGgTCATgaCCTAaAa
>Allfam_Fam_75_25_2  Nr. of seq. 2 Alignment length(with gaps) = 25 Alignment score = 0.713333 
 GGTCCGATCCGGcCTGGCCTggtcc
>Allfam_Fam_76_25_2  Nr. of seq. 2 Alignment length(with gaps) = 25 Alignment score = 0.686667 
 TATTTTTGTAaTTTTgTAAnTTaaa
>Allfam_Fam_77_24_2  Nr. of seq. 2 Alignment length(with gaps) = 24 Alignment score = 0.638889 
 AAgAtTCGcAAAATTTCcaAcAAA
>Allfam_Fam_78_23_2  Nr. of seq. 2 Alignment length(with gaps) = 23 Alignment score = 0.652174 
 CAgAATTTTTTTCccaAgTTTTT
>Allfam_Fam_79_23_2  Nr. of seq. 2 Alignment length(with gaps) = 23 Alignment score = 0.666667 
 TGGcTgAAAAATAGacAAnTTTT
>Allfam_Fam_80_23_2  Nr. of seq. 2 Alignment length(with gaps) = 23 Alignment score = 0.659420 
 CTGAGGCTaaCTgAGAtTTTTGg
>Allfam_Fam_81_23_2  Nr. of seq. 2 Alignment length(with gaps) = 23 Alignment score = 0.659420 
 TaTCaACAAGTTGTGTTTtTgac
>Allfam_Fam_82_23_2  Nr. of seq. 2 Alignment length(with gaps) = 23 Alignment score = 0.681159 
 tTgGTGGCCTAACTTTTccTgAT
>Allfam_Fam_83_23_2  Nr. of seq. 2 Alignment length(with gaps) = 23 Alignment score = 0.681159 
 CCGCCCACTaTTGacccTTAGCT
>Allfam_Fam_84_23_2  Nr. of seq. 2 Alignment length(with gaps) = 23 Alignment score = 0.659420 
 AAAATcAaCccAAAATCATGAat
>Allfam_Fam_85_23_2  Nr. of seq. 2 Alignment length(with gaps) = 23 Alignment score = 0.681159 
 AAATCAGAATTgATTaAAaaaGA
>Allfam_Fam_86_22_2  Nr. of seq. 2 Alignment length(with gaps) = 22 Alignment score = 0.636364 
 AGCCAAAAtcAtGGGTTTcaAG
>Allfam_Fam_87_22_2  Nr. of seq. 2 Alignment length(with gaps) = 22 Alignment score = 0.666667 
 GGCAAtTTGCcAcAaAAAACct
>Allfam_Fam_88_22_2  Nr. of seq. 2 Alignment length(with gaps) = 22 Alignment score = 0.674242 
 aCAAATTTaAGtcATTTgAGGC
>Allfam_Fam_89_22_2  Nr. of seq. 2 Alignment length(with gaps) = 22 Alignment score = 0.651515 
 GCCTGACaGaCCTGAGcaCAtg
>Allfam_Fam_90_22_2  Nr. of seq. 2 Alignment length(with gaps) = 22 Alignment score = 0.696970 
 TACAGTAAgCcCAgaAAAAAGC
>Allfam_Fam_91_22_2  Nr. of seq. 2 Alignment length(with gaps) = 22 Alignment score = 0.643939 
 TACAGTAaTCCTaGaGagTCAc
>Allfam_Fam_92_22_2  Nr. of seq. 2 Alignment length(with gaps) = 22 Alignment score = 0.674242 
 aTcTACaGTAATcTCCATTTTg
>Allfam_Fam_93_22_2  Nr. of seq. 2 Alignment length(with gaps) = 22 Alignment score = 0.681818 
 CATTTTTCAaGaTTTTcTaGgC
>Allfam_Fam_94_22_2  Nr. of seq. 2 Alignment length(with gaps) = 22 Alignment score = 0.712121 
 TTTTaAGTCGaTTTTtGACTaT
>Allfam_Fam_95_22_2  Nr. of seq. 2 Alignment length(with gaps) = 22 Alignment score = 0.666667 
 CTACAAAcTacAaCtGCCTAGG
>Allfam_Fam_96_22_2  Nr. of seq. 2 Alignment length(with gaps) = 22 Alignment score = 0.643939 
 AAaAGCCTaAAAAAaCcCAaAc
>Allfam_Fam_97_22_2  Nr. of seq. 2 Alignment length(with gaps) = 22 Alignment score = 0.689394 
 gCTtAAAATgCaCATTTTTgAa
>Allfam_Fam_98_22_2  Nr. of seq. 2 Alignment length(with gaps) = 22 Alignment score = 0.643939 
 AaGTgaAAAaTTcAAATTTATt
>Allfam_Fam_99_21_2  Nr. of seq. 2 Alignment length(with gaps) = 21 Alignment score = 0.650794 
 AAATTCTGatGTccTTAAAaA
>Allfam_Fam_100_21_2  Nr. of seq. 2 Alignment length(with gaps) = 21 Alignment score = 0.650794 
 AAAAATCGATaAAATcTattg
>Allfam_Fam_101_21_2  Nr. of seq. 2 Alignment length(with gaps) = 21 Alignment score = 0.682540 
 AGcCTCAGgAAAAATTCCagA
>Allfam_Fam_102_21_2  Nr. of seq. 2 Alignment length(with gaps) = 21 Alignment score = 0.650794 
 GaCCTAGAATCcCaAcAaCAT
>Allfam_Fam_103_21_2  Nr. of seq. 2 Alignment length(with gaps) = 21 Alignment score = 0.706349 
 TGTCGATTTACGacGaTCgAa
>Allfam_Fam_104_21_2  Nr. of seq. 2 Alignment length(with gaps) = 21 Alignment score = 0.650794 
 TGGcAAagTTCTacCGAAATT
>Allfam_Fam_105_21_2  Nr. of seq. 2 Alignment length(with gaps) = 21 Alignment score = 0.714286 
 gaAAAAtAGCTTAAAaTTGAT
>Allfam_Fam_106_21_2  Nr. of seq. 2 Alignment length(with gaps) = 21 Alignment score = 0.936508 
 GATTCaGTCGAGGTACTGGTG
>Allfam_Fam_107_21_2  Nr. of seq. 2 Alignment length(with gaps) = 21 Alignment score = 0.698413 
 CTACAAACTACAaaATgaAaA
>Allfam_Fam_108_21_2  Nr. of seq. 2 Alignment length(with gaps) = 21 Alignment score = 0.682540 
 CaaCTACCACAACaACaGcAC
>Allfam_Fam_109_20_2  Nr. of seq. 2 Alignment length(with gaps) = 20 Alignment score = 0.633333 
 AAATTGaCGGcaAATTaaGA
>Allfam_Fam_110_20_2  Nr. of seq. 2 Alignment length(with gaps) = 20 Alignment score = 0.683333 
 aTgTTTAcTAcGGCCTAGAA
>Allfam_Fam_111_20_2  Nr. of seq. 2 Alignment length(with gaps) = 20 Alignment score = 0.700000 
 TTTaGGCCGTTaCaGGCCGa
>Allfam_Fam_112_20_2  Nr. of seq. 2 Alignment length(with gaps) = 20 Alignment score = 0.708333 
 TCAAAGGACCtCgATAaTTg
>Allfam_Fam_113_20_2  Nr. of seq. 2 Alignment length(with gaps) = 20 Alignment score = 0.641667 
 TTTATTTaTaTAATTcAAga
>Allfam_Fam_114_20_2  Nr. of seq. 2 Alignment length(with gaps) = 20 Alignment score = 0.633333 
 TTTTaTgTATTCgTGcGCaC
>Allfam_Fam_115_20_2  Nr. of seq. 2 Alignment length(with gaps) = 20 Alignment score = 0.666667 
 CTTAaCCTCTACAaAcagtC
>Allfam_Fam_116_20_2  Nr. of seq. 2 Alignment length(with gaps) = 20 Alignment score = 0.666667 
 TCAACTaCTATaccTTaGAC
>Allfam_Fam_117_20_2  Nr. of seq. 2 Alignment length(with gaps) = 20 Alignment score = 0.666667 
 TGGcCTAGaaTCCCAAaAaG
>Allfam_Fam_118_20_2  Nr. of seq. 2 Alignment length(with gaps) = 20 Alignment score = 0.733333 
 TcAGCCcAaTTTTTGAGGaC
>Allfam_Fam_119_19_2  Nr. of seq. 2 Alignment length(with gaps) = 19 Alignment score = 0.640351 
 AATAGCAGTTGAtcACccc
>Allfam_Fam_120_19_2  Nr. of seq. 2 Alignment length(with gaps) = 19 Alignment score = 0.657895 
 AAAgaTTCAAAAcTTTTTc
>Allfam_Fam_121_19_2  Nr. of seq. 2 Alignment length(with gaps) = 19 Alignment score = 0.684211 
 ATTCcTCCtTccTTTTCTC
>Allfam_Fam_122_19_2  Nr. of seq. 2 Alignment length(with gaps) = 19 Alignment score = 0.754386 
 TTTTGAAaAAAAaAATTaT
>Allfam_Fam_123_19_2  Nr. of seq. 2 Alignment length(with gaps) = 19 Alignment score = 0.789474 
 GAAaTGCGCCAAGaCACaA
>Allfam_Fam_124_19_2  Nr. of seq. 2 Alignment length(with gaps) = 19 Alignment score = 0.719298 
 TGACGCaTTTTCaGTGccT
>Allfam_Fam_125_19_2  Nr. of seq. 2 Alignment length(with gaps) = 19 Alignment score = 0.649123 
 AaTGGTcCCATGGcAcTTc
>Allfam_Fam_126_19_2  Nr. of seq. 2 Alignment length(with gaps) = 19 Alignment score = 0.649123 
 gCCTAAaCcCAAGaGTaAG
>Allfam_Fam_127_18_2  Nr. of seq. 2 Alignment length(with gaps) = 18 Alignment score = 0.629630 
 TATAATgcATATAAtgTA
>Allfam_Fam_128_18_2  Nr. of seq. 2 Alignment length(with gaps) = 18 Alignment score = 0.629630 
 AcCaTGACCTanTTTTTA
>Allfam_Fam_129_18_2  Nr. of seq. 2 Alignment length(with gaps) = 18 Alignment score = 0.629630 
 GAgTTcCTGGATTggAAG
>Allfam_Fam_130_18_2  Nr. of seq. 2 Alignment length(with gaps) = 18 Alignment score = 0.666667 
 TTaATGGGttTTAAgGTT
>Allfam_Fam_131_18_2  Nr. of seq. 2 Alignment length(with gaps) = 18 Alignment score = 0.703704 
 aGgGACaAAAAAcAGGAG
>Allfam_Fam_132_18_2  Nr. of seq. 2 Alignment length(with gaps) = 18 Alignment score = 0.629630 
 CCAcaTCCACcGTaTCCa
>Allfam_Fam_133_18_2  Nr. of seq. 2 Alignment length(with gaps) = 18 Alignment score = 0.629630 
 TTGTaGaTCAAcGGgGgC
>Allfam_Fam_134_17_2  Nr. of seq. 2 Alignment length(with gaps) = 17 Alignment score = 0.686275 
 AATCTcaGAATCtTCAG
>Allfam_Fam_135_17_2  Nr. of seq. 2 Alignment length(with gaps) = 17 Alignment score = 0.656863 
 GaAATCTGACgaATATa
>Allfam_Fam_136_17_2  Nr. of seq. 2 Alignment length(with gaps) = 17 Alignment score = 0.686275 
 GATCcAAgGATcCTAAG
>Allfam_Fam_137_17_2  Nr. of seq. 2 Alignment length(with gaps) = 17 Alignment score = 0.647059 
 TcAaAgTTTTcTAATTC
>Allfam_Fam_138_17_2  Nr. of seq. 2 Alignment length(with gaps) = 17 Alignment score = 0.647059 
 cTCTaGGAAcTCaGAAA
>Allfam_Fam_139_16_2  Nr. of seq. 2 Alignment length(with gaps) = 16 Alignment score = 0.635417 
 GTACTGTAGGGagagg
>Allfam_Fam_140_16_2  Nr. of seq. 2 Alignment length(with gaps) = 16 Alignment score = 0.718750 
 GGTcCTgGGGTCCTGg
>Allfam_Fam_141_16_2  Nr. of seq. 2 Alignment length(with gaps) = 16 Alignment score = 0.802083 
 ACGCTATaACGCTATa
>Allfam_Fam_142_16_2  Nr. of seq. 2 Alignment length(with gaps) = 16 Alignment score = 0.708333 
 TaTAAGCaTATaAGCT
>Allfam_Fam_143_16_2  Nr. of seq. 2 Alignment length(with gaps) = 16 Alignment score = 0.708333 
 CtGAAAAATTTTGagG
>Allfam_Fam_144_16_2  Nr. of seq. 2 Alignment length(with gaps) = 16 Alignment score = 0.697917 
 AAAcAAGTTTTaaAAt
>Allfam_Fam_145_16_2  Nr. of seq. 2 Alignment length(with gaps) = 16 Alignment score = 0.708333 
 AaAATTTTAaGCTTgT
>Allfam_Fam_146_16_2  Nr. of seq. 2 Alignment length(with gaps) = 16 Alignment score = 0.666667 
 ACCCAgGgACcCATAg
>Allfam_Fam_147_16_2  Nr. of seq. 2 Alignment length(with gaps) = 16 Alignment score = 0.750000 
 AaATTCAGAAAccCAG
>Allfam_Fam_148_16_2  Nr. of seq. 2 Alignment length(with gaps) = 16 Alignment score = 0.833333 
 GaTCCAGGGaTCCAGG
>Allfam_Fam_149_16_2  Nr. of seq. 2 Alignment length(with gaps) = 16 Alignment score = 0.666667 
 TCCAAaaTTCCGAaAc
>Allfam_Fam_150_16_2  Nr. of seq. 2 Alignment length(with gaps) = 16 Alignment score = 0.666667 
 TGGTCCTcTGGcCCac
>Allfam_Fam_151_16_2  Nr. of seq. 2 Alignment length(with gaps) = 16 Alignment score = 0.666667 
 AATTcCGGcAAaCGGc
>Allfam_Fam_152_15_2  Nr. of seq. 2 Alignment length(with gaps) = 15 Alignment score = 0.655556 
 AATTTTTGtGCtATt
>Allfam_Fam_153_15_2  Nr. of seq. 2 Alignment length(with gaps) = 15 Alignment score = 0.688889 
 GaTACAGTAAtCCCa
>Allfam_Fam_154_15_2  Nr. of seq. 2 Alignment length(with gaps) = 15 Alignment score = 0.655556 
 TCaATAATaAAaAAg
>Allfam_Fam_155_15_2  Nr. of seq. 2 Alignment length(with gaps) = 15 Alignment score = 0.644444 
 aGaAAaATTTTcTTT
>Allfam_Fam_156_14_2  Nr. of seq. 2 Alignment length(with gaps) = 14 Alignment score = 0.690476 
 GTTGCGAgTTGCga
>Allfam_Fam_157_14_2  Nr. of seq. 2 Alignment length(with gaps) = 14 Alignment score = 0.642857 
 CTACCTAcaTATta
>Allfam_Fam_158_14_2  Nr. of seq. 2 Alignment length(with gaps) = 14 Alignment score = 0.666667 
 CCGcGCCTGGatCT
>Allfam_Fam_159_14_2  Nr. of seq. 2 Alignment length(with gaps) = 14 Alignment score = 0.809524 
 TCCTTaTTCCTTaT
>Allfam_Fam_160_14_2  Nr. of seq. 2 Alignment length(with gaps) = 14 Alignment score = 0.714286 
 AATTacAAATTGgA
>Allfam_Fam_161_13_2  Nr. of seq. 2 Alignment length(with gaps) = 13 Alignment score = 0.705128 
 ACATTTTCgcAAt
>Allfam_Fam_162_13_2  Nr. of seq. 2 Alignment length(with gaps) = 13 Alignment score = 0.641026 
 AGTTATATgAGga
>Allfam_Fam_163_12_2  Nr. of seq. 2 Alignment length(with gaps) = 12 Alignment score = 0.666667 
 CCtGGTcCTGGT
>Allfam_Fam_164_12_2  Nr. of seq. 2 Alignment length(with gaps) = 12 Alignment score = 0.694444 
 CcATCCATCCgt
>Allfam_Fam_165_12_2  Nr. of seq. 2 Alignment length(with gaps) = 12 Alignment score = 0.694444 
 aTAATTTTTAaa
>Allfam_Fam_166_12_2  Nr. of seq. 2 Alignment length(with gaps) = 12 Alignment score = 0.722222 
 CAGAATATAtaC
>Allfam_Fam_167_11_2  Nr. of seq. 2 Alignment length(with gaps) = 11 Alignment score = 0.651515 
 tGACAacTTCA
>Allfam_Fam_168_11_2  Nr. of seq. 2 Alignment length(with gaps) = 11 Alignment score = 0.696970 
 TCGCaTAaCTT
>Allfam_Fam_169_11_2  Nr. of seq. 2 Alignment length(with gaps) = 11 Alignment score = 0.651515 
 aTAaTTTAATg
>Allfam_Fam_170_11_2  Nr. of seq. 2 Alignment length(with gaps) = 11 Alignment score = 0.651515 
 GCAaATaTTTt
>Allfam_Fam_171_11_2  Nr. of seq. 2 Alignment length(with gaps) = 11 Alignment score = 0.636364 
 AaTCaTGGTcG
>Allfam_Fam_172_11_2  Nr. of seq. 2 Alignment length(with gaps) = 11 Alignment score = 0.757576 
 CAgCGCCTaAC
>Allfam_Fam_173_11_2  Nr. of seq. 2 Alignment length(with gaps) = 11 Alignment score = 0.636364 
 AAAaagGCCCA
>Allfam_Fam_174_11_2  Nr. of seq. 2 Alignment length(with gaps) = 11 Alignment score = 0.757576 
 ATcGTAAgCCT
>Allfam_Fam_175_11_2  Nr. of seq. 2 Alignment length(with gaps) = 11 Alignment score = 0.636364 
 TaGAGCacTTT
>Allfam_Fam_176_10_2  Nr. of seq. 2 Alignment length(with gaps) = 10 Alignment score = 0.733333 
 GACCAgcCTA
>Allfam_Fam_177_10_2  Nr. of seq. 2 Alignment length(with gaps) = 10 Alignment score = 0.733333 
 CGATTTcaGC
>Allfam_Fam_178_10_2  Nr. of seq. 2 Alignment length(with gaps) = 10 Alignment score = 0.733333 
 cTTCAGaATC
>Allfam_Fam_179_254_1  Nr. of seq. 1 Alignment length(with gaps) = 254 Alignment score = 0.000000 
 TTTTTTTGATTTTTTGTCATAGAAACGTTCTACATTCAATTTCAAGTTACGTCCCAAAATTTCAGGCCCAAATCTCTTATTTGAACAAAGTTATTAAGGATTGTTCTAAGCATGTACTTAAGCCAAAATTCGGTTTCAGGCTTTTGTCCATAACTTCGTATCGAGAAGAGATCTCGATCTGATATTCGAATTCGGTACCTAAATTTGAATGTAAAACGTTTTCATAACAAAAAATCTCAAAAAATTGACAAACA
>Allfam_Fam_180_226_1  Nr. of seq. 1 Alignment length(with gaps) = 226 Alignment score = 0.000000 
 AAATAGTTCATCTACAGCCCTAACTTTTAGTGCGTATTTTATTATTAAATGAAAACGACCATTTATAAGCAAAAATAGATAAATTTACGAAACTTTGAAAAATCACAAATCACTTCAAACCAACTTTTTTAGAAAAGTCTTTCAGAAACTTTGTAGCAAATTCCAAGCTCTTTCAGAAGATACCAAAAACATCCCAGTAGGTACAAGAAGCTCCAAGCAGTTACAG
>Allfam_Fam_181_222_1  Nr. of seq. 1 Alignment length(with gaps) = 222 Alignment score = 0.000000 
 TTCTGATTAGACAACTACCTGATGCTGTCATCGGTGTCACATGCCGTAACCAACCATTCAGATTTGGGTTTTTCGAAAATACAAACTGCATTGAGAAATTGCGTATTTGGCTCGTGAGAGCACAAACTACATAATTCTAATTTTAATCCATTTCCTCCAGATAAATTACAGCCAGGCCAAAGCAGCAACTCGATAGATTTACTCATTCCAATCAGATTACTC
>Allfam_Fam_182_218_1  Nr. of seq. 1 Alignment length(with gaps) = 218 Alignment score = 0.000000 
 GGACTTGAAATCAGGGAATTATTGATTTAGTTTTTAGAAGCTTCTCAATTTTAACAGAATGATCAGATCAAATGATTCGTATAGACAGTGCATGTAAAGACGCTGGTCGTTGCTCAAAAAGCCCCGGCCCCCCGTCGGGAAGAGACAGAATTCACATACAACTGACTAATAAACCGCTCAATACAGACCGCCCCATTAAAATTATAAAAGGATGAAAG
>Allfam_Fam_183_200_1  Nr. of seq. 1 Alignment length(with gaps) = 200 Alignment score = 0.000000 
 AAATCTTTCAAAATCTAGGACCTACTCAAAAAGGAGAGGAAGATTCTTAAGATTTTCAAAGAATTCAGAAGACAGGTTCCAATCTTCAATACACTTTCGAACACAGCTAAACCTTTGACTGACCGAAATATCAGTCAGCCATAGCCGTCGGGGCTCGAAAGTGTAAAGGAAACCGGGAAATTGTCAAAAGAATACTAAGA
>Allfam_Fam_184_200_1  Nr. of seq. 1 Alignment length(with gaps) = 200 Alignment score = 0.000000 
 TGTGGTCCAGAAGGTATGACTGAAAATTCACTTTTTCTGCTTGAACTTGGCAGATTTAAAATTTTTCAAAATGCTGTTTTCAAATTCTGAAAGAACTTAAAATTTGCTACAAAATGGCTACGGGAATTTCTAAAAAAGTTAGTTTCAAGCCAGAAATTAATTTTCAAAAATTGGAAAATCTATTAATTTTGTATATAAAT
>Allfam_Fam_185_199_1  Nr. of seq. 1 Alignment length(with gaps) = 199 Alignment score = 0.000000 
 CAGAGATCAGTATGGTCAAATCAAACAAACATAAAAACAAAGAATCAAATTAAAATAGAGAAGGAGTGAGACATACGAATGGATTTCACTAGAACTTGCAGGCAATTTTAAAAAGAAACTCTATCCATCTGTATGCTCCAAAAGACCACTGAAACCGTCGAATGGACCTCCGAAGAAGCGCAGACCCCCGAAGGAAAAG
>Allfam_Fam_186_194_1  Nr. of seq. 1 Alignment length(with gaps) = 194 Alignment score = 0.000000 
 TCTCTAAATATCTCTGTTCGTATTACAGATACAGAAAAACGGTTTTCACCATTCGAACGAGCATATTTTCTTACATCAGATTCTATGGATTTCTAATTTCCTCACCCGTTTAGTTTTTATTTAAAACCAAAAAAGTGCTCATTTCCACGCGACATCATCATTTCCTAGGTTTTCCATACCTCGAAATATACAAA
>Allfam_Fam_187_192_1  Nr. of seq. 1 Alignment length(with gaps) = 192 Alignment score = 0.000000 
 TTGTCAACTAATAAAATGCTAAGTAGATAAAATTGTACTCAATTTGTCAGTTGATCAATTTTTCTGTATCTATCAAGGAAACCGAGATATAGAACATCAATCCTTCCGTATCGCTATCCAGGCAGCAAGTGCGCTCTGCTGCTTTTCTGTTCAGACGCTCATATCTCAATCAGGAAAAACGACATCAAAAAG
>Allfam_Fam_188_192_1  Nr. of seq. 1 Alignment length(with gaps) = 192 Alignment score = 0.000000 
 TTCAGCTTCATTTTTCACCAAATTCAAAATAACTCATTTCATTCAGATCCTACTANAAAAAGAAAACCACCAATCGAAAGAACTCGTTGATTTACATCAAGTTCTATGGTTAATCTNTTTTCTCATCTTCTTATTTCATTTTTATGATCAAAAAACTGTCCGCGAGAAATCAATTTGACATTTTCGCCACTT
>Allfam_Fam_189_192_1  Nr. of seq. 1 Alignment length(with gaps) = 192 Alignment score = 0.000000 
 GTCCGATGAAAACGAAATGAGTTGCGTGTGATTTACTGAATTTCAGCATTCAATTTGGGCGAAAATTAGAAAATGAAGTCTTGCACAGCGTTTTTCGATTGTGAAACAAGAAAATAAGAAAAAGTGGACATTCTATCCATAGAACTAGAACNAACTCAACGAGATCTTTCTAATGGTATTTTCAGTATTACT
>Allfam_Fam_190_191_1  Nr. of seq. 1 Alignment length(with gaps) = 191 Alignment score = 0.000000 
 TTTCTCTATCAATATGACCTAATTTTATAAAATTTCCGTGAAAAATAAAGCCGTAATAAAGGATGGCCGATGACGTAAAAGTTGGTCCATTTCTTGGGTTTGTCAAACGTTTTTTCAACACATTTTCATTCGTAACTGTGTCAGTTTTGGTCGGAGCGCAAAGATTTTTATACCAATCGAAAGAGCTNGTT
>Allfam_Fam_191_189_1  Nr. of seq. 1 Alignment length(with gaps) = 189 Alignment score = 0.000000 
 ACGAAGTTGGTTGCTGGTTTTATTGAAAGGCTCTGTTTTCTAGGACCGGAGTGTCGATCAAAAAAGTAAAATATGGGAAATCCAAACGGTGGATTATCTTCTGATTGACCTGAAAAACCTCTTGTCAATTTCCCATTCTGAATGGATCCAAATTGACTGTGTAATGCATCATAATTCCTGACGAAACTG
>Allfam_Fam_192_185_1  Nr. of seq. 1 Alignment length(with gaps) = 185 Alignment score = 0.000000 
 CTGTAGTTTTTTGTCGCATTAATGCAAATTAAACTTCATTCTATAGAAAAATTGTAGAGCATCTTTTTAAAATAAAAATGAATTCAAAATCTTAAAAATGAGCAAAGTTATGAAAGTTTGAAAATTTGAAATTTTCAACAAAAATTTTTTTTGGAAATTTTGGGTCTCGGAAAGGTGCCGGGGTA
>Allfam_Fam_193_184_1  Nr. of seq. 1 Alignment length(with gaps) = 184 Alignment score = 0.000000 
 GGCATCCAACCGGTCCGCACGTGTGCTCTTCCGGTCAAGGATCTCTGACAAGATAGATCCAGTGACCTTCCGAAGCACGTTGCCTGACAGATCGCGGTGGTTGGGCATCCAAAGTGTCTCATTGCTGTGTGGTGTAGGCGCACCTCAGACTATGAGCCTTCGACTNATCCCTCTTGGGTCAGTC
>Allfam_Fam_194_184_1  Nr. of seq. 1 Alignment length(with gaps) = 184 Alignment score = 0.000000 
 GAATACAGAACACCAATTATGTCCGAGAAAAAGATCCNACTCAGAATATNAACATANTCGAATTTGTCGGATGTATAAAGATTCCCGAAGACACTTTCCAATTACCCAAATTGTTCATATTCTAAATNANATTCTCTTACTAGAACACTCTTGGCCAATGTACGCAGCCGAACGTATCATAAGT
>Allfam_Fam_195_184_1  Nr. of seq. 1 Alignment length(with gaps) = 184 Alignment score = 0.000000 
 TTCACAAAAGTCTATATGAGAANTTCCAAAACTGTGCTTTCAACGTGTATTGTCTCTAACTTTTTTTCTGGATGAGATATCTGAAAACAGTAAAGTGCATTCGAATTGGCAATGGATTGTCTACTACTGTGCCAATTTTCAGCCAATAACGTTCAAACTGAACAAGGCCGCACACGCTTGAAGT
>Allfam_Fam_196_183_1  Nr. of seq. 1 Alignment length(with gaps) = 183 Alignment score = 0.000000 
 ATAATTTTANTGATTTCTAACCCGGGAGGATTCAAACCCGCGTCTACTGAAGTAAACCTCAGCCCGGATAGTATAGACTCCTTCACCCTCTGATCGAAGTGTGTCTAACCGGTACCGACACAGATAAGAATGGTGGGGGAAGTTAATTTCATAAAAAATACCCTGTTTTTAGGAATTTTAATT
>Allfam_Fam_197_183_1  Nr. of seq. 1 Alignment length(with gaps) = 183 Alignment score = 0.000000 
 AAATCTAATTTTCGGCCGTAAATTGGTGCTTCTGGTCATTTCTTTCGTCTTCTCTAAACAATACAGCTTTGTAGCTATGCGCAAATGAAAGAACGTGTTCGTTTCCACTAATACAATTACTTATCCTGATTATAACTGTCATTCTATGACTCAGACAACTCAATGAGACACAAAAACGGCTGA
>Allfam_Fam_198_182_1  Nr. of seq. 1 Alignment length(with gaps) = 182 Alignment score = 0.000000 
 CATGTCATAATTGTGCTAGAAAGATGCTTTTTAACCACCATGTTGAAAGATTCACTGAAGAGCGATGTCTAGAATAGTCCTCATTTTGAGCGTTTTTTAGGTCAAAATTACCGATTTTCTGTGAATTTTTTCAAGTATTCAACGGAAAGATGGCCGTGTCACTATATTTTAACCAGATTAAG
>Allfam_Fam_199_182_1  Nr. of seq. 1 Alignment length(with gaps) = 182 Alignment score = 0.000000 
 ATAGGCCTATATTGACAGAAAAAATTAAGAAATTTTATCGTTTAGAAACGGATTTATAGGGCCTAGAANTTTTCAATNCAAAAATTTTCATTGAAACTTCAGAGTCCTCTGACTCAAAAGGCAATATCTCTGCCAAAAATGCGGAAACCTATNTTGAAAATTTGAGATATTTTAGANAAGAT
>Allfam_Fam_200_181_1  Nr. of seq. 1 Alignment length(with gaps) = 181 Alignment score = 0.000000 
 TTTTTAACTTTTAAATCCACTAAAACTTGGAATGGTACAGAACATGCAAATTGTAATTTTAAGAACTGAATGTGGTTTCGAATATTCATGGATTGCTTTATTCGAACACTGACTCTGAAATATTTTGCATCCATTTGACTATTAATTGTCATATTATACCGAACACTACTAACTTTACTGG
>Allfam_Fam_201_181_1  Nr. of seq. 1 Alignment length(with gaps) = 181 Alignment score = 0.000000 
 ATTCTTTCTTGTGTCGGATCCTGTAAGACTCGGTCAGTTACGCTGCGAGTAGTCTTACCTATGGGCTGTGTTTACTCACGGTAGACGCGGGATTGAATCCACCCGGGATAGAATATTTTAGAAATTTCATAAAAAGTATCAAAAAACAGTATAATTTCGTTTCTTTATGACTTCCAACACC
>Allfam_Fam_202_181_1  Nr. of seq. 1 Alignment length(with gaps) = 181 Alignment score = 0.000000 
 TTTCTTTATTTTTTTATACAATATAGATCTATGTCTTATCTAACATATCCCAAAATATCTAGGAGATCGTTCGCATTTTAAGCCCCGAAATTTTTCATTTTGAGTCTGATGACTCTGAAAGATAAAAATTTTCTCCTGTTAAAAACTCTAACCCCTATAACTCAAAATTTTGAAGTTGAAA
>Allfam_Fam_203_180_1  Nr. of seq. 1 Alignment length(with gaps) = 180 Alignment score = 0.000000 
 TTTTTCTTAAAATGAAGCAATCGCTAAGATAATTCGGGGATATTTTCCCCAGTGGCTGTAGTGTCAAAAAAACATAATTTGAGCCCTGAGAAATGCCTAGTTAGGGCTGTGCAGCCAGGAATGCAAAAACGAAAATCCCAGTAGAAGTGGGATATAGGGTAAAATTTTGATGAATCACAA
>Allfam_Fam_204_180_1  Nr. of seq. 1 Alignment length(with gaps) = 180 Alignment score = 0.000000 
 CAAAATATCTCTAGTTTTTAAAAAACAGTTCAAATTTTGGGTTCACTCTTATTACTTTACAGTGATTGTTACATTGTAGACTCTGTGGACTTGTCCAACTGTCTACGACGGCATGAGTTTAGTAAAAAGGTTGTACCATGAACTGAATCAAATTGGAAAATTTGGAAAATCTGCGAGAAT
>Allfam_Fam_205_180_1  Nr. of seq. 1 Alignment length(with gaps) = 180 Alignment score = 0.000000 
 TTTTGAGATTTGGTCCAAGTGGACTTTTCTGCCAATACATTTTTTATCAGAACTCAGTCAGTTTTGGACGGATCNCAGAGATTTTTATACCATTCGAAAGCTCTCGTTTTTCTCTATAAAAATGATCTAATTTAAAAAAATTTTGTTCAAAAATAAAGTTGTAGTGACATTTCCGTCAAT
>Allfam_Fam_206_180_1  Nr. of seq. 1 Alignment length(with gaps) = 180 Alignment score = 0.000000 
 AGCAGTTTTCAATGGTACGGAAACCCAGGAAAACAGGGCACGAGAGCGTCATCCTTTTGGCCCATAATAGTATGAAACATGTCAGTTAAAATAGTCTAAACGGTGCCGCTTCAGCTCTCTACAATTGAGGTCATTTGACCTTTCGAATTTCCAGTAAATCTAAGCAATACAGTGAAAAGT
>Allfam_Fam_207_180_1  Nr. of seq. 1 Alignment length(with gaps) = 180 Alignment score = 0.000000 
 AAAATTTCGAGGTAACCAGACTCTAAAATCAATATCACGAAAATTCCTCCTACGATTTTAATGTAAATTTGGGATATTGTAGGTAAGACATTCATCCATCTATAAACAAAAAATTAAGAAATTTCACTTTCAAAATTTTGATTTATAGGGGTTTGAAGATTTTATTAGGCTAAAATAATT
>Allfam_Fam_208_179_1  Nr. of seq. 1 Alignment length(with gaps) = 179 Alignment score = 0.000000 
 CACGTAATAAATAGAATTCGGGTCAGGACGTGTAACGCTTTCTCATGATGATAGGGATGAACAATACGAACAAAATGGTGGTGGCGGTTTTGGGTTATCTATCACGAACCTCGAGATCCAGGCGCTCAAAGTTTCCGTCCGTTCTCAGATTTCCTTCAAAAAGTGCATTTGCAAACTGA
>Allfam_Fam_209_179_1  Nr. of seq. 1 Alignment length(with gaps) = 179 Alignment score = 0.000000 
 TCATAGGACTTCGGCCACACCCATTAAGTTTTGAGAAGCAATAAGAAGCTTGGTAAGCCTTTTTAGAGTCAAATATGATTAGATCTCGTGTGTATGATTTGGTATAAGAACTAGAACCGCCACCGGATCCCACAAGCTAAAGTAGTGTTTCTCTATTTAGAAGCTCCAAATATGAAAAC
>Allfam_Fam_210_178_1  Nr. of seq. 1 Alignment length(with gaps) = 178 Alignment score = 0.000000 
 ATTTCGGAATTAGTTTGAGAATAAAAGAATCCATTAGTATTTGAAATAACGTTCAGTTCTCGAAATTAGATCAGAATAGTTTTATAAAATCCCGAGTTTTGTGGTCTTACGAGTTAAAAAAAAAACATCGTAGTTTATTGCTATAAATTGACAATTAACAATTAAATGGATACAACAC
>Allfam_Fam_211_177_1  Nr. of seq. 1 Alignment length(with gaps) = 177 Alignment score = 0.000000 
 CGTAAATAGGCACAAACATACTAATAAACGTAACTTAAAGCGTTATAACGCGAATTCTAGCGTTTAAATCTCTTAGTAAATTGGGGATATTTTAGAGAAGACTATAATCAGAATTTATTCAAAAAATTAGAAAGATCTAAACCACCAAATTTTTGTAATCGTTACTGAAGTTTTTAG
>Allfam_Fam_212_177_1  Nr. of seq. 1 Alignment length(with gaps) = 177 Alignment score = 0.000000 
 ACAAAAAATTAGAAAAATTTAATTTAGAAAATCGTTCCTAGAGGAGTCGGAATTTTCATTAATTTTAGAGCTTTATAATTAAAGTCAACAGACTCTAAGGGTCATTTCTCTAAAAATTGACGTCAGATCACCTAATAAATTTTGGATATTGTAGATAAGATGTATTCACATCTTTAC
>Allfam_Fam_213_176_1  Nr. of seq. 1 Alignment length(with gaps) = 176 Alignment score = 0.000000 
 TATAAACCTGCCTCTCATACCTAAAATTTGGCGGATTGGCAATAAGAATTGTATGTTTTTACTATCGGCATAATTATTACAACGATTTGACTAAGTTTCAGAAAACTTCAGCAAAGAATTGGAAAATTTTTTGGTTTAGGAGGCGACATTTTTGTCGAAAATTGGACAAATGTGAA
>Allfam_Fam_214_174_1  Nr. of seq. 1 Alignment length(with gaps) = 174 Alignment score = 0.000000 
 AAAATCCAAAAATATGACCTTTTTTATCCTGATATTTTAGGATTTTGGTCTATTTCTGTCCGCCCTGAAAAAGTTTGAGCTTCTAATGGTCCAGACTTGTGATAATTTGTTTCAATACGTTGTAGTTCATCATTTTGTGCTGTATTCTCGATTGAAAAATTAATTTTTTAGTCA
>Allfam_Fam_215_174_1  Nr. of seq. 1 Alignment length(with gaps) = 174 Alignment score = 0.000000 
 CTTCGACTGTTGTCTTCCGCTCATGCTATATAGACCTGGACATCAATGAGAGCATTCGTAACCAGCCCCTCGTAAGAACTCCGGTTCTCGCCCGTTGGCGGTTTATTCTCGTTCAGGATCTAACAGCTTCTAGATGAATCACAAAGAAGATATGCTTCACTGTCTGATCTCGAA
>Allfam_Fam_216_174_1  Nr. of seq. 1 Alignment length(with gaps) = 174 Alignment score = 0.000000 
 TTAATCAGAAATATATTGAACTTTTGAAACATGTCTCAACTTTTATTTTTTTTAGATTACGATGGCTCGTTTTTCAAGCTATGAATAACTTTCAAGTTTTTTGAAATAACTGGAACTATTTTTTAAAATGAGTGTGTATATGTACAAACGCATGGCATTCATATACATATAGAT
>Allfam_Fam_217_174_1  Nr. of seq. 1 Alignment length(with gaps) = 174 Alignment score = 0.000000 
 TGGTATAAAAATCTTCAAGATCCGACAAAAACTGAGAACGTTATAGAAGAAACCGTTTTGGTAGTAAAGTTGGACGATCACTCAAAGTATGGCCATCTCTCATTGGAGCTTCATTTTTTATGAAAATTTTTTCAATCCAGGTCATTTTGATAGAGGAGAATACGGGCTTTCTGA
>Allfam_Fam_218_172_1  Nr. of seq. 1 Alignment length(with gaps) = 172 Alignment score = 0.000000 
 GCTATCTCACAGGTAAAATCAATTTTTATGCATATAAGTTGCCATTCCAACAGCTCGTCTGCCCAAGGAATTCTTACAATCCGCCTCAGAATAGTTTCAAGAACCCTCAAAAAAGCCAAAAAGTGATGGTCACGGAATGGCGATTCCGAGTGTTTCATGTTAAATAAAACAG
>Allfam_Fam_219_172_1  Nr. of seq. 1 Alignment length(with gaps) = 172 Alignment score = 0.000000 
 CAAACATAGGCAACCAAAAATATTTTCCAAGTTTTTATTGATTTGTTGCACATTGAAAAAAACTTTTTTCGGGTTTTTTAAAATGAATATCATAGCTACAGAAACGGTTGTACACTTTTCTGAAAATACAAAAAATTTGCAATTTTTATAGCTAGGAGACTTTTTGAATGCC
>Allfam_Fam_220_171_1  Nr. of seq. 1 Alignment length(with gaps) = 171 Alignment score = 0.000000 
 AGAGCGAGATTTGTGAGAAATTCCGAGAAATGAGCCTTCGAAACACGTATACCTGATTTTTGAGAAAATTTCGCAAAAACTGAATTTTGTTCGTTCAATATAGTTTAATCGGTATTGATCTGTTTCGATAACGCTAACGTTGGCTTCTCCGATCGTGTTCGAACTGAATCG
>Allfam_Fam_221_171_1  Nr. of seq. 1 Alignment length(with gaps) = 171 Alignment score = 0.000000 
 TGTCATTTTCAGGTTTCTTTTTTACAAAAATATCAATTTTACGTGACTAGAAGTAAAAAAACATGTGAAAATTACAGATTTATGTCAAAAAGCAATCTAAAACAGTCAAAATCGACCAAATTTCGCNAACGCGCCAAAGGTGCGCCAGTCTCTCTGCCTACTGCTGAAAAA
>Allfam_Fam_222_171_1  Nr. of seq. 1 Alignment length(with gaps) = 171 Alignment score = 0.000000 
 GTCGTAACCGCATAGGTAACCCAGGAAACCTGGAGAAATGCTATAAAACGCGGGCTGAGGTTTACTTCAGTAGAAATGAGTTTGAATCTTCTCGGTCTAGAAAACATAAGAAATAAAAGGAATTGGGATACTTTCTATTCATCTGACTTCTTCCCACCATTCTTACTCAGT
>Allfam_Fam_223_170_1  Nr. of seq. 1 Alignment length(with gaps) = 170 Alignment score = 0.000000 
 TCTCCAATCTTTTCGTGAGATTTTTTGTATACTCACTCACAAGACCATAATTCTGCTCATACTACCTGTTTTTCTCCTATTTTTTGCCTTTGGAGATGTTCCAGTATTTCATGGGTGAAGTGTGTGGGAGAGCATTACTAACCATCATTTTCGACATTTTCGAATGAAAT
>Allfam_Fam_224_170_1  Nr. of seq. 1 Alignment length(with gaps) = 170 Alignment score = 0.000000 
 TGAAACTGAACAAATGATTGATACTAGGAGCAGAACAAAGATCTCAATAACAATACTATTTCAAAAAACTCCCAAAAATTTAGAATTTTAGACCCTAAAATGACCGACGTCTGAGCATTCAACATCTCTTCAACGCATTGTCCAACAGTGCTACTTGGAGCTTGAAATGC
>Allfam_Fam_225_170_1  Nr. of seq. 1 Alignment length(with gaps) = 170 Alignment score = 0.000000 
 AATCATCTCGACTAGATCAACGGAATCGAGGTACGGTGTCAAAACCTCACAATCACCTGAGATTCAGATAAATGCGGCAAAGTCCTGCACGTCGATTCAACCAATCAATTCGATGTTTCTATCGTATAACAATGGGAAAGAGTCCAACTGATTAGAGAGGAGATTGGGAC
>Allfam_Fam_226_169_1  Nr. of seq. 1 Alignment length(with gaps) = 169 Alignment score = 0.000000 
 AAACTATAAACCACATTCCTGTTTGCTGGCTGCCTGTACTACACGTATATCTTGATTTTTGCATTCCCGGCTGCAACAGAAGAACAAGACGTTTGTGAGGGCTCGGATGGTGTTTAAATTGCTTCAAAGACCGTGTCGGAATCGTGATAACCTTTGTAGACCGATATCG
>Allfam_Fam_227_169_1  Nr. of seq. 1 Alignment length(with gaps) = 169 Alignment score = 0.000000 
 GTTCCACCACAATATGAAAAGATGTAACACGGTGTTTTTAACGCATTGGACACAATCCGAACCCTCATTAACATCCCATTCTGATGATTCACTTGCAGATGCAAAAATCAAGAGAAATCAGTAGTGCAGGCAGCGAGCAGACAGAAATGTCAAATAAAGTTTTGATATC
>Allfam_Fam_228_169_1  Nr. of seq. 1 Alignment length(with gaps) = 169 Alignment score = 0.000000 
 GACCTATAAAAATGCTTTGAGACGATAAAATTTCTTTATTTTTTCTTCAAAGATGGATTAGAGTCTTATCTACAATATCCCAAAATTTTGAGATAGGTTTCCGCATGTTTGGATGAGATATAGCCTTTAGAGTCTGATGTATCAGAAATTTTCTCCGAAAAACTTCTAG
>Allfam_Fam_229_168_1  Nr. of seq. 1 Alignment length(with gaps) = 168 Alignment score = 0.000000 
 GTACTCTCACTTCTTCTGAAGTCGTCAAATAACATCCAGAACTGAACAGTTGCTCTAAATTGTTTGGTAATCACCTGATTCTCTCAACAAAGCCGTATCAGAACGGCATCGTGTGGTTTTCCAAGAAAAAGTTCTTGAGGTGTATATTTACTGATGATCCTCCCTCAA
>Allfam_Fam_230_168_1  Nr. of seq. 1 Alignment length(with gaps) = 168 Alignment score = 0.000000 
 TTTATTTTTGTTTTTTTGTGCCTACATATACCTGTTGAAATTGGAATTCAAGACAAAAACCCCTNTAGCGCGTCTGAAAATTGATATCTAGGTCCANAAACTTACCAATAATATTTTAAAANAATCTAGAATCCAAATCTATCAAAACATTTCCGGAATTCCATAATT
>Allfam_Fam_231_168_1  Nr. of seq. 1 Alignment length(with gaps) = 168 Alignment score = 0.000000 
 AATTCAATTTTTTACATACATATGACTGCACTTTTTTGCAAAAAAAAAAATTTGGAATTTTGGGAGAATTTTTATAAAAATGGATTGCTAATTTGTTTTTAGTATTATGGGTACGATTCGGGACCAAGAAATTCAATTTTCAGCCCCGCTACAGGCGTTTTGGTCTTC
>Allfam_Fam_232_168_1  Nr. of seq. 1 Alignment length(with gaps) = 168 Alignment score = 0.000000 
 CCCAAGTTTTGTAAGGGAGGACGAAGTCCCTATGAGTTTTTTTGTTTTCCATCAACGCTACTTTAGCAATCAGGATCCGGGTTGCATTTCTCTTTCTTATGCTCAGTCATACACACCAAACTTATCATATTGGACTCAAGGAACACTACACAAGCTTTTTATGGCTTC
>Allfam_Fam_233_167_1  Nr. of seq. 1 Alignment length(with gaps) = 167 Alignment score = 0.000000 
 TGACAGATTTTTGATAGCCCTTACAGAAACCGAGATATATGGAACAGACGGCCGTCTTCCGTCACACAGAGAAACTTTGAGCTGAATTTGAGGGGTTCTTATGCGAGTTAGCAAAAATACGTCAACTGAAGAAATGTTAACAACACTTGTGCTAAGATTTTATTAGT
>Allfam_Fam_234_165_1  Nr. of seq. 1 Alignment length(with gaps) = 165 Alignment score = 0.000000 
 GAGTTTTTGAAATTGGGAAGGGTTTGGATGGGAGTACTGTCTAAGAGCTGATGTNGAAATCAAGAACAACCAAGTCACATACGCCAAAAAGGAGTGTTTCCACTCGATCCTGCCGCCTAGCTAACTGGATTATTCTTGGGAAAAAAGAAGCTCGGAAAGAAGCTA
>Allfam_Fam_235_164_1  Nr. of seq. 1 Alignment length(with gaps) = 164 Alignment score = 0.000000 
 AAACAATTTTGAAATGAAGGAATGGTTTAGTTCATTTTATTAAAAAATAATTTATTTGAAAACGGAACAGTATGAAAACGCAGTTTGCAAAAATAAAAAAATCGCATTCCAATTTTCAAATTTCTGAATTTCTTTTCTAAAAATCATAAAATTCAAAAAAAAAC
>Allfam_Fam_236_163_1  Nr. of seq. 1 Alignment length(with gaps) = 163 Alignment score = 0.000000 
 TAGCATGAGCGGAAGGGACAATCAGAGATTAACGAATACTGAAACACATCTTCTTTGTGATTCAGATGAAGCTGTTAGCACTCGAACGAAAATAGACCCCCACCGTATATGACCGAAGTCAAAGGAAGTGATACGAATATTCTCTTTCTTGTTCGAGTCTTTA
>Allfam_Fam_237_163_1  Nr. of seq. 1 Alignment length(with gaps) = 163 Alignment score = 0.000000 
 ACTTTTGAATTTTTGAAAAAAACAGCTTTTGATNATATTTTGAAATTTTTTAAAATAAACTTCCGTACAAGCTAGCATACTTTGTTTGGTATTTTCTGGTATATTTGACTATGCTGAACAGTTTTATGAAATAAAAAAGAATGACTCCATATGATTTTCCCGT
>Allfam_Fam_238_163_1  Nr. of seq. 1 Alignment length(with gaps) = 163 Alignment score = 0.000000 
 ATTTTTGACATATCTATTCTCTCTTTTTTTTTAACATGTAGTTCAGTGACAACTGACTCGAAAATATAATGCTCGTAATTATTNATAAGTGTGTGTTGTCTCAGAGCCANGTCTGAAAAAACAGATTTTTTTTCGAAAATTTCAAAAANTTCGTAGAAATTCG
>Allfam_Fam_239_162_1  Nr. of seq. 1 Alignment length(with gaps) = 162 Alignment score = 0.000000 
 TTTCGCTCATGAAAAACTAAAATGGTCCCGTATCGGCTGGAATTTTCATCTGAATTTATGTTTTGGGGTTGGTTGTCGGCTTCTGATAAGCAACTAATATATTTCGGCCTAAAATCTAAACATTGTCATTTCAGAAAAAAGTTTTGAACCGTCCATCAATAT
>Allfam_Fam_240_162_1  Nr. of seq. 1 Alignment length(with gaps) = 162 Alignment score = 0.000000 
 CCATCAATTGCCCGAAAAATCGAATCGGAAATTCAAAGTATTTGAACATTTTTCGAATTTTTCTGGAAATCTGAAAAAAACTGATATGGCTGAAACTTGAATCAATGTCACTAGAACTTATTACACTGATACTTAATACAACTATTTTGAGTGGATACAAAG
>Allfam_Fam_241_161_1  Nr. of seq. 1 Alignment length(with gaps) = 161 Alignment score = 0.000000 
 TCCAACTTTTAGAAAAATCGAATTTTTTCAGTAGANTCGAAAATTCAAGATTTTTTTGCATTGTCCTGGCGACAGCTAGAATCGTTTGAACTGAGCATATTATGCATTGCCAGANTAATTCTGACCATTTGACATCAATTTTGAGTGTGCCCCACTCAGAT
>Allfam_Fam_242_161_1  Nr. of seq. 1 Alignment length(with gaps) = 161 Alignment score = 0.000000 
 TGACGTCTTCTGGATCTGATGGAGCGCAATTGCAATGACTTAAATTTCAAAACACTGTAACTTCTTTTCTAGTGGACCAAATTTTTTGATTTTTACACCATTAAAGAGGATTTTTTTTTGAATTTTAGCTGGCAATTCAAAATTTCAACAAATTCTATTTT
>Allfam_Fam_243_161_1  Nr. of seq. 1 Alignment length(with gaps) = 161 Alignment score = 0.000000 
 GCGTCGCGGCTAAATCTCAAAATTTGCCTTAATATGTTCAGGAAAGTACCACAAACTATGTTTTTTGAAATCTTCATAAAATTTCCCTTAATTTAAGCCCCATATTAACCTAGTTTGGATAAAAACTAACGAATTTCTAAATTTTCGGCGCGTTGCGTGTC
>Allfam_Fam_244_161_1  Nr. of seq. 1 Alignment length(with gaps) = 161 Alignment score = 0.000000 
 AGCGTGTTTTGGTTAGTATTTGTGCAAAGTTTCAAGTCATTTGACCCAGGAATCTCTCTGATCGCAGTGATTCAGACTAATTGGTAGAGGCCAAAACTGGGCATTTCCCATAACTTTTTTTCTAGAAGAGCTATCGACAAACGCTAACTTGCATAAGAACA
>Allfam_Fam_245_160_1  Nr. of seq. 1 Alignment length(with gaps) = 160 Alignment score = 0.000000 
 ATGGACATCGGCTCTATTCCTTCTAGGACATTAAAGAGCATAATTTTCCAAGTCGCAATCCAAAATTTCATGAACCTACGTGCAGTTTCAGCATCGGCCGAAACGAATTTGTCTGTAACAGACGTCAAAACCAACTGAGAAAAATTCAAATATTGAAAAC
>Allfam_Fam_246_160_1  Nr. of seq. 1 Alignment length(with gaps) = 160 Alignment score = 0.000000 
 TCTAACAGCTTTCCATGAATCACAAATCTCTGTGCTTCACTATTCGGTGTCATCCTTCGAATGTTCCTTCCGCTCATGCTAAATAGACCTGGATATAAGAGTATTCGTACTGCCTCATTGTGATCGGGCACGCGGTTAGATGGTTTACTCTTGTCCGGGC
>Allfam_Fam_247_160_1  Nr. of seq. 1 Alignment length(with gaps) = 160 Alignment score = 0.000000 
 TAGTATGTTCAGTTACAATTCCAAGATGCAAATCGAGGTTCAAAAAGTTTCTCCGTTTTTCTTGATTTCACAAATGTTGAACTTGATCATGACTAAAAATACGTATAGACTGAAAGATTTTCTCTGAAAGCTCAAAGAAACGTAGTTTTAGACACATTTA
>Allfam_Fam_248_160_1  Nr. of seq. 1 Alignment length(with gaps) = 160 Alignment score = 0.000000 
 ACGACAAAATGCACAGTAACTCCAGGGAAACGTTTCTAGTGTCAAAAACCACTCATAAATCCAAATTTCCTGTTAAAATTTACCTCAGGCTTCGTTTTTTGCCAGATAACTAGTCATTTTGGGTTTCGGTAGCTCCAATACTGTGCATACACCATATCTT
>Allfam_Fam_249_159_1  Nr. of seq. 1 Alignment length(with gaps) = 159 Alignment score = 0.000000 
 GCATTCGATCCCCATGTTCCCACCGGTTATAGGGTTCTTCTATGTGAGGAGCAGTAGGCTATCTAAGAATATGCTGCCGGATGGATTCGTTTGCCTATTCATTCAGGTTTCTGAATGAATCCTTATAAATTCTCCAGTTTTTAAAAGTCCCATTAACCT
>Allfam_Fam_250_159_1  Nr. of seq. 1 Alignment length(with gaps) = 159 Alignment score = 0.000000 
 AAGATGATCAGTTCTTAGTAACGCCGAGGCACGTTCGGAACATCCATACGACCCGAAAAGTGAGTATGAAGATACAAATACCTACAGAAAACTAAACGATTTATTTCAAAATGAAAAAGAATCAACAAATGGTTTTTTGTTGAATGAAAACTCGTTGGG
>Allfam_Fam_251_158_1  Nr. of seq. 1 Alignment length(with gaps) = 158 Alignment score = 0.000000 
 AAAATTTTTCGTTCATTTCAAAATGTCAAAAATTTCATGAAATTCCATTCGATTGAAATTTTTTAAAATTTATTAGAATCAAATTATTTTATGATATTTATTTTGCCAATGAGTTCGGCAAGATAATTCTATAAGAATTTCCTAGAATTTCAAAGAAA
>Allfam_Fam_252_157_1  Nr. of seq. 1 Alignment length(with gaps) = 157 Alignment score = 0.000000 
 TGGCCTAGAAAACCAAATTTAAGAAAACTAGTCCCCGGGTCATTTTTGACAGTTTTAGCTAGTTTTTTTGTGGTTTTTCTTGTTGAAAATTGCGTTTTTCATGATTTTTAGCCAATCAAACAAGAAAAAACAGCCGGGGGACTAGTTTTTCGACACG
>Allfam_Fam_253_156_1  Nr. of seq. 1 Alignment length(with gaps) = 156 Alignment score = 0.000000 
 GTGATGACCTAATTGAAAAAAAGCAAAGTTTGACAAATTTGACTTTGGAGCTCTTGTGCGACCGCTCTTTTACAATTTTTTCAGCTTACGACAGTCGCTAACTTAATTTTAATAGCTAGCTTCAGAAAATAGAACCTATGTAATTTCAAATTGCCA
>Allfam_Fam_254_156_1  Nr. of seq. 1 Alignment length(with gaps) = 156 Alignment score = 0.000000 
 CGAAAATTTCAGTCATTTCTAATTTTTTTTGTTGCAAAATAAAAAAAAATAATTAAAAATTTATGAGCGTTCTATAATTTTTTAACATTTATATTCGGACATTGCGACCCACATTTGATAATTTGAAGCAAAAAACTAAAGGACTCTACTTCAAAA
>Allfam_Fam_255_155_1  Nr. of seq. 1 Alignment length(with gaps) = 155 Alignment score = 0.000000 
 TCCCGCTGTGGTCAAAAGTTTTTTGTGTGCTCAGTTCTGTACGACAAATGTGTTAAAATCTTCTGAAAACTCAAAATTCCAAGTTTTCCCAAAAATGGGTCAAATGGTACAGTGGGATTTTCCACGAATTCTAAGTAGATGGTCGTGAGTTCAAC
>Allfam_Fam_256_154_1  Nr. of seq. 1 Alignment length(with gaps) = 154 Alignment score = 0.000000 
 AAAATGTTTGAAGTCAGTAGGGGAGCATTTTATTAGTTGACAAAACATTTTTATCTTTCACAGGAACGGAGATAATTGAACTTGAAAAAACCGAAATATTCAAGTTCATTTATTCCCTATTCTGGTGAAAGTTATCAATAAATAGTCAACAAGT
>Allfam_Fam_257_153_1  Nr. of seq. 1 Alignment length(with gaps) = 153 Alignment score = 0.000000 
 TTTACCCAATTTCGTTGCATTTCAGTTGTCGCCGCCGCAAAATATTCAAATTTTCCGTGCAACAGCAAATTTCCAATTTTCTGCCATTTTCGTCAACTTTTCACAGTATTTCTTGTTGAATTTAGACTAAAATCCGAATAGAAAATCAATAAA
>Allfam_Fam_258_153_1  Nr. of seq. 1 Alignment length(with gaps) = 153 Alignment score = 0.000000 
 GAATACGATCTTAGAGCTTATTAGTTCTTATGTTTTGAATTGGAAGAATGGAAATTGAGATTGAAGTACTAGACTTACTGTTGAGATTGAACACAAAATTGGATTTGAGATTTTGAGTTTGGTAACGAGGTTTGAGAGTTGATTTTGATATTT
>Allfam_Fam_259_151_1  Nr. of seq. 1 Alignment length(with gaps) = 151 Alignment score = 0.000000 
 GTGATGGTCCAGTAGGAGAAAGTGTTCTTCTCCTTCTAATCGAACTGTTTTTTTGATCTACTGAGAAGAGAACGAAAGAAAAGGTGGACGAGAGGAAGAGTATAAAATTGGAAGTTTGGACGGAAACAGAAAAAAAAATCAATAAAAAGAG
>Allfam_Fam_260_151_1  Nr. of seq. 1 Alignment length(with gaps) = 151 Alignment score = 0.000000 
 ATTTCAGGCTGGAATGGGCCGTTTTGGGCCGGTTGTAGGCCCGAATCTTCATGTTTTCTGAATACGCTGCACTTAACATTATTAAGCAAAAACTGAGCGTAGAATGTCCGTTAATTAGAACCCCCAATTGGCTAAATTCTGAAAAAGTTAC
>Allfam_Fam_261_150_1  Nr. of seq. 1 Alignment length(with gaps) = 150 Alignment score = 0.000000 
 ATCTACAGTAACCCAAAAACCAAAAAATCTTTGAAAGCTGCAGAGATTTCTCAAATTTGATACATCTAAAATCGAGGATTTCATGTTCGTTAGTTTCATATAGATCACAAACAAAATCTAAAAGATAGGACCTAAACGAGCTATCCTGTC
>Allfam_Fam_262_146_1  Nr. of seq. 1 Alignment length(with gaps) = 146 Alignment score = 0.000000 
 AAAAAAATTCTAATTTTTTGTGCAAAGGATAGCAAATGTGCTGAGGAAGCTTAGAACGAAAAAATTTTTTGAAAAATCTGTCTCTGAACCCTATTATAAGGGCATCCTCTATTAGAAGGGCACCCACCGGTTTCAGGACCGCCCCC
>Allfam_Fam_263_146_1  Nr. of seq. 1 Alignment length(with gaps) = 146 Alignment score = 0.000000 
 TCATATTTCCACCCGTAAGGTTTGGATGCAAACTTCGTTGTTTTTTCTCCGGTATCGGGTTGGAAAAACTATGAGGGGTCTCAATCCTGTGTACAGACTACGAACCTTTGCTGTCGGCGTCTCAGTTGTATTGATCCGGCAGTACT
>Allfam_Fam_264_146_1  Nr. of seq. 1 Alignment length(with gaps) = 146 Alignment score = 0.000000 
 GTGGCCGAGTTTTTCACTTGTTGGCCTAGGAAACCAAATTTTGGGAAAACTAGTCCCCGAGCTCCGATTTTAATGAAAATAACGAATTTGAGCTGAAAAGTAATGGGAAATTCGAAAAAATCGCGGAAATCCGATTAGAAAAGGTG
>Allfam_Fam_265_145_1  Nr. of seq. 1 Alignment length(with gaps) = 145 Alignment score = 0.000000 
 GGATTACTGTAGTTTTGTCTGTTCTACTAAAACTACGGTATCTCAAGCTACAGTAATCCTAGAAACATGAAAAATACACCAATCGACTCGGTTCGTTGTTAACTTTCGATTGAATACACTCTTGATTATATTTGAGAAAGTTTTT
>Allfam_Fam_266_145_1  Nr. of seq. 1 Alignment length(with gaps) = 145 Alignment score = 0.000000 
 TTCTAGGCCATCAACCTAAAAATGGTCATAACTTGGCTGAAAATTGAGATTTTGAGCTGAAACTGAATCCAATAGGTTGCTGAGATCATCCCTGTCATTTTAAACCTATTTACGTCCTGGTGGCATAGAAACCCAACATTTGCAT
>Allfam_Fam_267_145_1  Nr. of seq. 1 Alignment length(with gaps) = 145 Alignment score = 0.000000 
 GTGGCCTAGAAAACCTGAGCATGATTTTTCTAGGCCACCAACTTCTAACATTCATAACTTGGCGGAAAATCTACATAATAAAATTTTGCAAAAACCAATTTATTTGTCTAAAAAATTGCAATAAATTTGACCTACTTGATTTTGA
>Allfam_Fam_268_144_1  Nr. of seq. 1 Alignment length(with gaps) = 144 Alignment score = 0.000000 
 TCCATAANTCAAAAATCAAAAATCTTCAAAACCTGGTCATGATTATACTTTTTTGAACCGTCTCGAAATGCTGAATTCAAAGATACCAATTTCATAATTTTAGGTTCAAAACTAGCCGAAAAACGTNGAAATTCGAATTTTAAT
>Allfam_Fam_269_144_1  Nr. of seq. 1 Alignment length(with gaps) = 144 Alignment score = 0.000000 
 GGGTCTCGCCACGAAAATCTAAAAACTGTCATATCTCAGTCAGTTTTGGTCAGATTTAGATGAAAACAGTACCGTTGGAGTTAGGCTGAAGAGACGCTTCGAATGAGTATAACGATGACTAGGTTTTGACATATTTATATTTTC
>Allfam_Fam_270_143_1  Nr. of seq. 1 Alignment length(with gaps) = 143 Alignment score = 0.000000 
 GGGTTACGGTAGTTTTTGTGATTTCGTGACGGACCCAAAAATTAAAAAAATTCCAAACCCGACCTTGTGGGTAGTTTTCTGTGCCGCCTTCACGTGCTGATTCCAAATCTATCAAAACTATCGAGATCGAGTGAAAATTGATC
>Allfam_Fam_271_141_1  Nr. of seq. 1 Alignment length(with gaps) = 141 Alignment score = 0.000000 
 GTGTTTGCGTACTTTTGGAACTACAGTAGCCCGAAAAAAAGAATTTCACGGAATCCTATTGCTATGGGTATCAAAATGTCAGAAATTTCATATAAAATCCAGTTATTATGTTTTGAAAATCAAAAAATTGCGCTAGGCGTG
>Allfam_Fam_272_141_1  Nr. of seq. 1 Alignment length(with gaps) = 141 Alignment score = 0.000000 
 CTCCTAAACGCATGAAACAGTAGACTGCAAGGAGCCTCTGATCCGGAGCAGTTCTAGTCACCACGCGTGCGAAGACCTCTCGTAAGAGGTTCTCCGACTTCGCGAACATGGTTCGCATTCCTTCAGTGCGGGCAGAACCAT
>Allfam_Fam_273_141_1  Nr. of seq. 1 Alignment length(with gaps) = 141 Alignment score = 0.000000 
 AATTATAATTTAATTTTGCTAATACAATTAAATATATACTTAATATCGCTTAATTTAAATGCAAATTTATCAATATAAATTTGCATTTAAATTAACCAAATACCTATTCTAATTCTTATTATCTTTTAATTTTATTAGCAA
>Allfam_Fam_274_140_1  Nr. of seq. 1 Alignment length(with gaps) = 140 Alignment score = 0.000000 
 TGAGAAGATGTTGGATACGGAAAAAACAGTGCATTTCAGGTCGACAATGCGGAAATCTCTCAAATTTCCTATGTTTCATTCTCTCAGTAGACCATTAACTTGCGCTCAATTGTTTTCTCTTGTTCACCTAGAGAACGCAT
>Allfam_Fam_275_140_1  Nr. of seq. 1 Alignment length(with gaps) = 140 Alignment score = 0.000000 
 GATTCTATAGGAATGAAACATACTCTGGCTCCTCGTTACTGTTGGTAGTGGTTCCGCGTGATTTCACGTTTTTTAGAATAGAAGCTGTTTTGCGTGGGAGTGGGTTTGGAGTCATTCTAAAATTGAAAGGTTTTCTTGTA
>Allfam_Fam_276_139_1  Nr. of seq. 1 Alignment length(with gaps) = 139 Alignment score = 0.000000 
 ATTTCTCAATTTCGAACTGATTTTCTATAAAACAGCCCAATTTTTCTGTTCCAAACTTATCCGAAATCCAAATTTCCTGTATATCGTAGCTGATGAGCGGAAATTTGGGCAGAATTGAAAATTAGAAAACTGTGTTGTG
>Allfam_Fam_277_138_1  Nr. of seq. 1 Alignment length(with gaps) = 138 Alignment score = 0.000000 
 GTTCAGAAAAGTACCCACAAGACGAGGTTTCAAATGTATCTGTTATAATCACTCATTTTGTGACTTCTAATAATTATTTATGGAATTCAAAAAAACCATGTCTTGTAGGTTATCATTAGAACCGTATCGACGTGCCGT
>Allfam_Fam_278_138_1  Nr. of seq. 1 Alignment length(with gaps) = 138 Alignment score = 0.000000 
 CTAGGCCACGGCCGCGAAAAGTTAGGCCACCAATCTTCGAAATTGCACAGTTTGGGTGAAAATTGGGCTGGCGACTCGATTTTTGAACAGTTTCGGCCGGTTTGACCTGGGCTTTCAGGAAAAAACAAACATGGAATT
>Allfam_Fam_279_137_1  Nr. of seq. 1 Alignment length(with gaps) = 137 Alignment score = 0.000000 
 TTTAACATTTGTTATTTACTTTAAATATAAATTATAAAAGTCTATTAAAATAAGAATATCGAATAAATTTTAGGTTTCTGTTCCTCATTTAGGTTATGGAATCTTCTGTATGTCGAGAATATTACTATTTTTATAGA
>Allfam_Fam_280_136_1  Nr. of seq. 1 Alignment length(with gaps) = 136 Alignment score = 0.000000 
 GAATTCTCAGAAAATCATTCAAAATCTAGGACCTACTTAGGAAAGGGGAGGAAGATTCTGAATATTTTAAAAGAATTCAGAAGACAATTCTCAATCTTCAATACCCTTTCGAACACAGCTAAACCTTTGACTGACT
>Allfam_Fam_281_136_1  Nr. of seq. 1 Alignment length(with gaps) = 136 Alignment score = 0.000000 
 AGTGAATTTAGTCACAGGCACTCACTGTTAGAGAACAGGATAATTCCGAAGAACCGCCCTGAACATCACATTGGAGAAACCCGTGTTNCAAAATGTAATTTATTGACTGACTATCTAATTAATACCGAACTACACA
>Allfam_Fam_282_136_1  Nr. of seq. 1 Alignment length(with gaps) = 136 Alignment score = 0.000000 
 CTCTAAGTCTCAGGAAGCAGTTCTATTCTCTGTGAGTCTGTCTGTGTGTCTGTCCATCCGGATGTCCTATTTCTTTCCGGAGACAGTTCAGACGAAATGATGAGAAGGAGAAATCCGTCCTTTCGTGTGTACCATC
>Allfam_Fam_283_135_1  Nr. of seq. 1 Alignment length(with gaps) = 135 Alignment score = 0.000000 
 TAATTATTTTATCTTTCTAAAACCTATGATATCAACTTATTTTTCTTCGTCCTACTTATCTTCCGAACGAATAATAAACTCTTCCATTCTCTTCATCATCCTCTTCCATCAACATCTCTTCACTATTTCTACTGT
>Allfam_Fam_284_134_1  Nr. of seq. 1 Alignment length(with gaps) = 134 Alignment score = 0.000000 
 TTTTTGCTTTTTTTCTTTTCGCAGAAAATGATTCAAAAAGTGTTCCTATGTGTTCCCATAGCTCAGTGGCTAAAAGCATTGGCAATTATTTGAACCTAACAGTCGCAAGTTCAAACCCCACCGGTGGCAAATCT
>Allfam_Fam_285_134_1  Nr. of seq. 1 Alignment length(with gaps) = 134 Alignment score = 0.000000 
 ATTCACAAATTTGAATAAATTCTAAGAAACACCGTTTCTCATAAACTTTTGAAATGATAGTTAATTGACTGAAGGCGGTGGGTCGCCGCTTCGGCTGGTACCGTAACCTGATGTTGATTGGTTATCATTAGTGA
>Allfam_Fam_286_134_1  Nr. of seq. 1 Alignment length(with gaps) = 134 Alignment score = 0.000000 
 GACTAGTTTTTTTCATAATTGGAATTTCTAGGCCACGTGTCGGAAAACTCGGCCACGTACCACATTTGGTGGTTTCCTTGCTTTTTGGCTCTAGAAACGATGAAAATGTCAAAAACTGACTTTCTGAGATTGGG
>Allfam_Fam_287_133_1  Nr. of seq. 1 Alignment length(with gaps) = 133 Alignment score = 0.000000 
 TGGTAAATCCCGAAGGACCCAACCCACCAGCNTCCGCCAAATAACNTATCTTGACTGAACGTCCCTAACAAACTANNTACTGAGAATCAATNCAAAAAGTGAACAGCCTTCGACAAGCATCCAACTTCAGCTA
>Allfam_Fam_288_132_1  Nr. of seq. 1 Alignment length(with gaps) = 132 Alignment score = 0.000000 
 TAGTAGTTGTTGAGTTTGTGTCGGGATCGGTGAATCATCAAGTAGCGTTGGCTNNGCGTTCTTCGNANCGCGCCAATACTCAATTTGGTTCATTCGAAAACGGTACAATTTTAGAGTTGGGTCACTATAAGT
>Allfam_Fam_289_131_1  Nr. of seq. 1 Alignment length(with gaps) = 131 Alignment score = 0.000000 
 AGCCACGTGCCGTCAAGTTATCAAGCCTCCCGGAAAGGCTGATACCTTGACAACCAACCCATCTAGTAGCATTCGATGAGTCCGCGACTATCTTGTTCTTACCTCAGAACTTTTGGCATAGATACACAGAC
>Allfam_Fam_290_131_1  Nr. of seq. 1 Alignment length(with gaps) = 131 Alignment score = 0.000000 
 AGTCAAAAATCAAGCTGAAAAGTCTTCTTTTTCTAGCGGTGTTTGACTTAGCTGCCATATGGGTTGAAGACTATCCTCACGAGCTGAGATGGGAACTTTTTCGCCCAATTTCTTGAAAAAATCTCTGTAAA
>Allfam_Fam_291_130_1  Nr. of seq. 1 Alignment length(with gaps) = 130 Alignment score = 0.000000 
 CAACACTCGAGTTGGGTGCTTGTCAAATAAAGTTAATTTTTAGGATTATATCATTATAAATAGGTAATTATTAACTTTGTTTAGATGATAGGTAAGCCAACTGGCAGTGTTGGGCTCCTTTTGGAGTTGC
>Allfam_Fam_292_130_1  Nr. of seq. 1 Alignment length(with gaps) = 130 Alignment score = 0.000000 
 CGTGTACTCCTCGTGGAAAAGTCGAAAATTGGAATTTGAAATTTTGAGTCGATTTTTTTCGGTTCGACGCTAAAAACTAGTAGTAACCAGTCCGAATTCCATGAAAATAATCCATTTTGAAAATTCATGC
>Allfam_Fam_293_128_1  Nr. of seq. 1 Alignment length(with gaps) = 128 Alignment score = 0.000000 
 ATAGTCGGCGAGCGCCTGGAGCATTCCATCCGACATAATACTCCGAACCTCATCCGGCCTCGCCGGCTATGACACATAAGCATAGGTGGACCATCCAAGAACATAGGATCCAACCACGATAAGTGTGA
>Allfam_Fam_294_128_1  Nr. of seq. 1 Alignment length(with gaps) = 128 Alignment score = 0.000000 
 ATCAAGCAATTCAAATTTCAGCAAGAATCGGAATAAGATAATTCAAATCGAAAGACAATCAGAAATACAATAAGTGTTCCTTCTGGCTAGCATGCTAGCACCCACAACACTATACTGCACCTCATCTC
>Allfam_Fam_295_127_1  Nr. of seq. 1 Alignment length(with gaps) = 127 Alignment score = 0.000000 
 AACTTTTCACACCCCATTTTCCACTTTTTAATTTTTCCCTTTCAATTTTTCATCCTAATTTTTTCAATTTCATTTTTTTGTCCTACATTTTTCATTTCCAAATTTTTGTGCATATTTTTTCATTCCT
>Allfam_Fam_296_127_1  Nr. of seq. 1 Alignment length(with gaps) = 127 Alignment score = 0.000000 
 GATCCTCTTACGAGAGGTCTACGCACGCGTGTTAATCAGACAACTCCGGATCAGAGGCTTCGGCCGTTGTTCCATGCGTATAGGAGTCAGTTCTGCACGCACAGAAGATATACAAAGAACAGACGGA
>Allfam_Fam_297_124_1  Nr. of seq. 1 Alignment length(with gaps) = 124 Alignment score = 0.000000 
 AATTTTCAAAGTTTGGAAAATCTATTAATTTTGCATATAATTTTTATAAATTCTGAAAGAACATAAAATTTGCTACAAAATGGCTACGGGAATTTCTAAAAAATTTAGTTTGAAGACAGAAATT
>Allfam_Fam_298_122_1  Nr. of seq. 1 Alignment length(with gaps) = 122 Alignment score = 0.000000 
 AGTTCGGGGGTAGCCAGCAAATCTATAGGAAGATCAACCAGCCCACTAGGTACCCGCATCTTGACTGTCCAAAAGGGTGAGAGGGGGGAAAAAGTGTTCTAAGTTACTAGAGAAGTGACAGC
>Allfam_Fam_299_122_1  Nr. of seq. 1 Alignment length(with gaps) = 122 Alignment score = 0.000000 
 CATCAAATCACTAAAAATAGACAGCAAGAATTACTGTAGCCGAACAATTTCGATCTAATGGGCTCTGTAGTCGCTTCAGCTGACGCACTAGCCTAAAAAGTAAATTTTGAGCTCGTCAGAGC
>Allfam_Fam_300_122_1  Nr. of seq. 1 Alignment length(with gaps) = 122 Alignment score = 0.000000 
 AATTTCAGGCCAGTGGAATGTGCCAACTGACAGTAGCAGGACCTGTGTAACTGGGAAGAAGACTCGATGGCAATTTGACCTTCCAATTGAGCTTAATAGCCTGAAATTCAAGGAAGATAGCT
>Allfam_Fam_301_121_1  Nr. of seq. 1 Alignment length(with gaps) = 121 Alignment score = 0.000000 
 TATAGCCGATTTCAGTTAACTATCCGATCATTCTTCGGCTACTCCAACTTATTCTAAAAATGAATCATGGCAGCACACTACAGGTTGTATATAGGAAAATTTCACCGTTATTTAAGAATTT
>Allfam_Fam_302_121_1  Nr. of seq. 1 Alignment length(with gaps) = 121 Alignment score = 0.000000 
 AAAAGATAGTTGCTCTTTGAGCAGAAGGTTGCAAACCGCAAGAGCAAACTTGCCAAATGACAAGCCACCCAAGTACTCGTTGCACCTACCTATCATAAGCTCGTAGACTATAATTTCTCTG
>Allfam_Fam_303_121_1  Nr. of seq. 1 Alignment length(with gaps) = 121 Alignment score = 0.000000 
 CTTCTGACACCCGAATCGTTCACATTTTTCCGACTTTTACGAAGTTTTCTTTCCAAAAGCTACTCAATCCCCGAAAAATCGATCTGGAAGGAGGATCATGGGCGAATTTTCGGTTTCCCAG
>Allfam_Fam_304_120_1  Nr. of seq. 1 Alignment length(with gaps) = 120 Alignment score = 0.000000 
 GATCCAAGAGTAGAGTAAGAAGCTGGTGAATTGCTCGATACCGTTGTTTCTTGTTCAGTAGTACATGGCTCGGTGGTAGTCTCTTCTGAAGTTGCCGTACTCGATGAAGAGGCATCAGTT
>Allfam_Fam_305_120_1  Nr. of seq. 1 Alignment length(with gaps) = 120 Alignment score = 0.000000 
 TGTTCAGATGAACCTTCAATAGGCTCGAGAAGTGGGGATGACCGTTCGTAAGTGACTTCATGACCAAACGACTGTTCGAAGTCAGCTCCTGATGTTGCACTTGACCGATCTTCTTCTAGA
>Allfam_Fam_306_120_1  Nr. of seq. 1 Alignment length(with gaps) = 120 Alignment score = 0.000000 
 CTGACTTTTTCCCCTAATTTTAATAAATTGGTGGTTCGAAAGTAGATGCTTCTGTGAGTGGATTGTGAAGTTTCCATCCCTCACTAGAGCCTAAGAGTCTGAAAATCTTCATCTGAAAAG
>Allfam_Fam_307_120_1  Nr. of seq. 1 Alignment length(with gaps) = 120 Alignment score = 0.000000 
 AAAATAATAAAAATAATAATAAAGAGCACACGAATAATAAAATGTTTATAATTGCTTAAGAATAAGATATTTTCTGACTAACATAACGATTTAATATTTATTCGATTTAATTATAATTAT
>Allfam_Fam_308_119_1  Nr. of seq. 1 Alignment length(with gaps) = 119 Alignment score = 0.000000 
 TTTACTGGATTTTAGGAATGTCTAGCCGGAATTCAGCTCAATTTCGATCCAATTCCAACTATTTCAACCTTTCCTTCGATCAAAACATGCTGGGTCACTAATGTTGTCTCTAGGCAAAA
>Allfam_Fam_309_119_1  Nr. of seq. 1 Alignment length(with gaps) = 119 Alignment score = 0.000000 
 AAATTATTTTCACGTCTTCATTTTTAAGTTTTTTGTGAATATCTAGGTCAAAAATTGAAATTCTGGATTTTTAAAAACACGTTCGGAATGCACTATTTTTTCTGAATCCATTAATATAA
>Allfam_Fam_310_119_1  Nr. of seq. 1 Alignment length(with gaps) = 119 Alignment score = 0.000000 
 ACTCCAATACCAACCGATGCTAAAAGATTCTGATCCCAATTATTTCTGAAATAACAGTTTCGGCTTGATGTACCAATGAGAGAGCACAGTGTAAACAAGTTTTCATAGTTCTGACGGCG
>Allfam_Fam_311_119_1  Nr. of seq. 1 Alignment length(with gaps) = 119 Alignment score = 0.000000 
 GTTGCATATTTCGCAATAATTTTTACGGGAACGTAATCTCCACATCACCAGCTTTCATTTAAGTACCCACACGGCAAGGTTTAATTTTTGAAATTTGGTCGCGGATTTTCTCGGCCACC
>Allfam_Fam_312_119_1  Nr. of seq. 1 Alignment length(with gaps) = 119 Alignment score = 0.000000 
 ATCCACGTCATAAAAAGTTATGAGCCGTTTTCTAAAATGTGACGACGTGAAGGATTTTTTGATATCATCGGATTCAGAAAAAATAGAGGATTCCAAACGTGTNGTCCGTTTCTGGATTG
>Allfam_Fam_313_117_1  Nr. of seq. 1 Alignment length(with gaps) = 117 Alignment score = 0.000000 
 GTAATTTTTTTGGTGTTTTATGGTTATTTTATAAAAACGTGCAAGATCATATGAGACAGTTCCGAGTACCAATCAAAAATCTGCGAAATTAAAGGAGACTTCGTTCTTTTTGAAACT
>Allfam_Fam_314_117_1  Nr. of seq. 1 Alignment length(with gaps) = 117 Alignment score = 0.000000 
 TGTTGGTTCGACAGTAGGTGCATTAGCCTCTGGAACTGGAACATCCTTTTGCTCGACGATTGCAGCTTGTTGTACTTCAGATGTTTCCTTTGATTCCACAGGTGCAAGTTTCTCAAC
>Allfam_Fam_315_116_1  Nr. of seq. 1 Alignment length(with gaps) = 116 Alignment score = 0.000000 
 TAGCAGAAGAAGGACAGACGAAGGCTGTTAGAACCCGAACGAAAGCGACCATCCACCGTGCATAACCGTAGTTAAATATGAGTGGTCCGAACACTTTCATTATGCTCAGGTCTTTA
>Allfam_Fam_316_116_1  Nr. of seq. 1 Alignment length(with gaps) = 116 Alignment score = 0.000000 
 TAGAGACAATACACCTTGAAAGCACAGTCTTGGAATTTCTCATTTAGACTTTTGTGAAACATCAAGCGTGTGCGGCCTTGTTTAGTTTGAACGTTATTGGCTGAAAATTGGCACAG
>Allfam_Fam_317_114_1  Nr. of seq. 1 Alignment length(with gaps) = 114 Alignment score = 0.000000 
 GTGTTTCAGAATTACATGGAGTCTCACTACTTGCAGAATTTGTGGCTGTAGACGATTGACCTGCTGTAGTTGAATCGCTTGAAACTGTCATAGTGGATGTTCCATCAGACGTTT
>Allfam_Fam_318_114_1  Nr. of seq. 1 Alignment length(with gaps) = 114 Alignment score = 0.000000 
 ATCATTTTTGTAGTTGACATCTTTATTTAGTTCTAGAGGGAATAAGATAGGGACGCTTAACTGCCAATGACTAGAAGATAAAAATGATTCTGAAACATTGGACATGTCTCCTTC
>Allfam_Fam_319_111_1  Nr. of seq. 1 Alignment length(with gaps) = 111 Alignment score = 0.000000 
 GAAGACTCGCCAACATAGTTTTGGAACTTGCACGTTCCAATATTTGCCATTTTGGTCAGAAATTGGCTCAGAAATCGGCTGGAGCAATGTGTCAACTGGGTGTAACAGAAG
>Allfam_Fam_320_111_1  Nr. of seq. 1 Alignment length(with gaps) = 111 Alignment score = 0.000000 
 AAATGGAAAAGAAGACTTGCTGAAAGGACCATTGAGCTTTTAGGCCCAAAAATTGTCCGATTTTCCTCAAAATTAAACTTTAAGATTACGGCAGCAGTGTGTCAATGGAGA
>Allfam_Fam_321_111_1  Nr. of seq. 1 Alignment length(with gaps) = 111 Alignment score = 0.000000 
 CTGTTGTTGATCTACTTAGCGTAGTCGTAGATTCTAAAAATTCAGTCTTTAATTTTTATTAATTTTTAAAAAATATTTATTTACCAGTAGTCGATACTGCAGGCGTCGTTA
>Allfam_Fam_322_111_1  Nr. of seq. 1 Alignment length(with gaps) = 111 Alignment score = 0.000000 
 CATCATCAGAACTATCTTCAGAAGAAGATGGTTTTCGCTTCTTTGTCGCAGGCAAAGCGTTCGCAGAAGTCTTGGTAGTAGCCTTGGCCGTAGAGTTTTTAGATGCCAAAC
>Allfam_Fam_323_110_1  Nr. of seq. 1 Alignment length(with gaps) = 110 Alignment score = 0.000000 
 TCTCACTAAAAAGTAAGATTATAGGCTACCAAAATATGATTTCTGAACAGAATCACTTCGAGTTCTTTGGTGGTCATGGGTGGATTAGTCCCAGGACATACCTATAATTT
>Allfam_Fam_324_109_1  Nr. of seq. 1 Alignment length(with gaps) = 109 Alignment score = 0.000000 
 TGGTGGCCTAGAACTATATCTGGCGGACATCTAAAATCAAGAAAATCAAAATGAGCCTCAACCCAAGATTCTAGCTCAACTTTGAAACGATTTACGACGTTTTGAAGTT
>Allfam_Fam_325_108_1  Nr. of seq. 1 Alignment length(with gaps) = 108 Alignment score = 0.000000 
 TTTCAGATTTTCAGATTTTCACTTGATTATATAGGTCACGACCCAAGTTATTTTGAAAATTGAGCTACACGGCTGTAACTTTGGAGCTATGGGTAATCAAGTATGAGC
>Allfam_Fam_326_107_1  Nr. of seq. 1 Alignment length(with gaps) = 107 Alignment score = 0.000000 
 TTATAGAAGAAACCGTTTTGGTAGTAAAGTTGGACGATCACTGAAAGTGTGGCCATCTCTCATTGGAGCTTCATTTTCAATGAAAATTTTTTTAATCTAGGTCATTT
>Allfam_Fam_327_106_1  Nr. of seq. 1 Alignment length(with gaps) = 106 Alignment score = 0.000000 
 TGCTAAATAGACCTGATAGGAGTATTCGTGCTGCTGCCCTGGATTTCGGTCCTATGCGGTAGAGGTCTATTCTTTTGTGGGTTCTAACAGCTTCCGCTTCTTCCTA
>Allfam_Fam_328_104_1  Nr. of seq. 1 Alignment length(with gaps) = 104 Alignment score = 0.000000 
 TTTGGATGCCCAACCACCGCGATCTGTCAGGCAACGTGCTTCGGAAGGTCACTGGATCTATCTTGTCAGAGATCCTTGACCGAAAGAGCACACGTGCGGACCGG
>Allfam_Fam_329_104_1  Nr. of seq. 1 Alignment length(with gaps) = 104 Alignment score = 0.000000 
 TGCTGAGCTACGAGCAGGCAAGGCCATGCGAGTTGCCCCGCCGACTAAGCCACGCTCGAAGGCTCGGGACCGGGAAGGAGACGCGGGTAAAACCGAAACAAGCG
>Allfam_Fam_330_103_1  Nr. of seq. 1 Alignment length(with gaps) = 103 Alignment score = 0.000000 
 TCGCGGTCTATCATCATGCCTTCTCCATAAAATTATAAAAATTATAAAAAATACATTAAGTTTATTAGGGACAGGAGTTGGAGTACCATGAGACGGATTGCAT
>Allfam_Fam_331_103_1  Nr. of seq. 1 Alignment length(with gaps) = 103 Alignment score = 0.000000 
 CTCAAAACTTCCAGATTTCTACACTTTTTCATTCAAAAAACCCGTTTTTTTATTCCAATTTCGGCGAAAATCGCTAAATATTCATCCAAAATGGCCATTTTTC
>Allfam_Fam_332_102_1  Nr. of seq. 1 Alignment length(with gaps) = 102 Alignment score = 0.000000 
 TGGTCTTGGTCCGAATCCCGATGGTCCCTGTCCACGTTCTCCACGTCCTCCCGGTCCACGACGATCTGGGAAGTCCGAGTCAGGTCCAAAGTCTGGTCCTTG
>Allfam_Fam_333_102_1  Nr. of seq. 1 Alignment length(with gaps) = 102 Alignment score = 0.000000 
 TTCTCCACCAACTGGAACCACCGAAGAGCCTGGATCTTCAGTTGAGACTACACCATATACCGGTGAGACTCCAGTAACTTGGGGACCTCCAGGATCAACAGC
>Allfam_Fam_334_102_1  Nr. of seq. 1 Alignment length(with gaps) = 102 Alignment score = 0.000000 
 TGTACACTTCTCCCAAAATGACTGTAAGAATGGACTCCTTATATGATTTTAAACCCGACTCTGGACATACAAACTTCTCTCAAAAAGAAAATAGACTTCACA
>Allfam_Fam_335_102_1  Nr. of seq. 1 Alignment length(with gaps) = 102 Alignment score = 0.000000 
 AAAAATCACCTTTTTTGAATCAAAAATGGTCTAAAATCGAGGAGAATCGATTGAAAACGACTTGAAATCGCTTAAGGAAGAATTTTTGACTGGAAAAAAGCG
>Allfam_Fam_336_101_1  Nr. of seq. 1 Alignment length(with gaps) = 101 Alignment score = 0.000000 
 GGTTACTGTAGTTCCAAAAGTACGCAAACACTGACTACGGTTCCCTAATACATCAGATATTACGACAAAGTGCAGAAAATCGCTAAAAATGACTTTACTGG
>Allfam_Fam_337_101_1  Nr. of seq. 1 Alignment length(with gaps) = 101 Alignment score = 0.000000 
 TTAGAGTCTGGTGTATTAGAAATTTTCTCCTGTTATACTTCTAGGATCTATAAAAATGCTTTGAGACGATAGAATTTCTTTATTTTTTCTTCAAAGATGGA
>Allfam_Fam_338_99_1  Nr. of seq. 1 Alignment length(with gaps) = 99 Alignment score = 0.000000 
 TCCGATGAAGAATCGGCCTTCTTAGCAGCTGTAGACTTTGGAGTAACCTTTGCTGGAGTTGTTTTAGCCGCAGGCTTTTTCTCGTCGTCAGAAGAATCG
>Allfam_Fam_339_99_1  Nr. of seq. 1 Alignment length(with gaps) = 99 Alignment score = 0.000000 
 CTGAATCAAGCTCCACTGAACCATGTGTCACTGAAACAGAAGAGACTTCTTCAACTACTTCTTCAGTCACCGAGTCTAGCATTTCTACAGAATCTGTTT
>Allfam_Fam_340_99_1  Nr. of seq. 1 Alignment length(with gaps) = 99 Alignment score = 0.000000 
 CCAATCCCGAACCATCCGATTATCGATCGTCGCCTTTTCCTTCCCATCCCAAACCATCCGAATTTCAATCGTCGTTGTCGTCGTTCTTCTTATTCTCCA
>Allfam_Fam_341_97_1  Nr. of seq. 1 Alignment length(with gaps) = 97 Alignment score = 0.000000 
 GAGAACTGGCTTGATAAAACAAAACAATTTGTTGGATAATAAAATACGAATACAACTCTAATCCTTCCAAATTCATGATTAATCCAAGCTTTTCGAA
>Allfam_Fam_342_97_1  Nr. of seq. 1 Alignment length(with gaps) = 97 Alignment score = 0.000000 
 TTTACTTTATCTCTCATTTTACCATGATATAGGTTTAAATAATTCAAAATACTTTTCTAAATATATAATCTAAATAAATCTTTATTATTAATACCTA
>Allfam_Fam_343_96_1  Nr. of seq. 1 Alignment length(with gaps) = 96 Alignment score = 0.000000 
 TCGACCTGGCGGTTGAGCTGAGATCTACAACTGTACCTCATCCCCCCCCCCCTTTAGGGCGGTTGTATTCTCTTCTTGGCCATGGGTTGATGCATT
>Allfam_Fam_344_96_1  Nr. of seq. 1 Alignment length(with gaps) = 96 Alignment score = 0.000000 
 GTTGATTTGCGGCACTCTACAGATAGTGGATCTGCTTCTTACCAATCTTCCCGTTACCGCCACGCACTAAAGCTCCAAACTATTTTATTTTTTTGG
>Allfam_Fam_345_96_1  Nr. of seq. 1 Alignment length(with gaps) = 96 Alignment score = 0.000000 
 ACTCCAAAAGTAGCTCCTAAGAAGAAGGAATCATCGTCCGACGACTCCTCGGACGATGAGAAAAAAACGGTTTCGAAGCCAACACCAGTCAAGACC
>Allfam_Fam_346_95_1  Nr. of seq. 1 Alignment length(with gaps) = 95 Alignment score = 0.000000 
 ATTGATCAACTGACTCCAATTACTGAACAAGTCAAACAGGAAGCGAGACATCCAAACATGTTGAAGAGATACCAACAACTTCAAGCCAAGATATG
>Allfam_Fam_347_95_1  Nr. of seq. 1 Alignment length(with gaps) = 95 Alignment score = 0.000000 
 AGGGCCGCAGGCCCGAACACTCTTGGAAACTGTGGGCCAGCTTTAATCCTATTCCAAGCAGATTGTTATTCGCTCAAGCCTACCAACCAGGTTTG
>Allfam_Fam_348_95_1  Nr. of seq. 1 Alignment length(with gaps) = 95 Alignment score = 0.000000 
 ATTTCATTTTTCTGATCAAAAAACTGTCTGCGAGAAACGAATTTCACGTTTTCGCCACTTTTGAGCTTCATTTTTGACGAAATTCAAAATATCTC
>Allfam_Fam_349_95_1  Nr. of seq. 1 Alignment length(with gaps) = 95 Alignment score = 0.000000 
 ATCCCATCGAATAAAAGGGAAAATTGATCGATGAATGAAGTTCCATGTATGAATTAGTATGACCTTCATGATCAACTTTTACATTTCTAGAAATA
>Allfam_Fam_350_94_1  Nr. of seq. 1 Alignment length(with gaps) = 94 Alignment score = 0.000000 
 TCAAAATCTTCTGTTCTCTAAATATTGGGTGCTTTTCGATGCCCTATGTAGACAAATCAATGGGAAAATCATCAATTTCTGAAGGCAGTAATTC
>Allfam_Fam_351_94_1  Nr. of seq. 1 Alignment length(with gaps) = 94 Alignment score = 0.000000 
 AGATTTTATTAATTAAAATTATATTTTTAAAATAATACGAGGTAATAAATAAAAATACTAAACACTTTATAATTTTATTTTCGAGGGTAAATTT
>Allfam_Fam_352_93_1  Nr. of seq. 1 Alignment length(with gaps) = 93 Alignment score = 0.000000 
 TCAGATGATTCATCTGACGACGAAAAGAAACCAGCTATTAAGCCAACGCCGAAAGCAACTCCAGTCGCTGCCAAAAAGAAGGCCGAATCTTCC
>Allfam_Fam_353_93_1  Nr. of seq. 1 Alignment length(with gaps) = 93 Alignment score = 0.000000 
 GGCTTTGGAGTTGCTTTAGCTGATGTTGGCTTGGCAACTGGTTTCTTCTCGTCATCGCTTGAATCCGAAGAGGACTCGGCCTTCTTGGCAACA
>Allfam_Fam_354_93_1  Nr. of seq. 1 Alignment length(with gaps) = 93 Alignment score = 0.000000 
 CTTCAGGACCAACTGGAGCACCAACAGCAACTCCAGCTTCAACTGAATCAACAGGCTCTCCTGCTCCATCTACTTCAGCTGAAACTGGCTCAC
>Allfam_Fam_355_92_1  Nr. of seq. 1 Alignment length(with gaps) = 92 Alignment score = 0.000000 
 AGTTCTTATCAAAAAGATAAGAAAATAAAAACATAGGCCAATTGACACGTCTGTCGTGGAGAATTTAGTTTCTCCCCTGCAGATATCCTTAG
>Allfam_Fam_356_92_1  Nr. of seq. 1 Alignment length(with gaps) = 92 Alignment score = 0.000000 
 TTCAAAATTTATAATAAAATTTTTCAAAAGACATAAAATCTTGCCTACAAAAAAATTTTTGAATTTTTATTTCTTTATTTTAAATCAGAATT
>Allfam_Fam_357_91_1  Nr. of seq. 1 Alignment length(with gaps) = 91 Alignment score = 0.000000 
 AATTTTTGAAATTAAATTCTGAAAGCGGTTAAAGTTTGAAACAAATCCCCGAAGAAACTTTTTCAAAAAAGTTAATTTCAAGTCAGATATT
>Allfam_Fam_358_90_1  Nr. of seq. 1 Alignment length(with gaps) = 90 Alignment score = 0.000000 
 TGCTTCCAGCGTGCTGAGCTTGGGGGGAAAGTGTAGTCAGTTGGCTCCCGGGATTTTACTAAGCCTATTTCTTAAAGGGTGTATCCCACA
>Allfam_Fam_359_90_1  Nr. of seq. 1 Alignment length(with gaps) = 90 Alignment score = 0.000000 
 GCCGGTATGACACAATAGCAGAGCTAGATTAACTAGAAAAAGCGTATATATTGATTATATAGAAAAAGGGTCCAGACAATCACGAATGAT
>Allfam_Fam_360_90_1  Nr. of seq. 1 Alignment length(with gaps) = 90 Alignment score = 0.000000 
 GTCTTCCACTGGAACTACTGGACAGTCGATGCATGAATTCGTGACTGGAAACTGGAATAGTGCTCCATCGATTGGTATGGACTTTGGAAT
>Allfam_Fam_361_90_1  Nr. of seq. 1 Alignment length(with gaps) = 90 Alignment score = 0.000000 
 AAACAAATTAGCTAAAATCAAGTTTAGCTTACAAAAAATAAGGGACACTCCGAAAAAAGGCAGTTAATTAGAGAATTTTTTAGTATTAAA
>Allfam_Fam_362_89_1  Nr. of seq. 1 Alignment length(with gaps) = 89 Alignment score = 0.000000 
 AGTATTTTGGGGTCTCTCCCTAGTTGTTAGGTTAACTTTATACTTTTCCTTCTTCTATTTCTTCGAGATGATCGGTCCAGAATACAGCC
>Allfam_Fam_363_89_1  Nr. of seq. 1 Alignment length(with gaps) = 89 Alignment score = 0.000000 
 GAATAGACGATAAAATTGCAGTCGTTAAGTAGTAGATTTAAAATAATTTGTCTCATAGAACTAATGATTAGTACTAATGATAAATTTAC
>Allfam_Fam_364_88_1  Nr. of seq. 1 Alignment length(with gaps) = 88 Alignment score = 0.000000 
 TTTTTCAGAATGAACGAATTCACTTGAATTATTTTGTAAAATGTTAATTACTACTATCCGTCAAATCTGAGATCTGCATGTTCTGCCG
>Allfam_Fam_365_88_1  Nr. of seq. 1 Alignment length(with gaps) = 88 Alignment score = 0.000000 
 TCAAAATTCTTATTAACTTAATTAGGGACAGGAATTGGAGGAACATGAGACAGGACTGCACTCGCGGTCCTCCAAACATGCCTTCTCC
>Allfam_Fam_366_88_1  Nr. of seq. 1 Alignment length(with gaps) = 88 Alignment score = 0.000000 
 GAGGAAAACCATTGAATTCTATTTTATCAGAAATATGTAGTCTAGAACGTTAAAATTTAATCGAAATTTTTAGAAACTGAAGACAAAT
>Allfam_Fam_367_87_1  Nr. of seq. 1 Alignment length(with gaps) = 87 Alignment score = 0.000000 
 GCCAGAAAAAACAACTGTGGAGGGGAGAGGGATAGTTGTACTTTTCTAGAGACTTTTTCGATCGAAATACATCAATCTAGAGTCCGA
>Allfam_Fam_368_86_1  Nr. of seq. 1 Alignment length(with gaps) = 86 Alignment score = 0.000000 
 AATTTTTCAATCGAGAATACAGCACAAAATGATGAACTACAACGTATTGGATCAAATTATCACAAGTCTGGACCATTAGAAGCTCA
>Allfam_Fam_369_86_1  Nr. of seq. 1 Alignment length(with gaps) = 86 Alignment score = 0.000000 
 TGTATTTTGAAAGGTCATCGCAATAGGGAAAAGATGGAAGAGTTCGAAGTTAAAGAAAAACTATTGCCAGACCCCGAAATACTGGC
>Allfam_Fam_370_86_1  Nr. of seq. 1 Alignment length(with gaps) = 86 Alignment score = 0.000000 
 CATAAATGAACAATAATATAAAATTAATTGGCCTAGTCTTATGAATTATCTTACAAAAATAATATCTTCTAATAAATTAAAAGTCG
>Allfam_Fam_371_85_1  Nr. of seq. 1 Alignment length(with gaps) = 85 Alignment score = 0.000000 
 ATTTTGAAAATTAATTTCTGGCTTGAAACTAACTTTTTCTGAAATTCCCGTAGCCATTTTGTAGCAAATTTCAAGTTCTTTTAGA
>Allfam_Fam_372_84_1  Nr. of seq. 1 Alignment length(with gaps) = 84 Alignment score = 0.000000 
 GTTTTGTCTGGTTCTTGGCTATAGATTGCTTGTCAATCCGTTTGTCTCCCAGAGAACTACAGCTTATCCAACCCCGGAGAGGTT
>Allfam_Fam_373_84_1  Nr. of seq. 1 Alignment length(with gaps) = 84 Alignment score = 0.000000 
 CAGTCGAGGTGGACTCAGTCTGAGATGTGGTAGACTCAGGAGTAGTAGACGTCTGTTCAGTTGTCGAGGTTTCCGTAGTCGATT
>Allfam_Fam_374_84_1  Nr. of seq. 1 Alignment length(with gaps) = 84 Alignment score = 0.000000 
 TAAAAAGTGGTCTAATTTTGTTGAAGACGGGTAATTCATATATGGAGAATTCAGAAAATCTAGGTTTAACCCATCAAAAACTAT
>Allfam_Fam_375_84_1  Nr. of seq. 1 Alignment length(with gaps) = 84 Alignment score = 0.000000 
 CCTCGAAGATGGGATTTGTTTATAGGAATCCATTCGATTTTGGGGTTTTATATTAAAAATCATCCATGAAATAACCGGTAAAAC
>Allfam_Fam_376_84_1  Nr. of seq. 1 Alignment length(with gaps) = 84 Alignment score = 0.000000 
 ATATTATTTTTTAGAATATAGTGCTAATGCACTATCAGAACCACTATTTTTCTTCTATCTTTTTCAATTTTTGTATTCTCTCTA
>Allfam_Fam_377_83_1  Nr. of seq. 1 Alignment length(with gaps) = 83 Alignment score = 0.000000 
 CGCATTGGTTTTTTCGAATGACGACAAATGGATTTGGCTAAAATCTTCGCCACATCCATCGCTATTCGACAAAATATCGTACC
>Allfam_Fam_378_83_1  Nr. of seq. 1 Alignment length(with gaps) = 83 Alignment score = 0.000000 
 CTCCGCCCACTTTTCAGAAAGTGGGCGTGGTCTTGAAAATTCGAGATTGGGCGAAGCTTAAAACTAGCTCAAACTCGAATAGG
>Allfam_Fam_379_82_1  Nr. of seq. 1 Alignment length(with gaps) = 82 Alignment score = 0.000000 
 TTAATAAATAAACGACTAGATTTGTCTGATGGAAACTCGAAACTAATTAGTTTCGTAAAGTTTCGAATAAGAAATAATCAAA
>Allfam_Fam_380_81_1  Nr. of seq. 1 Alignment length(with gaps) = 81 Alignment score = 0.000000 
 TCACAAGGCTCTGTCGTAGTCTCGCAAGGTTCCGTGGTAGTCTCGGACAACGTGGAGTTCAGGCATGGCTCCGTTGATGTT
>Allfam_Fam_381_81_1  Nr. of seq. 1 Alignment length(with gaps) = 81 Alignment score = 0.000000 
 ACTGGAACTCCAGTTACCGACGAAACAACATTGTCAACCGATGAAACTCCATATGGCACAAGATCCACAGCCACTGCTCCA
>Allfam_Fam_382_81_1  Nr. of seq. 1 Alignment length(with gaps) = 81 Alignment score = 0.000000 
 TGAGAGGATTGTTGTGAAAATTAATAAAGACCCTTTTTCGTTGTTTTTGCATCAATTCTCCCCAGAGTTTGAAGGAACCAG
>Allfam_Fam_383_81_1  Nr. of seq. 1 Alignment length(with gaps) = 81 Alignment score = 0.000000 
 TTATTTTTTCGATTTTAGCGAAAAATCAACACATTTTCGATCATTTTTGAACAAAAAATTGTTTTCTCAAAAATTTGACGC
>Allfam_Fam_384_81_1  Nr. of seq. 1 Alignment length(with gaps) = 81 Alignment score = 0.000000 
 GTCCATCTGTGAGTCTGAGTGTCCAGATGTCCAACAAATGCGGATTTTCGGTCAAAAACAGCCAAATTGAACAATTTTCAA
>Allfam_Fam_385_81_1  Nr. of seq. 1 Alignment length(with gaps) = 81 Alignment score = 0.000000 
 GTTCAGGAGTCGTTTCACAGGACTCCACAGTGGTCTCACATGGTTCCGTTGGAGTAACTGGTGACGTAGAATTCTCGCATT
>Allfam_Fam_386_81_1  Nr. of seq. 1 Alignment length(with gaps) = 81 Alignment score = 0.000000 
 CTCTAGAGGGAACTCCCTAAATAGTGAAACTCTCCATATTATGAACTTCTTTTAAAGTTCCCATGCCTCAACTAGAGGGGA
>Allfam_Fam_387_80_1  Nr. of seq. 1 Alignment length(with gaps) = 80 Alignment score = 0.000000 
 ACCGTAACCCTCTAGACAATCGAAAATTCAAATTTTCCGCAATTTTTCGTAAAATTCGGTGTTAGCGGACTTCTGGAGCT
>Allfam_Fam_388_80_1  Nr. of seq. 1 Alignment length(with gaps) = 80 Alignment score = 0.000000 
 AATTTCTCAATAGCGCGCGCTTGCAACATCCGAACGGCGCGAAATTTGAATTTTTGGCCATAAAATAACGAAAATCGGCA
>Allfam_Fam_389_79_1  Nr. of seq. 1 Alignment length(with gaps) = 79 Alignment score = 0.000000 
 GTGAATCTCCTCTCTACCTAATGAGTCCTGACAGAATACCGGCAGTATTCTGGGGTCTCATTAGGTTTTAGTTTCTTCT
>Allfam_Fam_390_79_1  Nr. of seq. 1 Alignment length(with gaps) = 79 Alignment score = 0.000000 
 ATTTTTTTTTAAATTGATAAAAATATATAAAAGCTGAATTTTTCAAAAATTCAAAAGTATGGGAAAATCATATGGAGTC
>Allfam_Fam_391_79_1  Nr. of seq. 1 Alignment length(with gaps) = 79 Alignment score = 0.000000 
 AATTGGATATCCCTACCCCTATATTCTTAGGGTTACAAATCCCTAATTTAGGTGACTTTTGAGTATTATGCCCCTTACA
>Allfam_Fam_392_78_1  Nr. of seq. 1 Alignment length(with gaps) = 78 Alignment score = 0.000000 
 CGAAGTTGCTGGATCAACGATCACAACAGGCGGATTTGTCTGCACAACCGGATCAGAAGTCGTCGTACTTGGATCTTT
>Allfam_Fam_393_78_1  Nr. of seq. 1 Alignment length(with gaps) = 78 Alignment score = 0.000000 
 TGCAAGGCTCCGATGATGATACCACTTCTAAAGTCGAGGTGTCACAATTTTCGGGTGTCGTAGAACTTGGATCAGTAC
>Allfam_Fam_394_78_1  Nr. of seq. 1 Alignment length(with gaps) = 78 Alignment score = 0.000000 
 TCGTCCAAATTGTTATAGAAGAAGCCTTTCTTCGACAAGTTGTGGAGTATTATGTCGTCGATTTCTCAAGCTTCAGAC
>Allfam_Fam_395_78_1  Nr. of seq. 1 Alignment length(with gaps) = 78 Alignment score = 0.000000 
 TTAATAATAAGTTAAACATTAGAAGCCTAGTTAATATATTTACTTTTTTCTGATTCTGTTTCATTAGATACTGGTAAC
>Allfam_Fam_396_78_1  Nr. of seq. 1 Alignment length(with gaps) = 78 Alignment score = 0.000000 
 TCCATCTACACAAAAGACAGGAGGAGTGGCATCGAACAAGCCCCCTGCAGGATTGCCATCTACCGGACGGCCAGAAAC
>Allfam_Fam_397_77_1  Nr. of seq. 1 Alignment length(with gaps) = 77 Alignment score = 0.000000 
 AAGCCAAAAGTAGAACCTGGAAAAGCAACCGCGNNGGGGGGGGGGGTGGTCACCCTTTCCTGATTTACTCTCGACCG
>Allfam_Fam_398_77_1  Nr. of seq. 1 Alignment length(with gaps) = 77 Alignment score = 0.000000 
 GGCTAGCAGGTTTAGGATATTCTGANTTTCTGAAACTAGCGAAACCACGTTCGGGAGGTCCGTGACTGTATGACACA
>Allfam_Fam_399_77_1  Nr. of seq. 1 Alignment length(with gaps) = 77 Alignment score = 0.000000 
 ATTTTTTTAGGGTTAAATCCCGAATTTTTCATTTTTATTCTGATTTATTAAAATCAGAATTTTTTATTTTATTTAAA
>Allfam_Fam_400_76_1  Nr. of seq. 1 Alignment length(with gaps) = 76 Alignment score = 0.000000 
 AATGCTAGAGGACACTCCTTTGCACGAAGGGAAGTGGGAGAGACTGTGGAGTTGTCGGTGTCTTTGTGCATGCTCG
>Allfam_Fam_401_76_1  Nr. of seq. 1 Alignment length(with gaps) = 76 Alignment score = 0.000000 
 CAGTGCAAATGCCTACCTAGGATTTCTAGATTTTTAATCTATGACAATTCTTTCAATTATTAGGACATATATAGTG
>Allfam_Fam_402_76_1  Nr. of seq. 1 Alignment length(with gaps) = 76 Alignment score = 0.000000 
 GTTTATACAATTCATATATATTTGGTAGAATTAGATCTCTATATAGAACAAATCATAACTTGTTAGCTTCAACTTC
>Allfam_Fam_403_76_1  Nr. of seq. 1 Alignment length(with gaps) = 76 Alignment score = 0.000000 
 GATTTATTAAGAATTAGCCTACACCAATAAAATTTATTTTTTATTATAACATTATTTTCAATTCGGAAGTTTGATA
>Allfam_Fam_404_76_1  Nr. of seq. 1 Alignment length(with gaps) = 76 Alignment score = 0.000000 
 ATTAATTCCAAAAGGATATATCCAAATAAATGATTCGGAACAAAATTTGAAAAAATTTTACGTCTCAAAAACCAGA
>Allfam_Fam_405_75_1  Nr. of seq. 1 Alignment length(with gaps) = 75 Alignment score = 0.000000 
 TCCACGATTGCGTTTCCAACGTAGACTTTTAACTGATTCACCTCAGTTGAGACTTTGCCTGGAAAGGAGCGATCA
>Allfam_Fam_406_75_1  Nr. of seq. 1 Alignment length(with gaps) = 75 Alignment score = 0.000000 
 GAACTGCTTTGAACACTTGACGAAGTTTCTGTCGTGGAACTTTCGAGAGTTGTAGAAGTCACTGGGGTAGATTCA
>Allfam_Fam_407_75_1  Nr. of seq. 1 Alignment length(with gaps) = 75 Alignment score = 0.000000 
 AGAAACGATTCTTTAGGTAGTTTATTGTGGGATAATAAAAGAAATGTTAGATAGTTTGAGATTAAAGAAGAAAAA
>Allfam_Fam_408_74_1  Nr. of seq. 1 Alignment length(with gaps) = 74 Alignment score = 0.000000 
 GCCTCTACAAAGTCATCGGCAGGCAAAAAAGATGCAGGAGAGTTTGTAGAGGCCAAGACTACAAACTAAAAGCT
>Allfam_Fam_409_74_1  Nr. of seq. 1 Alignment length(with gaps) = 74 Alignment score = 0.000000 
 CATCTTGACTAGGAAGCCGCCTTAGCTGCTAAGACACCATCATATTTAGGGCGTCGCCTTAATTGTTAAGACAT
>Allfam_Fam_410_74_1  Nr. of seq. 1 Alignment length(with gaps) = 74 Alignment score = 0.000000 
 TAGGCTCCGCCCATTTTTTTTTTCAATATTTCAGTTTTGGGGCTGAAAATCAGTGTCTAAGGGTTGGGGGTAAC
>Allfam_Fam_411_74_1  Nr. of seq. 1 Alignment length(with gaps) = 74 Alignment score = 0.000000 
 GTACGCAAACACACTTTACACGAAATTGCAGAAAATTTGGTTTTGGTACGAATTGTCGTGGGATCTAGCGCCGG
>Allfam_Fam_412_74_1  Nr. of seq. 1 Alignment length(with gaps) = 74 Alignment score = 0.000000 
 AAACTGTCTTGATGGGGGCTGAGGTCAGGTGTGCGGGTTCGGGCCTATAGGAACAGCTTGCATTATGACCCTAG
>Allfam_Fam_413_74_1  Nr. of seq. 1 Alignment length(with gaps) = 74 Alignment score = 0.000000 
 ATGATTAAGATAGATTAGATATTTTAGGGCCAAATAAATAGAAAGAGATTAGAATGATAATGACCATAAGAAGA
>Allfam_Fam_414_74_1  Nr. of seq. 1 Alignment length(with gaps) = 74 Alignment score = 0.000000 
 TTTGTCGTTTATGTAGAGAGTGTGTGAATTAGAGAGTAAAAGGAATCAATTTTCTTGCGTGGATTCTGAGAGGT
>Allfam_Fam_415_74_1  Nr. of seq. 1 Alignment length(with gaps) = 74 Alignment score = 0.000000 
 CCCTAATCTCGGTAAAACAATCCCATTTCTTTACCTACGATTGGGTCTCTATAGGTATCAAGGGTTACAATGGT
>Allfam_Fam_416_74_1  Nr. of seq. 1 Alignment length(with gaps) = 74 Alignment score = 0.000000 
 CGAAATTTAACTAACGAGAAAATGATATAATGCAACAGAAGACAAATCCTACAACTACATTAGGAATCATTCGC
>Allfam_Fam_417_73_1  Nr. of seq. 1 Alignment length(with gaps) = 73 Alignment score = 0.000000 
 ACAAACTACATAGGAAACATTAGCAGACACATCATGCGCGTATTAGAAATGCGTCAGTTGGGTCTGTTAGACT
>Allfam_Fam_418_73_1  Nr. of seq. 1 Alignment length(with gaps) = 73 Alignment score = 0.000000 
 AAAACAAAAAAGTTTTGCCACGAGTGGGGATCGAACCCTGGTTGTCAGATTGGTACCAAAAAGTCAAAAACAA
>Allfam_Fam_419_73_1  Nr. of seq. 1 Alignment length(with gaps) = 73 Alignment score = 0.000000 
 AAGATATATCCCGTTCCCAGCTATCCTCCGTTTGCTGACTAAAATGTCTGCTGGCTTCGGTTTGCTAGTATAC
>Allfam_Fam_420_73_1  Nr. of seq. 1 Alignment length(with gaps) = 73 Alignment score = 0.000000 
 GTGAAGATCATCTTATAGCCTCTCTAAGGTCGCATCTGGATAATTTATATTGATCATTTCTCGTCTTTTTATT
>Allfam_Fam_421_72_1  Nr. of seq. 1 Alignment length(with gaps) = 72 Alignment score = 0.000000 
 TTTCAGCCTTGGTCTTGGCTTCGGCGTCCTTCTTGGTCTTTTCATCAGCCTCCTTCATGGCCTTGGCTTCAG
>Allfam_Fam_422_72_1  Nr. of seq. 1 Alignment length(with gaps) = 72 Alignment score = 0.000000 
 CAAGGAAGTCACCTTTGAACCACGTAACGTTCGTAGACGGAGCTTCGGTTCCCCTACACCCGACCACTAGTT
>Allfam_Fam_423_72_1  Nr. of seq. 1 Alignment length(with gaps) = 72 Alignment score = 0.000000 
 GATCCACAGTAACCAAATCTTCTTCTTTATCCGCTGTCCCATCAACCACACAGGCAACATCTAGTTCTAAGG
>Allfam_Fam_424_72_1  Nr. of seq. 1 Alignment length(with gaps) = 72 Alignment score = 0.000000 
 TCCATCCAGCTGTGGTTGGTCTCTGGGTGAATCCTCGAGAAGTATCACGAGTAGTACCATTGGCTCCGTTTG
>Allfam_Fam_425_72_1  Nr. of seq. 1 Alignment length(with gaps) = 72 Alignment score = 0.000000 
 CAAGTGATATAATAAAATTAAGTGAGATAAATGAGGGTTCTTAAGCCCAAGAGCTAAGCAAGACTCGTTTTT
>Allfam_Fam_426_72_1  Nr. of seq. 1 Alignment length(with gaps) = 72 Alignment score = 0.000000 
 TGGAGTTGAAGGAGTATTTGGTCCAATTCTTGTCGTTCGAGGTTCTAAAGTGGTCGAGGATGTTCCGTTTGC
>Allfam_Fam_427_72_1  Nr. of seq. 1 Alignment length(with gaps) = 72 Alignment score = 0.000000 
 ACAAAACTTCGCTAAATGCTGACCATCAATTTGAAAAATCAAGCAACATAATACGAATCAACCAAATAAACA
>Allfam_Fam_428_71_1  Nr. of seq. 1 Alignment length(with gaps) = 71 Alignment score = 0.000000 
 GGNGCTGAGCNTAGGGGCGGGGCGAGAGCAAGCTCCAGGGTGTCCTGTTTTAAGGTAATCACTACTTCCAG
>Allfam_Fam_429_71_1  Nr. of seq. 1 Alignment length(with gaps) = 71 Alignment score = 0.000000 
 TTTCTAGGCCACCAAAACTGTTATTTTCAGCCAAAAATAACCTGATTTTCGGCTAGTGGCCTAACTTTGGG
>Allfam_Fam_430_71_1  Nr. of seq. 1 Alignment length(with gaps) = 71 Alignment score = 0.000000 
 TCTTTAAATTGAAAACTTTTTTTATTCTCACCGCGCCTTTTTTGGTCTCTCCAGTTTCTTCTGATTCGACC
>Allfam_Fam_431_70_1  Nr. of seq. 1 Alignment length(with gaps) = 70 Alignment score = 0.000000 
 AAAAATCGATGTTTTGAAGTTTTTCTCAATAGAGCGCACTTTCAACAGCGAGAAATTTGAATTTTCCACC
>Allfam_Fam_432_70_1  Nr. of seq. 1 Alignment length(with gaps) = 70 Alignment score = 0.000000 
 TGAGGTGAGAGAAAGAAAATGATGAGAAAAAGAGATAAAAATAAAGGAGTTGTTCTCCATCACCTCCTAT
>Allfam_Fam_433_70_1  Nr. of seq. 1 Alignment length(with gaps) = 70 Alignment score = 0.000000 
 TGAATGAGTAATAGAACCCATAGACGGTAAGCACATGACTGTCTAACAAAACCCATATACGGTAAATAAA
>Allfam_Fam_434_69_1  Nr. of seq. 1 Alignment length(with gaps) = 69 Alignment score = 0.000000 
 CCTCTACAAAATGCCTGCCGCCCCTGCGCGACAGTTTGTAGAGGCTAAGGCTACAAACTACAAACCTTG
>Allfam_Fam_435_69_1  Nr. of seq. 1 Alignment length(with gaps) = 69 Alignment score = 0.000000 
 CAGGTTCTGGAGTAGATTGTTGAGTCTTGGACATGCTTTCTGTTGAACTCTTCCAACCAATTCGATGAA
>Allfam_Fam_436_69_1  Nr. of seq. 1 Alignment length(with gaps) = 69 Alignment score = 0.000000 
 TCAAATACTGTATTTCTCTGGAGGCAAGGATTCGATGACTTCATTCCGACCATATCCGAATTTGAATCA
>Allfam_Fam_437_69_1  Nr. of seq. 1 Alignment length(with gaps) = 69 Alignment score = 0.000000 
 AGTTGGATACGAAACTGTCCAAAGATTGTGTCGTGAAAAGTTCACCGAGCCAAAGTCAAATTGGACCCA
>Allfam_Fam_438_69_1  Nr. of seq. 1 Alignment length(with gaps) = 69 Alignment score = 0.000000 
 AAGTTCTCGAATCTGGCACTTGTGATCTGCTGACGAAGAAGACATCCACCACTTGCCTTCCGAAAGCAA
>Allfam_Fam_439_69_1  Nr. of seq. 1 Alignment length(with gaps) = 69 Alignment score = 0.000000 
 TGTAGTTTGTAGTGTGTTAGCCTCAACCAAAATTAATTTATTTTTAATTCGTTGAGGCTAAGAAAATAT
>Allfam_Fam_440_69_1  Nr. of seq. 1 Alignment length(with gaps) = 69 Alignment score = 0.000000 
 TTTCCGGCAAACCGGCAAATTGCCGTAATTGAAAATTCCAACAAATCGGCAAATTGCCGGAATTGAAAA
>Allfam_Fam_441_69_1  Nr. of seq. 1 Alignment length(with gaps) = 69 Alignment score = 0.000000 
 CCGGAAATTTCTATATTCGGCAAATTACCCGTTTCACATAAATTTTCTTTTCTGCAAATTGTTGGTTTG
>Allfam_Fam_442_69_1  Nr. of seq. 1 Alignment length(with gaps) = 69 Alignment score = 0.000000 
 TTGCCGATTTGCCGGAAATTTACATTTCGGCAAAGTGCCGTTTTTCCGGCAAAACGGCAATTTGCAGGT
>Allfam_Fam_443_69_1  Nr. of seq. 1 Alignment length(with gaps) = 69 Alignment score = 0.000000 
 AAATAAACTCATTTGATCGGTCAATTCTTTTTTCAATTCATCTTTGATCTCCTTTTTCAGTTGTTGTCC
>Allfam_Fam_444_68_1  Nr. of seq. 1 Alignment length(with gaps) = 68 Alignment score = 0.000000 
 CCCTGCCCCAGATTCTGTCTGGGATTATCCGGGGATTTACGCTGAAGACGAGAAACAACTATTCGGTG
>Allfam_Fam_445_68_1  Nr. of seq. 1 Alignment length(with gaps) = 68 Alignment score = 0.000000 
 TTCTAGGCCACCATTCTCCTCCTCGTGACTGTGGGAGTATCTAACCCCACAACACAACTTTTTGGTTT
>Allfam_Fam_446_68_1  Nr. of seq. 1 Alignment length(with gaps) = 68 Alignment score = 0.000000 
 TTAGAGTCTTATCTACAATATCCCAAAATTTTGAGGGAGGTTTCCGCATGTTTGGAAGAGATATAGCC
>Allfam_Fam_447_68_1  Nr. of seq. 1 Alignment length(with gaps) = 68 Alignment score = 0.000000 
 AAATAATTTTCTAAAAAAATTGAAAAAAATTTCGAGGATTTATTGGATCTATCAAAAAATGGAATTAA
>Allfam_Fam_448_68_1  Nr. of seq. 1 Alignment length(with gaps) = 68 Alignment score = 0.000000 
 GGGATTTCGCACTAATGTAATACTAGTATCAAAGTGAGACGAATAAACATCTTTTGGATAGATGAGAG
>Allfam_Fam_449_67_1  Nr. of seq. 1 Alignment length(with gaps) = 67 Alignment score = 0.000000 
 CCATCCAAATTCCAATCGTTGGTGCATCATCTCCAGTCCCGAATCGCCATCTCCAGCAGCTCCCGAA
>Allfam_Fam_450_67_1  Nr. of seq. 1 Alignment length(with gaps) = 67 Alignment score = 0.000000 
 AGAATAATTTCGACAAGCAATAAGTGCTAACCTAAAGATAATGGCACTTTCTGATTTATCAAAAATC
>Allfam_Fam_451_67_1  Nr. of seq. 1 Alignment length(with gaps) = 67 Alignment score = 0.000000 
 AAATACAATAGCCCGAACTGCTATAGATACAGTCGGGCTTATTTACGGGTATACTGTACATATCAAG
>Allfam_Fam_452_67_1  Nr. of seq. 1 Alignment length(with gaps) = 67 Alignment score = 0.000000 
 TATTAGTTTAGAGATGTAATGCCATATAATAGGATTTAAGGACAAGACACTGAAAAATAGAATAGCG
>Allfam_Fam_453_66_1  Nr. of seq. 1 Alignment length(with gaps) = 66 Alignment score = 0.000000 
 ATGGTACGTCGCCGACTACTGACCGTACGCCAAGAGCACACGAGAAAATGATGTCTGCCACCGTTG
>Allfam_Fam_454_66_1  Nr. of seq. 1 Alignment length(with gaps) = 66 Alignment score = 0.000000 
 AATCAACCTATTCAGTTGACAATGGTTTTCTTTTATCAAATTTTTTAAAATTTTAAAGAAAACACA
>Allfam_Fam_455_66_1  Nr. of seq. 1 Alignment length(with gaps) = 66 Alignment score = 0.000000 
 ATTTTCAGATTTCCTCTTTCTTTCTTTTTTCTGATCTTCTGATATCCTCGAAAAAGTGCGTCGCAC
>Allfam_Fam_456_66_1  Nr. of seq. 1 Alignment length(with gaps) = 66 Alignment score = 0.000000 
 GAGTACTGTAGGTGGAGTCGGAGACAGAAGACACTGAGGATCCTGATGTTGTTGAATCTGCTGATA
>Allfam_Fam_457_66_1  Nr. of seq. 1 Alignment length(with gaps) = 66 Alignment score = 0.000000 
 TAATTTTTTACAATTTCTGCCGTAGCAATACTTAAGTTTATTTTTTCTTCGACAAGTTTACAATTG
>Allfam_Fam_458_66_1  Nr. of seq. 1 Alignment length(with gaps) = 66 Alignment score = 0.000000 
 GTCAAACAATATAATGATACTAAATGTCATAAATTAATCCATAAATCGTTGCAATTCTGTGGAAAC
>Allfam_Fam_459_65_1  Nr. of seq. 1 Alignment length(with gaps) = 65 Alignment score = 0.000000 
 AGTCGCAGCTATACTCTACCCCGCCTGCACGGCGAAGTGGTAACACCCCGAGGTTCGAACCCACA
>Allfam_Fam_460_65_1  Nr. of seq. 1 Alignment length(with gaps) = 65 Alignment score = 0.000000 
 CTGAGAATTCGTTTGACATTGTCTCGGTTTCCTTTACTCTTTCAAGCCCCGACGGCTATGGCTGA
>Allfam_Fam_461_65_1  Nr. of seq. 1 Alignment length(with gaps) = 65 Alignment score = 0.000000 
 TTTTTTGAAATTCTGTTTTCAAATTCTGAAAGAACATAAAATTTGCTACAAAATGGCTACGGGAA
>Allfam_Fam_462_65_1  Nr. of seq. 1 Alignment length(with gaps) = 65 Alignment score = 0.000000 
 TCATATTTATTCCATTTTCACTTATTCATTTTCATTCTAATCTATGAAAAAGAGTATCCACTTGT
>Allfam_Fam_463_65_1  Nr. of seq. 1 Alignment length(with gaps) = 65 Alignment score = 0.000000 
 TATTTTCATATATTTATATTTTTTAAATTTTAATTTTTTAATTAAATAAATAATATTTTTTTTAT
>Allfam_Fam_464_64_1  Nr. of seq. 1 Alignment length(with gaps) = 64 Alignment score = 0.000000 
 TTTGGAATTTTAAGAGAACACATGACGCCTGAGAATGGCTAAATTATTGAGATTGAGTTTGGAA
>Allfam_Fam_465_64_1  Nr. of seq. 1 Alignment length(with gaps) = 64 Alignment score = 0.000000 
 TGTCTAATTGGGAGACGACGAGAGGAACGACGGGGGGACGGTGGGACGGATGGAGGAGAGATGG
>Allfam_Fam_466_64_1  Nr. of seq. 1 Alignment length(with gaps) = 64 Alignment score = 0.000000 
 GTAGTCAAAAAGACAAAAGTGCGAATGTAGCTATTTTTTCAGTCAGTAGCGAAAAAGACATTCA
>Allfam_Fam_467_64_1  Nr. of seq. 1 Alignment length(with gaps) = 64 Alignment score = 0.000000 
 ATATACCAATGAGAGAGCACAGTGTAAACTAGTTTTCATAGTTCTCACGGCGACTCCAATCACT
>Allfam_Fam_468_64_1  Nr. of seq. 1 Alignment length(with gaps) = 64 Alignment score = 0.000000 
 AGATGATCGAGAACATATGTATTTTCATTCTCTCTCTCTTTCTTTTTTCTCTCATCTCATTCCG
>Allfam_Fam_469_64_1  Nr. of seq. 1 Alignment length(with gaps) = 64 Alignment score = 0.000000 
 AAAAATGAAGCTGAAAAGTGGCGAAAATGTCAAAATGATTTCTCGCGGACAGTTTTTTGATCAT
>Allfam_Fam_470_64_1  Nr. of seq. 1 Alignment length(with gaps) = 64 Alignment score = 0.000000 
 TGTATATCAATTATCAATATATTTTTAAATTAAAGGTATAAATATCAATGTATGTTATCAAAAA
>Allfam_Fam_471_64_1  Nr. of seq. 1 Alignment length(with gaps) = 64 Alignment score = 0.000000 
 AGAATTACAACTAAAGTTGGGATCCCCTAAACTAGAGGGTAAACCCTTTGACAAATAATCCTTT
>Allfam_Fam_472_64_1  Nr. of seq. 1 Alignment length(with gaps) = 64 Alignment score = 0.000000 
 AAGAATAATTTACACGAATATCTTCGAATGTCATGATATGACATAATAACATTTGCACGATTTT
>Allfam_Fam_473_64_1  Nr. of seq. 1 Alignment length(with gaps) = 64 Alignment score = 0.000000 
 ATTTATTTTTGGACAATCTAGATAAATTCTTTTGATTCTATCTGCTTATCTGTCGAAGTCCTTT
>Allfam_Fam_474_63_1  Nr. of seq. 1 Alignment length(with gaps) = 63 Alignment score = 0.000000 
 CCATCATCGGTGGATAACCCTGGAATGGTGGATTCTGAGCATCCTGACGTTGTTGCGGGGGCA
>Allfam_Fam_475_63_1  Nr. of seq. 1 Alignment length(with gaps) = 63 Alignment score = 0.000000 
 GACGCAGAGAAACGAAAATGCCTACGGGTCTGCGCTCTCTACTAGTAGTGACAGCTATTGCGA
>Allfam_Fam_476_63_1  Nr. of seq. 1 Alignment length(with gaps) = 63 Alignment score = 0.000000 
 GAGACTCCAGAGACTCCAGAAACATCAGAGACCACCTTGACTCCTCCAACTGGAACTACAGCC
>Allfam_Fam_477_63_1  Nr. of seq. 1 Alignment length(with gaps) = 63 Alignment score = 0.000000 
 CTGGACGCTTCTTCTCCTCCTCAGCTCCTTGGGTTCCCTTTGGCCGATCCTCAGCAGCTCTAG
>Allfam_Fam_478_63_1  Nr. of seq. 1 Alignment length(with gaps) = 63 Alignment score = 0.000000 
 TCCTTGAGTCTTGGCTCCAACTTGGGCGGCAGCTCTGGCTGGGCGGTGTTGTTGAGCATCAGC
>Allfam_Fam_479_63_1  Nr. of seq. 1 Alignment length(with gaps) = 63 Alignment score = 0.000000 
 TCGGATGGGTTTGGTCTAGATAAAAGTGTCACCCGATTCTTATTCTTACCTCAGGATTCATCT
>Allfam_Fam_480_63_1  Nr. of seq. 1 Alignment length(with gaps) = 63 Alignment score = 0.000000 
 TTTTTAGGTGAAAAAAATGCGATTTTCAGCCATTTTCGAAAGAAAAATCTCACAAAACGTCAA
>Allfam_Fam_481_63_1  Nr. of seq. 1 Alignment length(with gaps) = 63 Alignment score = 0.000000 
 TTTTTGTTTTGTTTTCTATGGTTCCGAGGGTTGTGGATTCGATCCCCACCCACACCAAAACTT
>Allfam_Fam_482_63_1  Nr. of seq. 1 Alignment length(with gaps) = 63 Alignment score = 0.000000 
 AATCTGGCGTGCTTTTAACGCGGTTTCAGCTATGAAAAGCCCGAAATTTCGTGTTTTTCTTCA
>Allfam_Fam_483_63_1  Nr. of seq. 1 Alignment length(with gaps) = 63 Alignment score = 0.000000 
 TAAAATTTTGAGGTAACCATACTCTAACGGCAATTTCTCGAAAATTCCGCCTACGATTTTCTT
>Allfam_Fam_484_63_1  Nr. of seq. 1 Alignment length(with gaps) = 63 Alignment score = 0.000000 
 TTACATACAGGGGGGCCTGCGCTGCGTTTTTGGTGCCAATTCTTGGCATGACCTCTTAAATTT
>Allfam_Fam_485_63_1  Nr. of seq. 1 Alignment length(with gaps) = 63 Alignment score = 0.000000 
 TTGTTCGTCTTTCAATGTTTATTTTTCTTCTGAATTTTGAAGAGTTTTCTTTATCTATTGTTA
>Allfam_Fam_486_62_1  Nr. of seq. 1 Alignment length(with gaps) = 62 Alignment score = 0.000000 
 ACGACTAGAGACCGAAGTCTAGAGCCTGTAGTCTGTTAGCAAGGNAACCAATATGAAGACCT
>Allfam_Fam_487_62_1  Nr. of seq. 1 Alignment length(with gaps) = 62 Alignment score = 0.000000 
 ATTTTCCATCAAAAATCGGCTGTAAAAACCGATTTTTAACTGAAAAAATCACAAATTTCTAC
>Allfam_Fam_488_62_1  Nr. of seq. 1 Alignment length(with gaps) = 62 Alignment score = 0.000000 
 GTAAAAATGTTTGAAATTGTGAATTTTCAACATGAAAATGCCTGAAATTTTGAATTTCCTAT
>Allfam_Fam_489_62_1  Nr. of seq. 1 Alignment length(with gaps) = 62 Alignment score = 0.000000 
 CCAACCCATCAAGTCTTCGCTTTCTCTGGCCAAAAATACGAGCGAGTTGGGAGTAAATACTC
>Allfam_Fam_490_62_1  Nr. of seq. 1 Alignment length(with gaps) = 62 Alignment score = 0.000000 
 TGGCGTGTCTTTGGCGCGTTTTTAAAGTGGAAAATGGTCGTATTTAGCAAAATTTCAAAATT
>Allfam_Fam_491_62_1  Nr. of seq. 1 Alignment length(with gaps) = 62 Alignment score = 0.000000 
 AAAAATCAATAAATCGATATATCGATTTTTCAAATTTGTAAAAATTTTTCAAAAAATCGATA
>Allfam_Fam_492_62_1  Nr. of seq. 1 Alignment length(with gaps) = 62 Alignment score = 0.000000 
 TAATTTGAAAACAAACTTTAACACATCCTCTAATAATAAATTACAATTCCGTAAAGCATTTT
>Allfam_Fam_493_62_1  Nr. of seq. 1 Alignment length(with gaps) = 62 Alignment score = 0.000000 
 AAATTTTAGATAAAACGTTACATAAACGCGAAATCTATTCGCGAAACTTTGATTACTAACCT
>Allfam_Fam_494_62_1  Nr. of seq. 1 Alignment length(with gaps) = 62 Alignment score = 0.000000 
 CGCAAGGAGGACGAAGACAAATGACGCTTCTAAATGATGAATAAAAGACGTTATAATTAGGA
>Allfam_Fam_495_62_1  Nr. of seq. 1 Alignment length(with gaps) = 62 Alignment score = 0.000000 
 TCGAAGAAAAACAACCTGGATGTATTGTCAATAGCAATAGATAACAAAAAATCGTCAAAAAT
>Allfam_Fam_496_62_1  Nr. of seq. 1 Alignment length(with gaps) = 62 Alignment score = 0.000000 
 GATAAAAAATGGCAAAAATCAGAATTAAAATAAAGGTTATCGATACTCTAATAGTCCTGCTC
>Allfam_Fam_497_61_1  Nr. of seq. 1 Alignment length(with gaps) = 61 Alignment score = 0.000000 
 GATTACTGTAGATTGGGTCAAAAGAGTCATTTTAAGTCAAGAATCGAAATTTTTGGATCAG
>Allfam_Fam_498_61_1  Nr. of seq. 1 Alignment length(with gaps) = 61 Alignment score = 0.000000 
 CTGACTGCTTCGGCTGGCTGAGAAAAGACTCTAAAACCCCGTCCCATAGAGTACTGTGTAC
>Allfam_Fam_499_61_1  Nr. of seq. 1 Alignment length(with gaps) = 61 Alignment score = 0.000000 
 CTGCATTATGGGATGGATGCAAATCTCGGGCCTTCGGCCCTCGAACCACACTCATTTACTT
>Allfam_Fam_500_60_1  Nr. of seq. 1 Alignment length(with gaps) = 60 Alignment score = 0.000000 
 CAACATCATCAGCTGAGACCTCGACAATCGCCACCTCGACCGCTGAGACTACTACAGTTC
>Allfam_Fam_501_60_1  Nr. of seq. 1 Alignment length(with gaps) = 60 Alignment score = 0.000000 
 ACGGAACCATGTCTGAATTCCACGTCTTCCGAAACTACCACAGAACCCTGTGAGACCACG
>Allfam_Fam_502_60_1  Nr. of seq. 1 Alignment length(with gaps) = 60 Alignment score = 0.000000 
 AGAAAATTGCACTTTTTCGGACAATTTTGAATTTTTACTAAAAAAATTGGATATTTTTGA
>Allfam_Fam_503_60_1  Nr. of seq. 1 Alignment length(with gaps) = 60 Alignment score = 0.000000 
 ATTCAGTTGAGCTCGTTATGTCGGTTGAAGACACAATTGGAGTGGTGCTTGAGGAGCTGG
>Allfam_Fam_504_60_1  Nr. of seq. 1 Alignment length(with gaps) = 60 Alignment score = 0.000000 
 CTGCTGATTCCGAGAAGAAGGCCCCAACCAAGAGAGAAGCTGATCCACCAAAGACTGAAT
>Allfam_Fam_505_60_1  Nr. of seq. 1 Alignment length(with gaps) = 60 Alignment score = 0.000000 
 GGTGGATTCTGACCCGGGATTCAGATATCCGTCACCTGATGTCGCTTGATTCCTTAGAAG
>Allfam_Fam_506_60_1  Nr. of seq. 1 Alignment length(with gaps) = 60 Alignment score = 0.000000 
 AGCTTAGAAAAGTTTTTTCGTTGACAGACTTAACCGGTGCATGTTCACTGCCGAGTAGGC
>Allfam_Fam_507_60_1  Nr. of seq. 1 Alignment length(with gaps) = 60 Alignment score = 0.000000 
 TTTCTAAGCTGCCTATATGGCAGTGAACAAAATTGATGATCAATAAGCAACTGGCAATTA
>Allfam_Fam_508_60_1  Nr. of seq. 1 Alignment length(with gaps) = 60 Alignment score = 0.000000 
 GGCTTCGGCCAACTGCCAGCAGGGGGGTTCTTCTTTCTCTCTTCCCCCCTGCAAGCAGAT
>Allfam_Fam_509_60_1  Nr. of seq. 1 Alignment length(with gaps) = 60 Alignment score = 0.000000 
 GATGGTTCAGCAGAAGTTCCTCTCTTCTTGTCCATGCTCCGAGAACGAGAAGACTTTTTT
>Allfam_Fam_510_59_1  Nr. of seq. 1 Alignment length(with gaps) = 59 Alignment score = 0.000000 
 AAAACCAGTGCACATTTGAAATTCCATATTNTCCATAATTCTCAGTTTAAAAAATTTTG
>Allfam_Fam_511_59_1  Nr. of seq. 1 Alignment length(with gaps) = 59 Alignment score = 0.000000 
 CTTCTAGAAACTTCTAGANAAACTTTTGAANTTCGGCGGGAATTCAAATATTCTAGAAC
>Allfam_Fam_512_59_1  Nr. of seq. 1 Alignment length(with gaps) = 59 Alignment score = 0.000000 
 CGTAAATCTACACAAGGATCGGGATACTGTAGCGGTGAATTGGCTTGTCGATTTACGCT
>Allfam_Fam_513_59_1  Nr. of seq. 1 Alignment length(with gaps) = 59 Alignment score = 0.000000 
 GCAGCCCTACTGACGCTTTTGTCAGGGGCATAATTCATGGTGGCTTGTGCTCAATGGTG
>Allfam_Fam_514_58_1  Nr. of seq. 1 Alignment length(with gaps) = 58 Alignment score = 0.000000 
 CAGAAATATTNGAAAAAGTGACCAAAAATATTTTGGTCATTTTTTTCCATAAAAACCT
>Allfam_Fam_515_58_1  Nr. of seq. 1 Alignment length(with gaps) = 58 Alignment score = 0.000000 
 CTAGGTCACCAAATCTAGAAAGTTAGGCCGATGGACTAATTTTCCAGGATTTGGATTT
>Allfam_Fam_516_58_1  Nr. of seq. 1 Alignment length(with gaps) = 58 Alignment score = 0.000000 
 AAAATTAAAAAATCGCATTCCAATTTTCAAATTTCTGAATTTCTCTTCTAAAAATCAT
>Allfam_Fam_517_58_1  Nr. of seq. 1 Alignment length(with gaps) = 58 Alignment score = 0.000000 
 AGGCGCGCCAGCTATCTAGCAATCAATTTTTCAGAAAAATTCTTTAGAAACGCGTGAA
>Allfam_Fam_518_58_1  Nr. of seq. 1 Alignment length(with gaps) = 58 Alignment score = 0.000000 
 TTTCCGGAAAAGTTTAAATGTTTTTTGTGTTTAAAAAGTTTTATAATTTTCAGAATTT
>Allfam_Fam_519_58_1  Nr. of seq. 1 Alignment length(with gaps) = 58 Alignment score = 0.000000 
 AATTAATGTAAAAGAATTTAAAATAAAATTTCAGAGTTCCGAAAATAATATTTTCTGA
>Allfam_Fam_520_57_1  Nr. of seq. 1 Alignment length(with gaps) = 57 Alignment score = 0.000000 
 TAGACTCTGTCGATTGAGTACTGAAGGTTGAATCAGAGATTGTAGTATCAGTGAATG
>Allfam_Fam_521_57_1  Nr. of seq. 1 Alignment length(with gaps) = 57 Alignment score = 0.000000 
 TTTCCGAATTTCTGAATTTCAGGATTTCAAGGATTTCAGGACTTCAGGACTTCAGGA
>Allfam_Fam_522_57_1  Nr. of seq. 1 Alignment length(with gaps) = 57 Alignment score = 0.000000 
 GAACTCAACAAGCTGATCAAGAGCAACACCGTGGATCCCGATCTGCCGGACAGAAGG
>Allfam_Fam_523_57_1  Nr. of seq. 1 Alignment length(with gaps) = 57 Alignment score = 0.000000 
 AAATTTCTAAGACTGTACCATTCTCTCCATTCAAAACCTCATGTCAAACTCTCAATC
>Allfam_Fam_524_57_1  Nr. of seq. 1 Alignment length(with gaps) = 57 Alignment score = 0.000000 
 TGACCTAGAAACTTCAACTTGGAAAAGTTAGGCCACTGTCAATTCTCTTGGGATTGG
>Allfam_Fam_525_57_1  Nr. of seq. 1 Alignment length(with gaps) = 57 Alignment score = 0.000000 
 TATAAGGCACTGTAGAAAATCTTCTACTAACTTAAACGTTTACCGGTTTGCCATGGC
>Allfam_Fam_526_57_1  Nr. of seq. 1 Alignment length(with gaps) = 57 Alignment score = 0.000000 
 TATTCTATTACTTGAGAATATGACATAAATCAAATTATGGAGTCAGTGCATATGTCA
>Allfam_Fam_527_56_1  Nr. of seq. 1 Alignment length(with gaps) = 56 Alignment score = 0.000000 
 GGGAATTCAAAATTTCGAAACTTTTGGTGGAAATTTAAAACTTCGAAACTTTTGGC
>Allfam_Fam_528_56_1  Nr. of seq. 1 Alignment length(with gaps) = 56 Alignment score = 0.000000 
 CCAGAAAACGCATCAGATGAATATCAGGTCATTTCTAGGCCATTTCTACATGGTGG
>Allfam_Fam_529_56_1  Nr. of seq. 1 Alignment length(with gaps) = 56 Alignment score = 0.000000 
 TTCTAGGCCACCGTAGTCGATGGTCCAGAAATTGTCAGAAATTCACATGGTGGGAT
>Allfam_Fam_530_56_1  Nr. of seq. 1 Alignment length(with gaps) = 56 Alignment score = 0.000000 
 GAAATTAAAATTTGTGTTTTTGGCATTTTCTAGGCCATTTGGATTAGGTGGCCTAG
>Allfam_Fam_531_56_1  Nr. of seq. 1 Alignment length(with gaps) = 56 Alignment score = 0.000000 
 CAAATATATTATGGCATTTTGGCCTCTTCGGTGGCCATAAAAATTTTTCGTTTTGC
>Allfam_Fam_532_56_1  Nr. of seq. 1 Alignment length(with gaps) = 56 Alignment score = 0.000000 
 GTTTTGCCGTCCGTCTACCAAAGCTTTGTTCTATTCGGACAGCTTTTCACGTTACC
>Allfam_Fam_533_56_1  Nr. of seq. 1 Alignment length(with gaps) = 56 Alignment score = 0.000000 
 TATATTTAAAAAAATAATCAGAATTTTACTTAATATTTTATTAATAAATTGGCTTT
>Allfam_Fam_534_55_1  Nr. of seq. 1 Alignment length(with gaps) = 55 Alignment score = 0.000000 
 TCTGCGCTCTCCCATACTTACCGGAGAGAGCGCAGACAGCTAGACGCTCTGGCCG
>Allfam_Fam_535_55_1  Nr. of seq. 1 Alignment length(with gaps) = 55 Alignment score = 0.000000 
 GATAATGAAACAAACATGCCTTTGATTATACTCATTCAAACCGTTATGATCAGGA
>Allfam_Fam_536_55_1  Nr. of seq. 1 Alignment length(with gaps) = 55 Alignment score = 0.000000 
 CTGGCTAGATGGAGGGCTTCGTNGTGCTCCAGTATGGACAGGGGGATTTATTGCN
>Allfam_Fam_537_55_1  Nr. of seq. 1 Alignment length(with gaps) = 55 Alignment score = 0.000000 
 TATGGCAATGATCTAGAATGGTTATACCTCTTTTAATACACTGCCATTCCCGGTC
>Allfam_Fam_538_54_1  Nr. of seq. 1 Alignment length(with gaps) = 54 Alignment score = 0.000000 
 TTCAGCTCAGTGCTGGTGGTTCCCTCCGATGTTGTCGTTGGGACGGTAGACGTC
>Allfam_Fam_539_54_1  Nr. of seq. 1 Alignment length(with gaps) = 54 Alignment score = 0.000000 
 TTTGGTGGTGATCCATCCAGATCGATAACCTCTCTTGGGTTGAGCTGGAGCAAG
>Allfam_Fam_540_54_1  Nr. of seq. 1 Alignment length(with gaps) = 54 Alignment score = 0.000000 
 TCTGGAGAAGAGGCTACCACTGCTGCCGCCACTGAAGCCACAGTCGCCGAAGCA
>Allfam_Fam_541_54_1  Nr. of seq. 1 Alignment length(with gaps) = 54 Alignment score = 0.000000 
 TGTGCTAGAAAGATGCTTTTTAACCACCATGTTGAAAGATTCACTGAAGTGCGA
>Allfam_Fam_542_54_1  Nr. of seq. 1 Alignment length(with gaps) = 54 Alignment score = 0.000000 
 TTTTTTAATTTTTGAACACTGCGTTTTCATACTGTTCCGTTCTCAAATGAATTA
>Allfam_Fam_543_54_1  Nr. of seq. 1 Alignment length(with gaps) = 54 Alignment score = 0.000000 
 ATTATAATTTTATTGATTTCTAGATTTAAAAAAGTCCTGTTTTTAGGAATTTCA
>Allfam_Fam_544_54_1  Nr. of seq. 1 Alignment length(with gaps) = 54 Alignment score = 0.000000 
 GGATCCCGAGGAGCTCAGAACTTGAGGAGGAGTCCTAAAGAAGCCCAGAGGAGC
>Allfam_Fam_545_54_1  Nr. of seq. 1 Alignment length(with gaps) = 54 Alignment score = 0.000000 
 ACTACAGAAAATGAACATGTTCAAATTCTGTAGTTTAAGGAGAAAGCCACGTGG
>Allfam_Fam_546_54_1  Nr. of seq. 1 Alignment length(with gaps) = 54 Alignment score = 0.000000 
 AATATCTGGCTTTCAGCCTTTTTATGAAGCTGCTTCCTCTTCTGGAAGCTTCAA
>Allfam_Fam_547_54_1  Nr. of seq. 1 Alignment length(with gaps) = 54 Alignment score = 0.000000 
 ATACATAGACCCTCAGGAATCTATGTATTTTCGGTATATTCTAACGATTACAAA
>Allfam_Fam_548_54_1  Nr. of seq. 1 Alignment length(with gaps) = 54 Alignment score = 0.000000 
 ATACTAACCCTGGAAACTGAGAGGCCTTTCGAATAGAACTAATCCTCCTATATG
>Allfam_Fam_549_54_1  Nr. of seq. 1 Alignment length(with gaps) = 54 Alignment score = 0.000000 
 AATATTTTCCGGAAGATGTTTTTATTGTTTTCCGGACAATTAATATTTATATTA
>Allfam_Fam_550_53_1  Nr. of seq. 1 Alignment length(with gaps) = 53 Alignment score = 0.000000 
 ACGACAAAATGCACAAAAATTTAAATTTTTCCGAAATTTTGCATACAGATTTG
>Allfam_Fam_551_53_1  Nr. of seq. 1 Alignment length(with gaps) = 53 Alignment score = 0.000000 
 TTTTATATAATTAAAGATTTTCTTTCTATATTTAAAATATATTTAAGTTTAGA
>Allfam_Fam_552_53_1  Nr. of seq. 1 Alignment length(with gaps) = 53 Alignment score = 0.000000 
 AAATTTTAATAGAAGTTTCCGGAAAAAATATAACTTTACAAATATATAATTAC
>Allfam_Fam_553_52_1  Nr. of seq. 1 Alignment length(with gaps) = 52 Alignment score = 0.000000 
 TCCATTACCTGGGTAAATGGCAGCAGGTAGCTATACGTTGCCCTTTCCCTAA
>Allfam_Fam_554_52_1  Nr. of seq. 1 Alignment length(with gaps) = 52 Alignment score = 0.000000 
 AAAATCGATAATTTTCGTGTGATTTTACTCTAAAAATTCGGATTTTTCGCTT
>Allfam_Fam_555_52_1  Nr. of seq. 1 Alignment length(with gaps) = 52 Alignment score = 0.000000 
 TCCGACACATCGGAACTTGCCGGCGACACGAAAAATTGTGTCGGCGGTGAAT
>Allfam_Fam_556_51_1  Nr. of seq. 1 Alignment length(with gaps) = 51 Alignment score = 0.000000 
 AACCGACGTAGCTTCCGAAGAAGCAGATCAGTCCTAAAGGGGTAAAGTTAT
>Allfam_Fam_557_51_1  Nr. of seq. 1 Alignment length(with gaps) = 51 Alignment score = 0.000000 
 AAGAAGATCGGGTGGTCGACAAGGTCATCGGTTCGCTAGACTGGACTGGTG
>Allfam_Fam_558_51_1  Nr. of seq. 1 Alignment length(with gaps) = 51 Alignment score = 0.000000 
 TTCTTCAGATCCTCCGACTGGTGCTTGTGAAGATGCATCGGATGGATTTGG
>Allfam_Fam_559_51_1  Nr. of seq. 1 Alignment length(with gaps) = 51 Alignment score = 0.000000 
 CAAATCGGCAGACCGGCAATTTGCCGAAATTGAAAATTCCCGGAAAATCGG
>Allfam_Fam_560_51_1  Nr. of seq. 1 Alignment length(with gaps) = 51 Alignment score = 0.000000 
 AGGAGCCCCACTTGCAGCCGAGGAAGGTGGTGAAGGAGGCAACGAAGGAGC
>Allfam_Fam_561_51_1  Nr. of seq. 1 Alignment length(with gaps) = 51 Alignment score = 0.000000 
 AGGACAAGGACATTCTTCAAGTGAATCGAAGGAACACACACCAAAACCTTC
>Allfam_Fam_562_50_1  Nr. of seq. 1 Alignment length(with gaps) = 50 Alignment score = 0.000000 
 TGGCCTAGAACCCCGTTTTTCTGTAGCCTAGACTATCATCTAGAAATCAA
>Allfam_Fam_563_50_1  Nr. of seq. 1 Alignment length(with gaps) = 50 Alignment score = 0.000000 
 GGGCGTGTTTTCACATGCCCCGCCCACAAAATTGATGTTTCCACCAAAAT
>Allfam_Fam_564_50_1  Nr. of seq. 1 Alignment length(with gaps) = 50 Alignment score = 0.000000 
 TTCATAAAAAATATCCAAAAACAGGATAATTTCTTTTCGTATATCAGAAT
>Allfam_Fam_565_50_1  Nr. of seq. 1 Alignment length(with gaps) = 50 Alignment score = 0.000000 
 CTTCGACGGGAAGTCAACAGAAGATATGGGTAGAAGTACCTACCCCAAGA
>Allfam_Fam_566_50_1  Nr. of seq. 1 Alignment length(with gaps) = 50 Alignment score = 0.000000 
 ACGCGTTTTTCTCGTAAAAATCACCAAAAATTGTGTCTAGGGCGCCTCCG
>Allfam_Fam_567_50_1  Nr. of seq. 1 Alignment length(with gaps) = 50 Alignment score = 0.000000 
 GACGCGCTTTTTATCAGATAAAACTGATTTTTTGAATCTGGCGTACCTTC
>Allfam_Fam_568_50_1  Nr. of seq. 1 Alignment length(with gaps) = 50 Alignment score = 0.000000 
 AGAAACGATTAAATAAATTTATTCGTGAATTTTCTTATTAGAAGTCGATG
>Allfam_Fam_569_49_1  Nr. of seq. 1 Alignment length(with gaps) = 49 Alignment score = 0.000000 
 AAACTAGGCAATCAAACTAGTTTTGTGGTTTCTAGGCCATCGGTTGGAA
>Allfam_Fam_570_49_1  Nr. of seq. 1 Alignment length(with gaps) = 49 Alignment score = 0.000000 
 AAAATCAATAATTTTAAATTAGATTATCAATTTTTCTAAATTTTTCCGA
>Allfam_Fam_571_49_1  Nr. of seq. 1 Alignment length(with gaps) = 49 Alignment score = 0.000000 
 GCTACGATATCGTAGCACTTTTTTATTTTTCCATATTCCACCAGAAAAT
>Allfam_Fam_572_49_1  Nr. of seq. 1 Alignment length(with gaps) = 49 Alignment score = 0.000000 
 TGGCCTAAAAACATCAAAATTGGGACTTCTAAGCCATCAACACCCAAGG
>Allfam_Fam_573_49_1  Nr. of seq. 1 Alignment length(with gaps) = 49 Alignment score = 0.000000 
 TAAACATGTTTTTAACATCAAAACAAGTTTTAATAATCAGAATTTATTC
>Allfam_Fam_574_48_1  Nr. of seq. 1 Alignment length(with gaps) = 48 Alignment score = 0.000000 
 ACACTCCTCGCCATCTCCAGCGAAGAACGAGTCCGACTGCTGGACGCG
>Allfam_Fam_575_48_1  Nr. of seq. 1 Alignment length(with gaps) = 48 Alignment score = 0.000000 
 ATGGCTCGGGATGGAAGGAGGAGGACGACAACAACGACTGGATCATGG
>Allfam_Fam_576_48_1  Nr. of seq. 1 Alignment length(with gaps) = 48 Alignment score = 0.000000 
 TTTTAGAAATTTTTGGTTCTGAAATGTCCTATTTTTAAAAATGTGACG
>Allfam_Fam_577_48_1  Nr. of seq. 1 Alignment length(with gaps) = 48 Alignment score = 0.000000 
 TCGTGCTCGACGATGGTACTTCACTAGTTGAACTGGATGGTTCTGCTG
>Allfam_Fam_578_48_1  Nr. of seq. 1 Alignment length(with gaps) = 48 Alignment score = 0.000000 
 TGGCCTAGAAAATGCAAAAATCTGGAAAATTAGACAATTTTGAGTGGG
>Allfam_Fam_579_48_1  Nr. of seq. 1 Alignment length(with gaps) = 48 Alignment score = 0.000000 
 TCAGTTGTAACAAGTTCTCCGTCTGGTCCAATGGCAAATCCAGTGGGA
>Allfam_Fam_580_48_1  Nr. of seq. 1 Alignment length(with gaps) = 48 Alignment score = 0.000000 
 TTTCTAGGCCATCGGGCAAAATAACATGTGGTGGCCTAGAAATCCAAG
>Allfam_Fam_581_48_1  Nr. of seq. 1 Alignment length(with gaps) = 48 Alignment score = 0.000000 
 AATTTAATTTTTGATTTGCCCGTAATTTATATTTTTCTGAAGATGAGC
>Allfam_Fam_582_48_1  Nr. of seq. 1 Alignment length(with gaps) = 48 Alignment score = 0.000000 
 TGCCTACGTGCCTACATAAGAAGCGTAGGTAGCTTCAAAGGTGTTGCG
>Allfam_Fam_583_48_1  Nr. of seq. 1 Alignment length(with gaps) = 48 Alignment score = 0.000000 
 TGCTTGCTTCGGCCTTTCGGCCTAGGCTTGCTGCCAATTACATCGACC
>Allfam_Fam_584_48_1  Nr. of seq. 1 Alignment length(with gaps) = 48 Alignment score = 0.000000 
 GGTGGCCTAGAAATCCAGAAATGCGGAAAACTAGGCCACGGTCTATTT
>Allfam_Fam_585_48_1  Nr. of seq. 1 Alignment length(with gaps) = 48 Alignment score = 0.000000 
 GAGGACAAGGACCAGACTTCGGACCGTCCGGTGATTTACCAGACCGTA
>Allfam_Fam_586_48_1  Nr. of seq. 1 Alignment length(with gaps) = 48 Alignment score = 0.000000 
 CGAAAGCTTATGCGTGCCAAAATCAATACCTGCTAAAATCAAAAACTA
>Allfam_Fam_587_48_1  Nr. of seq. 1 Alignment length(with gaps) = 48 Alignment score = 0.000000 
 TTCACTTGCCTTGCTTCATTATTCCACCTGTTTCATAATTCAACTTGC
>Allfam_Fam_588_48_1  Nr. of seq. 1 Alignment length(with gaps) = 48 Alignment score = 0.000000 
 CTTTATAAAAAACACACCTTATAACCCCCTCCCTTTACAAGCCACTTC
>Allfam_Fam_589_48_1  Nr. of seq. 1 Alignment length(with gaps) = 48 Alignment score = 0.000000 
 GAATTAGAAGCTAAAAAGAAGTCTGAACCAGAAGCAAAGAAAAAAGCT
>Allfam_Fam_590_48_1  Nr. of seq. 1 Alignment length(with gaps) = 48 Alignment score = 0.000000 
 CTTCCTCCTATCCTTCCACTTCCCTCCATTCTTCTCTCCATTCCACCT
>Allfam_Fam_591_48_1  Nr. of seq. 1 Alignment length(with gaps) = 48 Alignment score = 0.000000 
 AGGACAATTCACCGTTCGACTTTTCACCTAATAGGATATTTCACCTAT
>Allfam_Fam_592_47_1  Nr. of seq. 1 Alignment length(with gaps) = 47 Alignment score = 0.000000 
 GTTTCTCTGCGCTCTAACTCCATGACGCAGAGAAGTCAGACACTCTC
>Allfam_Fam_593_47_1  Nr. of seq. 1 Alignment length(with gaps) = 47 Alignment score = 0.000000 
 TTACTGTAGTTTTNGGATTCANTTTTCAAANTTGAAAATANTGAGGA
>Allfam_Fam_594_47_1  Nr. of seq. 1 Alignment length(with gaps) = 47 Alignment score = 0.000000 
 TTTCTAGGCCACGAAAAGTTTGATGGACTAGGTTTTCGATTTTAAGA
>Allfam_Fam_595_47_1  Nr. of seq. 1 Alignment length(with gaps) = 47 Alignment score = 0.000000 
 ACGCGACCGCAACGCGTGCGAGTTATGGCGCCAAGTTAGCAGCCGCG
>Allfam_Fam_596_47_1  Nr. of seq. 1 Alignment length(with gaps) = 47 Alignment score = 0.000000 
 TGGTGCGCCTTAGGCGCTCTAGTGGGAGAGGAGGGGAGGCACAGGGT
>Allfam_Fam_597_46_1  Nr. of seq. 1 Alignment length(with gaps) = 46 Alignment score = 0.000000 
 TTTCTAGGTCATTTTGAAGTGGTGGCCTAACTTTTGCAAATTTGGT
>Allfam_Fam_598_46_1  Nr. of seq. 1 Alignment length(with gaps) = 46 Alignment score = 0.000000 
 TTTCTAGGCCGTATGCTCTTCATGGCCTGGGAATCCCGTTTTTGGG
>Allfam_Fam_599_46_1  Nr. of seq. 1 Alignment length(with gaps) = 46 Alignment score = 0.000000 
 ATCCTTCGGAGCTGAAGGATCAGANNCATCAGGAGGTACCCTTNTG
>Allfam_Fam_600_46_1  Nr. of seq. 1 Alignment length(with gaps) = 46 Alignment score = 0.000000 
 TCAGAAAATGTCCGACAGACATTTTCGAGTACTTCNNAANATGTAT
>Allfam_Fam_601_46_1  Nr. of seq. 1 Alignment length(with gaps) = 46 Alignment score = 0.000000 
 TTTAGGCCAATTTTGACCGGGGGACTAGTTTTCCTGAAATTTGGGT
>Allfam_Fam_602_46_1  Nr. of seq. 1 Alignment length(with gaps) = 46 Alignment score = 0.000000 
 TCGAAAATGGTTGATAACAATTCGTTTCATTATTTTCACTTACATC
>Allfam_Fam_603_46_1  Nr. of seq. 1 Alignment length(with gaps) = 46 Alignment score = 0.000000 
 TCAAAATTTTATGTTTTCTCGCCTAAAAAATTCTTACCCCTATAAA
>Allfam_Fam_604_46_1  Nr. of seq. 1 Alignment length(with gaps) = 46 Alignment score = 0.000000 
 GGGATGTTCATTCCATCTGGGATGAGAGTTTACTCTCATTCCATCT
>Allfam_Fam_605_45_1  Nr. of seq. 1 Alignment length(with gaps) = 45 Alignment score = 0.000000 
 GCATAAGGCGACGCCCTAAAATTAAGACGGGACTTTAGGACACTC
>Allfam_Fam_606_45_1  Nr. of seq. 1 Alignment length(with gaps) = 45 Alignment score = 0.000000 
 GGACCACCAGGACCTCAAGGAGGACGTGGACAAGGCCCAGACTTC
>Allfam_Fam_607_45_1  Nr. of seq. 1 Alignment length(with gaps) = 45 Alignment score = 0.000000 
 CCTGACCAGAACAGGCCAGGCAGGGCTGGTCCAGGCTAGTCCAGG
>Allfam_Fam_608_45_1  Nr. of seq. 1 Alignment length(with gaps) = 45 Alignment score = 0.000000 
 ACACCAGCAGGCCCGTCTGGACCAACCATGACGACAACAAAACCT
>Allfam_Fam_609_45_1  Nr. of seq. 1 Alignment length(with gaps) = 45 Alignment score = 0.000000 
 ACCATCAGGCGGACCACCAGGACCATTTGATCCATCAGGAGCACC
>Allfam_Fam_610_45_1  Nr. of seq. 1 Alignment length(with gaps) = 45 Alignment score = 0.000000 
 ACAACTGAATCAACTGCAGCACCAAGCACATCTACAGAGACACCT
>Allfam_Fam_611_45_1  Nr. of seq. 1 Alignment length(with gaps) = 45 Alignment score = 0.000000 
 CCACCAGCACAGCTTCGAGTACGACAGAGAGCACTTCGACTCCAT
>Allfam_Fam_612_45_1  Nr. of seq. 1 Alignment length(with gaps) = 45 Alignment score = 0.000000 
 GGCACTCTTTTACAGAGATTTTTGAAAATGGTTTAGAAAATGAGT
>Allfam_Fam_613_45_1  Nr. of seq. 1 Alignment length(with gaps) = 45 Alignment score = 0.000000 
 AATTCTGATTTTTAACTGTATTTTTGTATTAGATTTTTAATTAAA
>Allfam_Fam_614_45_1  Nr. of seq. 1 Alignment length(with gaps) = 45 Alignment score = 0.000000 
 AATAATTTAATTATGTTTGGATAAAATTCTGAAATGTATTTTCCG
>Allfam_Fam_615_45_1  Nr. of seq. 1 Alignment length(with gaps) = 45 Alignment score = 0.000000 
 TTATTAATTATTATATTGCATTATTATTCTAATTAACATATTAGT
>Allfam_Fam_616_44_1  Nr. of seq. 1 Alignment length(with gaps) = 44 Alignment score = 0.000000 
 AAATTGGCAAATCGGCAATTTGCCAAAAATCAAAATTTTCCGGA
>Allfam_Fam_617_44_1  Nr. of seq. 1 Alignment length(with gaps) = 44 Alignment score = 0.000000 
 CTGTTTTCTGAGCATTGTAGAATTTCGGATTGATGGCCGAAAGG
>Allfam_Fam_618_44_1  Nr. of seq. 1 Alignment length(with gaps) = 44 Alignment score = 0.000000 
 AAAATGGGTAGTACCCATTTTCNAATCGAAACAAGAAATCTGTG
>Allfam_Fam_619_44_1  Nr. of seq. 1 Alignment length(with gaps) = 44 Alignment score = 0.000000 
 TACAGTAACCCGGATCCCAAAAACCCAAAACTTGGATCATAGGT
>Allfam_Fam_620_44_1  Nr. of seq. 1 Alignment length(with gaps) = 44 Alignment score = 0.000000 
 AAGGTAATCCCCCAAACTCCATGACGTTTGTCGTAGGAGTCCTC
>Allfam_Fam_621_43_1  Nr. of seq. 1 Alignment length(with gaps) = 43 Alignment score = 0.000000 
 TTTGGTTTTTAGGCCTAAACTTTCGAATTTTTGGGACTAAACT
>Allfam_Fam_622_43_1  Nr. of seq. 1 Alignment length(with gaps) = 43 Alignment score = 0.000000 
 GTCAAAAATCCGTAATTTTGATCCGAAATTTCATATTTTTTAT
>Allfam_Fam_623_43_1  Nr. of seq. 1 Alignment length(with gaps) = 43 Alignment score = 0.000000 
 AATTTGGCTGAAATTGCTAGAAAAATAGGATAAAAATGGCGGA
>Allfam_Fam_624_43_1  Nr. of seq. 1 Alignment length(with gaps) = 43 Alignment score = 0.000000 
 CGAGCTCGGCAAACAGCAAATTCGGCAAAATCGGCAAATTTGC
>Allfam_Fam_625_43_1  Nr. of seq. 1 Alignment length(with gaps) = 43 Alignment score = 0.000000 
 AGCAGCCGACAATTGCCGGTTGCCTTAAAATTGAAGTAAATCC
>Allfam_Fam_626_43_1  Nr. of seq. 1 Alignment length(with gaps) = 43 Alignment score = 0.000000 
 CGACAATTTTCGAAGATTTTTTGGTGAAAATTTGGTCATTTTC
>Allfam_Fam_627_43_1  Nr. of seq. 1 Alignment length(with gaps) = 43 Alignment score = 0.000000 
 CAGAAGAAATGAAAAACGATCACTGATCGTTTTTGAGATTCTG
>Allfam_Fam_628_43_1  Nr. of seq. 1 Alignment length(with gaps) = 43 Alignment score = 0.000000 
 GGTTACTGTACTCAGGATCCGAAATTTTGGATTTTCCAAACAA
>Allfam_Fam_629_42_1  Nr. of seq. 1 Alignment length(with gaps) = 42 Alignment score = 0.000000 
 TTAGGCTTAGGCTTAGGTGACAACAAAATCTTAGGCTTCAAC
>Allfam_Fam_630_42_1  Nr. of seq. 1 Alignment length(with gaps) = 42 Alignment score = 0.000000 
 GAGAGCATTTTTTAAATTTCCAAAAGATGCAATTTCTCAATA
>Allfam_Fam_631_42_1  Nr. of seq. 1 Alignment length(with gaps) = 42 Alignment score = 0.000000 
 ATTTTTGACCCAATTATGACCATTTATAGCCAAATTTGAGTC
>Allfam_Fam_632_42_1  Nr. of seq. 1 Alignment length(with gaps) = 42 Alignment score = 0.000000 
 GGTCATTTTTTGACTATTTTAGGCCTATTTTTGGACCAATTA
>Allfam_Fam_633_42_1  Nr. of seq. 1 Alignment length(with gaps) = 42 Alignment score = 0.000000 
 TAGTGATTTTCGGCTCAAAAATCCGCTTTTTGGGGTCAAAAT
>Allfam_Fam_634_42_1  Nr. of seq. 1 Alignment length(with gaps) = 42 Alignment score = 0.000000 
 AAATGACTATTTTCAGCCTAAAACTGGCTATTTTAAGCCTGA
>Allfam_Fam_635_42_1  Nr. of seq. 1 Alignment length(with gaps) = 42 Alignment score = 0.000000 
 GCTTAAAATGACCAATTTTGGATCTAATTTTGCTCATTTTTG
>Allfam_Fam_636_42_1  Nr. of seq. 1 Alignment length(with gaps) = 42 Alignment score = 0.000000 
 TTTTGGACCACTTTGCATGAATTTTGAACCGTTTTCCATGAA
>Allfam_Fam_637_42_1  Nr. of seq. 1 Alignment length(with gaps) = 42 Alignment score = 0.000000 
 GGACCAAATGGACCAAATGGGCCATCAGATCCGAATAAGCCA
>Allfam_Fam_638_42_1  Nr. of seq. 1 Alignment length(with gaps) = 42 Alignment score = 0.000000 
 CCTAGAATTTTTGGCATGGTGGCCTTGATTTTAACAAGACGG
>Allfam_Fam_639_42_1  Nr. of seq. 1 Alignment length(with gaps) = 42 Alignment score = 0.000000 
 CGGCAAATCGGCACGTTGCCAAATTGCCGTTTTTAAAATATC
>Allfam_Fam_640_42_1  Nr. of seq. 1 Alignment length(with gaps) = 42 Alignment score = 0.000000 
 AGGTGCTGCTTCCTTCGGAACATTTTCTTGAGTTGGCTCCGA
>Allfam_Fam_641_42_1  Nr. of seq. 1 Alignment length(with gaps) = 42 Alignment score = 0.000000 
 CAGCGCTAAAAACCATGAAGTCGAACTTTGAACGCTGCTAAA
>Allfam_Fam_642_42_1  Nr. of seq. 1 Alignment length(with gaps) = 42 Alignment score = 0.000000 
 CGCTGCTAAAAAGCGCTAAAATCCAAAATACCAAAAATTTAG
>Allfam_Fam_643_42_1  Nr. of seq. 1 Alignment length(with gaps) = 42 Alignment score = 0.000000 
 ACTGGCTCCAGTCGCGGCTCTTCCTCCTTGCGAAGTCGAAGC
>Allfam_Fam_644_42_1  Nr. of seq. 1 Alignment length(with gaps) = 42 Alignment score = 0.000000 
 GACAAGCTGGAATTCCAATTAACCTCATCCCACCAGTTCCAA
>Allfam_Fam_645_42_1  Nr. of seq. 1 Alignment length(with gaps) = 42 Alignment score = 0.000000 
 CGGAGAGCGGGATGGGGCCGGATTCTGACGATCCTGAGGTTG
>Allfam_Fam_646_42_1  Nr. of seq. 1 Alignment length(with gaps) = 42 Alignment score = 0.000000 
 GACGCGTTTTACATAGAAATAGTGGTTATCTGGGGCACCTTC
>Allfam_Fam_647_42_1  Nr. of seq. 1 Alignment length(with gaps) = 42 Alignment score = 0.000000 
 AAAAATGTCTGAGATCCGTCCAAAACTGACTGAGTTCTGATG
>Allfam_Fam_648_42_1  Nr. of seq. 1 Alignment length(with gaps) = 42 Alignment score = 0.000000 
 CGCGTTTTGATGACTTTTGAGAATGATCTGGCGTGCTGTTGG
>Allfam_Fam_649_42_1  Nr. of seq. 1 Alignment length(with gaps) = 42 Alignment score = 0.000000 
 GGAATAAAATCGCGAGATCGGAACCCCAGAGTACTGAAAAAG
>Allfam_Fam_650_42_1  Nr. of seq. 1 Alignment length(with gaps) = 42 Alignment score = 0.000000 
 TTTACAAATTGTAAAAAGTTTTAATTAAAGCTTTAATTATAA
>Allfam_Fam_651_42_1  Nr. of seq. 1 Alignment length(with gaps) = 42 Alignment score = 0.000000 
 CAGTAATTTTGAAGCATGCTTCAAATTTTTGTAAACATGATT
>Allfam_Fam_652_42_1  Nr. of seq. 1 Alignment length(with gaps) = 42 Alignment score = 0.000000 
 GAAAATAATATATAATCAGTTAGTACAAAATTCGTACTAACA
>Allfam_Fam_653_42_1  Nr. of seq. 1 Alignment length(with gaps) = 42 Alignment score = 0.000000 
 GAAAAAGCCTTCTGGAGTTTCAAGTGAATCGAAAGAACATAC
>Allfam_Fam_654_41_1  Nr. of seq. 1 Alignment length(with gaps) = 41 Alignment score = 0.000000 
 AAGTAACCGTTGAAATTTTCTGGGAACCCGGAAAATTTCCA
>Allfam_Fam_655_41_1  Nr. of seq. 1 Alignment length(with gaps) = 41 Alignment score = 0.000000 
 AAGTCAGATAGGACTTTTGTTCAGGAAGGCCTATTTGACCA
>Allfam_Fam_656_41_1  Nr. of seq. 1 Alignment length(with gaps) = 41 Alignment score = 0.000000 
 CTGACGATTGCTCAGTATTGCACCTAAAAACACTCGTTTTT
>Allfam_Fam_657_41_1  Nr. of seq. 1 Alignment length(with gaps) = 41 Alignment score = 0.000000 
 GACGACAAAATGCACAAAATTGAAACTAATACGCCAGAGTT
>Allfam_Fam_658_41_1  Nr. of seq. 1 Alignment length(with gaps) = 41 Alignment score = 0.000000 
 CGGAAAATCGAGTTCTCGAATTTTTTCTCGACTTTTTTTTC
>Allfam_Fam_659_41_1  Nr. of seq. 1 Alignment length(with gaps) = 41 Alignment score = 0.000000 
 TCCCGTTTTCCCGTTTTTAAAATTTTCACGGGAACGGGAAT
>Allfam_Fam_660_41_1  Nr. of seq. 1 Alignment length(with gaps) = 41 Alignment score = 0.000000 
 AAAACGGGATAATTTTGAACAATTTTGAATTAAATCTCTCA
>Allfam_Fam_661_41_1  Nr. of seq. 1 Alignment length(with gaps) = 41 Alignment score = 0.000000 
 TTTTTTGGGGAAAAATTAGACTTTTTGAGGGAAAAAATGCC
>Allfam_Fam_662_41_1  Nr. of seq. 1 Alignment length(with gaps) = 41 Alignment score = 0.000000 
 TCGGAGAATCGGATATCCGACTTTTTCTCCGAAAAGAAAAG
>Allfam_Fam_663_41_1  Nr. of seq. 1 Alignment length(with gaps) = 41 Alignment score = 0.000000 
 AAAAACGCGTCACAGGTGCCCCCGATTCACCTTTTTTGTCA
>Allfam_Fam_664_41_1  Nr. of seq. 1 Alignment length(with gaps) = 41 Alignment score = 0.000000 
 TCTTAATTTTAATTTATTAAAATAAAAACATATCTTCTCTC
>Allfam_Fam_665_41_1  Nr. of seq. 1 Alignment length(with gaps) = 41 Alignment score = 0.000000 
 CGGGAAACGGTAATTTCGGGAAATTACAAATTCCCGAATAT
>Allfam_Fam_666_41_1  Nr. of seq. 1 Alignment length(with gaps) = 41 Alignment score = 0.000000 
 GCCCCCGACCTAAGTCAGTAAGGCTGCCACCATTGCATCAA
>Allfam_Fam_667_41_1  Nr. of seq. 1 Alignment length(with gaps) = 41 Alignment score = 0.000000 
 AATTCCGGAAAGTTGTGATTTATTTTACAATTTGCGAATAG
>Allfam_Fam_668_41_1  Nr. of seq. 1 Alignment length(with gaps) = 41 Alignment score = 0.000000 
 ATAGAGGGTTATTATAGCGAGAGTTTACATTAGTTTCTTAA
>Allfam_Fam_669_40_1  Nr. of seq. 1 Alignment length(with gaps) = 40 Alignment score = 0.000000 
 TTTCCGTTTCCGTTTCCGGCGGAAATATTTTTCTGGAAAT
>Allfam_Fam_670_40_1  Nr. of seq. 1 Alignment length(with gaps) = 40 Alignment score = 0.000000 
 GTAGTGACGTAGGGACGTAGGCACGTAGGCTCGTAGGCAT
>Allfam_Fam_671_40_1  Nr. of seq. 1 Alignment length(with gaps) = 40 Alignment score = 0.000000 
 TGGGCGGGGCTTAGACTGCAACTCCGCTCCTTTTCGAATG
>Allfam_Fam_672_40_1  Nr. of seq. 1 Alignment length(with gaps) = 40 Alignment score = 0.000000 
 GGATGTCCGGATGTCCAGGAATCTGTCTGTCTGTACTCCA
>Allfam_Fam_673_40_1  Nr. of seq. 1 Alignment length(with gaps) = 40 Alignment score = 0.000000 
 AATTTTCTCGAATTTTCTAGAAAGTTCTGGAACATTCCAG
>Allfam_Fam_674_40_1  Nr. of seq. 1 Alignment length(with gaps) = 40 Alignment score = 0.000000 
 TANTTTTTAATGTGACCTACTTAAAAAGTAGGTCATGACC
>Allfam_Fam_675_40_1  Nr. of seq. 1 Alignment length(with gaps) = 40 Alignment score = 0.000000 
 AATTGATTTGTTTAGACTGAAATAAATGTTTTTTTGGAAA
>Allfam_Fam_676_40_1  Nr. of seq. 1 Alignment length(with gaps) = 40 Alignment score = 0.000000 
 GGAATTTTTGATTTTCCGGCTATGAAAACCGAAACAAATC
>Allfam_Fam_677_40_1  Nr. of seq. 1 Alignment length(with gaps) = 40 Alignment score = 0.000000 
 AAAATCCACGTAGATTATCGATTTTTCATAGAATTTTGCA
>Allfam_Fam_678_40_1  Nr. of seq. 1 Alignment length(with gaps) = 40 Alignment score = 0.000000 
 CCAATTTTTTGGGCAAAAAATCAAAAATTCTGAATTTTGG
>Allfam_Fam_679_40_1  Nr. of seq. 1 Alignment length(with gaps) = 40 Alignment score = 0.000000 
 AATGGGCGCCGGTTTCGCTTTGAGCGATTCCTTACCCTTA
>Allfam_Fam_680_40_1  Nr. of seq. 1 Alignment length(with gaps) = 40 Alignment score = 0.000000 
 AAACTGAGACTCATTGACAGATAACCATATGAAATGTCAG
>Allfam_Fam_681_40_1  Nr. of seq. 1 Alignment length(with gaps) = 40 Alignment score = 0.000000 
 CCCCCCCGAAAAAAAAATTTTCGGGAACAAAGCGGAGACA
>Allfam_Fam_682_40_1  Nr. of seq. 1 Alignment length(with gaps) = 40 Alignment score = 0.000000 
 TTTAGCGCTGACTAGCAGCGCTAAAAACGAAAATTGGACT
>Allfam_Fam_683_40_1  Nr. of seq. 1 Alignment length(with gaps) = 40 Alignment score = 0.000000 
 ACACGCCAGATTTCGGGTTTTCAGAAAAAACGCGCCAAAA
>Allfam_Fam_684_40_1  Nr. of seq. 1 Alignment length(with gaps) = 40 Alignment score = 0.000000 
 TTTGATATTTTGAGTTTGGTAACGAGGTTTGAGAGTTGAT
>Allfam_Fam_685_40_1  Nr. of seq. 1 Alignment length(with gaps) = 40 Alignment score = 0.000000 
 ATTTTTGGCTCAAAATCAGAACTTCTAGCTCACAAACAAG
>Allfam_Fam_686_40_1  Nr. of seq. 1 Alignment length(with gaps) = 40 Alignment score = 0.000000 
 ATTTTGGTCTGAAAATTGGATTTTTGACCTAAAAATCACC
>Allfam_Fam_687_40_1  Nr. of seq. 1 Alignment length(with gaps) = 40 Alignment score = 0.000000 
 TTAATCATTATCTTCTATTCAACGGATAATAGGGCTAATT
>Allfam_Fam_688_40_1  Nr. of seq. 1 Alignment length(with gaps) = 40 Alignment score = 0.000000 
 TAATTAAGAAATATATTCCGGAAAACACATACTAAAATTT
>Allfam_Fam_689_40_1  Nr. of seq. 1 Alignment length(with gaps) = 40 Alignment score = 0.000000 
 CCTATATTGAAAATCTGAGATATTTTAGATAAGATATAGG
>Allfam_Fam_690_40_1  Nr. of seq. 1 Alignment length(with gaps) = 40 Alignment score = 0.000000 
 CAGAATTTAATATAAACATTAAAATTGAAGAAGTAAAAAT
>Allfam_Fam_691_40_1  Nr. of seq. 1 Alignment length(with gaps) = 40 Alignment score = 0.000000 
 AAACTTAAGTTTGCGTTTTCTGATTTAGTAAATAATTTTA
>Allfam_Fam_692_40_1  Nr. of seq. 1 Alignment length(with gaps) = 40 Alignment score = 0.000000 
 AAATTTTGAGTTATAGGGGTTTGAAATTTTTTATAGGCGA
>Allfam_Fam_693_40_1  Nr. of seq. 1 Alignment length(with gaps) = 40 Alignment score = 0.000000 
 CCGAGACGGCAAAGGTATTGACACATCTACTAACAAGTAT
>Allfam_Fam_694_39_1  Nr. of seq. 1 Alignment length(with gaps) = 39 Alignment score = 0.000000 
 TCTGTTCCTCTTAAAGGATCTGACTACTTTAGAATTTTG
>Allfam_Fam_695_39_1  Nr. of seq. 1 Alignment length(with gaps) = 39 Alignment score = 0.000000 
 GATGTGCAGGTTCCTATCACTGCAGTAACTATATAGTTA
>Allfam_Fam_696_39_1  Nr. of seq. 1 Alignment length(with gaps) = 39 Alignment score = 0.000000 
 TTCCAGAAAGTTCCAGAACCTCCAGGAAAGCTCCAAAAG
>Allfam_Fam_697_39_1  Nr. of seq. 1 Alignment length(with gaps) = 39 Alignment score = 0.000000 
 TCCGGATATCCGGATATCAAGATAACAAAAGTCTGTGTG
>Allfam_Fam_698_39_1  Nr. of seq. 1 Alignment length(with gaps) = 39 Alignment score = 0.000000 
 CAGGCCTATTCGGGCTGCTCCAGGACAATTCAAACTAAA
>Allfam_Fam_699_39_1  Nr. of seq. 1 Alignment length(with gaps) = 39 Alignment score = 0.000000 
 GGTTACTAACCTGCAAGATTTTTTTCTGATTTTCTAGCA
>Allfam_Fam_700_39_1  Nr. of seq. 1 Alignment length(with gaps) = 39 Alignment score = 0.000000 
 TGCCACGTGGCTGCTGCTGGTGCTGCTGGTTCTGATAAT
>Allfam_Fam_701_39_1  Nr. of seq. 1 Alignment length(with gaps) = 39 Alignment score = 0.000000 
 TTATGAAAAAGTGGCTCTAGAGCCACCAGAAATACCAGT
>Allfam_Fam_702_39_1  Nr. of seq. 1 Alignment length(with gaps) = 39 Alignment score = 0.000000 
 GTAATTTATAATTTTTTAAAGATGAATAATAGATTGCCC
>Allfam_Fam_703_39_1  Nr. of seq. 1 Alignment length(with gaps) = 39 Alignment score = 0.000000 
 TTTAGTCCCAGTGATATATCTGACACACTTTAGGCCCCG
>Allfam_Fam_704_39_1  Nr. of seq. 1 Alignment length(with gaps) = 39 Alignment score = 0.000000 
 GTAGTCGGAGTAGTCGGAGTAGTTGGAGTAGACTTCATG
>Allfam_Fam_705_39_1  Nr. of seq. 1 Alignment length(with gaps) = 39 Alignment score = 0.000000 
 TGGTACGGTAGTTGTAGTGGTAGTGGAGGTTGTTGTAGG
>Allfam_Fam_706_39_1  Nr. of seq. 1 Alignment length(with gaps) = 39 Alignment score = 0.000000 
 ATTGATACTTTGTCGGGTTTAGATCATCGGCCGAGCTTC
>Allfam_Fam_707_39_1  Nr. of seq. 1 Alignment length(with gaps) = 39 Alignment score = 0.000000 
 TTCCCTTAGTTGGATGATGGACTCACCCACGAGACCTGT
>Allfam_Fam_708_39_1  Nr. of seq. 1 Alignment length(with gaps) = 39 Alignment score = 0.000000 
 ACATTACTTCAATCATCATTTGATCCTTTGCCCTTAGTT
>Allfam_Fam_709_39_1  Nr. of seq. 1 Alignment length(with gaps) = 39 Alignment score = 0.000000 
 AGACTACTGTAGGTTACGGCAATTGCTACAGTAACCCGG
>Allfam_Fam_710_39_1  Nr. of seq. 1 Alignment length(with gaps) = 39 Alignment score = 0.000000 
 TGCGTGCTGGACTGCACTAAAGGCAGCAGCATCAACANA
>Allfam_Fam_711_39_1  Nr. of seq. 1 Alignment length(with gaps) = 39 Alignment score = 0.000000 
 CCTTCAGCCCATGTCCCCTCCACACTACACTCCATGTTC
>Allfam_Fam_712_39_1  Nr. of seq. 1 Alignment length(with gaps) = 39 Alignment score = 0.000000 
 AGGGTATTTAATAAATACCCTATTTCTGCTAATAGAAAT
>Allfam_Fam_713_39_1  Nr. of seq. 1 Alignment length(with gaps) = 39 Alignment score = 0.000000 
 CCAACTACAACCCCGGCTGAAGAGACTACCACACCAGCT
>Allfam_Fam_714_39_1  Nr. of seq. 1 Alignment length(with gaps) = 39 Alignment score = 0.000000 
 AAAGTTTCAGAATAAGTTGGAAATTGTGTTTTAAAGGAA
>Allfam_Fam_715_38_1  Nr. of seq. 1 Alignment length(with gaps) = 38 Alignment score = 0.000000 
 TGGTACCATAGGTTTTCAATAGTTCCATGGAGTTTAAA
>Allfam_Fam_716_38_1  Nr. of seq. 1 Alignment length(with gaps) = 38 Alignment score = 0.000000 
 CGCAAAGGCACCAAAAATGCGTCAAGACACTAGAAAAG
>Allfam_Fam_717_38_1  Nr. of seq. 1 Alignment length(with gaps) = 38 Alignment score = 0.000000 
 AGCCGATCGGCGATCGGCTAGTGTGGTTCGGATGTGTC
>Allfam_Fam_718_38_1  Nr. of seq. 1 Alignment length(with gaps) = 38 Alignment score = 0.000000 
 TAGGCCATCAGTGAAAACCTATGTGCTCGGTGAAAAGT
>Allfam_Fam_719_38_1  Nr. of seq. 1 Alignment length(with gaps) = 38 Alignment score = 0.000000 
 AAACCCTGGAGCTTGCTTTAGCCCCGCCCATAGGCTTC
>Allfam_Fam_720_38_1  Nr. of seq. 1 Alignment length(with gaps) = 38 Alignment score = 0.000000 
 ACCTTTGACGCGCTTTCTACTTTTTGACGATCTGGCGC
>Allfam_Fam_721_37_1  Nr. of seq. 1 Alignment length(with gaps) = 37 Alignment score = 0.000000 
 GACACCACCCTCTGGCGCCCGTCTCCACCCTCAGCGA
>Allfam_Fam_722_37_1  Nr. of seq. 1 Alignment length(with gaps) = 37 Alignment score = 0.000000 
 GGACAACTGAGAAAAATTTGTTTTCACCAAAACAGAT
>Allfam_Fam_723_37_1  Nr. of seq. 1 Alignment length(with gaps) = 37 Alignment score = 0.000000 
 TTTTTAAAAAATTGATAAAAATATATAAAAGCTGATT
>Allfam_Fam_724_37_1  Nr. of seq. 1 Alignment length(with gaps) = 37 Alignment score = 0.000000 
 TTTTTAGTGAAAAGCCAGTATTTCAGAAATTGGCAAA
>Allfam_Fam_725_37_1  Nr. of seq. 1 Alignment length(with gaps) = 37 Alignment score = 0.000000 
 CAAATTGGCAAATTGGCAAAAAATGTTAAATTCTCGC
>Allfam_Fam_726_37_1  Nr. of seq. 1 Alignment length(with gaps) = 37 Alignment score = 0.000000 
 ATCCTGGATCCAGTTACAGTAACCCCCAAGATCTAAG
>Allfam_Fam_727_37_1  Nr. of seq. 1 Alignment length(with gaps) = 37 Alignment score = 0.000000 
 TTAGGCTCCGCCTTCTTGAAAAAGAGGGTGGGGCTAA
>Allfam_Fam_728_37_1  Nr. of seq. 1 Alignment length(with gaps) = 37 Alignment score = 0.000000 
 TTCGGACTAGAAAGTAGGCTGGAAGGAACATGTTCCC
>Allfam_Fam_729_37_1  Nr. of seq. 1 Alignment length(with gaps) = 37 Alignment score = 0.000000 
 ATTCTGATTTTAATGTTTTAAAAAATGTTTTAATTTA
>Allfam_Fam_730_37_1  Nr. of seq. 1 Alignment length(with gaps) = 37 Alignment score = 0.000000 
 GAAAACATTATTATATTTAAATAAAAAAAATTTTACG
>Allfam_Fam_731_37_1  Nr. of seq. 1 Alignment length(with gaps) = 37 Alignment score = 0.000000 
 TTTTCCGGAAGATTAATATTCATTGTTTTACATTTAA
>Allfam_Fam_732_37_1  Nr. of seq. 1 Alignment length(with gaps) = 37 Alignment score = 0.000000 
 AAGTAAATCAGACTTCTAGACTGTCAAAATAAACTTA
>Allfam_Fam_733_36_1  Nr. of seq. 1 Alignment length(with gaps) = 36 Alignment score = 0.000000 
 CCGCCCACTTCAATCTGAATCGAAGTTTGTTAGGCT
>Allfam_Fam_734_36_1  Nr. of seq. 1 Alignment length(with gaps) = 36 Alignment score = 0.000000 
 GCGCTCTATTGAGAATATTGGGAAATTCGAGAAAAT
>Allfam_Fam_735_36_1  Nr. of seq. 1 Alignment length(with gaps) = 36 Alignment score = 0.000000 
 ATTGACAATTTCCAGAAAACCATGCAAAAGCGCTCT
>Allfam_Fam_736_36_1  Nr. of seq. 1 Alignment length(with gaps) = 36 Alignment score = 0.000000 
 CCGAGCCGACTACCACCACTGTCCCGACGACTACTA
>Allfam_Fam_737_36_1  Nr. of seq. 1 Alignment length(with gaps) = 36 Alignment score = 0.000000 
 TCCGGATGTCCGGATGTCTGTCTGTGGGTAGGTTTA
>Allfam_Fam_738_36_1  Nr. of seq. 1 Alignment length(with gaps) = 36 Alignment score = 0.000000 
 CCCTACAGTAATCCTTTTGATTTTCAATTAATTCTT
>Allfam_Fam_739_36_1  Nr. of seq. 1 Alignment length(with gaps) = 36 Alignment score = 0.000000 
 TACTGTAGAAAAAAGGGAATTTTCAAAATCAAGAAC
>Allfam_Fam_740_36_1  Nr. of seq. 1 Alignment length(with gaps) = 36 Alignment score = 0.000000 
 GGAGCTCCAGGAGCCCCAGGACAAGGATCAGGAGCC
>Allfam_Fam_741_36_1  Nr. of seq. 1 Alignment length(with gaps) = 36 Alignment score = 0.000000 
 GCAGGAAATTTAAAAAATGTTGAACAACATTTTTTG
>Allfam_Fam_742_36_1  Nr. of seq. 1 Alignment length(with gaps) = 36 Alignment score = 0.000000 
 GATATTTTCATGTTCGGCAAAAGTACCGATTTGCCA
>Allfam_Fam_743_36_1  Nr. of seq. 1 Alignment length(with gaps) = 36 Alignment score = 0.000000 
 CCTTTGTCACCCTTTGATCCAGGAGTTCCATCGGCC
>Allfam_Fam_744_36_1  Nr. of seq. 1 Alignment length(with gaps) = 36 Alignment score = 0.000000 
 GGGTACTGTAGCCTCAGGATCCTAATTTTTGGATTG
>Allfam_Fam_745_36_1  Nr. of seq. 1 Alignment length(with gaps) = 36 Alignment score = 0.000000 
 ACCAAGGAGGCCGAGACTCCAAAAGTGAAGCGCGAC
>Allfam_Fam_746_36_1  Nr. of seq. 1 Alignment length(with gaps) = 36 Alignment score = 0.000000 
 GCTACAGTACCACATATCCTATGTATTTCGGCTCCT
>Allfam_Fam_747_36_1  Nr. of seq. 1 Alignment length(with gaps) = 36 Alignment score = 0.000000 
 TTTCCGTCAATTTTTGAGATTTGGTCCAAGTGGTCT
>Allfam_Fam_748_36_1  Nr. of seq. 1 Alignment length(with gaps) = 36 Alignment score = 0.000000 
 AAATCAGAATTTCATGCAAACAGTAATGAATTAAGA
>Allfam_Fam_749_36_1  Nr. of seq. 1 Alignment length(with gaps) = 36 Alignment score = 0.000000 
 GCTAGGTAATAATTTTATTAAGTTAGGTATTATTAA
>Allfam_Fam_750_36_1  Nr. of seq. 1 Alignment length(with gaps) = 36 Alignment score = 0.000000 
 CGTCGTAGCTGGGCTTGTAGCTCGGTTTGTAACCTT
>Allfam_Fam_751_35_1  Nr. of seq. 1 Alignment length(with gaps) = 35 Alignment score = 0.000000 
 TACTGTAGCTGGCTTCCTGCCTATCCTACCAGGAT
>Allfam_Fam_752_35_1  Nr. of seq. 1 Alignment length(with gaps) = 35 Alignment score = 0.000000 
 TACAGTAATCCTTTGGAATTGGTAAATAAAAAATC
>Allfam_Fam_753_35_1  Nr. of seq. 1 Alignment length(with gaps) = 35 Alignment score = 0.000000 
 TGGCCTAGAAAACCAAATATTGCAATTCTCAGCCA
>Allfam_Fam_754_35_1  Nr. of seq. 1 Alignment length(with gaps) = 35 Alignment score = 0.000000 
 GGGCCCTTCTATTACAGGGGCCTTTCAATTAGAGG
>Allfam_Fam_755_35_1  Nr. of seq. 1 Alignment length(with gaps) = 35 Alignment score = 0.000000 
 GTAATAAGAAAATTTCAAACTTTTTTCACGAGTAT
>Allfam_Fam_756_35_1  Nr. of seq. 1 Alignment length(with gaps) = 35 Alignment score = 0.000000 
 CAAGTAGATTCTTTCCGCCGGTTCGATTTTCTCCA
>Allfam_Fam_757_35_1  Nr. of seq. 1 Alignment length(with gaps) = 35 Alignment score = 0.000000 
 TTTGCCGGAAATGTTGAACTCTGAAAATTTTCGGG
>Allfam_Fam_758_35_1  Nr. of seq. 1 Alignment length(with gaps) = 35 Alignment score = 0.000000 
 CGGCAAATTGCCGATTTTCCGAATTTCCCGGAAAT
>Allfam_Fam_759_35_1  Nr. of seq. 1 Alignment length(with gaps) = 35 Alignment score = 0.000000 
 GCCGGCGGCTGCGAGACATGTTTAGCGACGTGTGC
>Allfam_Fam_760_35_1  Nr. of seq. 1 Alignment length(with gaps) = 35 Alignment score = 0.000000 
 CATAGACGGTAAGTTTATGAATGAGTAACAAAACC
>Allfam_Fam_761_35_1  Nr. of seq. 1 Alignment length(with gaps) = 35 Alignment score = 0.000000 
 ACGCTGCGAGCTCACTAGCAACCTGCTATCTTTAG
>Allfam_Fam_762_35_1  Nr. of seq. 1 Alignment length(with gaps) = 35 Alignment score = 0.000000 
 TCTGATTTGACGTTACGATATTGAGAAGAGAAATT
>Allfam_Fam_763_35_1  Nr. of seq. 1 Alignment length(with gaps) = 35 Alignment score = 0.000000 
 AAAAATCCAATTACTCTAAATTTACAGTAAGTACA
>Allfam_Fam_764_35_1  Nr. of seq. 1 Alignment length(with gaps) = 35 Alignment score = 0.000000 
 AAAAAAGTCCCTACTTGACTTTATGTCAGGGGCAA
>Allfam_Fam_765_35_1  Nr. of seq. 1 Alignment length(with gaps) = 35 Alignment score = 0.000000 
 TTATTTAAAAATGTATTTCATTTACAAATTCAAGT
>Allfam_Fam_766_34_1  Nr. of seq. 1 Alignment length(with gaps) = 34 Alignment score = 0.000000 
 TTTGTTCCCGGAACGAAAATATAGACTGCTAAAA
>Allfam_Fam_767_34_1  Nr. of seq. 1 Alignment length(with gaps) = 34 Alignment score = 0.000000 
 TGAAATTCTGAAAATTATGAAAACTCAAATAATC
>Allfam_Fam_768_34_1  Nr. of seq. 1 Alignment length(with gaps) = 34 Alignment score = 0.000000 
 ACTCGGAATAAGTAGTACCAATTCGATACTACTT
>Allfam_Fam_769_34_1  Nr. of seq. 1 Alignment length(with gaps) = 34 Alignment score = 0.000000 
 CTAAGCCTAAATAGCGAACGCTCGCCACTGACGC
>Allfam_Fam_770_34_1  Nr. of seq. 1 Alignment length(with gaps) = 34 Alignment score = 0.000000 
 GAAAATTCAACTGTTTTGGGGAAATTTTAACCGG
>Allfam_Fam_771_34_1  Nr. of seq. 1 Alignment length(with gaps) = 34 Alignment score = 0.000000 
 CGGCAAATTTCCCAAGCTCGGCAAACCACCAATT
>Allfam_Fam_772_34_1  Nr. of seq. 1 Alignment length(with gaps) = 34 Alignment score = 0.000000 
 AAGTATTTTTGCCGGTTTTTTTGCCGAAATTTCC
>Allfam_Fam_773_34_1  Nr. of seq. 1 Alignment length(with gaps) = 34 Alignment score = 0.000000 
 TAAAAACAGAACATTTTCTATAAAATTGAGTTCC
>Allfam_Fam_774_34_1  Nr. of seq. 1 Alignment length(with gaps) = 34 Alignment score = 0.000000 
 GAGATGAAAATGAAAATGGTTGTCAATCATTTTC
>Allfam_Fam_775_34_1  Nr. of seq. 1 Alignment length(with gaps) = 34 Alignment score = 0.000000 
 GAAATTTTTGTAGCCGGGTAATCATGCTGAGTGA
>Allfam_Fam_776_34_1  Nr. of seq. 1 Alignment length(with gaps) = 34 Alignment score = 0.000000 
 TGCCCCATGCCTCAATCGGCTTGCGGGTCTTTCG
>Allfam_Fam_777_34_1  Nr. of seq. 1 Alignment length(with gaps) = 34 Alignment score = 0.000000 
 TTTACAAATCATATATTCTGATTTAAATTATAAT
>Allfam_Fam_778_33_1  Nr. of seq. 1 Alignment length(with gaps) = 33 Alignment score = 0.000000 
 CTATTTTCTCAAGCGCTACTGGGTGTTCGACTG
>Allfam_Fam_779_33_1  Nr. of seq. 1 Alignment length(with gaps) = 33 Alignment score = 0.000000 
 CTGAATATTTTCGACGAAAAATTCAAATTTTCT
>Allfam_Fam_780_33_1  Nr. of seq. 1 Alignment length(with gaps) = 33 Alignment score = 0.000000 
 AGCAGCCGACACCTGCCGGGTCGCTACAGTTTT
>Allfam_Fam_781_33_1  Nr. of seq. 1 Alignment length(with gaps) = 33 Alignment score = 0.000000 
 CTACAGTAACCCAACAGTACCACTAAAGTATTT
>Allfam_Fam_782_33_1  Nr. of seq. 1 Alignment length(with gaps) = 33 Alignment score = 0.000000 
 AACCAATCAGCAATGAGCTCTGCCCATTTCTCA
>Allfam_Fam_783_33_1  Nr. of seq. 1 Alignment length(with gaps) = 33 Alignment score = 0.000000 
 TTTTAAAATTCGGCAAAGTTAGCAAATTGCCGG
>Allfam_Fam_784_33_1  Nr. of seq. 1 Alignment length(with gaps) = 33 Alignment score = 0.000000 
 CTAAGGACAAAATGGGAGACGCCTGGGACACCA
>Allfam_Fam_785_33_1  Nr. of seq. 1 Alignment length(with gaps) = 33 Alignment score = 0.000000 
 ATATCACTATTGATCTTAATTACTCGCTAGAAC
>Allfam_Fam_786_33_1  Nr. of seq. 1 Alignment length(with gaps) = 33 Alignment score = 0.000000 
 AGGTAGTCTACTATTTTCGGTTTTTCTCATTTT
>Allfam_Fam_787_33_1  Nr. of seq. 1 Alignment length(with gaps) = 33 Alignment score = 0.000000 
 GGGGCGGAGCTTCAGTACTACTATAAGCCTAAG
>Allfam_Fam_788_33_1  Nr. of seq. 1 Alignment length(with gaps) = 33 Alignment score = 0.000000 
 GAGTTCCCTCAGTTTGAGACAATGTTGCTCCAG
>Allfam_Fam_789_33_1  Nr. of seq. 1 Alignment length(with gaps) = 33 Alignment score = 0.000000 
 TTTTGCTATTTTTCTATTTTTCACAAAACAGAA
>Allfam_Fam_790_33_1  Nr. of seq. 1 Alignment length(with gaps) = 33 Alignment score = 0.000000 
 ATCAGAATTAAAACAAACTGTAGAAAAATAAAT
>Allfam_Fam_791_33_1  Nr. of seq. 1 Alignment length(with gaps) = 33 Alignment score = 0.000000 
 TATAAGCAAGTTTTAATTTAAATAGGGAACGTT
>Allfam_Fam_792_33_1  Nr. of seq. 1 Alignment length(with gaps) = 33 Alignment score = 0.000000 
 CTGGTCCATCAACACCTGCTCCAACAGGAACTC
>Allfam_Fam_793_32_1  Nr. of seq. 1 Alignment length(with gaps) = 32 Alignment score = 0.000000 
 ATAGCAGTTGATCCATAGCAGAAGAGCCAAAT
>Allfam_Fam_794_32_1  Nr. of seq. 1 Alignment length(with gaps) = 32 Alignment score = 0.000000 
 ATGGTTTTTACAAATGAAAAAACATAAAACTC
>Allfam_Fam_795_32_1  Nr. of seq. 1 Alignment length(with gaps) = 32 Alignment score = 0.000000 
 GGCCTAGGATTTTTCTAGGCCACCGGGACCAT
>Allfam_Fam_796_32_1  Nr. of seq. 1 Alignment length(with gaps) = 32 Alignment score = 0.000000 
 ATTCTCAGATTCTCAGATTCTGAAGTTGCGGA
>Allfam_Fam_797_32_1  Nr. of seq. 1 Alignment length(with gaps) = 32 Alignment score = 0.000000 
 CTACAAACTACAAGTTTTGGGCGCTGCTAAGA
>Allfam_Fam_798_32_1  Nr. of seq. 1 Alignment length(with gaps) = 32 Alignment score = 0.000000 
 CCAATTTTTANGCTAAAAATCNCTTAAAAACT
>Allfam_Fam_799_32_1  Nr. of seq. 1 Alignment length(with gaps) = 32 Alignment score = 0.000000 
 CGACCTGCGACCTAGCGACCTAGGTCGCATTG
>Allfam_Fam_800_32_1  Nr. of seq. 1 Alignment length(with gaps) = 32 Alignment score = 0.000000 
 CAGAAGCTGTCGAAAACTCAAACTTTCCTCGA
>Allfam_Fam_801_32_1  Nr. of seq. 1 Alignment length(with gaps) = 32 Alignment score = 0.000000 
 AACTCGGCCACCAATATTCTCAAACTTAAGAA
>Allfam_Fam_802_32_1  Nr. of seq. 1 Alignment length(with gaps) = 32 Alignment score = 0.000000 
 GCACCAAATATCACCAATTTAGCACCGATAGA
>Allfam_Fam_803_32_1  Nr. of seq. 1 Alignment length(with gaps) = 32 Alignment score = 0.000000 
 CCAACAGTACCCCCTTAGGACCCCTTAGGACC
>Allfam_Fam_804_32_1  Nr. of seq. 1 Alignment length(with gaps) = 32 Alignment score = 0.000000 
 GGCACCGCCCACCTCTCGCATTTTCGAGAATA
>Allfam_Fam_805_32_1  Nr. of seq. 1 Alignment length(with gaps) = 32 Alignment score = 0.000000 
 AAATTTATGAAAATTTAGGCCCATTTTGCCCA
>Allfam_Fam_806_32_1  Nr. of seq. 1 Alignment length(with gaps) = 32 Alignment score = 0.000000 
 TCTGGACTGGTGTAGTAGAGCTGCTTGGAGGT
>Allfam_Fam_807_32_1  Nr. of seq. 1 Alignment length(with gaps) = 32 Alignment score = 0.000000 
 CAGCGCTAAAACCGGAATTTAGCGCTGGCTAG
>Allfam_Fam_808_32_1  Nr. of seq. 1 Alignment length(with gaps) = 32 Alignment score = 0.000000 
 TCTGTCTGTCTGTGTGTCTGTCATTCCCGATG
>Allfam_Fam_809_32_1  Nr. of seq. 1 Alignment length(with gaps) = 32 Alignment score = 0.000000 
 AGGGACAGGACTCTAATGGTTTTTAATCTTAA
>Allfam_Fam_810_32_1  Nr. of seq. 1 Alignment length(with gaps) = 32 Alignment score = 0.000000 
 ATACAAACCTTCCGGAAAATATTATAATTAAA
>Allfam_Fam_811_32_1  Nr. of seq. 1 Alignment length(with gaps) = 32 Alignment score = 0.000000 
 TTACCGAACGAACGGGCAGGAAGAAATCTCCC
>Allfam_Fam_812_32_1  Nr. of seq. 1 Alignment length(with gaps) = 32 Alignment score = 0.000000 
 TTCCAACTTTCCTGGAATATTTATTTTTACAA
>Allfam_Fam_813_32_1  Nr. of seq. 1 Alignment length(with gaps) = 32 Alignment score = 0.000000 
 GGGCATTAGTTATTCGAGATGGCAATAAAGGG
>Allfam_Fam_814_32_1  Nr. of seq. 1 Alignment length(with gaps) = 32 Alignment score = 0.000000 
 GGGTAATTATTTTTTCAACCTCTTGCTGGAGG
>Allfam_Fam_815_32_1  Nr. of seq. 1 Alignment length(with gaps) = 32 Alignment score = 0.000000 
 AACAATTTTTCTGATTATTTTTTTTAATTTCC
>Allfam_Fam_816_31_1  Nr. of seq. 1 Alignment length(with gaps) = 31 Alignment score = 0.000000 
 AGGGTCTAGGGTCCAGGGTAGCCTAGGTCCC
>Allfam_Fam_817_31_1  Nr. of seq. 1 Alignment length(with gaps) = 31 Alignment score = 0.000000 
 TTTATTCGAGTGCAAAGTGAGTTCATATATT
>Allfam_Fam_818_31_1  Nr. of seq. 1 Alignment length(with gaps) = 31 Alignment score = 0.000000 
 ATTCCGGATTCCGGATTCTGTCCATTTTTTC
>Allfam_Fam_819_31_1  Nr. of seq. 1 Alignment length(with gaps) = 31 Alignment score = 0.000000 
 GTTGCAAAATGCCTGGTTCTATAACGTCACG
>Allfam_Fam_820_31_1  Nr. of seq. 1 Alignment length(with gaps) = 31 Alignment score = 0.000000 
 TTTCAGCGATCCTCAGCTATTTTTAGGCATG
>Allfam_Fam_821_31_1  Nr. of seq. 1 Alignment length(with gaps) = 31 Alignment score = 0.000000 
 AGCGATTTTTCTAGGAATTTTGAGGTTTTTA
>Allfam_Fam_822_31_1  Nr. of seq. 1 Alignment length(with gaps) = 31 Alignment score = 0.000000 
 AAAATCATGATTTTTAGGTTAAAATTGACCG
>Allfam_Fam_823_31_1  Nr. of seq. 1 Alignment length(with gaps) = 31 Alignment score = 0.000000 
 GCAGTAGCAAATTCGGTGTTACTACTGCTTA
>Allfam_Fam_824_31_1  Nr. of seq. 1 Alignment length(with gaps) = 31 Alignment score = 0.000000 
 TAAATATTTAGCAGACCAAAGTTGGGTATGC
>Allfam_Fam_825_31_1  Nr. of seq. 1 Alignment length(with gaps) = 31 Alignment score = 0.000000 
 TTCTGAAAGAGCTTAAAATTTACTACAAAGT
>Allfam_Fam_826_31_1  Nr. of seq. 1 Alignment length(with gaps) = 31 Alignment score = 0.000000 
 AGAGATGAGTTGTCGAGCGAGACCTCAGAAG
>Allfam_Fam_827_31_1  Nr. of seq. 1 Alignment length(with gaps) = 31 Alignment score = 0.000000 
 GGTTACTGTAACTCAATCCTAGGATTCTTCG
>Allfam_Fam_828_31_1  Nr. of seq. 1 Alignment length(with gaps) = 31 Alignment score = 0.000000 
 CGATTTTCTGGAAAAAAAAACTAAAAAATTC
>Allfam_Fam_829_31_1  Nr. of seq. 1 Alignment length(with gaps) = 31 Alignment score = 0.000000 
 CTGAAATTCCAATTTTCCACAGTAAAAATGC
>Allfam_Fam_830_31_1  Nr. of seq. 1 Alignment length(with gaps) = 31 Alignment score = 0.000000 
 GTGACGTCACTTTTTTTGCCGAAAACCAAGT
>Allfam_Fam_831_31_1  Nr. of seq. 1 Alignment length(with gaps) = 31 Alignment score = 0.000000 
 GCTGATTGGTCGGCATGGTCTGCTCATCATC
>Allfam_Fam_832_31_1  Nr. of seq. 1 Alignment length(with gaps) = 31 Alignment score = 0.000000 
 TGCGTCGGAAATGCATTCTTATCATCAGCGG
>Allfam_Fam_833_31_1  Nr. of seq. 1 Alignment length(with gaps) = 31 Alignment score = 0.000000 
 TCCGATGCATTGCCGATAATTGCCACCTGGT
>Allfam_Fam_834_31_1  Nr. of seq. 1 Alignment length(with gaps) = 31 Alignment score = 0.000000 
 TCTGAGCTACAGTACTCCTGTCAAGAACAAT
>Allfam_Fam_835_31_1  Nr. of seq. 1 Alignment length(with gaps) = 31 Alignment score = 0.000000 
 GCAGCCGACAGTTCACTAGTCGAAACTACAA
>Allfam_Fam_836_31_1  Nr. of seq. 1 Alignment length(with gaps) = 31 Alignment score = 0.000000 
 TTGGCCCAGAGCTCTCTTGACCTAAGCCCCC
>Allfam_Fam_837_31_1  Nr. of seq. 1 Alignment length(with gaps) = 31 Alignment score = 0.000000 
 GTAAGAAAATTAGAAATCCATAGAATCTGAT
>Allfam_Fam_838_31_1  Nr. of seq. 1 Alignment length(with gaps) = 31 Alignment score = 0.000000 
 AAGAAAGAATGGTGGAGAAAGTCATAAAGAA
>Allfam_Fam_839_31_1  Nr. of seq. 1 Alignment length(with gaps) = 31 Alignment score = 0.000000 
 TGACGCGTTTTTCAACTCCCTGGGATACCGT
>Allfam_Fam_840_31_1  Nr. of seq. 1 Alignment length(with gaps) = 31 Alignment score = 0.000000 
 AAAACGGGATAATTTTGAACTAAATCTTACA
>Allfam_Fam_841_31_1  Nr. of seq. 1 Alignment length(with gaps) = 31 Alignment score = 0.000000 
 GGACCCAACTCGAGTGTTGGCAACTCCAAAA
>Allfam_Fam_842_31_1  Nr. of seq. 1 Alignment length(with gaps) = 31 Alignment score = 0.000000 
 GGGCGGAGTTTGTGCCAAAATACGGAAAAAT
>Allfam_Fam_843_31_1  Nr. of seq. 1 Alignment length(with gaps) = 31 Alignment score = 0.000000 
 TGTCATTTCTGACTGAAATTAGCTCAGAATT
>Allfam_Fam_844_31_1  Nr. of seq. 1 Alignment length(with gaps) = 31 Alignment score = 0.000000 
 TACGCTGCGAGTTTGCAAGCATTTTGAAAAA
>Allfam_Fam_845_31_1  Nr. of seq. 1 Alignment length(with gaps) = 31 Alignment score = 0.000000 
 TTTTCATCGATTTTTGATGGGAAAATCGGGG
>Allfam_Fam_846_31_1  Nr. of seq. 1 Alignment length(with gaps) = 31 Alignment score = 0.000000 
 TTTCAGCTTTTTTGACTCAAACTTTCTCGGT
>Allfam_Fam_847_31_1  Nr. of seq. 1 Alignment length(with gaps) = 31 Alignment score = 0.000000 
 AAACTTGAAAAAATACCATTTTTGAGCCCAA
>Allfam_Fam_848_31_1  Nr. of seq. 1 Alignment length(with gaps) = 31 Alignment score = 0.000000 
 TTCATTATTCAACTTGTTTCACTTGCCTTGC
>Allfam_Fam_849_31_1  Nr. of seq. 1 Alignment length(with gaps) = 31 Alignment score = 0.000000 
 TACAAATTGTAAAAAAATTTATTAATAAAAC
>Allfam_Fam_850_31_1  Nr. of seq. 1 Alignment length(with gaps) = 31 Alignment score = 0.000000 
 TAATTGTAATTTTGTTTTCCGGATCTTTTAA
>Allfam_Fam_851_31_1  Nr. of seq. 1 Alignment length(with gaps) = 31 Alignment score = 0.000000 
 AACCGAAAACCGGGGGTCCAAAAATCGGACT
>Allfam_Fam_852_31_1  Nr. of seq. 1 Alignment length(with gaps) = 31 Alignment score = 0.000000 
 TGATTTGTTCTGGTTGATTCTGGTACAGTTC
>Allfam_Fam_853_30_1  Nr. of seq. 1 Alignment length(with gaps) = 30 Alignment score = 0.000000 
 ATCGGGGACCGAAAAATCGTGGCCCGAAAA
>Allfam_Fam_854_30_1  Nr. of seq. 1 Alignment length(with gaps) = 30 Alignment score = 0.000000 
 ATACATCTGCATGTATTAGGGAAGTCGCTA
>Allfam_Fam_855_30_1  Nr. of seq. 1 Alignment length(with gaps) = 30 Alignment score = 0.000000 
 CCTAATACCTTTTTGGGTATCAGCGAGTCT
>Allfam_Fam_856_30_1  Nr. of seq. 1 Alignment length(with gaps) = 30 Alignment score = 0.000000 
 GTTCTTAGATCCAAATTTAGAGTTAGTGGA
>Allfam_Fam_857_30_1  Nr. of seq. 1 Alignment length(with gaps) = 30 Alignment score = 0.000000 
 AAATCTATGCGCTTTAGAACCACAAACTCA
>Allfam_Fam_858_30_1  Nr. of seq. 1 Alignment length(with gaps) = 30 Alignment score = 0.000000 
 GCCAATTTAAGCCGAACGTATTCAATTCGG
>Allfam_Fam_859_30_1  Nr. of seq. 1 Alignment length(with gaps) = 30 Alignment score = 0.000000 
 TTGTTGGAACCGTCGTAGTTTCAACGGTAG
>Allfam_Fam_860_30_1  Nr. of seq. 1 Alignment length(with gaps) = 30 Alignment score = 0.000000 
 TAAGCCTAAGATTATGAAGTAGTTCAAGCG
>Allfam_Fam_861_30_1  Nr. of seq. 1 Alignment length(with gaps) = 30 Alignment score = 0.000000 
 GTCGTTGGAACAGTAGTGGTAGCCACAGTT
>Allfam_Fam_862_30_1  Nr. of seq. 1 Alignment length(with gaps) = 30 Alignment score = 0.000000 
 CCGCTTGATGAAGAAGTTTCTGAGACTGAG
>Allfam_Fam_863_30_1  Nr. of seq. 1 Alignment length(with gaps) = 30 Alignment score = 0.000000 
 CCTAAGCCTAAGCCTAAGCTTCAGTCGTGA
>Allfam_Fam_864_30_1  Nr. of seq. 1 Alignment length(with gaps) = 30 Alignment score = 0.000000 
 TAAAAAGTGACTCCTCCATGTAAGTGACCA
>Allfam_Fam_865_30_1  Nr. of seq. 1 Alignment length(with gaps) = 30 Alignment score = 0.000000 
 TTTGGGAATGATTAGGTGCCGAGGGAAAGT
>Allfam_Fam_866_30_1  Nr. of seq. 1 Alignment length(with gaps) = 30 Alignment score = 0.000000 
 AAGTTGCCCAATGCTCGGCAAGCAAAAGAC
>Allfam_Fam_867_30_1  Nr. of seq. 1 Alignment length(with gaps) = 30 Alignment score = 0.000000 
 TAAGCCTAAATCTATACCTAAGCCGGGGTC
>Allfam_Fam_868_30_1  Nr. of seq. 1 Alignment length(with gaps) = 30 Alignment score = 0.000000 
 GGTGATAGTTGAAGCTGGAGTAGGTTCAGA
>Allfam_Fam_869_30_1  Nr. of seq. 1 Alignment length(with gaps) = 30 Alignment score = 0.000000 
 TTCTAGAACCACCTATTCCAGATCTGGACG
>Allfam_Fam_870_30_1  Nr. of seq. 1 Alignment length(with gaps) = 30 Alignment score = 0.000000 
 TCTAATAGCTCAAAAAATGGGTCCCAATGT
>Allfam_Fam_871_30_1  Nr. of seq. 1 Alignment length(with gaps) = 30 Alignment score = 0.000000 
 CTGGAACTTTCTAGAACGTTGTGGACTTTT
>Allfam_Fam_872_30_1  Nr. of seq. 1 Alignment length(with gaps) = 30 Alignment score = 0.000000 
 TTTCTAGAAAAATCTGGAAACTTCTAGAAT
>Allfam_Fam_873_30_1  Nr. of seq. 1 Alignment length(with gaps) = 30 Alignment score = 0.000000 
 AATTTGATTATTTCCGAATTTTTTAGCGAA
>Allfam_Fam_874_30_1  Nr. of seq. 1 Alignment length(with gaps) = 30 Alignment score = 0.000000 
 TGGTGGAACTGGATTCGGCAGTGGAAATGC
>Allfam_Fam_875_30_1  Nr. of seq. 1 Alignment length(with gaps) = 30 Alignment score = 0.000000 
 GAAAAATTGATCTACAGCGAGATTTGGAGT
>Allfam_Fam_876_30_1  Nr. of seq. 1 Alignment length(with gaps) = 30 Alignment score = 0.000000 
 CAAACTACAGTAGCACTGTAGTACCATAAC
>Allfam_Fam_877_30_1  Nr. of seq. 1 Alignment length(with gaps) = 30 Alignment score = 0.000000 
 TATGAAAGATCCTTCGATCAAGAAGTCACG
>Allfam_Fam_878_30_1  Nr. of seq. 1 Alignment length(with gaps) = 30 Alignment score = 0.000000 
 AAAATCAAAAATTAGATGAATTTTCGAATA
>Allfam_Fam_879_30_1  Nr. of seq. 1 Alignment length(with gaps) = 30 Alignment score = 0.000000 
 TTTTTCAACTTTTTCAGTTGAAGATTCCAT
>Allfam_Fam_880_30_1  Nr. of seq. 1 Alignment length(with gaps) = 30 Alignment score = 0.000000 
 ATCTACTTTTTCAGATTCCGTCGAAACTTG
>Allfam_Fam_881_30_1  Nr. of seq. 1 Alignment length(with gaps) = 30 Alignment score = 0.000000 
 ACTACCCAACCGGCTCCGGCAACTAGTCCG
>Allfam_Fam_882_30_1  Nr. of seq. 1 Alignment length(with gaps) = 30 Alignment score = 0.000000 
 AGGATCAGTCCACGAGGAGCCCACAGCCGG
>Allfam_Fam_883_30_1  Nr. of seq. 1 Alignment length(with gaps) = 30 Alignment score = 0.000000 
 AAAAAGGATCAAAAGAAACCCGCCGAAGAG
>Allfam_Fam_884_30_1  Nr. of seq. 1 Alignment length(with gaps) = 30 Alignment score = 0.000000 
 ATGAAATTATCATGTTTTTGGATATTTTTA
>Allfam_Fam_885_30_1  Nr. of seq. 1 Alignment length(with gaps) = 30 Alignment score = 0.000000 
 CGAGGAGCTCAGAATCTGAGGAGGAGAGCA
>Allfam_Fam_886_30_1  Nr. of seq. 1 Alignment length(with gaps) = 30 Alignment score = 0.000000 
 TATTGGTTAAAATAGGTTAATAAACAGTAA
>Allfam_Fam_887_30_1  Nr. of seq. 1 Alignment length(with gaps) = 30 Alignment score = 0.000000 
 AGTCCTACAGTAACCCAGAACTTGAGGAGG
>Allfam_Fam_888_30_1  Nr. of seq. 1 Alignment length(with gaps) = 30 Alignment score = 0.000000 
 CTCCAGAATCCTCCAGAAGACGTCACGACA
>Allfam_Fam_889_30_1  Nr. of seq. 1 Alignment length(with gaps) = 30 Alignment score = 0.000000 
 ATAATTTAAAAAATTTTACTAATTTTTTAA
>Allfam_Fam_890_30_1  Nr. of seq. 1 Alignment length(with gaps) = 30 Alignment score = 0.000000 
 TTTCCGGAAATCGTACAAAAATTTTTGTAC
>Allfam_Fam_891_30_1  Nr. of seq. 1 Alignment length(with gaps) = 30 Alignment score = 0.000000 
 TCCGGAAAACTTAAAAGAAAATTAGATATT
>Allfam_Fam_892_30_1  Nr. of seq. 1 Alignment length(with gaps) = 30 Alignment score = 0.000000 
 GATGGATTTTGAGTCGTTGGAGCTGCTGTC
>Allfam_Fam_893_30_1  Nr. of seq. 1 Alignment length(with gaps) = 30 Alignment score = 0.000000 
 TAAACTTAAAATGAAGCTTATTTTCAAGTT
>Allfam_Fam_894_30_1  Nr. of seq. 1 Alignment length(with gaps) = 30 Alignment score = 0.000000 
 TCCTTTAACTTCTTCTGTAGTTCCCTCTTT
>Allfam_Fam_895_30_1  Nr. of seq. 1 Alignment length(with gaps) = 30 Alignment score = 0.000000 
 GTTTATTTAAAATCAGAATTTGTAATTCAG
>Allfam_Fam_896_30_1  Nr. of seq. 1 Alignment length(with gaps) = 30 Alignment score = 0.000000 
 AATTCTGATTTCCGGAATAAGTTTATTTGA
>Allfam_Fam_897_30_1  Nr. of seq. 1 Alignment length(with gaps) = 30 Alignment score = 0.000000 
 CTAGCACAGCTGGCACATCAACTGAAGCAC
>Allfam_Fam_898_30_1  Nr. of seq. 1 Alignment length(with gaps) = 30 Alignment score = 0.000000 
 AATAATTTTCCGGAAAGGTAAATAAATGTA
>Allfam_Fam_899_30_1  Nr. of seq. 1 Alignment length(with gaps) = 30 Alignment score = 0.000000 
 AGTGGACTTAGCAGCCTTGGAAATGGCCTT
>Allfam_Fam_900_30_1  Nr. of seq. 1 Alignment length(with gaps) = 30 Alignment score = 0.000000 
 GAGGAAGATGAATCTGGGGTCAGTGAAGAC
>Allfam_Fam_901_29_1  Nr. of seq. 1 Alignment length(with gaps) = 29 Alignment score = 0.000000 
 AACGCTGCGTTCCAGCGTTCAAAAGTTTC
>Allfam_Fam_902_29_1  Nr. of seq. 1 Alignment length(with gaps) = 29 Alignment score = 0.000000 
 GACATTGGCCCTGAATTCAAATAGAAATT
>Allfam_Fam_903_29_1  Nr. of seq. 1 Alignment length(with gaps) = 29 Alignment score = 0.000000 
 AGAGTCACCAGAGTCACCCCAGAGTCAGT
>Allfam_Fam_904_29_1  Nr. of seq. 1 Alignment length(with gaps) = 29 Alignment score = 0.000000 
 CGGGCCAATTCGGGCCATTTTAAACCAAC
>Allfam_Fam_905_29_1  Nr. of seq. 1 Alignment length(with gaps) = 29 Alignment score = 0.000000 
 TTTCTAGGCCACCAAATCAAAAATTTGAG
>Allfam_Fam_906_29_1  Nr. of seq. 1 Alignment length(with gaps) = 29 Alignment score = 0.000000 
 GCCTAAACAGCCTAAATCGGCCCAAATCG
>Allfam_Fam_907_29_1  Nr. of seq. 1 Alignment length(with gaps) = 29 Alignment score = 0.000000 
 GCAGACCAGACGGTAAAAATTGGAGCTAA
>Allfam_Fam_908_29_1  Nr. of seq. 1 Alignment length(with gaps) = 29 Alignment score = 0.000000 
 TTTGGGTCTGCTTATTATTTCCCATACCG
>Allfam_Fam_909_29_1  Nr. of seq. 1 Alignment length(with gaps) = 29 Alignment score = 0.000000 
 TCAACTGCTATGAAATCTTCTGCTATATC
>Allfam_Fam_910_29_1  Nr. of seq. 1 Alignment length(with gaps) = 29 Alignment score = 0.000000 
 TCTGGAAGTTCTGGAAGGTCCTAGAAGTT
>Allfam_Fam_911_29_1  Nr. of seq. 1 Alignment length(with gaps) = 29 Alignment score = 0.000000 
 AAGTGCCGCTTCCAGGCGTCATGATCCAA
>Allfam_Fam_912_29_1  Nr. of seq. 1 Alignment length(with gaps) = 29 Alignment score = 0.000000 
 GATCCAGGTCACCCGGTCAAGGTCACCCG
>Allfam_Fam_913_29_1  Nr. of seq. 1 Alignment length(with gaps) = 29 Alignment score = 0.000000 
 GATGCCAGTGATATACTCCCGTATATCCT
>Allfam_Fam_914_29_1  Nr. of seq. 1 Alignment length(with gaps) = 29 Alignment score = 0.000000 
 AAGGATTTCCCACTATGTCAATACATTGT
>Allfam_Fam_915_29_1  Nr. of seq. 1 Alignment length(with gaps) = 29 Alignment score = 0.000000 
 TCCGGATTCCGGAAAATGAAAATTTTCAT
>Allfam_Fam_916_29_1  Nr. of seq. 1 Alignment length(with gaps) = 29 Alignment score = 0.000000 
 TACGAATTTATAATCGAAATTCTCAAAAA
>Allfam_Fam_917_29_1  Nr. of seq. 1 Alignment length(with gaps) = 29 Alignment score = 0.000000 
 TCCGCCCACTTTTAAGGTTCTTTTTATGA
>Allfam_Fam_918_29_1  Nr. of seq. 1 Alignment length(with gaps) = 29 Alignment score = 0.000000 
 AGCTGCTTAATTACTATCCAATCGTATGG
>Allfam_Fam_919_29_1  Nr. of seq. 1 Alignment length(with gaps) = 29 Alignment score = 0.000000 
 TCCGGTTCCGGATTCCGGATGAATTTTTT
>Allfam_Fam_920_29_1  Nr. of seq. 1 Alignment length(with gaps) = 29 Alignment score = 0.000000 
 TTAAGCAGCTGCACATGGATGAATGCTAA
>Allfam_Fam_921_29_1  Nr. of seq. 1 Alignment length(with gaps) = 29 Alignment score = 0.000000 
 GTTTCAAAACGTCCTTTTCTCAAAAAACG
>Allfam_Fam_922_29_1  Nr. of seq. 1 Alignment length(with gaps) = 29 Alignment score = 0.000000 
 AAGTTTTACAAATAAATAATTTTTAGGAA
>Allfam_Fam_923_29_1  Nr. of seq. 1 Alignment length(with gaps) = 29 Alignment score = 0.000000 
 AAATACATTTCTTTCTGAAAATTTAAATA
>Allfam_Fam_924_29_1  Nr. of seq. 1 Alignment length(with gaps) = 29 Alignment score = 0.000000 
 AAAAAACAGAATTTTGGGGGAAGAGAGCC
>Allfam_Fam_925_29_1  Nr. of seq. 1 Alignment length(with gaps) = 29 Alignment score = 0.000000 
 ATATTTTTACAATTCAAGTTTATGTTGTA
>Allfam_Fam_926_28_1  Nr. of seq. 1 Alignment length(with gaps) = 28 Alignment score = 0.000000 
 GGATGTCTGTTAGAATATCTGAATATCC
>Allfam_Fam_927_28_1  Nr. of seq. 1 Alignment length(with gaps) = 28 Alignment score = 0.000000 
 TTGCGCGTAACTTACGAAATATTGGAAT
>Allfam_Fam_928_28_1  Nr. of seq. 1 Alignment length(with gaps) = 28 Alignment score = 0.000000 
 TCAAATTCCTTGCTGGAACTTTAAAATT
>Allfam_Fam_929_28_1  Nr. of seq. 1 Alignment length(with gaps) = 28 Alignment score = 0.000000 
 AAAAAGCTGAAATTTTGGAGGAAACTGG
>Allfam_Fam_930_28_1  Nr. of seq. 1 Alignment length(with gaps) = 28 Alignment score = 0.000000 
 AGAAAAAAAGAGAATCAAATTAAAATAG
>Allfam_Fam_931_28_1  Nr. of seq. 1 Alignment length(with gaps) = 28 Alignment score = 0.000000 
 AGGTGGCTCCACTCCTCACAGGTCCCCA
>Allfam_Fam_932_28_1  Nr. of seq. 1 Alignment length(with gaps) = 28 Alignment score = 0.000000 
 TACAGTAATCCAAGAAATTAGTTAAAAC
>Allfam_Fam_933_28_1  Nr. of seq. 1 Alignment length(with gaps) = 28 Alignment score = 0.000000 
 GAAAAATTGGGGGTCAAAAAATCGAAGT
>Allfam_Fam_934_28_1  Nr. of seq. 1 Alignment length(with gaps) = 28 Alignment score = 0.000000 
 GGATTCCGGACCCAGAAGTCCGGAGTCA
>Allfam_Fam_935_28_1  Nr. of seq. 1 Alignment length(with gaps) = 28 Alignment score = 0.000000 
 ATCGATTTTACNTTGAAAATCGGAAATT
>Allfam_Fam_936_28_1  Nr. of seq. 1 Alignment length(with gaps) = 28 Alignment score = 0.000000 
 CAAAGATGCCGAATTACCCGAGATCGGA
>Allfam_Fam_937_28_1  Nr. of seq. 1 Alignment length(with gaps) = 28 Alignment score = 0.000000 
 CACTGACCAAAGAAAAACAAAACACGTG
>Allfam_Fam_938_28_1  Nr. of seq. 1 Alignment length(with gaps) = 28 Alignment score = 0.000000 
 AATAAATACAATAATCAGAATTAATTTA
>Allfam_Fam_939_28_1  Nr. of seq. 1 Alignment length(with gaps) = 28 Alignment score = 0.000000 
 AAAATACAAAAATACAAATAAACTGGGA
>Allfam_Fam_940_28_1  Nr. of seq. 1 Alignment length(with gaps) = 28 Alignment score = 0.000000 
 TTTATAAGCCTCTATTTAATAAATACTT
>Allfam_Fam_941_27_1  Nr. of seq. 1 Alignment length(with gaps) = 27 Alignment score = 0.000000 
 ACACACGCACTGTCGATTTTTAGGGGC
>Allfam_Fam_942_27_1  Nr. of seq. 1 Alignment length(with gaps) = 27 Alignment score = 0.000000 
 AACACCAGANTAGTTATAACATAGGGT
>Allfam_Fam_943_27_1  Nr. of seq. 1 Alignment length(with gaps) = 27 Alignment score = 0.000000 
 CTTCCGGGCCTTCCGGGCCTTCCGCGC
>Allfam_Fam_944_27_1  Nr. of seq. 1 Alignment length(with gaps) = 27 Alignment score = 0.000000 
 ACTGATTTTCGAGAAAATTTCGCAAAA
>Allfam_Fam_945_27_1  Nr. of seq. 1 Alignment length(with gaps) = 27 Alignment score = 0.000000 
 TCCTGAACCACCTGGAGTTCCTGGACT
>Allfam_Fam_946_27_1  Nr. of seq. 1 Alignment length(with gaps) = 27 Alignment score = 0.000000 
 AAGTCCGATCCGGTCTATTTCGTCCCA
>Allfam_Fam_947_27_1  Nr. of seq. 1 Alignment length(with gaps) = 27 Alignment score = 0.000000 
 ATAGATACCATAGATACCATAGATACC
>Allfam_Fam_948_27_1  Nr. of seq. 1 Alignment length(with gaps) = 27 Alignment score = 0.000000 
 AACCCCATGAACCCCATGAACCCCATT
>Allfam_Fam_949_27_1  Nr. of seq. 1 Alignment length(with gaps) = 27 Alignment score = 0.000000 
 GTGGTAGTCTCCTCGACATATGGAGTC
>Allfam_Fam_950_27_1  Nr. of seq. 1 Alignment length(with gaps) = 27 Alignment score = 0.000000 
 TTCCACGTCTTCCACGTCTTCCACGTT
>Allfam_Fam_951_27_1  Nr. of seq. 1 Alignment length(with gaps) = 27 Alignment score = 0.000000 
 CCGAGGATCCCATGGATCTCAAGGATC
>Allfam_Fam_952_27_1  Nr. of seq. 1 Alignment length(with gaps) = 27 Alignment score = 0.000000 
 TATTTTTGAGGCACGTAACGTGCCTTG
>Allfam_Fam_953_27_1  Nr. of seq. 1 Alignment length(with gaps) = 27 Alignment score = 0.000000 
 CCACCATTTCCTCCATTTCCGCCATGG
>Allfam_Fam_954_27_1  Nr. of seq. 1 Alignment length(with gaps) = 27 Alignment score = 0.000000 
 CAAGTACCGTACTTTTGATCTCTGAAA
>Allfam_Fam_955_27_1  Nr. of seq. 1 Alignment length(with gaps) = 27 Alignment score = 0.000000 
 AAATCGCCAAAATTGAAAATTTCCGGC
>Allfam_Fam_956_27_1  Nr. of seq. 1 Alignment length(with gaps) = 27 Alignment score = 0.000000 
 GGCCAAATCTGGTGTTCAAATTTTTTA
>Allfam_Fam_957_27_1  Nr. of seq. 1 Alignment length(with gaps) = 27 Alignment score = 0.000000 
 GCTGCTGGAGGATCAACTTCAACAACT
>Allfam_Fam_958_27_1  Nr. of seq. 1 Alignment length(with gaps) = 27 Alignment score = 0.000000 
 TATTATAAATATAATATTACCTATTAT
>Allfam_Fam_959_27_1  Nr. of seq. 1 Alignment length(with gaps) = 27 Alignment score = 0.000000 
 CGCTAGAATCGNCTGGGGTGCCTGCGG
>Allfam_Fam_960_27_1  Nr. of seq. 1 Alignment length(with gaps) = 27 Alignment score = 0.000000 
 GTACCAGGAGTACCACCTCCTCCAGTA
>Allfam_Fam_961_27_1  Nr. of seq. 1 Alignment length(with gaps) = 27 Alignment score = 0.000000 
 TGATAGCGATGATAGCGATGATAGCGA
>Allfam_Fam_962_27_1  Nr. of seq. 1 Alignment length(with gaps) = 27 Alignment score = 0.000000 
 TTCTCATTAGAGCGCACGTGCCATCGG
>Allfam_Fam_963_27_1  Nr. of seq. 1 Alignment length(with gaps) = 27 Alignment score = 0.000000 
 TACAGTAACCCAGTCAAGATTTAGAAC
>Allfam_Fam_964_27_1  Nr. of seq. 1 Alignment length(with gaps) = 27 Alignment score = 0.000000 
 TGTATGGTCCTGTGGTTCCACCAGTGG
>Allfam_Fam_965_27_1  Nr. of seq. 1 Alignment length(with gaps) = 27 Alignment score = 0.000000 
 GAAATCCGGCGCCCCGGGGCCATCCTC
>Allfam_Fam_966_27_1  Nr. of seq. 1 Alignment length(with gaps) = 27 Alignment score = 0.000000 
 TTGACATTTTGTAATATTTTGGCCTAT
>Allfam_Fam_967_27_1  Nr. of seq. 1 Alignment length(with gaps) = 27 Alignment score = 0.000000 
 ATTTGGTCACTTAAGGGAAATATACTC
>Allfam_Fam_968_27_1  Nr. of seq. 1 Alignment length(with gaps) = 27 Alignment score = 0.000000 
 CAAAACGCCAATACCCCCAAAAATCGA
>Allfam_Fam_969_27_1  Nr. of seq. 1 Alignment length(with gaps) = 27 Alignment score = 0.000000 
 AAATAAACTTGGATTCATAATTACAAT
>Allfam_Fam_970_27_1  Nr. of seq. 1 Alignment length(with gaps) = 27 Alignment score = 0.000000 
 AAATCCAGCATCAGTATATGGCGCCCA
>Allfam_Fam_971_27_1  Nr. of seq. 1 Alignment length(with gaps) = 27 Alignment score = 0.000000 
 TCATAATTTACTAATGATTAGTACTAA
>Allfam_Fam_972_27_1  Nr. of seq. 1 Alignment length(with gaps) = 27 Alignment score = 0.000000 
 AAAATGCCAATAAGGCAAAAAACACTA
>Allfam_Fam_973_27_1  Nr. of seq. 1 Alignment length(with gaps) = 27 Alignment score = 0.000000 
 AGTGCAAAAACCGTGGATTCGTCCCAT
>Allfam_Fam_974_26_1  Nr. of seq. 1 Alignment length(with gaps) = 26 Alignment score = 0.000000 
 ACCTACAGTAATCCTAACTGTAGGTG
>Allfam_Fam_975_26_1  Nr. of seq. 1 Alignment length(with gaps) = 26 Alignment score = 0.000000 
 AGTACTCTTTGAAATTCTGAAACTAC
>Allfam_Fam_976_26_1  Nr. of seq. 1 Alignment length(with gaps) = 26 Alignment score = 0.000000 
 ACCTAATTTTACAAAATCGAGGTCCG
>Allfam_Fam_977_26_1  Nr. of seq. 1 Alignment length(with gaps) = 26 Alignment score = 0.000000 
 GAATACTACAATAGTCCTAATATCCA
>Allfam_Fam_978_26_1  Nr. of seq. 1 Alignment length(with gaps) = 26 Alignment score = 0.000000 
 GACAATATCAACGAAGGAGATGAGCC
>Allfam_Fam_979_26_1  Nr. of seq. 1 Alignment length(with gaps) = 26 Alignment score = 0.000000 
 CAGAGTCACTATTTTTGGTGAANGGT
>Allfam_Fam_980_26_1  Nr. of seq. 1 Alignment length(with gaps) = 26 Alignment score = 0.000000 
 TTAGACCATTAGATGAATTTCCAAAG
>Allfam_Fam_981_26_1  Nr. of seq. 1 Alignment length(with gaps) = 26 Alignment score = 0.000000 
 CATTGCGGCGGATTTTAGAAAAATGG
>Allfam_Fam_982_26_1  Nr. of seq. 1 Alignment length(with gaps) = 26 Alignment score = 0.000000 
 CAAAACCGGCAATTGCCGAAAATTCC
>Allfam_Fam_983_26_1  Nr. of seq. 1 Alignment length(with gaps) = 26 Alignment score = 0.000000 
 TGAAATTCCACAAAATATCGATTTTC
>Allfam_Fam_984_26_1  Nr. of seq. 1 Alignment length(with gaps) = 26 Alignment score = 0.000000 
 AAAATTAATAGATTTTCCAAACTTTG
>Allfam_Fam_985_26_1  Nr. of seq. 1 Alignment length(with gaps) = 26 Alignment score = 0.000000 
 ATCTACAGTACCCCTATTCTAGAGTG
>Allfam_Fam_986_26_1  Nr. of seq. 1 Alignment length(with gaps) = 26 Alignment score = 0.000000 
 CGTAGTAATAAATCCAACCTGCCATT
>Allfam_Fam_987_26_1  Nr. of seq. 1 Alignment length(with gaps) = 26 Alignment score = 0.000000 
 TGTCAGTGCAAAATGTTTTATTATTT
>Allfam_Fam_988_26_1  Nr. of seq. 1 Alignment length(with gaps) = 26 Alignment score = 0.000000 
 ATTGACGTGGCGCAGGGCTCCAGCAG
>Allfam_Fam_989_26_1  Nr. of seq. 1 Alignment length(with gaps) = 26 Alignment score = 0.000000 
 TTAAATAAACTCGAAGCAAAACTTTG
>Allfam_Fam_990_26_1  Nr. of seq. 1 Alignment length(with gaps) = 26 Alignment score = 0.000000 
 AAAATGGACAAATTGCCATAAGGGTA
>Allfam_Fam_991_26_1  Nr. of seq. 1 Alignment length(with gaps) = 26 Alignment score = 0.000000 
 AAACAAGTTTATTTATTCAAAAAGAC
>Allfam_Fam_992_26_1  Nr. of seq. 1 Alignment length(with gaps) = 26 Alignment score = 0.000000 
 TCTACAGTATTGCTATCCCTTTCTTT
>Allfam_Fam_993_26_1  Nr. of seq. 1 Alignment length(with gaps) = 26 Alignment score = 0.000000 
 ATTTCGCCATAAAGAACAAAATTTAC
>Allfam_Fam_994_25_1  Nr. of seq. 1 Alignment length(with gaps) = 25 Alignment score = 0.000000 
 CCGGATGTCCAGGAATCCGAATGTC
>Allfam_Fam_995_25_1  Nr. of seq. 1 Alignment length(with gaps) = 25 Alignment score = 0.000000 
 CATAGCTGACATTGCTGACCTAGAC
>Allfam_Fam_996_25_1  Nr. of seq. 1 Alignment length(with gaps) = 25 Alignment score = 0.000000 
 TCTGAATCTCTGAATTACCTATTAT
>Allfam_Fam_997_25_1  Nr. of seq. 1 Alignment length(with gaps) = 25 Alignment score = 0.000000 
 TTTACTCTCTGGCTTCACANTATAT
>Allfam_Fam_998_25_1  Nr. of seq. 1 Alignment length(with gaps) = 25 Alignment score = 0.000000 
 TATTTACTCTAATGTTCTGCCAATT
>Allfam_Fam_999_25_1  Nr. of seq. 1 Alignment length(with gaps) = 25 Alignment score = 0.000000 
 TCTTTCTCTCTTTTTTTCATTATTT
>Allfam_Fam_1000_25_1  Nr. of seq. 1 Alignment length(with gaps) = 25 Alignment score = 0.000000 
 TTCCGACTTCCGGGCGTTTTTTCAC
>Allfam_Fam_1001_25_1  Nr. of seq. 1 Alignment length(with gaps) = 25 Alignment score = 0.000000 
 ATCTAGGCTCCGCCCACTTAGAGAC
>Allfam_Fam_1002_25_1  Nr. of seq. 1 Alignment length(with gaps) = 25 Alignment score = 0.000000 
 TTTCTCTTCCACGGCCACCACGGGA
>Allfam_Fam_1003_25_1  Nr. of seq. 1 Alignment length(with gaps) = 25 Alignment score = 0.000000 
 TTTTCAGTAATTAAGCTTTAAATGA
>Allfam_Fam_1004_25_1  Nr. of seq. 1 Alignment length(with gaps) = 25 Alignment score = 0.000000 
 TAAAAGAATTGGACAATCCCCTGTA
>Allfam_Fam_1005_25_1  Nr. of seq. 1 Alignment length(with gaps) = 25 Alignment score = 0.000000 
 TTTCCACAAGTTCAACAAGTTCGGT
>Allfam_Fam_1006_24_1  Nr. of seq. 1 Alignment length(with gaps) = 24 Alignment score = 0.000000 
 NNCGTGGGAAAATGCCCAGAGGCA
>Allfam_Fam_1007_24_1  Nr. of seq. 1 Alignment length(with gaps) = 24 Alignment score = 0.000000 
 GGCAACTTGCCGAAGGTCTAGATG
>Allfam_Fam_1008_24_1  Nr. of seq. 1 Alignment length(with gaps) = 24 Alignment score = 0.000000 
 CTTGGCTTCAGTTTCAGCCTTGGT
>Allfam_Fam_1009_24_1  Nr. of seq. 1 Alignment length(with gaps) = 24 Alignment score = 0.000000 
 CATACATCCTATTTTCAGTCCTGC
>Allfam_Fam_1010_24_1  Nr. of seq. 1 Alignment length(with gaps) = 24 Alignment score = 0.000000 
 CACCGGACTTACAGCCGTACTTAC
>Allfam_Fam_1011_24_1  Nr. of seq. 1 Alignment length(with gaps) = 24 Alignment score = 0.000000 
 TACACACTTTTTATTCAAGAGGAC
>Allfam_Fam_1012_24_1  Nr. of seq. 1 Alignment length(with gaps) = 24 Alignment score = 0.000000 
 CCAGAAAAAAAAGAATTCCGTAAG
>Allfam_Fam_1013_24_1  Nr. of seq. 1 Alignment length(with gaps) = 24 Alignment score = 0.000000 
 TAGGACTAAAACACCCGGCTGTTT
>Allfam_Fam_1014_24_1  Nr. of seq. 1 Alignment length(with gaps) = 24 Alignment score = 0.000000 
 ATGGCTCATGGTGGTCAAAGTCTG
>Allfam_Fam_1015_24_1  Nr. of seq. 1 Alignment length(with gaps) = 24 Alignment score = 0.000000 
 ACATTCGGACAACTGCATATTTGG
>Allfam_Fam_1016_24_1  Nr. of seq. 1 Alignment length(with gaps) = 24 Alignment score = 0.000000 
 AACCGATGCTCTAAGATCTCCGGC
>Allfam_Fam_1017_24_1  Nr. of seq. 1 Alignment length(with gaps) = 24 Alignment score = 0.000000 
 TTACGACCGGAATCCCACCGGGAA
>Allfam_Fam_1018_24_1  Nr. of seq. 1 Alignment length(with gaps) = 24 Alignment score = 0.000000 
 AAATCTGAAAAATCTGGCGTTGCG
>Allfam_Fam_1019_24_1  Nr. of seq. 1 Alignment length(with gaps) = 24 Alignment score = 0.000000 
 AGTTGGCGGAATTCCTGGTTGTCC
>Allfam_Fam_1020_24_1  Nr. of seq. 1 Alignment length(with gaps) = 24 Alignment score = 0.000000 
 AGCAATAGCAGTTGATCAGCCTGT
>Allfam_Fam_1021_24_1  Nr. of seq. 1 Alignment length(with gaps) = 24 Alignment score = 0.000000 
 GATATCTGGACGCTCGAAAATTGA
>Allfam_Fam_1022_24_1  Nr. of seq. 1 Alignment length(with gaps) = 24 Alignment score = 0.000000 
 TATCAGAATCTCATAGATTGAAGA
>Allfam_Fam_1023_24_1  Nr. of seq. 1 Alignment length(with gaps) = 24 Alignment score = 0.000000 
 CAAAAGGGGTCGATTTTGAAAATT
>Allfam_Fam_1024_24_1  Nr. of seq. 1 Alignment length(with gaps) = 24 Alignment score = 0.000000 
 TCCTCCTTGGGATGTTCCTCCGAA
>Allfam_Fam_1025_24_1  Nr. of seq. 1 Alignment length(with gaps) = 24 Alignment score = 0.000000 
 GATGTACCCTGGAATCCTTTCCCT
>Allfam_Fam_1026_24_1  Nr. of seq. 1 Alignment length(with gaps) = 24 Alignment score = 0.000000 
 AACCTAAGCCTAAGCCTGAGCCTA
>Allfam_Fam_1027_24_1  Nr. of seq. 1 Alignment length(with gaps) = 24 Alignment score = 0.000000 
 TTGAAATTTTTCAACGAAAAAAAA
>Allfam_Fam_1028_24_1  Nr. of seq. 1 Alignment length(with gaps) = 24 Alignment score = 0.000000 
 TTTAATATACGCTATACATAAGTA
>Allfam_Fam_1029_24_1  Nr. of seq. 1 Alignment length(with gaps) = 24 Alignment score = 0.000000 
 GTGCTCCGTGAGCATTGGGAATTT
>Allfam_Fam_1030_24_1  Nr. of seq. 1 Alignment length(with gaps) = 24 Alignment score = 0.000000 
 AAAAACCGGCAAAAAAATCTTTTG
>Allfam_Fam_1031_24_1  Nr. of seq. 1 Alignment length(with gaps) = 24 Alignment score = 0.000000 
 GAGTCTACCACAGAATCAACTACG
>Allfam_Fam_1032_24_1  Nr. of seq. 1 Alignment length(with gaps) = 24 Alignment score = 0.000000 
 TTTTTTGGAAAAAAATATATTGAT
>Allfam_Fam_1033_24_1  Nr. of seq. 1 Alignment length(with gaps) = 24 Alignment score = 0.000000 
 TTTGAGTTTATCATCCTTATCTTT
>Allfam_Fam_1034_24_1  Nr. of seq. 1 Alignment length(with gaps) = 24 Alignment score = 0.000000 
 AGTCTCGAAGACCAAGTCTCGCCA
>Allfam_Fam_1035_24_1  Nr. of seq. 1 Alignment length(with gaps) = 24 Alignment score = 0.000000 
 GCCTACAACCGTTACAACTACTGA
>Allfam_Fam_1036_24_1  Nr. of seq. 1 Alignment length(with gaps) = 24 Alignment score = 0.000000 
 ACGGAAGCTCCGACGACTTCAACT
>Allfam_Fam_1037_24_1  Nr. of seq. 1 Alignment length(with gaps) = 24 Alignment score = 0.000000 
 AAGAAGAGGAGGGAGAGCAGAAGA
>Allfam_Fam_1038_24_1  Nr. of seq. 1 Alignment length(with gaps) = 24 Alignment score = 0.000000 
 ATGTACCCTTTGATCATCTCACAG
>Allfam_Fam_1039_24_1  Nr. of seq. 1 Alignment length(with gaps) = 24 Alignment score = 0.000000 
 TCCTTCTTGTTCTTGGCTGCGAGA
>Allfam_Fam_1040_24_1  Nr. of seq. 1 Alignment length(with gaps) = 24 Alignment score = 0.000000 
 CAGTCCGTTCAGTGTCGTCAACTT
>Allfam_Fam_1041_24_1  Nr. of seq. 1 Alignment length(with gaps) = 24 Alignment score = 0.000000 
 GGGTCACAATATCCAGAGAAACCC
>Allfam_Fam_1042_24_1  Nr. of seq. 1 Alignment length(with gaps) = 24 Alignment score = 0.000000 
 ATCCAAGTTTAATATATTATATTC
>Allfam_Fam_1043_24_1  Nr. of seq. 1 Alignment length(with gaps) = 24 Alignment score = 0.000000 
 CCAGGGCTCCCAAAGATAAAGCAT
>Allfam_Fam_1044_24_1  Nr. of seq. 1 Alignment length(with gaps) = 24 Alignment score = 0.000000 
 GCGGAGGAGGAGGCGGATGCAGCA
>Allfam_Fam_1045_23_1  Nr. of seq. 1 Alignment length(with gaps) = 23 Alignment score = 0.000000 
 TACAGTAATCCTAGANNAAAAAC
>Allfam_Fam_1046_23_1  Nr. of seq. 1 Alignment length(with gaps) = 23 Alignment score = 0.000000 
 AAACCATGACCTTTTTGTTTCTA
>Allfam_Fam_1047_23_1  Nr. of seq. 1 Alignment length(with gaps) = 23 Alignment score = 0.000000 
 ATTGGGCAACTTACCTAGCTCAG
>Allfam_Fam_1048_23_1  Nr. of seq. 1 Alignment length(with gaps) = 23 Alignment score = 0.000000 
 AAAATCTGGAATTTTTCGGTATG
>Allfam_Fam_1049_23_1  Nr. of seq. 1 Alignment length(with gaps) = 23 Alignment score = 0.000000 
 GCGCTACGATGCTCAACAACGAC
>Allfam_Fam_1050_23_1  Nr. of seq. 1 Alignment length(with gaps) = 23 Alignment score = 0.000000 
 GGCAGCTTGCCCACTTTCCTTCC
>Allfam_Fam_1051_23_1  Nr. of seq. 1 Alignment length(with gaps) = 23 Alignment score = 0.000000 
 GGTACCGAAAAAGGCTCAAAATG
>Allfam_Fam_1052_23_1  Nr. of seq. 1 Alignment length(with gaps) = 23 Alignment score = 0.000000 
 GCCTAGAAAACTCCTGAATTGGT
>Allfam_Fam_1053_23_1  Nr. of seq. 1 Alignment length(with gaps) = 23 Alignment score = 0.000000 
 TGGCCTAAAAACCCTGTTTTCAA
>Allfam_Fam_1054_23_1  Nr. of seq. 1 Alignment length(with gaps) = 23 Alignment score = 0.000000 
 TCAACGGATTTTTAGGCTTAAAA
>Allfam_Fam_1055_23_1  Nr. of seq. 1 Alignment length(with gaps) = 23 Alignment score = 0.000000 
 CCGGCGTGGTATTCAACGCGTTC
>Allfam_Fam_1056_23_1  Nr. of seq. 1 Alignment length(with gaps) = 23 Alignment score = 0.000000 
 GGTGGCCGAAATTTTTAAAGATC
>Allfam_Fam_1057_23_1  Nr. of seq. 1 Alignment length(with gaps) = 23 Alignment score = 0.000000 
 AGGCATGAGGAAGGCGCATAACC
>Allfam_Fam_1058_23_1  Nr. of seq. 1 Alignment length(with gaps) = 23 Alignment score = 0.000000 
 GTACTGTAGCAAATCAAGATAGA
>Allfam_Fam_1059_23_1  Nr. of seq. 1 Alignment length(with gaps) = 23 Alignment score = 0.000000 
 GGACTAGAAATACTGAACGTGGT
>Allfam_Fam_1060_23_1  Nr. of seq. 1 Alignment length(with gaps) = 23 Alignment score = 0.000000 
 CGCTGTAAGACCATTTGCTGTAT
>Allfam_Fam_1061_23_1  Nr. of seq. 1 Alignment length(with gaps) = 23 Alignment score = 0.000000 
 TTTAGGCTTAGAAGCTCCGCCTC
>Allfam_Fam_1062_23_1  Nr. of seq. 1 Alignment length(with gaps) = 23 Alignment score = 0.000000 
 TCTAAAAATTTACAGAAAATTCA
>Allfam_Fam_1063_23_1  Nr. of seq. 1 Alignment length(with gaps) = 23 Alignment score = 0.000000 
 AAAGCAACCGAGGCTCCCGGGAC
>Allfam_Fam_1064_23_1  Nr. of seq. 1 Alignment length(with gaps) = 23 Alignment score = 0.000000 
 AAGAATAAAATTTTAGAAAAAAT
>Allfam_Fam_1065_23_1  Nr. of seq. 1 Alignment length(with gaps) = 23 Alignment score = 0.000000 
 GAGAACCGAGGTCACCATATTTT
>Allfam_Fam_1066_23_1  Nr. of seq. 1 Alignment length(with gaps) = 23 Alignment score = 0.000000 
 AATTCCGGAAAGAATTTAATATA
>Allfam_Fam_1067_23_1  Nr. of seq. 1 Alignment length(with gaps) = 23 Alignment score = 0.000000 
 GGAATATTTACGAAAAGTTTTCC
>Allfam_Fam_1068_22_1  Nr. of seq. 1 Alignment length(with gaps) = 22 Alignment score = 0.000000 
 TGTAGCTACATGNAGAGGGAAA
>Allfam_Fam_1069_22_1  Nr. of seq. 1 Alignment length(with gaps) = 22 Alignment score = 0.000000 
 ACCTGTCCTGGAGAGGACACCA
>Allfam_Fam_1070_22_1  Nr. of seq. 1 Alignment length(with gaps) = 22 Alignment score = 0.000000 
 GTTCTAGGGCATTTCTAGAGCT
>Allfam_Fam_1071_22_1  Nr. of seq. 1 Alignment length(with gaps) = 22 Alignment score = 0.000000 
 TTAGCGTCAAAACTCACCTATT
>Allfam_Fam_1072_22_1  Nr. of seq. 1 Alignment length(with gaps) = 22 Alignment score = 0.000000 
 ATGGAATTTTTGAACACAAATT
>Allfam_Fam_1073_22_1  Nr. of seq. 1 Alignment length(with gaps) = 22 Alignment score = 0.000000 
 GATTTCGGGACAGTTTCCTGGG
>Allfam_Fam_1074_22_1  Nr. of seq. 1 Alignment length(with gaps) = 22 Alignment score = 0.000000 
 TCCCCCGGCGAATCGAAATCAG
>Allfam_Fam_1075_22_1  Nr. of seq. 1 Alignment length(with gaps) = 22 Alignment score = 0.000000 
 TTTTCATGGATTTTTTCCGAAC
>Allfam_Fam_1076_22_1  Nr. of seq. 1 Alignment length(with gaps) = 22 Alignment score = 0.000000 
 GAGCCCAAATTCAAGCTTTTTT
>Allfam_Fam_1077_22_1  Nr. of seq. 1 Alignment length(with gaps) = 22 Alignment score = 0.000000 
 ACCCGGGTAGGGACGAGTCGAG
>Allfam_Fam_1078_22_1  Nr. of seq. 1 Alignment length(with gaps) = 22 Alignment score = 0.000000 
 GCCTAACCTTTGCTTATTAATG
>Allfam_Fam_1079_22_1  Nr. of seq. 1 Alignment length(with gaps) = 22 Alignment score = 0.000000 
 AAATAAGCCTAAATTAGGTCAA
>Allfam_Fam_1080_22_1  Nr. of seq. 1 Alignment length(with gaps) = 22 Alignment score = 0.000000 
 GGTATCATTTTCAATAAATTAT
>Allfam_Fam_1081_22_1  Nr. of seq. 1 Alignment length(with gaps) = 22 Alignment score = 0.000000 
 ACCATATGATACATAGAGATGA
>Allfam_Fam_1082_22_1  Nr. of seq. 1 Alignment length(with gaps) = 22 Alignment score = 0.000000 
 AAAATGGACCTGAAGGAGGGCA
>Allfam_Fam_1083_22_1  Nr. of seq. 1 Alignment length(with gaps) = 22 Alignment score = 0.000000 
 AGTACTGTAGGGGTACTGTAGN
>Allfam_Fam_1084_22_1  Nr. of seq. 1 Alignment length(with gaps) = 22 Alignment score = 0.000000 
 CCACCNTAAGAAAGTTTCTAGG
>Allfam_Fam_1085_22_1  Nr. of seq. 1 Alignment length(with gaps) = 22 Alignment score = 0.000000 
 ACTACAGTAATTCTACGTCGCT
>Allfam_Fam_1086_22_1  Nr. of seq. 1 Alignment length(with gaps) = 22 Alignment score = 0.000000 
 TTTAAGCCTAGCAGGGGTCCAA
>Allfam_Fam_1087_22_1  Nr. of seq. 1 Alignment length(with gaps) = 22 Alignment score = 0.000000 
 CCTTCCAAGAGCCTCACATGAT
>Allfam_Fam_1088_22_1  Nr. of seq. 1 Alignment length(with gaps) = 22 Alignment score = 0.000000 
 TCTGGGGTAGGGCTGCCTAGGA
>Allfam_Fam_1089_22_1  Nr. of seq. 1 Alignment length(with gaps) = 22 Alignment score = 0.000000 
 TCTACAGTATCCCAGAATGATA
>Allfam_Fam_1090_22_1  Nr. of seq. 1 Alignment length(with gaps) = 22 Alignment score = 0.000000 
 GATTTACNGCATNNTCTGTGTC
>Allfam_Fam_1091_22_1  Nr. of seq. 1 Alignment length(with gaps) = 22 Alignment score = 0.000000 
 CCAGATTTACAGCCTAAAATTA
>Allfam_Fam_1092_22_1  Nr. of seq. 1 Alignment length(with gaps) = 22 Alignment score = 0.000000 
 AACTCGCAGCGTCAAATAATAA
>Allfam_Fam_1093_22_1  Nr. of seq. 1 Alignment length(with gaps) = 22 Alignment score = 0.000000 
 GCACTAGTCGTGTGCATTATCA
>Allfam_Fam_1094_22_1  Nr. of seq. 1 Alignment length(with gaps) = 22 Alignment score = 0.000000 
 TTACACTGACAATCACCGAAGC
>Allfam_Fam_1095_22_1  Nr. of seq. 1 Alignment length(with gaps) = 22 Alignment score = 0.000000 
 AAACTGTTGTCCCCTTGAGTAT
>Allfam_Fam_1096_22_1  Nr. of seq. 1 Alignment length(with gaps) = 22 Alignment score = 0.000000 
 TCAATGCACCATATAGTAATGG
>Allfam_Fam_1097_22_1  Nr. of seq. 1 Alignment length(with gaps) = 22 Alignment score = 0.000000 
 GGGATAAGTGGGAANGNTAAGG
>Allfam_Fam_1098_22_1  Nr. of seq. 1 Alignment length(with gaps) = 22 Alignment score = 0.000000 
 ATACTGTAGATTTAAAAGCCGG
>Allfam_Fam_1099_22_1  Nr. of seq. 1 Alignment length(with gaps) = 22 Alignment score = 0.000000 
 TTGTTTTATTTATTTAAAAAAA
>Allfam_Fam_1100_22_1  Nr. of seq. 1 Alignment length(with gaps) = 22 Alignment score = 0.000000 
 AAGGAACATCCATCTAGTCTGA
>Allfam_Fam_1101_22_1  Nr. of seq. 1 Alignment length(with gaps) = 22 Alignment score = 0.000000 
 GGAAGCATGCTTCAAAATTACG
>Allfam_Fam_1102_22_1  Nr. of seq. 1 Alignment length(with gaps) = 22 Alignment score = 0.000000 
 GGCCTCCGGCCCTCGACTTCTC
>Allfam_Fam_1103_22_1  Nr. of seq. 1 Alignment length(with gaps) = 22 Alignment score = 0.000000 
 AAATAAAATTTCAGAGTTCCGA
>Allfam_Fam_1104_21_1  Nr. of seq. 1 Alignment length(with gaps) = 21 Alignment score = 0.000000 
 ATACCATAGGTGGAAGATCGG
>Allfam_Fam_1105_21_1  Nr. of seq. 1 Alignment length(with gaps) = 21 Alignment score = 0.000000 
 TTAGGCTTAGGTGACCACACC
>Allfam_Fam_1106_21_1  Nr. of seq. 1 Alignment length(with gaps) = 21 Alignment score = 0.000000 
 TGGTGTCTGGCGCCAGAGGGT
>Allfam_Fam_1107_21_1  Nr. of seq. 1 Alignment length(with gaps) = 21 Alignment score = 0.000000 
 AGCCTGAAGGGCCTCAGTGCC
>Allfam_Fam_1108_21_1  Nr. of seq. 1 Alignment length(with gaps) = 21 Alignment score = 0.000000 
 AATACTATGAGTTATTTCCGA
>Allfam_Fam_1109_21_1  Nr. of seq. 1 Alignment length(with gaps) = 21 Alignment score = 0.000000 
 GATATGAGCCTCAGGCTTACA
>Allfam_Fam_1110_21_1  Nr. of seq. 1 Alignment length(with gaps) = 21 Alignment score = 0.000000 
 GTAGATCAAAACATAGGCTAG
>Allfam_Fam_1111_21_1  Nr. of seq. 1 Alignment length(with gaps) = 21 Alignment score = 0.000000 
 GGAGCAAAAAATAGAATTTCC
>Allfam_Fam_1112_21_1  Nr. of seq. 1 Alignment length(with gaps) = 21 Alignment score = 0.000000 
 GAAGCTGATCTAAGGCTGGCT
>Allfam_Fam_1113_21_1  Nr. of seq. 1 Alignment length(with gaps) = 21 Alignment score = 0.000000 
 TCAACTGCTATAGCTGTTGCA
>Allfam_Fam_1114_21_1  Nr. of seq. 1 Alignment length(with gaps) = 21 Alignment score = 0.000000 
 GCCCCCCACCATCCAACATCA
>Allfam_Fam_1115_21_1  Nr. of seq. 1 Alignment length(with gaps) = 21 Alignment score = 0.000000 
 AAAAATGAACGGGTCAAAAAA
>Allfam_Fam_1116_21_1  Nr. of seq. 1 Alignment length(with gaps) = 21 Alignment score = 0.000000 
 TAAAAAGGATAAAAAGCGAGA
>Allfam_Fam_1117_21_1  Nr. of seq. 1 Alignment length(with gaps) = 21 Alignment score = 0.000000 
 TTCCAGTAGAAGAGGCAGTGC
>Allfam_Fam_1118_21_1  Nr. of seq. 1 Alignment length(with gaps) = 21 Alignment score = 0.000000 
 TGAGGTTAAGGAGCCTAAGCT
>Allfam_Fam_1119_21_1  Nr. of seq. 1 Alignment length(with gaps) = 21 Alignment score = 0.000000 
 GCAGGTTGCCGGAAAAGAGGA
>Allfam_Fam_1120_21_1  Nr. of seq. 1 Alignment length(with gaps) = 21 Alignment score = 0.000000 
 TTAGGCTTAGTAACATAAGAT
>Allfam_Fam_1121_21_1  Nr. of seq. 1 Alignment length(with gaps) = 21 Alignment score = 0.000000 
 GAGCAACCGGCTCCTGCACCT
>Allfam_Fam_1122_21_1  Nr. of seq. 1 Alignment length(with gaps) = 21 Alignment score = 0.000000 
 CAGGAAGAAGGAACTCAAGAG
>Allfam_Fam_1123_21_1  Nr. of seq. 1 Alignment length(with gaps) = 21 Alignment score = 0.000000 
 AGACAAACAGACACCTATTAT
>Allfam_Fam_1124_21_1  Nr. of seq. 1 Alignment length(with gaps) = 21 Alignment score = 0.000000 
 TAAGCCTATGCCACAAAAAGC
>Allfam_Fam_1125_21_1  Nr. of seq. 1 Alignment length(with gaps) = 21 Alignment score = 0.000000 
 AGTTGAANGGATTACTGTAGN
>Allfam_Fam_1126_21_1  Nr. of seq. 1 Alignment length(with gaps) = 21 Alignment score = 0.000000 
 AGGCCATTTCAAACCNATTTC
>Allfam_Fam_1127_21_1  Nr. of seq. 1 Alignment length(with gaps) = 21 Alignment score = 0.000000 
 TCCGAAATCAGTCAAAAATGG
>Allfam_Fam_1128_21_1  Nr. of seq. 1 Alignment length(with gaps) = 21 Alignment score = 0.000000 
 TTTGTAGCCCATTTTCAGTCA
>Allfam_Fam_1129_21_1  Nr. of seq. 1 Alignment length(with gaps) = 21 Alignment score = 0.000000 
 AAATTCATCATTTTCAGGTCG
>Allfam_Fam_1130_21_1  Nr. of seq. 1 Alignment length(with gaps) = 21 Alignment score = 0.000000 
 ACATGGCTCCGTCGGGGGCTC
>Allfam_Fam_1131_21_1  Nr. of seq. 1 Alignment length(with gaps) = 21 Alignment score = 0.000000 
 TGGCCTAGAAAATAGGACTAG
>Allfam_Fam_1132_21_1  Nr. of seq. 1 Alignment length(with gaps) = 21 Alignment score = 0.000000 
 AAGTTAGGCCACGACTTTCGG
>Allfam_Fam_1133_21_1  Nr. of seq. 1 Alignment length(with gaps) = 21 Alignment score = 0.000000 
 CATGGGCAAGTACAGGCAAGC
>Allfam_Fam_1134_21_1  Nr. of seq. 1 Alignment length(with gaps) = 21 Alignment score = 0.000000 
 TCTAGCTTAAAATAGGCCTTT
>Allfam_Fam_1135_21_1  Nr. of seq. 1 Alignment length(with gaps) = 21 Alignment score = 0.000000 
 AAGGTACCATTGTATCATTGA
>Allfam_Fam_1136_21_1  Nr. of seq. 1 Alignment length(with gaps) = 21 Alignment score = 0.000000 
 TCCGGATCCCGGATGCCTGTG
>Allfam_Fam_1137_21_1  Nr. of seq. 1 Alignment length(with gaps) = 21 Alignment score = 0.000000 
 ACTACGGAACCTTCCACTATC
>Allfam_Fam_1138_21_1  Nr. of seq. 1 Alignment length(with gaps) = 21 Alignment score = 0.000000 
 AAAATAGGTCATGCCATTTAA
>Allfam_Fam_1139_21_1  Nr. of seq. 1 Alignment length(with gaps) = 21 Alignment score = 0.000000 
 AACTTTTTGGTAAAATTTGAT
>Allfam_Fam_1140_21_1  Nr. of seq. 1 Alignment length(with gaps) = 21 Alignment score = 0.000000 
 AGCAGCCGACACCTCAAAGGT
>Allfam_Fam_1141_21_1  Nr. of seq. 1 Alignment length(with gaps) = 21 Alignment score = 0.000000 
 TTTCCTAGTTGATAGCCGAGG
>Allfam_Fam_1142_21_1  Nr. of seq. 1 Alignment length(with gaps) = 21 Alignment score = 0.000000 
 TGGCCTCGATTCTGTACAGGG
>Allfam_Fam_1143_21_1  Nr. of seq. 1 Alignment length(with gaps) = 21 Alignment score = 0.000000 
 TCTCCTGGTAAATTTAAAAAT
>Allfam_Fam_1144_21_1  Nr. of seq. 1 Alignment length(with gaps) = 21 Alignment score = 0.000000 
 CAAACCTTTTTGGCAGATTTT
>Allfam_Fam_1145_21_1  Nr. of seq. 1 Alignment length(with gaps) = 21 Alignment score = 0.000000 
 ACCTGGCCAGATCGGTAGGCA
>Allfam_Fam_1146_21_1  Nr. of seq. 1 Alignment length(with gaps) = 21 Alignment score = 0.000000 
 GCATAAAAACGTAAATTTTAG
>Allfam_Fam_1147_21_1  Nr. of seq. 1 Alignment length(with gaps) = 21 Alignment score = 0.000000 
 GCAATTTTCCCGTGCAGATCG
>Allfam_Fam_1148_21_1  Nr. of seq. 1 Alignment length(with gaps) = 21 Alignment score = 0.000000 
 GCAGCGCCGGTCTCATCGAGC
>Allfam_Fam_1149_21_1  Nr. of seq. 1 Alignment length(with gaps) = 21 Alignment score = 0.000000 
 CTAGATTTTTTTGGCGTTGAC
>Allfam_Fam_1150_21_1  Nr. of seq. 1 Alignment length(with gaps) = 21 Alignment score = 0.000000 
 CTAACATTTTTCAATTTTCGT
>Allfam_Fam_1151_21_1  Nr. of seq. 1 Alignment length(with gaps) = 21 Alignment score = 0.000000 
 CTAATTAGCGTCGCTTTCGTT
>Allfam_Fam_1152_21_1  Nr. of seq. 1 Alignment length(with gaps) = 21 Alignment score = 0.000000 
 GATCTTCCAGCTACACCGTCT
>Allfam_Fam_1153_21_1  Nr. of seq. 1 Alignment length(with gaps) = 21 Alignment score = 0.000000 
 TCAAATTAGATTACCTTTTTT
>Allfam_Fam_1154_21_1  Nr. of seq. 1 Alignment length(with gaps) = 21 Alignment score = 0.000000 
 TTTGCACTGACCAACACGAGT
>Allfam_Fam_1155_21_1  Nr. of seq. 1 Alignment length(with gaps) = 21 Alignment score = 0.000000 
 TGAAAGATTGGTCAGTGTCTA
>Allfam_Fam_1156_21_1  Nr. of seq. 1 Alignment length(with gaps) = 21 Alignment score = 0.000000 
 AAAAACAACACCAATTCCAAC
>Allfam_Fam_1157_21_1  Nr. of seq. 1 Alignment length(with gaps) = 21 Alignment score = 0.000000 
 TAAATCTACATCTCAGCCCCG
>Allfam_Fam_1158_21_1  Nr. of seq. 1 Alignment length(with gaps) = 21 Alignment score = 0.000000 
 CGTTTTCAGCTCAAATTTTCT
>Allfam_Fam_1159_21_1  Nr. of seq. 1 Alignment length(with gaps) = 21 Alignment score = 0.000000 
 CATGAATTTTTAGTCGAAAAA
>Allfam_Fam_1160_21_1  Nr. of seq. 1 Alignment length(with gaps) = 21 Alignment score = 0.000000 
 AGTTCGGCCACCAGGAGAGAA
>Allfam_Fam_1161_21_1  Nr. of seq. 1 Alignment length(with gaps) = 21 Alignment score = 0.000000 
 AAAGTGACGTCATTTCAGAGA
>Allfam_Fam_1162_21_1  Nr. of seq. 1 Alignment length(with gaps) = 21 Alignment score = 0.000000 
 TACAGTGACAATTTCAAAAGT
>Allfam_Fam_1163_21_1  Nr. of seq. 1 Alignment length(with gaps) = 21 Alignment score = 0.000000 
 AAGATTACTGTAGATGACCAG
>Allfam_Fam_1164_21_1  Nr. of seq. 1 Alignment length(with gaps) = 21 Alignment score = 0.000000 
 GCGTCGCAGTTTTCGCTAGAC
>Allfam_Fam_1165_21_1  Nr. of seq. 1 Alignment length(with gaps) = 21 Alignment score = 0.000000 
 CTGGAACCCCTGATTCTGAGC
>Allfam_Fam_1166_21_1  Nr. of seq. 1 Alignment length(with gaps) = 21 Alignment score = 0.000000 
 TAAGCAGCTCCCAACGAGCCC
>Allfam_Fam_1167_21_1  Nr. of seq. 1 Alignment length(with gaps) = 21 Alignment score = 0.000000 
 CACAAGTTGTAGCCAATAAAA
>Allfam_Fam_1168_21_1  Nr. of seq. 1 Alignment length(with gaps) = 21 Alignment score = 0.000000 
 GGCTGAGCTTGTTTCGAAAAG
>Allfam_Fam_1169_21_1  Nr. of seq. 1 Alignment length(with gaps) = 21 Alignment score = 0.000000 
 ACTTCTGGTACTGGACCATCT
>Allfam_Fam_1170_21_1  Nr. of seq. 1 Alignment length(with gaps) = 21 Alignment score = 0.000000 
 TTCACACTACCNNATGTTCCC
>Allfam_Fam_1171_21_1  Nr. of seq. 1 Alignment length(with gaps) = 21 Alignment score = 0.000000 
 ATATTCTGGTCAGTTCTGATC
>Allfam_Fam_1172_21_1  Nr. of seq. 1 Alignment length(with gaps) = 21 Alignment score = 0.000000 
 CAAATTGTAAACCTTAGATTA
>Allfam_Fam_1173_21_1  Nr. of seq. 1 Alignment length(with gaps) = 21 Alignment score = 0.000000 
 ACCAGAAGTGGTGCAAGCCCA
>Allfam_Fam_1174_21_1  Nr. of seq. 1 Alignment length(with gaps) = 21 Alignment score = 0.000000 
 CCTCCGCATCCACCACCGCCG
>Allfam_Fam_1175_21_1  Nr. of seq. 1 Alignment length(with gaps) = 21 Alignment score = 0.000000 
 AATTTGTAAAAAGTTTTCCAT
>Allfam_Fam_1176_21_1  Nr. of seq. 1 Alignment length(with gaps) = 21 Alignment score = 0.000000 
 AAATTGTTGCCTAAATTGTCT
>Allfam_Fam_1177_21_1  Nr. of seq. 1 Alignment length(with gaps) = 21 Alignment score = 0.000000 
 AGACTCAAGTGACCCTAGATC
>Allfam_Fam_1178_21_1  Nr. of seq. 1 Alignment length(with gaps) = 21 Alignment score = 0.000000 
 AATAATATACAGATGATATAC
>Allfam_Fam_1179_20_1  Nr. of seq. 1 Alignment length(with gaps) = 20 Alignment score = 0.000000 
 GGCCTAACTTTTCAAAATAN
>Allfam_Fam_1180_20_1  Nr. of seq. 1 Alignment length(with gaps) = 20 Alignment score = 0.000000 
 AAAATCACGGTCCCAATTNT
>Allfam_Fam_1181_20_1  Nr. of seq. 1 Alignment length(with gaps) = 20 Alignment score = 0.000000 
 TAGCATAGGGCCAAAATATA
>Allfam_Fam_1182_20_1  Nr. of seq. 1 Alignment length(with gaps) = 20 Alignment score = 0.000000 
 GTCTGTCTGTCTGTGTACCT
>Allfam_Fam_1183_20_1  Nr. of seq. 1 Alignment length(with gaps) = 20 Alignment score = 0.000000 
 AAGCCGCTTCTAGATGNTCT
>Allfam_Fam_1184_20_1  Nr. of seq. 1 Alignment length(with gaps) = 20 Alignment score = 0.000000 
 CCAAATGAGCCGATTCTGAA
>Allfam_Fam_1185_20_1  Nr. of seq. 1 Alignment length(with gaps) = 20 Alignment score = 0.000000 
 GCTCACTGCCGCCCCGTTGC
>Allfam_Fam_1186_20_1  Nr. of seq. 1 Alignment length(with gaps) = 20 Alignment score = 0.000000 
 ATGACCGAGTGTTTGACCGA
>Allfam_Fam_1187_20_1  Nr. of seq. 1 Alignment length(with gaps) = 20 Alignment score = 0.000000 
 TTCTTGTGATAAACCACAGG
>Allfam_Fam_1188_20_1  Nr. of seq. 1 Alignment length(with gaps) = 20 Alignment score = 0.000000 
 CATTGCACCTCCATTTTGAC
>Allfam_Fam_1189_20_1  Nr. of seq. 1 Alignment length(with gaps) = 20 Alignment score = 0.000000 
 CAAGAGTTTCTATGAAGATG
>Allfam_Fam_1190_20_1  Nr. of seq. 1 Alignment length(with gaps) = 20 Alignment score = 0.000000 
 TTCTAGGCGATTCCCTGGAA
>Allfam_Fam_1191_20_1  Nr. of seq. 1 Alignment length(with gaps) = 20 Alignment score = 0.000000 
 CTGAAAATGTCTTAATTACG
>Allfam_Fam_1192_20_1  Nr. of seq. 1 Alignment length(with gaps) = 20 Alignment score = 0.000000 
 GCTGCTAGAACCAGTCTGGC
>Allfam_Fam_1193_20_1  Nr. of seq. 1 Alignment length(with gaps) = 20 Alignment score = 0.000000 
 GCCTTCAAAGTAGTCCATGC
>Allfam_Fam_1194_20_1  Nr. of seq. 1 Alignment length(with gaps) = 20 Alignment score = 0.000000 
 TCTCAACTGCTTTAGGCCGC
>Allfam_Fam_1195_20_1  Nr. of seq. 1 Alignment length(with gaps) = 20 Alignment score = 0.000000 
 AAGCCTTAGCCGACTTTCCC
>Allfam_Fam_1196_20_1  Nr. of seq. 1 Alignment length(with gaps) = 20 Alignment score = 0.000000 
 CTGCTTAGGTAAATAGAGGG
>Allfam_Fam_1197_20_1  Nr. of seq. 1 Alignment length(with gaps) = 20 Alignment score = 0.000000 
 AGGGGGCCCATCTTAAGAGA
>Allfam_Fam_1198_20_1  Nr. of seq. 1 Alignment length(with gaps) = 20 Alignment score = 0.000000 
 CATAAAATGCTTTTGCAGGT
>Allfam_Fam_1199_20_1  Nr. of seq. 1 Alignment length(with gaps) = 20 Alignment score = 0.000000 
 TAAGCAGCTTTGAGGGGTCC
>Allfam_Fam_1200_20_1  Nr. of seq. 1 Alignment length(with gaps) = 20 Alignment score = 0.000000 
 AATTTGAATTTAGAATGGTA
>Allfam_Fam_1201_20_1  Nr. of seq. 1 Alignment length(with gaps) = 20 Alignment score = 0.000000 
 AGCGGCTTAGAAAGGTTAGG
>Allfam_Fam_1202_20_1  Nr. of seq. 1 Alignment length(with gaps) = 20 Alignment score = 0.000000 
 AGACTAGATCAGGCCAGATT
>Allfam_Fam_1203_20_1  Nr. of seq. 1 Alignment length(with gaps) = 20 Alignment score = 0.000000 
 GCGGGCCTATGCCGAAGCTG
>Allfam_Fam_1204_20_1  Nr. of seq. 1 Alignment length(with gaps) = 20 Alignment score = 0.000000 
 GGCAAGCTGCTTAACTGTTG
>Allfam_Fam_1205_20_1  Nr. of seq. 1 Alignment length(with gaps) = 20 Alignment score = 0.000000 
 AACGGCCAAATCGTTACGAT
>Allfam_Fam_1206_20_1  Nr. of seq. 1 Alignment length(with gaps) = 20 Alignment score = 0.000000 
 CTGACCGACCACCGATCAAT
>Allfam_Fam_1207_20_1  Nr. of seq. 1 Alignment length(with gaps) = 20 Alignment score = 0.000000 
 GTCTATTAGAAGAGATGCAG
>Allfam_Fam_1208_20_1  Nr. of seq. 1 Alignment length(with gaps) = 20 Alignment score = 0.000000 
 AAGATGGTACCTCAGCTGGG
>Allfam_Fam_1209_20_1  Nr. of seq. 1 Alignment length(with gaps) = 20 Alignment score = 0.000000 
 AGCATGATCCCATCCCTCTC
>Allfam_Fam_1210_20_1  Nr. of seq. 1 Alignment length(with gaps) = 20 Alignment score = 0.000000 
 GGCAGACCTAGCCTACCCTA
>Allfam_Fam_1211_20_1  Nr. of seq. 1 Alignment length(with gaps) = 20 Alignment score = 0.000000 
 GTAAATCTACATTTGCTTCC
>Allfam_Fam_1212_20_1  Nr. of seq. 1 Alignment length(with gaps) = 20 Alignment score = 0.000000 
 TGNCCTAAAAAAATTGATAA
>Allfam_Fam_1213_20_1  Nr. of seq. 1 Alignment length(with gaps) = 20 Alignment score = 0.000000 
 CTCAACCAAAAATCCTCAGC
>Allfam_Fam_1214_20_1  Nr. of seq. 1 Alignment length(with gaps) = 20 Alignment score = 0.000000 
 CGATATAGCTATAAACGATA
>Allfam_Fam_1215_20_1  Nr. of seq. 1 Alignment length(with gaps) = 20 Alignment score = 0.000000 
 TTCTAAATTTTAAAGCATAT
>Allfam_Fam_1216_20_1  Nr. of seq. 1 Alignment length(with gaps) = 20 Alignment score = 0.000000 
 TGGCAAAAATGGCAGAAAAA
>Allfam_Fam_1217_20_1  Nr. of seq. 1 Alignment length(with gaps) = 20 Alignment score = 0.000000 
 TAAATCTACACAGGGTGGTG
>Allfam_Fam_1218_20_1  Nr. of seq. 1 Alignment length(with gaps) = 20 Alignment score = 0.000000 
 TATTGATTTTTACCGGATGT
>Allfam_Fam_1219_20_1  Nr. of seq. 1 Alignment length(with gaps) = 20 Alignment score = 0.000000 
 GGAAATTTTCCCGATTAGCC
>Allfam_Fam_1220_20_1  Nr. of seq. 1 Alignment length(with gaps) = 20 Alignment score = 0.000000 
 GCTCGAGCTCAAACCCCGAC
>Allfam_Fam_1221_20_1  Nr. of seq. 1 Alignment length(with gaps) = 20 Alignment score = 0.000000 
 CAAGTATCCAAAANTTANAC
>Allfam_Fam_1222_20_1  Nr. of seq. 1 Alignment length(with gaps) = 20 Alignment score = 0.000000 
 TTGGTCTGCTAGCTCTCANA
>Allfam_Fam_1223_20_1  Nr. of seq. 1 Alignment length(with gaps) = 20 Alignment score = 0.000000 
 TTTGGTCAGTGTAANCATTT
>Allfam_Fam_1224_20_1  Nr. of seq. 1 Alignment length(with gaps) = 20 Alignment score = 0.000000 
 GATCAAAAAACCTCGTTTTG
>Allfam_Fam_1225_20_1  Nr. of seq. 1 Alignment length(with gaps) = 20 Alignment score = 0.000000 
 ACTCAACTTTTGGCAATGCG
>Allfam_Fam_1226_20_1  Nr. of seq. 1 Alignment length(with gaps) = 20 Alignment score = 0.000000 
 ATAGGTCCCCACATCCAATA
>Allfam_Fam_1227_20_1  Nr. of seq. 1 Alignment length(with gaps) = 20 Alignment score = 0.000000 
 ACGCCTAAAATGAGCCTGAA
>Allfam_Fam_1228_20_1  Nr. of seq. 1 Alignment length(with gaps) = 20 Alignment score = 0.000000 
 TGTCCGCTTTTTCGAAGATG
>Allfam_Fam_1229_20_1  Nr. of seq. 1 Alignment length(with gaps) = 20 Alignment score = 0.000000 
 CAGTAATCTAGGAATATCTA
>Allfam_Fam_1230_20_1  Nr. of seq. 1 Alignment length(with gaps) = 20 Alignment score = 0.000000 
 TTCATTCGCTGCGGCGTCAT
>Allfam_Fam_1231_20_1  Nr. of seq. 1 Alignment length(with gaps) = 20 Alignment score = 0.000000 
 TGCGTCAAAAAGTACGCCGC
>Allfam_Fam_1232_20_1  Nr. of seq. 1 Alignment length(with gaps) = 20 Alignment score = 0.000000 
 GCTCACTAGAGCGTCAAAAA
>Allfam_Fam_1233_20_1  Nr. of seq. 1 Alignment length(with gaps) = 20 Alignment score = 0.000000 
 AATNTTCTAAANTATAATAA
>Allfam_Fam_1234_20_1  Nr. of seq. 1 Alignment length(with gaps) = 20 Alignment score = 0.000000 
 AATTGTAAGAATTTATAAAT
>Allfam_Fam_1235_20_1  Nr. of seq. 1 Alignment length(with gaps) = 20 Alignment score = 0.000000 
 AAGTTGCGTTATAACGCTTT
>Allfam_Fam_1236_20_1  Nr. of seq. 1 Alignment length(with gaps) = 20 Alignment score = 0.000000 
 CAACAGAAAATACAAGACTA
>Allfam_Fam_1237_20_1  Nr. of seq. 1 Alignment length(with gaps) = 20 Alignment score = 0.000000 
 AATTGTAAAACATGCGGGAA
>Allfam_Fam_1238_20_1  Nr. of seq. 1 Alignment length(with gaps) = 20 Alignment score = 0.000000 
 TACTCTTATGACTTGATATC
>Allfam_Fam_1239_20_1  Nr. of seq. 1 Alignment length(with gaps) = 20 Alignment score = 0.000000 
 TATTTTACTGTAAGAGAAAA
>Allfam_Fam_1240_19_1  Nr. of seq. 1 Alignment length(with gaps) = 19 Alignment score = 0.000000 
 ATCGGCCCATTTTGCCTAA
>Allfam_Fam_1241_19_1  Nr. of seq. 1 Alignment length(with gaps) = 19 Alignment score = 0.000000 
 GTGTCCTTTCAACATTTAN
>Allfam_Fam_1242_19_1  Nr. of seq. 1 Alignment length(with gaps) = 19 Alignment score = 0.000000 
 TGTCAATTTCTCCATCTAG
>Allfam_Fam_1243_19_1  Nr. of seq. 1 Alignment length(with gaps) = 19 Alignment score = 0.000000 
 TTTCCAGCCCAGATATGAA
>Allfam_Fam_1244_19_1  Nr. of seq. 1 Alignment length(with gaps) = 19 Alignment score = 0.000000 
 AATTGAAAATGCTCCAGCA
>Allfam_Fam_1245_19_1  Nr. of seq. 1 Alignment length(with gaps) = 19 Alignment score = 0.000000 
 AGAAGCGTTTTGTGCGTCC
>Allfam_Fam_1246_19_1  Nr. of seq. 1 Alignment length(with gaps) = 19 Alignment score = 0.000000 
 TCCTTTTTTCCCATCCGTT
>Allfam_Fam_1247_19_1  Nr. of seq. 1 Alignment length(with gaps) = 19 Alignment score = 0.000000 
 CAAATCTAGGTTCTTGCCG
>Allfam_Fam_1248_19_1  Nr. of seq. 1 Alignment length(with gaps) = 19 Alignment score = 0.000000 
 AAGGGACCGTTCAAGTTTG
>Allfam_Fam_1249_19_1  Nr. of seq. 1 Alignment length(with gaps) = 19 Alignment score = 0.000000 
 GTTTTAGAACTTTTGGGAC
>Allfam_Fam_1250_19_1  Nr. of seq. 1 Alignment length(with gaps) = 19 Alignment score = 0.000000 
 TACTGTAGTTCAAAAAGAC
>Allfam_Fam_1251_19_1  Nr. of seq. 1 Alignment length(with gaps) = 19 Alignment score = 0.000000 
 AAATGTGTCAAGGAATCAA
>Allfam_Fam_1252_19_1  Nr. of seq. 1 Alignment length(with gaps) = 19 Alignment score = 0.000000 
 AAACCACGAGAGTCCCAAA
>Allfam_Fam_1253_19_1  Nr. of seq. 1 Alignment length(with gaps) = 19 Alignment score = 0.000000 
 AAAATCGATAATTTTCNGA
>Allfam_Fam_1254_19_1  Nr. of seq. 1 Alignment length(with gaps) = 19 Alignment score = 0.000000 
 TGTTACACGAAAAATAGAT
>Allfam_Fam_1255_19_1  Nr. of seq. 1 Alignment length(with gaps) = 19 Alignment score = 0.000000 
 CCAACTTGGGGTACATAGG
>Allfam_Fam_1256_19_1  Nr. of seq. 1 Alignment length(with gaps) = 19 Alignment score = 0.000000 
 AATTTACCAATTGACCAAA
>Allfam_Fam_1257_19_1  Nr. of seq. 1 Alignment length(with gaps) = 19 Alignment score = 0.000000 
 TGGTCAGTGCAACTGCAAC
>Allfam_Fam_1258_19_1  Nr. of seq. 1 Alignment length(with gaps) = 19 Alignment score = 0.000000 
 GGCCTCCGATTTTTTTATG
>Allfam_Fam_1259_19_1  Nr. of seq. 1 Alignment length(with gaps) = 19 Alignment score = 0.000000 
 TTGGTCTGCTANTGTGATT
>Allfam_Fam_1260_19_1  Nr. of seq. 1 Alignment length(with gaps) = 19 Alignment score = 0.000000 
 CAATGCACCATATTTGAGC
>Allfam_Fam_1261_19_1  Nr. of seq. 1 Alignment length(with gaps) = 19 Alignment score = 0.000000 
 ACGGGGGTTTTAAGAATAG
>Allfam_Fam_1262_19_1  Nr. of seq. 1 Alignment length(with gaps) = 19 Alignment score = 0.000000 
 GAACGGTCCCAAGGAATTA
>Allfam_Fam_1263_19_1  Nr. of seq. 1 Alignment length(with gaps) = 19 Alignment score = 0.000000 
 GAATGGTCCCAACCGCAAA
>Allfam_Fam_1264_19_1  Nr. of seq. 1 Alignment length(with gaps) = 19 Alignment score = 0.000000 
 TAGAGTACCATTACATCAC
>Allfam_Fam_1265_19_1  Nr. of seq. 1 Alignment length(with gaps) = 19 Alignment score = 0.000000 
 TCTTCTTAACTCTTCTTCC
>Allfam_Fam_1266_19_1  Nr. of seq. 1 Alignment length(with gaps) = 19 Alignment score = 0.000000 
 TGTCAATCAAACATGTACC
>Allfam_Fam_1267_19_1  Nr. of seq. 1 Alignment length(with gaps) = 19 Alignment score = 0.000000 
 AAATGTTTCCGGAAAAAAG
>Allfam_Fam_1268_19_1  Nr. of seq. 1 Alignment length(with gaps) = 19 Alignment score = 0.000000 
 CCATCCCAAATTAGGAGTT
>Allfam_Fam_1269_19_1  Nr. of seq. 1 Alignment length(with gaps) = 19 Alignment score = 0.000000 
 CCGTTCCATTTTAGGGCAA
>Allfam_Fam_1270_18_1  Nr. of seq. 1 Alignment length(with gaps) = 18 Alignment score = 0.000000 
 AATTCCCATACCCAAAAT
>Allfam_Fam_1271_18_1  Nr. of seq. 1 Alignment length(with gaps) = 18 Alignment score = 0.000000 
 GCCTCAGAAAAGATATCG
>Allfam_Fam_1272_18_1  Nr. of seq. 1 Alignment length(with gaps) = 18 Alignment score = 0.000000 
 TGGCGCTTAGGATAGATT
>Allfam_Fam_1273_18_1  Nr. of seq. 1 Alignment length(with gaps) = 18 Alignment score = 0.000000 
 TAGGCTTGAAGGGAGCCT
>Allfam_Fam_1274_18_1  Nr. of seq. 1 Alignment length(with gaps) = 18 Alignment score = 0.000000 
 ATGCCACACCATCAATGG
>Allfam_Fam_1275_18_1  Nr. of seq. 1 Alignment length(with gaps) = 18 Alignment score = 0.000000 
 ATACTACTCCGGCACCAA
>Allfam_Fam_1276_18_1  Nr. of seq. 1 Alignment length(with gaps) = 18 Alignment score = 0.000000 
 AGGCTAGTCAGGCTAATC
>Allfam_Fam_1277_18_1  Nr. of seq. 1 Alignment length(with gaps) = 18 Alignment score = 0.000000 
 AGCTGAGCCAAAGGTAGT
>Allfam_Fam_1278_18_1  Nr. of seq. 1 Alignment length(with gaps) = 18 Alignment score = 0.000000 
 GGCACTGGCGTCTTTAGC
>Allfam_Fam_1279_18_1  Nr. of seq. 1 Alignment length(with gaps) = 18 Alignment score = 0.000000 
 TCTTTTACTTTTACTGAT
>Allfam_Fam_1280_18_1  Nr. of seq. 1 Alignment length(with gaps) = 18 Alignment score = 0.000000 
 CCGAGGCGACGACTACCA
>Allfam_Fam_1281_18_1  Nr. of seq. 1 Alignment length(with gaps) = 18 Alignment score = 0.000000 
 GGCAAGTTGCCCAAACGA
>Allfam_Fam_1282_18_1  Nr. of seq. 1 Alignment length(with gaps) = 18 Alignment score = 0.000000 
 TTTTCGAAAATGCCCATT
>Allfam_Fam_1283_18_1  Nr. of seq. 1 Alignment length(with gaps) = 18 Alignment score = 0.000000 
 CACGAGATGCAGAAGCTC
>Allfam_Fam_1284_18_1  Nr. of seq. 1 Alignment length(with gaps) = 18 Alignment score = 0.000000 
 GGATTACTGTAGTCATAC
>Allfam_Fam_1285_18_1  Nr. of seq. 1 Alignment length(with gaps) = 18 Alignment score = 0.000000 
 CATAGATACCAAAGGTAC
>Allfam_Fam_1286_18_1  Nr. of seq. 1 Alignment length(with gaps) = 18 Alignment score = 0.000000 
 CAGAAGACGTCAAGGATT
>Allfam_Fam_1287_18_1  Nr. of seq. 1 Alignment length(with gaps) = 18 Alignment score = 0.000000 
 CAGATGGTTCCGGTTCAT
>Allfam_Fam_1288_18_1  Nr. of seq. 1 Alignment length(with gaps) = 18 Alignment score = 0.000000 
 GGGTCTCTGGTGACCCGG
>Allfam_Fam_1289_18_1  Nr. of seq. 1 Alignment length(with gaps) = 18 Alignment score = 0.000000 
 TTAGCAGCGCCCAAAAAA
>Allfam_Fam_1290_18_1  Nr. of seq. 1 Alignment length(with gaps) = 18 Alignment score = 0.000000 
 GTCGATTTACGAGNTTTT
>Allfam_Fam_1291_18_1  Nr. of seq. 1 Alignment length(with gaps) = 18 Alignment score = 0.000000 
 TAAACCTAAGCTGGAGCT
>Allfam_Fam_1292_18_1  Nr. of seq. 1 Alignment length(with gaps) = 18 Alignment score = 0.000000 
 GGCCTAGGATCCATCACT
>Allfam_Fam_1293_18_1  Nr. of seq. 1 Alignment length(with gaps) = 18 Alignment score = 0.000000 
 TGCTCAAAGTGCTCGAGG
>Allfam_Fam_1294_18_1  Nr. of seq. 1 Alignment length(with gaps) = 18 Alignment score = 0.000000 
 ATAGTTAGGCTACCTGTA
>Allfam_Fam_1295_18_1  Nr. of seq. 1 Alignment length(with gaps) = 18 Alignment score = 0.000000 
 ACTACTGTATCGCAAGAT
>Allfam_Fam_1296_18_1  Nr. of seq. 1 Alignment length(with gaps) = 18 Alignment score = 0.000000 
 CATTGTCACGTTCTTCTC
>Allfam_Fam_1297_18_1  Nr. of seq. 1 Alignment length(with gaps) = 18 Alignment score = 0.000000 
 TTTTGTCAGTTCAATAGT
>Allfam_Fam_1298_18_1  Nr. of seq. 1 Alignment length(with gaps) = 18 Alignment score = 0.000000 
 TCACTTGCTATATTTGTC
>Allfam_Fam_1299_18_1  Nr. of seq. 1 Alignment length(with gaps) = 18 Alignment score = 0.000000 
 GATTTCCAGGACGATCAG
>Allfam_Fam_1300_18_1  Nr. of seq. 1 Alignment length(with gaps) = 18 Alignment score = 0.000000 
 GGCGGAGCTTGTTGAGGG
>Allfam_Fam_1301_18_1  Nr. of seq. 1 Alignment length(with gaps) = 18 Alignment score = 0.000000 
 GCCAAGTACAGTGACCAC
>Allfam_Fam_1302_18_1  Nr. of seq. 1 Alignment length(with gaps) = 18 Alignment score = 0.000000 
 TAGAATCGCTAGCATCGC
>Allfam_Fam_1303_18_1  Nr. of seq. 1 Alignment length(with gaps) = 18 Alignment score = 0.000000 
 TTAGAGAGAGGGTAATTA
>Allfam_Fam_1304_18_1  Nr. of seq. 1 Alignment length(with gaps) = 18 Alignment score = 0.000000 
 CCCATCTGAACGCTGAAA
>Allfam_Fam_1305_18_1  Nr. of seq. 1 Alignment length(with gaps) = 18 Alignment score = 0.000000 
 TAAACTTGAAAACTGAAG
>Allfam_Fam_1306_18_1  Nr. of seq. 1 Alignment length(with gaps) = 18 Alignment score = 0.000000 
 AATTATTTAATAAACAAG
>Allfam_Fam_1307_18_1  Nr. of seq. 1 Alignment length(with gaps) = 18 Alignment score = 0.000000 
 CTACACCACCAACGGGAT
>Allfam_Fam_1308_18_1  Nr. of seq. 1 Alignment length(with gaps) = 18 Alignment score = 0.000000 
 AATACAAGCCCAATCCCC
>Allfam_Fam_1309_18_1  Nr. of seq. 1 Alignment length(with gaps) = 18 Alignment score = 0.000000 
 GTTGGTGTTCCTTGGTGT
>Allfam_Fam_1310_18_1  Nr. of seq. 1 Alignment length(with gaps) = 18 Alignment score = 0.000000 
 TATCTCACTTAATTTTAT
>Allfam_Fam_1311_17_1  Nr. of seq. 1 Alignment length(with gaps) = 17 Alignment score = 0.000000 
 ATTGACAAAGTTGGGTA
>Allfam_Fam_1312_17_1  Nr. of seq. 1 Alignment length(with gaps) = 17 Alignment score = 0.000000 
 AGGGTACATCGGATCAG
>Allfam_Fam_1313_17_1  Nr. of seq. 1 Alignment length(with gaps) = 17 Alignment score = 0.000000 
 TGTTTTGTTCTAATATC
>Allfam_Fam_1314_17_1  Nr. of seq. 1 Alignment length(with gaps) = 17 Alignment score = 0.000000 
 CGGCGGAAAAATCTACT
>Allfam_Fam_1315_17_1  Nr. of seq. 1 Alignment length(with gaps) = 17 Alignment score = 0.000000 
 AAAATCAAACCGGAGAC
>Allfam_Fam_1316_17_1  Nr. of seq. 1 Alignment length(with gaps) = 17 Alignment score = 0.000000 
 TAACCTGACTGCTATAT
>Allfam_Fam_1317_17_1  Nr. of seq. 1 Alignment length(with gaps) = 17 Alignment score = 0.000000 
 TTGCAAGAAAATCTGCA
>Allfam_Fam_1318_17_1  Nr. of seq. 1 Alignment length(with gaps) = 17 Alignment score = 0.000000 
 TAGTTTTGCACCTCTAA
>Allfam_Fam_1319_17_1  Nr. of seq. 1 Alignment length(with gaps) = 17 Alignment score = 0.000000 
 TCAACTACAAAAATGTC
>Allfam_Fam_1320_17_1  Nr. of seq. 1 Alignment length(with gaps) = 17 Alignment score = 0.000000 
 TCGAGTCTCGTCTGGCC
>Allfam_Fam_1321_17_1  Nr. of seq. 1 Alignment length(with gaps) = 17 Alignment score = 0.000000 
 GAATANTGAAGCAGGTG
>Allfam_Fam_1322_17_1  Nr. of seq. 1 Alignment length(with gaps) = 17 Alignment score = 0.000000 
 AAGAGCAAAAAAGGCGG
>Allfam_Fam_1323_17_1  Nr. of seq. 1 Alignment length(with gaps) = 17 Alignment score = 0.000000 
 TTTGAGGGGATAAATAC
>Allfam_Fam_1324_16_1  Nr. of seq. 1 Alignment length(with gaps) = 16 Alignment score = 0.000000 
 AAATCTGGCCGAGAGG
>Allfam_Fam_1325_16_1  Nr. of seq. 1 Alignment length(with gaps) = 16 Alignment score = 0.000000 
 GTAGTGACGTAGGGAC
>Allfam_Fam_1326_16_1  Nr. of seq. 1 Alignment length(with gaps) = 16 Alignment score = 0.000000 
 TTCTATTTCGACACAG
>Allfam_Fam_1327_16_1  Nr. of seq. 1 Alignment length(with gaps) = 16 Alignment score = 0.000000 
 TCCGGTTATGAAACGA
>Allfam_Fam_1328_16_1  Nr. of seq. 1 Alignment length(with gaps) = 16 Alignment score = 0.000000 
 GACAACCGGATTATCG
>Allfam_Fam_1329_16_1  Nr. of seq. 1 Alignment length(with gaps) = 16 Alignment score = 0.000000 
 ATCTTTGACTTCCAGT
>Allfam_Fam_1330_16_1  Nr. of seq. 1 Alignment length(with gaps) = 16 Alignment score = 0.000000 
 TAGGTTTAGGAGAGTT
>Allfam_Fam_1331_16_1  Nr. of seq. 1 Alignment length(with gaps) = 16 Alignment score = 0.000000 
 AAACGGAAAAACGGAA
>Allfam_Fam_1332_16_1  Nr. of seq. 1 Alignment length(with gaps) = 16 Alignment score = 0.000000 
 GAAAGTGAGAGAGAGG
>Allfam_Fam_1333_16_1  Nr. of seq. 1 Alignment length(with gaps) = 16 Alignment score = 0.000000 
 AGTGCAATCGTGCTCA
>Allfam_Fam_1334_16_1  Nr. of seq. 1 Alignment length(with gaps) = 16 Alignment score = 0.000000 
 GTTCTAAAATGTCGCG
>Allfam_Fam_1335_16_1  Nr. of seq. 1 Alignment length(with gaps) = 16 Alignment score = 0.000000 
 ACCTAGTTACCGTATA
>Allfam_Fam_1336_16_1  Nr. of seq. 1 Alignment length(with gaps) = 16 Alignment score = 0.000000 
 AATCAGAAATATTGAA
>Allfam_Fam_1337_16_1  Nr. of seq. 1 Alignment length(with gaps) = 16 Alignment score = 0.000000 
 GAAATTCGATAACAGA
>Allfam_Fam_1338_16_1  Nr. of seq. 1 Alignment length(with gaps) = 16 Alignment score = 0.000000 
 CTCGCTGTCTCGCTGT
>Allfam_Fam_1339_16_1  Nr. of seq. 1 Alignment length(with gaps) = 16 Alignment score = 0.000000 
 TTCATAGGGCGACGAG
>Allfam_Fam_1340_16_1  Nr. of seq. 1 Alignment length(with gaps) = 16 Alignment score = 0.000000 
 CAGTTCTATTCCAGAG
>Allfam_Fam_1341_16_1  Nr. of seq. 1 Alignment length(with gaps) = 16 Alignment score = 0.000000 
 CTACATGCCTACATGC
>Allfam_Fam_1342_16_1  Nr. of seq. 1 Alignment length(with gaps) = 16 Alignment score = 0.000000 
 TGATCTGATGATCTCA
>Allfam_Fam_1343_16_1  Nr. of seq. 1 Alignment length(with gaps) = 16 Alignment score = 0.000000 
 CGGCAAATCGGCAGAC
>Allfam_Fam_1344_16_1  Nr. of seq. 1 Alignment length(with gaps) = 16 Alignment score = 0.000000 
 ACCGCAACCCTACCCT
>Allfam_Fam_1345_16_1  Nr. of seq. 1 Alignment length(with gaps) = 16 Alignment score = 0.000000 
 CTTAGATCTCAATTCA
>Allfam_Fam_1346_16_1  Nr. of seq. 1 Alignment length(with gaps) = 16 Alignment score = 0.000000 
 ATCGGGTGCCCAAAAN
>Allfam_Fam_1347_16_1  Nr. of seq. 1 Alignment length(with gaps) = 16 Alignment score = 0.000000 
 GGCCTAGAAAACCGGT
>Allfam_Fam_1348_16_1  Nr. of seq. 1 Alignment length(with gaps) = 16 Alignment score = 0.000000 
 TTAGGCTTAGCTGATC
>Allfam_Fam_1349_16_1  Nr. of seq. 1 Alignment length(with gaps) = 16 Alignment score = 0.000000 
 TGCGAGTTTTTGGGTT
>Allfam_Fam_1350_16_1  Nr. of seq. 1 Alignment length(with gaps) = 16 Alignment score = 0.000000 
 CGGGTTTGAATCCTCC
>Allfam_Fam_1351_16_1  Nr. of seq. 1 Alignment length(with gaps) = 16 Alignment score = 0.000000 
 TCGGAGGGTCGGAGGA
>Allfam_Fam_1352_16_1  Nr. of seq. 1 Alignment length(with gaps) = 16 Alignment score = 0.000000 
 CCAAGGTTTAAAAGGC
>Allfam_Fam_1353_16_1  Nr. of seq. 1 Alignment length(with gaps) = 16 Alignment score = 0.000000 
 TTTTAATTTNATTCTG
>Allfam_Fam_1354_16_1  Nr. of seq. 1 Alignment length(with gaps) = 16 Alignment score = 0.000000 
 TTAAGATAAAGCCATT
>Allfam_Fam_1355_16_1  Nr. of seq. 1 Alignment length(with gaps) = 16 Alignment score = 0.000000 
 TATTATAAAGAGTGTC
>Allfam_Fam_1356_16_1  Nr. of seq. 1 Alignment length(with gaps) = 16 Alignment score = 0.000000 
 TATAGTGAACTCCCGA
>Allfam_Fam_1357_16_1  Nr. of seq. 1 Alignment length(with gaps) = 16 Alignment score = 0.000000 
 TGTTCCTTCCACACTT
>Allfam_Fam_1358_16_1  Nr. of seq. 1 Alignment length(with gaps) = 16 Alignment score = 0.000000 
 TTGGATGTTTTGTTAT
>Allfam_Fam_1359_16_1  Nr. of seq. 1 Alignment length(with gaps) = 16 Alignment score = 0.000000 
 CTTCAATTTTTCTTTG
>Allfam_Fam_1360_15_1  Nr. of seq. 1 Alignment length(with gaps) = 15 Alignment score = 0.000000 
 GGTCCCCGATTTTTC
>Allfam_Fam_1361_15_1  Nr. of seq. 1 Alignment length(with gaps) = 15 Alignment score = 0.000000 
 ATGTCCCAGAGGGAA
>Allfam_Fam_1362_15_1  Nr. of seq. 1 Alignment length(with gaps) = 15 Alignment score = 0.000000 
 GCAGCGTTCAAAATC
>Allfam_Fam_1363_15_1  Nr. of seq. 1 Alignment length(with gaps) = 15 Alignment score = 0.000000 
 CCGGACCGGACCAGG
>Allfam_Fam_1364_15_1  Nr. of seq. 1 Alignment length(with gaps) = 15 Alignment score = 0.000000 
 TTCTAATTCGGCCGG
>Allfam_Fam_1365_15_1  Nr. of seq. 1 Alignment length(with gaps) = 15 Alignment score = 0.000000 
 TCAGTTGTCGAGGTT
>Allfam_Fam_1366_15_1  Nr. of seq. 1 Alignment length(with gaps) = 15 Alignment score = 0.000000 
 TCCGGCGCGTAGGGT
>Allfam_Fam_1367_15_1  Nr. of seq. 1 Alignment length(with gaps) = 15 Alignment score = 0.000000 
 CGTCAGGCTGAGGTC
>Allfam_Fam_1368_15_1  Nr. of seq. 1 Alignment length(with gaps) = 15 Alignment score = 0.000000 
 AGCTGCAGCACGAGC
>Allfam_Fam_1369_15_1  Nr. of seq. 1 Alignment length(with gaps) = 15 Alignment score = 0.000000 
 CTACTACAACTACGC
>Allfam_Fam_1370_15_1  Nr. of seq. 1 Alignment length(with gaps) = 15 Alignment score = 0.000000 
 CGGATCCAGGTCACC
>Allfam_Fam_1371_15_1  Nr. of seq. 1 Alignment length(with gaps) = 15 Alignment score = 0.000000 
 CATCCTCCGCTGGAT
>Allfam_Fam_1372_15_1  Nr. of seq. 1 Alignment length(with gaps) = 15 Alignment score = 0.000000 
 TCGTGGTGAGACCCA
>Allfam_Fam_1373_15_1  Nr. of seq. 1 Alignment length(with gaps) = 15 Alignment score = 0.000000 
 CAAAAATGAAAATCT
>Allfam_Fam_1374_15_1  Nr. of seq. 1 Alignment length(with gaps) = 15 Alignment score = 0.000000 
 GGGGACAACAAAAAA
>Allfam_Fam_1375_15_1  Nr. of seq. 1 Alignment length(with gaps) = 15 Alignment score = 0.000000 
 CGATGCTCCACCCGG
>Allfam_Fam_1376_15_1  Nr. of seq. 1 Alignment length(with gaps) = 15 Alignment score = 0.000000 
 GAACCACCAAAGATT
>Allfam_Fam_1377_15_1  Nr. of seq. 1 Alignment length(with gaps) = 15 Alignment score = 0.000000 
 AAAAGGGGATCTGCG
>Allfam_Fam_1378_15_1  Nr. of seq. 1 Alignment length(with gaps) = 15 Alignment score = 0.000000 
 GTAACCTCTGGAGTN
>Allfam_Fam_1379_15_1  Nr. of seq. 1 Alignment length(with gaps) = 15 Alignment score = 0.000000 
 TATCAGTTATCACTT
>Allfam_Fam_1380_15_1  Nr. of seq. 1 Alignment length(with gaps) = 15 Alignment score = 0.000000 
 CAGTGCAACCGAAAT
>Allfam_Fam_1381_15_1  Nr. of seq. 1 Alignment length(with gaps) = 15 Alignment score = 0.000000 
 CATTTCGGCACCAAC
>Allfam_Fam_1382_15_1  Nr. of seq. 1 Alignment length(with gaps) = 15 Alignment score = 0.000000 
 GATAAGGAAGCAAAT
>Allfam_Fam_1383_15_1  Nr. of seq. 1 Alignment length(with gaps) = 15 Alignment score = 0.000000 
 AAACTGGTACAAGAC
>Allfam_Fam_1384_15_1  Nr. of seq. 1 Alignment length(with gaps) = 15 Alignment score = 0.000000 
 CAAAGTGGGCTGCGT
>Allfam_Fam_1385_15_1  Nr. of seq. 1 Alignment length(with gaps) = 15 Alignment score = 0.000000 
 CGCCTAGTTGTCTCG
>Allfam_Fam_1386_15_1  Nr. of seq. 1 Alignment length(with gaps) = 15 Alignment score = 0.000000 
 AAAGCGCAGTGGAAG
>Allfam_Fam_1387_15_1  Nr. of seq. 1 Alignment length(with gaps) = 15 Alignment score = 0.000000 
 CCAACCTACCGCTGC
>Allfam_Fam_1388_15_1  Nr. of seq. 1 Alignment length(with gaps) = 15 Alignment score = 0.000000 
 AATTTTAACTCAAAT
>Allfam_Fam_1389_15_1  Nr. of seq. 1 Alignment length(with gaps) = 15 Alignment score = 0.000000 
 GACTTTTGAGGATCC
>Allfam_Fam_1390_14_1  Nr. of seq. 1 Alignment length(with gaps) = 14 Alignment score = 0.000000 
 ATCGGAATTGGTGA
>Allfam_Fam_1391_14_1  Nr. of seq. 1 Alignment length(with gaps) = 14 Alignment score = 0.000000 
 GGAGGTTTTTCCCG
>Allfam_Fam_1392_14_1  Nr. of seq. 1 Alignment length(with gaps) = 14 Alignment score = 0.000000 
 CTGCCTAGCCCTAA
>Allfam_Fam_1393_14_1  Nr. of seq. 1 Alignment length(with gaps) = 14 Alignment score = 0.000000 
 ATTCTACATTTATA
>Allfam_Fam_1394_14_1  Nr. of seq. 1 Alignment length(with gaps) = 14 Alignment score = 0.000000 
 AAGTGAAAAAATAT
>Allfam_Fam_1395_14_1  Nr. of seq. 1 Alignment length(with gaps) = 14 Alignment score = 0.000000 
 ACCGCAGACCTAAG
>Allfam_Fam_1396_14_1  Nr. of seq. 1 Alignment length(with gaps) = 14 Alignment score = 0.000000 
 CTCGGGGCTCGGGG
>Allfam_Fam_1397_14_1  Nr. of seq. 1 Alignment length(with gaps) = 14 Alignment score = 0.000000 
 GAAGGATCGGGCCG
>Allfam_Fam_1398_14_1  Nr. of seq. 1 Alignment length(with gaps) = 14 Alignment score = 0.000000 
 ATTACACTGACAAA
>Allfam_Fam_1399_14_1  Nr. of seq. 1 Alignment length(with gaps) = 14 Alignment score = 0.000000 
 ATTNTGAATCCTGA
>Allfam_Fam_1400_14_1  Nr. of seq. 1 Alignment length(with gaps) = 14 Alignment score = 0.000000 
 AAGTTAGGCCACCA
>Allfam_Fam_1401_14_1  Nr. of seq. 1 Alignment length(with gaps) = 14 Alignment score = 0.000000 
 CCCATTCTAATTGT
>Allfam_Fam_1402_14_1  Nr. of seq. 1 Alignment length(with gaps) = 14 Alignment score = 0.000000 
 NAAATTCTGATTTT
>Allfam_Fam_1403_14_1  Nr. of seq. 1 Alignment length(with gaps) = 14 Alignment score = 0.000000 
 TAGGTAAGGCAACT
>Allfam_Fam_1404_14_1  Nr. of seq. 1 Alignment length(with gaps) = 14 Alignment score = 0.000000 
 ACTCTGAATCGGCT
>Allfam_Fam_1405_14_1  Nr. of seq. 1 Alignment length(with gaps) = 14 Alignment score = 0.000000 
 GCCAACTGAGTGTT
>Allfam_Fam_1406_14_1  Nr. of seq. 1 Alignment length(with gaps) = 14 Alignment score = 0.000000 
 ACTAGAGCGCTCCC
>Allfam_Fam_1407_13_1  Nr. of seq. 1 Alignment length(with gaps) = 13 Alignment score = 0.000000 
 TAAAAGTTAAACG
>Allfam_Fam_1408_13_1  Nr. of seq. 1 Alignment length(with gaps) = 13 Alignment score = 0.000000 
 GGCCCAGGCCCNN
>Allfam_Fam_1409_13_1  Nr. of seq. 1 Alignment length(with gaps) = 13 Alignment score = 0.000000 
 CTGACGGACGGAC
>Allfam_Fam_1410_13_1  Nr. of seq. 1 Alignment length(with gaps) = 13 Alignment score = 0.000000 
 AAACGCCTATGGC
>Allfam_Fam_1411_13_1  Nr. of seq. 1 Alignment length(with gaps) = 13 Alignment score = 0.000000 
 GCTGCCGCCCGCC
>Allfam_Fam_1412_13_1  Nr. of seq. 1 Alignment length(with gaps) = 13 Alignment score = 0.000000 
 CGTAGGCCATATA
>Allfam_Fam_1413_13_1  Nr. of seq. 1 Alignment length(with gaps) = 13 Alignment score = 0.000000 
 TTCGCGAAACCAA
>Allfam_Fam_1414_13_1  Nr. of seq. 1 Alignment length(with gaps) = 13 Alignment score = 0.000000 
 TTTACATCGTACT
>Allfam_Fam_1415_12_1  Nr. of seq. 1 Alignment length(with gaps) = 12 Alignment score = 0.000000 
 ACAGACAGACAG
>Allfam_Fam_1416_12_1  Nr. of seq. 1 Alignment length(with gaps) = 12 Alignment score = 0.000000 
 TGTTTGACCGAG
>Allfam_Fam_1417_12_1  Nr. of seq. 1 Alignment length(with gaps) = 12 Alignment score = 0.000000 
 TGACCTTGACCT
>Allfam_Fam_1418_12_1  Nr. of seq. 1 Alignment length(with gaps) = 12 Alignment score = 0.000000 
 CTGTACCTGGGC
>Allfam_Fam_1419_12_1  Nr. of seq. 1 Alignment length(with gaps) = 12 Alignment score = 0.000000 
 CCTTGCCGTCTC
>Allfam_Fam_1420_12_1  Nr. of seq. 1 Alignment length(with gaps) = 12 Alignment score = 0.000000 
 CATCTTCACATT
>Allfam_Fam_1421_12_1  Nr. of seq. 1 Alignment length(with gaps) = 12 Alignment score = 0.000000 
 GAAAACGGAAAC
>Allfam_Fam_1422_12_1  Nr. of seq. 1 Alignment length(with gaps) = 12 Alignment score = 0.000000 
 ATGGGACCCATC
>Allfam_Fam_1423_12_1  Nr. of seq. 1 Alignment length(with gaps) = 12 Alignment score = 0.000000 
 CACGCAACGCGA
>Allfam_Fam_1424_12_1  Nr. of seq. 1 Alignment length(with gaps) = 12 Alignment score = 0.000000 
 TAGCTCAGCTTT
>Allfam_Fam_1425_12_1  Nr. of seq. 1 Alignment length(with gaps) = 12 Alignment score = 0.000000 
 AGAAAGAGGAGA
>Allfam_Fam_1426_12_1  Nr. of seq. 1 Alignment length(with gaps) = 12 Alignment score = 0.000000 
 CATTGACTTGAG
>Allfam_Fam_1427_12_1  Nr. of seq. 1 Alignment length(with gaps) = 12 Alignment score = 0.000000 
 TCCCGAGCATAA
>Allfam_Fam_1428_12_1  Nr. of seq. 1 Alignment length(with gaps) = 12 Alignment score = 0.000000 
 TACCGTACCGTA
>Allfam_Fam_1429_11_1  Nr. of seq. 1 Alignment length(with gaps) = 11 Alignment score = 0.000000 
 AAATCGTCTAT
>Allfam_Fam_1430_11_1  Nr. of seq. 1 Alignment length(with gaps) = 11 Alignment score = 0.000000 
 CCTCTACTAAC
>Allfam_Fam_1431_11_1  Nr. of seq. 1 Alignment length(with gaps) = 11 Alignment score = 0.000000 
 CTTGCCCTGTT
>Allfam_Fam_1432_11_1  Nr. of seq. 1 Alignment length(with gaps) = 11 Alignment score = 0.000000 
 GCGAGCGACGG
>Allfam_Fam_1433_11_1  Nr. of seq. 1 Alignment length(with gaps) = 11 Alignment score = 0.000000 
 AGCCGGCCGAC
>Allfam_Fam_1434_11_1  Nr. of seq. 1 Alignment length(with gaps) = 11 Alignment score = 0.000000 
 AGGCAGGCAAT
>Allfam_Fam_1435_11_1  Nr. of seq. 1 Alignment length(with gaps) = 11 Alignment score = 0.000000 
 GTCGAAAATTG
>Allfam_Fam_1436_11_1  Nr. of seq. 1 Alignment length(with gaps) = 11 Alignment score = 0.000000 
 CAGTTATCACC
>Allfam_Fam_1437_11_1  Nr. of seq. 1 Alignment length(with gaps) = 11 Alignment score = 0.000000 
 AGATACACTTC
>Allfam_Fam_1438_11_1  Nr. of seq. 1 Alignment length(with gaps) = 11 Alignment score = 0.000000 
 ATCGGTGCTAC
>Allfam_Fam_1439_11_1  Nr. of seq. 1 Alignment length(with gaps) = 11 Alignment score = 0.000000 
 AAANAACACAA
>Allfam_Fam_1440_11_1  Nr. of seq. 1 Alignment length(with gaps) = 11 Alignment score = 0.000000 
 AGAATTACTCT
>Allfam_Fam_1441_11_1  Nr. of seq. 1 Alignment length(with gaps) = 11 Alignment score = 0.000000 
 TTACTTCGAAT
>Allfam_Fam_1442_10_1  Nr. of seq. 1 Alignment length(with gaps) = 10 Alignment score = 0.000000 
 GCCTTAGACA
>Allfam_Fam_1443_10_1  Nr. of seq. 1 Alignment length(with gaps) = 10 Alignment score = 0.000000 
 TCTCTCTCTC
>Allfam_Fam_1444_10_1  Nr. of seq. 1 Alignment length(with gaps) = 10 Alignment score = 0.000000 
 CTTCCACGGC
>Allfam_Fam_1445_10_1  Nr. of seq. 1 Alignment length(with gaps) = 10 Alignment score = 0.000000 
 CCCCGGAAAA
>Allfam_Fam_1446_10_1  Nr. of seq. 1 Alignment length(with gaps) = 10 Alignment score = 0.000000 
 ACAAAACGCA
>Allfam_Fam_1447_10_1  Nr. of seq. 1 Alignment length(with gaps) = 10 Alignment score = 0.000000 
 AGCCTAGCTT
>Allfam_Fam_1448_10_1  Nr. of seq. 1 Alignment length(with gaps) = 10 Alignment score = 0.000000 
 GTGTGTGGGT
>Allfam_Fam_1449_10_1  Nr. of seq. 1 Alignment length(with gaps) = 10 Alignment score = 0.000000 
 GCGGTAGCGG
>Allfam_Fam_1450_10_1  Nr. of seq. 1 Alignment length(with gaps) = 10 Alignment score = 0.000000 
 TATCTATATC
>Allfam_Fam_1451_10_1  Nr. of seq. 1 Alignment length(with gaps) = 10 Alignment score = 0.000000 
 ATTCTTGTGC
