# Supplementary material for: High evolutionary turnover of satellite families in Caenorhabditis
Source: BMC Evol Biol. 2015 Oct 5;15:218. doi: 10.1186/s12862-015-0495-x (PMC4595182; doi:10.1186/s12862-015-0495-x)
Supplement: Additional file 1: — Files containing the description of all satellites and their families in several formats (31 files). (ZIP 1068 kb) [file 12862_2015_495_MOESM1_ESM.zip › Allfam.Caeno+MHapla.table]

Genome		Family		name		Number		of		Alignment		Score		Consensus		without		gaps
sequences		length
Allfam		Allfam_Fam_1_20_5		5		21		0.585714		AaatTCcaGAAnaTTCTaGa
Allfam		Allfam_Fam_2_10_5		5		15		0.480000		TTTTtgaAAT
Allfam		Allfam_Fam_3_12_5		5		15		0.737778		GCTTAGGCTTAG
Allfam		Allfam_Fam_4_35_4		4		44		0.594697		cCgAtTTGCCGGAAaTTTtcAattcCGGCAAtTTG
Allfam		Allfam_Fam_5_27_4		4		27		0.613169		GGAccacccGGAcCacCAGGAcCacca
Allfam		Allfam_Fam_6_24_4		4		24		0.695602		tcTaGGTCATGACCTAAttTttTt
Allfam		Allfam_Fam_7_20_4		4		20		0.677778		TTtCTaGGCCATCagagAga
Allfam		Allfam_Fam_8_14_4		4		17		0.643791		cGGAATCcGGAATC
Allfam		Allfam_Fam_9_14_4		4		14		0.857143		AAGtCGGAAGtCGG
Allfam		Allfam_Fam_10_12_4		4		14		0.750000		GCTCCaGCTCCa
Allfam		Allfam_Fam_11_14_4		4		14		0.777778		tGTAGTtTGTAgTt
Allfam		Allfam_Fam_12_11_4		4		12		0.678241		cCGgTaAATTA
Allfam		Allfam_Fam_13_10_4		4		10		0.822222		TaGAAgTTTC
Allfam		Allfam_Fam_14_163_3		3		163		0.653715		gAAAaATTcGAAAAATcnGTTTtTGAnCccCaAAATCGnnATTTTcGcTTCCaAcaTTTTTCtGAATgAACGAATTCACgCaAATctTTtTGTAAAAngTTaatcaCnatnATanttttgtTctaAgATcTGctTGtTCTGnCtTTTtanAAAAtTCaTATGn
Allfam		Allfam_Fam_15_102_3		3		104		0.664530		aATTGATCGTCCaACTGAttctCTtGAcTCcAccACnATCAAtcGnTCnACgTATCAAGGaGGtACTGGaGAnAGATaTgCnGCtnCaAGACCnAAaGATgc
Allfam		Allfam_Fam_16_42_3		3		42		0.677249		GACTCGGTCGAtgtnnnGGTgGATTCcGTnGAnGTACTgGTn
Allfam		Allfam_Fam_17_39_3		3		40		0.672222		GAnGCTTCaGTGaCgGCtgCgGTgGTGGTCTCtTCgcCn
Allfam		Allfam_Fam_18_36_3		3		36		0.864198		GGACAAnCtGGACCACCAGGACCACcAGGAGtCGAc
Allfam		Allfam_Fam_19_33_3		3		33		0.717172		ACTGGAGCAGCttgtTCGaCTGGttTCTCtTca
Allfam		Allfam_Fam_20_32_3		3		32		0.673611		GcGACAtTTcngAAcCgaGaCATTtCgAAACC
Allfam		Allfam_Fam_21_30_3		3		30		0.748148		CCaGCaCCAGCtCCaGcaGCcGAAGAGACn
Allfam		Allfam_Fam_22_25_3		3		28		0.599206		TTTAGAATTTcaGAAnTTTcgGAaT
Allfam		Allfam_Fam_23_26_3		3		28		0.626984		AATTCCCGCCAAAatntttaaTTTTG
Allfam		Allfam_Fam_24_23_3		3		27		0.580247		aAAGCCTAAAAAGtCCngGcCTa
Allfam		Allfam_Fam_25_24_3		3		24		0.833333		TCCTTCTTgGCCTTgtCaTCAGCc
Allfam		Allfam_Fam_26_21_3		3		23		0.647343		atTTTTGAcCaAAAATTAGtc
Allfam		Allfam_Fam_27_19_3		3		22		0.651515		cTAAGCCTAAGCCtAAGnn
Allfam		Allfam_Fam_28_22_3		3		22		0.621212		GTnGATTTACGGnAGctTctgt
Allfam		Allfam_Fam_29_21_3		3		22		0.580808		aAGCcnATTTtGanCnATTTT
Allfam		Allfam_Fam_30_18_3		3		21		0.613757		CgaAAAAAAATCcCGGaA
Allfam		Allfam_Fam_31_19_3		3		21		0.671958		TaGAgGtCCCAAAAAAaAn
Allfam		Allfam_Fam_32_21_3		3		21		0.703704		ATGGcCTAGAaTTccAnAAtG
Allfam		Allfam_Fam_33_20_3		3		21		0.650794		tTTGAntTTTTnAgTCnAAA
Allfam		Allfam_Fam_34_17_3		3		18		0.660494		TCTCtTTTACTACcgan
Allfam		Allfam_Fam_35_17_3		3		17		0.790850		CTCaTTGACTACatTTg
Allfam		Allfam_Fam_36_16_3		3		16		0.694444		TCTGTctgTCTGTnTg
Allfam		Allfam_Fam_37_16_3		3		16		0.666667		CTcttAGGCTcttAGG
Allfam		Allfam_Fam_38_16_3		3		16		0.777778		cGGAAGCCCGgAAGcc
Allfam		Allfam_Fam_39_16_3		3		16		0.680556		tAGTTGCgAAnTgTCn
Allfam		Allfam_Fam_40_12_3		3		15		0.548148		aGGatGTGGAGG
Allfam		Allfam_Fam_41_15_3		3		15		0.940741		GAAACCgGACATTTC
Allfam		Allfam_Fam_42_14_3		3		14		0.682540		GnCCCTAGnCCcTA
Allfam		Allfam_Fam_43_12_3		3		14		0.674603		TAAaAATaAAAA
Allfam		Allfam_Fam_44_10_3		3		13		0.632479		AAAAAAaTCG
Allfam		Allfam_Fam_45_12_3		3		12		0.851852		TAgGTATAgGTA
Allfam		Allfam_Fam_46_11_3		3		11		0.656566		TgGctGAAAAa
Allfam		Allfam_Fam_47_11_3		3		11		0.757576		AGcCtTaAAAT
Allfam		Allfam_Fam_48_10_3		3		10		0.733333		CGAGActCaA
Allfam		Allfam_Fam_49_234_2		2		234		0.709402		ACAcacCGTGCTgaaAACaTTCAaGAcaTTCCacTcTCaCAacCgaaGTCAaagCTTATCCATCcGAaTTCAGCTAcGAGAAaCTaCCAGAaCAcGTTGTTCCAGTTGTgGTGGAaGAAACcGAGAAGAAGGAcGAGCCATCaTTGAAATCcAAGATTACcGGAcTcTTCAAGAAGTCAcCagCTCATgCTcGACTATCCAATCTCcGAACAATACGAcGGACCAcTcGAaTCa
Allfam		Allfam_Fam_50_181_2		2		181		0.701657		TCTAAAGGCCATAACTCAgCCAAAAATacTAAaATCTCCTTGAAATTTTGaGAcATCTTAGATAAGATaTAGATCTATATTgAaaCaAAAAATaAAGAAgaTGagAcagAccgAAAAcATTTTTATAGGcCaTAGAAgTTTTaATAGGAGAAgaaCATAttTAATTTcAaaGTcaCcaGAC
Allfam		Allfam_Fam_51_108_2		2		108		0.802469		GGAGAaaGaTATGCCAAGAAaGTcCCAgCTGACAAcAAGATcCTcCAAGGaGATGGcCAACAgTTCGAAGCaAAaACACAGAAcCAAGAaGACTTCACTCACATCAGT
Allfam		Allfam_Fam_52_73_2		2		73		0.636986		GGTCTGCTAAaTaaaActTTGTAGTTTGTAGTCTAGCAGACCaAAATTTaTTaAAAACtgCagaaaaTTGatg
Allfam		Allfam_Fam_53_49_2		2		49		0.636054		TCCTTcTTaGCCTTGgCaTCAGcaTCagcCTTGGTCTTgGCTTCaAGag
Allfam		Allfam_Fam_54_45_2		2		45		0.703704		CaTCcACCaCaACcaCTGAaGCTCCAACCACCACaACCAaGaAAC
Allfam		Allfam_Fam_55_43_2		2		43		0.662791		CcgAAAAtTTTCcaaAACCGGCAATTGCCaAAaTTGCCGAacg
Allfam		Allfam_Fam_56_40_2		2		40		0.666667		GTCCGGATGTCCacgAgtTTGcCTGTgTgTCTGTCTGTaT
Allfam		Allfam_Fam_57_38_2		2		38		0.640351		GaAATTCAAATTTTaattcTgtgAAAAtATTTTGGCGG
Allfam		Allfam_Fam_58_36_2		2		36		0.648148		TTTTCCGGAAAATAcATTctaAAAaTAATcTcTaAC
Allfam		Allfam_Fam_59_34_2		2		34		0.651961		gaagtcGGAAGTCGGAAGTAAAATTccTaATCCg
Allfam		Allfam_Fam_60_33_2		2		33		0.656566		aAAAATCgATTTTcTCggAAAAcgATTTTCCAG
Allfam		Allfam_Fam_61_33_2		2		33		0.656566		GCAaTTGCAcAagTCgAAaATTAgCAaTAGAGC
Allfam		Allfam_Fam_62_33_2		2		33		0.717172		ATCCTCCTTGgcaacCTCCAGCaTATCCaCCGG
Allfam		Allfam_Fam_63_32_2		2		32		0.713542		CTAcAAACTACAaAAaCTgAGACTAcAGAAGa
Allfam		Allfam_Fam_64_32_2		2		32		0.645833		AGcCATTTTTGaCCaATTTTaaGaCaATTTgC
Allfam		Allfam_Fam_65_30_2		2		30		0.666667		TGACCTAATTTTcTcGtAtTTTCTAggTCa
Allfam		Allfam_Fam_66_29_2		2		29		0.632184		GATTCCACCTcCACCAGCTCCgattctcc
Allfam		Allfam_Fam_67_29_2		2		29		0.632184		ATTTACGGAGCTaaAaGtcTTAtATGTgG
Allfam		Allfam_Fam_68_28_2		2		28		0.630952		CATCCGGACAgACAGACAcaCagatGGA
Allfam		Allfam_Fam_69_27_2		2		27		0.703704		aaAGACTACaaAGACTACaaAGACTAC
Allfam		Allfam_Fam_70_27_2		2		27		0.703704		TACaGTaCcTACAGTGCcTACaGTGCc
Allfam		Allfam_Fam_71_26_2		2		26		0.685897		TTCTGATTTTTaAAAATcAgAAAaaa
Allfam		Allfam_Fam_72_26_2		2		26		0.756410		GATCCTAGAaACTACaGTAACcCCag
Allfam		Allfam_Fam_73_26_2		2		26		0.717949		TTTTCGaAAAAgTTTTCGGaCcAAAc
Allfam		Allfam_Fam_74_26_2		2		26		0.698718		ATTGAAATCTaGgTCATgaCCTAaAa
Allfam		Allfam_Fam_75_25_2		2		25		0.713333		GGTCCGATCCGGcCTGGCCTggtcc
Allfam		Allfam_Fam_76_25_2		2		25		0.686667		TATTTTTGTAaTTTTgTAAnTTaaa
Allfam		Allfam_Fam_77_24_2		2		24		0.638889		AAgAtTCGcAAAATTTCcaAcAAA
Allfam		Allfam_Fam_78_23_2		2		23		0.652174		CAgAATTTTTTTCccaAgTTTTT
Allfam		Allfam_Fam_79_23_2		2		23		0.666667		TGGcTgAAAAATAGacAAnTTTT
Allfam		Allfam_Fam_80_23_2		2		23		0.659420		CTGAGGCTaaCTgAGAtTTTTGg
Allfam		Allfam_Fam_81_23_2		2		23		0.659420		TaTCaACAAGTTGTGTTTtTgac
Allfam		Allfam_Fam_82_23_2		2		23		0.681159		tTgGTGGCCTAACTTTTccTgAT
Allfam		Allfam_Fam_83_23_2		2		23		0.681159		CCGCCCACTaTTGacccTTAGCT
Allfam		Allfam_Fam_84_23_2		2		23		0.659420		AAAATcAaCccAAAATCATGAat
Allfam		Allfam_Fam_85_23_2		2		23		0.681159		AAATCAGAATTgATTaAAaaaGA
Allfam		Allfam_Fam_86_22_2		2		22		0.636364		AGCCAAAAtcAtGGGTTTcaAG
Allfam		Allfam_Fam_87_22_2		2		22		0.666667		GGCAAtTTGCcAcAaAAAACct
Allfam		Allfam_Fam_88_22_2		2		22		0.674242		aCAAATTTaAGtcATTTgAGGC
Allfam		Allfam_Fam_89_22_2		2		22		0.651515		GCCTGACaGaCCTGAGcaCAtg
Allfam		Allfam_Fam_90_22_2		2		22		0.696970		TACAGTAAgCcCAgaAAAAAGC
Allfam		Allfam_Fam_91_22_2		2		22		0.643939		TACAGTAaTCCTaGaGagTCAc
Allfam		Allfam_Fam_92_22_2		2		22		0.674242		aTcTACaGTAATcTCCATTTTg
Allfam		Allfam_Fam_93_22_2		2		22		0.681818		CATTTTTCAaGaTTTTcTaGgC
Allfam		Allfam_Fam_94_22_2		2		22		0.712121		TTTTaAGTCGaTTTTtGACTaT
Allfam		Allfam_Fam_95_22_2		2		22		0.666667		CTACAAAcTacAaCtGCCTAGG
Allfam		Allfam_Fam_96_22_2		2		22		0.643939		AAaAGCCTaAAAAAaCcCAaAc
Allfam		Allfam_Fam_97_22_2		2		22		0.689394		gCTtAAAATgCaCATTTTTgAa
Allfam		Allfam_Fam_98_22_2		2		22		0.643939		AaGTgaAAAaTTcAAATTTATt
Allfam		Allfam_Fam_99_21_2		2		21		0.650794		AAATTCTGatGTccTTAAAaA
Allfam		Allfam_Fam_100_21_2		2		21		0.650794		AAAAATCGATaAAATcTattg
Allfam		Allfam_Fam_101_21_2		2		21		0.682540		AGcCTCAGgAAAAATTCCagA
Allfam		Allfam_Fam_102_21_2		2		21		0.650794		GaCCTAGAATCcCaAcAaCAT
Allfam		Allfam_Fam_103_21_2		2		21		0.706349		TGTCGATTTACGacGaTCgAa
Allfam		Allfam_Fam_104_21_2		2		21		0.650794		TGGcAAagTTCTacCGAAATT
Allfam		Allfam_Fam_105_21_2		2		21		0.714286		gaAAAAtAGCTTAAAaTTGAT
Allfam		Allfam_Fam_106_21_2		2		21		0.936508		GATTCaGTCGAGGTACTGGTG
Allfam		Allfam_Fam_107_21_2		2		21		0.698413		CTACAAACTACAaaATgaAaA
Allfam		Allfam_Fam_108_21_2		2		21		0.682540		CaaCTACCACAACaACaGcAC
Allfam		Allfam_Fam_109_20_2		2		20		0.633333		AAATTGaCGGcaAATTaaGA
Allfam		Allfam_Fam_110_20_2		2		20		0.683333		aTgTTTAcTAcGGCCTAGAA
Allfam		Allfam_Fam_111_20_2		2		20		0.700000		TTTaGGCCGTTaCaGGCCGa
Allfam		Allfam_Fam_112_20_2		2		20		0.708333		TCAAAGGACCtCgATAaTTg
Allfam		Allfam_Fam_113_20_2		2		20		0.641667		TTTATTTaTaTAATTcAAga
Allfam		Allfam_Fam_114_20_2		2		20		0.633333		TTTTaTgTATTCgTGcGCaC
Allfam		Allfam_Fam_115_20_2		2		20		0.666667		CTTAaCCTCTACAaAcagtC
Allfam		Allfam_Fam_116_20_2		2		20		0.666667		TCAACTaCTATaccTTaGAC
Allfam		Allfam_Fam_117_20_2		2		20		0.666667		TGGcCTAGaaTCCCAAaAaG
Allfam		Allfam_Fam_118_20_2		2		20		0.733333		TcAGCCcAaTTTTTGAGGaC
Allfam		Allfam_Fam_119_19_2		2		19		0.640351		AATAGCAGTTGAtcACccc
Allfam		Allfam_Fam_120_19_2		2		19		0.657895		AAAgaTTCAAAAcTTTTTc
Allfam		Allfam_Fam_121_19_2		2		19		0.684211		ATTCcTCCtTccTTTTCTC
Allfam		Allfam_Fam_122_19_2		2		19		0.754386		TTTTGAAaAAAAaAATTaT
Allfam		Allfam_Fam_123_19_2		2		19		0.789474		GAAaTGCGCCAAGaCACaA
Allfam		Allfam_Fam_124_19_2		2		19		0.719298		TGACGCaTTTTCaGTGccT
Allfam		Allfam_Fam_125_19_2		2		19		0.649123		AaTGGTcCCATGGcAcTTc
Allfam		Allfam_Fam_126_19_2		2		19		0.649123		gCCTAAaCcCAAGaGTaAG
Allfam		Allfam_Fam_127_18_2		2		18		0.629630		TATAATgcATATAAtgTA
Allfam		Allfam_Fam_128_18_2		2		18		0.629630		AcCaTGACCTanTTTTTA
Allfam		Allfam_Fam_129_18_2		2		18		0.629630		GAgTTcCTGGATTggAAG
Allfam		Allfam_Fam_130_18_2		2		18		0.666667		TTaATGGGttTTAAgGTT
Allfam		Allfam_Fam_131_18_2		2		18		0.703704		aGgGACaAAAAAcAGGAG
Allfam		Allfam_Fam_132_18_2		2		18		0.629630		CCAcaTCCACcGTaTCCa
Allfam		Allfam_Fam_133_18_2		2		18		0.629630		TTGTaGaTCAAcGGgGgC
Allfam		Allfam_Fam_134_17_2		2		17		0.686275		AATCTcaGAATCtTCAG
Allfam		Allfam_Fam_135_17_2		2		17		0.656863		GaAATCTGACgaATATa
Allfam		Allfam_Fam_136_17_2		2		17		0.686275		GATCcAAgGATcCTAAG
Allfam		Allfam_Fam_137_17_2		2		17		0.647059		TcAaAgTTTTcTAATTC
Allfam		Allfam_Fam_138_17_2		2		17		0.647059		cTCTaGGAAcTCaGAAA
Allfam		Allfam_Fam_139_16_2		2		16		0.635417		GTACTGTAGGGagagg
Allfam		Allfam_Fam_140_16_2		2		16		0.718750		GGTcCTgGGGTCCTGg
Allfam		Allfam_Fam_141_16_2		2		16		0.802083		ACGCTATaACGCTATa
Allfam		Allfam_Fam_142_16_2		2		16		0.708333		TaTAAGCaTATaAGCT
Allfam		Allfam_Fam_143_16_2		2		16		0.708333		CtGAAAAATTTTGagG
Allfam		Allfam_Fam_144_16_2		2		16		0.697917		AAAcAAGTTTTaaAAt
Allfam		Allfam_Fam_145_16_2		2		16		0.708333		AaAATTTTAaGCTTgT
Allfam		Allfam_Fam_146_16_2		2		16		0.666667		ACCCAgGgACcCATAg
Allfam		Allfam_Fam_147_16_2		2		16		0.750000		AaATTCAGAAAccCAG
Allfam		Allfam_Fam_148_16_2		2		16		0.833333		GaTCCAGGGaTCCAGG
Allfam		Allfam_Fam_149_16_2		2		16		0.666667		TCCAAaaTTCCGAaAc
Allfam		Allfam_Fam_150_16_2		2		16		0.666667		TGGTCCTcTGGcCCac
Allfam		Allfam_Fam_151_16_2		2		16		0.666667		AATTcCGGcAAaCGGc
Allfam		Allfam_Fam_152_15_2		2		15		0.655556		AATTTTTGtGCtATt
Allfam		Allfam_Fam_153_15_2		2		15		0.688889		GaTACAGTAAtCCCa
Allfam		Allfam_Fam_154_15_2		2		15		0.655556		TCaATAATaAAaAAg
Allfam		Allfam_Fam_155_15_2		2		15		0.644444		aGaAAaATTTTcTTT
Allfam		Allfam_Fam_156_14_2		2		14		0.690476		GTTGCGAgTTGCga
Allfam		Allfam_Fam_157_14_2		2		14		0.642857		CTACCTAcaTATta
Allfam		Allfam_Fam_158_14_2		2		14		0.666667		CCGcGCCTGGatCT
Allfam		Allfam_Fam_159_14_2		2		14		0.809524		TCCTTaTTCCTTaT
Allfam		Allfam_Fam_160_14_2		2		14		0.714286		AATTacAAATTGgA
Allfam		Allfam_Fam_161_13_2		2		13		0.705128		ACATTTTCgcAAt
Allfam		Allfam_Fam_162_13_2		2		13		0.641026		AGTTATATgAGga
Allfam		Allfam_Fam_163_12_2		2		12		0.666667		CCtGGTcCTGGT
Allfam		Allfam_Fam_164_12_2		2		12		0.694444		CcATCCATCCgt
Allfam		Allfam_Fam_165_12_2		2		12		0.694444		aTAATTTTTAaa
Allfam		Allfam_Fam_166_12_2		2		12		0.722222		CAGAATATAtaC
Allfam		Allfam_Fam_167_11_2		2		11		0.651515		tGACAacTTCA
Allfam		Allfam_Fam_168_11_2		2		11		0.696970		TCGCaTAaCTT
Allfam		Allfam_Fam_169_11_2		2		11		0.651515		aTAaTTTAATg
Allfam		Allfam_Fam_170_11_2		2		11		0.651515		GCAaATaTTTt
Allfam		Allfam_Fam_171_11_2		2		11		0.636364		AaTCaTGGTcG
Allfam		Allfam_Fam_172_11_2		2		11		0.757576		CAgCGCCTaAC
Allfam		Allfam_Fam_173_11_2		2		11		0.636364		AAAaagGCCCA
Allfam		Allfam_Fam_174_11_2		2		11		0.757576		ATcGTAAgCCT
Allfam		Allfam_Fam_175_11_2		2		11		0.636364		TaGAGCacTTT
Allfam		Allfam_Fam_176_10_2		2		10		0.733333		GACCAgcCTA
Allfam		Allfam_Fam_177_10_2		2		10		0.733333		CGATTTcaGC
Allfam		Allfam_Fam_178_10_2		2		10		0.733333		cTTCAGaATC
Allfam		Allfam_Fam_179_254_1		1		254		0.000000		TTTTTTTGATTTTTTGTCATAGAAACGTTCTACATTCAATTTCAAGTTACGTCCCAAAATTTCAGGCCCAAATCTCTTATTTGAACAAAGTTATTAAGGATTGTTCTAAGCATGTACTTAAGCCAAAATTCGGTTTCAGGCTTTTGTCCATAACTTCGTATCGAGAAGAGATCTCGATCTGATATTCGAATTCGGTACCTAAATTTGAATGTAAAACGTTTTCATAACAAAAAATCTCAAAAAATTGACAAACA
Allfam		Allfam_Fam_180_226_1		1		226		0.000000		AAATAGTTCATCTACAGCCCTAACTTTTAGTGCGTATTTTATTATTAAATGAAAACGACCATTTATAAGCAAAAATAGATAAATTTACGAAACTTTGAAAAATCACAAATCACTTCAAACCAACTTTTTTAGAAAAGTCTTTCAGAAACTTTGTAGCAAATTCCAAGCTCTTTCAGAAGATACCAAAAACATCCCAGTAGGTACAAGAAGCTCCAAGCAGTTACAG
Allfam		Allfam_Fam_181_222_1		1		222		0.000000		TTCTGATTAGACAACTACCTGATGCTGTCATCGGTGTCACATGCCGTAACCAACCATTCAGATTTGGGTTTTTCGAAAATACAAACTGCATTGAGAAATTGCGTATTTGGCTCGTGAGAGCACAAACTACATAATTCTAATTTTAATCCATTTCCTCCAGATAAATTACAGCCAGGCCAAAGCAGCAACTCGATAGATTTACTCATTCCAATCAGATTACTC
Allfam		Allfam_Fam_182_218_1		1		218		0.000000		GGACTTGAAATCAGGGAATTATTGATTTAGTTTTTAGAAGCTTCTCAATTTTAACAGAATGATCAGATCAAATGATTCGTATAGACAGTGCATGTAAAGACGCTGGTCGTTGCTCAAAAAGCCCCGGCCCCCCGTCGGGAAGAGACAGAATTCACATACAACTGACTAATAAACCGCTCAATACAGACCGCCCCATTAAAATTATAAAAGGATGAAAG
Allfam		Allfam_Fam_183_200_1		1		200		0.000000		AAATCTTTCAAAATCTAGGACCTACTCAAAAAGGAGAGGAAGATTCTTAAGATTTTCAAAGAATTCAGAAGACAGGTTCCAATCTTCAATACACTTTCGAACACAGCTAAACCTTTGACTGACCGAAATATCAGTCAGCCATAGCCGTCGGGGCTCGAAAGTGTAAAGGAAACCGGGAAATTGTCAAAAGAATACTAAGA
Allfam		Allfam_Fam_184_200_1		1		200		0.000000		TGTGGTCCAGAAGGTATGACTGAAAATTCACTTTTTCTGCTTGAACTTGGCAGATTTAAAATTTTTCAAAATGCTGTTTTCAAATTCTGAAAGAACTTAAAATTTGCTACAAAATGGCTACGGGAATTTCTAAAAAAGTTAGTTTCAAGCCAGAAATTAATTTTCAAAAATTGGAAAATCTATTAATTTTGTATATAAAT
Allfam		Allfam_Fam_185_199_1		1		199		0.000000		CAGAGATCAGTATGGTCAAATCAAACAAACATAAAAACAAAGAATCAAATTAAAATAGAGAAGGAGTGAGACATACGAATGGATTTCACTAGAACTTGCAGGCAATTTTAAAAAGAAACTCTATCCATCTGTATGCTCCAAAAGACCACTGAAACCGTCGAATGGACCTCCGAAGAAGCGCAGACCCCCGAAGGAAAAG
Allfam		Allfam_Fam_186_194_1		1		194		0.000000		TCTCTAAATATCTCTGTTCGTATTACAGATACAGAAAAACGGTTTTCACCATTCGAACGAGCATATTTTCTTACATCAGATTCTATGGATTTCTAATTTCCTCACCCGTTTAGTTTTTATTTAAAACCAAAAAAGTGCTCATTTCCACGCGACATCATCATTTCCTAGGTTTTCCATACCTCGAAATATACAAA
Allfam		Allfam_Fam_187_192_1		1		192		0.000000		TTGTCAACTAATAAAATGCTAAGTAGATAAAATTGTACTCAATTTGTCAGTTGATCAATTTTTCTGTATCTATCAAGGAAACCGAGATATAGAACATCAATCCTTCCGTATCGCTATCCAGGCAGCAAGTGCGCTCTGCTGCTTTTCTGTTCAGACGCTCATATCTCAATCAGGAAAAACGACATCAAAAAG
Allfam		Allfam_Fam_188_192_1		1		192		0.000000		TTCAGCTTCATTTTTCACCAAATTCAAAATAACTCATTTCATTCAGATCCTACTANAAAAAGAAAACCACCAATCGAAAGAACTCGTTGATTTACATCAAGTTCTATGGTTAATCTNTTTTCTCATCTTCTTATTTCATTTTTATGATCAAAAAACTGTCCGCGAGAAATCAATTTGACATTTTCGCCACTT
Allfam		Allfam_Fam_189_192_1		1		192		0.000000		GTCCGATGAAAACGAAATGAGTTGCGTGTGATTTACTGAATTTCAGCATTCAATTTGGGCGAAAATTAGAAAATGAAGTCTTGCACAGCGTTTTTCGATTGTGAAACAAGAAAATAAGAAAAAGTGGACATTCTATCCATAGAACTAGAACNAACTCAACGAGATCTTTCTAATGGTATTTTCAGTATTACT
Allfam		Allfam_Fam_190_191_1		1		191		0.000000		TTTCTCTATCAATATGACCTAATTTTATAAAATTTCCGTGAAAAATAAAGCCGTAATAAAGGATGGCCGATGACGTAAAAGTTGGTCCATTTCTTGGGTTTGTCAAACGTTTTTTCAACACATTTTCATTCGTAACTGTGTCAGTTTTGGTCGGAGCGCAAAGATTTTTATACCAATCGAAAGAGCTNGTT
Allfam		Allfam_Fam_191_189_1		1		189		0.000000		ACGAAGTTGGTTGCTGGTTTTATTGAAAGGCTCTGTTTTCTAGGACCGGAGTGTCGATCAAAAAAGTAAAATATGGGAAATCCAAACGGTGGATTATCTTCTGATTGACCTGAAAAACCTCTTGTCAATTTCCCATTCTGAATGGATCCAAATTGACTGTGTAATGCATCATAATTCCTGACGAAACTG
Allfam		Allfam_Fam_192_185_1		1		185		0.000000		CTGTAGTTTTTTGTCGCATTAATGCAAATTAAACTTCATTCTATAGAAAAATTGTAGAGCATCTTTTTAAAATAAAAATGAATTCAAAATCTTAAAAATGAGCAAAGTTATGAAAGTTTGAAAATTTGAAATTTTCAACAAAAATTTTTTTTGGAAATTTTGGGTCTCGGAAAGGTGCCGGGGTA
Allfam		Allfam_Fam_193_184_1		1		184		0.000000		GGCATCCAACCGGTCCGCACGTGTGCTCTTCCGGTCAAGGATCTCTGACAAGATAGATCCAGTGACCTTCCGAAGCACGTTGCCTGACAGATCGCGGTGGTTGGGCATCCAAAGTGTCTCATTGCTGTGTGGTGTAGGCGCACCTCAGACTATGAGCCTTCGACTNATCCCTCTTGGGTCAGTC
Allfam		Allfam_Fam_194_184_1		1		184		0.000000		GAATACAGAACACCAATTATGTCCGAGAAAAAGATCCNACTCAGAATATNAACATANTCGAATTTGTCGGATGTATAAAGATTCCCGAAGACACTTTCCAATTACCCAAATTGTTCATATTCTAAATNANATTCTCTTACTAGAACACTCTTGGCCAATGTACGCAGCCGAACGTATCATAAGT
Allfam		Allfam_Fam_195_184_1		1		184		0.000000		TTCACAAAAGTCTATATGAGAANTTCCAAAACTGTGCTTTCAACGTGTATTGTCTCTAACTTTTTTTCTGGATGAGATATCTGAAAACAGTAAAGTGCATTCGAATTGGCAATGGATTGTCTACTACTGTGCCAATTTTCAGCCAATAACGTTCAAACTGAACAAGGCCGCACACGCTTGAAGT
Allfam		Allfam_Fam_196_183_1		1		183		0.000000		ATAATTTTANTGATTTCTAACCCGGGAGGATTCAAACCCGCGTCTACTGAAGTAAACCTCAGCCCGGATAGTATAGACTCCTTCACCCTCTGATCGAAGTGTGTCTAACCGGTACCGACACAGATAAGAATGGTGGGGGAAGTTAATTTCATAAAAAATACCCTGTTTTTAGGAATTTTAATT
Allfam		Allfam_Fam_197_183_1		1		183		0.000000		AAATCTAATTTTCGGCCGTAAATTGGTGCTTCTGGTCATTTCTTTCGTCTTCTCTAAACAATACAGCTTTGTAGCTATGCGCAAATGAAAGAACGTGTTCGTTTCCACTAATACAATTACTTATCCTGATTATAACTGTCATTCTATGACTCAGACAACTCAATGAGACACAAAAACGGCTGA
Allfam		Allfam_Fam_198_182_1		1		182		0.000000		CATGTCATAATTGTGCTAGAAAGATGCTTTTTAACCACCATGTTGAAAGATTCACTGAAGAGCGATGTCTAGAATAGTCCTCATTTTGAGCGTTTTTTAGGTCAAAATTACCGATTTTCTGTGAATTTTTTCAAGTATTCAACGGAAAGATGGCCGTGTCACTATATTTTAACCAGATTAAG
Allfam		Allfam_Fam_199_182_1		1		182		0.000000		ATAGGCCTATATTGACAGAAAAAATTAAGAAATTTTATCGTTTAGAAACGGATTTATAGGGCCTAGAANTTTTCAATNCAAAAATTTTCATTGAAACTTCAGAGTCCTCTGACTCAAAAGGCAATATCTCTGCCAAAAATGCGGAAACCTATNTTGAAAATTTGAGATATTTTAGANAAGAT
Allfam		Allfam_Fam_200_181_1		1		181		0.000000		TTTTTAACTTTTAAATCCACTAAAACTTGGAATGGTACAGAACATGCAAATTGTAATTTTAAGAACTGAATGTGGTTTCGAATATTCATGGATTGCTTTATTCGAACACTGACTCTGAAATATTTTGCATCCATTTGACTATTAATTGTCATATTATACCGAACACTACTAACTTTACTGG
Allfam		Allfam_Fam_201_181_1		1		181		0.000000		ATTCTTTCTTGTGTCGGATCCTGTAAGACTCGGTCAGTTACGCTGCGAGTAGTCTTACCTATGGGCTGTGTTTACTCACGGTAGACGCGGGATTGAATCCACCCGGGATAGAATATTTTAGAAATTTCATAAAAAGTATCAAAAAACAGTATAATTTCGTTTCTTTATGACTTCCAACACC
Allfam		Allfam_Fam_202_181_1		1		181		0.000000		TTTCTTTATTTTTTTATACAATATAGATCTATGTCTTATCTAACATATCCCAAAATATCTAGGAGATCGTTCGCATTTTAAGCCCCGAAATTTTTCATTTTGAGTCTGATGACTCTGAAAGATAAAAATTTTCTCCTGTTAAAAACTCTAACCCCTATAACTCAAAATTTTGAAGTTGAAA
Allfam		Allfam_Fam_203_180_1		1		180		0.000000		TTTTTCTTAAAATGAAGCAATCGCTAAGATAATTCGGGGATATTTTCCCCAGTGGCTGTAGTGTCAAAAAAACATAATTTGAGCCCTGAGAAATGCCTAGTTAGGGCTGTGCAGCCAGGAATGCAAAAACGAAAATCCCAGTAGAAGTGGGATATAGGGTAAAATTTTGATGAATCACAA
Allfam		Allfam_Fam_204_180_1		1		180		0.000000		CAAAATATCTCTAGTTTTTAAAAAACAGTTCAAATTTTGGGTTCACTCTTATTACTTTACAGTGATTGTTACATTGTAGACTCTGTGGACTTGTCCAACTGTCTACGACGGCATGAGTTTAGTAAAAAGGTTGTACCATGAACTGAATCAAATTGGAAAATTTGGAAAATCTGCGAGAAT
Allfam		Allfam_Fam_205_180_1		1		180		0.000000		TTTTGAGATTTGGTCCAAGTGGACTTTTCTGCCAATACATTTTTTATCAGAACTCAGTCAGTTTTGGACGGATCNCAGAGATTTTTATACCATTCGAAAGCTCTCGTTTTTCTCTATAAAAATGATCTAATTTAAAAAAATTTTGTTCAAAAATAAAGTTGTAGTGACATTTCCGTCAAT
Allfam		Allfam_Fam_206_180_1		1		180		0.000000		AGCAGTTTTCAATGGTACGGAAACCCAGGAAAACAGGGCACGAGAGCGTCATCCTTTTGGCCCATAATAGTATGAAACATGTCAGTTAAAATAGTCTAAACGGTGCCGCTTCAGCTCTCTACAATTGAGGTCATTTGACCTTTCGAATTTCCAGTAAATCTAAGCAATACAGTGAAAAGT
Allfam		Allfam_Fam_207_180_1		1		180		0.000000		AAAATTTCGAGGTAACCAGACTCTAAAATCAATATCACGAAAATTCCTCCTACGATTTTAATGTAAATTTGGGATATTGTAGGTAAGACATTCATCCATCTATAAACAAAAAATTAAGAAATTTCACTTTCAAAATTTTGATTTATAGGGGTTTGAAGATTTTATTAGGCTAAAATAATT
Allfam		Allfam_Fam_208_179_1		1		179		0.000000		CACGTAATAAATAGAATTCGGGTCAGGACGTGTAACGCTTTCTCATGATGATAGGGATGAACAATACGAACAAAATGGTGGTGGCGGTTTTGGGTTATCTATCACGAACCTCGAGATCCAGGCGCTCAAAGTTTCCGTCCGTTCTCAGATTTCCTTCAAAAAGTGCATTTGCAAACTGA
Allfam		Allfam_Fam_209_179_1		1		179		0.000000		TCATAGGACTTCGGCCACACCCATTAAGTTTTGAGAAGCAATAAGAAGCTTGGTAAGCCTTTTTAGAGTCAAATATGATTAGATCTCGTGTGTATGATTTGGTATAAGAACTAGAACCGCCACCGGATCCCACAAGCTAAAGTAGTGTTTCTCTATTTAGAAGCTCCAAATATGAAAAC
Allfam		Allfam_Fam_210_178_1		1		178		0.000000		ATTTCGGAATTAGTTTGAGAATAAAAGAATCCATTAGTATTTGAAATAACGTTCAGTTCTCGAAATTAGATCAGAATAGTTTTATAAAATCCCGAGTTTTGTGGTCTTACGAGTTAAAAAAAAAACATCGTAGTTTATTGCTATAAATTGACAATTAACAATTAAATGGATACAACAC
Allfam		Allfam_Fam_211_177_1		1		177		0.000000		CGTAAATAGGCACAAACATACTAATAAACGTAACTTAAAGCGTTATAACGCGAATTCTAGCGTTTAAATCTCTTAGTAAATTGGGGATATTTTAGAGAAGACTATAATCAGAATTTATTCAAAAAATTAGAAAGATCTAAACCACCAAATTTTTGTAATCGTTACTGAAGTTTTTAG
Allfam		Allfam_Fam_212_177_1		1		177		0.000000		ACAAAAAATTAGAAAAATTTAATTTAGAAAATCGTTCCTAGAGGAGTCGGAATTTTCATTAATTTTAGAGCTTTATAATTAAAGTCAACAGACTCTAAGGGTCATTTCTCTAAAAATTGACGTCAGATCACCTAATAAATTTTGGATATTGTAGATAAGATGTATTCACATCTTTAC
Allfam		Allfam_Fam_213_176_1		1		176		0.000000		TATAAACCTGCCTCTCATACCTAAAATTTGGCGGATTGGCAATAAGAATTGTATGTTTTTACTATCGGCATAATTATTACAACGATTTGACTAAGTTTCAGAAAACTTCAGCAAAGAATTGGAAAATTTTTTGGTTTAGGAGGCGACATTTTTGTCGAAAATTGGACAAATGTGAA
Allfam		Allfam_Fam_214_174_1		1		174		0.000000		AAAATCCAAAAATATGACCTTTTTTATCCTGATATTTTAGGATTTTGGTCTATTTCTGTCCGCCCTGAAAAAGTTTGAGCTTCTAATGGTCCAGACTTGTGATAATTTGTTTCAATACGTTGTAGTTCATCATTTTGTGCTGTATTCTCGATTGAAAAATTAATTTTTTAGTCA
Allfam		Allfam_Fam_215_174_1		1		174		0.000000		CTTCGACTGTTGTCTTCCGCTCATGCTATATAGACCTGGACATCAATGAGAGCATTCGTAACCAGCCCCTCGTAAGAACTCCGGTTCTCGCCCGTTGGCGGTTTATTCTCGTTCAGGATCTAACAGCTTCTAGATGAATCACAAAGAAGATATGCTTCACTGTCTGATCTCGAA
Allfam		Allfam_Fam_216_174_1		1		174		0.000000		TTAATCAGAAATATATTGAACTTTTGAAACATGTCTCAACTTTTATTTTTTTTAGATTACGATGGCTCGTTTTTCAAGCTATGAATAACTTTCAAGTTTTTTGAAATAACTGGAACTATTTTTTAAAATGAGTGTGTATATGTACAAACGCATGGCATTCATATACATATAGAT
Allfam		Allfam_Fam_217_174_1		1		174		0.000000		TGGTATAAAAATCTTCAAGATCCGACAAAAACTGAGAACGTTATAGAAGAAACCGTTTTGGTAGTAAAGTTGGACGATCACTCAAAGTATGGCCATCTCTCATTGGAGCTTCATTTTTTATGAAAATTTTTTCAATCCAGGTCATTTTGATAGAGGAGAATACGGGCTTTCTGA
Allfam		Allfam_Fam_218_172_1		1		172		0.000000		GCTATCTCACAGGTAAAATCAATTTTTATGCATATAAGTTGCCATTCCAACAGCTCGTCTGCCCAAGGAATTCTTACAATCCGCCTCAGAATAGTTTCAAGAACCCTCAAAAAAGCCAAAAAGTGATGGTCACGGAATGGCGATTCCGAGTGTTTCATGTTAAATAAAACAG
Allfam		Allfam_Fam_219_172_1		1		172		0.000000		CAAACATAGGCAACCAAAAATATTTTCCAAGTTTTTATTGATTTGTTGCACATTGAAAAAAACTTTTTTCGGGTTTTTTAAAATGAATATCATAGCTACAGAAACGGTTGTACACTTTTCTGAAAATACAAAAAATTTGCAATTTTTATAGCTAGGAGACTTTTTGAATGCC
Allfam		Allfam_Fam_220_171_1		1		171		0.000000		AGAGCGAGATTTGTGAGAAATTCCGAGAAATGAGCCTTCGAAACACGTATACCTGATTTTTGAGAAAATTTCGCAAAAACTGAATTTTGTTCGTTCAATATAGTTTAATCGGTATTGATCTGTTTCGATAACGCTAACGTTGGCTTCTCCGATCGTGTTCGAACTGAATCG
Allfam		Allfam_Fam_221_171_1		1		171		0.000000		TGTCATTTTCAGGTTTCTTTTTTACAAAAATATCAATTTTACGTGACTAGAAGTAAAAAAACATGTGAAAATTACAGATTTATGTCAAAAAGCAATCTAAAACAGTCAAAATCGACCAAATTTCGCNAACGCGCCAAAGGTGCGCCAGTCTCTCTGCCTACTGCTGAAAAA
Allfam		Allfam_Fam_222_171_1		1		171		0.000000		GTCGTAACCGCATAGGTAACCCAGGAAACCTGGAGAAATGCTATAAAACGCGGGCTGAGGTTTACTTCAGTAGAAATGAGTTTGAATCTTCTCGGTCTAGAAAACATAAGAAATAAAAGGAATTGGGATACTTTCTATTCATCTGACTTCTTCCCACCATTCTTACTCAGT
Allfam		Allfam_Fam_223_170_1		1		170		0.000000		TCTCCAATCTTTTCGTGAGATTTTTTGTATACTCACTCACAAGACCATAATTCTGCTCATACTACCTGTTTTTCTCCTATTTTTTGCCTTTGGAGATGTTCCAGTATTTCATGGGTGAAGTGTGTGGGAGAGCATTACTAACCATCATTTTCGACATTTTCGAATGAAAT
Allfam		Allfam_Fam_224_170_1		1		170		0.000000		TGAAACTGAACAAATGATTGATACTAGGAGCAGAACAAAGATCTCAATAACAATACTATTTCAAAAAACTCCCAAAAATTTAGAATTTTAGACCCTAAAATGACCGACGTCTGAGCATTCAACATCTCTTCAACGCATTGTCCAACAGTGCTACTTGGAGCTTGAAATGC
Allfam		Allfam_Fam_225_170_1		1		170		0.000000		AATCATCTCGACTAGATCAACGGAATCGAGGTACGGTGTCAAAACCTCACAATCACCTGAGATTCAGATAAATGCGGCAAAGTCCTGCACGTCGATTCAACCAATCAATTCGATGTTTCTATCGTATAACAATGGGAAAGAGTCCAACTGATTAGAGAGGAGATTGGGAC
Allfam		Allfam_Fam_226_169_1		1		169		0.000000		AAACTATAAACCACATTCCTGTTTGCTGGCTGCCTGTACTACACGTATATCTTGATTTTTGCATTCCCGGCTGCAACAGAAGAACAAGACGTTTGTGAGGGCTCGGATGGTGTTTAAATTGCTTCAAAGACCGTGTCGGAATCGTGATAACCTTTGTAGACCGATATCG
Allfam		Allfam_Fam_227_169_1		1		169		0.000000		GTTCCACCACAATATGAAAAGATGTAACACGGTGTTTTTAACGCATTGGACACAATCCGAACCCTCATTAACATCCCATTCTGATGATTCACTTGCAGATGCAAAAATCAAGAGAAATCAGTAGTGCAGGCAGCGAGCAGACAGAAATGTCAAATAAAGTTTTGATATC
Allfam		Allfam_Fam_228_169_1		1		169		0.000000		GACCTATAAAAATGCTTTGAGACGATAAAATTTCTTTATTTTTTCTTCAAAGATGGATTAGAGTCTTATCTACAATATCCCAAAATTTTGAGATAGGTTTCCGCATGTTTGGATGAGATATAGCCTTTAGAGTCTGATGTATCAGAAATTTTCTCCGAAAAACTTCTAG
Allfam		Allfam_Fam_229_168_1		1		168		0.000000		GTACTCTCACTTCTTCTGAAGTCGTCAAATAACATCCAGAACTGAACAGTTGCTCTAAATTGTTTGGTAATCACCTGATTCTCTCAACAAAGCCGTATCAGAACGGCATCGTGTGGTTTTCCAAGAAAAAGTTCTTGAGGTGTATATTTACTGATGATCCTCCCTCAA
Allfam		Allfam_Fam_230_168_1		1		168		0.000000		TTTATTTTTGTTTTTTTGTGCCTACATATACCTGTTGAAATTGGAATTCAAGACAAAAACCCCTNTAGCGCGTCTGAAAATTGATATCTAGGTCCANAAACTTACCAATAATATTTTAAAANAATCTAGAATCCAAATCTATCAAAACATTTCCGGAATTCCATAATT
Allfam		Allfam_Fam_231_168_1		1		168		0.000000		AATTCAATTTTTTACATACATATGACTGCACTTTTTTGCAAAAAAAAAAATTTGGAATTTTGGGAGAATTTTTATAAAAATGGATTGCTAATTTGTTTTTAGTATTATGGGTACGATTCGGGACCAAGAAATTCAATTTTCAGCCCCGCTACAGGCGTTTTGGTCTTC
Allfam		Allfam_Fam_232_168_1		1		168		0.000000		CCCAAGTTTTGTAAGGGAGGACGAAGTCCCTATGAGTTTTTTTGTTTTCCATCAACGCTACTTTAGCAATCAGGATCCGGGTTGCATTTCTCTTTCTTATGCTCAGTCATACACACCAAACTTATCATATTGGACTCAAGGAACACTACACAAGCTTTTTATGGCTTC
Allfam		Allfam_Fam_233_167_1		1		167		0.000000		TGACAGATTTTTGATAGCCCTTACAGAAACCGAGATATATGGAACAGACGGCCGTCTTCCGTCACACAGAGAAACTTTGAGCTGAATTTGAGGGGTTCTTATGCGAGTTAGCAAAAATACGTCAACTGAAGAAATGTTAACAACACTTGTGCTAAGATTTTATTAGT
Allfam		Allfam_Fam_234_165_1		1		165		0.000000		GAGTTTTTGAAATTGGGAAGGGTTTGGATGGGAGTACTGTCTAAGAGCTGATGTNGAAATCAAGAACAACCAAGTCACATACGCCAAAAAGGAGTGTTTCCACTCGATCCTGCCGCCTAGCTAACTGGATTATTCTTGGGAAAAAAGAAGCTCGGAAAGAAGCTA
Allfam		Allfam_Fam_235_164_1		1		164		0.000000		AAACAATTTTGAAATGAAGGAATGGTTTAGTTCATTTTATTAAAAAATAATTTATTTGAAAACGGAACAGTATGAAAACGCAGTTTGCAAAAATAAAAAAATCGCATTCCAATTTTCAAATTTCTGAATTTCTTTTCTAAAAATCATAAAATTCAAAAAAAAAC
Allfam		Allfam_Fam_236_163_1		1		163		0.000000		TAGCATGAGCGGAAGGGACAATCAGAGATTAACGAATACTGAAACACATCTTCTTTGTGATTCAGATGAAGCTGTTAGCACTCGAACGAAAATAGACCCCCACCGTATATGACCGAAGTCAAAGGAAGTGATACGAATATTCTCTTTCTTGTTCGAGTCTTTA
Allfam		Allfam_Fam_237_163_1		1		163		0.000000		ACTTTTGAATTTTTGAAAAAAACAGCTTTTGATNATATTTTGAAATTTTTTAAAATAAACTTCCGTACAAGCTAGCATACTTTGTTTGGTATTTTCTGGTATATTTGACTATGCTGAACAGTTTTATGAAATAAAAAAGAATGACTCCATATGATTTTCCCGT
Allfam		Allfam_Fam_238_163_1		1		163		0.000000		ATTTTTGACATATCTATTCTCTCTTTTTTTTTAACATGTAGTTCAGTGACAACTGACTCGAAAATATAATGCTCGTAATTATTNATAAGTGTGTGTTGTCTCAGAGCCANGTCTGAAAAAACAGATTTTTTTTCGAAAATTTCAAAAANTTCGTAGAAATTCG
Allfam		Allfam_Fam_239_162_1		1		162		0.000000		TTTCGCTCATGAAAAACTAAAATGGTCCCGTATCGGCTGGAATTTTCATCTGAATTTATGTTTTGGGGTTGGTTGTCGGCTTCTGATAAGCAACTAATATATTTCGGCCTAAAATCTAAACATTGTCATTTCAGAAAAAAGTTTTGAACCGTCCATCAATAT
Allfam		Allfam_Fam_240_162_1		1		162		0.000000		CCATCAATTGCCCGAAAAATCGAATCGGAAATTCAAAGTATTTGAACATTTTTCGAATTTTTCTGGAAATCTGAAAAAAACTGATATGGCTGAAACTTGAATCAATGTCACTAGAACTTATTACACTGATACTTAATACAACTATTTTGAGTGGATACAAAG
Allfam		Allfam_Fam_241_161_1		1		161		0.000000		TCCAACTTTTAGAAAAATCGAATTTTTTCAGTAGANTCGAAAATTCAAGATTTTTTTGCATTGTCCTGGCGACAGCTAGAATCGTTTGAACTGAGCATATTATGCATTGCCAGANTAATTCTGACCATTTGACATCAATTTTGAGTGTGCCCCACTCAGAT
Allfam		Allfam_Fam_242_161_1		1		161		0.000000		TGACGTCTTCTGGATCTGATGGAGCGCAATTGCAATGACTTAAATTTCAAAACACTGTAACTTCTTTTCTAGTGGACCAAATTTTTTGATTTTTACACCATTAAAGAGGATTTTTTTTTGAATTTTAGCTGGCAATTCAAAATTTCAACAAATTCTATTTT
Allfam		Allfam_Fam_243_161_1		1		161		0.000000		GCGTCGCGGCTAAATCTCAAAATTTGCCTTAATATGTTCAGGAAAGTACCACAAACTATGTTTTTTGAAATCTTCATAAAATTTCCCTTAATTTAAGCCCCATATTAACCTAGTTTGGATAAAAACTAACGAATTTCTAAATTTTCGGCGCGTTGCGTGTC
Allfam		Allfam_Fam_244_161_1		1		161		0.000000		AGCGTGTTTTGGTTAGTATTTGTGCAAAGTTTCAAGTCATTTGACCCAGGAATCTCTCTGATCGCAGTGATTCAGACTAATTGGTAGAGGCCAAAACTGGGCATTTCCCATAACTTTTTTTCTAGAAGAGCTATCGACAAACGCTAACTTGCATAAGAACA
Allfam		Allfam_Fam_245_160_1		1		160		0.000000		ATGGACATCGGCTCTATTCCTTCTAGGACATTAAAGAGCATAATTTTCCAAGTCGCAATCCAAAATTTCATGAACCTACGTGCAGTTTCAGCATCGGCCGAAACGAATTTGTCTGTAACAGACGTCAAAACCAACTGAGAAAAATTCAAATATTGAAAAC
Allfam		Allfam_Fam_246_160_1		1		160		0.000000		TCTAACAGCTTTCCATGAATCACAAATCTCTGTGCTTCACTATTCGGTGTCATCCTTCGAATGTTCCTTCCGCTCATGCTAAATAGACCTGGATATAAGAGTATTCGTACTGCCTCATTGTGATCGGGCACGCGGTTAGATGGTTTACTCTTGTCCGGGC
Allfam		Allfam_Fam_247_160_1		1		160		0.000000		TAGTATGTTCAGTTACAATTCCAAGATGCAAATCGAGGTTCAAAAAGTTTCTCCGTTTTTCTTGATTTCACAAATGTTGAACTTGATCATGACTAAAAATACGTATAGACTGAAAGATTTTCTCTGAAAGCTCAAAGAAACGTAGTTTTAGACACATTTA
Allfam		Allfam_Fam_248_160_1		1		160		0.000000		ACGACAAAATGCACAGTAACTCCAGGGAAACGTTTCTAGTGTCAAAAACCACTCATAAATCCAAATTTCCTGTTAAAATTTACCTCAGGCTTCGTTTTTTGCCAGATAACTAGTCATTTTGGGTTTCGGTAGCTCCAATACTGTGCATACACCATATCTT
Allfam		Allfam_Fam_249_159_1		1		159		0.000000		GCATTCGATCCCCATGTTCCCACCGGTTATAGGGTTCTTCTATGTGAGGAGCAGTAGGCTATCTAAGAATATGCTGCCGGATGGATTCGTTTGCCTATTCATTCAGGTTTCTGAATGAATCCTTATAAATTCTCCAGTTTTTAAAAGTCCCATTAACCT
Allfam		Allfam_Fam_250_159_1		1		159		0.000000		AAGATGATCAGTTCTTAGTAACGCCGAGGCACGTTCGGAACATCCATACGACCCGAAAAGTGAGTATGAAGATACAAATACCTACAGAAAACTAAACGATTTATTTCAAAATGAAAAAGAATCAACAAATGGTTTTTTGTTGAATGAAAACTCGTTGGG
Allfam		Allfam_Fam_251_158_1		1		158		0.000000		AAAATTTTTCGTTCATTTCAAAATGTCAAAAATTTCATGAAATTCCATTCGATTGAAATTTTTTAAAATTTATTAGAATCAAATTATTTTATGATATTTATTTTGCCAATGAGTTCGGCAAGATAATTCTATAAGAATTTCCTAGAATTTCAAAGAAA
Allfam		Allfam_Fam_252_157_1		1		157		0.000000		TGGCCTAGAAAACCAAATTTAAGAAAACTAGTCCCCGGGTCATTTTTGACAGTTTTAGCTAGTTTTTTTGTGGTTTTTCTTGTTGAAAATTGCGTTTTTCATGATTTTTAGCCAATCAAACAAGAAAAAACAGCCGGGGGACTAGTTTTTCGACACG
Allfam		Allfam_Fam_253_156_1		1		156		0.000000		GTGATGACCTAATTGAAAAAAAGCAAAGTTTGACAAATTTGACTTTGGAGCTCTTGTGCGACCGCTCTTTTACAATTTTTTCAGCTTACGACAGTCGCTAACTTAATTTTAATAGCTAGCTTCAGAAAATAGAACCTATGTAATTTCAAATTGCCA
Allfam		Allfam_Fam_254_156_1		1		156		0.000000		CGAAAATTTCAGTCATTTCTAATTTTTTTTGTTGCAAAATAAAAAAAAATAATTAAAAATTTATGAGCGTTCTATAATTTTTTAACATTTATATTCGGACATTGCGACCCACATTTGATAATTTGAAGCAAAAAACTAAAGGACTCTACTTCAAAA
Allfam		Allfam_Fam_255_155_1		1		155		0.000000		TCCCGCTGTGGTCAAAAGTTTTTTGTGTGCTCAGTTCTGTACGACAAATGTGTTAAAATCTTCTGAAAACTCAAAATTCCAAGTTTTCCCAAAAATGGGTCAAATGGTACAGTGGGATTTTCCACGAATTCTAAGTAGATGGTCGTGAGTTCAAC
Allfam		Allfam_Fam_256_154_1		1		154		0.000000		AAAATGTTTGAAGTCAGTAGGGGAGCATTTTATTAGTTGACAAAACATTTTTATCTTTCACAGGAACGGAGATAATTGAACTTGAAAAAACCGAAATATTCAAGTTCATTTATTCCCTATTCTGGTGAAAGTTATCAATAAATAGTCAACAAGT
Allfam		Allfam_Fam_257_153_1		1		153		0.000000		TTTACCCAATTTCGTTGCATTTCAGTTGTCGCCGCCGCAAAATATTCAAATTTTCCGTGCAACAGCAAATTTCCAATTTTCTGCCATTTTCGTCAACTTTTCACAGTATTTCTTGTTGAATTTAGACTAAAATCCGAATAGAAAATCAATAAA
Allfam		Allfam_Fam_258_153_1		1		153		0.000000		GAATACGATCTTAGAGCTTATTAGTTCTTATGTTTTGAATTGGAAGAATGGAAATTGAGATTGAAGTACTAGACTTACTGTTGAGATTGAACACAAAATTGGATTTGAGATTTTGAGTTTGGTAACGAGGTTTGAGAGTTGATTTTGATATTT
Allfam		Allfam_Fam_259_151_1		1		151		0.000000		GTGATGGTCCAGTAGGAGAAAGTGTTCTTCTCCTTCTAATCGAACTGTTTTTTTGATCTACTGAGAAGAGAACGAAAGAAAAGGTGGACGAGAGGAAGAGTATAAAATTGGAAGTTTGGACGGAAACAGAAAAAAAAATCAATAAAAAGAG
Allfam		Allfam_Fam_260_151_1		1		151		0.000000		ATTTCAGGCTGGAATGGGCCGTTTTGGGCCGGTTGTAGGCCCGAATCTTCATGTTTTCTGAATACGCTGCACTTAACATTATTAAGCAAAAACTGAGCGTAGAATGTCCGTTAATTAGAACCCCCAATTGGCTAAATTCTGAAAAAGTTAC
Allfam		Allfam_Fam_261_150_1		1		150		0.000000		ATCTACAGTAACCCAAAAACCAAAAAATCTTTGAAAGCTGCAGAGATTTCTCAAATTTGATACATCTAAAATCGAGGATTTCATGTTCGTTAGTTTCATATAGATCACAAACAAAATCTAAAAGATAGGACCTAAACGAGCTATCCTGTC
Allfam		Allfam_Fam_262_146_1		1		146		0.000000		AAAAAAATTCTAATTTTTTGTGCAAAGGATAGCAAATGTGCTGAGGAAGCTTAGAACGAAAAAATTTTTTGAAAAATCTGTCTCTGAACCCTATTATAAGGGCATCCTCTATTAGAAGGGCACCCACCGGTTTCAGGACCGCCCCC
Allfam		Allfam_Fam_263_146_1		1		146		0.000000		TCATATTTCCACCCGTAAGGTTTGGATGCAAACTTCGTTGTTTTTTCTCCGGTATCGGGTTGGAAAAACTATGAGGGGTCTCAATCCTGTGTACAGACTACGAACCTTTGCTGTCGGCGTCTCAGTTGTATTGATCCGGCAGTACT
Allfam		Allfam_Fam_264_146_1		1		146		0.000000		GTGGCCGAGTTTTTCACTTGTTGGCCTAGGAAACCAAATTTTGGGAAAACTAGTCCCCGAGCTCCGATTTTAATGAAAATAACGAATTTGAGCTGAAAAGTAATGGGAAATTCGAAAAAATCGCGGAAATCCGATTAGAAAAGGTG
Allfam		Allfam_Fam_265_145_1		1		145		0.000000		GGATTACTGTAGTTTTGTCTGTTCTACTAAAACTACGGTATCTCAAGCTACAGTAATCCTAGAAACATGAAAAATACACCAATCGACTCGGTTCGTTGTTAACTTTCGATTGAATACACTCTTGATTATATTTGAGAAAGTTTTT
Allfam		Allfam_Fam_266_145_1		1		145		0.000000		TTCTAGGCCATCAACCTAAAAATGGTCATAACTTGGCTGAAAATTGAGATTTTGAGCTGAAACTGAATCCAATAGGTTGCTGAGATCATCCCTGTCATTTTAAACCTATTTACGTCCTGGTGGCATAGAAACCCAACATTTGCAT
Allfam		Allfam_Fam_267_145_1		1		145		0.000000		GTGGCCTAGAAAACCTGAGCATGATTTTTCTAGGCCACCAACTTCTAACATTCATAACTTGGCGGAAAATCTACATAATAAAATTTTGCAAAAACCAATTTATTTGTCTAAAAAATTGCAATAAATTTGACCTACTTGATTTTGA
Allfam		Allfam_Fam_268_144_1		1		144		0.000000		TCCATAANTCAAAAATCAAAAATCTTCAAAACCTGGTCATGATTATACTTTTTTGAACCGTCTCGAAATGCTGAATTCAAAGATACCAATTTCATAATTTTAGGTTCAAAACTAGCCGAAAAACGTNGAAATTCGAATTTTAAT
Allfam		Allfam_Fam_269_144_1		1		144		0.000000		GGGTCTCGCCACGAAAATCTAAAAACTGTCATATCTCAGTCAGTTTTGGTCAGATTTAGATGAAAACAGTACCGTTGGAGTTAGGCTGAAGAGACGCTTCGAATGAGTATAACGATGACTAGGTTTTGACATATTTATATTTTC
Allfam		Allfam_Fam_270_143_1		1		143		0.000000		GGGTTACGGTAGTTTTTGTGATTTCGTGACGGACCCAAAAATTAAAAAAATTCCAAACCCGACCTTGTGGGTAGTTTTCTGTGCCGCCTTCACGTGCTGATTCCAAATCTATCAAAACTATCGAGATCGAGTGAAAATTGATC
Allfam		Allfam_Fam_271_141_1		1		141		0.000000		GTGTTTGCGTACTTTTGGAACTACAGTAGCCCGAAAAAAAGAATTTCACGGAATCCTATTGCTATGGGTATCAAAATGTCAGAAATTTCATATAAAATCCAGTTATTATGTTTTGAAAATCAAAAAATTGCGCTAGGCGTG
Allfam		Allfam_Fam_272_141_1		1		141		0.000000		CTCCTAAACGCATGAAACAGTAGACTGCAAGGAGCCTCTGATCCGGAGCAGTTCTAGTCACCACGCGTGCGAAGACCTCTCGTAAGAGGTTCTCCGACTTCGCGAACATGGTTCGCATTCCTTCAGTGCGGGCAGAACCAT
Allfam		Allfam_Fam_273_141_1		1		141		0.000000		AATTATAATTTAATTTTGCTAATACAATTAAATATATACTTAATATCGCTTAATTTAAATGCAAATTTATCAATATAAATTTGCATTTAAATTAACCAAATACCTATTCTAATTCTTATTATCTTTTAATTTTATTAGCAA
Allfam		Allfam_Fam_274_140_1		1		140		0.000000		TGAGAAGATGTTGGATACGGAAAAAACAGTGCATTTCAGGTCGACAATGCGGAAATCTCTCAAATTTCCTATGTTTCATTCTCTCAGTAGACCATTAACTTGCGCTCAATTGTTTTCTCTTGTTCACCTAGAGAACGCAT
Allfam		Allfam_Fam_275_140_1		1		140		0.000000		GATTCTATAGGAATGAAACATACTCTGGCTCCTCGTTACTGTTGGTAGTGGTTCCGCGTGATTTCACGTTTTTTAGAATAGAAGCTGTTTTGCGTGGGAGTGGGTTTGGAGTCATTCTAAAATTGAAAGGTTTTCTTGTA
Allfam		Allfam_Fam_276_139_1		1		139		0.000000		ATTTCTCAATTTCGAACTGATTTTCTATAAAACAGCCCAATTTTTCTGTTCCAAACTTATCCGAAATCCAAATTTCCTGTATATCGTAGCTGATGAGCGGAAATTTGGGCAGAATTGAAAATTAGAAAACTGTGTTGTG
Allfam		Allfam_Fam_277_138_1		1		138		0.000000		GTTCAGAAAAGTACCCACAAGACGAGGTTTCAAATGTATCTGTTATAATCACTCATTTTGTGACTTCTAATAATTATTTATGGAATTCAAAAAAACCATGTCTTGTAGGTTATCATTAGAACCGTATCGACGTGCCGT
Allfam		Allfam_Fam_278_138_1		1		138		0.000000		CTAGGCCACGGCCGCGAAAAGTTAGGCCACCAATCTTCGAAATTGCACAGTTTGGGTGAAAATTGGGCTGGCGACTCGATTTTTGAACAGTTTCGGCCGGTTTGACCTGGGCTTTCAGGAAAAAACAAACATGGAATT
Allfam		Allfam_Fam_279_137_1		1		137		0.000000		TTTAACATTTGTTATTTACTTTAAATATAAATTATAAAAGTCTATTAAAATAAGAATATCGAATAAATTTTAGGTTTCTGTTCCTCATTTAGGTTATGGAATCTTCTGTATGTCGAGAATATTACTATTTTTATAGA
Allfam		Allfam_Fam_280_136_1		1		136		0.000000		GAATTCTCAGAAAATCATTCAAAATCTAGGACCTACTTAGGAAAGGGGAGGAAGATTCTGAATATTTTAAAAGAATTCAGAAGACAATTCTCAATCTTCAATACCCTTTCGAACACAGCTAAACCTTTGACTGACT
Allfam		Allfam_Fam_281_136_1		1		136		0.000000		AGTGAATTTAGTCACAGGCACTCACTGTTAGAGAACAGGATAATTCCGAAGAACCGCCCTGAACATCACATTGGAGAAACCCGTGTTNCAAAATGTAATTTATTGACTGACTATCTAATTAATACCGAACTACACA
Allfam		Allfam_Fam_282_136_1		1		136		0.000000		CTCTAAGTCTCAGGAAGCAGTTCTATTCTCTGTGAGTCTGTCTGTGTGTCTGTCCATCCGGATGTCCTATTTCTTTCCGGAGACAGTTCAGACGAAATGATGAGAAGGAGAAATCCGTCCTTTCGTGTGTACCATC
Allfam		Allfam_Fam_283_135_1		1		135		0.000000		TAATTATTTTATCTTTCTAAAACCTATGATATCAACTTATTTTTCTTCGTCCTACTTATCTTCCGAACGAATAATAAACTCTTCCATTCTCTTCATCATCCTCTTCCATCAACATCTCTTCACTATTTCTACTGT
Allfam		Allfam_Fam_284_134_1		1		134		0.000000		TTTTTGCTTTTTTTCTTTTCGCAGAAAATGATTCAAAAAGTGTTCCTATGTGTTCCCATAGCTCAGTGGCTAAAAGCATTGGCAATTATTTGAACCTAACAGTCGCAAGTTCAAACCCCACCGGTGGCAAATCT
Allfam		Allfam_Fam_285_134_1		1		134		0.000000		ATTCACAAATTTGAATAAATTCTAAGAAACACCGTTTCTCATAAACTTTTGAAATGATAGTTAATTGACTGAAGGCGGTGGGTCGCCGCTTCGGCTGGTACCGTAACCTGATGTTGATTGGTTATCATTAGTGA
Allfam		Allfam_Fam_286_134_1		1		134		0.000000		GACTAGTTTTTTTCATAATTGGAATTTCTAGGCCACGTGTCGGAAAACTCGGCCACGTACCACATTTGGTGGTTTCCTTGCTTTTTGGCTCTAGAAACGATGAAAATGTCAAAAACTGACTTTCTGAGATTGGG
Allfam		Allfam_Fam_287_133_1		1		133		0.000000		TGGTAAATCCCGAAGGACCCAACCCACCAGCNTCCGCCAAATAACNTATCTTGACTGAACGTCCCTAACAAACTANNTACTGAGAATCAATNCAAAAAGTGAACAGCCTTCGACAAGCATCCAACTTCAGCTA
Allfam		Allfam_Fam_288_132_1		1		132		0.000000		TAGTAGTTGTTGAGTTTGTGTCGGGATCGGTGAATCATCAAGTAGCGTTGGCTNNGCGTTCTTCGNANCGCGCCAATACTCAATTTGGTTCATTCGAAAACGGTACAATTTTAGAGTTGGGTCACTATAAGT
Allfam		Allfam_Fam_289_131_1		1		131		0.000000		AGCCACGTGCCGTCAAGTTATCAAGCCTCCCGGAAAGGCTGATACCTTGACAACCAACCCATCTAGTAGCATTCGATGAGTCCGCGACTATCTTGTTCTTACCTCAGAACTTTTGGCATAGATACACAGAC
Allfam		Allfam_Fam_290_131_1		1		131		0.000000		AGTCAAAAATCAAGCTGAAAAGTCTTCTTTTTCTAGCGGTGTTTGACTTAGCTGCCATATGGGTTGAAGACTATCCTCACGAGCTGAGATGGGAACTTTTTCGCCCAATTTCTTGAAAAAATCTCTGTAAA
Allfam		Allfam_Fam_291_130_1		1		130		0.000000		CAACACTCGAGTTGGGTGCTTGTCAAATAAAGTTAATTTTTAGGATTATATCATTATAAATAGGTAATTATTAACTTTGTTTAGATGATAGGTAAGCCAACTGGCAGTGTTGGGCTCCTTTTGGAGTTGC
Allfam		Allfam_Fam_292_130_1		1		130		0.000000		CGTGTACTCCTCGTGGAAAAGTCGAAAATTGGAATTTGAAATTTTGAGTCGATTTTTTTCGGTTCGACGCTAAAAACTAGTAGTAACCAGTCCGAATTCCATGAAAATAATCCATTTTGAAAATTCATGC
Allfam		Allfam_Fam_293_128_1		1		128		0.000000		ATAGTCGGCGAGCGCCTGGAGCATTCCATCCGACATAATACTCCGAACCTCATCCGGCCTCGCCGGCTATGACACATAAGCATAGGTGGACCATCCAAGAACATAGGATCCAACCACGATAAGTGTGA
Allfam		Allfam_Fam_294_128_1		1		128		0.000000		ATCAAGCAATTCAAATTTCAGCAAGAATCGGAATAAGATAATTCAAATCGAAAGACAATCAGAAATACAATAAGTGTTCCTTCTGGCTAGCATGCTAGCACCCACAACACTATACTGCACCTCATCTC
Allfam		Allfam_Fam_295_127_1		1		127		0.000000		AACTTTTCACACCCCATTTTCCACTTTTTAATTTTTCCCTTTCAATTTTTCATCCTAATTTTTTCAATTTCATTTTTTTGTCCTACATTTTTCATTTCCAAATTTTTGTGCATATTTTTTCATTCCT
Allfam		Allfam_Fam_296_127_1		1		127		0.000000		GATCCTCTTACGAGAGGTCTACGCACGCGTGTTAATCAGACAACTCCGGATCAGAGGCTTCGGCCGTTGTTCCATGCGTATAGGAGTCAGTTCTGCACGCACAGAAGATATACAAAGAACAGACGGA
Allfam		Allfam_Fam_297_124_1		1		124		0.000000		AATTTTCAAAGTTTGGAAAATCTATTAATTTTGCATATAATTTTTATAAATTCTGAAAGAACATAAAATTTGCTACAAAATGGCTACGGGAATTTCTAAAAAATTTAGTTTGAAGACAGAAATT
Allfam		Allfam_Fam_298_122_1		1		122		0.000000		AGTTCGGGGGTAGCCAGCAAATCTATAGGAAGATCAACCAGCCCACTAGGTACCCGCATCTTGACTGTCCAAAAGGGTGAGAGGGGGGAAAAAGTGTTCTAAGTTACTAGAGAAGTGACAGC
Allfam		Allfam_Fam_299_122_1		1		122		0.000000		CATCAAATCACTAAAAATAGACAGCAAGAATTACTGTAGCCGAACAATTTCGATCTAATGGGCTCTGTAGTCGCTTCAGCTGACGCACTAGCCTAAAAAGTAAATTTTGAGCTCGTCAGAGC
Allfam		Allfam_Fam_300_122_1		1		122		0.000000		AATTTCAGGCCAGTGGAATGTGCCAACTGACAGTAGCAGGACCTGTGTAACTGGGAAGAAGACTCGATGGCAATTTGACCTTCCAATTGAGCTTAATAGCCTGAAATTCAAGGAAGATAGCT
Allfam		Allfam_Fam_301_121_1		1		121		0.000000		TATAGCCGATTTCAGTTAACTATCCGATCATTCTTCGGCTACTCCAACTTATTCTAAAAATGAATCATGGCAGCACACTACAGGTTGTATATAGGAAAATTTCACCGTTATTTAAGAATTT
Allfam		Allfam_Fam_302_121_1		1		121		0.000000		AAAAGATAGTTGCTCTTTGAGCAGAAGGTTGCAAACCGCAAGAGCAAACTTGCCAAATGACAAGCCACCCAAGTACTCGTTGCACCTACCTATCATAAGCTCGTAGACTATAATTTCTCTG
Allfam		Allfam_Fam_303_121_1		1		121		0.000000		CTTCTGACACCCGAATCGTTCACATTTTTCCGACTTTTACGAAGTTTTCTTTCCAAAAGCTACTCAATCCCCGAAAAATCGATCTGGAAGGAGGATCATGGGCGAATTTTCGGTTTCCCAG
Allfam		Allfam_Fam_304_120_1		1		120		0.000000		GATCCAAGAGTAGAGTAAGAAGCTGGTGAATTGCTCGATACCGTTGTTTCTTGTTCAGTAGTACATGGCTCGGTGGTAGTCTCTTCTGAAGTTGCCGTACTCGATGAAGAGGCATCAGTT
Allfam		Allfam_Fam_305_120_1		1		120		0.000000		TGTTCAGATGAACCTTCAATAGGCTCGAGAAGTGGGGATGACCGTTCGTAAGTGACTTCATGACCAAACGACTGTTCGAAGTCAGCTCCTGATGTTGCACTTGACCGATCTTCTTCTAGA
Allfam		Allfam_Fam_306_120_1		1		120		0.000000		CTGACTTTTTCCCCTAATTTTAATAAATTGGTGGTTCGAAAGTAGATGCTTCTGTGAGTGGATTGTGAAGTTTCCATCCCTCACTAGAGCCTAAGAGTCTGAAAATCTTCATCTGAAAAG
Allfam		Allfam_Fam_307_120_1		1		120		0.000000		AAAATAATAAAAATAATAATAAAGAGCACACGAATAATAAAATGTTTATAATTGCTTAAGAATAAGATATTTTCTGACTAACATAACGATTTAATATTTATTCGATTTAATTATAATTAT
Allfam		Allfam_Fam_308_119_1		1		119		0.000000		TTTACTGGATTTTAGGAATGTCTAGCCGGAATTCAGCTCAATTTCGATCCAATTCCAACTATTTCAACCTTTCCTTCGATCAAAACATGCTGGGTCACTAATGTTGTCTCTAGGCAAAA
Allfam		Allfam_Fam_309_119_1		1		119		0.000000		AAATTATTTTCACGTCTTCATTTTTAAGTTTTTTGTGAATATCTAGGTCAAAAATTGAAATTCTGGATTTTTAAAAACACGTTCGGAATGCACTATTTTTTCTGAATCCATTAATATAA
Allfam		Allfam_Fam_310_119_1		1		119		0.000000		ACTCCAATACCAACCGATGCTAAAAGATTCTGATCCCAATTATTTCTGAAATAACAGTTTCGGCTTGATGTACCAATGAGAGAGCACAGTGTAAACAAGTTTTCATAGTTCTGACGGCG
Allfam		Allfam_Fam_311_119_1		1		119		0.000000		GTTGCATATTTCGCAATAATTTTTACGGGAACGTAATCTCCACATCACCAGCTTTCATTTAAGTACCCACACGGCAAGGTTTAATTTTTGAAATTTGGTCGCGGATTTTCTCGGCCACC
Allfam		Allfam_Fam_312_119_1		1		119		0.000000		ATCCACGTCATAAAAAGTTATGAGCCGTTTTCTAAAATGTGACGACGTGAAGGATTTTTTGATATCATCGGATTCAGAAAAAATAGAGGATTCCAAACGTGTNGTCCGTTTCTGGATTG
Allfam		Allfam_Fam_313_117_1		1		117		0.000000		GTAATTTTTTTGGTGTTTTATGGTTATTTTATAAAAACGTGCAAGATCATATGAGACAGTTCCGAGTACCAATCAAAAATCTGCGAAATTAAAGGAGACTTCGTTCTTTTTGAAACT
Allfam		Allfam_Fam_314_117_1		1		117		0.000000		TGTTGGTTCGACAGTAGGTGCATTAGCCTCTGGAACTGGAACATCCTTTTGCTCGACGATTGCAGCTTGTTGTACTTCAGATGTTTCCTTTGATTCCACAGGTGCAAGTTTCTCAAC
Allfam		Allfam_Fam_315_116_1		1		116		0.000000		TAGCAGAAGAAGGACAGACGAAGGCTGTTAGAACCCGAACGAAAGCGACCATCCACCGTGCATAACCGTAGTTAAATATGAGTGGTCCGAACACTTTCATTATGCTCAGGTCTTTA
Allfam		Allfam_Fam_316_116_1		1		116		0.000000		TAGAGACAATACACCTTGAAAGCACAGTCTTGGAATTTCTCATTTAGACTTTTGTGAAACATCAAGCGTGTGCGGCCTTGTTTAGTTTGAACGTTATTGGCTGAAAATTGGCACAG
Allfam		Allfam_Fam_317_114_1		1		114		0.000000		GTGTTTCAGAATTACATGGAGTCTCACTACTTGCAGAATTTGTGGCTGTAGACGATTGACCTGCTGTAGTTGAATCGCTTGAAACTGTCATAGTGGATGTTCCATCAGACGTTT
Allfam		Allfam_Fam_318_114_1		1		114		0.000000		ATCATTTTTGTAGTTGACATCTTTATTTAGTTCTAGAGGGAATAAGATAGGGACGCTTAACTGCCAATGACTAGAAGATAAAAATGATTCTGAAACATTGGACATGTCTCCTTC
Allfam		Allfam_Fam_319_111_1		1		111		0.000000		GAAGACTCGCCAACATAGTTTTGGAACTTGCACGTTCCAATATTTGCCATTTTGGTCAGAAATTGGCTCAGAAATCGGCTGGAGCAATGTGTCAACTGGGTGTAACAGAAG
Allfam		Allfam_Fam_320_111_1		1		111		0.000000		AAATGGAAAAGAAGACTTGCTGAAAGGACCATTGAGCTTTTAGGCCCAAAAATTGTCCGATTTTCCTCAAAATTAAACTTTAAGATTACGGCAGCAGTGTGTCAATGGAGA
Allfam		Allfam_Fam_321_111_1		1		111		0.000000		CTGTTGTTGATCTACTTAGCGTAGTCGTAGATTCTAAAAATTCAGTCTTTAATTTTTATTAATTTTTAAAAAATATTTATTTACCAGTAGTCGATACTGCAGGCGTCGTTA
Allfam		Allfam_Fam_322_111_1		1		111		0.000000		CATCATCAGAACTATCTTCAGAAGAAGATGGTTTTCGCTTCTTTGTCGCAGGCAAAGCGTTCGCAGAAGTCTTGGTAGTAGCCTTGGCCGTAGAGTTTTTAGATGCCAAAC
Allfam		Allfam_Fam_323_110_1		1		110		0.000000		TCTCACTAAAAAGTAAGATTATAGGCTACCAAAATATGATTTCTGAACAGAATCACTTCGAGTTCTTTGGTGGTCATGGGTGGATTAGTCCCAGGACATACCTATAATTT
Allfam		Allfam_Fam_324_109_1		1		109		0.000000		TGGTGGCCTAGAACTATATCTGGCGGACATCTAAAATCAAGAAAATCAAAATGAGCCTCAACCCAAGATTCTAGCTCAACTTTGAAACGATTTACGACGTTTTGAAGTT
Allfam		Allfam_Fam_325_108_1		1		108		0.000000		TTTCAGATTTTCAGATTTTCACTTGATTATATAGGTCACGACCCAAGTTATTTTGAAAATTGAGCTACACGGCTGTAACTTTGGAGCTATGGGTAATCAAGTATGAGC
Allfam		Allfam_Fam_326_107_1		1		107		0.000000		TTATAGAAGAAACCGTTTTGGTAGTAAAGTTGGACGATCACTGAAAGTGTGGCCATCTCTCATTGGAGCTTCATTTTCAATGAAAATTTTTTTAATCTAGGTCATTT
Allfam		Allfam_Fam_327_106_1		1		106		0.000000		TGCTAAATAGACCTGATAGGAGTATTCGTGCTGCTGCCCTGGATTTCGGTCCTATGCGGTAGAGGTCTATTCTTTTGTGGGTTCTAACAGCTTCCGCTTCTTCCTA
Allfam		Allfam_Fam_328_104_1		1		104		0.000000		TTTGGATGCCCAACCACCGCGATCTGTCAGGCAACGTGCTTCGGAAGGTCACTGGATCTATCTTGTCAGAGATCCTTGACCGAAAGAGCACACGTGCGGACCGG
Allfam		Allfam_Fam_329_104_1		1		104		0.000000		TGCTGAGCTACGAGCAGGCAAGGCCATGCGAGTTGCCCCGCCGACTAAGCCACGCTCGAAGGCTCGGGACCGGGAAGGAGACGCGGGTAAAACCGAAACAAGCG
Allfam		Allfam_Fam_330_103_1		1		103		0.000000		TCGCGGTCTATCATCATGCCTTCTCCATAAAATTATAAAAATTATAAAAAATACATTAAGTTTATTAGGGACAGGAGTTGGAGTACCATGAGACGGATTGCAT
Allfam		Allfam_Fam_331_103_1		1		103		0.000000		CTCAAAACTTCCAGATTTCTACACTTTTTCATTCAAAAAACCCGTTTTTTTATTCCAATTTCGGCGAAAATCGCTAAATATTCATCCAAAATGGCCATTTTTC
Allfam		Allfam_Fam_332_102_1		1		102		0.000000		TGGTCTTGGTCCGAATCCCGATGGTCCCTGTCCACGTTCTCCACGTCCTCCCGGTCCACGACGATCTGGGAAGTCCGAGTCAGGTCCAAAGTCTGGTCCTTG
Allfam		Allfam_Fam_333_102_1		1		102		0.000000		TTCTCCACCAACTGGAACCACCGAAGAGCCTGGATCTTCAGTTGAGACTACACCATATACCGGTGAGACTCCAGTAACTTGGGGACCTCCAGGATCAACAGC
Allfam		Allfam_Fam_334_102_1		1		102		0.000000		TGTACACTTCTCCCAAAATGACTGTAAGAATGGACTCCTTATATGATTTTAAACCCGACTCTGGACATACAAACTTCTCTCAAAAAGAAAATAGACTTCACA
Allfam		Allfam_Fam_335_102_1		1		102		0.000000		AAAAATCACCTTTTTTGAATCAAAAATGGTCTAAAATCGAGGAGAATCGATTGAAAACGACTTGAAATCGCTTAAGGAAGAATTTTTGACTGGAAAAAAGCG
Allfam		Allfam_Fam_336_101_1		1		101		0.000000		GGTTACTGTAGTTCCAAAAGTACGCAAACACTGACTACGGTTCCCTAATACATCAGATATTACGACAAAGTGCAGAAAATCGCTAAAAATGACTTTACTGG
Allfam		Allfam_Fam_337_101_1		1		101		0.000000		TTAGAGTCTGGTGTATTAGAAATTTTCTCCTGTTATACTTCTAGGATCTATAAAAATGCTTTGAGACGATAGAATTTCTTTATTTTTTCTTCAAAGATGGA
Allfam		Allfam_Fam_338_99_1		1		99		0.000000		TCCGATGAAGAATCGGCCTTCTTAGCAGCTGTAGACTTTGGAGTAACCTTTGCTGGAGTTGTTTTAGCCGCAGGCTTTTTCTCGTCGTCAGAAGAATCG
Allfam		Allfam_Fam_339_99_1		1		99		0.000000		CTGAATCAAGCTCCACTGAACCATGTGTCACTGAAACAGAAGAGACTTCTTCAACTACTTCTTCAGTCACCGAGTCTAGCATTTCTACAGAATCTGTTT
Allfam		Allfam_Fam_340_99_1		1		99		0.000000		CCAATCCCGAACCATCCGATTATCGATCGTCGCCTTTTCCTTCCCATCCCAAACCATCCGAATTTCAATCGTCGTTGTCGTCGTTCTTCTTATTCTCCA
Allfam		Allfam_Fam_341_97_1		1		97		0.000000		GAGAACTGGCTTGATAAAACAAAACAATTTGTTGGATAATAAAATACGAATACAACTCTAATCCTTCCAAATTCATGATTAATCCAAGCTTTTCGAA
Allfam		Allfam_Fam_342_97_1		1		97		0.000000		TTTACTTTATCTCTCATTTTACCATGATATAGGTTTAAATAATTCAAAATACTTTTCTAAATATATAATCTAAATAAATCTTTATTATTAATACCTA
Allfam		Allfam_Fam_343_96_1		1		96		0.000000		TCGACCTGGCGGTTGAGCTGAGATCTACAACTGTACCTCATCCCCCCCCCCCTTTAGGGCGGTTGTATTCTCTTCTTGGCCATGGGTTGATGCATT
Allfam		Allfam_Fam_344_96_1		1		96		0.000000		GTTGATTTGCGGCACTCTACAGATAGTGGATCTGCTTCTTACCAATCTTCCCGTTACCGCCACGCACTAAAGCTCCAAACTATTTTATTTTTTTGG
Allfam		Allfam_Fam_345_96_1		1		96		0.000000		ACTCCAAAAGTAGCTCCTAAGAAGAAGGAATCATCGTCCGACGACTCCTCGGACGATGAGAAAAAAACGGTTTCGAAGCCAACACCAGTCAAGACC
Allfam		Allfam_Fam_346_95_1		1		95		0.000000		ATTGATCAACTGACTCCAATTACTGAACAAGTCAAACAGGAAGCGAGACATCCAAACATGTTGAAGAGATACCAACAACTTCAAGCCAAGATATG
Allfam		Allfam_Fam_347_95_1		1		95		0.000000		AGGGCCGCAGGCCCGAACACTCTTGGAAACTGTGGGCCAGCTTTAATCCTATTCCAAGCAGATTGTTATTCGCTCAAGCCTACCAACCAGGTTTG
Allfam		Allfam_Fam_348_95_1		1		95		0.000000		ATTTCATTTTTCTGATCAAAAAACTGTCTGCGAGAAACGAATTTCACGTTTTCGCCACTTTTGAGCTTCATTTTTGACGAAATTCAAAATATCTC
Allfam		Allfam_Fam_349_95_1		1		95		0.000000		ATCCCATCGAATAAAAGGGAAAATTGATCGATGAATGAAGTTCCATGTATGAATTAGTATGACCTTCATGATCAACTTTTACATTTCTAGAAATA
Allfam		Allfam_Fam_350_94_1		1		94		0.000000		TCAAAATCTTCTGTTCTCTAAATATTGGGTGCTTTTCGATGCCCTATGTAGACAAATCAATGGGAAAATCATCAATTTCTGAAGGCAGTAATTC
Allfam		Allfam_Fam_351_94_1		1		94		0.000000		AGATTTTATTAATTAAAATTATATTTTTAAAATAATACGAGGTAATAAATAAAAATACTAAACACTTTATAATTTTATTTTCGAGGGTAAATTT
Allfam		Allfam_Fam_352_93_1		1		93		0.000000		TCAGATGATTCATCTGACGACGAAAAGAAACCAGCTATTAAGCCAACGCCGAAAGCAACTCCAGTCGCTGCCAAAAAGAAGGCCGAATCTTCC
Allfam		Allfam_Fam_353_93_1		1		93		0.000000		GGCTTTGGAGTTGCTTTAGCTGATGTTGGCTTGGCAACTGGTTTCTTCTCGTCATCGCTTGAATCCGAAGAGGACTCGGCCTTCTTGGCAACA
Allfam		Allfam_Fam_354_93_1		1		93		0.000000		CTTCAGGACCAACTGGAGCACCAACAGCAACTCCAGCTTCAACTGAATCAACAGGCTCTCCTGCTCCATCTACTTCAGCTGAAACTGGCTCAC
Allfam		Allfam_Fam_355_92_1		1		92		0.000000		AGTTCTTATCAAAAAGATAAGAAAATAAAAACATAGGCCAATTGACACGTCTGTCGTGGAGAATTTAGTTTCTCCCCTGCAGATATCCTTAG
Allfam		Allfam_Fam_356_92_1		1		92		0.000000		TTCAAAATTTATAATAAAATTTTTCAAAAGACATAAAATCTTGCCTACAAAAAAATTTTTGAATTTTTATTTCTTTATTTTAAATCAGAATT
Allfam		Allfam_Fam_357_91_1		1		91		0.000000		AATTTTTGAAATTAAATTCTGAAAGCGGTTAAAGTTTGAAACAAATCCCCGAAGAAACTTTTTCAAAAAAGTTAATTTCAAGTCAGATATT
Allfam		Allfam_Fam_358_90_1		1		90		0.000000		TGCTTCCAGCGTGCTGAGCTTGGGGGGAAAGTGTAGTCAGTTGGCTCCCGGGATTTTACTAAGCCTATTTCTTAAAGGGTGTATCCCACA
Allfam		Allfam_Fam_359_90_1		1		90		0.000000		GCCGGTATGACACAATAGCAGAGCTAGATTAACTAGAAAAAGCGTATATATTGATTATATAGAAAAAGGGTCCAGACAATCACGAATGAT
Allfam		Allfam_Fam_360_90_1		1		90		0.000000		GTCTTCCACTGGAACTACTGGACAGTCGATGCATGAATTCGTGACTGGAAACTGGAATAGTGCTCCATCGATTGGTATGGACTTTGGAAT
Allfam		Allfam_Fam_361_90_1		1		90		0.000000		AAACAAATTAGCTAAAATCAAGTTTAGCTTACAAAAAATAAGGGACACTCCGAAAAAAGGCAGTTAATTAGAGAATTTTTTAGTATTAAA
Allfam		Allfam_Fam_362_89_1		1		89		0.000000		AGTATTTTGGGGTCTCTCCCTAGTTGTTAGGTTAACTTTATACTTTTCCTTCTTCTATTTCTTCGAGATGATCGGTCCAGAATACAGCC
Allfam		Allfam_Fam_363_89_1		1		89		0.000000		GAATAGACGATAAAATTGCAGTCGTTAAGTAGTAGATTTAAAATAATTTGTCTCATAGAACTAATGATTAGTACTAATGATAAATTTAC
Allfam		Allfam_Fam_364_88_1		1		88		0.000000		TTTTTCAGAATGAACGAATTCACTTGAATTATTTTGTAAAATGTTAATTACTACTATCCGTCAAATCTGAGATCTGCATGTTCTGCCG
Allfam		Allfam_Fam_365_88_1		1		88		0.000000		TCAAAATTCTTATTAACTTAATTAGGGACAGGAATTGGAGGAACATGAGACAGGACTGCACTCGCGGTCCTCCAAACATGCCTTCTCC
Allfam		Allfam_Fam_366_88_1		1		88		0.000000		GAGGAAAACCATTGAATTCTATTTTATCAGAAATATGTAGTCTAGAACGTTAAAATTTAATCGAAATTTTTAGAAACTGAAGACAAAT
Allfam		Allfam_Fam_367_87_1		1		87		0.000000		GCCAGAAAAAACAACTGTGGAGGGGAGAGGGATAGTTGTACTTTTCTAGAGACTTTTTCGATCGAAATACATCAATCTAGAGTCCGA
Allfam		Allfam_Fam_368_86_1		1		86		0.000000		AATTTTTCAATCGAGAATACAGCACAAAATGATGAACTACAACGTATTGGATCAAATTATCACAAGTCTGGACCATTAGAAGCTCA
Allfam		Allfam_Fam_369_86_1		1		86		0.000000		TGTATTTTGAAAGGTCATCGCAATAGGGAAAAGATGGAAGAGTTCGAAGTTAAAGAAAAACTATTGCCAGACCCCGAAATACTGGC
Allfam		Allfam_Fam_370_86_1		1		86		0.000000		CATAAATGAACAATAATATAAAATTAATTGGCCTAGTCTTATGAATTATCTTACAAAAATAATATCTTCTAATAAATTAAAAGTCG
Allfam		Allfam_Fam_371_85_1		1		85		0.000000		ATTTTGAAAATTAATTTCTGGCTTGAAACTAACTTTTTCTGAAATTCCCGTAGCCATTTTGTAGCAAATTTCAAGTTCTTTTAGA
Allfam		Allfam_Fam_372_84_1		1		84		0.000000		GTTTTGTCTGGTTCTTGGCTATAGATTGCTTGTCAATCCGTTTGTCTCCCAGAGAACTACAGCTTATCCAACCCCGGAGAGGTT
Allfam		Allfam_Fam_373_84_1		1		84		0.000000		CAGTCGAGGTGGACTCAGTCTGAGATGTGGTAGACTCAGGAGTAGTAGACGTCTGTTCAGTTGTCGAGGTTTCCGTAGTCGATT
Allfam		Allfam_Fam_374_84_1		1		84		0.000000		TAAAAAGTGGTCTAATTTTGTTGAAGACGGGTAATTCATATATGGAGAATTCAGAAAATCTAGGTTTAACCCATCAAAAACTAT
Allfam		Allfam_Fam_375_84_1		1		84		0.000000		CCTCGAAGATGGGATTTGTTTATAGGAATCCATTCGATTTTGGGGTTTTATATTAAAAATCATCCATGAAATAACCGGTAAAAC
Allfam		Allfam_Fam_376_84_1		1		84		0.000000		ATATTATTTTTTAGAATATAGTGCTAATGCACTATCAGAACCACTATTTTTCTTCTATCTTTTTCAATTTTTGTATTCTCTCTA
Allfam		Allfam_Fam_377_83_1		1		83		0.000000		CGCATTGGTTTTTTCGAATGACGACAAATGGATTTGGCTAAAATCTTCGCCACATCCATCGCTATTCGACAAAATATCGTACC
Allfam		Allfam_Fam_378_83_1		1		83		0.000000		CTCCGCCCACTTTTCAGAAAGTGGGCGTGGTCTTGAAAATTCGAGATTGGGCGAAGCTTAAAACTAGCTCAAACTCGAATAGG
Allfam		Allfam_Fam_379_82_1		1		82		0.000000		TTAATAAATAAACGACTAGATTTGTCTGATGGAAACTCGAAACTAATTAGTTTCGTAAAGTTTCGAATAAGAAATAATCAAA
Allfam		Allfam_Fam_380_81_1		1		81		0.000000		TCACAAGGCTCTGTCGTAGTCTCGCAAGGTTCCGTGGTAGTCTCGGACAACGTGGAGTTCAGGCATGGCTCCGTTGATGTT
Allfam		Allfam_Fam_381_81_1		1		81		0.000000		ACTGGAACTCCAGTTACCGACGAAACAACATTGTCAACCGATGAAACTCCATATGGCACAAGATCCACAGCCACTGCTCCA
Allfam		Allfam_Fam_382_81_1		1		81		0.000000		TGAGAGGATTGTTGTGAAAATTAATAAAGACCCTTTTTCGTTGTTTTTGCATCAATTCTCCCCAGAGTTTGAAGGAACCAG
Allfam		Allfam_Fam_383_81_1		1		81		0.000000		TTATTTTTTCGATTTTAGCGAAAAATCAACACATTTTCGATCATTTTTGAACAAAAAATTGTTTTCTCAAAAATTTGACGC
Allfam		Allfam_Fam_384_81_1		1		81		0.000000		GTCCATCTGTGAGTCTGAGTGTCCAGATGTCCAACAAATGCGGATTTTCGGTCAAAAACAGCCAAATTGAACAATTTTCAA
Allfam		Allfam_Fam_385_81_1		1		81		0.000000		GTTCAGGAGTCGTTTCACAGGACTCCACAGTGGTCTCACATGGTTCCGTTGGAGTAACTGGTGACGTAGAATTCTCGCATT
Allfam		Allfam_Fam_386_81_1		1		81		0.000000		CTCTAGAGGGAACTCCCTAAATAGTGAAACTCTCCATATTATGAACTTCTTTTAAAGTTCCCATGCCTCAACTAGAGGGGA
Allfam		Allfam_Fam_387_80_1		1		80		0.000000		ACCGTAACCCTCTAGACAATCGAAAATTCAAATTTTCCGCAATTTTTCGTAAAATTCGGTGTTAGCGGACTTCTGGAGCT
Allfam		Allfam_Fam_388_80_1		1		80		0.000000		AATTTCTCAATAGCGCGCGCTTGCAACATCCGAACGGCGCGAAATTTGAATTTTTGGCCATAAAATAACGAAAATCGGCA
Allfam		Allfam_Fam_389_79_1		1		79		0.000000		GTGAATCTCCTCTCTACCTAATGAGTCCTGACAGAATACCGGCAGTATTCTGGGGTCTCATTAGGTTTTAGTTTCTTCT
Allfam		Allfam_Fam_390_79_1		1		79		0.000000		ATTTTTTTTTAAATTGATAAAAATATATAAAAGCTGAATTTTTCAAAAATTCAAAAGTATGGGAAAATCATATGGAGTC
Allfam		Allfam_Fam_391_79_1		1		79		0.000000		AATTGGATATCCCTACCCCTATATTCTTAGGGTTACAAATCCCTAATTTAGGTGACTTTTGAGTATTATGCCCCTTACA
Allfam		Allfam_Fam_392_78_1		1		78		0.000000		CGAAGTTGCTGGATCAACGATCACAACAGGCGGATTTGTCTGCACAACCGGATCAGAAGTCGTCGTACTTGGATCTTT
Allfam		Allfam_Fam_393_78_1		1		78		0.000000		TGCAAGGCTCCGATGATGATACCACTTCTAAAGTCGAGGTGTCACAATTTTCGGGTGTCGTAGAACTTGGATCAGTAC
Allfam		Allfam_Fam_394_78_1		1		78		0.000000		TCGTCCAAATTGTTATAGAAGAAGCCTTTCTTCGACAAGTTGTGGAGTATTATGTCGTCGATTTCTCAAGCTTCAGAC
Allfam		Allfam_Fam_395_78_1		1		78		0.000000		TTAATAATAAGTTAAACATTAGAAGCCTAGTTAATATATTTACTTTTTTCTGATTCTGTTTCATTAGATACTGGTAAC
Allfam		Allfam_Fam_396_78_1		1		78		0.000000		TCCATCTACACAAAAGACAGGAGGAGTGGCATCGAACAAGCCCCCTGCAGGATTGCCATCTACCGGACGGCCAGAAAC
Allfam		Allfam_Fam_397_77_1		1		77		0.000000		AAGCCAAAAGTAGAACCTGGAAAAGCAACCGCGNNGGGGGGGGGGGTGGTCACCCTTTCCTGATTTACTCTCGACCG
Allfam		Allfam_Fam_398_77_1		1		77		0.000000		GGCTAGCAGGTTTAGGATATTCTGANTTTCTGAAACTAGCGAAACCACGTTCGGGAGGTCCGTGACTGTATGACACA
Allfam		Allfam_Fam_399_77_1		1		77		0.000000		ATTTTTTTAGGGTTAAATCCCGAATTTTTCATTTTTATTCTGATTTATTAAAATCAGAATTTTTTATTTTATTTAAA
Allfam		Allfam_Fam_400_76_1		1		76		0.000000		AATGCTAGAGGACACTCCTTTGCACGAAGGGAAGTGGGAGAGACTGTGGAGTTGTCGGTGTCTTTGTGCATGCTCG
Allfam		Allfam_Fam_401_76_1		1		76		0.000000		CAGTGCAAATGCCTACCTAGGATTTCTAGATTTTTAATCTATGACAATTCTTTCAATTATTAGGACATATATAGTG
Allfam		Allfam_Fam_402_76_1		1		76		0.000000		GTTTATACAATTCATATATATTTGGTAGAATTAGATCTCTATATAGAACAAATCATAACTTGTTAGCTTCAACTTC
Allfam		Allfam_Fam_403_76_1		1		76		0.000000		GATTTATTAAGAATTAGCCTACACCAATAAAATTTATTTTTTATTATAACATTATTTTCAATTCGGAAGTTTGATA
Allfam		Allfam_Fam_404_76_1		1		76		0.000000		ATTAATTCCAAAAGGATATATCCAAATAAATGATTCGGAACAAAATTTGAAAAAATTTTACGTCTCAAAAACCAGA
Allfam		Allfam_Fam_405_75_1		1		75		0.000000		TCCACGATTGCGTTTCCAACGTAGACTTTTAACTGATTCACCTCAGTTGAGACTTTGCCTGGAAAGGAGCGATCA
Allfam		Allfam_Fam_406_75_1		1		75		0.000000		GAACTGCTTTGAACACTTGACGAAGTTTCTGTCGTGGAACTTTCGAGAGTTGTAGAAGTCACTGGGGTAGATTCA
Allfam		Allfam_Fam_407_75_1		1		75		0.000000		AGAAACGATTCTTTAGGTAGTTTATTGTGGGATAATAAAAGAAATGTTAGATAGTTTGAGATTAAAGAAGAAAAA
Allfam		Allfam_Fam_408_74_1		1		74		0.000000		GCCTCTACAAAGTCATCGGCAGGCAAAAAAGATGCAGGAGAGTTTGTAGAGGCCAAGACTACAAACTAAAAGCT
Allfam		Allfam_Fam_409_74_1		1		74		0.000000		CATCTTGACTAGGAAGCCGCCTTAGCTGCTAAGACACCATCATATTTAGGGCGTCGCCTTAATTGTTAAGACAT
Allfam		Allfam_Fam_410_74_1		1		74		0.000000		TAGGCTCCGCCCATTTTTTTTTTCAATATTTCAGTTTTGGGGCTGAAAATCAGTGTCTAAGGGTTGGGGGTAAC
Allfam		Allfam_Fam_411_74_1		1		74		0.000000		GTACGCAAACACACTTTACACGAAATTGCAGAAAATTTGGTTTTGGTACGAATTGTCGTGGGATCTAGCGCCGG
Allfam		Allfam_Fam_412_74_1		1		74		0.000000		AAACTGTCTTGATGGGGGCTGAGGTCAGGTGTGCGGGTTCGGGCCTATAGGAACAGCTTGCATTATGACCCTAG
Allfam		Allfam_Fam_413_74_1		1		74		0.000000		ATGATTAAGATAGATTAGATATTTTAGGGCCAAATAAATAGAAAGAGATTAGAATGATAATGACCATAAGAAGA
Allfam		Allfam_Fam_414_74_1		1		74		0.000000		TTTGTCGTTTATGTAGAGAGTGTGTGAATTAGAGAGTAAAAGGAATCAATTTTCTTGCGTGGATTCTGAGAGGT
Allfam		Allfam_Fam_415_74_1		1		74		0.000000		CCCTAATCTCGGTAAAACAATCCCATTTCTTTACCTACGATTGGGTCTCTATAGGTATCAAGGGTTACAATGGT
Allfam		Allfam_Fam_416_74_1		1		74		0.000000		CGAAATTTAACTAACGAGAAAATGATATAATGCAACAGAAGACAAATCCTACAACTACATTAGGAATCATTCGC
Allfam		Allfam_Fam_417_73_1		1		73		0.000000		ACAAACTACATAGGAAACATTAGCAGACACATCATGCGCGTATTAGAAATGCGTCAGTTGGGTCTGTTAGACT
Allfam		Allfam_Fam_418_73_1		1		73		0.000000		AAAACAAAAAAGTTTTGCCACGAGTGGGGATCGAACCCTGGTTGTCAGATTGGTACCAAAAAGTCAAAAACAA
Allfam		Allfam_Fam_419_73_1		1		73		0.000000		AAGATATATCCCGTTCCCAGCTATCCTCCGTTTGCTGACTAAAATGTCTGCTGGCTTCGGTTTGCTAGTATAC
Allfam		Allfam_Fam_420_73_1		1		73		0.000000		GTGAAGATCATCTTATAGCCTCTCTAAGGTCGCATCTGGATAATTTATATTGATCATTTCTCGTCTTTTTATT
Allfam		Allfam_Fam_421_72_1		1		72		0.000000		TTTCAGCCTTGGTCTTGGCTTCGGCGTCCTTCTTGGTCTTTTCATCAGCCTCCTTCATGGCCTTGGCTTCAG
Allfam		Allfam_Fam_422_72_1		1		72		0.000000		CAAGGAAGTCACCTTTGAACCACGTAACGTTCGTAGACGGAGCTTCGGTTCCCCTACACCCGACCACTAGTT
Allfam		Allfam_Fam_423_72_1		1		72		0.000000		GATCCACAGTAACCAAATCTTCTTCTTTATCCGCTGTCCCATCAACCACACAGGCAACATCTAGTTCTAAGG
Allfam		Allfam_Fam_424_72_1		1		72		0.000000		TCCATCCAGCTGTGGTTGGTCTCTGGGTGAATCCTCGAGAAGTATCACGAGTAGTACCATTGGCTCCGTTTG
Allfam		Allfam_Fam_425_72_1		1		72		0.000000		CAAGTGATATAATAAAATTAAGTGAGATAAATGAGGGTTCTTAAGCCCAAGAGCTAAGCAAGACTCGTTTTT
Allfam		Allfam_Fam_426_72_1		1		72		0.000000		TGGAGTTGAAGGAGTATTTGGTCCAATTCTTGTCGTTCGAGGTTCTAAAGTGGTCGAGGATGTTCCGTTTGC
Allfam		Allfam_Fam_427_72_1		1		72		0.000000		ACAAAACTTCGCTAAATGCTGACCATCAATTTGAAAAATCAAGCAACATAATACGAATCAACCAAATAAACA
Allfam		Allfam_Fam_428_71_1		1		71		0.000000		GGNGCTGAGCNTAGGGGCGGGGCGAGAGCAAGCTCCAGGGTGTCCTGTTTTAAGGTAATCACTACTTCCAG
Allfam		Allfam_Fam_429_71_1		1		71		0.000000		TTTCTAGGCCACCAAAACTGTTATTTTCAGCCAAAAATAACCTGATTTTCGGCTAGTGGCCTAACTTTGGG
Allfam		Allfam_Fam_430_71_1		1		71		0.000000		TCTTTAAATTGAAAACTTTTTTTATTCTCACCGCGCCTTTTTTGGTCTCTCCAGTTTCTTCTGATTCGACC
Allfam		Allfam_Fam_431_70_1		1		70		0.000000		AAAAATCGATGTTTTGAAGTTTTTCTCAATAGAGCGCACTTTCAACAGCGAGAAATTTGAATTTTCCACC
Allfam		Allfam_Fam_432_70_1		1		70		0.000000		TGAGGTGAGAGAAAGAAAATGATGAGAAAAAGAGATAAAAATAAAGGAGTTGTTCTCCATCACCTCCTAT
Allfam		Allfam_Fam_433_70_1		1		70		0.000000		TGAATGAGTAATAGAACCCATAGACGGTAAGCACATGACTGTCTAACAAAACCCATATACGGTAAATAAA
Allfam		Allfam_Fam_434_69_1		1		69		0.000000		CCTCTACAAAATGCCTGCCGCCCCTGCGCGACAGTTTGTAGAGGCTAAGGCTACAAACTACAAACCTTG
Allfam		Allfam_Fam_435_69_1		1		69		0.000000		CAGGTTCTGGAGTAGATTGTTGAGTCTTGGACATGCTTTCTGTTGAACTCTTCCAACCAATTCGATGAA
Allfam		Allfam_Fam_436_69_1		1		69		0.000000		TCAAATACTGTATTTCTCTGGAGGCAAGGATTCGATGACTTCATTCCGACCATATCCGAATTTGAATCA
Allfam		Allfam_Fam_437_69_1		1		69		0.000000		AGTTGGATACGAAACTGTCCAAAGATTGTGTCGTGAAAAGTTCACCGAGCCAAAGTCAAATTGGACCCA
Allfam		Allfam_Fam_438_69_1		1		69		0.000000		AAGTTCTCGAATCTGGCACTTGTGATCTGCTGACGAAGAAGACATCCACCACTTGCCTTCCGAAAGCAA
Allfam		Allfam_Fam_439_69_1		1		69		0.000000		TGTAGTTTGTAGTGTGTTAGCCTCAACCAAAATTAATTTATTTTTAATTCGTTGAGGCTAAGAAAATAT
Allfam		Allfam_Fam_440_69_1		1		69		0.000000		TTTCCGGCAAACCGGCAAATTGCCGTAATTGAAAATTCCAACAAATCGGCAAATTGCCGGAATTGAAAA
Allfam		Allfam_Fam_441_69_1		1		69		0.000000		CCGGAAATTTCTATATTCGGCAAATTACCCGTTTCACATAAATTTTCTTTTCTGCAAATTGTTGGTTTG
Allfam		Allfam_Fam_442_69_1		1		69		0.000000		TTGCCGATTTGCCGGAAATTTACATTTCGGCAAAGTGCCGTTTTTCCGGCAAAACGGCAATTTGCAGGT
Allfam		Allfam_Fam_443_69_1		1		69		0.000000		AAATAAACTCATTTGATCGGTCAATTCTTTTTTCAATTCATCTTTGATCTCCTTTTTCAGTTGTTGTCC
Allfam		Allfam_Fam_444_68_1		1		68		0.000000		CCCTGCCCCAGATTCTGTCTGGGATTATCCGGGGATTTACGCTGAAGACGAGAAACAACTATTCGGTG
Allfam		Allfam_Fam_445_68_1		1		68		0.000000		TTCTAGGCCACCATTCTCCTCCTCGTGACTGTGGGAGTATCTAACCCCACAACACAACTTTTTGGTTT
Allfam		Allfam_Fam_446_68_1		1		68		0.000000		TTAGAGTCTTATCTACAATATCCCAAAATTTTGAGGGAGGTTTCCGCATGTTTGGAAGAGATATAGCC
Allfam		Allfam_Fam_447_68_1		1		68		0.000000		AAATAATTTTCTAAAAAAATTGAAAAAAATTTCGAGGATTTATTGGATCTATCAAAAAATGGAATTAA
Allfam		Allfam_Fam_448_68_1		1		68		0.000000		GGGATTTCGCACTAATGTAATACTAGTATCAAAGTGAGACGAATAAACATCTTTTGGATAGATGAGAG
Allfam		Allfam_Fam_449_67_1		1		67		0.000000		CCATCCAAATTCCAATCGTTGGTGCATCATCTCCAGTCCCGAATCGCCATCTCCAGCAGCTCCCGAA
Allfam		Allfam_Fam_450_67_1		1		67		0.000000		AGAATAATTTCGACAAGCAATAAGTGCTAACCTAAAGATAATGGCACTTTCTGATTTATCAAAAATC
Allfam		Allfam_Fam_451_67_1		1		67		0.000000		AAATACAATAGCCCGAACTGCTATAGATACAGTCGGGCTTATTTACGGGTATACTGTACATATCAAG
Allfam		Allfam_Fam_452_67_1		1		67		0.000000		TATTAGTTTAGAGATGTAATGCCATATAATAGGATTTAAGGACAAGACACTGAAAAATAGAATAGCG
Allfam		Allfam_Fam_453_66_1		1		66		0.000000		ATGGTACGTCGCCGACTACTGACCGTACGCCAAGAGCACACGAGAAAATGATGTCTGCCACCGTTG
Allfam		Allfam_Fam_454_66_1		1		66		0.000000		AATCAACCTATTCAGTTGACAATGGTTTTCTTTTATCAAATTTTTTAAAATTTTAAAGAAAACACA
Allfam		Allfam_Fam_455_66_1		1		66		0.000000		ATTTTCAGATTTCCTCTTTCTTTCTTTTTTCTGATCTTCTGATATCCTCGAAAAAGTGCGTCGCAC
Allfam		Allfam_Fam_456_66_1		1		66		0.000000		GAGTACTGTAGGTGGAGTCGGAGACAGAAGACACTGAGGATCCTGATGTTGTTGAATCTGCTGATA
Allfam		Allfam_Fam_457_66_1		1		66		0.000000		TAATTTTTTACAATTTCTGCCGTAGCAATACTTAAGTTTATTTTTTCTTCGACAAGTTTACAATTG
Allfam		Allfam_Fam_458_66_1		1		66		0.000000		GTCAAACAATATAATGATACTAAATGTCATAAATTAATCCATAAATCGTTGCAATTCTGTGGAAAC
Allfam		Allfam_Fam_459_65_1		1		65		0.000000		AGTCGCAGCTATACTCTACCCCGCCTGCACGGCGAAGTGGTAACACCCCGAGGTTCGAACCCACA
Allfam		Allfam_Fam_460_65_1		1		65		0.000000		CTGAGAATTCGTTTGACATTGTCTCGGTTTCCTTTACTCTTTCAAGCCCCGACGGCTATGGCTGA
Allfam		Allfam_Fam_461_65_1		1		65		0.000000		TTTTTTGAAATTCTGTTTTCAAATTCTGAAAGAACATAAAATTTGCTACAAAATGGCTACGGGAA
Allfam		Allfam_Fam_462_65_1		1		65		0.000000		TCATATTTATTCCATTTTCACTTATTCATTTTCATTCTAATCTATGAAAAAGAGTATCCACTTGT
Allfam		Allfam_Fam_463_65_1		1		65		0.000000		TATTTTCATATATTTATATTTTTTAAATTTTAATTTTTTAATTAAATAAATAATATTTTTTTTAT
Allfam		Allfam_Fam_464_64_1		1		64		0.000000		TTTGGAATTTTAAGAGAACACATGACGCCTGAGAATGGCTAAATTATTGAGATTGAGTTTGGAA
Allfam		Allfam_Fam_465_64_1		1		64		0.000000		TGTCTAATTGGGAGACGACGAGAGGAACGACGGGGGGACGGTGGGACGGATGGAGGAGAGATGG
Allfam		Allfam_Fam_466_64_1		1		64		0.000000		GTAGTCAAAAAGACAAAAGTGCGAATGTAGCTATTTTTTCAGTCAGTAGCGAAAAAGACATTCA
Allfam		Allfam_Fam_467_64_1		1		64		0.000000		ATATACCAATGAGAGAGCACAGTGTAAACTAGTTTTCATAGTTCTCACGGCGACTCCAATCACT
Allfam		Allfam_Fam_468_64_1		1		64		0.000000		AGATGATCGAGAACATATGTATTTTCATTCTCTCTCTCTTTCTTTTTTCTCTCATCTCATTCCG
Allfam		Allfam_Fam_469_64_1		1		64		0.000000		AAAAATGAAGCTGAAAAGTGGCGAAAATGTCAAAATGATTTCTCGCGGACAGTTTTTTGATCAT
Allfam		Allfam_Fam_470_64_1		1		64		0.000000		TGTATATCAATTATCAATATATTTTTAAATTAAAGGTATAAATATCAATGTATGTTATCAAAAA
Allfam		Allfam_Fam_471_64_1		1		64		0.000000		AGAATTACAACTAAAGTTGGGATCCCCTAAACTAGAGGGTAAACCCTTTGACAAATAATCCTTT
Allfam		Allfam_Fam_472_64_1		1		64		0.000000		AAGAATAATTTACACGAATATCTTCGAATGTCATGATATGACATAATAACATTTGCACGATTTT
Allfam		Allfam_Fam_473_64_1		1		64		0.000000		ATTTATTTTTGGACAATCTAGATAAATTCTTTTGATTCTATCTGCTTATCTGTCGAAGTCCTTT
Allfam		Allfam_Fam_474_63_1		1		63		0.000000		CCATCATCGGTGGATAACCCTGGAATGGTGGATTCTGAGCATCCTGACGTTGTTGCGGGGGCA
Allfam		Allfam_Fam_475_63_1		1		63		0.000000		GACGCAGAGAAACGAAAATGCCTACGGGTCTGCGCTCTCTACTAGTAGTGACAGCTATTGCGA
Allfam		Allfam_Fam_476_63_1		1		63		0.000000		GAGACTCCAGAGACTCCAGAAACATCAGAGACCACCTTGACTCCTCCAACTGGAACTACAGCC
Allfam		Allfam_Fam_477_63_1		1		63		0.000000		CTGGACGCTTCTTCTCCTCCTCAGCTCCTTGGGTTCCCTTTGGCCGATCCTCAGCAGCTCTAG
Allfam		Allfam_Fam_478_63_1		1		63		0.000000		TCCTTGAGTCTTGGCTCCAACTTGGGCGGCAGCTCTGGCTGGGCGGTGTTGTTGAGCATCAGC
Allfam		Allfam_Fam_479_63_1		1		63		0.000000		TCGGATGGGTTTGGTCTAGATAAAAGTGTCACCCGATTCTTATTCTTACCTCAGGATTCATCT
Allfam		Allfam_Fam_480_63_1		1		63		0.000000		TTTTTAGGTGAAAAAAATGCGATTTTCAGCCATTTTCGAAAGAAAAATCTCACAAAACGTCAA
Allfam		Allfam_Fam_481_63_1		1		63		0.000000		TTTTTGTTTTGTTTTCTATGGTTCCGAGGGTTGTGGATTCGATCCCCACCCACACCAAAACTT
Allfam		Allfam_Fam_482_63_1		1		63		0.000000		AATCTGGCGTGCTTTTAACGCGGTTTCAGCTATGAAAAGCCCGAAATTTCGTGTTTTTCTTCA
Allfam		Allfam_Fam_483_63_1		1		63		0.000000		TAAAATTTTGAGGTAACCATACTCTAACGGCAATTTCTCGAAAATTCCGCCTACGATTTTCTT
Allfam		Allfam_Fam_484_63_1		1		63		0.000000		TTACATACAGGGGGGCCTGCGCTGCGTTTTTGGTGCCAATTCTTGGCATGACCTCTTAAATTT
Allfam		Allfam_Fam_485_63_1		1		63		0.000000		TTGTTCGTCTTTCAATGTTTATTTTTCTTCTGAATTTTGAAGAGTTTTCTTTATCTATTGTTA
Allfam		Allfam_Fam_486_62_1		1		62		0.000000		ACGACTAGAGACCGAAGTCTAGAGCCTGTAGTCTGTTAGCAAGGNAACCAATATGAAGACCT
Allfam		Allfam_Fam_487_62_1		1		62		0.000000		ATTTTCCATCAAAAATCGGCTGTAAAAACCGATTTTTAACTGAAAAAATCACAAATTTCTAC
Allfam		Allfam_Fam_488_62_1		1		62		0.000000		GTAAAAATGTTTGAAATTGTGAATTTTCAACATGAAAATGCCTGAAATTTTGAATTTCCTAT
Allfam		Allfam_Fam_489_62_1		1		62		0.000000		CCAACCCATCAAGTCTTCGCTTTCTCTGGCCAAAAATACGAGCGAGTTGGGAGTAAATACTC
Allfam		Allfam_Fam_490_62_1		1		62		0.000000		TGGCGTGTCTTTGGCGCGTTTTTAAAGTGGAAAATGGTCGTATTTAGCAAAATTTCAAAATT
Allfam		Allfam_Fam_491_62_1		1		62		0.000000		AAAAATCAATAAATCGATATATCGATTTTTCAAATTTGTAAAAATTTTTCAAAAAATCGATA
Allfam		Allfam_Fam_492_62_1		1		62		0.000000		TAATTTGAAAACAAACTTTAACACATCCTCTAATAATAAATTACAATTCCGTAAAGCATTTT
Allfam		Allfam_Fam_493_62_1		1		62		0.000000		AAATTTTAGATAAAACGTTACATAAACGCGAAATCTATTCGCGAAACTTTGATTACTAACCT
Allfam		Allfam_Fam_494_62_1		1		62		0.000000		CGCAAGGAGGACGAAGACAAATGACGCTTCTAAATGATGAATAAAAGACGTTATAATTAGGA
Allfam		Allfam_Fam_495_62_1		1		62		0.000000		TCGAAGAAAAACAACCTGGATGTATTGTCAATAGCAATAGATAACAAAAAATCGTCAAAAAT
Allfam		Allfam_Fam_496_62_1		1		62		0.000000		GATAAAAAATGGCAAAAATCAGAATTAAAATAAAGGTTATCGATACTCTAATAGTCCTGCTC
Allfam		Allfam_Fam_497_61_1		1		61		0.000000		GATTACTGTAGATTGGGTCAAAAGAGTCATTTTAAGTCAAGAATCGAAATTTTTGGATCAG
Allfam		Allfam_Fam_498_61_1		1		61		0.000000		CTGACTGCTTCGGCTGGCTGAGAAAAGACTCTAAAACCCCGTCCCATAGAGTACTGTGTAC
Allfam		Allfam_Fam_499_61_1		1		61		0.000000		CTGCATTATGGGATGGATGCAAATCTCGGGCCTTCGGCCCTCGAACCACACTCATTTACTT
Allfam		Allfam_Fam_500_60_1		1		60		0.000000		CAACATCATCAGCTGAGACCTCGACAATCGCCACCTCGACCGCTGAGACTACTACAGTTC
Allfam		Allfam_Fam_501_60_1		1		60		0.000000		ACGGAACCATGTCTGAATTCCACGTCTTCCGAAACTACCACAGAACCCTGTGAGACCACG
Allfam		Allfam_Fam_502_60_1		1		60		0.000000		AGAAAATTGCACTTTTTCGGACAATTTTGAATTTTTACTAAAAAAATTGGATATTTTTGA
Allfam		Allfam_Fam_503_60_1		1		60		0.000000		ATTCAGTTGAGCTCGTTATGTCGGTTGAAGACACAATTGGAGTGGTGCTTGAGGAGCTGG
Allfam		Allfam_Fam_504_60_1		1		60		0.000000		CTGCTGATTCCGAGAAGAAGGCCCCAACCAAGAGAGAAGCTGATCCACCAAAGACTGAAT
Allfam		Allfam_Fam_505_60_1		1		60		0.000000		GGTGGATTCTGACCCGGGATTCAGATATCCGTCACCTGATGTCGCTTGATTCCTTAGAAG
Allfam		Allfam_Fam_506_60_1		1		60		0.000000		AGCTTAGAAAAGTTTTTTCGTTGACAGACTTAACCGGTGCATGTTCACTGCCGAGTAGGC
Allfam		Allfam_Fam_507_60_1		1		60		0.000000		TTTCTAAGCTGCCTATATGGCAGTGAACAAAATTGATGATCAATAAGCAACTGGCAATTA
Allfam		Allfam_Fam_508_60_1		1		60		0.000000		GGCTTCGGCCAACTGCCAGCAGGGGGGTTCTTCTTTCTCTCTTCCCCCCTGCAAGCAGAT
Allfam		Allfam_Fam_509_60_1		1		60		0.000000		GATGGTTCAGCAGAAGTTCCTCTCTTCTTGTCCATGCTCCGAGAACGAGAAGACTTTTTT
Allfam		Allfam_Fam_510_59_1		1		59		0.000000		AAAACCAGTGCACATTTGAAATTCCATATTNTCCATAATTCTCAGTTTAAAAAATTTTG
Allfam		Allfam_Fam_511_59_1		1		59		0.000000		CTTCTAGAAACTTCTAGANAAACTTTTGAANTTCGGCGGGAATTCAAATATTCTAGAAC
Allfam		Allfam_Fam_512_59_1		1		59		0.000000		CGTAAATCTACACAAGGATCGGGATACTGTAGCGGTGAATTGGCTTGTCGATTTACGCT
Allfam		Allfam_Fam_513_59_1		1		59		0.000000		GCAGCCCTACTGACGCTTTTGTCAGGGGCATAATTCATGGTGGCTTGTGCTCAATGGTG
Allfam		Allfam_Fam_514_58_1		1		58		0.000000		CAGAAATATTNGAAAAAGTGACCAAAAATATTTTGGTCATTTTTTTCCATAAAAACCT
Allfam		Allfam_Fam_515_58_1		1		58		0.000000		CTAGGTCACCAAATCTAGAAAGTTAGGCCGATGGACTAATTTTCCAGGATTTGGATTT
Allfam		Allfam_Fam_516_58_1		1		58		0.000000		AAAATTAAAAAATCGCATTCCAATTTTCAAATTTCTGAATTTCTCTTCTAAAAATCAT
Allfam		Allfam_Fam_517_58_1		1		58		0.000000		AGGCGCGCCAGCTATCTAGCAATCAATTTTTCAGAAAAATTCTTTAGAAACGCGTGAA
Allfam		Allfam_Fam_518_58_1		1		58		0.000000		TTTCCGGAAAAGTTTAAATGTTTTTTGTGTTTAAAAAGTTTTATAATTTTCAGAATTT
Allfam		Allfam_Fam_519_58_1		1		58		0.000000		AATTAATGTAAAAGAATTTAAAATAAAATTTCAGAGTTCCGAAAATAATATTTTCTGA
Allfam		Allfam_Fam_520_57_1		1		57		0.000000		TAGACTCTGTCGATTGAGTACTGAAGGTTGAATCAGAGATTGTAGTATCAGTGAATG
Allfam		Allfam_Fam_521_57_1		1		57		0.000000		TTTCCGAATTTCTGAATTTCAGGATTTCAAGGATTTCAGGACTTCAGGACTTCAGGA
Allfam		Allfam_Fam_522_57_1		1		57		0.000000		GAACTCAACAAGCTGATCAAGAGCAACACCGTGGATCCCGATCTGCCGGACAGAAGG
Allfam		Allfam_Fam_523_57_1		1		57		0.000000		AAATTTCTAAGACTGTACCATTCTCTCCATTCAAAACCTCATGTCAAACTCTCAATC
Allfam		Allfam_Fam_524_57_1		1		57		0.000000		TGACCTAGAAACTTCAACTTGGAAAAGTTAGGCCACTGTCAATTCTCTTGGGATTGG
Allfam		Allfam_Fam_525_57_1		1		57		0.000000		TATAAGGCACTGTAGAAAATCTTCTACTAACTTAAACGTTTACCGGTTTGCCATGGC
Allfam		Allfam_Fam_526_57_1		1		57		0.000000		TATTCTATTACTTGAGAATATGACATAAATCAAATTATGGAGTCAGTGCATATGTCA
Allfam		Allfam_Fam_527_56_1		1		56		0.000000		GGGAATTCAAAATTTCGAAACTTTTGGTGGAAATTTAAAACTTCGAAACTTTTGGC
Allfam		Allfam_Fam_528_56_1		1		56		0.000000		CCAGAAAACGCATCAGATGAATATCAGGTCATTTCTAGGCCATTTCTACATGGTGG
Allfam		Allfam_Fam_529_56_1		1		56		0.000000		TTCTAGGCCACCGTAGTCGATGGTCCAGAAATTGTCAGAAATTCACATGGTGGGAT
Allfam		Allfam_Fam_530_56_1		1		56		0.000000		GAAATTAAAATTTGTGTTTTTGGCATTTTCTAGGCCATTTGGATTAGGTGGCCTAG
Allfam		Allfam_Fam_531_56_1		1		56		0.000000		CAAATATATTATGGCATTTTGGCCTCTTCGGTGGCCATAAAAATTTTTCGTTTTGC
Allfam		Allfam_Fam_532_56_1		1		56		0.000000		GTTTTGCCGTCCGTCTACCAAAGCTTTGTTCTATTCGGACAGCTTTTCACGTTACC
Allfam		Allfam_Fam_533_56_1		1		56		0.000000		TATATTTAAAAAAATAATCAGAATTTTACTTAATATTTTATTAATAAATTGGCTTT
Allfam		Allfam_Fam_534_55_1		1		55		0.000000		TCTGCGCTCTCCCATACTTACCGGAGAGAGCGCAGACAGCTAGACGCTCTGGCCG
Allfam		Allfam_Fam_535_55_1		1		55		0.000000		GATAATGAAACAAACATGCCTTTGATTATACTCATTCAAACCGTTATGATCAGGA
Allfam		Allfam_Fam_536_55_1		1		55		0.000000		CTGGCTAGATGGAGGGCTTCGTNGTGCTCCAGTATGGACAGGGGGATTTATTGCN
Allfam		Allfam_Fam_537_55_1		1		55		0.000000		TATGGCAATGATCTAGAATGGTTATACCTCTTTTAATACACTGCCATTCCCGGTC
Allfam		Allfam_Fam_538_54_1		1		54		0.000000		TTCAGCTCAGTGCTGGTGGTTCCCTCCGATGTTGTCGTTGGGACGGTAGACGTC
Allfam		Allfam_Fam_539_54_1		1		54		0.000000		TTTGGTGGTGATCCATCCAGATCGATAACCTCTCTTGGGTTGAGCTGGAGCAAG
Allfam		Allfam_Fam_540_54_1		1		54		0.000000		TCTGGAGAAGAGGCTACCACTGCTGCCGCCACTGAAGCCACAGTCGCCGAAGCA
Allfam		Allfam_Fam_541_54_1		1		54		0.000000		TGTGCTAGAAAGATGCTTTTTAACCACCATGTTGAAAGATTCACTGAAGTGCGA
Allfam		Allfam_Fam_542_54_1		1		54		0.000000		TTTTTTAATTTTTGAACACTGCGTTTTCATACTGTTCCGTTCTCAAATGAATTA
Allfam		Allfam_Fam_543_54_1		1		54		0.000000		ATTATAATTTTATTGATTTCTAGATTTAAAAAAGTCCTGTTTTTAGGAATTTCA
Allfam		Allfam_Fam_544_54_1		1		54		0.000000		GGATCCCGAGGAGCTCAGAACTTGAGGAGGAGTCCTAAAGAAGCCCAGAGGAGC
Allfam		Allfam_Fam_545_54_1		1		54		0.000000		ACTACAGAAAATGAACATGTTCAAATTCTGTAGTTTAAGGAGAAAGCCACGTGG
Allfam		Allfam_Fam_546_54_1		1		54		0.000000		AATATCTGGCTTTCAGCCTTTTTATGAAGCTGCTTCCTCTTCTGGAAGCTTCAA
Allfam		Allfam_Fam_547_54_1		1		54		0.000000		ATACATAGACCCTCAGGAATCTATGTATTTTCGGTATATTCTAACGATTACAAA
Allfam		Allfam_Fam_548_54_1		1		54		0.000000		ATACTAACCCTGGAAACTGAGAGGCCTTTCGAATAGAACTAATCCTCCTATATG
Allfam		Allfam_Fam_549_54_1		1		54		0.000000		AATATTTTCCGGAAGATGTTTTTATTGTTTTCCGGACAATTAATATTTATATTA
Allfam		Allfam_Fam_550_53_1		1		53		0.000000		ACGACAAAATGCACAAAAATTTAAATTTTTCCGAAATTTTGCATACAGATTTG
Allfam		Allfam_Fam_551_53_1		1		53		0.000000		TTTTATATAATTAAAGATTTTCTTTCTATATTTAAAATATATTTAAGTTTAGA
Allfam		Allfam_Fam_552_53_1		1		53		0.000000		AAATTTTAATAGAAGTTTCCGGAAAAAATATAACTTTACAAATATATAATTAC
Allfam		Allfam_Fam_553_52_1		1		52		0.000000		TCCATTACCTGGGTAAATGGCAGCAGGTAGCTATACGTTGCCCTTTCCCTAA
Allfam		Allfam_Fam_554_52_1		1		52		0.000000		AAAATCGATAATTTTCGTGTGATTTTACTCTAAAAATTCGGATTTTTCGCTT
Allfam		Allfam_Fam_555_52_1		1		52		0.000000		TCCGACACATCGGAACTTGCCGGCGACACGAAAAATTGTGTCGGCGGTGAAT
Allfam		Allfam_Fam_556_51_1		1		51		0.000000		AACCGACGTAGCTTCCGAAGAAGCAGATCAGTCCTAAAGGGGTAAAGTTAT
Allfam		Allfam_Fam_557_51_1		1		51		0.000000		AAGAAGATCGGGTGGTCGACAAGGTCATCGGTTCGCTAGACTGGACTGGTG
Allfam		Allfam_Fam_558_51_1		1		51		0.000000		TTCTTCAGATCCTCCGACTGGTGCTTGTGAAGATGCATCGGATGGATTTGG
Allfam		Allfam_Fam_559_51_1		1		51		0.000000		CAAATCGGCAGACCGGCAATTTGCCGAAATTGAAAATTCCCGGAAAATCGG
Allfam		Allfam_Fam_560_51_1		1		51		0.000000		AGGAGCCCCACTTGCAGCCGAGGAAGGTGGTGAAGGAGGCAACGAAGGAGC
Allfam		Allfam_Fam_561_51_1		1		51		0.000000		AGGACAAGGACATTCTTCAAGTGAATCGAAGGAACACACACCAAAACCTTC
Allfam		Allfam_Fam_562_50_1		1		50		0.000000		TGGCCTAGAACCCCGTTTTTCTGTAGCCTAGACTATCATCTAGAAATCAA
Allfam		Allfam_Fam_563_50_1		1		50		0.000000		GGGCGTGTTTTCACATGCCCCGCCCACAAAATTGATGTTTCCACCAAAAT
Allfam		Allfam_Fam_564_50_1		1		50		0.000000		TTCATAAAAAATATCCAAAAACAGGATAATTTCTTTTCGTATATCAGAAT
Allfam		Allfam_Fam_565_50_1		1		50		0.000000		CTTCGACGGGAAGTCAACAGAAGATATGGGTAGAAGTACCTACCCCAAGA
Allfam		Allfam_Fam_566_50_1		1		50		0.000000		ACGCGTTTTTCTCGTAAAAATCACCAAAAATTGTGTCTAGGGCGCCTCCG
Allfam		Allfam_Fam_567_50_1		1		50		0.000000		GACGCGCTTTTTATCAGATAAAACTGATTTTTTGAATCTGGCGTACCTTC
Allfam		Allfam_Fam_568_50_1		1		50		0.000000		AGAAACGATTAAATAAATTTATTCGTGAATTTTCTTATTAGAAGTCGATG
Allfam		Allfam_Fam_569_49_1		1		49		0.000000		AAACTAGGCAATCAAACTAGTTTTGTGGTTTCTAGGCCATCGGTTGGAA
Allfam		Allfam_Fam_570_49_1		1		49		0.000000		AAAATCAATAATTTTAAATTAGATTATCAATTTTTCTAAATTTTTCCGA
Allfam		Allfam_Fam_571_49_1		1		49		0.000000		GCTACGATATCGTAGCACTTTTTTATTTTTCCATATTCCACCAGAAAAT
Allfam		Allfam_Fam_572_49_1		1		49		0.000000		TGGCCTAAAAACATCAAAATTGGGACTTCTAAGCCATCAACACCCAAGG
Allfam		Allfam_Fam_573_49_1		1		49		0.000000		TAAACATGTTTTTAACATCAAAACAAGTTTTAATAATCAGAATTTATTC
Allfam		Allfam_Fam_574_48_1		1		48		0.000000		ACACTCCTCGCCATCTCCAGCGAAGAACGAGTCCGACTGCTGGACGCG
Allfam		Allfam_Fam_575_48_1		1		48		0.000000		ATGGCTCGGGATGGAAGGAGGAGGACGACAACAACGACTGGATCATGG
Allfam		Allfam_Fam_576_48_1		1		48		0.000000		TTTTAGAAATTTTTGGTTCTGAAATGTCCTATTTTTAAAAATGTGACG
Allfam		Allfam_Fam_577_48_1		1		48		0.000000		TCGTGCTCGACGATGGTACTTCACTAGTTGAACTGGATGGTTCTGCTG
Allfam		Allfam_Fam_578_48_1		1		48		0.000000		TGGCCTAGAAAATGCAAAAATCTGGAAAATTAGACAATTTTGAGTGGG
Allfam		Allfam_Fam_579_48_1		1		48		0.000000		TCAGTTGTAACAAGTTCTCCGTCTGGTCCAATGGCAAATCCAGTGGGA
Allfam		Allfam_Fam_580_48_1		1		48		0.000000		TTTCTAGGCCATCGGGCAAAATAACATGTGGTGGCCTAGAAATCCAAG
Allfam		Allfam_Fam_581_48_1		1		48		0.000000		AATTTAATTTTTGATTTGCCCGTAATTTATATTTTTCTGAAGATGAGC
Allfam		Allfam_Fam_582_48_1		1		48		0.000000		TGCCTACGTGCCTACATAAGAAGCGTAGGTAGCTTCAAAGGTGTTGCG
Allfam		Allfam_Fam_583_48_1		1		48		0.000000		TGCTTGCTTCGGCCTTTCGGCCTAGGCTTGCTGCCAATTACATCGACC
Allfam		Allfam_Fam_584_48_1		1		48		0.000000		GGTGGCCTAGAAATCCAGAAATGCGGAAAACTAGGCCACGGTCTATTT
Allfam		Allfam_Fam_585_48_1		1		48		0.000000		GAGGACAAGGACCAGACTTCGGACCGTCCGGTGATTTACCAGACCGTA
Allfam		Allfam_Fam_586_48_1		1		48		0.000000		CGAAAGCTTATGCGTGCCAAAATCAATACCTGCTAAAATCAAAAACTA
Allfam		Allfam_Fam_587_48_1		1		48		0.000000		TTCACTTGCCTTGCTTCATTATTCCACCTGTTTCATAATTCAACTTGC
Allfam		Allfam_Fam_588_48_1		1		48		0.000000		CTTTATAAAAAACACACCTTATAACCCCCTCCCTTTACAAGCCACTTC
Allfam		Allfam_Fam_589_48_1		1		48		0.000000		GAATTAGAAGCTAAAAAGAAGTCTGAACCAGAAGCAAAGAAAAAAGCT
Allfam		Allfam_Fam_590_48_1		1		48		0.000000		CTTCCTCCTATCCTTCCACTTCCCTCCATTCTTCTCTCCATTCCACCT
Allfam		Allfam_Fam_591_48_1		1		48		0.000000		AGGACAATTCACCGTTCGACTTTTCACCTAATAGGATATTTCACCTAT
Allfam		Allfam_Fam_592_47_1		1		47		0.000000		GTTTCTCTGCGCTCTAACTCCATGACGCAGAGAAGTCAGACACTCTC
Allfam		Allfam_Fam_593_47_1		1		47		0.000000		TTACTGTAGTTTTNGGATTCANTTTTCAAANTTGAAAATANTGAGGA
Allfam		Allfam_Fam_594_47_1		1		47		0.000000		TTTCTAGGCCACGAAAAGTTTGATGGACTAGGTTTTCGATTTTAAGA
Allfam		Allfam_Fam_595_47_1		1		47		0.000000		ACGCGACCGCAACGCGTGCGAGTTATGGCGCCAAGTTAGCAGCCGCG
Allfam		Allfam_Fam_596_47_1		1		47		0.000000		TGGTGCGCCTTAGGCGCTCTAGTGGGAGAGGAGGGGAGGCACAGGGT
Allfam		Allfam_Fam_597_46_1		1		46		0.000000		TTTCTAGGTCATTTTGAAGTGGTGGCCTAACTTTTGCAAATTTGGT
Allfam		Allfam_Fam_598_46_1		1		46		0.000000		TTTCTAGGCCGTATGCTCTTCATGGCCTGGGAATCCCGTTTTTGGG
Allfam		Allfam_Fam_599_46_1		1		46		0.000000		ATCCTTCGGAGCTGAAGGATCAGANNCATCAGGAGGTACCCTTNTG
Allfam		Allfam_Fam_600_46_1		1		46		0.000000		TCAGAAAATGTCCGACAGACATTTTCGAGTACTTCNNAANATGTAT
Allfam		Allfam_Fam_601_46_1		1		46		0.000000		TTTAGGCCAATTTTGACCGGGGGACTAGTTTTCCTGAAATTTGGGT
Allfam		Allfam_Fam_602_46_1		1		46		0.000000		TCGAAAATGGTTGATAACAATTCGTTTCATTATTTTCACTTACATC
Allfam		Allfam_Fam_603_46_1		1		46		0.000000		TCAAAATTTTATGTTTTCTCGCCTAAAAAATTCTTACCCCTATAAA
Allfam		Allfam_Fam_604_46_1		1		46		0.000000		GGGATGTTCATTCCATCTGGGATGAGAGTTTACTCTCATTCCATCT
Allfam		Allfam_Fam_605_45_1		1		45		0.000000		GCATAAGGCGACGCCCTAAAATTAAGACGGGACTTTAGGACACTC
Allfam		Allfam_Fam_606_45_1		1		45		0.000000		GGACCACCAGGACCTCAAGGAGGACGTGGACAAGGCCCAGACTTC
Allfam		Allfam_Fam_607_45_1		1		45		0.000000		CCTGACCAGAACAGGCCAGGCAGGGCTGGTCCAGGCTAGTCCAGG
Allfam		Allfam_Fam_608_45_1		1		45		0.000000		ACACCAGCAGGCCCGTCTGGACCAACCATGACGACAACAAAACCT
Allfam		Allfam_Fam_609_45_1		1		45		0.000000		ACCATCAGGCGGACCACCAGGACCATTTGATCCATCAGGAGCACC
Allfam		Allfam_Fam_610_45_1		1		45		0.000000		ACAACTGAATCAACTGCAGCACCAAGCACATCTACAGAGACACCT
Allfam		Allfam_Fam_611_45_1		1		45		0.000000		CCACCAGCACAGCTTCGAGTACGACAGAGAGCACTTCGACTCCAT
Allfam		Allfam_Fam_612_45_1		1		45		0.000000		GGCACTCTTTTACAGAGATTTTTGAAAATGGTTTAGAAAATGAGT
Allfam		Allfam_Fam_613_45_1		1		45		0.000000		AATTCTGATTTTTAACTGTATTTTTGTATTAGATTTTTAATTAAA
Allfam		Allfam_Fam_614_45_1		1		45		0.000000		AATAATTTAATTATGTTTGGATAAAATTCTGAAATGTATTTTCCG
Allfam		Allfam_Fam_615_45_1		1		45		0.000000		TTATTAATTATTATATTGCATTATTATTCTAATTAACATATTAGT
Allfam		Allfam_Fam_616_44_1		1		44		0.000000		AAATTGGCAAATCGGCAATTTGCCAAAAATCAAAATTTTCCGGA
Allfam		Allfam_Fam_617_44_1		1		44		0.000000		CTGTTTTCTGAGCATTGTAGAATTTCGGATTGATGGCCGAAAGG
Allfam		Allfam_Fam_618_44_1		1		44		0.000000		AAAATGGGTAGTACCCATTTTCNAATCGAAACAAGAAATCTGTG
Allfam		Allfam_Fam_619_44_1		1		44		0.000000		TACAGTAACCCGGATCCCAAAAACCCAAAACTTGGATCATAGGT
Allfam		Allfam_Fam_620_44_1		1		44		0.000000		AAGGTAATCCCCCAAACTCCATGACGTTTGTCGTAGGAGTCCTC
Allfam		Allfam_Fam_621_43_1		1		43		0.000000		TTTGGTTTTTAGGCCTAAACTTTCGAATTTTTGGGACTAAACT
Allfam		Allfam_Fam_622_43_1		1		43		0.000000		GTCAAAAATCCGTAATTTTGATCCGAAATTTCATATTTTTTAT
Allfam		Allfam_Fam_623_43_1		1		43		0.000000		AATTTGGCTGAAATTGCTAGAAAAATAGGATAAAAATGGCGGA
Allfam		Allfam_Fam_624_43_1		1		43		0.000000		CGAGCTCGGCAAACAGCAAATTCGGCAAAATCGGCAAATTTGC
Allfam		Allfam_Fam_625_43_1		1		43		0.000000		AGCAGCCGACAATTGCCGGTTGCCTTAAAATTGAAGTAAATCC
Allfam		Allfam_Fam_626_43_1		1		43		0.000000		CGACAATTTTCGAAGATTTTTTGGTGAAAATTTGGTCATTTTC
Allfam		Allfam_Fam_627_43_1		1		43		0.000000		CAGAAGAAATGAAAAACGATCACTGATCGTTTTTGAGATTCTG
Allfam		Allfam_Fam_628_43_1		1		43		0.000000		GGTTACTGTACTCAGGATCCGAAATTTTGGATTTTCCAAACAA
Allfam		Allfam_Fam_629_42_1		1		42		0.000000		TTAGGCTTAGGCTTAGGTGACAACAAAATCTTAGGCTTCAAC
Allfam		Allfam_Fam_630_42_1		1		42		0.000000		GAGAGCATTTTTTAAATTTCCAAAAGATGCAATTTCTCAATA
Allfam		Allfam_Fam_631_42_1		1		42		0.000000		ATTTTTGACCCAATTATGACCATTTATAGCCAAATTTGAGTC
Allfam		Allfam_Fam_632_42_1		1		42		0.000000		GGTCATTTTTTGACTATTTTAGGCCTATTTTTGGACCAATTA
Allfam		Allfam_Fam_633_42_1		1		42		0.000000		TAGTGATTTTCGGCTCAAAAATCCGCTTTTTGGGGTCAAAAT
Allfam		Allfam_Fam_634_42_1		1		42		0.000000		AAATGACTATTTTCAGCCTAAAACTGGCTATTTTAAGCCTGA
Allfam		Allfam_Fam_635_42_1		1		42		0.000000		GCTTAAAATGACCAATTTTGGATCTAATTTTGCTCATTTTTG
Allfam		Allfam_Fam_636_42_1		1		42		0.000000		TTTTGGACCACTTTGCATGAATTTTGAACCGTTTTCCATGAA
Allfam		Allfam_Fam_637_42_1		1		42		0.000000		GGACCAAATGGACCAAATGGGCCATCAGATCCGAATAAGCCA
Allfam		Allfam_Fam_638_42_1		1		42		0.000000		CCTAGAATTTTTGGCATGGTGGCCTTGATTTTAACAAGACGG
Allfam		Allfam_Fam_639_42_1		1		42		0.000000		CGGCAAATCGGCACGTTGCCAAATTGCCGTTTTTAAAATATC
Allfam		Allfam_Fam_640_42_1		1		42		0.000000		AGGTGCTGCTTCCTTCGGAACATTTTCTTGAGTTGGCTCCGA
Allfam		Allfam_Fam_641_42_1		1		42		0.000000		CAGCGCTAAAAACCATGAAGTCGAACTTTGAACGCTGCTAAA
Allfam		Allfam_Fam_642_42_1		1		42		0.000000		CGCTGCTAAAAAGCGCTAAAATCCAAAATACCAAAAATTTAG
Allfam		Allfam_Fam_643_42_1		1		42		0.000000		ACTGGCTCCAGTCGCGGCTCTTCCTCCTTGCGAAGTCGAAGC
Allfam		Allfam_Fam_644_42_1		1		42		0.000000		GACAAGCTGGAATTCCAATTAACCTCATCCCACCAGTTCCAA
Allfam		Allfam_Fam_645_42_1		1		42		0.000000		CGGAGAGCGGGATGGGGCCGGATTCTGACGATCCTGAGGTTG
Allfam		Allfam_Fam_646_42_1		1		42		0.000000		GACGCGTTTTACATAGAAATAGTGGTTATCTGGGGCACCTTC
Allfam		Allfam_Fam_647_42_1		1		42		0.000000		AAAAATGTCTGAGATCCGTCCAAAACTGACTGAGTTCTGATG
Allfam		Allfam_Fam_648_42_1		1		42		0.000000		CGCGTTTTGATGACTTTTGAGAATGATCTGGCGTGCTGTTGG
Allfam		Allfam_Fam_649_42_1		1		42		0.000000		GGAATAAAATCGCGAGATCGGAACCCCAGAGTACTGAAAAAG
Allfam		Allfam_Fam_650_42_1		1		42		0.000000		TTTACAAATTGTAAAAAGTTTTAATTAAAGCTTTAATTATAA
Allfam		Allfam_Fam_651_42_1		1		42		0.000000		CAGTAATTTTGAAGCATGCTTCAAATTTTTGTAAACATGATT
Allfam		Allfam_Fam_652_42_1		1		42		0.000000		GAAAATAATATATAATCAGTTAGTACAAAATTCGTACTAACA
Allfam		Allfam_Fam_653_42_1		1		42		0.000000		GAAAAAGCCTTCTGGAGTTTCAAGTGAATCGAAAGAACATAC
Allfam		Allfam_Fam_654_41_1		1		41		0.000000		AAGTAACCGTTGAAATTTTCTGGGAACCCGGAAAATTTCCA
Allfam		Allfam_Fam_655_41_1		1		41		0.000000		AAGTCAGATAGGACTTTTGTTCAGGAAGGCCTATTTGACCA
Allfam		Allfam_Fam_656_41_1		1		41		0.000000		CTGACGATTGCTCAGTATTGCACCTAAAAACACTCGTTTTT
Allfam		Allfam_Fam_657_41_1		1		41		0.000000		GACGACAAAATGCACAAAATTGAAACTAATACGCCAGAGTT
Allfam		Allfam_Fam_658_41_1		1		41		0.000000		CGGAAAATCGAGTTCTCGAATTTTTTCTCGACTTTTTTTTC
Allfam		Allfam_Fam_659_41_1		1		41		0.000000		TCCCGTTTTCCCGTTTTTAAAATTTTCACGGGAACGGGAAT
Allfam		Allfam_Fam_660_41_1		1		41		0.000000		AAAACGGGATAATTTTGAACAATTTTGAATTAAATCTCTCA
Allfam		Allfam_Fam_661_41_1		1		41		0.000000		TTTTTTGGGGAAAAATTAGACTTTTTGAGGGAAAAAATGCC
Allfam		Allfam_Fam_662_41_1		1		41		0.000000		TCGGAGAATCGGATATCCGACTTTTTCTCCGAAAAGAAAAG
Allfam		Allfam_Fam_663_41_1		1		41		0.000000		AAAAACGCGTCACAGGTGCCCCCGATTCACCTTTTTTGTCA
Allfam		Allfam_Fam_664_41_1		1		41		0.000000		TCTTAATTTTAATTTATTAAAATAAAAACATATCTTCTCTC
Allfam		Allfam_Fam_665_41_1		1		41		0.000000		CGGGAAACGGTAATTTCGGGAAATTACAAATTCCCGAATAT
Allfam		Allfam_Fam_666_41_1		1		41		0.000000		GCCCCCGACCTAAGTCAGTAAGGCTGCCACCATTGCATCAA
Allfam		Allfam_Fam_667_41_1		1		41		0.000000		AATTCCGGAAAGTTGTGATTTATTTTACAATTTGCGAATAG
Allfam		Allfam_Fam_668_41_1		1		41		0.000000		ATAGAGGGTTATTATAGCGAGAGTTTACATTAGTTTCTTAA
Allfam		Allfam_Fam_669_40_1		1		40		0.000000		TTTCCGTTTCCGTTTCCGGCGGAAATATTTTTCTGGAAAT
Allfam		Allfam_Fam_670_40_1		1		40		0.000000		GTAGTGACGTAGGGACGTAGGCACGTAGGCTCGTAGGCAT
Allfam		Allfam_Fam_671_40_1		1		40		0.000000		TGGGCGGGGCTTAGACTGCAACTCCGCTCCTTTTCGAATG
Allfam		Allfam_Fam_672_40_1		1		40		0.000000		GGATGTCCGGATGTCCAGGAATCTGTCTGTCTGTACTCCA
Allfam		Allfam_Fam_673_40_1		1		40		0.000000		AATTTTCTCGAATTTTCTAGAAAGTTCTGGAACATTCCAG
Allfam		Allfam_Fam_674_40_1		1		40		0.000000		TANTTTTTAATGTGACCTACTTAAAAAGTAGGTCATGACC
Allfam		Allfam_Fam_675_40_1		1		40		0.000000		AATTGATTTGTTTAGACTGAAATAAATGTTTTTTTGGAAA
Allfam		Allfam_Fam_676_40_1		1		40		0.000000		GGAATTTTTGATTTTCCGGCTATGAAAACCGAAACAAATC
Allfam		Allfam_Fam_677_40_1		1		40		0.000000		AAAATCCACGTAGATTATCGATTTTTCATAGAATTTTGCA
Allfam		Allfam_Fam_678_40_1		1		40		0.000000		CCAATTTTTTGGGCAAAAAATCAAAAATTCTGAATTTTGG
Allfam		Allfam_Fam_679_40_1		1		40		0.000000		AATGGGCGCCGGTTTCGCTTTGAGCGATTCCTTACCCTTA
Allfam		Allfam_Fam_680_40_1		1		40		0.000000		AAACTGAGACTCATTGACAGATAACCATATGAAATGTCAG
Allfam		Allfam_Fam_681_40_1		1		40		0.000000		CCCCCCCGAAAAAAAAATTTTCGGGAACAAAGCGGAGACA
Allfam		Allfam_Fam_682_40_1		1		40		0.000000		TTTAGCGCTGACTAGCAGCGCTAAAAACGAAAATTGGACT
Allfam		Allfam_Fam_683_40_1		1		40		0.000000		ACACGCCAGATTTCGGGTTTTCAGAAAAAACGCGCCAAAA
Allfam		Allfam_Fam_684_40_1		1		40		0.000000		TTTGATATTTTGAGTTTGGTAACGAGGTTTGAGAGTTGAT
Allfam		Allfam_Fam_685_40_1		1		40		0.000000		ATTTTTGGCTCAAAATCAGAACTTCTAGCTCACAAACAAG
Allfam		Allfam_Fam_686_40_1		1		40		0.000000		ATTTTGGTCTGAAAATTGGATTTTTGACCTAAAAATCACC
Allfam		Allfam_Fam_687_40_1		1		40		0.000000		TTAATCATTATCTTCTATTCAACGGATAATAGGGCTAATT
Allfam		Allfam_Fam_688_40_1		1		40		0.000000		TAATTAAGAAATATATTCCGGAAAACACATACTAAAATTT
Allfam		Allfam_Fam_689_40_1		1		40		0.000000		CCTATATTGAAAATCTGAGATATTTTAGATAAGATATAGG
Allfam		Allfam_Fam_690_40_1		1		40		0.000000		CAGAATTTAATATAAACATTAAAATTGAAGAAGTAAAAAT
Allfam		Allfam_Fam_691_40_1		1		40		0.000000		AAACTTAAGTTTGCGTTTTCTGATTTAGTAAATAATTTTA
Allfam		Allfam_Fam_692_40_1		1		40		0.000000		AAATTTTGAGTTATAGGGGTTTGAAATTTTTTATAGGCGA
Allfam		Allfam_Fam_693_40_1		1		40		0.000000		CCGAGACGGCAAAGGTATTGACACATCTACTAACAAGTAT
Allfam		Allfam_Fam_694_39_1		1		39		0.000000		TCTGTTCCTCTTAAAGGATCTGACTACTTTAGAATTTTG
Allfam		Allfam_Fam_695_39_1		1		39		0.000000		GATGTGCAGGTTCCTATCACTGCAGTAACTATATAGTTA
Allfam		Allfam_Fam_696_39_1		1		39		0.000000		TTCCAGAAAGTTCCAGAACCTCCAGGAAAGCTCCAAAAG
Allfam		Allfam_Fam_697_39_1		1		39		0.000000		TCCGGATATCCGGATATCAAGATAACAAAAGTCTGTGTG
Allfam		Allfam_Fam_698_39_1		1		39		0.000000		CAGGCCTATTCGGGCTGCTCCAGGACAATTCAAACTAAA
Allfam		Allfam_Fam_699_39_1		1		39		0.000000		GGTTACTAACCTGCAAGATTTTTTTCTGATTTTCTAGCA
Allfam		Allfam_Fam_700_39_1		1		39		0.000000		TGCCACGTGGCTGCTGCTGGTGCTGCTGGTTCTGATAAT
Allfam		Allfam_Fam_701_39_1		1		39		0.000000		TTATGAAAAAGTGGCTCTAGAGCCACCAGAAATACCAGT
Allfam		Allfam_Fam_702_39_1		1		39		0.000000		GTAATTTATAATTTTTTAAAGATGAATAATAGATTGCCC
Allfam		Allfam_Fam_703_39_1		1		39		0.000000		TTTAGTCCCAGTGATATATCTGACACACTTTAGGCCCCG
Allfam		Allfam_Fam_704_39_1		1		39		0.000000		GTAGTCGGAGTAGTCGGAGTAGTTGGAGTAGACTTCATG
Allfam		Allfam_Fam_705_39_1		1		39		0.000000		TGGTACGGTAGTTGTAGTGGTAGTGGAGGTTGTTGTAGG
Allfam		Allfam_Fam_706_39_1		1		39		0.000000		ATTGATACTTTGTCGGGTTTAGATCATCGGCCGAGCTTC
Allfam		Allfam_Fam_707_39_1		1		39		0.000000		TTCCCTTAGTTGGATGATGGACTCACCCACGAGACCTGT
Allfam		Allfam_Fam_708_39_1		1		39		0.000000		ACATTACTTCAATCATCATTTGATCCTTTGCCCTTAGTT
Allfam		Allfam_Fam_709_39_1		1		39		0.000000		AGACTACTGTAGGTTACGGCAATTGCTACAGTAACCCGG
Allfam		Allfam_Fam_710_39_1		1		39		0.000000		TGCGTGCTGGACTGCACTAAAGGCAGCAGCATCAACANA
Allfam		Allfam_Fam_711_39_1		1		39		0.000000		CCTTCAGCCCATGTCCCCTCCACACTACACTCCATGTTC
Allfam		Allfam_Fam_712_39_1		1		39		0.000000		AGGGTATTTAATAAATACCCTATTTCTGCTAATAGAAAT
Allfam		Allfam_Fam_713_39_1		1		39		0.000000		CCAACTACAACCCCGGCTGAAGAGACTACCACACCAGCT
Allfam		Allfam_Fam_714_39_1		1		39		0.000000		AAAGTTTCAGAATAAGTTGGAAATTGTGTTTTAAAGGAA
Allfam		Allfam_Fam_715_38_1		1		38		0.000000		TGGTACCATAGGTTTTCAATAGTTCCATGGAGTTTAAA
Allfam		Allfam_Fam_716_38_1		1		38		0.000000		CGCAAAGGCACCAAAAATGCGTCAAGACACTAGAAAAG
Allfam		Allfam_Fam_717_38_1		1		38		0.000000		AGCCGATCGGCGATCGGCTAGTGTGGTTCGGATGTGTC
Allfam		Allfam_Fam_718_38_1		1		38		0.000000		TAGGCCATCAGTGAAAACCTATGTGCTCGGTGAAAAGT
Allfam		Allfam_Fam_719_38_1		1		38		0.000000		AAACCCTGGAGCTTGCTTTAGCCCCGCCCATAGGCTTC
Allfam		Allfam_Fam_720_38_1		1		38		0.000000		ACCTTTGACGCGCTTTCTACTTTTTGACGATCTGGCGC
Allfam		Allfam_Fam_721_37_1		1		37		0.000000		GACACCACCCTCTGGCGCCCGTCTCCACCCTCAGCGA
Allfam		Allfam_Fam_722_37_1		1		37		0.000000		GGACAACTGAGAAAAATTTGTTTTCACCAAAACAGAT
Allfam		Allfam_Fam_723_37_1		1		37		0.000000		TTTTTAAAAAATTGATAAAAATATATAAAAGCTGATT
Allfam		Allfam_Fam_724_37_1		1		37		0.000000		TTTTTAGTGAAAAGCCAGTATTTCAGAAATTGGCAAA
Allfam		Allfam_Fam_725_37_1		1		37		0.000000		CAAATTGGCAAATTGGCAAAAAATGTTAAATTCTCGC
Allfam		Allfam_Fam_726_37_1		1		37		0.000000		ATCCTGGATCCAGTTACAGTAACCCCCAAGATCTAAG
Allfam		Allfam_Fam_727_37_1		1		37		0.000000		TTAGGCTCCGCCTTCTTGAAAAAGAGGGTGGGGCTAA
Allfam		Allfam_Fam_728_37_1		1		37		0.000000		TTCGGACTAGAAAGTAGGCTGGAAGGAACATGTTCCC
Allfam		Allfam_Fam_729_37_1		1		37		0.000000		ATTCTGATTTTAATGTTTTAAAAAATGTTTTAATTTA
Allfam		Allfam_Fam_730_37_1		1		37		0.000000		GAAAACATTATTATATTTAAATAAAAAAAATTTTACG
Allfam		Allfam_Fam_731_37_1		1		37		0.000000		TTTTCCGGAAGATTAATATTCATTGTTTTACATTTAA
Allfam		Allfam_Fam_732_37_1		1		37		0.000000		AAGTAAATCAGACTTCTAGACTGTCAAAATAAACTTA
Allfam		Allfam_Fam_733_36_1		1		36		0.000000		CCGCCCACTTCAATCTGAATCGAAGTTTGTTAGGCT
Allfam		Allfam_Fam_734_36_1		1		36		0.000000		GCGCTCTATTGAGAATATTGGGAAATTCGAGAAAAT
Allfam		Allfam_Fam_735_36_1		1		36		0.000000		ATTGACAATTTCCAGAAAACCATGCAAAAGCGCTCT
Allfam		Allfam_Fam_736_36_1		1		36		0.000000		CCGAGCCGACTACCACCACTGTCCCGACGACTACTA
Allfam		Allfam_Fam_737_36_1		1		36		0.000000		TCCGGATGTCCGGATGTCTGTCTGTGGGTAGGTTTA
Allfam		Allfam_Fam_738_36_1		1		36		0.000000		CCCTACAGTAATCCTTTTGATTTTCAATTAATTCTT
Allfam		Allfam_Fam_739_36_1		1		36		0.000000		TACTGTAGAAAAAAGGGAATTTTCAAAATCAAGAAC
Allfam		Allfam_Fam_740_36_1		1		36		0.000000		GGAGCTCCAGGAGCCCCAGGACAAGGATCAGGAGCC
Allfam		Allfam_Fam_741_36_1		1		36		0.000000		GCAGGAAATTTAAAAAATGTTGAACAACATTTTTTG
Allfam		Allfam_Fam_742_36_1		1		36		0.000000		GATATTTTCATGTTCGGCAAAAGTACCGATTTGCCA
Allfam		Allfam_Fam_743_36_1		1		36		0.000000		CCTTTGTCACCCTTTGATCCAGGAGTTCCATCGGCC
Allfam		Allfam_Fam_744_36_1		1		36		0.000000		GGGTACTGTAGCCTCAGGATCCTAATTTTTGGATTG
Allfam		Allfam_Fam_745_36_1		1		36		0.000000		ACCAAGGAGGCCGAGACTCCAAAAGTGAAGCGCGAC
Allfam		Allfam_Fam_746_36_1		1		36		0.000000		GCTACAGTACCACATATCCTATGTATTTCGGCTCCT
Allfam		Allfam_Fam_747_36_1		1		36		0.000000		TTTCCGTCAATTTTTGAGATTTGGTCCAAGTGGTCT
Allfam		Allfam_Fam_748_36_1		1		36		0.000000		AAATCAGAATTTCATGCAAACAGTAATGAATTAAGA
Allfam		Allfam_Fam_749_36_1		1		36		0.000000		GCTAGGTAATAATTTTATTAAGTTAGGTATTATTAA
Allfam		Allfam_Fam_750_36_1		1		36		0.000000		CGTCGTAGCTGGGCTTGTAGCTCGGTTTGTAACCTT
Allfam		Allfam_Fam_751_35_1		1		35		0.000000		TACTGTAGCTGGCTTCCTGCCTATCCTACCAGGAT
Allfam		Allfam_Fam_752_35_1		1		35		0.000000		TACAGTAATCCTTTGGAATTGGTAAATAAAAAATC
Allfam		Allfam_Fam_753_35_1		1		35		0.000000		TGGCCTAGAAAACCAAATATTGCAATTCTCAGCCA
Allfam		Allfam_Fam_754_35_1		1		35		0.000000		GGGCCCTTCTATTACAGGGGCCTTTCAATTAGAGG
Allfam		Allfam_Fam_755_35_1		1		35		0.000000		GTAATAAGAAAATTTCAAACTTTTTTCACGAGTAT
Allfam		Allfam_Fam_756_35_1		1		35		0.000000		CAAGTAGATTCTTTCCGCCGGTTCGATTTTCTCCA
Allfam		Allfam_Fam_757_35_1		1		35		0.000000		TTTGCCGGAAATGTTGAACTCTGAAAATTTTCGGG
Allfam		Allfam_Fam_758_35_1		1		35		0.000000		CGGCAAATTGCCGATTTTCCGAATTTCCCGGAAAT
Allfam		Allfam_Fam_759_35_1		1		35		0.000000		GCCGGCGGCTGCGAGACATGTTTAGCGACGTGTGC
Allfam		Allfam_Fam_760_35_1		1		35		0.000000		CATAGACGGTAAGTTTATGAATGAGTAACAAAACC
Allfam		Allfam_Fam_761_35_1		1		35		0.000000		ACGCTGCGAGCTCACTAGCAACCTGCTATCTTTAG
Allfam		Allfam_Fam_762_35_1		1		35		0.000000		TCTGATTTGACGTTACGATATTGAGAAGAGAAATT
Allfam		Allfam_Fam_763_35_1		1		35		0.000000		AAAAATCCAATTACTCTAAATTTACAGTAAGTACA
Allfam		Allfam_Fam_764_35_1		1		35		0.000000		AAAAAAGTCCCTACTTGACTTTATGTCAGGGGCAA
Allfam		Allfam_Fam_765_35_1		1		35		0.000000		TTATTTAAAAATGTATTTCATTTACAAATTCAAGT
Allfam		Allfam_Fam_766_34_1		1		34		0.000000		TTTGTTCCCGGAACGAAAATATAGACTGCTAAAA
Allfam		Allfam_Fam_767_34_1		1		34		0.000000		TGAAATTCTGAAAATTATGAAAACTCAAATAATC
Allfam		Allfam_Fam_768_34_1		1		34		0.000000		ACTCGGAATAAGTAGTACCAATTCGATACTACTT
Allfam		Allfam_Fam_769_34_1		1		34		0.000000		CTAAGCCTAAATAGCGAACGCTCGCCACTGACGC
Allfam		Allfam_Fam_770_34_1		1		34		0.000000		GAAAATTCAACTGTTTTGGGGAAATTTTAACCGG
Allfam		Allfam_Fam_771_34_1		1		34		0.000000		CGGCAAATTTCCCAAGCTCGGCAAACCACCAATT
Allfam		Allfam_Fam_772_34_1		1		34		0.000000		AAGTATTTTTGCCGGTTTTTTTGCCGAAATTTCC
Allfam		Allfam_Fam_773_34_1		1		34		0.000000		TAAAAACAGAACATTTTCTATAAAATTGAGTTCC
Allfam		Allfam_Fam_774_34_1		1		34		0.000000		GAGATGAAAATGAAAATGGTTGTCAATCATTTTC
Allfam		Allfam_Fam_775_34_1		1		34		0.000000		GAAATTTTTGTAGCCGGGTAATCATGCTGAGTGA
Allfam		Allfam_Fam_776_34_1		1		34		0.000000		TGCCCCATGCCTCAATCGGCTTGCGGGTCTTTCG
Allfam		Allfam_Fam_777_34_1		1		34		0.000000		TTTACAAATCATATATTCTGATTTAAATTATAAT
Allfam		Allfam_Fam_778_33_1		1		33		0.000000		CTATTTTCTCAAGCGCTACTGGGTGTTCGACTG
Allfam		Allfam_Fam_779_33_1		1		33		0.000000		CTGAATATTTTCGACGAAAAATTCAAATTTTCT
Allfam		Allfam_Fam_780_33_1		1		33		0.000000		AGCAGCCGACACCTGCCGGGTCGCTACAGTTTT
Allfam		Allfam_Fam_781_33_1		1		33		0.000000		CTACAGTAACCCAACAGTACCACTAAAGTATTT
Allfam		Allfam_Fam_782_33_1		1		33		0.000000		AACCAATCAGCAATGAGCTCTGCCCATTTCTCA
Allfam		Allfam_Fam_783_33_1		1		33		0.000000		TTTTAAAATTCGGCAAAGTTAGCAAATTGCCGG
Allfam		Allfam_Fam_784_33_1		1		33		0.000000		CTAAGGACAAAATGGGAGACGCCTGGGACACCA
Allfam		Allfam_Fam_785_33_1		1		33		0.000000		ATATCACTATTGATCTTAATTACTCGCTAGAAC
Allfam		Allfam_Fam_786_33_1		1		33		0.000000		AGGTAGTCTACTATTTTCGGTTTTTCTCATTTT
Allfam		Allfam_Fam_787_33_1		1		33		0.000000		GGGGCGGAGCTTCAGTACTACTATAAGCCTAAG
Allfam		Allfam_Fam_788_33_1		1		33		0.000000		GAGTTCCCTCAGTTTGAGACAATGTTGCTCCAG
Allfam		Allfam_Fam_789_33_1		1		33		0.000000		TTTTGCTATTTTTCTATTTTTCACAAAACAGAA
Allfam		Allfam_Fam_790_33_1		1		33		0.000000		ATCAGAATTAAAACAAACTGTAGAAAAATAAAT
Allfam		Allfam_Fam_791_33_1		1		33		0.000000		TATAAGCAAGTTTTAATTTAAATAGGGAACGTT
Allfam		Allfam_Fam_792_33_1		1		33		0.000000		CTGGTCCATCAACACCTGCTCCAACAGGAACTC
Allfam		Allfam_Fam_793_32_1		1		32		0.000000		ATAGCAGTTGATCCATAGCAGAAGAGCCAAAT
Allfam		Allfam_Fam_794_32_1		1		32		0.000000		ATGGTTTTTACAAATGAAAAAACATAAAACTC
Allfam		Allfam_Fam_795_32_1		1		32		0.000000		GGCCTAGGATTTTTCTAGGCCACCGGGACCAT
Allfam		Allfam_Fam_796_32_1		1		32		0.000000		ATTCTCAGATTCTCAGATTCTGAAGTTGCGGA
Allfam		Allfam_Fam_797_32_1		1		32		0.000000		CTACAAACTACAAGTTTTGGGCGCTGCTAAGA
Allfam		Allfam_Fam_798_32_1		1		32		0.000000		CCAATTTTTANGCTAAAAATCNCTTAAAAACT
Allfam		Allfam_Fam_799_32_1		1		32		0.000000		CGACCTGCGACCTAGCGACCTAGGTCGCATTG
Allfam		Allfam_Fam_800_32_1		1		32		0.000000		CAGAAGCTGTCGAAAACTCAAACTTTCCTCGA
Allfam		Allfam_Fam_801_32_1		1		32		0.000000		AACTCGGCCACCAATATTCTCAAACTTAAGAA
Allfam		Allfam_Fam_802_32_1		1		32		0.000000		GCACCAAATATCACCAATTTAGCACCGATAGA
Allfam		Allfam_Fam_803_32_1		1		32		0.000000		CCAACAGTACCCCCTTAGGACCCCTTAGGACC
Allfam		Allfam_Fam_804_32_1		1		32		0.000000		GGCACCGCCCACCTCTCGCATTTTCGAGAATA
Allfam		Allfam_Fam_805_32_1		1		32		0.000000		AAATTTATGAAAATTTAGGCCCATTTTGCCCA
Allfam		Allfam_Fam_806_32_1		1		32		0.000000		TCTGGACTGGTGTAGTAGAGCTGCTTGGAGGT
Allfam		Allfam_Fam_807_32_1		1		32		0.000000		CAGCGCTAAAACCGGAATTTAGCGCTGGCTAG
Allfam		Allfam_Fam_808_32_1		1		32		0.000000		TCTGTCTGTCTGTGTGTCTGTCATTCCCGATG
Allfam		Allfam_Fam_809_32_1		1		32		0.000000		AGGGACAGGACTCTAATGGTTTTTAATCTTAA
Allfam		Allfam_Fam_810_32_1		1		32		0.000000		ATACAAACCTTCCGGAAAATATTATAATTAAA
Allfam		Allfam_Fam_811_32_1		1		32		0.000000		TTACCGAACGAACGGGCAGGAAGAAATCTCCC
Allfam		Allfam_Fam_812_32_1		1		32		0.000000		TTCCAACTTTCCTGGAATATTTATTTTTACAA
Allfam		Allfam_Fam_813_32_1		1		32		0.000000		GGGCATTAGTTATTCGAGATGGCAATAAAGGG
Allfam		Allfam_Fam_814_32_1		1		32		0.000000		GGGTAATTATTTTTTCAACCTCTTGCTGGAGG
Allfam		Allfam_Fam_815_32_1		1		32		0.000000		AACAATTTTTCTGATTATTTTTTTTAATTTCC
Allfam		Allfam_Fam_816_31_1		1		31		0.000000		AGGGTCTAGGGTCCAGGGTAGCCTAGGTCCC
Allfam		Allfam_Fam_817_31_1		1		31		0.000000		TTTATTCGAGTGCAAAGTGAGTTCATATATT
Allfam		Allfam_Fam_818_31_1		1		31		0.000000		ATTCCGGATTCCGGATTCTGTCCATTTTTTC
Allfam		Allfam_Fam_819_31_1		1		31		0.000000		GTTGCAAAATGCCTGGTTCTATAACGTCACG
Allfam		Allfam_Fam_820_31_1		1		31		0.000000		TTTCAGCGATCCTCAGCTATTTTTAGGCATG
Allfam		Allfam_Fam_821_31_1		1		31		0.000000		AGCGATTTTTCTAGGAATTTTGAGGTTTTTA
Allfam		Allfam_Fam_822_31_1		1		31		0.000000		AAAATCATGATTTTTAGGTTAAAATTGACCG
Allfam		Allfam_Fam_823_31_1		1		31		0.000000		GCAGTAGCAAATTCGGTGTTACTACTGCTTA
Allfam		Allfam_Fam_824_31_1		1		31		0.000000		TAAATATTTAGCAGACCAAAGTTGGGTATGC
Allfam		Allfam_Fam_825_31_1		1		31		0.000000		TTCTGAAAGAGCTTAAAATTTACTACAAAGT
Allfam		Allfam_Fam_826_31_1		1		31		0.000000		AGAGATGAGTTGTCGAGCGAGACCTCAGAAG
Allfam		Allfam_Fam_827_31_1		1		31		0.000000		GGTTACTGTAACTCAATCCTAGGATTCTTCG
Allfam		Allfam_Fam_828_31_1		1		31		0.000000		CGATTTTCTGGAAAAAAAAACTAAAAAATTC
Allfam		Allfam_Fam_829_31_1		1		31		0.000000		CTGAAATTCCAATTTTCCACAGTAAAAATGC
Allfam		Allfam_Fam_830_31_1		1		31		0.000000		GTGACGTCACTTTTTTTGCCGAAAACCAAGT
Allfam		Allfam_Fam_831_31_1		1		31		0.000000		GCTGATTGGTCGGCATGGTCTGCTCATCATC
Allfam		Allfam_Fam_832_31_1		1		31		0.000000		TGCGTCGGAAATGCATTCTTATCATCAGCGG
Allfam		Allfam_Fam_833_31_1		1		31		0.000000		TCCGATGCATTGCCGATAATTGCCACCTGGT
Allfam		Allfam_Fam_834_31_1		1		31		0.000000		TCTGAGCTACAGTACTCCTGTCAAGAACAAT
Allfam		Allfam_Fam_835_31_1		1		31		0.000000		GCAGCCGACAGTTCACTAGTCGAAACTACAA
Allfam		Allfam_Fam_836_31_1		1		31		0.000000		TTGGCCCAGAGCTCTCTTGACCTAAGCCCCC
Allfam		Allfam_Fam_837_31_1		1		31		0.000000		GTAAGAAAATTAGAAATCCATAGAATCTGAT
Allfam		Allfam_Fam_838_31_1		1		31		0.000000		AAGAAAGAATGGTGGAGAAAGTCATAAAGAA
Allfam		Allfam_Fam_839_31_1		1		31		0.000000		TGACGCGTTTTTCAACTCCCTGGGATACCGT
Allfam		Allfam_Fam_840_31_1		1		31		0.000000		AAAACGGGATAATTTTGAACTAAATCTTACA
Allfam		Allfam_Fam_841_31_1		1		31		0.000000		GGACCCAACTCGAGTGTTGGCAACTCCAAAA
Allfam		Allfam_Fam_842_31_1		1		31		0.000000		GGGCGGAGTTTGTGCCAAAATACGGAAAAAT
Allfam		Allfam_Fam_843_31_1		1		31		0.000000		TGTCATTTCTGACTGAAATTAGCTCAGAATT
Allfam		Allfam_Fam_844_31_1		1		31		0.000000		TACGCTGCGAGTTTGCAAGCATTTTGAAAAA
Allfam		Allfam_Fam_845_31_1		1		31		0.000000		TTTTCATCGATTTTTGATGGGAAAATCGGGG
Allfam		Allfam_Fam_846_31_1		1		31		0.000000		TTTCAGCTTTTTTGACTCAAACTTTCTCGGT
Allfam		Allfam_Fam_847_31_1		1		31		0.000000		AAACTTGAAAAAATACCATTTTTGAGCCCAA
Allfam		Allfam_Fam_848_31_1		1		31		0.000000		TTCATTATTCAACTTGTTTCACTTGCCTTGC
Allfam		Allfam_Fam_849_31_1		1		31		0.000000		TACAAATTGTAAAAAAATTTATTAATAAAAC
Allfam		Allfam_Fam_850_31_1		1		31		0.000000		TAATTGTAATTTTGTTTTCCGGATCTTTTAA
Allfam		Allfam_Fam_851_31_1		1		31		0.000000		AACCGAAAACCGGGGGTCCAAAAATCGGACT
Allfam		Allfam_Fam_852_31_1		1		31		0.000000		TGATTTGTTCTGGTTGATTCTGGTACAGTTC
Allfam		Allfam_Fam_853_30_1		1		30		0.000000		ATCGGGGACCGAAAAATCGTGGCCCGAAAA
Allfam		Allfam_Fam_854_30_1		1		30		0.000000		ATACATCTGCATGTATTAGGGAAGTCGCTA
Allfam		Allfam_Fam_855_30_1		1		30		0.000000		CCTAATACCTTTTTGGGTATCAGCGAGTCT
Allfam		Allfam_Fam_856_30_1		1		30		0.000000		GTTCTTAGATCCAAATTTAGAGTTAGTGGA
Allfam		Allfam_Fam_857_30_1		1		30		0.000000		AAATCTATGCGCTTTAGAACCACAAACTCA
Allfam		Allfam_Fam_858_30_1		1		30		0.000000		GCCAATTTAAGCCGAACGTATTCAATTCGG
Allfam		Allfam_Fam_859_30_1		1		30		0.000000		TTGTTGGAACCGTCGTAGTTTCAACGGTAG
Allfam		Allfam_Fam_860_30_1		1		30		0.000000		TAAGCCTAAGATTATGAAGTAGTTCAAGCG
Allfam		Allfam_Fam_861_30_1		1		30		0.000000		GTCGTTGGAACAGTAGTGGTAGCCACAGTT
Allfam		Allfam_Fam_862_30_1		1		30		0.000000		CCGCTTGATGAAGAAGTTTCTGAGACTGAG
Allfam		Allfam_Fam_863_30_1		1		30		0.000000		CCTAAGCCTAAGCCTAAGCTTCAGTCGTGA
Allfam		Allfam_Fam_864_30_1		1		30		0.000000		TAAAAAGTGACTCCTCCATGTAAGTGACCA
Allfam		Allfam_Fam_865_30_1		1		30		0.000000		TTTGGGAATGATTAGGTGCCGAGGGAAAGT
Allfam		Allfam_Fam_866_30_1		1		30		0.000000		AAGTTGCCCAATGCTCGGCAAGCAAAAGAC
Allfam		Allfam_Fam_867_30_1		1		30		0.000000		TAAGCCTAAATCTATACCTAAGCCGGGGTC
Allfam		Allfam_Fam_868_30_1		1		30		0.000000		GGTGATAGTTGAAGCTGGAGTAGGTTCAGA
Allfam		Allfam_Fam_869_30_1		1		30		0.000000		TTCTAGAACCACCTATTCCAGATCTGGACG
Allfam		Allfam_Fam_870_30_1		1		30		0.000000		TCTAATAGCTCAAAAAATGGGTCCCAATGT
Allfam		Allfam_Fam_871_30_1		1		30		0.000000		CTGGAACTTTCTAGAACGTTGTGGACTTTT
Allfam		Allfam_Fam_872_30_1		1		30		0.000000		TTTCTAGAAAAATCTGGAAACTTCTAGAAT
Allfam		Allfam_Fam_873_30_1		1		30		0.000000		AATTTGATTATTTCCGAATTTTTTAGCGAA
Allfam		Allfam_Fam_874_30_1		1		30		0.000000		TGGTGGAACTGGATTCGGCAGTGGAAATGC
Allfam		Allfam_Fam_875_30_1		1		30		0.000000		GAAAAATTGATCTACAGCGAGATTTGGAGT
Allfam		Allfam_Fam_876_30_1		1		30		0.000000		CAAACTACAGTAGCACTGTAGTACCATAAC
Allfam		Allfam_Fam_877_30_1		1		30		0.000000		TATGAAAGATCCTTCGATCAAGAAGTCACG
Allfam		Allfam_Fam_878_30_1		1		30		0.000000		AAAATCAAAAATTAGATGAATTTTCGAATA
Allfam		Allfam_Fam_879_30_1		1		30		0.000000		TTTTTCAACTTTTTCAGTTGAAGATTCCAT
Allfam		Allfam_Fam_880_30_1		1		30		0.000000		ATCTACTTTTTCAGATTCCGTCGAAACTTG
Allfam		Allfam_Fam_881_30_1		1		30		0.000000		ACTACCCAACCGGCTCCGGCAACTAGTCCG
Allfam		Allfam_Fam_882_30_1		1		30		0.000000		AGGATCAGTCCACGAGGAGCCCACAGCCGG
Allfam		Allfam_Fam_883_30_1		1		30		0.000000		AAAAAGGATCAAAAGAAACCCGCCGAAGAG
Allfam		Allfam_Fam_884_30_1		1		30		0.000000		ATGAAATTATCATGTTTTTGGATATTTTTA
Allfam		Allfam_Fam_885_30_1		1		30		0.000000		CGAGGAGCTCAGAATCTGAGGAGGAGAGCA
Allfam		Allfam_Fam_886_30_1		1		30		0.000000		TATTGGTTAAAATAGGTTAATAAACAGTAA
Allfam		Allfam_Fam_887_30_1		1		30		0.000000		AGTCCTACAGTAACCCAGAACTTGAGGAGG
Allfam		Allfam_Fam_888_30_1		1		30		0.000000		CTCCAGAATCCTCCAGAAGACGTCACGACA
Allfam		Allfam_Fam_889_30_1		1		30		0.000000		ATAATTTAAAAAATTTTACTAATTTTTTAA
Allfam		Allfam_Fam_890_30_1		1		30		0.000000		TTTCCGGAAATCGTACAAAAATTTTTGTAC
Allfam		Allfam_Fam_891_30_1		1		30		0.000000		TCCGGAAAACTTAAAAGAAAATTAGATATT
Allfam		Allfam_Fam_892_30_1		1		30		0.000000		GATGGATTTTGAGTCGTTGGAGCTGCTGTC
Allfam		Allfam_Fam_893_30_1		1		30		0.000000		TAAACTTAAAATGAAGCTTATTTTCAAGTT
Allfam		Allfam_Fam_894_30_1		1		30		0.000000		TCCTTTAACTTCTTCTGTAGTTCCCTCTTT
Allfam		Allfam_Fam_895_30_1		1		30		0.000000		GTTTATTTAAAATCAGAATTTGTAATTCAG
Allfam		Allfam_Fam_896_30_1		1		30		0.000000		AATTCTGATTTCCGGAATAAGTTTATTTGA
Allfam		Allfam_Fam_897_30_1		1		30		0.000000		CTAGCACAGCTGGCACATCAACTGAAGCAC
Allfam		Allfam_Fam_898_30_1		1		30		0.000000		AATAATTTTCCGGAAAGGTAAATAAATGTA
Allfam		Allfam_Fam_899_30_1		1		30		0.000000		AGTGGACTTAGCAGCCTTGGAAATGGCCTT
Allfam		Allfam_Fam_900_30_1		1		30		0.000000		GAGGAAGATGAATCTGGGGTCAGTGAAGAC
Allfam		Allfam_Fam_901_29_1		1		29		0.000000		AACGCTGCGTTCCAGCGTTCAAAAGTTTC
Allfam		Allfam_Fam_902_29_1		1		29		0.000000		GACATTGGCCCTGAATTCAAATAGAAATT
Allfam		Allfam_Fam_903_29_1		1		29		0.000000		AGAGTCACCAGAGTCACCCCAGAGTCAGT
Allfam		Allfam_Fam_904_29_1		1		29		0.000000		CGGGCCAATTCGGGCCATTTTAAACCAAC
Allfam		Allfam_Fam_905_29_1		1		29		0.000000		TTTCTAGGCCACCAAATCAAAAATTTGAG
Allfam		Allfam_Fam_906_29_1		1		29		0.000000		GCCTAAACAGCCTAAATCGGCCCAAATCG
Allfam		Allfam_Fam_907_29_1		1		29		0.000000		GCAGACCAGACGGTAAAAATTGGAGCTAA
Allfam		Allfam_Fam_908_29_1		1		29		0.000000		TTTGGGTCTGCTTATTATTTCCCATACCG
Allfam		Allfam_Fam_909_29_1		1		29		0.000000		TCAACTGCTATGAAATCTTCTGCTATATC
Allfam		Allfam_Fam_910_29_1		1		29		0.000000		TCTGGAAGTTCTGGAAGGTCCTAGAAGTT
Allfam		Allfam_Fam_911_29_1		1		29		0.000000		AAGTGCCGCTTCCAGGCGTCATGATCCAA
Allfam		Allfam_Fam_912_29_1		1		29		0.000000		GATCCAGGTCACCCGGTCAAGGTCACCCG
Allfam		Allfam_Fam_913_29_1		1		29		0.000000		GATGCCAGTGATATACTCCCGTATATCCT
Allfam		Allfam_Fam_914_29_1		1		29		0.000000		AAGGATTTCCCACTATGTCAATACATTGT
Allfam		Allfam_Fam_915_29_1		1		29		0.000000		TCCGGATTCCGGAAAATGAAAATTTTCAT
Allfam		Allfam_Fam_916_29_1		1		29		0.000000		TACGAATTTATAATCGAAATTCTCAAAAA
Allfam		Allfam_Fam_917_29_1		1		29		0.000000		TCCGCCCACTTTTAAGGTTCTTTTTATGA
Allfam		Allfam_Fam_918_29_1		1		29		0.000000		AGCTGCTTAATTACTATCCAATCGTATGG
Allfam		Allfam_Fam_919_29_1		1		29		0.000000		TCCGGTTCCGGATTCCGGATGAATTTTTT
Allfam		Allfam_Fam_920_29_1		1		29		0.000000		TTAAGCAGCTGCACATGGATGAATGCTAA
Allfam		Allfam_Fam_921_29_1		1		29		0.000000		GTTTCAAAACGTCCTTTTCTCAAAAAACG
Allfam		Allfam_Fam_922_29_1		1		29		0.000000		AAGTTTTACAAATAAATAATTTTTAGGAA
Allfam		Allfam_Fam_923_29_1		1		29		0.000000		AAATACATTTCTTTCTGAAAATTTAAATA
Allfam		Allfam_Fam_924_29_1		1		29		0.000000		AAAAAACAGAATTTTGGGGGAAGAGAGCC
Allfam		Allfam_Fam_925_29_1		1		29		0.000000		ATATTTTTACAATTCAAGTTTATGTTGTA
Allfam		Allfam_Fam_926_28_1		1		28		0.000000		GGATGTCTGTTAGAATATCTGAATATCC
Allfam		Allfam_Fam_927_28_1		1		28		0.000000		TTGCGCGTAACTTACGAAATATTGGAAT
Allfam		Allfam_Fam_928_28_1		1		28		0.000000		TCAAATTCCTTGCTGGAACTTTAAAATT
Allfam		Allfam_Fam_929_28_1		1		28		0.000000		AAAAAGCTGAAATTTTGGAGGAAACTGG
Allfam		Allfam_Fam_930_28_1		1		28		0.000000		AGAAAAAAAGAGAATCAAATTAAAATAG
Allfam		Allfam_Fam_931_28_1		1		28		0.000000		AGGTGGCTCCACTCCTCACAGGTCCCCA
Allfam		Allfam_Fam_932_28_1		1		28		0.000000		TACAGTAATCCAAGAAATTAGTTAAAAC
Allfam		Allfam_Fam_933_28_1		1		28		0.000000		GAAAAATTGGGGGTCAAAAAATCGAAGT
Allfam		Allfam_Fam_934_28_1		1		28		0.000000		GGATTCCGGACCCAGAAGTCCGGAGTCA
Allfam		Allfam_Fam_935_28_1		1		28		0.000000		ATCGATTTTACNTTGAAAATCGGAAATT
Allfam		Allfam_Fam_936_28_1		1		28		0.000000		CAAAGATGCCGAATTACCCGAGATCGGA
Allfam		Allfam_Fam_937_28_1		1		28		0.000000		CACTGACCAAAGAAAAACAAAACACGTG
Allfam		Allfam_Fam_938_28_1		1		28		0.000000		AATAAATACAATAATCAGAATTAATTTA
Allfam		Allfam_Fam_939_28_1		1		28		0.000000		AAAATACAAAAATACAAATAAACTGGGA
Allfam		Allfam_Fam_940_28_1		1		28		0.000000		TTTATAAGCCTCTATTTAATAAATACTT
Allfam		Allfam_Fam_941_27_1		1		27		0.000000		ACACACGCACTGTCGATTTTTAGGGGC
Allfam		Allfam_Fam_942_27_1		1		27		0.000000		AACACCAGANTAGTTATAACATAGGGT
Allfam		Allfam_Fam_943_27_1		1		27		0.000000		CTTCCGGGCCTTCCGGGCCTTCCGCGC
Allfam		Allfam_Fam_944_27_1		1		27		0.000000		ACTGATTTTCGAGAAAATTTCGCAAAA
Allfam		Allfam_Fam_945_27_1		1		27		0.000000		TCCTGAACCACCTGGAGTTCCTGGACT
Allfam		Allfam_Fam_946_27_1		1		27		0.000000		AAGTCCGATCCGGTCTATTTCGTCCCA
Allfam		Allfam_Fam_947_27_1		1		27		0.000000		ATAGATACCATAGATACCATAGATACC
Allfam		Allfam_Fam_948_27_1		1		27		0.000000		AACCCCATGAACCCCATGAACCCCATT
Allfam		Allfam_Fam_949_27_1		1		27		0.000000		GTGGTAGTCTCCTCGACATATGGAGTC
Allfam		Allfam_Fam_950_27_1		1		27		0.000000		TTCCACGTCTTCCACGTCTTCCACGTT
Allfam		Allfam_Fam_951_27_1		1		27		0.000000		CCGAGGATCCCATGGATCTCAAGGATC
Allfam		Allfam_Fam_952_27_1		1		27		0.000000		TATTTTTGAGGCACGTAACGTGCCTTG
Allfam		Allfam_Fam_953_27_1		1		27		0.000000		CCACCATTTCCTCCATTTCCGCCATGG
Allfam		Allfam_Fam_954_27_1		1		27		0.000000		CAAGTACCGTACTTTTGATCTCTGAAA
Allfam		Allfam_Fam_955_27_1		1		27		0.000000		AAATCGCCAAAATTGAAAATTTCCGGC
Allfam		Allfam_Fam_956_27_1		1		27		0.000000		GGCCAAATCTGGTGTTCAAATTTTTTA
Allfam		Allfam_Fam_957_27_1		1		27		0.000000		GCTGCTGGAGGATCAACTTCAACAACT
Allfam		Allfam_Fam_958_27_1		1		27		0.000000		TATTATAAATATAATATTACCTATTAT
Allfam		Allfam_Fam_959_27_1		1		27		0.000000		CGCTAGAATCGNCTGGGGTGCCTGCGG
Allfam		Allfam_Fam_960_27_1		1		27		0.000000		GTACCAGGAGTACCACCTCCTCCAGTA
Allfam		Allfam_Fam_961_27_1		1		27		0.000000		TGATAGCGATGATAGCGATGATAGCGA
Allfam		Allfam_Fam_962_27_1		1		27		0.000000		TTCTCATTAGAGCGCACGTGCCATCGG
Allfam		Allfam_Fam_963_27_1		1		27		0.000000		TACAGTAACCCAGTCAAGATTTAGAAC
Allfam		Allfam_Fam_964_27_1		1		27		0.000000		TGTATGGTCCTGTGGTTCCACCAGTGG
Allfam		Allfam_Fam_965_27_1		1		27		0.000000		GAAATCCGGCGCCCCGGGGCCATCCTC
Allfam		Allfam_Fam_966_27_1		1		27		0.000000		TTGACATTTTGTAATATTTTGGCCTAT
Allfam		Allfam_Fam_967_27_1		1		27		0.000000		ATTTGGTCACTTAAGGGAAATATACTC
Allfam		Allfam_Fam_968_27_1		1		27		0.000000		CAAAACGCCAATACCCCCAAAAATCGA
Allfam		Allfam_Fam_969_27_1		1		27		0.000000		AAATAAACTTGGATTCATAATTACAAT
Allfam		Allfam_Fam_970_27_1		1		27		0.000000		AAATCCAGCATCAGTATATGGCGCCCA
Allfam		Allfam_Fam_971_27_1		1		27		0.000000		TCATAATTTACTAATGATTAGTACTAA
Allfam		Allfam_Fam_972_27_1		1		27		0.000000		AAAATGCCAATAAGGCAAAAAACACTA
Allfam		Allfam_Fam_973_27_1		1		27		0.000000		AGTGCAAAAACCGTGGATTCGTCCCAT
Allfam		Allfam_Fam_974_26_1		1		26		0.000000		ACCTACAGTAATCCTAACTGTAGGTG
Allfam		Allfam_Fam_975_26_1		1		26		0.000000		AGTACTCTTTGAAATTCTGAAACTAC
Allfam		Allfam_Fam_976_26_1		1		26		0.000000		ACCTAATTTTACAAAATCGAGGTCCG
Allfam		Allfam_Fam_977_26_1		1		26		0.000000		GAATACTACAATAGTCCTAATATCCA
Allfam		Allfam_Fam_978_26_1		1		26		0.000000		GACAATATCAACGAAGGAGATGAGCC
Allfam		Allfam_Fam_979_26_1		1		26		0.000000		CAGAGTCACTATTTTTGGTGAANGGT
Allfam		Allfam_Fam_980_26_1		1		26		0.000000		TTAGACCATTAGATGAATTTCCAAAG
Allfam		Allfam_Fam_981_26_1		1		26		0.000000		CATTGCGGCGGATTTTAGAAAAATGG
Allfam		Allfam_Fam_982_26_1		1		26		0.000000		CAAAACCGGCAATTGCCGAAAATTCC
Allfam		Allfam_Fam_983_26_1		1		26		0.000000		TGAAATTCCACAAAATATCGATTTTC
Allfam		Allfam_Fam_984_26_1		1		26		0.000000		AAAATTAATAGATTTTCCAAACTTTG
Allfam		Allfam_Fam_985_26_1		1		26		0.000000		ATCTACAGTACCCCTATTCTAGAGTG
Allfam		Allfam_Fam_986_26_1		1		26		0.000000		CGTAGTAATAAATCCAACCTGCCATT
Allfam		Allfam_Fam_987_26_1		1		26		0.000000		TGTCAGTGCAAAATGTTTTATTATTT
Allfam		Allfam_Fam_988_26_1		1		26		0.000000		ATTGACGTGGCGCAGGGCTCCAGCAG
Allfam		Allfam_Fam_989_26_1		1		26		0.000000		TTAAATAAACTCGAAGCAAAACTTTG
Allfam		Allfam_Fam_990_26_1		1		26		0.000000		AAAATGGACAAATTGCCATAAGGGTA
Allfam		Allfam_Fam_991_26_1		1		26		0.000000		AAACAAGTTTATTTATTCAAAAAGAC
Allfam		Allfam_Fam_992_26_1		1		26		0.000000		TCTACAGTATTGCTATCCCTTTCTTT
Allfam		Allfam_Fam_993_26_1		1		26		0.000000		ATTTCGCCATAAAGAACAAAATTTAC
Allfam		Allfam_Fam_994_25_1		1		25		0.000000		CCGGATGTCCAGGAATCCGAATGTC
Allfam		Allfam_Fam_995_25_1		1		25		0.000000		CATAGCTGACATTGCTGACCTAGAC
Allfam		Allfam_Fam_996_25_1		1		25		0.000000		TCTGAATCTCTGAATTACCTATTAT
Allfam		Allfam_Fam_997_25_1		1		25		0.000000		TTTACTCTCTGGCTTCACANTATAT
Allfam		Allfam_Fam_998_25_1		1		25		0.000000		TATTTACTCTAATGTTCTGCCAATT
Allfam		Allfam_Fam_999_25_1		1		25		0.000000		TCTTTCTCTCTTTTTTTCATTATTT
Allfam		Allfam_Fam_1000_25_1		1		25		0.000000		TTCCGACTTCCGGGCGTTTTTTCAC
Allfam		Allfam_Fam_1001_25_1		1		25		0.000000		ATCTAGGCTCCGCCCACTTAGAGAC
Allfam		Allfam_Fam_1002_25_1		1		25		0.000000		TTTCTCTTCCACGGCCACCACGGGA
Allfam		Allfam_Fam_1003_25_1		1		25		0.000000		TTTTCAGTAATTAAGCTTTAAATGA
Allfam		Allfam_Fam_1004_25_1		1		25		0.000000		TAAAAGAATTGGACAATCCCCTGTA
Allfam		Allfam_Fam_1005_25_1		1		25		0.000000		TTTCCACAAGTTCAACAAGTTCGGT
Allfam		Allfam_Fam_1006_24_1		1		24		0.000000		NNCGTGGGAAAATGCCCAGAGGCA
Allfam		Allfam_Fam_1007_24_1		1		24		0.000000		GGCAACTTGCCGAAGGTCTAGATG
Allfam		Allfam_Fam_1008_24_1		1		24		0.000000		CTTGGCTTCAGTTTCAGCCTTGGT
Allfam		Allfam_Fam_1009_24_1		1		24		0.000000		CATACATCCTATTTTCAGTCCTGC
Allfam		Allfam_Fam_1010_24_1		1		24		0.000000		CACCGGACTTACAGCCGTACTTAC
Allfam		Allfam_Fam_1011_24_1		1		24		0.000000		TACACACTTTTTATTCAAGAGGAC
Allfam		Allfam_Fam_1012_24_1		1		24		0.000000		CCAGAAAAAAAAGAATTCCGTAAG
Allfam		Allfam_Fam_1013_24_1		1		24		0.000000		TAGGACTAAAACACCCGGCTGTTT
Allfam		Allfam_Fam_1014_24_1		1		24		0.000000		ATGGCTCATGGTGGTCAAAGTCTG
Allfam		Allfam_Fam_1015_24_1		1		24		0.000000		ACATTCGGACAACTGCATATTTGG
Allfam		Allfam_Fam_1016_24_1		1		24		0.000000		AACCGATGCTCTAAGATCTCCGGC
Allfam		Allfam_Fam_1017_24_1		1		24		0.000000		TTACGACCGGAATCCCACCGGGAA
Allfam		Allfam_Fam_1018_24_1		1		24		0.000000		AAATCTGAAAAATCTGGCGTTGCG
Allfam		Allfam_Fam_1019_24_1		1		24		0.000000		AGTTGGCGGAATTCCTGGTTGTCC
Allfam		Allfam_Fam_1020_24_1		1		24		0.000000		AGCAATAGCAGTTGATCAGCCTGT
Allfam		Allfam_Fam_1021_24_1		1		24		0.000000		GATATCTGGACGCTCGAAAATTGA
Allfam		Allfam_Fam_1022_24_1		1		24		0.000000		TATCAGAATCTCATAGATTGAAGA
Allfam		Allfam_Fam_1023_24_1		1		24		0.000000		CAAAAGGGGTCGATTTTGAAAATT
Allfam		Allfam_Fam_1024_24_1		1		24		0.000000		TCCTCCTTGGGATGTTCCTCCGAA
Allfam		Allfam_Fam_1025_24_1		1		24		0.000000		GATGTACCCTGGAATCCTTTCCCT
Allfam		Allfam_Fam_1026_24_1		1		24		0.000000		AACCTAAGCCTAAGCCTGAGCCTA
Allfam		Allfam_Fam_1027_24_1		1		24		0.000000		TTGAAATTTTTCAACGAAAAAAAA
Allfam		Allfam_Fam_1028_24_1		1		24		0.000000		TTTAATATACGCTATACATAAGTA
Allfam		Allfam_Fam_1029_24_1		1		24		0.000000		GTGCTCCGTGAGCATTGGGAATTT
Allfam		Allfam_Fam_1030_24_1		1		24		0.000000		AAAAACCGGCAAAAAAATCTTTTG
Allfam		Allfam_Fam_1031_24_1		1		24		0.000000		GAGTCTACCACAGAATCAACTACG
Allfam		Allfam_Fam_1032_24_1		1		24		0.000000		TTTTTTGGAAAAAAATATATTGAT
Allfam		Allfam_Fam_1033_24_1		1		24		0.000000		TTTGAGTTTATCATCCTTATCTTT
Allfam		Allfam_Fam_1034_24_1		1		24		0.000000		AGTCTCGAAGACCAAGTCTCGCCA
Allfam		Allfam_Fam_1035_24_1		1		24		0.000000		GCCTACAACCGTTACAACTACTGA
Allfam		Allfam_Fam_1036_24_1		1		24		0.000000		ACGGAAGCTCCGACGACTTCAACT
Allfam		Allfam_Fam_1037_24_1		1		24		0.000000		AAGAAGAGGAGGGAGAGCAGAAGA
Allfam		Allfam_Fam_1038_24_1		1		24		0.000000		ATGTACCCTTTGATCATCTCACAG
Allfam		Allfam_Fam_1039_24_1		1		24		0.000000		TCCTTCTTGTTCTTGGCTGCGAGA
Allfam		Allfam_Fam_1040_24_1		1		24		0.000000		CAGTCCGTTCAGTGTCGTCAACTT
Allfam		Allfam_Fam_1041_24_1		1		24		0.000000		GGGTCACAATATCCAGAGAAACCC
Allfam		Allfam_Fam_1042_24_1		1		24		0.000000		ATCCAAGTTTAATATATTATATTC
Allfam		Allfam_Fam_1043_24_1		1		24		0.000000		CCAGGGCTCCCAAAGATAAAGCAT
Allfam		Allfam_Fam_1044_24_1		1		24		0.000000		GCGGAGGAGGAGGCGGATGCAGCA
Allfam		Allfam_Fam_1045_23_1		1		23		0.000000		TACAGTAATCCTAGANNAAAAAC
Allfam		Allfam_Fam_1046_23_1		1		23		0.000000		AAACCATGACCTTTTTGTTTCTA
Allfam		Allfam_Fam_1047_23_1		1		23		0.000000		ATTGGGCAACTTACCTAGCTCAG
Allfam		Allfam_Fam_1048_23_1		1		23		0.000000		AAAATCTGGAATTTTTCGGTATG
Allfam		Allfam_Fam_1049_23_1		1		23		0.000000		GCGCTACGATGCTCAACAACGAC
Allfam		Allfam_Fam_1050_23_1		1		23		0.000000		GGCAGCTTGCCCACTTTCCTTCC
Allfam		Allfam_Fam_1051_23_1		1		23		0.000000		GGTACCGAAAAAGGCTCAAAATG
Allfam		Allfam_Fam_1052_23_1		1		23		0.000000		GCCTAGAAAACTCCTGAATTGGT
Allfam		Allfam_Fam_1053_23_1		1		23		0.000000		TGGCCTAAAAACCCTGTTTTCAA
Allfam		Allfam_Fam_1054_23_1		1		23		0.000000		TCAACGGATTTTTAGGCTTAAAA
Allfam		Allfam_Fam_1055_23_1		1		23		0.000000		CCGGCGTGGTATTCAACGCGTTC
Allfam		Allfam_Fam_1056_23_1		1		23		0.000000		GGTGGCCGAAATTTTTAAAGATC
Allfam		Allfam_Fam_1057_23_1		1		23		0.000000		AGGCATGAGGAAGGCGCATAACC
Allfam		Allfam_Fam_1058_23_1		1		23		0.000000		GTACTGTAGCAAATCAAGATAGA
Allfam		Allfam_Fam_1059_23_1		1		23		0.000000		GGACTAGAAATACTGAACGTGGT
Allfam		Allfam_Fam_1060_23_1		1		23		0.000000		CGCTGTAAGACCATTTGCTGTAT
Allfam		Allfam_Fam_1061_23_1		1		23		0.000000		TTTAGGCTTAGAAGCTCCGCCTC
Allfam		Allfam_Fam_1062_23_1		1		23		0.000000		TCTAAAAATTTACAGAAAATTCA
Allfam		Allfam_Fam_1063_23_1		1		23		0.000000		AAAGCAACCGAGGCTCCCGGGAC
Allfam		Allfam_Fam_1064_23_1		1		23		0.000000		AAGAATAAAATTTTAGAAAAAAT
Allfam		Allfam_Fam_1065_23_1		1		23		0.000000		GAGAACCGAGGTCACCATATTTT
Allfam		Allfam_Fam_1066_23_1		1		23		0.000000		AATTCCGGAAAGAATTTAATATA
Allfam		Allfam_Fam_1067_23_1		1		23		0.000000		GGAATATTTACGAAAAGTTTTCC
Allfam		Allfam_Fam_1068_22_1		1		22		0.000000		TGTAGCTACATGNAGAGGGAAA
Allfam		Allfam_Fam_1069_22_1		1		22		0.000000		ACCTGTCCTGGAGAGGACACCA
Allfam		Allfam_Fam_1070_22_1		1		22		0.000000		GTTCTAGGGCATTTCTAGAGCT
Allfam		Allfam_Fam_1071_22_1		1		22		0.000000		TTAGCGTCAAAACTCACCTATT
Allfam		Allfam_Fam_1072_22_1		1		22		0.000000		ATGGAATTTTTGAACACAAATT
Allfam		Allfam_Fam_1073_22_1		1		22		0.000000		GATTTCGGGACAGTTTCCTGGG
Allfam		Allfam_Fam_1074_22_1		1		22		0.000000		TCCCCCGGCGAATCGAAATCAG
Allfam		Allfam_Fam_1075_22_1		1		22		0.000000		TTTTCATGGATTTTTTCCGAAC
Allfam		Allfam_Fam_1076_22_1		1		22		0.000000		GAGCCCAAATTCAAGCTTTTTT
Allfam		Allfam_Fam_1077_22_1		1		22		0.000000		ACCCGGGTAGGGACGAGTCGAG
Allfam		Allfam_Fam_1078_22_1		1		22		0.000000		GCCTAACCTTTGCTTATTAATG
Allfam		Allfam_Fam_1079_22_1		1		22		0.000000		AAATAAGCCTAAATTAGGTCAA
Allfam		Allfam_Fam_1080_22_1		1		22		0.000000		GGTATCATTTTCAATAAATTAT
Allfam		Allfam_Fam_1081_22_1		1		22		0.000000		ACCATATGATACATAGAGATGA
Allfam		Allfam_Fam_1082_22_1		1		22		0.000000		AAAATGGACCTGAAGGAGGGCA
Allfam		Allfam_Fam_1083_22_1		1		22		0.000000		AGTACTGTAGGGGTACTGTAGN
Allfam		Allfam_Fam_1084_22_1		1		22		0.000000		CCACCNTAAGAAAGTTTCTAGG
Allfam		Allfam_Fam_1085_22_1		1		22		0.000000		ACTACAGTAATTCTACGTCGCT
Allfam		Allfam_Fam_1086_22_1		1		22		0.000000		TTTAAGCCTAGCAGGGGTCCAA
Allfam		Allfam_Fam_1087_22_1		1		22		0.000000		CCTTCCAAGAGCCTCACATGAT
Allfam		Allfam_Fam_1088_22_1		1		22		0.000000		TCTGGGGTAGGGCTGCCTAGGA
Allfam		Allfam_Fam_1089_22_1		1		22		0.000000		TCTACAGTATCCCAGAATGATA
Allfam		Allfam_Fam_1090_22_1		1		22		0.000000		GATTTACNGCATNNTCTGTGTC
Allfam		Allfam_Fam_1091_22_1		1		22		0.000000		CCAGATTTACAGCCTAAAATTA
Allfam		Allfam_Fam_1092_22_1		1		22		0.000000		AACTCGCAGCGTCAAATAATAA
Allfam		Allfam_Fam_1093_22_1		1		22		0.000000		GCACTAGTCGTGTGCATTATCA
Allfam		Allfam_Fam_1094_22_1		1		22		0.000000		TTACACTGACAATCACCGAAGC
Allfam		Allfam_Fam_1095_22_1		1		22		0.000000		AAACTGTTGTCCCCTTGAGTAT
Allfam		Allfam_Fam_1096_22_1		1		22		0.000000		TCAATGCACCATATAGTAATGG
Allfam		Allfam_Fam_1097_22_1		1		22		0.000000		GGGATAAGTGGGAANGNTAAGG
Allfam		Allfam_Fam_1098_22_1		1		22		0.000000		ATACTGTAGATTTAAAAGCCGG
Allfam		Allfam_Fam_1099_22_1		1		22		0.000000		TTGTTTTATTTATTTAAAAAAA
Allfam		Allfam_Fam_1100_22_1		1		22		0.000000		AAGGAACATCCATCTAGTCTGA
Allfam		Allfam_Fam_1101_22_1		1		22		0.000000		GGAAGCATGCTTCAAAATTACG
Allfam		Allfam_Fam_1102_22_1		1		22		0.000000		GGCCTCCGGCCCTCGACTTCTC
Allfam		Allfam_Fam_1103_22_1		1		22		0.000000		AAATAAAATTTCAGAGTTCCGA
Allfam		Allfam_Fam_1104_21_1		1		21		0.000000		ATACCATAGGTGGAAGATCGG
Allfam		Allfam_Fam_1105_21_1		1		21		0.000000		TTAGGCTTAGGTGACCACACC
Allfam		Allfam_Fam_1106_21_1		1		21		0.000000		TGGTGTCTGGCGCCAGAGGGT
Allfam		Allfam_Fam_1107_21_1		1		21		0.000000		AGCCTGAAGGGCCTCAGTGCC
Allfam		Allfam_Fam_1108_21_1		1		21		0.000000		AATACTATGAGTTATTTCCGA
Allfam		Allfam_Fam_1109_21_1		1		21		0.000000		GATATGAGCCTCAGGCTTACA
Allfam		Allfam_Fam_1110_21_1		1		21		0.000000		GTAGATCAAAACATAGGCTAG
Allfam		Allfam_Fam_1111_21_1		1		21		0.000000		GGAGCAAAAAATAGAATTTCC
Allfam		Allfam_Fam_1112_21_1		1		21		0.000000		GAAGCTGATCTAAGGCTGGCT
Allfam		Allfam_Fam_1113_21_1		1		21		0.000000		TCAACTGCTATAGCTGTTGCA
Allfam		Allfam_Fam_1114_21_1		1		21		0.000000		GCCCCCCACCATCCAACATCA
Allfam		Allfam_Fam_1115_21_1		1		21		0.000000		AAAAATGAACGGGTCAAAAAA
Allfam		Allfam_Fam_1116_21_1		1		21		0.000000		TAAAAAGGATAAAAAGCGAGA
Allfam		Allfam_Fam_1117_21_1		1		21		0.000000		TTCCAGTAGAAGAGGCAGTGC
Allfam		Allfam_Fam_1118_21_1		1		21		0.000000		TGAGGTTAAGGAGCCTAAGCT
Allfam		Allfam_Fam_1119_21_1		1		21		0.000000		GCAGGTTGCCGGAAAAGAGGA
Allfam		Allfam_Fam_1120_21_1		1		21		0.000000		TTAGGCTTAGTAACATAAGAT
Allfam		Allfam_Fam_1121_21_1		1		21		0.000000		GAGCAACCGGCTCCTGCACCT
Allfam		Allfam_Fam_1122_21_1		1		21		0.000000		CAGGAAGAAGGAACTCAAGAG
Allfam		Allfam_Fam_1123_21_1		1		21		0.000000		AGACAAACAGACACCTATTAT
Allfam		Allfam_Fam_1124_21_1		1		21		0.000000		TAAGCCTATGCCACAAAAAGC
Allfam		Allfam_Fam_1125_21_1		1		21		0.000000		AGTTGAANGGATTACTGTAGN
Allfam		Allfam_Fam_1126_21_1		1		21		0.000000		AGGCCATTTCAAACCNATTTC
Allfam		Allfam_Fam_1127_21_1		1		21		0.000000		TCCGAAATCAGTCAAAAATGG
Allfam		Allfam_Fam_1128_21_1		1		21		0.000000		TTTGTAGCCCATTTTCAGTCA
Allfam		Allfam_Fam_1129_21_1		1		21		0.000000		AAATTCATCATTTTCAGGTCG
Allfam		Allfam_Fam_1130_21_1		1		21		0.000000		ACATGGCTCCGTCGGGGGCTC
Allfam		Allfam_Fam_1131_21_1		1		21		0.000000		TGGCCTAGAAAATAGGACTAG
Allfam		Allfam_Fam_1132_21_1		1		21		0.000000		AAGTTAGGCCACGACTTTCGG
Allfam		Allfam_Fam_1133_21_1		1		21		0.000000		CATGGGCAAGTACAGGCAAGC
Allfam		Allfam_Fam_1134_21_1		1		21		0.000000		TCTAGCTTAAAATAGGCCTTT
Allfam		Allfam_Fam_1135_21_1		1		21		0.000000		AAGGTACCATTGTATCATTGA
Allfam		Allfam_Fam_1136_21_1		1		21		0.000000		TCCGGATCCCGGATGCCTGTG
Allfam		Allfam_Fam_1137_21_1		1		21		0.000000		ACTACGGAACCTTCCACTATC
Allfam		Allfam_Fam_1138_21_1		1		21		0.000000		AAAATAGGTCATGCCATTTAA
Allfam		Allfam_Fam_1139_21_1		1		21		0.000000		AACTTTTTGGTAAAATTTGAT
Allfam		Allfam_Fam_1140_21_1		1		21		0.000000		AGCAGCCGACACCTCAAAGGT
Allfam		Allfam_Fam_1141_21_1		1		21		0.000000		TTTCCTAGTTGATAGCCGAGG
Allfam		Allfam_Fam_1142_21_1		1		21		0.000000		TGGCCTCGATTCTGTACAGGG
Allfam		Allfam_Fam_1143_21_1		1		21		0.000000		TCTCCTGGTAAATTTAAAAAT
Allfam		Allfam_Fam_1144_21_1		1		21		0.000000		CAAACCTTTTTGGCAGATTTT
Allfam		Allfam_Fam_1145_21_1		1		21		0.000000		ACCTGGCCAGATCGGTAGGCA
Allfam		Allfam_Fam_1146_21_1		1		21		0.000000		GCATAAAAACGTAAATTTTAG
Allfam		Allfam_Fam_1147_21_1		1		21		0.000000		GCAATTTTCCCGTGCAGATCG
Allfam		Allfam_Fam_1148_21_1		1		21		0.000000		GCAGCGCCGGTCTCATCGAGC
Allfam		Allfam_Fam_1149_21_1		1		21		0.000000		CTAGATTTTTTTGGCGTTGAC
Allfam		Allfam_Fam_1150_21_1		1		21		0.000000		CTAACATTTTTCAATTTTCGT
Allfam		Allfam_Fam_1151_21_1		1		21		0.000000		CTAATTAGCGTCGCTTTCGTT
Allfam		Allfam_Fam_1152_21_1		1		21		0.000000		GATCTTCCAGCTACACCGTCT
Allfam		Allfam_Fam_1153_21_1		1		21		0.000000		TCAAATTAGATTACCTTTTTT
Allfam		Allfam_Fam_1154_21_1		1		21		0.000000		TTTGCACTGACCAACACGAGT
Allfam		Allfam_Fam_1155_21_1		1		21		0.000000		TGAAAGATTGGTCAGTGTCTA
Allfam		Allfam_Fam_1156_21_1		1		21		0.000000		AAAAACAACACCAATTCCAAC
Allfam		Allfam_Fam_1157_21_1		1		21		0.000000		TAAATCTACATCTCAGCCCCG
Allfam		Allfam_Fam_1158_21_1		1		21		0.000000		CGTTTTCAGCTCAAATTTTCT
Allfam		Allfam_Fam_1159_21_1		1		21		0.000000		CATGAATTTTTAGTCGAAAAA
Allfam		Allfam_Fam_1160_21_1		1		21		0.000000		AGTTCGGCCACCAGGAGAGAA
Allfam		Allfam_Fam_1161_21_1		1		21		0.000000		AAAGTGACGTCATTTCAGAGA
Allfam		Allfam_Fam_1162_21_1		1		21		0.000000		TACAGTGACAATTTCAAAAGT
Allfam		Allfam_Fam_1163_21_1		1		21		0.000000		AAGATTACTGTAGATGACCAG
Allfam		Allfam_Fam_1164_21_1		1		21		0.000000		GCGTCGCAGTTTTCGCTAGAC
Allfam		Allfam_Fam_1165_21_1		1		21		0.000000		CTGGAACCCCTGATTCTGAGC
Allfam		Allfam_Fam_1166_21_1		1		21		0.000000		TAAGCAGCTCCCAACGAGCCC
Allfam		Allfam_Fam_1167_21_1		1		21		0.000000		CACAAGTTGTAGCCAATAAAA
Allfam		Allfam_Fam_1168_21_1		1		21		0.000000		GGCTGAGCTTGTTTCGAAAAG
Allfam		Allfam_Fam_1169_21_1		1		21		0.000000		ACTTCTGGTACTGGACCATCT
Allfam		Allfam_Fam_1170_21_1		1		21		0.000000		TTCACACTACCNNATGTTCCC
Allfam		Allfam_Fam_1171_21_1		1		21		0.000000		ATATTCTGGTCAGTTCTGATC
Allfam		Allfam_Fam_1172_21_1		1		21		0.000000		CAAATTGTAAACCTTAGATTA
Allfam		Allfam_Fam_1173_21_1		1		21		0.000000		ACCAGAAGTGGTGCAAGCCCA
Allfam		Allfam_Fam_1174_21_1		1		21		0.000000		CCTCCGCATCCACCACCGCCG
Allfam		Allfam_Fam_1175_21_1		1		21		0.000000		AATTTGTAAAAAGTTTTCCAT
Allfam		Allfam_Fam_1176_21_1		1		21		0.000000		AAATTGTTGCCTAAATTGTCT
Allfam		Allfam_Fam_1177_21_1		1		21		0.000000		AGACTCAAGTGACCCTAGATC
Allfam		Allfam_Fam_1178_21_1		1		21		0.000000		AATAATATACAGATGATATAC
Allfam		Allfam_Fam_1179_20_1		1		20		0.000000		GGCCTAACTTTTCAAAATAN
Allfam		Allfam_Fam_1180_20_1		1		20		0.000000		AAAATCACGGTCCCAATTNT
Allfam		Allfam_Fam_1181_20_1		1		20		0.000000		TAGCATAGGGCCAAAATATA
Allfam		Allfam_Fam_1182_20_1		1		20		0.000000		GTCTGTCTGTCTGTGTACCT
Allfam		Allfam_Fam_1183_20_1		1		20		0.000000		AAGCCGCTTCTAGATGNTCT
Allfam		Allfam_Fam_1184_20_1		1		20		0.000000		CCAAATGAGCCGATTCTGAA
Allfam		Allfam_Fam_1185_20_1		1		20		0.000000		GCTCACTGCCGCCCCGTTGC
Allfam		Allfam_Fam_1186_20_1		1		20		0.000000		ATGACCGAGTGTTTGACCGA
Allfam		Allfam_Fam_1187_20_1		1		20		0.000000		TTCTTGTGATAAACCACAGG
Allfam		Allfam_Fam_1188_20_1		1		20		0.000000		CATTGCACCTCCATTTTGAC
Allfam		Allfam_Fam_1189_20_1		1		20		0.000000		CAAGAGTTTCTATGAAGATG
Allfam		Allfam_Fam_1190_20_1		1		20		0.000000		TTCTAGGCGATTCCCTGGAA
Allfam		Allfam_Fam_1191_20_1		1		20		0.000000		CTGAAAATGTCTTAATTACG
Allfam		Allfam_Fam_1192_20_1		1		20		0.000000		GCTGCTAGAACCAGTCTGGC
Allfam		Allfam_Fam_1193_20_1		1		20		0.000000		GCCTTCAAAGTAGTCCATGC
Allfam		Allfam_Fam_1194_20_1		1		20		0.000000		TCTCAACTGCTTTAGGCCGC
Allfam		Allfam_Fam_1195_20_1		1		20		0.000000		AAGCCTTAGCCGACTTTCCC
Allfam		Allfam_Fam_1196_20_1		1		20		0.000000		CTGCTTAGGTAAATAGAGGG
Allfam		Allfam_Fam_1197_20_1		1		20		0.000000		AGGGGGCCCATCTTAAGAGA
Allfam		Allfam_Fam_1198_20_1		1		20		0.000000		CATAAAATGCTTTTGCAGGT
Allfam		Allfam_Fam_1199_20_1		1		20		0.000000		TAAGCAGCTTTGAGGGGTCC
Allfam		Allfam_Fam_1200_20_1		1		20		0.000000		AATTTGAATTTAGAATGGTA
Allfam		Allfam_Fam_1201_20_1		1		20		0.000000		AGCGGCTTAGAAAGGTTAGG
Allfam		Allfam_Fam_1202_20_1		1		20		0.000000		AGACTAGATCAGGCCAGATT
Allfam		Allfam_Fam_1203_20_1		1		20		0.000000		GCGGGCCTATGCCGAAGCTG
Allfam		Allfam_Fam_1204_20_1		1		20		0.000000		GGCAAGCTGCTTAACTGTTG
Allfam		Allfam_Fam_1205_20_1		1		20		0.000000		AACGGCCAAATCGTTACGAT
Allfam		Allfam_Fam_1206_20_1		1		20		0.000000		CTGACCGACCACCGATCAAT
Allfam		Allfam_Fam_1207_20_1		1		20		0.000000		GTCTATTAGAAGAGATGCAG
Allfam		Allfam_Fam_1208_20_1		1		20		0.000000		AAGATGGTACCTCAGCTGGG
Allfam		Allfam_Fam_1209_20_1		1		20		0.000000		AGCATGATCCCATCCCTCTC
Allfam		Allfam_Fam_1210_20_1		1		20		0.000000		GGCAGACCTAGCCTACCCTA
Allfam		Allfam_Fam_1211_20_1		1		20		0.000000		GTAAATCTACATTTGCTTCC
Allfam		Allfam_Fam_1212_20_1		1		20		0.000000		TGNCCTAAAAAAATTGATAA
Allfam		Allfam_Fam_1213_20_1		1		20		0.000000		CTCAACCAAAAATCCTCAGC
Allfam		Allfam_Fam_1214_20_1		1		20		0.000000		CGATATAGCTATAAACGATA
Allfam		Allfam_Fam_1215_20_1		1		20		0.000000		TTCTAAATTTTAAAGCATAT
Allfam		Allfam_Fam_1216_20_1		1		20		0.000000		TGGCAAAAATGGCAGAAAAA
Allfam		Allfam_Fam_1217_20_1		1		20		0.000000		TAAATCTACACAGGGTGGTG
Allfam		Allfam_Fam_1218_20_1		1		20		0.000000		TATTGATTTTTACCGGATGT
Allfam		Allfam_Fam_1219_20_1		1		20		0.000000		GGAAATTTTCCCGATTAGCC
Allfam		Allfam_Fam_1220_20_1		1		20		0.000000		GCTCGAGCTCAAACCCCGAC
Allfam		Allfam_Fam_1221_20_1		1		20		0.000000		CAAGTATCCAAAANTTANAC
Allfam		Allfam_Fam_1222_20_1		1		20		0.000000		TTGGTCTGCTAGCTCTCANA
Allfam		Allfam_Fam_1223_20_1		1		20		0.000000		TTTGGTCAGTGTAANCATTT
Allfam		Allfam_Fam_1224_20_1		1		20		0.000000		GATCAAAAAACCTCGTTTTG
Allfam		Allfam_Fam_1225_20_1		1		20		0.000000		ACTCAACTTTTGGCAATGCG
Allfam		Allfam_Fam_1226_20_1		1		20		0.000000		ATAGGTCCCCACATCCAATA
Allfam		Allfam_Fam_1227_20_1		1		20		0.000000		ACGCCTAAAATGAGCCTGAA
Allfam		Allfam_Fam_1228_20_1		1		20		0.000000		TGTCCGCTTTTTCGAAGATG
Allfam		Allfam_Fam_1229_20_1		1		20		0.000000		CAGTAATCTAGGAATATCTA
Allfam		Allfam_Fam_1230_20_1		1		20		0.000000		TTCATTCGCTGCGGCGTCAT
Allfam		Allfam_Fam_1231_20_1		1		20		0.000000		TGCGTCAAAAAGTACGCCGC
Allfam		Allfam_Fam_1232_20_1		1		20		0.000000		GCTCACTAGAGCGTCAAAAA
Allfam		Allfam_Fam_1233_20_1		1		20		0.000000		AATNTTCTAAANTATAATAA
Allfam		Allfam_Fam_1234_20_1		1		20		0.000000		AATTGTAAGAATTTATAAAT
Allfam		Allfam_Fam_1235_20_1		1		20		0.000000		AAGTTGCGTTATAACGCTTT
Allfam		Allfam_Fam_1236_20_1		1		20		0.000000		CAACAGAAAATACAAGACTA
Allfam		Allfam_Fam_1237_20_1		1		20		0.000000		AATTGTAAAACATGCGGGAA
Allfam		Allfam_Fam_1238_20_1		1		20		0.000000		TACTCTTATGACTTGATATC
Allfam		Allfam_Fam_1239_20_1		1		20		0.000000		TATTTTACTGTAAGAGAAAA
Allfam		Allfam_Fam_1240_19_1		1		19		0.000000		ATCGGCCCATTTTGCCTAA
Allfam		Allfam_Fam_1241_19_1		1		19		0.000000		GTGTCCTTTCAACATTTAN
Allfam		Allfam_Fam_1242_19_1		1		19		0.000000		TGTCAATTTCTCCATCTAG
Allfam		Allfam_Fam_1243_19_1		1		19		0.000000		TTTCCAGCCCAGATATGAA
Allfam		Allfam_Fam_1244_19_1		1		19		0.000000		AATTGAAAATGCTCCAGCA
Allfam		Allfam_Fam_1245_19_1		1		19		0.000000		AGAAGCGTTTTGTGCGTCC
Allfam		Allfam_Fam_1246_19_1		1		19		0.000000		TCCTTTTTTCCCATCCGTT
Allfam		Allfam_Fam_1247_19_1		1		19		0.000000		CAAATCTAGGTTCTTGCCG
Allfam		Allfam_Fam_1248_19_1		1		19		0.000000		AAGGGACCGTTCAAGTTTG
Allfam		Allfam_Fam_1249_19_1		1		19		0.000000		GTTTTAGAACTTTTGGGAC
Allfam		Allfam_Fam_1250_19_1		1		19		0.000000		TACTGTAGTTCAAAAAGAC
Allfam		Allfam_Fam_1251_19_1		1		19		0.000000		AAATGTGTCAAGGAATCAA
Allfam		Allfam_Fam_1252_19_1		1		19		0.000000		AAACCACGAGAGTCCCAAA
Allfam		Allfam_Fam_1253_19_1		1		19		0.000000		AAAATCGATAATTTTCNGA
Allfam		Allfam_Fam_1254_19_1		1		19		0.000000		TGTTACACGAAAAATAGAT
Allfam		Allfam_Fam_1255_19_1		1		19		0.000000		CCAACTTGGGGTACATAGG
Allfam		Allfam_Fam_1256_19_1		1		19		0.000000		AATTTACCAATTGACCAAA
Allfam		Allfam_Fam_1257_19_1		1		19		0.000000		TGGTCAGTGCAACTGCAAC
Allfam		Allfam_Fam_1258_19_1		1		19		0.000000		GGCCTCCGATTTTTTTATG
Allfam		Allfam_Fam_1259_19_1		1		19		0.000000		TTGGTCTGCTANTGTGATT
Allfam		Allfam_Fam_1260_19_1		1		19		0.000000		CAATGCACCATATTTGAGC
Allfam		Allfam_Fam_1261_19_1		1		19		0.000000		ACGGGGGTTTTAAGAATAG
Allfam		Allfam_Fam_1262_19_1		1		19		0.000000		GAACGGTCCCAAGGAATTA
Allfam		Allfam_Fam_1263_19_1		1		19		0.000000		GAATGGTCCCAACCGCAAA
Allfam		Allfam_Fam_1264_19_1		1		19		0.000000		TAGAGTACCATTACATCAC
Allfam		Allfam_Fam_1265_19_1		1		19		0.000000		TCTTCTTAACTCTTCTTCC
Allfam		Allfam_Fam_1266_19_1		1		19		0.000000		TGTCAATCAAACATGTACC
Allfam		Allfam_Fam_1267_19_1		1		19		0.000000		AAATGTTTCCGGAAAAAAG
Allfam		Allfam_Fam_1268_19_1		1		19		0.000000		CCATCCCAAATTAGGAGTT
Allfam		Allfam_Fam_1269_19_1		1		19		0.000000		CCGTTCCATTTTAGGGCAA
Allfam		Allfam_Fam_1270_18_1		1		18		0.000000		AATTCCCATACCCAAAAT
Allfam		Allfam_Fam_1271_18_1		1		18		0.000000		GCCTCAGAAAAGATATCG
Allfam		Allfam_Fam_1272_18_1		1		18		0.000000		TGGCGCTTAGGATAGATT
Allfam		Allfam_Fam_1273_18_1		1		18		0.000000		TAGGCTTGAAGGGAGCCT
Allfam		Allfam_Fam_1274_18_1		1		18		0.000000		ATGCCACACCATCAATGG
Allfam		Allfam_Fam_1275_18_1		1		18		0.000000		ATACTACTCCGGCACCAA
Allfam		Allfam_Fam_1276_18_1		1		18		0.000000		AGGCTAGTCAGGCTAATC
Allfam		Allfam_Fam_1277_18_1		1		18		0.000000		AGCTGAGCCAAAGGTAGT
Allfam		Allfam_Fam_1278_18_1		1		18		0.000000		GGCACTGGCGTCTTTAGC
Allfam		Allfam_Fam_1279_18_1		1		18		0.000000		TCTTTTACTTTTACTGAT
Allfam		Allfam_Fam_1280_18_1		1		18		0.000000		CCGAGGCGACGACTACCA
Allfam		Allfam_Fam_1281_18_1		1		18		0.000000		GGCAAGTTGCCCAAACGA
Allfam		Allfam_Fam_1282_18_1		1		18		0.000000		TTTTCGAAAATGCCCATT
Allfam		Allfam_Fam_1283_18_1		1		18		0.000000		CACGAGATGCAGAAGCTC
Allfam		Allfam_Fam_1284_18_1		1		18		0.000000		GGATTACTGTAGTCATAC
Allfam		Allfam_Fam_1285_18_1		1		18		0.000000		CATAGATACCAAAGGTAC
Allfam		Allfam_Fam_1286_18_1		1		18		0.000000		CAGAAGACGTCAAGGATT
Allfam		Allfam_Fam_1287_18_1		1		18		0.000000		CAGATGGTTCCGGTTCAT
Allfam		Allfam_Fam_1288_18_1		1		18		0.000000		GGGTCTCTGGTGACCCGG
Allfam		Allfam_Fam_1289_18_1		1		18		0.000000		TTAGCAGCGCCCAAAAAA
Allfam		Allfam_Fam_1290_18_1		1		18		0.000000		GTCGATTTACGAGNTTTT
Allfam		Allfam_Fam_1291_18_1		1		18		0.000000		TAAACCTAAGCTGGAGCT
Allfam		Allfam_Fam_1292_18_1		1		18		0.000000		GGCCTAGGATCCATCACT
Allfam		Allfam_Fam_1293_18_1		1		18		0.000000		TGCTCAAAGTGCTCGAGG
Allfam		Allfam_Fam_1294_18_1		1		18		0.000000		ATAGTTAGGCTACCTGTA
Allfam		Allfam_Fam_1295_18_1		1		18		0.000000		ACTACTGTATCGCAAGAT
Allfam		Allfam_Fam_1296_18_1		1		18		0.000000		CATTGTCACGTTCTTCTC
Allfam		Allfam_Fam_1297_18_1		1		18		0.000000		TTTTGTCAGTTCAATAGT
Allfam		Allfam_Fam_1298_18_1		1		18		0.000000		TCACTTGCTATATTTGTC
Allfam		Allfam_Fam_1299_18_1		1		18		0.000000		GATTTCCAGGACGATCAG
Allfam		Allfam_Fam_1300_18_1		1		18		0.000000		GGCGGAGCTTGTTGAGGG
Allfam		Allfam_Fam_1301_18_1		1		18		0.000000		GCCAAGTACAGTGACCAC
Allfam		Allfam_Fam_1302_18_1		1		18		0.000000		TAGAATCGCTAGCATCGC
Allfam		Allfam_Fam_1303_18_1		1		18		0.000000		TTAGAGAGAGGGTAATTA
Allfam		Allfam_Fam_1304_18_1		1		18		0.000000		CCCATCTGAACGCTGAAA
Allfam		Allfam_Fam_1305_18_1		1		18		0.000000		TAAACTTGAAAACTGAAG
Allfam		Allfam_Fam_1306_18_1		1		18		0.000000		AATTATTTAATAAACAAG
Allfam		Allfam_Fam_1307_18_1		1		18		0.000000		CTACACCACCAACGGGAT
Allfam		Allfam_Fam_1308_18_1		1		18		0.000000		AATACAAGCCCAATCCCC
Allfam		Allfam_Fam_1309_18_1		1		18		0.000000		GTTGGTGTTCCTTGGTGT
Allfam		Allfam_Fam_1310_18_1		1		18		0.000000		TATCTCACTTAATTTTAT
Allfam		Allfam_Fam_1311_17_1		1		17		0.000000		ATTGACAAAGTTGGGTA
Allfam		Allfam_Fam_1312_17_1		1		17		0.000000		AGGGTACATCGGATCAG
Allfam		Allfam_Fam_1313_17_1		1		17		0.000000		TGTTTTGTTCTAATATC
Allfam		Allfam_Fam_1314_17_1		1		17		0.000000		CGGCGGAAAAATCTACT
Allfam		Allfam_Fam_1315_17_1		1		17		0.000000		AAAATCAAACCGGAGAC
Allfam		Allfam_Fam_1316_17_1		1		17		0.000000		TAACCTGACTGCTATAT
Allfam		Allfam_Fam_1317_17_1		1		17		0.000000		TTGCAAGAAAATCTGCA
Allfam		Allfam_Fam_1318_17_1		1		17		0.000000		TAGTTTTGCACCTCTAA
Allfam		Allfam_Fam_1319_17_1		1		17		0.000000		TCAACTACAAAAATGTC
Allfam		Allfam_Fam_1320_17_1		1		17		0.000000		TCGAGTCTCGTCTGGCC
Allfam		Allfam_Fam_1321_17_1		1		17		0.000000		GAATANTGAAGCAGGTG
Allfam		Allfam_Fam_1322_17_1		1		17		0.000000		AAGAGCAAAAAAGGCGG
Allfam		Allfam_Fam_1323_17_1		1		17		0.000000		TTTGAGGGGATAAATAC
Allfam		Allfam_Fam_1324_16_1		1		16		0.000000		AAATCTGGCCGAGAGG
Allfam		Allfam_Fam_1325_16_1		1		16		0.000000		GTAGTGACGTAGGGAC
Allfam		Allfam_Fam_1326_16_1		1		16		0.000000		TTCTATTTCGACACAG
Allfam		Allfam_Fam_1327_16_1		1		16		0.000000		TCCGGTTATGAAACGA
Allfam		Allfam_Fam_1328_16_1		1		16		0.000000		GACAACCGGATTATCG
Allfam		Allfam_Fam_1329_16_1		1		16		0.000000		ATCTTTGACTTCCAGT
Allfam		Allfam_Fam_1330_16_1		1		16		0.000000		TAGGTTTAGGAGAGTT
Allfam		Allfam_Fam_1331_16_1		1		16		0.000000		AAACGGAAAAACGGAA
Allfam		Allfam_Fam_1332_16_1		1		16		0.000000		GAAAGTGAGAGAGAGG
Allfam		Allfam_Fam_1333_16_1		1		16		0.000000		AGTGCAATCGTGCTCA
Allfam		Allfam_Fam_1334_16_1		1		16		0.000000		GTTCTAAAATGTCGCG
Allfam		Allfam_Fam_1335_16_1		1		16		0.000000		ACCTAGTTACCGTATA
Allfam		Allfam_Fam_1336_16_1		1		16		0.000000		AATCAGAAATATTGAA
Allfam		Allfam_Fam_1337_16_1		1		16		0.000000		GAAATTCGATAACAGA
Allfam		Allfam_Fam_1338_16_1		1		16		0.000000		CTCGCTGTCTCGCTGT
Allfam		Allfam_Fam_1339_16_1		1		16		0.000000		TTCATAGGGCGACGAG
Allfam		Allfam_Fam_1340_16_1		1		16		0.000000		CAGTTCTATTCCAGAG
Allfam		Allfam_Fam_1341_16_1		1		16		0.000000		CTACATGCCTACATGC
Allfam		Allfam_Fam_1342_16_1		1		16		0.000000		TGATCTGATGATCTCA
Allfam		Allfam_Fam_1343_16_1		1		16		0.000000		CGGCAAATCGGCAGAC
Allfam		Allfam_Fam_1344_16_1		1		16		0.000000		ACCGCAACCCTACCCT
Allfam		Allfam_Fam_1345_16_1		1		16		0.000000		CTTAGATCTCAATTCA
Allfam		Allfam_Fam_1346_16_1		1		16		0.000000		ATCGGGTGCCCAAAAN
Allfam		Allfam_Fam_1347_16_1		1		16		0.000000		GGCCTAGAAAACCGGT
Allfam		Allfam_Fam_1348_16_1		1		16		0.000000		TTAGGCTTAGCTGATC
Allfam		Allfam_Fam_1349_16_1		1		16		0.000000		TGCGAGTTTTTGGGTT
Allfam		Allfam_Fam_1350_16_1		1		16		0.000000		CGGGTTTGAATCCTCC
Allfam		Allfam_Fam_1351_16_1		1		16		0.000000		TCGGAGGGTCGGAGGA
Allfam		Allfam_Fam_1352_16_1		1		16		0.000000		CCAAGGTTTAAAAGGC
Allfam		Allfam_Fam_1353_16_1		1		16		0.000000		TTTTAATTTNATTCTG
Allfam		Allfam_Fam_1354_16_1		1		16		0.000000		TTAAGATAAAGCCATT
Allfam		Allfam_Fam_1355_16_1		1		16		0.000000		TATTATAAAGAGTGTC
Allfam		Allfam_Fam_1356_16_1		1		16		0.000000		TATAGTGAACTCCCGA
Allfam		Allfam_Fam_1357_16_1		1		16		0.000000		TGTTCCTTCCACACTT
Allfam		Allfam_Fam_1358_16_1		1		16		0.000000		TTGGATGTTTTGTTAT
Allfam		Allfam_Fam_1359_16_1		1		16		0.000000		CTTCAATTTTTCTTTG
Allfam		Allfam_Fam_1360_15_1		1		15		0.000000		GGTCCCCGATTTTTC
Allfam		Allfam_Fam_1361_15_1		1		15		0.000000		ATGTCCCAGAGGGAA
Allfam		Allfam_Fam_1362_15_1		1		15		0.000000		GCAGCGTTCAAAATC
Allfam		Allfam_Fam_1363_15_1		1		15		0.000000		CCGGACCGGACCAGG
Allfam		Allfam_Fam_1364_15_1		1		15		0.000000		TTCTAATTCGGCCGG
Allfam		Allfam_Fam_1365_15_1		1		15		0.000000		TCAGTTGTCGAGGTT
Allfam		Allfam_Fam_1366_15_1		1		15		0.000000		TCCGGCGCGTAGGGT
Allfam		Allfam_Fam_1367_15_1		1		15		0.000000		CGTCAGGCTGAGGTC
Allfam		Allfam_Fam_1368_15_1		1		15		0.000000		AGCTGCAGCACGAGC
Allfam		Allfam_Fam_1369_15_1		1		15		0.000000		CTACTACAACTACGC
Allfam		Allfam_Fam_1370_15_1		1		15		0.000000		CGGATCCAGGTCACC
Allfam		Allfam_Fam_1371_15_1		1		15		0.000000		CATCCTCCGCTGGAT
Allfam		Allfam_Fam_1372_15_1		1		15		0.000000		TCGTGGTGAGACCCA
Allfam		Allfam_Fam_1373_15_1		1		15		0.000000		CAAAAATGAAAATCT
Allfam		Allfam_Fam_1374_15_1		1		15		0.000000		GGGGACAACAAAAAA
Allfam		Allfam_Fam_1375_15_1		1		15		0.000000		CGATGCTCCACCCGG
Allfam		Allfam_Fam_1376_15_1		1		15		0.000000		GAACCACCAAAGATT
Allfam		Allfam_Fam_1377_15_1		1		15		0.000000		AAAAGGGGATCTGCG
Allfam		Allfam_Fam_1378_15_1		1		15		0.000000		GTAACCTCTGGAGTN
Allfam		Allfam_Fam_1379_15_1		1		15		0.000000		TATCAGTTATCACTT
Allfam		Allfam_Fam_1380_15_1		1		15		0.000000		CAGTGCAACCGAAAT
Allfam		Allfam_Fam_1381_15_1		1		15		0.000000		CATTTCGGCACCAAC
Allfam		Allfam_Fam_1382_15_1		1		15		0.000000		GATAAGGAAGCAAAT
Allfam		Allfam_Fam_1383_15_1		1		15		0.000000		AAACTGGTACAAGAC
Allfam		Allfam_Fam_1384_15_1		1		15		0.000000		CAAAGTGGGCTGCGT
Allfam		Allfam_Fam_1385_15_1		1		15		0.000000		CGCCTAGTTGTCTCG
Allfam		Allfam_Fam_1386_15_1		1		15		0.000000		AAAGCGCAGTGGAAG
Allfam		Allfam_Fam_1387_15_1		1		15		0.000000		CCAACCTACCGCTGC
Allfam		Allfam_Fam_1388_15_1		1		15		0.000000		AATTTTAACTCAAAT
Allfam		Allfam_Fam_1389_15_1		1		15		0.000000		GACTTTTGAGGATCC
Allfam		Allfam_Fam_1390_14_1		1		14		0.000000		ATCGGAATTGGTGA
Allfam		Allfam_Fam_1391_14_1		1		14		0.000000		GGAGGTTTTTCCCG
Allfam		Allfam_Fam_1392_14_1		1		14		0.000000		CTGCCTAGCCCTAA
Allfam		Allfam_Fam_1393_14_1		1		14		0.000000		ATTCTACATTTATA
Allfam		Allfam_Fam_1394_14_1		1		14		0.000000		AAGTGAAAAAATAT
Allfam		Allfam_Fam_1395_14_1		1		14		0.000000		ACCGCAGACCTAAG
Allfam		Allfam_Fam_1396_14_1		1		14		0.000000		CTCGGGGCTCGGGG
Allfam		Allfam_Fam_1397_14_1		1		14		0.000000		GAAGGATCGGGCCG
Allfam		Allfam_Fam_1398_14_1		1		14		0.000000		ATTACACTGACAAA
Allfam		Allfam_Fam_1399_14_1		1		14		0.000000		ATTNTGAATCCTGA
Allfam		Allfam_Fam_1400_14_1		1		14		0.000000		AAGTTAGGCCACCA
Allfam		Allfam_Fam_1401_14_1		1		14		0.000000		CCCATTCTAATTGT
Allfam		Allfam_Fam_1402_14_1		1		14		0.000000		NAAATTCTGATTTT
Allfam		Allfam_Fam_1403_14_1		1		14		0.000000		TAGGTAAGGCAACT
Allfam		Allfam_Fam_1404_14_1		1		14		0.000000		ACTCTGAATCGGCT
Allfam		Allfam_Fam_1405_14_1		1		14		0.000000		GCCAACTGAGTGTT
Allfam		Allfam_Fam_1406_14_1		1		14		0.000000		ACTAGAGCGCTCCC
Allfam		Allfam_Fam_1407_13_1		1		13		0.000000		TAAAAGTTAAACG
Allfam		Allfam_Fam_1408_13_1		1		13		0.000000		GGCCCAGGCCCNN
Allfam		Allfam_Fam_1409_13_1		1		13		0.000000		CTGACGGACGGAC
Allfam		Allfam_Fam_1410_13_1		1		13		0.000000		AAACGCCTATGGC
Allfam		Allfam_Fam_1411_13_1		1		13		0.000000		GCTGCCGCCCGCC
Allfam		Allfam_Fam_1412_13_1		1		13		0.000000		CGTAGGCCATATA
Allfam		Allfam_Fam_1413_13_1		1		13		0.000000		TTCGCGAAACCAA
Allfam		Allfam_Fam_1414_13_1		1		13		0.000000		TTTACATCGTACT
Allfam		Allfam_Fam_1415_12_1		1		12		0.000000		ACAGACAGACAG
Allfam		Allfam_Fam_1416_12_1		1		12		0.000000		TGTTTGACCGAG
Allfam		Allfam_Fam_1417_12_1		1		12		0.000000		TGACCTTGACCT
Allfam		Allfam_Fam_1418_12_1		1		12		0.000000		CTGTACCTGGGC
Allfam		Allfam_Fam_1419_12_1		1		12		0.000000		CCTTGCCGTCTC
Allfam		Allfam_Fam_1420_12_1		1		12		0.000000		CATCTTCACATT
Allfam		Allfam_Fam_1421_12_1		1		12		0.000000		GAAAACGGAAAC
Allfam		Allfam_Fam_1422_12_1		1		12		0.000000		ATGGGACCCATC
Allfam		Allfam_Fam_1423_12_1		1		12		0.000000		CACGCAACGCGA
Allfam		Allfam_Fam_1424_12_1		1		12		0.000000		TAGCTCAGCTTT
Allfam		Allfam_Fam_1425_12_1		1		12		0.000000		AGAAAGAGGAGA
Allfam		Allfam_Fam_1426_12_1		1		12		0.000000		CATTGACTTGAG
Allfam		Allfam_Fam_1427_12_1		1		12		0.000000		TCCCGAGCATAA
Allfam		Allfam_Fam_1428_12_1		1		12		0.000000		TACCGTACCGTA
Allfam		Allfam_Fam_1429_11_1		1		11		0.000000		AAATCGTCTAT
Allfam		Allfam_Fam_1430_11_1		1		11		0.000000		CCTCTACTAAC
Allfam		Allfam_Fam_1431_11_1		1		11		0.000000		CTTGCCCTGTT
Allfam		Allfam_Fam_1432_11_1		1		11		0.000000		GCGAGCGACGG
Allfam		Allfam_Fam_1433_11_1		1		11		0.000000		AGCCGGCCGAC
Allfam		Allfam_Fam_1434_11_1		1		11		0.000000		AGGCAGGCAAT
Allfam		Allfam_Fam_1435_11_1		1		11		0.000000		GTCGAAAATTG
Allfam		Allfam_Fam_1436_11_1		1		11		0.000000		CAGTTATCACC
Allfam		Allfam_Fam_1437_11_1		1		11		0.000000		AGATACACTTC
Allfam		Allfam_Fam_1438_11_1		1		11		0.000000		ATCGGTGCTAC
Allfam		Allfam_Fam_1439_11_1		1		11		0.000000		AAANAACACAA
Allfam		Allfam_Fam_1440_11_1		1		11		0.000000		AGAATTACTCT
Allfam		Allfam_Fam_1441_11_1		1		11		0.000000		TTACTTCGAAT
Allfam		Allfam_Fam_1442_10_1		1		10		0.000000		GCCTTAGACA
Allfam		Allfam_Fam_1443_10_1		1		10		0.000000		TCTCTCTCTC
Allfam		Allfam_Fam_1444_10_1		1		10		0.000000		CTTCCACGGC
Allfam		Allfam_Fam_1445_10_1		1		10		0.000000		CCCCGGAAAA
Allfam		Allfam_Fam_1446_10_1		1		10		0.000000		ACAAAACGCA
Allfam		Allfam_Fam_1447_10_1		1		10		0.000000		AGCCTAGCTT
Allfam		Allfam_Fam_1448_10_1		1		10		0.000000		GTGTGTGGGT
Allfam		Allfam_Fam_1449_10_1		1		10		0.000000		GCGGTAGCGG
Allfam		Allfam_Fam_1450_10_1		1		10		0.000000		TATCTATATC
Allfam		Allfam_Fam_1451_10_1		1		10		0.000000		ATTCTTGTGC
