# Supplementary material for: High evolutionary turnover of satellite families in Caenorhabditis
Source: BMC Evol Biol. 2015 Oct 5;15:218. doi: 10.1186/s12862-015-0495-x (PMC4595182; doi:10.1186/s12862-015-0495-x)
Supplement: Additional file 1: — Files containing the description of all satellites and their families in several formats (31 files). (ZIP 1068 kb) [file 12862_2015_495_MOESM1_ESM.zip › Cbren.WS247_fam.align]

 ************************************************************
The program is running under the following parameters:
   Output:
      Prefix of the family name Cbren.WS247
      Columns for the name: 40
      Cluster with more that 0 sequences are printed
      File with the table: ../resultats/Cbren.WS247.sat.fam.t.0.6
      File with families in format fasta: ../resultats/Cbren.WS247.sat.fam.fa.0.6
   Alphabet 0 (size 5)  (0:dna bases, 1 aminoacids, 2 codons)
   Length of the mer 1
   Circular permutations are allowed
   Reverse sequencess are considerd.
   Sequences are aligned while similarity > 0.600000
   Alignment score: Normalized respect to the length and number of sequences.
   Alignment parameters:
      opening gap: -3.000000
      extensio gap: -1.000000
      extreme gaph: -0.500000
   Concensus type:  without gap columns
   Similarity matrix file: ../resultats/Cbren.WS247.sat.matsim
   Multifasta file: ../resultats/Cbren.WS247.sat.fa.10-2000-10-0-0-2-0-1-0

 ************************************************************
Number of sequences=3286
There are 403 alignments:

>Cbren.WS247_Fam_1_10_97  Nr. of seq. 97 Alignment length(with gaps) = 11 Alignment score = 0.805295 
Cbren.WS247_4:892436-894062                TG-GAAGTTTC
Cbren.WS247_17:440976-441164               TG-GAAGTTTC
Rev.of:Cbren.WS247_39:18842-19116          TG-GAAGTTTC
Rev.of:Cbren.WS247_39:253320-253835        TG-GAAGTTTC
Cbren.WS247_56:434613-435697               TG-GAAGTTTC
Rev.of:Cbren.WS247_68:218492-218944        TG-GAAGTTTC
Rev.of:Cbren.WS247_76:73698-75742          TG-GAAGTTTC
Rev.of:Cbren.WS247_76:230101-231667        TG-GAAGTTTC
Rev.of:Cbren.WS247_76:382938-385915        TG-GAAGTTTC
Rev.of:Cbren.WS247_89:332023-332433        TG-GAAGTTTC
Rev.of:Cbren.WS247_91:252010-253670        TG-GAAGTTTC
Cbren.WS247_110:103258-103607              TG-GAAGTTTC
Cbren.WS247_131:113643-114091              TG-GAAGTTTC
Cbren.WS247_133:342574-342802              TG-GAAGTTTC
Cbren.WS247_135:13567-13943                TG-GAAGTTTC
Cbren.WS247_137:417671-418665              TG-GAAGTTTC
Cbren.WS247_137:454119-454750              TG-GAAGTTTC
Rev.of:Cbren.WS247_182:78381-79261         TG-GAAGTTTC
Cbren.WS247_198:151245-152001              TG-GAAGTTTC
Rev.of:Cbren.WS247_199:50654-52401         TG-GAAGTTTC
Cbren.WS247_237:80340-80589                TG-GAAGTTTC
Cbren.WS247_295:23653-24044                TG-GAAGTTTC
Cbren.WS247_393:46877-47415                TG-GAAGTTTC
Rev.of:Cbren.WS247_421:16749-18396         TG-GAAGTTTC
Rev.of:Cbren.WS247_435:9573-9786           TG-GAAGTTTC
Rev.of:Cbren.WS247_467:15424-15857         TG-GAAGTTTC
Cbren.WS247_486:18146-18370                TG-GAAGTTTC
Rev.of:Cbren.WS247_491:1208-2139           TG-GAAGTTTC
Cbren.WS247_1043:9612-9969                 TG-GAAGTTTC
Cbren.WS247_1108:6148-6884                 TG-GAAGTTTC
Rev.of:Cbren.WS247_1309:0-970              TG-GAAGTTTC
Cbren.WS247_4:1003271-1004188              TA-GAAGTTTC
Cbren.WS247_39:145505-147220               TA-GAAGTTTC
Cbren.WS247_44:448906-449268               TA-GAAGTTTC
Cbren.WS247_56:20483-20818                 TA-GAAGTTTC
Cbren.WS247_56:153940-155759               TA-GAAGTTTC
Cbren.WS247_57:442412-442843               TA-GAAGTTTC
Cbren.WS247_60:241264-241753               TA-GAAGTTTC
Cbren.WS247_67:218501-218783               TA-GAAGTTTC
Cbren.WS247_78:92899-93410                 TA-GAAGTTTC
Cbren.WS247_93:695989-696342               TA-GAAGTTTC
Rev.of:Cbren.WS247_96:276747-277099        TA-GAAGTTTC
Rev.of:Cbren.WS247_117:396811-397227       TA-GAAGTTTC
Rev.of:Cbren.WS247_126:257030-257325       TA-GAAGTTTC
Cbren.WS247_130:29067-29854                TA-GAAGTTTC
Rev.of:Cbren.WS247_155:155847-156093       TA-GAAGTTTC
Cbren.WS247_168:138474-138747              TA-GAAGTTTC
Cbren.WS247_171:413387-413727              TA-GAAGTTTC
Cbren.WS247_195:98893-100140               TA-GAAGTTTC
Cbren.WS247_205:16337-16970                TA-GAAGTTTC
Rev.of:Cbren.WS247_221:109201-109477       TA-GAAGTTTC
Cbren.WS247_236:353848-354183              TA-GAAGTTTC
Rev.of:Cbren.WS247_239:28715-30300         TA-GAAGTTTC
Cbren.WS247_251:72100-72404                TA-GAAGTTTC
Rev.of:Cbren.WS247_263:63210-63861         TA-GAAGTTTC
Rev.of:Cbren.WS247_265:13535-14057         TA-GAAGTTTC
Rev.of:Cbren.WS247_284:55308-55837         TA-GAAGTTTC
Cbren.WS247_333:31986-32298                TA-GAAGTTTC
Cbren.WS247_428:120-438                    TA-GAAGTTTC
Rev.of:Cbren.WS247_532:45914-46310         TA-GAAGTTTC
Cbren.WS247_543:45016-45489                TA-GAAGTTTC
Cbren.WS247_545:33747-34138                TA-GAAGTTTC
Cbren.WS247_546:15436-15925                TA-GAAGTTTC
Rev.of:Cbren.WS247_551:13869-14471         TA-GAAGTTTC
Cbren.WS247_564:29416-29850                TA-GAAGTTTC
Rev.of:Cbren.WS247_577:22995-23493         TA-GAAGTTTC
Cbren.WS247_585:20373-21005                TA-GAAGTTTC
Cbren.WS247_637:0-788                      TA-GAAGTTTC
Rev.of:Cbren.WS247_669:38949-39243         TA-GAAGTTTC
Cbren.WS247_691:14067-14880                TA-GAAGTTTC
Cbren.WS247_734:20256-20667                TA-GAAGTTTC
Cbren.WS247_860:9733-10358                 TA-GAAGTTTC
Cbren.WS247_908:11659-12307                TA-GAAGTTTC
Rev.of:Cbren.WS247_963:10536-10934         TA-GAAGTTTC
Rev.of:Cbren.WS247_1087:115-1594           TA-GAAGTTTC
Rev.of:Cbren.WS247_1215:5648-6395          TA-GAAGTTTC
Cbren.WS247_1235:10286-11047               TA-GAAGTTTC
Rev.of:Cbren.WS247_1271:13034-13537        TA-GAAGTTTC
Cbren.WS247_1286:7750-7956                 TA-GAAGTTTC
Rev.of:Cbren.WS247_104:224824-225296       TT-GAAGTTTC
Rev.of:Cbren.WS247_755:2-337               TC-GAAGTTTC
Rev.of:Cbren.WS247_5:233340-233810         CG-GAAGTTTC
Rev.of:Cbren.WS247_5:1056098-1056550       CG-GAAGTTTC
Rev.of:Cbren.WS247_17:629067-630692        CG-GAAGTTTC
Rev.of:Cbren.WS247_58:182266-182699        CG-GAAGTTTC
Rev.of:Cbren.WS247_211:192241-192641       CG-GAAGTTTC
Rev.of:Cbren.WS247_1220:4890-5487          CG-GAAGTTTC
Rev.of:Cbren.WS247_375:62966-63249         TG-GAAGTTCC
Cbren.WS247_258:17321-17818                TG-GAAGGTTC
Cbren.WS247_473:31617-32373                TA-GAAGGTTC
Rev.of:Cbren.WS247_64:524310-524801        TG-GAACTTTC
Rev.of:Cbren.WS247_108:183816-184226       TA-GAACTTTC
Rev.of:Cbren.WS247_728:2215-2423           TA-GAACTTTC
Cbren.WS247_96:305789-308149               TA-AAAGTTTC
Rev.of:Cbren.WS247_265:16180-16393         TG-AAAGTTTC
Cbren.WS247_1850:2158-2879                 TG-GAATTTTC
Rev.of:Cbren.WS247_251:93680-94046         TGAGAATTTTC
                                               **  * *
Consensus:
                                           TaGAAGTTTC

TaGAAGTTTC
>Cbren.WS247_Fam_2_18_65  Nr. of seq. 65 Alignment length(with gaps) = 18 Alignment score = 0.935835 
Cbren.WS247_18:979810-980502               AATTCCCATACCC-AAAT
Cbren.WS247_18:997738-998378               AATTCCCATACCC-AAAT
Cbren.WS247_32:604763-605173               AATTCCCATACCC-AAAT
Rev.of:Cbren.WS247_99:248740-249046        AATTCCCATACCC-AAAT
Cbren.WS247_99:467762-468085               AATTCCCATACCC-AAAT
Rev.of:Cbren.WS247_305:44079-44478         AATTCCCATACCC-AAAT
Cbren.WS247_316:79642-79929                AATTCCCATACCC-AAAT
Cbren.WS247_99:619693-621155               AGTTCCCATACCC-AAAT
Cbren.WS247_171:95792-96115                AACTCCCATACCC-AAAT
Cbren.WS247_316:75399-75718                AATTCCCATGCCC-AAAT
Rev.of:Cbren.WS247_2:1427449-1427656       AATTCCCATACCCAAAAT
Cbren.WS247_17:922559-923421               AATTCCCATACCCAAAAT
Rev.of:Cbren.WS247_18:781308-782424        AATTCCCATACCCAAAAT
Rev.of:Cbren.WS247_32:384652-387198        AATTCCCATACCCAAAAT
Cbren.WS247_32:403763-404228               AATTCCCATACCCAAAAT
Cbren.WS247_32:650646-651384               AATTCCCATACCCAAAAT
Cbren.WS247_32:660763-661250               AATTCCCATACCCAAAAT
Rev.of:Cbren.WS247_32:675359-675727        AATTCCCATACCCAAAAT
Cbren.WS247_32:694047-694237               AATTCCCATACCCAAAAT
Rev.of:Cbren.WS247_50:491875-492412        AATTCCCATACCCAAAAT
Cbren.WS247_75:60569-61205                 AATTCCCATACCCAAAAT
Cbren.WS247_75:64880-65699                 AATTCCCATACCCAAAAT
Cbren.WS247_75:87425-88106                 AATTCCCATACCCAAAAT
Cbren.WS247_75:134939-135590               AATTCCCATACCCAAAAT
Cbren.WS247_75:347177-347524               AATTCCCATACCCAAAAT
Cbren.WS247_75:432017-432343               AATTCCCATACCCAAAAT
Cbren.WS247_77:75718-76343                 AATTCCCATACCCAAAAT
Cbren.WS247_87:0-733                       AATTCCCATACCCAAAAT
Cbren.WS247_87:17408-17812                 AATTCCCATACCCAAAAT
Cbren.WS247_87:19962-21581                 AATTCCCATACCCAAAAT
Rev.of:Cbren.WS247_87:52440-53084          AATTCCCATACCCAAAAT
Rev.of:Cbren.WS247_99:257894-258379        AATTCCCATACCCAAAAT
Rev.of:Cbren.WS247_99:433806-434150        AATTCCCATACCCAAAAT
Rev.of:Cbren.WS247_99:586350-586680        AATTCCCATACCCAAAAT
Rev.of:Cbren.WS247_99:644649-645129        AATTCCCATACCCAAAAT
Cbren.WS247_142:118796-122719              AATTCCCATACCCAAAAT
Rev.of:Cbren.WS247_171:8499-8845           AATTCCCATACCCAAAAT
Rev.of:Cbren.WS247_171:108056-108593       AATTCCCATACCCAAAAT
Rev.of:Cbren.WS247_171:124130-124589       AATTCCCATACCCAAAAT
Cbren.WS247_171:320391-320610              AATTCCCATACCCAAAAT
Cbren.WS247_171:363442-363890              AATTCCCATACCCAAAAT
Rev.of:Cbren.WS247_171:400041-400928       AATTCCCATACCCAAAAT
Rev.of:Cbren.WS247_212:147564-149022       AATTCCCATACCCAAAAT
Cbren.WS247_218:120873-121324              AATTCCCATACCCAAAAT
Rev.of:Cbren.WS247_238:7972-8527           AATTCCCATACCCAAAAT
Rev.of:Cbren.WS247_238:167407-168895       AATTCCCATACCCAAAAT
Rev.of:Cbren.WS247_274:9891-10171          AATTCCCATACCCAAAAT
Cbren.WS247_323:87680-87955                AATTCCCATACCCAAAAT
Rev.of:Cbren.WS247_336:71031-71771         AATTCCCATACCCAAAAT
Rev.of:Cbren.WS247_370:23396-23795         AATTCCCATACCCAAAAT
Rev.of:Cbren.WS247_440:112539-114273       AATTCCCATACCCAAAAT
Rev.of:Cbren.WS247_568:20902-22048         AATTCCCATACCCAAAAT
Rev.of:Cbren.WS247_1356:16297-16627        AATTCCCATACCCAAAAT
Rev.of:Cbren.WS247_1790:12179-12383        AATTCCCATACCCAAAAT
Cbren.WS247_2095:3-379                     AATTCCCATACCCAAAAT
Cbren.WS247_32:526833-527930               AATTCCCATACCCATAAT
Rev.of:Cbren.WS247_99:384981-385239        AATTCCCGTACCCAAAAT
Rev.of:Cbren.WS247_171:289715-290191       AATTCCAATACCCAAAAT
Cbren.WS247_370:18402-19253                AATTCCCATACCCAAAAC
Cbren.WS247_370:37117-37537                AATTCCCATACCCAAAAC
Cbren.WS247_2090:858-1765                  AATTCTCATACCCAAAAT
Cbren.WS247_75:81504-82074                 AATTCCCATACGCAAAAT
Cbren.WS247_99:369642-370995               AATTCCCATACGCGAAAT
Cbren.WS247_226:225037-225244              AATTCCCACACCCAAAAT
Rev.of:Cbren.WS247_1237:8339-8716          ATTTCCCACACCCAAAAT
                                           *  **     * *  ** 
Consensus:
                                           AATTCCCATACCCAAAAT

AATTCCCATACCCAAAAT
>Cbren.WS247_Fam_3_28_64  Nr. of seq. 64 Alignment length(with gaps) = 39 Alignment score = 0.524242 
Cbren.WS247_79:217649-218502               ----TTTT--T--GA-ATTTTTGAATT-CCCGCCAAA--
Cbren.WS247_58:156378-156696               ----TTTT--T--GA-ATTTTTGAATT-CCCGCCAAAA-
Cbren.WS247_207:45872-46780                ----TTTT--T--GA-ATTTTTGAATT-CCCGCCAAAA-
Rev.of:Cbren.WS247_78:145792-146405        A---GTTT--T--GA-ATTTTTGAATT-CCCGCCAAA--
Rev.of:Cbren.WS247_115:193484-194772       A---ATTT--T--GA-ATTTTTGAATT-CCCGCCAAA--
Rev.of:Cbren.WS247_384:71677-72906         ----TTTT--T--GA-ATTTTTGAATT-CCCCCCAAAA-
Cbren.WS247_297:70822-71761                ----TTTT--A--GA-ATTTTTGAATT-CCCGCCAAAA-
Rev.of:Cbren.WS247_618:23074-28228         ----TTTT--A--GA-ATTTTTGAATT-CCCGCCAAAT-
Cbren.WS247_259:12421-13490                ----TTTC--T--GA-ATTTTTGAATT-CCCGCCAAAA-
Rev.of:Cbren.WS247_222:74472-74966         ----TTTC--TC-GA-ATTTTTGAATT-CCCGCCAAAA-
Rev.of:Cbren.WS247_180:80733-81185         T---TTTT--T--GA-ACTTTTGAATT-CCCGCCAAA--
Rev.of:Cbren.WS247_227:143811-144250       T---TTTT--T--GA-ATTTTTGAATT-CCCGCCAAAT-
Cbren.WS247_262:107670-108856              T---TTTT--T--AA-ATTTTTGAATT-CCCGCCAAA--
Rev.of:Cbren.WS247_47:219387-221282        ----TTTT--T--GA-ATTTTTGAAAT-CCCGCCAAAG-
Rev.of:Cbren.WS247_30:640815-641557        ----TTTT--T--GA-AATTTTGAATT-CCCGCCGAAA-
Cbren.WS247_16:62588-63016                 ----TTTT--C--GA-ATTTTTGAATT-CCCACCAAAA-
Cbren.WS247_30:637980-638550               ----TTTT--G--GA-ATTTTTGAATT-CCCACCAAAA-
Rev.of:Cbren.WS247_30:511267-513734        ----TTTT--G--GA-ATTTTTGAAGT-CCCACCAAAA-
Rev.of:Cbren.WS247_30:448641-449374        ----TTTT--C--GA-ATGTTTGAATT-CCCGCCAAAA-
Cbren.WS247_1436:4639-5154                 ----TTTT--C--GA-ATTTCTGAATT-CCCGCCAAAA-
Rev.of:Cbren.WS247_16:147904-149861        ----TTTT--G--GA-ATTTTCGAATT-CTCGCCAAAA-
Rev.of:Cbren.WS247_1882:2649-4488          ----TTTT--T--GA-ATTTTTGAATT-CTCGTCAAAA-
Cbren.WS247_172:174859-175640              ----TTTT--T--GA-ATTTTCGAATT-CCCATCAAAA-
Cbren.WS247_191:19522-19928                ----TTTT--T--GA-ATTTTCGAATT-CCCACCAAAA-
Cbren.WS247_47:221671-222725               ----TTTT--T--GG-ATTTTCAAATT-CCCGCCAAAA-
Cbren.WS247_815:11418-12163                ----TTTT--C--GA-ATTTTCAAATT-CCCGCCAAAA-
Cbren.WS247_78:144145-144703               ----TGTT--T--GA-ATTTTCGAATT-CCCGCCAAAG-
Rev.of:Cbren.WS247_172:134930-137526       ----TTTT--T--GA-ATTCTTGAGTT-CCCTCCAAAA-
Rev.of:Cbren.WS247_176:41883-43803         ----TTTT--C-AGA-ATTTTCGAATT-CCCGCCAAA--
Cbren.WS247_180:45325-45924                ----ACTT--C-AGA-TTTTTCGAATT-CCCGCCAAA--
Rev.of:Cbren.WS247_32:319420-319906        A---ATTT--T--GA-AGTTTTGAATT-CCCACCAAA--
Rev.of:Cbren.WS247_669:39311-39847         A---ATTT--T--GA-AAATTTGAATT-CCCATCAGA--
Rev.of:Cbren.WS247_1441:1581-1956          A---ATTT--T--TA-AATTTCGAATT-CCCGCCAAA--
Cbren.WS247_172:170895-171273              A---ATTTC-T--TA-ATTTTTGAATT-TCCGCCAAA--
Cbren.WS247_418:42414-42676                ----TTTT--T--GA-ATTTCTGAATT-CTCACCGAAA-
Cbren.WS247_294:209959-212259              ----TTTT--G--GA-TTTTTTGAATC-CCCACCAAAAT
Rev.of:Cbren.WS247_193:19117-19756         ----TTTC--T--GC-ATTTTTGAATTCCCCGCCAAA--
Rev.of:Cbren.WS247_142:290916-291574       A---CTT---T--GA-AAATTTGAATT-CCAGCCAAA--
Rev.of:Cbren.WS247_554:40799-41514         A----TTT--T--CG-AAATTTGAATT-CCCGCCAAA--
Rev.of:Cbren.WS247_554:40758-43025         A----TTT--T--CA-AAATTTGAATT-CCCGCCAAA--
Rev.of:Cbren.WS247_30:109355-109810        T---TTTT--T--GA-AAATTTGAATT-CCCGCCAAA--
Rev.of:Cbren.WS247_1618:3170-3517          A---TTTT--T--GA-AAATTTGAATT-CCCGCCAAA--
Rev.of:Cbren.WS247_30:630256-634805        A---TTTT--T--GA-AAATTTTAATT-CCCGCCAAA--
Cbren.WS247_679:6988-7813                  AT--TTTT--T--GA-AAATTTAAATT-CCCGCCAAA--
Rev.of:Cbren.WS247_30:628857-635712        A---ATTT--T--GA-AAATTTAAATT-CCCGCCAAA--
Rev.of:Cbren.WS247_207:42906-45072         A---ATTT--T--GA-AAATTTGAATT-CCCGCCAAA--
Cbren.WS247_76:400916-401235               A---ATTT--T--GA-AACTTTGAATT-CCCGCCAAA--
Cbren.WS247_615:43524-44061                A---ATTT--T--GA-AAGTTTGAATT-CCCGCCAAA--
Rev.of:Cbren.WS247_95:39773-40537          A---ATTT--T--GA-AAATTTGAATT-CCCGCCAAC--
Cbren.WS247_124:278082-279344              A---ATTT--T--GA-AAATTTGAAAT-CCCGCCAAA--
Rev.of:Cbren.WS247_262:56657-57115         A---ATTT--T--GA-TAATTTGAATT-CCCGCCAAA--
Rev.of:Cbren.WS247_338:15155-17244         A---ATTT--T--GA-TAATTTGAATT-CCCGCCAAA--
Rev.of:Cbren.WS247_1000:2821-4905          A---ATTT--T--GA-TAATTTGAATT-CCCGCCAAA--
Rev.of:Cbren.WS247_305:55698-56290         A---ATTT--T--GA-AAATTTGAATT-TCCGCCAAA--
Cbren.WS247_555:28959-30254                A---ATTT--T--GA-AAATTCGAATT-TCCGCCAAA--
Rev.of:Cbren.WS247_132:180852-181687       A---ACTT--T--GA-AAATTTGAATT-CCCTCCAAA--
Rev.of:Cbren.WS247_132:188718-191441       A---ACTT--T--GA-AAATTTAAATT-CCCTCCAAA--
Cbren.WS247_974:14844-15490                A----CTT--T-CCA-AAATTCGAATT-CCCGTCAAA--
Rev.of:Cbren.WS247_845:11781-12267         A-TGAT----T--CA-AAATTTGAAAT-CCCGCCAAA--
Cbren.WS247_30:475781-477787               G---TTTC-CA--GA--TTTTTGAATT-CCCGCCGAA--
Rev.of:Cbren.WS247_259:46010-46574         A---CTTA-C---GAT-TTTTTGAATT-CCCGCCGAA--
Cbren.WS247_124:251156-252009              A---GTTC-CT--GA--GTTTTGAATC-CCCGCCAAA--
Cbren.WS247_1966:3020-3746                 A---TTTC-AT-GGA--ATTTTGAATT-CCCGCCAAA--
Rev.of:Cbren.WS247_1966:4160-5020          A---CTTC-AT-TGA--ATTGTGAATT-CCCGCCAAG--
                                                                  *         *     
Consensus:
                                           ntTTTtGAAttTTTGAATTCCCgCCAAA

ntTTTtGAAttTTTGAATTCCCgCCAAA
>Cbren.WS247_Fam_4_15_62  Nr. of seq. 62 Alignment length(with gaps) = 18 Alignment score = 0.695169 
Cbren.WS247_2:230177-230441                GGT-CCCCGA--TTTTTC
Rev.of:Cbren.WS247_23:295058-295312        GGT-CCCCGA--TTTTTC
Rev.of:Cbren.WS247_24:159062-159302        GGT-CCCCGA--TTTTTC
Cbren.WS247_52:657434-657679               GGT-CCCCGA--TTTTTC
Rev.of:Cbren.WS247_76:455390-455683        GGT-CCCCGA--TTTTTC
Cbren.WS247_85:462795-463059               GGT-CCCCGA--TTTTTC
Rev.of:Cbren.WS247_169:172219-172512       GGT-CCCCGA--TTTTTC
Rev.of:Cbren.WS247_204:61444-61737         GGT-CCCCGA--TTTTTC
Rev.of:Cbren.WS247_271:122162-122434       GGT-CCCCGA--TTTTTC
Rev.of:Cbren.WS247_394:13322-13587         GGT-CCCCGA--TTTTTC
Rev.of:Cbren.WS247_417:35331-35624         GGT-CCCCGA--TTTTTC
Rev.of:Cbren.WS247_564:56273-56566         GGT-CCCCGA--TTTTTC
Cbren.WS247_604:8728-8918                  GGT-CCCCGA--TTTTTC
Rev.of:Cbren.WS247_626:10541-10716         GGT-CCCCGA--TTTTTC
Rev.of:Cbren.WS247_651:10819-11292         GGT-CCCCGA--TTTTTC
Cbren.WS247_651:12487-12747                GGT-CCCCGA--TTTTTC
Cbren.WS247_785:12056-12290                GGT-CCCCGA--TTTTTC
Rev.of:Cbren.WS247_1339:5130-5372          GGT-CCCCGA--TTTTTC
Cbren.WS247_68:595050-595344               GGT-CCCCGA--TCTTTC
Rev.of:Cbren.WS247_277:7194-7524           GGT-CCCCGA--TATTTC
Rev.of:Cbren.WS247_3:888782-889061         GGT-ACCCGA--TTTTTC
Rev.of:Cbren.WS247_52:654931-655194        GGT-ACCCGA--TTTTTC
Rev.of:Cbren.WS247_56:388539-388814        GGT-ACCCGA--TTTTTC
Rev.of:Cbren.WS247_58:422070-422265        GGT-ACCCGA--TTTTTC
Rev.of:Cbren.WS247_63:26864-28560          GGT-ACCCGA--TTTTTC
Rev.of:Cbren.WS247_107:168124-168429       GGT-ACCCGA--TTTTTC
Rev.of:Cbren.WS247_242:195204-195414       GGT-ACCCGA--TTTTTC
Rev.of:Cbren.WS247_311:128875-129139       GGT-ACCCGA--TTTTTC
Rev.of:Cbren.WS247_361:176992-177256       GGT-ACCCGA--TTTTTC
Rev.of:Cbren.WS247_41:252961-253171        GGT-CTCCGA--TTTTTC
Rev.of:Cbren.WS247_48:86229-86501          GGT-CTCCGA--TTTTTC
Rev.of:Cbren.WS247_110:160937-162506       GGT-CTCCGA--TTTTTC
Rev.of:Cbren.WS247_207:52518-54321         GGT-CTCCGA--TTTTTC
Rev.of:Cbren.WS247_337:45226-45519         GGT-CTCCGA--TTTTTC
Rev.of:Cbren.WS247_551:52383-52623         GGT-CTCCGA--TTTTTC
Rev.of:Cbren.WS247_564:25197-25407         GGT-CTCCGA--TTTTTC
Rev.of:Cbren.WS247_2288:734-1006           GGT-CTCCGA--TTTTTC
Rev.of:Cbren.WS247_2921:480-2369           GGT-CTCCGA--TTTTTC
Cbren.WS247_7:1670434-1670644              GGT-CCCCGA--TTTTTG
Cbren.WS247_24:160922-161200               GGT-CCCCGA--TTTTTG
Cbren.WS247_41:253245-255836               GGT-CCCCGA--TTTTTG
Cbren.WS247_110:163143-163355              GGT-CCCCGA--TTTTTG
Cbren.WS247_207:54397-54632                GGT-CCCCGA--TTTTTG
Cbren.WS247_277:15278-15601                GGT-CCCCGA--TTTTTG
Cbren.WS247_311:130419-130697              GGT-CCCCGA--TTTTTG
Cbren.WS247_56:605399-605895               GGT-CCCCGA--TATTTG
Cbren.WS247_64:200501-200771               GGT-CCCCGA--TATTTG
Cbren.WS247_213:17136-17420                GGT-CCCCGA--TATTTG
Cbren.WS247_337:46644-46854                GGT-CCCCGA--TATTTG
Cbren.WS247_626:11919-12173                GGT-CCCCGA--TATTTG
Cbren.WS247_941:12232-12506                GGT-CCCCGA--TATTTG
Cbren.WS247_551:32706-32949                GGT-CCCCTA--TTTTTG
Cbren.WS247_2605:1240-1512                 GGT-CCCCTA--TTTTTG
Rev.of:Cbren.WS247_146:213716-213951       GGG-CCGCGA--TTTTTC
Rev.of:Cbren.WS247_260:4710-4945           GGG-CCGCGA--TTTTTC
Rev.of:Cbren.WS247_604:7125-7330           GGG-CCGCTA--TTTTTC
Cbren.WS247_16:617398-617683               GGT-CTACGAT-TTTTTC
Cbren.WS247_450:18385-18638                GGT-CCACGAT-TTTTTC
Cbren.WS247_76:456609-456892               GGG-CCCCGA-TTTTTT-
Rev.of:Cbren.WS247_88:493930-494182        GAG-CCCCGA-GTTTTT-
Rev.of:Cbren.WS247_72:29547-29845          GAGCCCCCGA-GTTTTT-
Rev.of:Cbren.WS247_1468:5987-6279          GGG-CCCCCT--TTTTTC
                                           *      *    * *** 
Consensus:
                                           GGTCCCCGATTTTTc

GGTCCCCGATTTTTc
>Cbren.WS247_Fam_5_20_44  Nr. of seq. 44 Alignment length(with gaps) = 26 Alignment score = 0.552136 
Cbren.WS247_52:845028-845239               ---TTTTT-GGGCCCTCCATTT----
Cbren.WS247_340:21382-22860                ---TTTTT-GGGCCCTCCTTTTT---
Rev.of:Cbren.WS247_269:104409-104700       ---TTTTT-GGGCCCTCCATT-TTA-
Cbren.WS247_2:688203-688484                ---TTTTT-GGGCCCTCCATTTTTA-
Cbren.WS247_15:109512-110621               ---TTTTT-GGGCCCTCCATTTTTA-
Cbren.WS247_85:108271-108531               ---TTTTT-GGGCCCTCCATTTTTA-
Rev.of:Cbren.WS247_156:148717-148956       ---TTTTT-GGGCCCTCCATTTTTA-
Rev.of:Cbren.WS247_410:94743-95067         ---TTTTT-GGGCCCTCCATTTTTA-
Rev.of:Cbren.WS247_1908:5999-6386          ---TTTTT-GGGCCCTCCATTTTTA-
Cbren.WS247_2265:2596-2855                 ---TTTTT-GGGCCCTCCATTTTTA-
Rev.of:Cbren.WS247_179:25334-26498         ---TTTTT-GGGCCCTCCATTTTTT-
Cbren.WS247_156:149594-149834              ---TTTTT-GGGCCCTCGATTTTTA-
Rev.of:Cbren.WS247_211:83958-84238         ---TTTTT-GGGCCCTCGATTTTTA-
Cbren.WS247_211:84929-85168                ---TTTTT-GGGCCCTCGATTTTTA-
Cbren.WS247_168:211504-211723              ---TTTTT-GGGCCCTTGATTTTTA-
Cbren.WS247_410:95485-96044                ---TTTTT-GGGCCCTTGATTTTTA-
Rev.of:Cbren.WS247_2:687194-687412         ---TTTTT-GGGCCCTCGATT-TTAT
Rev.of:Cbren.WS247_15:107538-108548        ---TTTTT-GGGCCCTCGATT-TTAT
Rev.of:Cbren.WS247_2:1935766-1936004       --TATTTT-GGGTCCTCGATTTT---
Cbren.WS247_16:1046667-1046921             --TTTTTT-GGGTCCTCGATTTT---
Rev.of:Cbren.WS247_134:85566-85796         --TTTTTT-GGGTCCTCGATTTT---
Cbren.WS247_134:86857-87094                --TTTTTT-GGGTCCTCGATTTT---
Rev.of:Cbren.WS247_203:96602-96832         --TTTTTT-GGGTCCTCGATTTT---
Cbren.WS247_203:103810-104047              --TTTTTT-GGGTCCTCGATTTT---
Cbren.WS247_348:59988-60576                --TTTTTT-GGGCCCTTGATTTT---
Cbren.WS247_192:22856-23089                T-TTTTC--CGGTCCACGATTT----
Cbren.WS247_130:65742-66034                T-TTTTCT-CGGTCCACGATTT----
Rev.of:Cbren.WS247_142:204856-205093       T-TTTTCT-CGGTCCACGATTT----
Cbren.WS247_653:3561-3820                  T-TTTTCT-CGGTCCACGATTT----
Rev.of:Cbren.WS247_35:85729-86021          T-TTTTTT-CGGTCCACGATTT----
Cbren.WS247_35:92467-92752                 T-TTTTTT-CGGTCCACGATTT----
Cbren.WS247_58:291678-292079               T-TTTTTT-CGGTCCACGATTT----
Rev.of:Cbren.WS247_130:59300-59568         T-TTTTTT-CGGTCCACGATTT----
Rev.of:Cbren.WS247_233:108689-108913       T-TTTTTT-CGGTCCACGATTT----
Rev.of:Cbren.WS247_336:16399-16625         T-TTTTTT-CGGTCCACGATTT----
Rev.of:Cbren.WS247_525:34597-34855         T-TTTTTT-CGGTCCACGATTT----
Rev.of:Cbren.WS247_172:178704-178982       C-TTTTTT-CGGTCCACGATTT----
Cbren.WS247_2:1873568-1874377              T-TTTATTCCGGTCCACGATTT----
Rev.of:Cbren.WS247_68:593573-593962        CGTTTTTT-CGGTCCCCGATTT----
Rev.of:Cbren.WS247_85:460422-460662        CGTTTTTT-CGGTCCCCGATTT----
Cbren.WS247_146:216500-216895              CGTTTTTT-CGGTCCCCGATTT----
Cbren.WS247_17:90229-90447                 T-TCATTTC-GGTCCTCGATTA----
Cbren.WS247_107:148462-148679              T-TTATTTC-GGTCCTCGATTA----
Cbren.WS247_889:16137-16376                T-TTATTTC-GGTCCTCGATTA----
                                                     ** **    **     
Consensus:
                                           tTTTTTgGGtCCtCgATTTt

tTTTTTgGGtCCtCgATTTt
>Cbren.WS247_Fam_6_20_42  Nr. of seq. 42 Alignment length(with gaps) = 23 Alignment score = 0.627161 
Cbren.WS247_172:50636-51992                -GGCCTAACTTTTCA-AAAT-AT
Rev.of:Cbren.WS247_384:49754-50506         -GGCCTAACTTTTCA-AAAT-AT
Rev.of:Cbren.WS247_384:49764-51940         -GGCCTAACTTTTCA-AAAT-AT
Rev.of:Cbren.WS247_384:60563-61113         -GGCCTAACTTTTCA-AAAT-AT
Cbren.WS247_610:25259-25629                -GGCCTAACTTTTCA-AAAT-AT
Rev.of:Cbren.WS247_611:29826-30076         -GGCCTAACTTTTCA-AAAT-AT
Rev.of:Cbren.WS247_620:29090-30200         -GGCCTAACTTTTCA-AAAT-AT
Rev.of:Cbren.WS247_620:35309-36077         -GGCCTAACTTTTCA-AAAT-AT
Cbren.WS247_578:38427-38999                -GGCCTAACTTTTCG-AAAT-AT
Rev.of:Cbren.WS247_578:39445-39755         -GGCCTAACTTTTCG-AAAT-AT
Rev.of:Cbren.WS247_611:19407-19817         -GGCCTAACTTTTCG-AAAT-AT
Rev.of:Cbren.WS247_683:1410-1860           -GGCCTAACTTTTCG-AAAT-AT
Cbren.WS247_172:96263-98191                -GACCTAACTTTTTA-AAAT-AT
Rev.of:Cbren.WS247_620:25934-26644         -GGCCTAACTTTTTA-AAAT-AT
Cbren.WS247_900:1688-2159                  -GGCCTAACTTTCCA-AAAT-AC
Rev.of:Cbren.WS247_900:10885-11175         -GGCCTAACTTTTCA-AAAT-AC
Cbren.WS247_617:43469-44120                -GGCTTAACTTTTCG-AAAT-AT
Cbren.WS247_683:41218-41809                -GGCTTAACTTTTTG-AAAT-AT
Rev.of:Cbren.WS247_578:17417-17747         -GGCCTAACTTTTCA-GAAA-AT
Rev.of:Cbren.WS247_2249:1615-2125          -GGTCTAACTTTTTG-AAGT-AT
Cbren.WS247_2770:122-881                   -GGTCTAACTTTTAG-AAAT-AT
Cbren.WS247_1733:6774-7204                 -AGCCTAACTTTTTG-AAAT-AA
Cbren.WS247_30:92555-95439                 TGGCCTAACTTTCCA-AATCGG-
Cbren.WS247_30:92556-97045                 TGGCCTAACTTTCCA-AATCGG-
Cbren.WS247_30:138929-140317               CGGCCTAACTTTCCA-AATTGG-
Cbren.WS247_47:578015-578406               TGGCCTAACTTTCCG-AATCGA-
Rev.of:Cbren.WS247_139:19107-20333         TGGCCTAACTTTTCA-AATCGA-
Rev.of:Cbren.WS247_30:250107-251472        TGGCCTAACTTTCCA-AATTGA-
Rev.of:Cbren.WS247_47:147774-148092        TGGCCTAACTTTCCA-AATTGA-
Cbren.WS247_47:580439-582248               TGGCCTAATTTTCCA-AATTGA-
Cbren.WS247_30:254116-257759               TGGCCTAACTTTCTA-AAGTGA-
Rev.of:Cbren.WS247_499:7756-10225          TGGCCTAACTTTCTA-AATTGA-
Rev.of:Cbren.WS247_30:560300-561277        TGGCCTAACTATCTA-AATTGA-
Rev.of:Cbren.WS247_257:65172-65456         TGGCCTAACTTTCGA-ACTTGA-
Rev.of:Cbren.WS247_95:278251-278599        TGGCCTATCTTCCCA-AATTGA-
Rev.of:Cbren.WS247_139:187098-187624       TGGCCTAACTTCCCA-AATTGA-
Rev.of:Cbren.WS247_256:12583-13951         TGGCCTAACTTCCCA-AATAGA-
Cbren.WS247_139:134110-136193              TGGCCTAGCTTCCCG-AATTGA-
Cbren.WS247_256:11835-12139                TGGCCTAACTTCCAA-AATTGC-
Rev.of:Cbren.WS247_257:35446-37230         TGGCCTAACTTCCCAGAATC-A-
Cbren.WS247_30:162342-164159               TGGCCTAACATTTTG-AATTGA-
Rev.of:Cbren.WS247_499:3475-3688           TGGCCTAACTTTTTA-AACTGA-
                                                **                
Consensus:
                                           GGCCTAACTTTtcaAAaTAn

GGCCTAACTTTtcaAAaTAn
>Cbren.WS247_Fam_7_52_38  Nr. of seq. 38 Alignment length(with gaps) = 55 Alignment score = 0.764619 
Cbren.WS247_6:118-2730                     TCCA--TTACCTGTCAAAATGGCAGCAGGTAGCTATACGTTGCCATCTT-CCTCA
Cbren.WS247_151:269785-276914              TCCA--TTACCTGTCAAAATGGCAGCAGGTAGCTATACGTTGCCATCTT-CCTCA
Cbren.WS247_151:239049-239787              TCCA--TTACCTGTCAAAATGGCAGCAGGTAGCTATACGTTGCCCTCTT-CCTAA
Cbren.WS247_561:29667-30761                TCCA--TTACCTGTCAAAATGCCAACAGGTAGCTATACGTTGCCATCTT-CCTAA
Cbren.WS247_1646:3-8407                    TCCA--TTACCTGTCAAAATGGCAGCAGGTAGCTATACGTTGGCATCTT-TCTAA
Cbren.WS247_89:669137-683264               TCCA--TTACCTGTCAAAATGGCAGCAGGTAGCTATACGTTGCGATTTT-CCTAT
Rev.of:Cbren.WS247_157:318449-322506       TCCA--TTACCTGTCAAAATGGCAGCAGGTAGCTATACGTTGCGATTTT-CCTAA
Rev.of:Cbren.WS247_252:135580-140287       TCCA--TTACTTGTCAAAATGGCAGCAGGTAGCTATACGTTGCGATTTT-CCTAA
Cbren.WS247_909:9385-14212                 TCAA--TTACCTGTCAAAATGGCAGCAGGTAGCTATACGTTGCGATTTT-CCTAA
Cbren.WS247_1021:6053-6739                 TCCA--TTACCTGTCAAAATGGCAGCAGGTAGCTATACGTTGCGATTTT-CCTCA
Rev.of:Cbren.WS247_3092:3557-4299          TCCA--TCACCTGTCAAAATGGCAGCAGGTAGCTATACGTTGCGATTTT-CCTAA
Rev.of:Cbren.WS247_1257:5759-7329          TCCA--TTACATATTAAAATGGCAACAGGTAGCTATACGTTGCCATCTT-CCTAA
Cbren.WS247_11:163039-164845               TCCA--TTACCTGGGTAAAGGCCAGCAGGTAGCTATACGTTGCCCTTTC-CCTAA
Rev.of:Cbren.WS247_128:328322-329684       TCCA--TTACCTGGGTAAAGGCCAGCAGGTAGCTATACGTTGCCCTTTC-CCTAA
Rev.of:Cbren.WS247_368:109807-112033       TCCA--TTATCTGGGTAAAGGCCAGCAGGTAGCTATACGTTGCCCTTTC-CCTAA
Rev.of:Cbren.WS247_21:1171331-1172802      TCCA--TTACCTGGGTAAATGGCAGCAGGTAGCTATACGTTGCCCTTTC-CCTAA
Cbren.WS247_345:169070-169652              TCCA--TTACCTGGGTAAATGGCAGCAGGTAGCTATACGTTGCCCTTTC-CCTAA
Rev.of:Cbren.WS247_838:79-8079             TCCA--TTACCTGGGTAAATGGCAGCAGGTAGCTATACGTTGCCCTTTC-CCTAA
Cbren.WS247_1048:4-743                     TCCA--TTACCTGGGTAAATGGCAGCAGGTAGCTATACGTTGCCCTTTC-CCTAA
Rev.of:Cbren.WS247_2023:40-1090            TCCA--TTACCTGGGTAAATGGCAGCAGGTAGCTATACGTTGCCCTTTC-CCTAA
Rev.of:Cbren.WS247_65:6784-9262            TCCA--TTACCTGGGTAAATGGCAGCAGGTAGCTATACGTTGCCCTTTC-CCTTA
Rev.of:Cbren.WS247_65:22895-23946          TCCA--TTATCTGGGTAAATGGCAGCAGGTAGCTATACGTTGCCCTTTC-CCTAA
Cbren.WS247_88:103786-104420               TCCA--TTACCTGGGTAAATGGCAGCAGGTAGCTACACGTTGCCCTTTC-CCTAA
Cbren.WS247_147:16898-18809                TCCA--TTTCCTGGGTAAATGGCAGCAGGTAGCTATACGTTGCCCTTTC-CCTAA
Rev.of:Cbren.WS247_1726:4141-5743          TCCA--TTACCTAGGTAAATGGCAGCAGGTAGCTATACGTTGCCCTTTC-CCTAA
Cbren.WS247_1648:66-3066                   TCCAT-TTACCTGGGTAAATGGCAGCAGGTAGCTATACGTTGCCCTTT--CCTAA
Rev.of:Cbren.WS247_13:4-2884               TCCA--TTACCTGGGTAAATGGCAGCAGGTAGCTATACGTTGCCCTTTCTCCT-A
Rev.of:Cbren.WS247_65:0-2234               TCCA-CTT-GGTGGGTAAATGGCAGCAGGTAGCTATACGTTGCCCTTTC-CCTAA
Rev.of:Cbren.WS247_212:194696-197971       TCCA-CAT-CCTGGGTAAATGGCAGCAGGTAGCTGTACGTTGCCCTTTC-CCTAA
Cbren.WS247_1703:17-1712                   TCCA-CAT-CCTGGGTAAATGGCAGCAGGTAGCTATACGTTGCCCTTTC-CCTAA
Cbren.WS247_147:67-12795                   TCCA-CAT-CCTAGGTAAAGGCCAGCAGGTAGCTATACGTTGCCCTTTC-CCTAA
Cbren.WS247_345:135512-137889              TCCA--TATCCAGGGTAAATGCCAACAGGTAGCTATACGTTGCCATTTC-CCTAA
Rev.of:Cbren.WS247_2093:13-3523            TCCA--TAACCAGGGTAAATGCCAACAGGTAGCTATACGTTGCCCTTTC-CCTAA
Rev.of:Cbren.WS247_2093:5791-6635          TCCA--TAACCAGGGTAAATGCCAACAGGTAGCTATTCGTTGCCATTTC-CCTAA
Rev.of:Cbren.WS247_2023:3820-4506          TCCA--TAACCTGGGTAAATGCCAGCAGGTAGCTATACGTTGCCATTTC-CCTAA
Rev.of:Cbren.WS247_270:85008-86314         TCCA--TTACCTGTCAAAATGGCAACGTATAGCTACCTGTTGGTATCTT-CCTTA
Rev.of:Cbren.WS247_523:701-1543            TCCA--TTACCTGTCAAAATGGCAACGTATAGCTACCTATTGGTATCTT-CCTAA
Cbren.WS247_1021:5-2954                    TCCA--TTACCTGTCAAAATGGCAACGTATAGCTACCTGTTGGCATTTT-CCTCA
                                           ** *            *** * ** *   *****     ***   * *   **  
Consensus:
                                           TCCATTACCTGggtAAATGgCAgCAGGTAGCTATACGTTGCccTtTcCCTAA

TCCATTACCTGggtAAATGgCAgCAGGTAGCTATACGTTGCccTtTcCCTAA
>Cbren.WS247_Fam_8_12_37  Nr. of seq. 37 Alignment length(with gaps) = 12 Alignment score = 0.700701 
Cbren.WS247_45:468555-468910               GCT-AGGCTCA-
Cbren.WS247_86:345387-345916               GCT-AGGCTCA-
Cbren.WS247_69:238873-240106               GCTCAGGCTCAT
Rev.of:Cbren.WS247_156:159140-159288       GCTCAGGCTCAG
Cbren.WS247_413:121327-121715              GCTCAGGCTCAG
Cbren.WS247_532:48379-48515                GCTCAGGCTCAG
Rev.of:Cbren.WS247_263:7902-8272           ACTCAGGCTCAA
Cbren.WS247_44:327905-328168               GC-TAGGCTTAG
Rev.of:Cbren.WS247_65:373942-374321        GC-TAGGCTTAG
Rev.of:Cbren.WS247_222:282-572             GC-TAGGCTTAG
Cbren.WS247_672:2-152                      GC-TAGGCTTAG
Rev.of:Cbren.WS247_46:54623-55307          GC-TAGGCTTAA
Rev.of:Cbren.WS247_79:177407-177714        GC-TAGGCTTAA
Rev.of:Cbren.WS247_51:47385-47593          GC-CAGGCTTAG
Cbren.WS247_51:52092-52278                 GC-CAGGCTTAG
Cbren.WS247_687:70233-70672                GC-CAGGCTTAG
Cbren.WS247_855:16032-16306                GC-CAGGCTTAG
Rev.of:Cbren.WS247_75:364295-364533        GCTTAGGCTTAG
Rev.of:Cbren.WS247_151:95162-95825         GCTTAGGCTTAG
Rev.of:Cbren.WS247_151:114122-115348       GCTTAGGCTTAG
Rev.of:Cbren.WS247_151:114122-117352       GCTTAGGCTTAG
Cbren.WS247_170:426846-429873              GCTTAGGCTTAG
Cbren.WS247_220:24012-24422                GCTTAGGCTTAG
Cbren.WS247_220:29389-29513                GCTTAGGCTTAG
Cbren.WS247_228:151825-152045              GCTTAGGCTTAG
Cbren.WS247_228:178927-179306              GCTTAGGCTTAG
Rev.of:Cbren.WS247_660:32-738              GCTTAGGCTTAG
Cbren.WS247_1302:9-265                     GCTTAGGCTTAG
Cbren.WS247_2010:708-934                   GCTTAGGCTTAG
Cbren.WS247_1057:3020-3246                 GTTTAGGCTTAG
Cbren.WS247_1302:12444-12844               GCTTGGGCTTAG
Cbren.WS247_46:282061-282480               GA-TAGGCTTAG
Cbren.WS247_62:400263-400515               GA-GAGGCTTAG
Rev.of:Cbren.WS247_62:404824-404999        GA-GAGGCTTAG
Cbren.WS247_125:168585-169190              GC-CAGGCC-AG
Cbren.WS247_180:187430-187709              GC-CAGGCT-AG
Cbren.WS247_209:40741-40961                GC-CAGGCT-AG
                                                ***  * 
Consensus:
                                           GCttAGGCTtAG

GCttAGGCTtAG
>Cbren.WS247_Fam_9_10_36  Nr. of seq. 36 Alignment length(with gaps) = 14 Alignment score = 0.600340 
Cbren.WS247_18:446637-446857               G-C-CTTAG-AC-A
Cbren.WS247_44:307772-308681               G-C-CTTAG-AC-A
Rev.of:Cbren.WS247_44:331317-331529        G-C-CTTAG-AC-A
Cbren.WS247_44:333212-333432               G-C-CTTAG-AC-A
Cbren.WS247_44:341518-342315               G-C-CTTAG-AC-A
Rev.of:Cbren.WS247_44:367235-367475        G-C-CTTAG-AC-A
Rev.of:Cbren.WS247_44:438924-439232        G-C-CTTAG-AC-A
Cbren.WS247_44:493729-495046               G-C-CTTAG-AC-A
Cbren.WS247_44:501145-504065               G-C-CTTAG-AC-A
Rev.of:Cbren.WS247_44:589066-589486        G-C-CTTAG-AC-A
Cbren.WS247_272:29525-29936                G-C-CTTAG-AC-A
Cbren.WS247_416:79398-79758                G-C-CTTAG-AC-A
Rev.of:Cbren.WS247_585:13482-15602         G-C-CTTAG-AC-A
Cbren.WS247_585:23526-24143                G-C-CTTAG-AC-A
Cbren.WS247_609:10800-11631                G-C-CTTAG-AC-A
Cbren.WS247_958:3443-4468                  G-C-CTTAG-AC-A
Rev.of:Cbren.WS247_958:11231-12413         G-C-CTTAG-AC-A
Cbren.WS247_1084:49-1633                   G-C-CTTAG-AC-A
Rev.of:Cbren.WS247_44:319920-322780        G-C-CTGAG-AC-A
Rev.of:Cbren.WS247_1548:1651-4030          G-C-CTGAG-AC-A
Rev.of:Cbren.WS247_44:343330-343630        A-C-CTTAG-AC-A
Cbren.WS247_265:140819-141009              T-C-CTTAG-AC-A
Rev.of:Cbren.WS247_315:648-998             T-C-CTTAG-AC-A
Rev.of:Cbren.WS247_44:464042-464484        G-C-CTTAG-GC-A
Cbren.WS247_321:101330-101800              G-T-CTTAG-AC-A
Cbren.WS247_958:7381-10686                 G-C-CTTCG-AC-A
Rev.of:Cbren.WS247_18:753278-753829        G-CTCTTAG-AC-A
Cbren.WS247_30:267522-268428               G-C-CTAAA-AC-A
Cbren.WS247_44:489971-490360               G-C-CTAAG-AC-A
Cbren.WS247_383:51399-56584                G-C-CTAAG-AC-A
Rev.of:Cbren.WS247_416:71821-72529         G-C-CTAAG-AC-A
Rev.of:Cbren.WS247_51:74793-75210          GAC-CTTAG-AC-A
Cbren.WS247_687:37025-38475                GAC-CTCAG-AC-A
Rev.of:Cbren.WS247_18:125363-125883        A-C-CTTAGTAC-A
Cbren.WS247_132:247814-249586              A-C-CTTAGTAC-A
Rev.of:Cbren.WS247_100:384626-385097       A-C-CTTGGTACTA
                                               **     * *
Consensus:
                                           GCCTTAGACA

GCCTTAGACA
>Cbren.WS247_Fam_10_24_31  Nr. of seq. 31 Alignment length(with gaps) = 32 Alignment score = 0.634543 
Cbren.WS247_228:151078-151790              AGGTCATGACCTAG----A----AAA--AATT
Rev.of:Cbren.WS247_778:2101-2421           AGGTCATGACCTAG----A----AAA--AATT
Cbren.WS247_1302:11777-12428               AGGTCATGACCTAG----A----AAA--AATA
Rev.of:Cbren.WS247_1302:1518-2328          AGGCCATGACCTAG----A----AAG--AATT
Rev.of:Cbren.WS247_74:2788-3577            AGGCCATGACCTAG----A--A-AAG-AAATT
Cbren.WS247_988:17581-18229                AGGCCATGACCTAG----A--A-AAA-AAAT-
Rev.of:Cbren.WS247_28:685279-685927        AGGTCATGACCTAG--A-A--A-AAA---ATT
Rev.of:Cbren.WS247_60:236869-237239        AGGTCATGACCTAG--A-A--A-AAA--AATT
Cbren.WS247_60:268775-269395               AGGTCATGACCTAG--A-A--A-AAA--AATT
Cbren.WS247_172:125214-125907              AGGTCATGACCTAG--A-A--A-AAA--AATT
Rev.of:Cbren.WS247_280:139362-139869       AGGTCATGACCTAG--A-A--A-AAA--AATT
Cbren.WS247_234:164366-164886              AGGTCATGACCCAG--A-A--A-AAA--AATT
Cbren.WS247_900:12692-13115                AGGTCATGACCTAG--A-A--A-AAG--AATT
Cbren.WS247_58:330513-331228               AGGTCATGACCTAG--A-A--A-AAA-AAATT
Rev.of:Cbren.WS247_194:11-747              AGGTCATGACCTAG--A-A--A-AAA-AAATT
Cbren.WS247_234:96414-96770                AGGTCATGACCTAG--A-A--A-AAA-AAATT
Cbren.WS247_358:61019-61566                AGGTCATGACCTAG--A-A--A-AAA-AAATT
Cbren.WS247_1759:10-518                    AGGTCATGACCTAG--A-A--A-AAA-AAATT
Cbren.WS247_1759:3311-4560                 AGGTCATGACCTAG--A-A--A-AAA-AAATT
Rev.of:Cbren.WS247_62:253631-254665        AGGTCGTGACCTAG--A-A--A-AAA-AAATT
Rev.of:Cbren.WS247_255:50842-53297         AGGTCAAGACCTAG--A-A--A-AAA-AAATT
Rev.of:Cbren.WS247_336:136452-137163       AGGTTATGACCTAG--A-A--A-AAA-AAATT
Cbren.WS247_413:48669-49096                AGGTCATGACCTAG--A-ATTA-AAA---ATT
Cbren.WS247_205:133821-134825              AGGTCGTGACCTAG--A-A--A-AAA-AATTT
Cbren.WS247_117:73046-73336                AGGTCATGACCTAGA-A-A--A-AAA-AATTT
Rev.of:Cbren.WS247_342:85453-86201         AGGTCATGGCCTAGA-A-A--A-AAA-AATTT
Cbren.WS247_618:10870-11668                AGGTCATGACCTAG--AGA--AGAAA---ATT
Rev.of:Cbren.WS247_189:209895-210884       ATGACATGACCTAG--A-A--A-AAAA--ATT
Cbren.WS247_873:23314-23613                AGGTCATGACCTTT--A-A--A-AAA--AATT
Rev.of:Cbren.WS247_692:27-738              GGGTCATGACCTAG-TA-A--A-AAA-AAATT
Rev.of:Cbren.WS247_1212:8782-9178          AGGTGGTGACCTA---A-A--A-TAA--AATT
                                             *    * **       *     *     * 
Consensus:
                                           AGGTCATGACCTAGAAAAAAAATT

AGGTCATGACCTAGAAAAAAAATT
>Cbren.WS247_Fam_11_10_27  Nr. of seq. 27 Alignment length(with gaps) = 11 Alignment score = 0.707589 
Cbren.WS247_7:700523-701085                CCGGTCT-AGT
Rev.of:Cbren.WS247_73:147887-148538        CCGGTCT-GGT
Rev.of:Cbren.WS247_103:182845-184393       CCGGTCT-GGT
Rev.of:Cbren.WS247_103:182845-185304       CCGGTCT-GGT
Cbren.WS247_111:505694-508510              CCGGTCT-GGT
Cbren.WS247_167:223564-227091              CCGGTCT-GGT
Rev.of:Cbren.WS247_331:77317-78132         CCGGTCT-GGT
Cbren.WS247_631:20090-22946                CCGGTCT-GGT
Rev.of:Cbren.WS247_1778:4132-5232          CCGGTCT-GGT
Cbren.WS247_196:124237-124670              CCAGTCT-GGT
Rev.of:Cbren.WS247_196:125714-126853       CCAGTCT-GGT
Cbren.WS247_16:205480-206227               CCGGTCC-GGT
Rev.of:Cbren.WS247_18:493142-494016        CCGGTCC-GGT
Cbren.WS247_101:364214-365119              CCGGTCC-GGT
Rev.of:Cbren.WS247_355:7654-8194           CCGGTCC-GGT
Rev.of:Cbren.WS247_42:372365-374043        GCGGTCT-GGT
Rev.of:Cbren.WS247_18:637092-637252        CAGGTCT-GGT
Cbren.WS247_430:141634-141814              CAGGTCT-GGT
Cbren.WS247_1160:13669-14444               CAGGTCT-GGT
Rev.of:Cbren.WS247_195:119029-120224       CTGGTCT-GGT
Cbren.WS247_20:488156-490675               CCGGTCT-GGC
Rev.of:Cbren.WS247_666:5898-6900           CTGGTCT-GGC
Rev.of:Cbren.WS247_1189:1380-1702          CCGGTCT-GGG
Cbren.WS247_30:467767-468097               CCGGCCT-TGT
Cbren.WS247_111:134709-135147              CCGGCCT-GGT
Cbren.WS247_436:19389-20400                CCGGCCT-GGT
Rev.of:Cbren.WS247_174:131515-135108       CCGGCCTG-TT
                                              * *     
Consensus:
                                           CCGGTCTGGT

CCGGTCTGGT
>Cbren.WS247_Fam_12_20_26  Nr. of seq. 26 Alignment length(with gaps) = 21 Alignment score = 0.721074 
Cbren.WS247_3:184758-185007                AAAATCACGGTCCCA-TCCAC
Cbren.WS247_22:883496-883745               AAAATCACGGTCCCA-TCCAC
Cbren.WS247_54:328891-330471               AAAATCACGGTCCCA-TCCAC
Cbren.WS247_101:293616-293885              AAAATCACGGTCCCA-TCCAC
Cbren.WS247_177:860-1089                   AAAATCACGGTCCCA-TCCAC
Cbren.WS247_255:145549-145798              AAAATCACGGTCCCA-TCCAC
Cbren.WS247_39:66103-66372                 AAAATCACGGTCCCA-TCGAC
Rev.of:Cbren.WS247_3:186111-186360         AAAATCACGGTCCCAATTTT-
Rev.of:Cbren.WS247_5:339457-339766         AAAATCACGGTCCCAATTTT-
Rev.of:Cbren.WS247_22:884891-885140        GAAATCACGGTCCCAATTTT-
Rev.of:Cbren.WS247_54:330838-331087        AAAAACACGGTCCCAATTTT-
Rev.of:Cbren.WS247_336:102448-102838       AAAATCACGGTCCCAAATTT-
Rev.of:Cbren.WS247_1921:3446-4075          AAAATCACGGTCCCAAATTT-
Rev.of:Cbren.WS247_39:67449-67718          AAAATCACGGTCCCA-TTTTC
Rev.of:Cbren.WS247_101:294783-295032       AAAATCACGGTCCCA-TTTTC
Rev.of:Cbren.WS247_177:3703-3952           AAAATCACGGTCCCA-TTTTC
Rev.of:Cbren.WS247_85:85125-85394          AAAATCACGGTCCGA-TTTTC
Rev.of:Cbren.WS247_255:146879-147148       AAAATCACGGTCCCA-CTTTC
Rev.of:Cbren.WS247_214:135497-135726       AAAATCACGGTCTCGAATTT-
Cbren.WS247_5:337407-337775                AAAATCACGGTCCCAAAAAT-
Cbren.WS247_283:19927-20216                AAAATCACGGTCCCAAAAAT-
Cbren.WS247_336:93624-94013                AAAATCACGGTCCCAAAAAT-
Cbren.WS247_619:51412-51701                AAAATCACGGTCCCAAAAAT-
Rev.of:Cbren.WS247_283:21238-22019         AAAATCACGGTCCCAAATAT-
Cbren.WS247_85:83848-84097                 AAAATCACGGTCCCAGAAAA-
Rev.of:Cbren.WS247_100:195872-196161       AAAATGACGGTCCCAATTAA-
                                            ***  ******         
Consensus:
                                           AAAATCACGGTCCCAattnt

AAAATCACGGTCCCAattnt
>Cbren.WS247_Fam_13_30_25  Nr. of seq. 25 Alignment length(with gaps) = 30 Alignment score = 0.913185 
Cbren.WS247_2:228723-229037                ATCGGGGACCGAAATATGGTGGCCCGAAAA
Cbren.WS247_278:53154-53468                ATCGGGGACCGAAATATCGTGGCCCGAAAA
Cbren.WS247_888:7556-7849                  ATCGGGGACCGAAATATCGTGGCCCGAAAA
Cbren.WS247_64:198546-200428               ATCGGGGACCGAAATATCGCGGCCCGAAAA
Cbren.WS247_1318:1871-3879                 ATCGGGGACCGAAATATCGCGGCCCGAAAA
Rev.of:Cbren.WS247_2:1830627-1830920       ATCGGGGACCGAAAAATCGTGGCCCGAAAA
Rev.of:Cbren.WS247_35:153368-153622        ATCGGGGACCGAAAAATCGTGGCCCGAAAA
Rev.of:Cbren.WS247_56:390097-390339        ATCGGGGACCGAAAAATCGTGGCCCGAAAA
Rev.of:Cbren.WS247_58:616638-616871        ATCGGGGACCGAAAAATCGTGGCCCGAAAA
Rev.of:Cbren.WS247_63:29676-29990          ATCGGGGACCGAAAAATCGTGGCCCGAAAA
Rev.of:Cbren.WS247_107:169568-169912       ATCGGGGACCGAAAAATCGTGGCCCGAAAA
Rev.of:Cbren.WS247_242:196597-196911       ATCGGGGACCGAAAAATCGTGGCCCGAAAA
Rev.of:Cbren.WS247_269:37554-37868         ATCGGGGACCGAAAAATCGTGGCCCGAAAA
Cbren.WS247_472:29235-29549                ATCGGGGACCGAAAAATCGTGGCCCGAAAA
Cbren.WS247_790:6963-7256                  ATCGGGGACCGAAAAATCGTGGCCCGAAAA
Rev.of:Cbren.WS247_2505:1065-1378          ATCGGGGACCGAAAAATCGTGGCCCGAAAA
Rev.of:Cbren.WS247_3:890208-890552         ATCAGGGACCGAAAAATCGTGGCCCGAAAA
Rev.of:Cbren.WS247_5:454042-455865         ATCGGGGACCCAAAAATCGCGGCCCGAAAA
Rev.of:Cbren.WS247_260:8526-8879           ATCGGGGACCCAAAAATCGCGGCCCGAAAA
Rev.of:Cbren.WS247_551:52696-54491         ATCGGGGACCGAAAAATCGCGGCCCGAAAA
Rev.of:Cbren.WS247_359:29478-29771         ATCGGAGACCGAAAAATCGTGGTCCGAAAA
Cbren.WS247_7:1669288-1669576              ATCGGGGACCCAAAAATAGGGGCCCGAAAA
Rev.of:Cbren.WS247_410:18117-18410         ATCGGGGACCCAAAAATAGGGGCCCGAAAA
Rev.of:Cbren.WS247_58:441291-441554        ATCGGGGACCCAAAAATAGGGACCCGAAAA
Cbren.WS247_551:47615-47959                ATCGGGGACCGAAAAATAGCGGCACGAAAA
                                           *** * **** *** ** * *   ******
Consensus:
                                           ATCGGGGACCgAAAaATcGtGGCCCGAAAA

ATCGGGGACCgAAAaATcGtGGCCCGAAAA
>Cbren.WS247_Fam_14_20_23  Nr. of seq. 23 Alignment length(with gaps) = 27 Alignment score = 0.459450 
Cbren.WS247_44:444884-445123               -C--T-T--GCCTCTACAAATT-----
Rev.of:Cbren.WS247_69:116196-119672        -T--T-T--GCCTCTACAAAAG-----
Rev.of:Cbren.WS247_69:199936-200183        CT--T-T--GCCTCTACAATTC-----
Cbren.WS247_69:12042-12455                 -C--T-T--GCCTCTACAAAATC-TCG
Cbren.WS247_69:75005-75630                 -C--T-T--GCCTCTACAAAATCCACG
Cbren.WS247_69:90590-91073                 -C--T-T--GCCTCTACAAAACCGACG
Cbren.WS247_69:67117-67365                 -C--T-T--GCCTCTACAAAAAA-GCG
Cbren.WS247_44:455799-456041               -C--T-T--GCCTCTACAAAAAAGGCG
Rev.of:Cbren.WS247_122:39380-40073         -C--T-T--GCCTCTACAAAAACGGTG
Cbren.WS247_69:101036-101596               -C--T-T--GCCTCTACAAAGCA-GTG
Cbren.WS247_69:206613-213092               -C--TGTT-GCCTCTACAAA--CTGCG
Cbren.WS247_313:83700-84253                -C--T-A-AGCCTCTACAAAA---TC-
Rev.of:Cbren.WS247_313:79854-80400         -CACT-A-AGCCTCTACAAAA---CC-
Rev.of:Cbren.WS247_32:477179-477629        -C--T-T-AGCCTCTACAAAACT-AG-
Cbren.WS247_32:492352-492902               -C--T-T-AGCCTCTACAATTCT-TG-
Rev.of:Cbren.WS247_78:151806-152136        -C--T-T-AGCCTCTACAACCCT-TC-
Rev.of:Cbren.WS247_104:157348-160075       -C--T-T-AGCCTCTACAAACCT-TT-
Rev.of:Cbren.WS247_1622:10736-11025        -C--T-A-AGCCTCTACAACACT-TC-
Rev.of:Cbren.WS247_32:574927-575459        -C--T-T-AGCCTCTACAAATTT-CC-
Cbren.WS247_78:155254-157969               -C--T-T-AGCCTCTACAAACTT-TC-
Cbren.WS247_78:385856-386347               -C--T-T-AGCCTCTACAAACTT-TC-
Cbren.WS247_42:82773-83227                 -C--T-T-AGCCTCTACATATAT-TC-
Rev.of:Cbren.WS247_258:93406-93954         -C--T-T-AGACTCTACAAACTT-CT-
                                               *    * *******         
Consensus:
                                           CTTaGCCTCTACAAAnnnnc

CTTaGCCTCTACAAAnnnnc
>Cbren.WS247_Fam_15_16_22  Nr. of seq. 22 Alignment length(with gaps) = 17 Alignment score = 0.715559 
Cbren.WS247_15:472535-472905               ATCTGGAC-ATCCGGAG
Rev.of:Cbren.WS247_142:148732-149778       ATCTGGAC-ATCCGGAC
Rev.of:Cbren.WS247_142:148800-152366       ATCTGGAC-ATCCGGAC
Rev.of:Cbren.WS247_47:365770-365972        ATCTGGAC-ATCCAGAC
Rev.of:Cbren.WS247_180:170000-171467       ATCTGGAC-ATCCAGAC
Rev.of:Cbren.WS247_104:83654-83984         ATCTGGAC-ATCCTGAC
Rev.of:Cbren.WS247_399:67883-68342         ATCTGGAC-ATCCTGAC
Rev.of:Cbren.WS247_784:6960-8796           ATCTGGAC-ATCCGAAC
Cbren.WS247_15:776471-780010               ATCTGGAT-ATCCGGAC
Cbren.WS247_104:78503-78915                ATCTGGAT-ATCTGGAC
Cbren.WS247_51:379721-380074               ATCTGGAT-ATCTGGAT
Cbren.WS247_290:59577-60471                ATCCGGAT-ATCTGGAT
Rev.of:Cbren.WS247_104:68207-68951         ATCTGGAT-ATCTGGGC
Cbren.WS247_46:503092-503542               ATCTGGAA-ATCCGGAT
Cbren.WS247_46:518895-519485               ATCTGGAA-ATCAGGAT
Cbren.WS247_163:140288-140855              ATCTGGAA-ATCCGGAC
Rev.of:Cbren.WS247_219:33720-34393         AACTGGAA-ATCCGGAC
Cbren.WS247_274:68960-69534                ACCTGGAC-ATCTGGAC
Rev.of:Cbren.WS247_387:72107-72865         ATTTGGACAATCCGGAC
Rev.of:Cbren.WS247_568:2-199               ATTTGGACAATCCGGAC
Cbren.WS247_823:1002-3321                  ATTCGGACAATCCGGAC
Cbren.WS247_1195:10-1363                   ATTCGGACAATCCGGAC
                                           *   ***  ***     
Consensus:
                                           ATCTGGAcATCcGGAc

ATCTGGAcATCcGGAc
>Cbren.WS247_Fam_16_15_20  Nr. of seq. 20 Alignment length(with gaps) = 17 Alignment score = 0.697110 
Cbren.WS247_11:323431-324070               GAAA-CCG-GACATTTT
Rev.of:Cbren.WS247_30:191423-192248        GAAA-CCG-GACATTTC
Cbren.WS247_316:34298-36765                GAAA-CCG-GACATTTC
Rev.of:Cbren.WS247_122:93608-94578         AAAA-CCG-GACATTTC
Cbren.WS247_541:23722-24185                GAAA-TCG-GACATTTC
Rev.of:Cbren.WS247_14:196013-196258        GAAACCCG-GACATTTC
Cbren.WS247_44:498821-499113               GAAACCCG-GACATTTC
Cbren.WS247_368:67338-67788                GAAACCCA-GACATTTC
Rev.of:Cbren.WS247_992:10335-10617         GAAACCCA-GACATTTC
Cbren.WS247_6:840881-841108                GAAA-CCGCGACATCTC
Cbren.WS247_100:225414-225690              GAAA-CCGCGACATTTC
Rev.of:Cbren.WS247_163:49785-50051         GAAA-CCGCGACATTTC
Rev.of:Cbren.WS247_235:126665-126865       GAAA-CCGCGACATTTC
Rev.of:Cbren.WS247_139:177492-178014       GAAA-CCGCGACTTTTC
Rev.of:Cbren.WS247_43:604416-605350        GAAA-CCACGACATTTT
Cbren.WS247_237:29500-29924                GAAA-CCACGACATTTC
Cbren.WS247_103:143229-145056              GAAA-CTAAGACATTTC
Cbren.WS247_237:33082-33300                GAAA-CTACGACATTAC
Rev.of:Cbren.WS247_51:596742-597189        GTAA-CCG-GTCATTTT
Cbren.WS247_64:490754-491109               GGAA-CTG-GACATTTT
                                             **     * * *   
Consensus:
                                           GAAACCgGACATTTc

GAAACCgGACATTTc
>Cbren.WS247_Fam_17_16_20  Nr. of seq. 20 Alignment length(with gaps) = 17 Alignment score = 0.714190 
Cbren.WS247_15:229698-230559               TCCAGATATCTGTCTC-
Cbren.WS247_41:530951-533653               TCCGGATGTCTGTCTG-
Rev.of:Cbren.WS247_142:94018-97198         TCCGGATGTCTGTATG-
Rev.of:Cbren.WS247_142:94012-94510         TCCGGATGCCTGTATG-
Cbren.WS247_1420:261-579                   TCCGGATGCCTGTATG-
Cbren.WS247_563:69478-70021                TCCGGATGTTTGTATG-
Rev.of:Cbren.WS247_110:22132-22630         TCCAAATGTCTGTATG-
Rev.of:Cbren.WS247_110:13208-15560         TCTGTATGTCTGTCTG-
Cbren.WS247_110:15851-19019                TCTGTATGTCTGTGTG-
Cbren.WS247_274:32636-33150                TCTGTATGTCTGTGTG-
Cbren.WS247_110:75706-77176                TCTGTATGTCTGTATG-
Cbren.WS247_142:128661-128976              TCTGTATGTCTGTATG-
Cbren.WS247_142:265059-266456              TCTGTATGTCTGTATG-
Rev.of:Cbren.WS247_142:287136-287791       TCTGTATGTCTGTATG-
Rev.of:Cbren.WS247_800:4641-5362           TCTGTATGTCTGTATG-
Rev.of:Cbren.WS247_274:26083-26493         TCTGTATGTCAGTATG-
Cbren.WS247_2759:4761-5136                 TCTGTATGTCAGTATG-
Rev.of:Cbren.WS247_2059:7097-7307          TCTGTATGTCTGTATA-
Cbren.WS247_888:13751-14787                TCTGTATGTCTGTTCA-
Rev.of:Cbren.WS247_107:342996-344857       TCAGG-TGTCTGTATGT
                                           **    *    **    
Consensus:
                                           TCtGtATGTCTGTaTG

TCtGtATGTCTGTaTG
>Cbren.WS247_Fam_18_161_18  Nr. of seq. 18 Alignment length(with gaps) = 163 Alignment score = 0.770988 
Cbren.WS247_7:1682785-1684592              TCAAACTTTTAGAAATTTCGAATTTTTTCAAAAAAGTCGAAATTTTGAGTTTTTTTTTCATTGTTCTGGCGACTTCTGGGAT-GTTTGAATTGACCATATCCTGCATTGTTAGACTAATTCTGACCATTTGACATCAAATT-TGATAGCGCCCCGCCC-AGAT
Rev.of:Cbren.WS247_450:75227-77287         TCCAACTTTTAGAAAAATCGAATTTTTTCAGTAGAATCGAAAATTCAAGATTTTTTTGCATTATCCTGGCGACTTCTGGGAT-GTTAGAATTGACCATATCATGCATTTCCAGATTAATTCTGACCATTTGACACCAAAAT-TAAAAGCGCCCCGTCC-AGAT
Cbren.WS247_1885:3856-6157                 TCCAACTGTTAGAAAAATCGAATTTTTTCAGTAGATTCGAAAATTCAAGATTTTTTTGCATTATCCCGGCGACTTCTGGGAC-GTTAGAATTGACCATATCCTGCATTTCCAGACTAATTCTGACCACTTGACACCAAAAT-TAAGAGCGCCCCGTCC-AGAT
Cbren.WS247_709:21831-23897                TCCAACTTTTAGAAAAATCGAATTTTTTCAGTAGAATCGAAAATTCAAGATTTTTTTGCATTGTCCTGGCGACTTCTGGGAT-GTTAGAATCGACCATATCCTGCATTGCTAGACTAATTCTGACCATTTGACATCAATTT-TGAGTGTGCGCCACTC-AGAT
Cbren.WS247_121:248925-257621              TCCAACTTTTAGAAAAATCAAATATTTTCAGTAAAGTCGAAATTTGAAGCAATTTTTACATTGACCTGGAGACTTCTAGAAT-GTTAGGATTGATCATATTCTGCATTGCTAGGTTAATTCTGACCACTTGACACCAATTCTGAAG-GTGCCCCACCC-AGAT
Cbren.WS247_278:28-1810                    TCCAACTTTTAGAAAAATCAAATATTTTCAGTAAAGTCGAAATTTGAAGCAATTTTTCCATTGGCCTGGCGACTTCTAGGAT-GTTAGGATTGATCATATTCTGCATTGCTAGGTTAATTCTGACCACTTGACACCAATTC-CAAGAGCGCCCCACCC-AGAT
Cbren.WS247_278:13455-15508                TCCAACTTTTAGAAAAATCAAATATTTTCAGTAAAGTCGAAATTTGAAGCAATTTTTACATTGGCCTGGCGACTTCTAGGAT-GTTAGGATTGATCATATTCTGCATTGCTAGGTTAATTCTGACCATTTGACACCAATTC-CAAGAGCGCCCCACCC-AGAT
Cbren.WS247_863:6346-10932                 TCCAACTTTTAGAAAAATCAAATATTTTCAGTAAAGTCGAAATTTGAAGCTATTTTTCCATTGGCCTGGCGACTTCTAGGAT-GTTAGGATTGATCATTTTCTGCATTGCTAGGTTAATTCTGACCACTTGACACCAATTC-CAAGAGCGCCCCACCC-AGAT
Cbren.WS247_2025:79-2121                   TCCAACTTTTAGAAAAATCAAATATTTTCAGTAAAGTCGAAATTTGAAGCAATTTTTCCATTGGCCTGGCGACTTCTAGGAT-GTTAGGATTGATCATTTTCTGCATTGCTAGAATAATTCTGACCGTTTGACACCAATTCTGAAG-GCGCCCCACCC-AGAT
Cbren.WS247_17:388980-395935               TCCAACTATTAGAAAAATCGAAATTTTTGAGTAGATTCAAAAATTCAAGATTTTTTTGCATTGTCCTGGCGGCAGC-AGATTCGTTTGAACTGTGCATATTATAAATTGCCAGAGTATTTCTGAACATTTGACATCAATTT-TGAGTGTGCCCCACTC-AGAT
Rev.of:Cbren.WS247_2128:27-4011            TCCAACTATTAGAAAAATCGAAATTTTTGAGTAGATTCAAAAATTCAAGATTTTTTTGCATTGTCCTGGCGGCAGC-AGAATCGTTTGAACTGTGCATATTATGAATTGCCAGAGTAATTCTGACCATTTGACATCAATTT-TGAGTGTGCCCCACTC-AGAT
Cbren.WS247_330:74-5685                    TCCAACTTTTAGAAAAATCGAATTTTTTCAGTAGATTCGAAAATTCGAGATTTTTTTGCATTGTCCTGGCGGCAGC-AGAATCGTTTGAACTGTGCATATTATGCATTGCCAGACTATTTCTGACCATTTGACATCAATTT-TGAGTGTGCGCCACTC-AGAT
Cbren.WS247_381:168531-171104              TCCAACTTTTAGAAAAATCGAATTTTTTCAGTAGAATCGAAAATTCAAGATTTTTTTGCATTGTCCTGGCGGCAGC-AGAATCGTTTGAACTGTGCATATTATGCATTGCTAGACTGTTTCTGACCATTTGACATCAATTT-TGAGTGTGCGCCACTC-AGAT
Cbren.WS247_485:0-5040                     TCCAACTTTTAGAAAAATCGAATTTTTTCAGTAGAATCGAAAATTCAAGATTTTTTTGCATTGTCCTGGCGGCAGC-AGAATCGTTTGAACTGAGTATATTATGAATTGCCAGAGTATTTCTGACCATTTGACATCAATTT-TGAGTGTGCGCCACTC-AGAT
Cbren.WS247_2064:56-2897                   TCCAACTTTTAGAAAAATCGAATTTTTTCAGTAGAATCGAAAATTCAAGATTTTTTTGCATTGTCCTGGCGGCAGC-AGAATCGTTTGAACTGAGCATATTATGAATTGCCAGAGTATTTCTGACCATTTGACATCAATTT-TGAGTGTGCGCCACTC-AGAT
Rev.of:Cbren.WS247_628:2163-4093           TCCAACTTTTAGAAAAATCGAATTTTTTCAGTTGATTCGAAAATTCAAGATTTTTTTGCATTGTCCTGGCGGCAGC-AGAATCGTTTGAACTGTGCACATTATGAATTGCCAGAGTATTTCTGACCATTTGACATCAATTT-TGAGTGTGCCCCACTC-AGAT
Cbren.WS247_381:160954-163690              TCCAACTATTGGAAAAATCGAATTTTTTCAGTAGAATCGAAAATTCAAGATTTTTTTGCATTGTCCTGGCGGCAGC-AGAATCGTTTGAACTGTGCATATTATGCATTGCTAGACTACTTCTGACCATTTGACATCAATTT-TGAGTGTGCCCC-GTCTGGAT
Cbren.WS247_1458:87-5557                   TCCAACTTTTAGAAAAATCGAATTTTTTCAGTAGATTCGAAAATTCAAGATTTTTTTGCATTGTCCTGGCGGCAGC-AGAATCGTTTGAACTGTGCATATTATGCATTGCCAGACTAGTTCTGACCATTTGACATCAATTT-TGAGTGTGCCCC-GTCCAGAT
                                           ** **** ** ****  ** **  **** *    * ** *** **  **   ***** ****   * ** * *  *  *    *** * *  *   *  *  *  ***   **  *  ****** *  ****** ***      *  * ** **   *  ***
Consensus:
                                           TCCAACTtTTAGAAAAATCgAATtTTTTCAGTAgAnTCGAAAaTTcAAGattTTTTTgCATTGtCCTGGCGaCagCtaGaATcGTTtGaAcTGagCATATtaTGcATTGCcAGanTAaTTCTGACCAtTTGACAtCAATTttgAGtGtGCcCCactCAGAT

TCCAACTtTTAGAAAAATCgAATtTTTTCAGTAgAnTCGAAAaTTcAAGattTTTTTgCATTGtCCTGGCGaCagCtaGaATcGTTtGaAcTGagCATATtaTGcATTGCcAGanTAaTTCTGACCAtTTGACAtCAATTttgAGtGtGCcCCactCAGAT
>Cbren.WS247_Fam_19_174_17  Nr. of seq. 17 Alignment length(with gaps) = 176 Alignment score = 0.865948 
Cbren.WS247_28:20-4186                     AAAATCCAAAAATATGA-CTATTTTCTACCTGA-TATTTTAGGATTTTGGTCTATTTCTGTCCGCCCTGAAAAAGTTTGAGCTTCTAATGGTCCAGACTTGTGATAATTTGTTTCAATACGTTGAAGTTCATCATTTTGTGCTGTTTTCTCGATTGAAAAATTAAGTTTTTAGTCA
Cbren.WS247_452:12333-16913                AAAATCCAAAAATATGA-CTATTTTCTACTTGA-TATTTTAGGATTTTGGTCTATTTCTGCCCGCCCTGAAAAAGTTTGAGCTTCTAATGGTCCAGACTTGTGATAATTTGTTTCAATACGTTGAAGTTCATCATTTTGTGCTGTTTTCTCGATTGAAAAATTAAGTTTTTAGTCA
Cbren.WS247_228:133758-137557              AAAATCCAAAAATATGA-CTATTTTCTACCTGA-TATTTTGAGATTTTGGTCTATTTCTGTCCGCCCTGAAAAAGTTTGAGCTTCTAATGATCCAGACTTGTGATAATTTGTTTCAATACGTTGTAGTTCATCATTTTGTGCTGCATTCTCGATTGAAAATTTAATTTTTTAGTCA
Cbren.WS247_228:135623-141107              AAAATCCAAAAATATGA-CTATTTTCTACCTGA-TATTTTGAGATTTTGGTCTATTTCTGTCCGCCCTGAAAAAGTTTGAGCTTCTAATGATCCAGACTTGTGATAATTTGTTTCAATACGTTGTAGTTCATCATTTTGTGCTGCATTCTCGATTGAAAATTTAATTTTTTAGTCA
Rev.of:Cbren.WS247_557:10-1926             AAAATCCAAAAATATGA-CTATTTTCTACCTGA-TATTTTAGGATTTTGGACTATTTCTGTCCGCCCTGAAAAAGTTTGAGCTTCTAATGGTCCAGACTTGTGATAATTTGTTTCAATACGTTGTAGTTCATCACTTTGTGCTGCATTCTCGATTGAAAAATTAATTTTTTAGTCA
Rev.of:Cbren.WS247_1165:2633-4327          AAAATCCAAAAATATGA-CTATTTTCTACCTGA-TATTTTAGTATTTTGGTCTATTTCTGTCCGCCCTGAAAAAGTTTGAGCTTCTAATGGTCCAGACTTGTGATAATTTGTTTCAATACGTTGTAGTTCATCATTTTGTGCTGTATTCTCGATTGAAAATTAAATTTTCTAGTCA
Rev.of:Cbren.WS247_2400:3-4073             AAAATCGAAAAATATGA-CTATTTTCTACCTGA-TATTTTAGTATTTTGATCTATTTCTGTCCGCCCTGAAAAAGTTTGAGCTTCTAATGGTCCAGACTTGTGATAATTTGTTTCAATCTGTTGTAGTTCATCATTTTGTGCTGTATTCTCGATTGAAAAATTAATTTTTTAGTCA
Cbren.WS247_228:128405-130154              AAAATCCAAAAATATGACCTTTTTTAT-CCTGA-TATATTAGGATTTTAGTCTATTTCTGTCCGCCCTGAAAAAGTTTGTGCTTCTAATGGTCCAGACTTGTGATAATTTGTTTCAATACGTTGTAGTTCATCGTTTTGTGCTGCATTCTCGATTGAAAATTTAATTTTTTAGTCA
Cbren.WS247_1346:321-3579                  AAAATCCAAAAATATGACCTTTTTTAT-CCTGA-TATTTTAGGATTTTGGTCTATTTCTGTCCGCCCTGAAAAAGTTTGAGCTTCTAATGGTCCAGACTTGTGATAATTTGTTTCAATACTATGTAGTTCATCGTTTTGTGCTGCATTCTCGAGTGAAAATTTAATTTTTTAGTCA
Rev.of:Cbren.WS247_1133:5963-7709          AAAATCCAAAAATATGACCTTTTTTAT-CCTGA-TAATTTAGGATTTTGGTCTATTTCTGTCCGCCCTGAAAAAGTTTGAGCTTCTAATGGTCCAGACTTGTGATAATTTGTTTCAATACGTTGTAGTTCATCACTTTGTGCTGTATTCTCGATTGAAAAATTGATTTTTTAGTCA
Cbren.WS247_1299:3201-7200                 AAAATCCAAAAATATGACCTTTTTTAT-CCTGA-TATTTTAGGATTTTGGTCTATTTCTGTCCGCCCTGAAAAAGTTTGAGCTTCTAATGGTCCAGACTTGTGATAATTTGTTTCAATACGTTGTAGTTCATCATTTTGTGCTGCTTTCTCGATTGAAAAATTAATTTTTTAGTCA
Cbren.WS247_1748:10-1938                   AAAATTCAAAAATATGACCTTTTTTAT-CCTGA-TATTTTAGGATTTTGGTCTATTTCTGTCCGCCCTGAAAAAGTTTGAGCTTTTAATGGTCCAGACTTGTGATAATTTGTTTCAATACGTTGTAGTTCATCATTTTGTGCTGCTTTCTCGATTGAAAAATTAATTTTTTAGTCA
Rev.of:Cbren.WS247_1547:77-3487            AAAATCCAAAAATATGACCTTTTTTGT-CCTGA-TATTTTAGGATTTTGGTCTATTTCTGTCCGCCCTGAAAAAGTTTGAGCTTCTAATGGTCCAGACTTGTGATAATTTGTTTCAATACGTTGTAGTTCATCATTTTGTGCTGTATTCTCGATTGAAAAATTAATTTTTTAGTCA
Rev.of:Cbren.WS247_359:10-2427             AAAATCCAAAAATATGACCCTTTTCAT-CCTAA-TACTTTCGGGTTTTGGTCTATTTCTGTCCGCCCTGAAAAAGTTTGAGCTTCTAATGGTCCAGAAAAGTGTTAATTTGTTTCAATACGTTGTAGTTCATCATTTCGTGCTGTATTCTTGATTGGAAAATTAATTTTTTAGTCA
Rev.of:Cbren.WS247_845:0-5233              ATAGTCCAAAAATATGACCCTTTTCAT-CCTAA-TATTTTTGGATTTTCGTCTATTTCTGTCCGCCCTGAAAAAGTTTGAGCTTCTACTGGTCCAGAAAAGTGTTAATTTGTTTCAATACGTTGTAGTTCATCATTTCGTGCTGTATTCTCCATTAAGAAACGCATATTTTAGTCA
Cbren.WS247_1764:14-2113                   AAAATCCAAAAATATGACCCTTTTCAT-CCTAA-TATTTTCGGATTTTGGTCTATTTCTGTCCGCCCTGAAAAAGTTTGAGCTTCTAATGGTCCAGAAAAGTGTTAATTTGTTTCAATACGTTGTAGTTCATCATTTCGTGCTGTATTCTACATTAAGAAACGCATATTTTAGTCA
Rev.of:Cbren.WS247_842:0-2451              AAAATCCCCGTATATGACCACTCTCAT-CCTGACAATTTTTTG-TTTTGGTCGATTTCTGTCCGCCCTGAAAAAGTTTGAGCTTCTAATGGTCCAGAAAAGTGTTAATTTGTTTTAATACGTTGTAGATTATCATTTCGTGCTGTATTCTTGATTGAGAAACGCAAAAAAAAGTCA
                                           * * *      ****** *  * *  * * * *  *  **    ****   * ******* ****************** **** ** ** ******   *** ********** ***    ** ** * ***  ** ******  ****  * *   **    *      *****
Consensus:
                                           AAAATCCAAAAATATGAcCttTTTtaTCCTGATATTTTaGGATTTTGGTCTATTTCTGTCCGCCCTGAAAAAGTTTGAGCTTCTAATGGTCCAGActtGTGaTAATTTGTTTCAATACGTTGTAGTTCATCATTTtGTGCTGtaTTCTCGATTGAAAAaTtaATTTTTTAGTCA

AAAATCCAAAAATATGAcCttTTTtaTCCTGATATTTTaGGATTTTGGTCTATTTCTGTCCGCCCTGAAAAAGTTTGAGCTTCTAATGGTCCAGActtGTGaTAATTTGTTTCAATACGTTGTAGTTCATCATTTtGTGCTGtaTTCTCGATTGAAAAaTtaATTTTTTAGTCA
>Cbren.WS247_Fam_20_15_17  Nr. of seq. 17 Alignment length(with gaps) = 15 Alignment score = 0.870588 
Cbren.WS247_437:0-619                      ATGTC-CAGA-GGA-
Rev.of:Cbren.WS247_22:1065-1765            ATGTCCCAGAGGGAA
Rev.of:Cbren.WS247_22:1065-2566            ATGTCCCAGAGGGAA
Rev.of:Cbren.WS247_56:271832-272681        ATGTCCCAGAGGGAA
Rev.of:Cbren.WS247_106:99955-100715        ATGTCCCAGAGGGAA
Cbren.WS247_111:236779-237706              ATGTCCCAGAGGGAA
Cbren.WS247_279:90366-92817                ATGTCCCAGAGGGAA
Cbren.WS247_345:169708-172208              ATGTCCCAGAGGGAA
Rev.of:Cbren.WS247_437:15614-16541         ATGTCCCAGAGGGAA
Cbren.WS247_2911:3-553                     ATGTCCCAGAGGGAA
Rev.of:Cbren.WS247_111:211076-213401       ATGTCCCAGGGGGAA
Cbren.WS247_2988:3590-4317                 ATGTCCCAGGGGGAA
Rev.of:Cbren.WS247_802:0-910               ATGTCCCACAGGGAA
Cbren.WS247_802:1097-2127                  ATGTCCCACAGGGAA
Cbren.WS247_393:38787-39851                TTGTCCCAGAGGGAA
Cbren.WS247_1157:35958-36403               ATGTCTCAGAGGGAA
Rev.of:Cbren.WS247_111:195132-197587       ATTGCTCAGAGGGAA
                                            *  * **   *** 
Consensus:
                                           ATGTCCCAGAGGGAA

ATGTCCCAGAGGGAA
>Cbren.WS247_Fam_21_14_15  Nr. of seq. 15 Alignment length(with gaps) = 14 Alignment score = 0.916553 
Cbren.WS247_4:565206-565634                GGAAGTCGGAAGCC
Cbren.WS247_45:116093-116535               GGAAGTCGGAAGCC
Rev.of:Cbren.WS247_56:372229-372641        GGAAGTCGGAAGCC
Cbren.WS247_201:142058-142459              GGAAGTCGGAAGCC
Cbren.WS247_234:77984-78462                GGAAGTCGGAAGCC
Cbren.WS247_2558:1689-1894                 GGAAGTCGGAAGCC
Rev.of:Cbren.WS247_4:965732-966118         GGAAGTCGGAAGTC
Cbren.WS247_12:452671-453069               GGAAGTCGGAAGTC
Cbren.WS247_17:530705-531149               GGAAGTCGGAAGTC
Cbren.WS247_99:166726-167168               GGAAGTCGGAAGTC
Rev.of:Cbren.WS247_131:293253-293681       GGAAGTCGGAAGTC
Cbren.WS247_1879:2436-2905                 GGAAGTCGGAAGTC
Cbren.WS247_16:955881-956375               GGAAGTCGGAAGTT
Cbren.WS247_50:84312-84710                 GGAAGTCGGAAGTT
Cbren.WS247_360:68731-69172                GGAAGTCGGAAGTA
                                           ************  
Consensus:
                                           GGAAGTCGGAAGtc

GGAAGTCGGAAGtc
>Cbren.WS247_Fam_22_169_14  Nr. of seq. 14 Alignment length(with gaps) = 174 Alignment score = 0.901899 
Cbren.WS247_72:309127-311142               AAACTATAAACAACATTCCTGTTTGCTGGCTGCCTG---TACGTGTAGTATCTTGATATT-----GCATTCCCAACTGCAACCGAAGAACAAGACGTCTGTGAGGGCTCGGATGGTGTTTAAATTGCTATACACACCGTGTCGGAATCGTGATAACCTCTGTAGACCGATATCG
Cbren.WS247_72:532836-534844               AAACTATAAACCACATTCCTGTTTGCTGGCTGCCTGTACTACACGTA-TATCTTGATTTTT----GCATTCCCGGCTGCAACAGAAGAACAAGACGTTTGTGAAGGCTCGGATGGTGTTCAAATTGCTTTACAGACCGTGTCGGAATTGTGATAACCTTTGTAGACCGATATCG
Rev.of:Cbren.WS247_96:327497-329154        AAACTATAAACCACATTCCTGTTTGCTGGCTGCCTGTACTACACGTA-TATCTTGATTTTT----GCATTCCCGGCTGCAACAGAAGAACAAGACGTTTGTGAGGGCTCGGATGGTGTTTATATTGCTTCAAAGACCGTGTCGGAATCGTGATAACCGCTGTAGACCGATATCG
Cbren.WS247_1969:19-4153                   AAACTATAAACCACATTCCTGTTTGCTGGCTGCCTTTACTACACGTA-TATCTTGATTTTT----GCATTCCCGGCTGCAACAGAAGAACAAGACGTTTGTGAGGGCTCGGATGGTGTTTAAATTGCTTCAAAGACCGTGTCGGAATCGTGATAGCCGCTGTAGACCGATATCG
Cbren.WS247_818:0-3551                     AAACTATAAACCACATTCCTGTTTGCTGGCTGCCTGTACTACACGTA-TATCTTGATTTTT----GCATTCCCGGCTGCAACAGAAGAACAAGACGTTTGTGAGGGCTCGGATGGTGTTTAAATTGCTTCACAGACCGTGTCGGAATCGTGATAACCTTTGTAGACCGATATCG
Cbren.WS247_2159:0-3348                    AAACTATAAACCACATTCCTGTTTGCTGGCTGCCTGTACTACACGTA-TATCTTGATTTTT----GCATTCCCGGCTGCAACAGAAGAACAAGACGTTTGTGAGGGCTCGGATGGTGTTTAAATTGCTTCAAAGACCGTGTCGGAATCGTGATAACCTTTGTAGACCGATATCG
Cbren.WS247_818:47810-49582                AAACTATAAACCACATTCCTGTTTGCTGGCTGCCTGTACTACACGTA-TATCTTGATTTTT----GCATTCCCGGCTGCAACAGAAGAACAAGACGTTTGTGAGGGTTCGGATGGTGTTTAAATTGCTTCAAAGACCGTGTCGGAATCGTGATAACCGTTGTAGACCGATATCG
Rev.of:Cbren.WS247_1871:33-3406            AAACTATAAACCACATTCCTGTTTGCTGGCTGCCTGTACTACACGTA-TATCTTGATTTTT----GCATTCCCGGCTGCAACAGAAGAACAAGACGTTTGTGAGGGCTCGGATGGTGTTTAAATTGCTTCAAAGACCGTGTCGGAATCGTGACAACCGTTGTAGACCGATATCG
Rev.of:Cbren.WS247_1964:219-3790           AAACTATAAACCACATTCCTGTTTGCTGGCTGCCTGTACTACACGTG-TATCTTGATTTTT----GCATTCCCGGCTGCAACAGAAGAACAAGACGTTTTTGAGGGCTCGGATGGTGTTTTAATTGCTTCAAAGACAGTGTCGGAATCGTGATAACCGTTGTAGACCGATATCG
Cbren.WS247_751:173-12074                  AAACTATAAACCACATTCCTGTTTGCTGGTTGCCTGTACTACACGTA-TATCTTGATTTTT----GCATTCCCAGCTGCAACCGAAGAACAAGACGTTTGTGAGGGCTTGGATGGTGTTTAAATTGCTTCAAAGACCGTGTCGGAATCGTGATTACCTTTGTAGACCGATATCG
Rev.of:Cbren.WS247_333:88314-90564         AAACTATAAACCACATTCATGTTTGCTGGTTGCCTGTACTACACGTA-TATCTTGATTTTG----GCATTCCCGGCTGCAACAGAAGAACAAGACGTTTGTGAGGGCTCGGATGGTGTTTAATTTGCTTCATAGACCGTGTCGGAATCGTGACAACCGTTGTAGACCGATATCG
Rev.of:Cbren.WS247_694:14067-16957         AAACTATAAACCACATTCCTGTTTGCTGGCTGCCTTTACTACACGTA-TATCTTGATTTTT----GCATTCCCGGCTGCAACAGAAGAACAAGACGTTTGTGAGGGCTCGGATGGTGTTTAATTTGCTTCACAGTCCGTGTCGGAATCGTTATAGCCTCTGTAGACCGATATCG
Cbren.WS247_1915:0-3808                    AAACTATAAACCACATTCCTGTTTGCTGGCTGCCTGTACTACATGTA-TATCTTGATTTTT----GCATTCCCGGCTGCAACAGAAGAACAAGACGTTTGTGAGGGCTCGGATGGTGTTTAATTTGCTTCACAGACCGTGTCGGAATCGTTATAGCCTCTGTAGACCGATATCG
Rev.of:Cbren.WS247_72:547897-551722        AAACTATAAACCACATTCCTGTTTGCTGGCTGCCTGTACTACACGTA-TATCTTGATTTTTGCATGCATTCCCGGCTGCAACAGAAGAAAAAGACGTTTGTGAGGGCTCGGATGGTGTTTAATTTGCTTCACAGACCGTGTCGGAATCGTTATAGCCTCTGTAGACCGACATCG
                                           *********** ****** ********** *****    ***  **  ********* **     ********  ******* ****** ******* * *** ** * **********    *****  * *  * ********** ** *   **  ********** ****
Consensus:
                                           AAACTATAAACCACATTCCTGTTTGCTGGCTGCCTGTACTACACGTATATCTTGATTTTTGCATTCCCGGCTGCAACAGAAGAACAAGACGTTTGTGAGGGCTCGGATGGTGTTTAAaTTGCTTCAaAGACCGTGTCGGAATCGTgATAaCCttTGTAGACCGATATCG

AAACTATAAACCACATTCCTGTTTGCTGGCTGCCTGTACTACACGTATATCTTGATTTTTGCATTCCCGGCTGCAACAGAAGAACAAGACGTTTGTGAGGGCTCGGATGGTGTTTAAaTTGCTTCAaAGACCGTGTCGGAATCGTgATAaCCttTGTAGACCGATATCG
>Cbren.WS247_Fam_23_10_14  Nr. of seq. 14 Alignment length(with gaps) = 14 Alignment score = 0.645474 
Cbren.WS247_4:3965-5630                    --T-CTCTCTCTC-
Rev.of:Cbren.WS247_18:134284-134802        --T-CTCTCTCTC-
Rev.of:Cbren.WS247_28:18352-18609          --T-CTCTCTCTC-
Cbren.WS247_30:541444-541724               --T-CTCTCTCTC-
Rev.of:Cbren.WS247_56:414911-415303        --T-CTCTCTCTC-
Rev.of:Cbren.WS247_104:94683-95115         --T-CTCTCTCTC-
Rev.of:Cbren.WS247_107:421208-423515       --T-CTCTCTCTC-
Cbren.WS247_445:72199-72471                --T-CTCTCTCTC-
Rev.of:Cbren.WS247_1313:7351-7788          --T-CTCTCTCTT-
Rev.of:Cbren.WS247_107:417762-418048       --T-CTCTCTCTCT
Rev.of:Cbren.WS247_210:5683-6360           --TTCTCTCTCTCT
Rev.of:Cbren.WS247_53:13291-13487          -GT-CTCTGTCTCT
Cbren.WS247_57:115119-115279               -CT-CTCTGTCTCT
Rev.of:Cbren.WS247_432:47099-47715         CCC-CTCTCTCTC-
                                               **** ***  
Consensus:
                                           TCTCTCTCTC

TCTCTCTCTC
>Cbren.WS247_Fam_24_12_14  Nr. of seq. 14 Alignment length(with gaps) = 13 Alignment score = 0.656805 
Cbren.WS247_25:35-721                      AAG-CTGAAGCTG
Rev.of:Cbren.WS247_292:108273-108781       AAG-CTGAAGCCG
Rev.of:Cbren.WS247_2484:3-343              AAG-CTGAAGCCG
Rev.of:Cbren.WS247_513:43932-45124         AAG-GTGAAGCCG
Rev.of:Cbren.WS247_28:122649-123168        AAG-CGGAAGCGG
Rev.of:Cbren.WS247_537:14819-15565         AAG-CGGAAGCGG
Rev.of:Cbren.WS247_554:11459-12020         AAG-CGGAAGCGG
Rev.of:Cbren.WS247_1317:4253-4831          AAG-CGGAAGCGG
Rev.of:Cbren.WS247_86:338763-339323        AAA-CGGAAGCGG
Cbren.WS247_15:153415-153919               AAGACGGAAACGG
Cbren.WS247_58:97985-98510                 AAGACGGAAACGG
Cbren.WS247_608:22803-23089                AAG-CAGCAGCAG
Rev.of:Cbren.WS247_248:104585-105438       AAG-TGGAAGCCT
Cbren.WS247_324:50215-52614                AAG-AGGAACCCG
                                           **    * * *  
Consensus:
                                           AAGcgGAAgCgG

AAGcgGAAgCgG
>Cbren.WS247_Fam_25_12_14  Nr. of seq. 14 Alignment length(with gaps) = 13 Alignment score = 0.700197 
Cbren.WS247_30:62746-63143                 ACCGA-CAGACAG
Rev.of:Cbren.WS247_30:561557-562861        ACAGA-CAGACAG
Rev.of:Cbren.WS247_64:241269-241571        ACAGA-CAGACAG
Cbren.WS247_132:5478-6793                  ACAGA-CAGACAG
Rev.of:Cbren.WS247_274:53430-55412         ACAGA-CAGACAG
Cbren.WS247_1701:2381-2740                 ACAGA-CAGACAG
Cbren.WS247_870:1644-2350                  GCAGA-CAGACAG
Cbren.WS247_41:535006-535248               ACAGA-CAGACAT
Cbren.WS247_110:29994-30404                ACAGA-CATACAT
Cbren.WS247_142:163174-163526              CCAGA-CAGACAT
Cbren.WS247_142:272650-273869              ACAGA-CAGACAA
Rev.of:Cbren.WS247_626:33124-33378         ACAGT-CAGATAG
Rev.of:Cbren.WS247_132:59870-60296         AAAGA-TATACAG
Rev.of:Cbren.WS247_2:2013000-2013176       TAAGACCATACAG
                                              *   * * * 
Consensus:
                                           aCAGACAgACAg

aCAGACAgACAg
>Cbren.WS247_Fam_26_28_13  Nr. of seq. 13 Alignment length(with gaps) = 32 Alignment score = 0.631410 
Cbren.WS247_30:129810-130568               TGTCCGGATGTCCAAATGT--C--CATCTGTC
Cbren.WS247_30:520198-521597               TATCTGGATGTCCGGATGT--A--TGTCTGTA
Rev.of:Cbren.WS247_47:318553-319254        TATCCGGATGTCTGGATGT--G--TGTCTGTA
Cbren.WS247_175:57847-58501                TATCCGGATGTCCGTCTGT--A--TGTCTGTA
Rev.of:Cbren.WS247_68:599341-601636        TGTCCGGATGTCCAACTGT--G--TGCCTGTA
Rev.of:Cbren.WS247_553:250-736             TGTCCGGATGTCCATCTGT--G--TGTCTGTA
Rev.of:Cbren.WS247_755:21920-22294         TGTCCGGATGTCCATCTGT--G--TGTCTGTA
Cbren.WS247_198:189099-189768              TGTCCGGATGTCCAGTTGT--G--TGTCTGTA
Rev.of:Cbren.WS247_140:237772-239779       TGTCCGAATGCCCATCTGT--G--TTTCTGTA
Rev.of:Cbren.WS247_157:317814-318272       TGTCCGGATGTCCATCTAC--G--TGTATGTA
Cbren.WS247_194:106939-107575              TGTGCGGTTGTCCGTCTGT--G--TGTCTGTA
Cbren.WS247_2022:3387-4151                 TGTCCGGTTGTCCGTCTGC--G--TGTCGGTG
Rev.of:Cbren.WS247_274:21876-25461         TGTCCGGATATCCGGATGTCAGTATGTCTGGA
                                           * *  *  *  *    *            *  
Consensus:
                                           TgTCCGGATGTCCatcTGTgTGTCTGTA

TgTCCGGATGTCCatcTGTgTGTCTGTA
>Cbren.WS247_Fam_27_15_13  Nr. of seq. 13 Alignment length(with gaps) = 15 Alignment score = 0.811966 
Cbren.WS247_46:22556-23273                 GCAGCGTTCAAAATC
Rev.of:Cbren.WS247_107:131550-131899       GCAGCGTTCAAAATC
Cbren.WS247_46:25672-26478                 GCAGCGTTCAAATTC
Rev.of:Cbren.WS247_46:317111-317661        GCAGCGTTCAAATTC
Cbren.WS247_1713:3872-4750                 GCAGCGTTCAAAATA
Rev.of:Cbren.WS247_46:237085-237808        GCAGCGTTAAAATTC
Rev.of:Cbren.WS247_46:371309-372018        GCAGCGTTAAAATTC
Cbren.WS247_104:27826-28765                GCAGCGTTAAAAAAC
Cbren.WS247_46:315443-315689               GCAGCGTTCAAAACA
Cbren.WS247_62:457431-461765               GCAGCGTTCAAAACA
Cbren.WS247_62:496335-500700               GCAGCGTTCAAAACA
Rev.of:Cbren.WS247_46:367714-368201        GGAGCGTTCAAAACA
Cbren.WS247_62:469369-469821               GCAGCGTTCAAAACC
                                           * ****** ***   
Consensus:
                                           GCAGCGTTcAAAatc

GCAGCGTTcAAAatc
>Cbren.WS247_Fam_28_19_12  Nr. of seq. 12 Alignment length(with gaps) = 24 Alignment score = 0.494739 
Cbren.WS247_15:788499-789262               TTTAG-GCCG--TTT--GGGCCGT
Cbren.WS247_61:688481-689282               TTCAG-GCTG--TTC--GGGCCGA
Cbren.WS247_132:189066-189418              TTTAG-GCCG--TTC--GGACCGA
Rev.of:Cbren.WS247_425:111226-111798       TTTAG-GTCG--TTC--GGACCGA
Rev.of:Cbren.WS247_521:24254-24847         TTTAG-TCCGA-TTC--GGACCGA
Cbren.WS247_231:37728-39036                TCTAG-GGTG--TTT--GGGCCGA
Rev.of:Cbren.WS247_87:360952-361352        TTTAG-GCTG---TC-TGAGCCGA
Rev.of:Cbren.WS247_1113:5533-6037          TTT-GCGCTG---TC-TGGGCCGA
Cbren.WS247_2615:0-1140                    TTTAG-TCTG---ACTTGGGCCGA
Cbren.WS247_214:158467-159042              TTTGG-GCCA--TTT--GGGCCAA
Cbren.WS247_315:90926-91590                TTCAG-GCCG-ATTT--GAGCCGA
Rev.of:Cbren.WS247_974:17331-18023         TTTGC-GCCG-ATTT--GAACCGA
                                           *                *  **  
Consensus:
                                           TTTaGGCcGtTcGggCCGA

TTTaGGCcGtTcGggCCGA
>Cbren.WS247_Fam_29_20_11  Nr. of seq. 11 Alignment length(with gaps) = 20 Alignment score = 0.729091 
Cbren.WS247_18:956975-957800               ATGGCCTAGAATTCCAACC-
Rev.of:Cbren.WS247_1626:10707-10947        ATGGCCTAGAATTGCTCCC-
Cbren.WS247_15:165929-171068               ATGACCTAGAATTTCAAATG
Rev.of:Cbren.WS247_15:370969-371282        GTGGCCTAGAATTTCAAATG
Cbren.WS247_15:386379-387902               GTGGCCTAGAATTTCAAATG
Rev.of:Cbren.WS247_15:299663-302149        ATGGCCTAGAATTCCAAATG
Rev.of:Cbren.WS247_15:415859-417780        ATGGCCTAGAAATCCAAATG
Rev.of:Cbren.WS247_46:585683-586273        ATGGCCTAGAACTCCAAATG
Cbren.WS247_15:193466-194746               GTGGCCTAGAATTTCCATTG
Cbren.WS247_274:34799-35945                GTGGCCTAGAATCCCAAGTG
Cbren.WS247_47:503083-504431               ATGGCCTCGAAGTCCAAATA
                                            ** *** ***   *     
Consensus:
                                           aTGGCCTAGAAtTcCAAaTg

aTGGCCTAGAAtTcCAAaTg
>Cbren.WS247_Fam_30_16_11  Nr. of seq. 11 Alignment length(with gaps) = 18 Alignment score = 0.758249 
Cbren.WS247_2:916189-916727                CT-CTCAGGCT-CTCAGG
Cbren.WS247_2:943741-944279                CT-CTCAGGCT-CTCAGG
Rev.of:Cbren.WS247_97:87554-87983          CT-CTCAGGCT-CTCAGG
Rev.of:Cbren.WS247_107:109049-109267       CT-CTCAGGCT-CTCAGG
Rev.of:Cbren.WS247_2:921893-922678         CT-CTCATGCT-CTCAGG
Rev.of:Cbren.WS247_563:55035-55269         CT-CTCATGCT-CTCAGG
Cbren.WS247_811:8877-10470                 CT-CTCAAGCT-CTCAGG
Rev.of:Cbren.WS247_143:75557-80461         CT-GTCAGGCT-CTCAGG
Rev.of:Cbren.WS247_143:90450-91148         CC-CTCAGGCT-CTCAGG
Rev.of:Cbren.WS247_143:82791-85961         CT-CTCAAGAT-CTCAAG
Rev.of:Cbren.WS247_729:7308-7498           CTCCCCAGGCTCCTCAGG
                                           *    ** * * **** *
Consensus:
                                           CTCTCAgGCTCTCAGG

CTCTCAgGCTCTCAGG
>Cbren.WS247_Fam_31_10_10  Nr. of seq. 10 Alignment length(with gaps) = 10 Alignment score = 0.760000 
Cbren.WS247_51:43373-43593                 GACAAGCCTA
Rev.of:Cbren.WS247_51:526810-527443        GACAAGCCTA
Cbren.WS247_91:32271-32751                 GACAAGCCTA
Rev.of:Cbren.WS247_687:71697-73417         GACAAGCCTA
Cbren.WS247_743:18047-19830                GACCAGCCTA
Rev.of:Cbren.WS247_209:40966-41266         GCCCAGCCTA
Rev.of:Cbren.WS247_282:21009-22387         GACCAGCATA
Cbren.WS247_1052:2184-3931                 GACCAACCTA
Rev.of:Cbren.WS247_172:73525-74255         GACCATTCTA
Rev.of:Cbren.WS247_620:362-1042            GACCATTCTA
                                           * * *   **
Consensus:
                                           GACcAgcCTA

GACcAgcCTA
>Cbren.WS247_Fam_32_41_9  Nr. of seq. 9 Alignment length(with gaps) = 41 Alignment score = 0.904246 
Cbren.WS247_110:0-856                      AAGTAACCGTTGAAATTTTCTAAAACCCCGGAAAATTTCCA
Cbren.WS247_1078:16-888                    AAGTAACCGTTGAAATTTTCTGAAAACCCGGAAAATTTCCA
Cbren.WS247_1355:3600-4421                 AAGTAACCGTTGAAATTTTCTAAGAACCCGGAAAATTTCCA
Cbren.WS247_142:317611-320599              AAGTAACCGTTGAAATTTTCTGGGAACCCGGAAAATTTCCA
Rev.of:Cbren.WS247_646:50845-51757         AAGTAACCGTTGAAATTTTCTGGGAACCCGGAAAATTTCCT
Rev.of:Cbren.WS247_2120:153-3254           AAGTAACCGTTGAAATTTTCTGGGAACCCGGAAAATTTCCT
Rev.of:Cbren.WS247_2374:50-757             AAGTAACCGTTGAAATTTTCGGGGAACCCGGAAAATTTCCA
Cbren.WS247_1078:14771-15355               AAGTAACCGTGGAAATTTTCTGAGAACCCGGAAAATTTCCA
Cbren.WS247_1148:5384-7846                 AAGTAGCCGTTGACATTTTCTGGGAACCCGGAAAATTTCCT
                                           ***** **** ** ******    * ************** 
Consensus:
                                           AAGTAACCGTTGAAATTTTCTgggAACCCGGAAAATTTCCa

AAGTAACCGTTGAAATTTTCTgggAACCCGGAAAATTTCCa
>Cbren.WS247_Fam_33_20_9  Nr. of seq. 9 Alignment length(with gaps) = 22 Alignment score = 0.650673 
Cbren.WS247_81:278347-278718               AACTTCC-AG-AGCT-TCCAGA
Cbren.WS247_532:7780-8080                  AACTTCC-AG-AGCT-CCTAGA
Cbren.WS247_102:128915-129460              AACTTCCAAA-AGCT-TCCAGA
Rev.of:Cbren.WS247_87:7778-8137            ACCTTCC-AG-AGCTCTCCAGG
Cbren.WS247_81:130899-131680               AACTTCT-AGAATGT-TCCAGA
Rev.of:Cbren.WS247_155:106679-107401       AACTTCT-AGAATGT-TCCAGA
Rev.of:Cbren.WS247_194:122985-123768       AACTTCT-AGAATGT-TCCAGA
Cbren.WS247_117:372548-372768              AACTTCT-AGAATCT-TCCAGA
Rev.of:Cbren.WS247_892:11150-11762         AACTTCT-AGAAAAT-TCCAGA
                                           * ****  *  *  *  * ** 
Consensus:
                                           AACTTCtAGaAncTTCCAGA

AACTTCtAGaAncTTCCAGA
>Cbren.WS247_Fam_34_19_9  Nr. of seq. 9 Alignment length(with gaps) = 19 Alignment score = 0.822612 
Cbren.WS247_18:1019408-1021528             ATCGGCCCATTTTGCCTAA
Rev.of:Cbren.WS247_1762:8749-9394          ATCGGCCCATTTTGCCTAA
Rev.of:Cbren.WS247_18:1022005-1027470      ATCGGCCCATTTTTCCTAA
Rev.of:Cbren.WS247_1147:7397-7693          ATCGGCCCATTTTTCCTAA
Cbren.WS247_75:401729-402480               ATCGGCCCATTTTGCCCAA
Rev.of:Cbren.WS247_1147:9783-11686         ATCGGCCCATTTTGTCTAA
Cbren.WS247_1678:14366-14875               ATCGGCCTATCTTGCCTAA
Rev.of:Cbren.WS247_611:45348-46177         ATCGGCCTATTCGGTCTAA
Cbren.WS247_1147:3569-5010                 ATCGGCCCATACTGTCTAA
                                           ******* **     * **
Consensus:
                                           ATCGGCCcATttTgcCTAA

ATCGGCCcATttTgcCTAA
>Cbren.WS247_Fam_35_17_9  Nr. of seq. 9 Alignment length(with gaps) = 18 Alignment score = 0.847737 
Cbren.WS247_11:378731-378932               CTCATTGACTGC-ATTTA
Cbren.WS247_2588:730-931                   CTCATTGACTGC-ATTTA
Cbren.WS247_24:261618-261819               CTCATTGACTAC-ATTTA
Cbren.WS247_80:282431-282632               CTCATTGACTAC-ATTTA
Cbren.WS247_181:204015-204198              CTCATTGACTAC-ATTTA
Cbren.WS247_313:106216-106399              CTCATTGACTAC-ATTTA
Cbren.WS247_466:89542-89761                CTCATTGACTAC-ATTTA
Cbren.WS247_581:52445-52628                CTCATTGACTAC-ATTTA
Rev.of:Cbren.WS247_466:90163-90346         CTCATTGACTGCAAAGT-
                                           ********** * *  * 
Consensus:
                                           CTCATTGACTaCATTTA

CTCATTGACTaCATTTA
>Cbren.WS247_Fam_36_15_9  Nr. of seq. 9 Alignment length(with gaps) = 17 Alignment score = 0.572985 
Cbren.WS247_8:340499-341104                CCGGACCAGACC-AGA-
Cbren.WS247_120:482172-482986              CCGGACCAGACC-AGG-
Rev.of:Cbren.WS247_276:5634-7007           CCGGTCCACACC-AGA-
Cbren.WS247_19:5870-6749                   CCGGCCCAGACCAAG--
Rev.of:Cbren.WS247_12:523232-523547        CCGGCCCGGATC-AGG-
Rev.of:Cbren.WS247_535:21689-22284         CCGGACCGGATC-AGG-
Cbren.WS247_1556:6375-6984                 CCGGACCGGGTC-AGA-
Cbren.WS247_78:290698-291220               CCAGCCCGGATC--GGA
Cbren.WS247_61:589655-590050               TCGGACCGGACC-ACG-
                                            * * **    *     
Consensus:
                                           CCGGaCCgGAcCAGg

CCGGaCCgGAcCAGg
>Cbren.WS247_Fam_37_16_9  Nr. of seq. 9 Alignment length(with gaps) = 16 Alignment score = 0.763889 
Cbren.WS247_2:302871-303361                CTGCCTGTCTGCCTGT
Rev.of:Cbren.WS247_712:25902-26212         CTGCCTGTCTGCCTGT
Rev.of:Cbren.WS247_201:185720-186054       CTGCCTGTCTAGCTGT
Cbren.WS247_12:977446-978000               CTGTCTATCTGTCTAT
Rev.of:Cbren.WS247_42:255113-255426        CTGTCTATCTGTCTAT
Rev.of:Cbren.WS247_100:6738-7216           CTGTCTATCTGTCTAT
Rev.of:Cbren.WS247_550:10580-10858         CTGTCTATCTGTCTAT
Rev.of:Cbren.WS247_588:29941-30476         CTGTCTATCTGTCTAT
Rev.of:Cbren.WS247_28:28804-29098          CAGTCTGTCAGTCTGT
                                           * * ** **   ** *
Consensus:
                                           CTGtCTaTCTGtCTaT

CTGtCTaTCTGtCTaT
>Cbren.WS247_Fam_38_169_8  Nr. of seq. 8 Alignment length(with gaps) = 169 Alignment score = 0.950690 
Cbren.WS247_248:113447-118903              GTTCCACCACAATATGAAAAAATGTAACACGGTGTTTTTGACGCATTGGACACAATCCGAACCCTCATTAACATCCCATTCTGATGATTCACTTGCAGATGCAAAAATCAAGAGAAATCAGTAGTGCAGGCAGCGAGCAGACAGAAATGTCAAATAAAGTTTTGATATC
Cbren.WS247_918:3899-7932                  GTTCCACCACAATATGAAAAGATGTAACACGGTTTTTTTGACGCATTGGACACAATCCGAACCCGCATTAACATCCCATTCTGATGATTCACTTGCAGATGCAAAAATCAAGAGAAATCAGTAGTGCAGGCAGCGATCAGACAGAAATGTCAAATAAAGTTTTGATATC
Cbren.WS247_1151:0-2809                    GTTCCACCACAATATGAAAAGATGTAACACGGTGTTTTAAACGCATTGGACACAATCCGAACCCACATTAACATCCCATTCTGATGATTCACTTGCAGATGCAAAAATCAAGAGAAATCAGTAGTGCAGGCAGCGAGCAGACAGAAATGTCAAATAAAGTTCTGATATC
Cbren.WS247_1214:2471-5822                 GTTCCACCACAATATGAAAAGATGTAACACGGTGTTTTCAACGCATTGGACACAATCCGAACCCTCATTAACATCCCATTCTGATGATTCACTTGCAGATGCAAAAATCAAGAGAAATCAGTAGTGCAGGCAGCGAGCAGACAGAAATGTCAAATAAAGTTTTTATATC
Cbren.WS247_1940:18-1736                   GTTCCACCACATTATGAAAAGATGTAACACGGTGTTTTAAACGCATTGGACACAATCCGGACCCTCAATAACATCCCATTCTGATGATTCACTTGCAGATGCAAAAATCAAGAGAAATCAGTAGTGCAGGCAGCGAGCAGACAGAAATGTCAAATAAAGTTTTGATATC
Cbren.WS247_252:0-4219                     GTTTCACCACAATATGAAAAGATGTAACACGGTGTTTTTAACGCATTGGACACAATCCGAACCCTCATTAACATCCCATCCTGATGATTCACTTGCAGATGCAAAAATAAAGAGAAATCAGTAGTGCAGGCAGCGAGCAGACAGAAATGTCAAATAAAGTTTTGATATC
Cbren.WS247_252:9741-15602                 GTTTCACCACAATATGAAAAGATGTAACACGGTGTTTTTAACGCATTGGACACAATCCGAACCCACATTAACATCCCGTTCTGATGATTCACTTGCAGATGCAAAAATCAAGAGAAATCAGTAGTGCAGGCAGCGAGCAGACCGAAATGTCAAATAAAGTTTTGATATC
Rev.of:Cbren.WS247_1252:68-5270            GTTCCACCACAATATGAAAAGATGCAACACGGTGTTTTTAACGCATTGGACACAATCCGAACCCACATTAACATCCCATTCTGATGATTCACTTGCAGATGCAAAAATCAAGAGAGATCAGTAGTGCAGGCAACGAGCAGACCGAAATGTCAAATAAAGTTCTGATATC
                                           *** ******* ******** *** ******** ****  ******************* **** ** ********* * **************************** ****** **************** *** ***** ****************** * *****
Consensus:
                                           GTTcCACCACAATATGAAAAGATGTAACACGGTGTTTTtaACGCATTGGACACAATCCGAACCCtCATTAACATCCCATTCTGATGATTCACTTGCAGATGCAAAAATCAAGAGAAATCAGTAGTGCAGGCAGCGAGCAGACaGAAATGTCAAATAAAGTTtTGATATC

GTTcCACCACAATATGAAAAGATGTAACACGGTGTTTTtaACGCATTGGACACAATCCGAACCCtCATTAACATCCCATTCTGATGATTCACTTGCAGATGCAAAAATCAAGAGAAATCAGTAGTGCAGGCAGCGAGCAGACaGAAATGTCAAATAAAGTTtTGATATC
>Cbren.WS247_Fam_39_30_8  Nr. of seq. 8 Alignment length(with gaps) = 30 Alignment score = 0.888095 
Cbren.WS247_198:83029-85938                ATACATCTGGATGTATTAG-GAAGTCGCTA
Rev.of:Cbren.WS247_226:17-1870             ATACATCTGCATGTATTAGTGAGGTCGCTA
Rev.of:Cbren.WS247_226:33760-34970         ATACATCTGCATGTATTAGTGAGGTCGCTA
Rev.of:Cbren.WS247_1985:5-1575             ATACATCTGCATGTATTAGGGAAGTCGCTA
Rev.of:Cbren.WS247_1985:4024-4723          ATACATCTGCATGTATTAGGGAAGTCGCTA
Rev.of:Cbren.WS247_2499:3925-4685          ATACATCTGCATGTATTAGGGAAGTCGCTA
Rev.of:Cbren.WS247_786:832-1652            ATACATCTCCATGTATTAAGGAAGTCACTA
Rev.of:Cbren.WS247_786:5781-6691           ATACATCTGCATGTATTAAGGAAGTCACTA
                                           ********  ********  ** *** ***
Consensus:
                                           ATACATCTGCATGTATTAggGAaGTCgCTA

ATACATCTGCATGTATTAggGAaGTCgCTA
>Cbren.WS247_Fam_40_29_8  Nr. of seq. 8 Alignment length(with gaps) = 29 Alignment score = 0.857553 
Cbren.WS247_41:394237-394669               AACGCTGCGTTCCAGCGTCC-AAAGTTTG
Rev.of:Cbren.WS247_41:401984-404244        AACGCTGCGTTCCAGCGTTC-AAAGTTTC
Rev.of:Cbren.WS247_41:384413-384741        AACGCTGCGTTCCAGCGTTCAAAAGTTTC
Cbren.WS247_41:386803-387326               AACGCTGCGTTCCAGCGTTCAAAAGTTTC
Rev.of:Cbren.WS247_41:367910-368726        AACGCTGCGTTCCAGCGTCTAAAAGTTTC
Cbren.WS247_41:375649-376442               AACGCTGCGTTCCAGCGTCTAAAAGTTTC
Cbren.WS247_257:8360-9178                  GACGCTGCGTTCCAGCGTTCAAAAGTTTG
Rev.of:Cbren.WS247_257:13460-13902         GACGCTGCGTTCCAGCGTTCAAAGTTTTG
                                            *****************   **  *** 
Consensus:
                                           aACGCTGCGTTCCAGCGTtcaAAAGTTTc

aACGCTGCGTTCCAGCGTtcaAAAGTTTc
>Cbren.WS247_Fam_41_23_8  Nr. of seq. 8 Alignment length(with gaps) = 24 Alignment score = 0.644841 
Cbren.WS247_180:41451-45180                TACAGTAGTCCTAGA---TATAAC
Rev.of:Cbren.WS247_227:200965-202228       TACAATAATCCTAGA---TACAAC
Cbren.WS247_1429:5182-7369                 TACAGT-AACCGAGA-TACAAAAC
Rev.of:Cbren.WS247_1435:2765-3040          TACAGT-ATCC-AGACTAAAAAAC
Cbren.WS247_51:400066-400658               TACAGTAATCCTAGG-GTCAAAAC
Rev.of:Cbren.WS247_227:255300-255987       TACAGTAATCCTGGA-TGAAAAAC
Rev.of:Cbren.WS247_301:82843-86732         TACAGTAATCCTAGA-CCAAAAAC
Rev.of:Cbren.WS247_301:82843-88136         TACAGTAATCCTAGA-CCAAAAAC
                                           **** *   **  *     * ***
Consensus:
                                           TACAGTaATCCtAGAnnaAaAAC

TACAGTaATCCtAGAnnaAaAAC
>Cbren.WS247_Fam_42_184_7  Nr. of seq. 7 Alignment length(with gaps) = 200 Alignment score = 0.823492 
Cbren.WS247_177:171410-174386              GGCATCCAACCGGTCCGCACGTGTGCTCTTCTGGTCAAGGATCTCTGACAAGATAGATCCAGTGACCTTCCGAAGCAC-GTTGCCTGACAGATCGCGGTGGTTGGGCATCCTGAGTGTCTCATCGC--TGTGGTGTAGGCGCACCTCAGACTATGAGCCTTCGACTTTTTCCTCTTGGGTCAG----TC-----------
Cbren.WS247_177:158080-161401              GGCATCCAACCGGTCCGCACGTGTGCTCTTCTGGTCAAGGATCTCTGACAAGATAGATCCAGTGACTTTCAGAAGCAC-GTTGCCTGACAGATCGCGGTGGTTGGGCATCCTGAGTGTCTCATTGCTGTGTGGTGTAGGCGCACCTCAGAATATGAGCCCTCGACTTTTTCCTCTTGGGTCAG----TC-----------
Cbren.WS247_131:96353-99886                GGCATCCAACCGGTCCGCACGTGTGCTCTTCCGGTCAAGGATCTCTGACAAGATAGATCCAGTGACCTTCCGAAGCAC-GATGCCTGACAGATCGCGGTGGTTGGGCATCCAAAGTGTCTCATTGCTGTATGGTGTAGGCGCACCACAGACTATGAGCCTTCGACTAATCCCTCTGAGGATAG----TC-----------
Cbren.WS247_131:102080-105961              GGCATCCAACCGGTCCGCACGTGTGCTCTTCCGGTCAAAGATCTCTGACAAGATAGATCCAGTGACCTTCCGAAGCAC-GTTGCCTGACAGATCGCGGTGGTTGGGCATCCAAAGTGTCTCATTGCTGTATGGTGTAGGCGCACCACAGACTATGAGCCTTCGACTAATCCCTCTGAGGATAG----TC-----------
Rev.of:Cbren.WS247_287:81042-86254         GGCATCCAACCGGTCCGCACGTGTGCTCTTCCGGTCAAGGATCTCTGACAAGATAGATCCAGTGACTTTCCGAAGCACGGTTGCCTGACGGATCGCGGTGGTTGGGCATCCAAATTGTCTCATTGCTGTGTGGTGTAGGCACACCTCAGACTATGAGCCTTTGA--CATCCCTCCTGGGTCAG----TC-----------
Rev.of:Cbren.WS247_225:52442-54857         GGCATCCAACCGGTCCGCACGTGTGCTCTTCCGGTCAAGGATCTCTGACAAGATAGATCCAGTGACTTTCCGAAGCACGGTTGCCTGACAGATCGCGGTGATTGGGCATCCAAATTGTCTCATTGCTGTGTGGTGTAGGCACACCTCAGACTATGAGTCTTCGACTCATCCCTCTTGGGTCAG----TC-----------
Rev.of:Cbren.WS247_81:149835-151790        GGCATCCAACCGGTCCGCACGTGTGCTCTTCAGGTCAAGGATCTCTGATAAGATAGATCCAGTGACCTTCCGAAGCAC-GTTGCCTGACAGATCGCGGTGGTTGGGCATCCTGAGTGTCTCATTGCTGTGTGGTGTAGGCGCACCTCAGACTATGAGCCTTCGACTTTTCCCTCTGGGATTAGACCCTCTAGGTTTAGTC
                                           ******************************* ****** ********* ***************** *** ******* * ******** ********** **********  * ******** **  * ********** **** **** ****** * * **    * ****   *   **    **           
Consensus:
                                           GGCATCCAACCGGTCCGCACGTGTGCTCTTCcGGTCAAGGATCTCTGACAAGATAGATCCAGTGACcTTCCGAAGCACGTTGCCTGACAGATCGCGGTGGTTGGGCATCCaaAgTGTCTCATTGCTGTgTGGTGTAGGCgCACCtCAGACTATGAGCCTTCGACTnaTcCCTCTtgGGtcAGTC

GGCATCCAACCGGTCCGCACGTGTGCTCTTCcGGTCAAGGATCTCTGACAAGATAGATCCAGTGACcTTCCGAAGCACGTTGCCTGACAGATCGCGGTGGTTGGGCATCCaaAgTGTCTCATTGCTGTgTGGTGTAGGCgCACCtCAGACTATGAGCCTTCGACTnaTcCCTCTtgGGtcAGTC
>Cbren.WS247_Fam_43_165_7  Nr. of seq. 7 Alignment length(with gaps) = 168 Alignment score = 0.858466 
Cbren.WS247_134:14900-17337                GAGTTTTTGAAGCTAGGAAGGGTATTGACAGGAGTACTGTCTA-AGAGCTGATGTTGG-AATCAAGAACAACCAAGTCACATACGCCAAAAAGGAGTGTTTCCACTCGATCCTGTCGCCTAGCTAACTGGATTATTCTTGGA-AAAAAAGAAACTCGGAAAGAAGCTA
Cbren.WS247_134:74440-78830                GATTTTTTGAAAATGGGAAGGGTTTGGATGGGAGTACTGTCTA-AAAGCTGATGTTGA-AATCAAGAACAACCAAGTCACATACGCCAAAAAGGAGTGTTTCCACTCGATCCTGCCGCCTAGCTAACTGGATTATTCTTGGG-AAAAAAAAAGCTCGGAAATAAGCTA
Rev.of:Cbren.WS247_476:77305-83464         GAGCTTTTGAAATTGGGAAGGGTTTGGATGGGAGTACTGTCTA-AGAGCTGATGTTGA-AATCAAGAACAACCAAGTCACACACGCCAAAAAGGAGTGTTTCCACTCGATCCTGCCGCCTAGCTAACTGGATTATTCTTGAG-AAAAAAGAAGCTCGGAAATAAGCTA
Rev.of:Cbren.WS247_476:13784-16118         GAGTTTTTGAAGTTGGGAAGGGTTTGGATGGGAGTACTGT-TAGGGAGCTTAGGTGGATGATCAAGAACAACCAAGTCACATACGCCAAAAAGGAGTGTTTCCACTCGATCCTGCCGCCTAGCTAACTGGATTATTCTTGGG-AAAAAAGAAGCTCGGAAAGAAGCTA
Rev.of:Cbren.WS247_476:43788-55908         GAGTTTTTGAAGTTGGGAAGGGTTTGGATGGGAGTACTGT-TAGGGAGCTTAGGTAAATGATCAAGAACAACCAAGTCACATACGCCAAAAAGGAGTGTTTCCACTTGATCCTGCCGCCTAGCTAACTGGATTATTCTTGAG-AAAAAAGAAGCTCGGAAAGAAGCTA
Rev.of:Cbren.WS247_2012:123-4050           GAGTTTTTGAAATCGGGGAGAGTTTGGATGGGAGTACTGT-TAGGGAGCTTAGGTGAATGATCAAGAACAACCAAGTCACATACGCCAAAAAGGAGTGTTTCCACTCGATCCTGCCGCCTAGCTAACTGGATTATTCTTGGG-AAAAAAGAAGCTCGGAAAGAAGCTA
Cbren.WS247_134:36627-59129                GAGTTTTTGAAATCGGGAAGGGTTTGGATGGGAGTCCAGTCTA-AGTGGTGATGT-GA-AATAAAGAACAACCAAGTCACATACGCCAAAAAGGAGTTTTTTCACTCGATCCTGCCGCCTAGCTAACTGGATTTTTCCTGGGAAAAAAAGAAGCTCGGAAATAAGCTA
                                           **  *******    ** ** ** * **  ***** * ** **    * * * **     ** ****************** *************** *** **** ******* ****************** *** **   ****** ** ******** ******
Consensus:
                                           GAGTTTTTGAAattGGGAAGGGTTTGGATGGGAGTACTGTcTAaGAGCTgAtGTngAaATCAAGAACAACCAAGTCACATACGCCAAAAAGGAGTGTTTCCACTCGATCCTGCCGCCTAGCTAACTGGATTATTCTTGgGAAAAAAGAAGCTCGGAAAgAAGCTA

GAGTTTTTGAAattGGGAAGGGTTTGGATGGGAGTACTGTcTAaGAGCTgAtGTngAaATCAAGAACAACCAAGTCACATACGCCAAAAAGGAGTGTTTCCACTCGATCCTGCCGCCTAGCTAACTGGATTATTCTTGgGAAAAAAGAAGCTCGGAAAgAAGCTA
>Cbren.WS247_Fam_44_58_7  Nr. of seq. 7 Alignment length(with gaps) = 65 Alignment score = 0.726252 
Cbren.WS247_31:33-686                      CAGAAATATTAGAAAAAATGACCAAAATTATTTTGGTCATTTTA---TTG-CAT-AAAA-A-CCT
Cbren.WS247_89:136200-136915               CAGAAATATTCGAAAAAGTGACCAAAAATATTTTGGTCATTTTT---TTC-CAT-AAAA-ATCCT
Rev.of:Cbren.WS247_3087:4051-4768          CAGAAATATTCGAAAAAGTGACCAAAAATATTTTGGTCATTTTT---TTC-CAT-AAAA-AACCT
Cbren.WS247_1325:51-1476                   CAGAAATATTCGAAAAAGTGACCAAAAATATTTTGGTCATTTTT---TTC-CAT-AAAA-AACGT
Rev.of:Cbren.WS247_92:44-1982              CAGAAATTTTGGAAAAAGTGACCAAAAATGTTTTGGTCATTTTT-TTATC-CA--AAAA-A-CCT
Rev.of:Cbren.WS247_124:249706-250316       CAGAAGTTTTGGAAAAAGTGACCAAAAATATTTTGGTCATTTTTACAATA-CA--AAAA-A-CCT
Cbren.WS247_217:10267-11238                CAAAAGTTTAAGAAAAAGTGACCAAAAAAATTCTGGTCATTTTT----TCAAATCAAAATA-CCT
                                           ** ** * *  ****** *********   ** **********     *   *  **** * * *
Consensus:
                                           CAGAAaTaTTnGAAAAAGTGACCAAAAATATTTTGGTCATTTTTtTcCAtAAAAACCT

CAGAAaTaTTnGAAAAAGTGACCAAAAATATTTTGGTCATTTTTtTcCAtAAAAACCT
>Cbren.WS247_Fam_45_41_7  Nr. of seq. 7 Alignment length(with gaps) = 41 Alignment score = 0.947348 
Cbren.WS247_217:73590-75286                AAGTCAGATAGGACTTTCGTTCAGAAAGGCCTATTTGACCA
Cbren.WS247_217:82478-85126                AAGTCAGATAGAACTTTTGTTCAGGAAGGCCTATTTGACCA
Rev.of:Cbren.WS247_238:200162-204116       AAGTCAGATAGGACTTTTGTTCAGGAAGGCCTATTTGACCA
Rev.of:Cbren.WS247_242:223421-224333       AAGTCAGATAGGACTTTTGTTCAGGAAGGCCTATTTGACCA
Rev.of:Cbren.WS247_238:168908-169820       AAGTCAGATAGGACTTTTGTTCAGGAAGGCCTTTTTGACCA
Rev.of:Cbren.WS247_242:227678-229980       AAGTCAGATAGGACTTTTGTTCAGGAAGGCCTTTTTGACCA
Rev.of:Cbren.WS247_238:181505-182294       AAGTCAGATAGGACTTTTGTTCAGGAGGGCCTATTTGACCA
                                           *********** ***** ****** * ***** ********
Consensus:
                                           AAGTCAGATAGGACTTTTGTTCAGGAAGGCCTaTTTGACCA

AAGTCAGATAGGACTTTTGTTCAGGAAGGCCTaTTTGACCA
>Cbren.WS247_Fam_46_27_7  Nr. of seq. 7 Alignment length(with gaps) = 27 Alignment score = 0.934156 
Cbren.WS247_216:8-898                      ACACACGCACTGTCGATTTTTAGGGGC
Rev.of:Cbren.WS247_266:101110-107629       ACACACGCACTGTCGATTTTTAGGGGC
Cbren.WS247_2434:3562-4829                 ACACACGCACTGTCGATTTTTAGGGGC
Cbren.WS247_216:3316-7623                  ACACACGCACTGTTGATTTTTAGGGGC
Rev.of:Cbren.WS247_266:82764-88984         ACACACGCACTGTCGATATTTAGGGGC
Rev.of:Cbren.WS247_266:110295-111051       ACACACGCACTGTCGATATTTAGGGGC
Cbren.WS247_2434:21-537                    ACACACTCACTGTCGACTTTTAGGGGC
                                           ****** ****** **  *********
Consensus:
                                           ACACACGCACTGTCGATtTTTAGGGGC

ACACACGCACTGTCGATtTTTAGGGGC
>Cbren.WS247_Fam_47_18_7  Nr. of seq. 7 Alignment length(with gaps) = 18 Alignment score = 0.774250 
Cbren.WS247_18:702645-705457               AAATTCCGAAAGTCCCGG
Cbren.WS247_18:917934-918529               AAATTCCGAAAAATCTGA
Cbren.WS247_896:20781-21324                AAATTCCGAAAAATCCGA
Rev.of:Cbren.WS247_103:169636-170729       AAATTCCGAAAAATCCAA
Cbren.WS247_896:4534-4823                  AAATTCCAAAAATTCTGA
Cbren.WS247_896:11351-12679                AAATTCCAAAAATTCTGA
Rev.of:Cbren.WS247_896:21914-23654         AAATTCGGAAAATTCTGA
                                           ******  ***   *   
Consensus:
                                           AAATTCCgAAAAtTCtGA

AAATTCCgAAAAtTCtGA
>Cbren.WS247_Fam_48_16_7  Nr. of seq. 7 Alignment length(with gaps) = 16 Alignment score = 0.861111 
Cbren.WS247_53:26619-29336                 AAATCTGGCCGAGAGT
Rev.of:Cbren.WS247_411:65302-66064         AAATCTGGCCGAGAGG
Rev.of:Cbren.WS247_2264:41-3460            AAATCTGGCCGAGAGG
Cbren.WS247_217:11292-14231                AAATCTGGCCGACAGG
Cbren.WS247_217:16437-21137                AAATCTGGCCGACAGG
Rev.of:Cbren.WS247_1984:0-4655             AAATCTGGCCGACAAG
Cbren.WS247_425:21998-23768                AAATCTGCCCGAGAGA
                                           ******* **** *  
Consensus:
                                           AAATCTGGCCGAgAGg

AAATCTGGCCGAgAGg
>Cbren.WS247_Fam_49_189_6  Nr. of seq. 6 Alignment length(with gaps) = 190 Alignment score = 0.859123 
Cbren.WS247_211:78684-83910                ACGAAGTTGGTTGTT-GGTTTAATTGAAAGGCTCTGTTTTCTAGGACCGGAGTGTCGATCAAAAAAGTAAAATATGGGAAATTTAAACGGTGGATTATCTTCTGATTGACCTGAAGAGTCTCTTGTCAATTTCCCATTCTGAATCGATCCAAACTGACTGTGTAATGCATCATAATTCCT--C-------
Rev.of:Cbren.WS247_36:64-10058             ACGAAGTTGGTTGCT-GGTTTTATTGAAAGGCTCTGTTTTCTAGGGCCGGAGTGTCGATCAAAAAAGTAAAATATGGGAAATCCAAACGGTGGATTATCTTCTGATTGACCTAAAAAGTCTCGTGTCAATTTCCCATTCTGAATGGGTCCAAATTGACTGTGTAATGCATCATAATTCCTGACGAAACTG
Rev.of:Cbren.WS247_1656:328-4237           ACGAAGTTGGTTGCT-GGTTTTATTGAAAGGCTCTGTTTTCTAGGGCCGGAGTGTCGATCAAAAAAGTAAAATATGGGAAATCCAAACGGTGGATCATCTTCTGATTGACCTGATAAACCTCGTGTCGATTTCACATCCTGAATGGGTCCAAATTGGCTGTGTAATGCATCATAATTCCTGACGAAACTG
Rev.of:Cbren.WS247_275:131-5378            ACGAAGTTGGTTGCT-GGTTTTATTGAAAGGCTCTGTTTTATAGGACCGGAGTGTCAATGAAGAAAGTAAAATATGGGAAATCCAAACGGTGGATTATCTTCTGATTGACCTGATTAACCTCTTGTCAATTTCCCATTCTGAATGGATCCAAATTGACTGTGTAATGCTTCATAATTCCTGACGAAACTG
Rev.of:Cbren.WS247_964:5839-11544          ACGAAGTTGGTTGTT-GCTTTTATTGAAAGGCTCTGTTTTCTAGGACCGGTGTGTCGGTCAAAAAAGTAAAATTTGGGAAATCCAAACGGTGGATTATCTTTTGATTGACCTGAAAAGCCTCTTGTCTACTTCCCATTCTGAATGGATCCAAATTGGCTGCGTAATGCATCATAATTCCTGACGAAACTG
Rev.of:Cbren.WS247_69:347588-350038        ACGAAGTTGTTTATTCGGTTATATTGGAAGGCTCTGTTTTCTAGGACCGGAGTGTCGATCAAAAAAGGAAATTATGGGAAATCCAAACGGTGGATTGTCTTCTGATTGACCTGATCAACCTCTTGTTAAATTCCCATTCTGAATGGATCCAAATTGGCTGTGTAAAGCATCATAATTCCTGACGAAACTG
                                           ********* **  * * **  **** ************* **** **** *****  * ** **** *** * ********  ***********  **** ********** *  *  *** ***  * *** *** ****** * ****** ** *** **** ** ***********  *       
Consensus:
                                           ACGAAGTTGGTTGcTGGTTTTATTGAAAGGCTCTGTTTTCTAGGaCCGGAGTGTCGATCAAAAAAGTAAAATATGGGAAATCCAAACGGTGGATTATCTTCTGATTGACCTGAaaAacCTCtTGTCaAtTTCCCATTCTGAATGGaTCCAAATTGaCTGTGTAATGCATCATAATTCCTGACGAAACTG

ACGAAGTTGGTTGcTGGTTTTATTGAAAGGCTCTGTTTTCTAGGaCCGGAGTGTCGATCAAAAAAGTAAAATATGGGAAATCCAAACGGTGGATTATCTTCTGATTGACCTGAaaAacCTCtTGTCaAtTTCCCATTCTGAATGGaTCCAAATTGaCTGTGTAATGCATCATAATTCCTGACGAAACTG
>Cbren.WS247_Fam_50_45_6  Nr. of seq. 6 Alignment length(with gaps) = 46 Alignment score = 0.792271 
Cbren.WS247_65:721624-724420               CATCGACCTCCAC-TTCTGAAGCTCCAACCACAACAACCGAGGAAC
Cbren.WS247_65:749919-752644               CATCGACCTCCAC-TTCTGAATCTCCAACCACAACAACTGAGGAAC
Cbren.WS247_245:139993-140723              CATCGACCTGCAC-TTCTGATGCTCCAATCACCACAACCAAGAAAC
Cbren.WS247_245:166170-169558              CATCGGCCTGCAC-TTCTGATGCTCCAATCACCACAACCAAGGAAC
Rev.of:Cbren.WS247_2076:3445-4130          CATTGACCTCCAC-TTCTGATGCTTCAATCACCACAACCAAGAAAC
Rev.of:Cbren.WS247_245:126002-126599       CATCGACCTGAACATTCTGAT-CTCCATCCACCACAACCAAGAAAC
                                           *** * ***  ** ******  ** **  *** *****  ** ***
Consensus:
                                           CATCGACCTcCACTTCTGAtgCTCCAAcCACcACAACCaAGaAAC

CATCGACCTcCACTTCTGAtgCTCCAAcCACcACAACCaAGaAAC
>Cbren.WS247_Fam_51_33_6  Nr. of seq. 6 Alignment length(with gaps) = 33 Alignment score = 0.876094 
Cbren.WS247_34:623255-624321               CAGCTTGTTCGACTGGTTTCTCCTCGACTGGAG
Cbren.WS247_34:649032-657400               CAGCTTGTTCGACTGGTTTCTCCTCGACTGGAG
Rev.of:Cbren.WS247_1968:5689-6425          CAGCTTGTTCGACTGGTTTCTCCTCGACTGGAA
Cbren.WS247_2435:9-3487                    CAGCTTGTTCGACTGGTTTCTCTTCGACTGGAG
Cbren.WS247_34:661181-673204               CAGCTTGTTCGATTGGCTTCTCCTCGACTGGAG
Cbren.WS247_2268:1962-2599                 CAGCTCGCTCAATTTGCTTCTCCTCGACTGGAG
                                           ***** * ** * * * ***** ********* 
Consensus:
                                           CAGCTTGTTCGAcTGGtTTCTCCTCGACTGGAG

CAGCTTGTTCGAcTGGtTTCTCCTCGACTGGAG
>Cbren.WS247_Fam_52_24_6  Nr. of seq. 6 Alignment length(with gaps) = 24 Alignment score = 0.642593 
Cbren.WS247_18:89409-90047                 CATCCGGGCAGACAGACA----GA
Cbren.WS247_47:582718-583307               CATCCGGACAGACAGATA----GA
Cbren.WS247_437:46806-47485                CATCCGGATACACAGACA----GA
Rev.of:Cbren.WS247_47:86021-86980          CATCCGGACAAACAGACATCTGGA
Cbren.WS247_142:103004-103454              CATCTGGACACACAGACATCCGGA
Rev.of:Cbren.WS247_257:21026-21316         CATTTGGGTAGACAGACATCCGGA
                                           ***  **  * ***** *    **
Consensus:
                                           CATCcGGacAgACAGACAtcngGA

CATCcGGacAgACAGACAtcngGA
>Cbren.WS247_Fam_53_22_6  Nr. of seq. 6 Alignment length(with gaps) = 24 Alignment score = 0.562500 
Cbren.WS247_30:642117-644398               GGGCCTAAAATTTA-G-GATTCT-
Rev.of:Cbren.WS247_46:226863-228334        GAGCC-AAAATTTA-G-GATTTTT
Cbren.WS247_47:103943-104367               GGGCC-TAAATTTAGG-GGTTTTT
Cbren.WS247_30:441403-442682               AAGCC-TAAAATTA-GAGATTTTT
Cbren.WS247_618:50570-52201                GCGCC-TCAAAATA-GAGATTTTT
Cbren.WS247_744:1184-1900                  GAGCT-AAAAATTA-TAGTTTTTT
                                             **    **  **   * ** * 
Consensus:
                                           GaGCCaAAAaTTAGaGaTTTTT

GaGCCaAAAaTTAGaGaTTTTT
>Cbren.WS247_Fam_54_21_6  Nr. of seq. 6 Alignment length(with gaps) = 23 Alignment score = 0.617391 
Cbren.WS247_28:312569-313308               TGGTGGCCTAG-ATTTTGAAAA-
Rev.of:Cbren.WS247_28:313841-314382        TGGTGGCCTAG-TTTTTGGAAA-
Rev.of:Cbren.WS247_139:29458-30667         TGATGGCCTAG-TTTTCCAAAA-
Rev.of:Cbren.WS247_274:43298-44466         TGGTGGCCTAG-GGTTTGAGAT-
Rev.of:Cbren.WS247_163:146475-149286       TGATGGCCTAGAAATCTGAAAAT
Cbren.WS247_1472:8624-9168                 TGATGGCCTAGAAATCCAAAAAT
                                           ** ********   *     *  
Consensus:
                                           TGaTGGCCTAGatTttgAAAA

TGaTGGCCTAGatTttgAAAA
>Cbren.WS247_Fam_55_22_6  Nr. of seq. 6 Alignment length(with gaps) = 23 Alignment score = 0.712077 
Cbren.WS247_30:394027-395150               AGGCCA-TTTTCCAGGGTTTTCT
Cbren.WS247_30:500722-501186               AGGCCA-TTTTTCAGGGGTTTCT
Cbren.WS247_239:122215-122945              AGGCCA-TTTTTCGAGGGTTTCT
Rev.of:Cbren.WS247_256:28889-29443         AGGCCA-TTTTTAGAGGTTTTCT
Cbren.WS247_712:16710-17419                AGGCCACTTTTTAGAGG-TTTCT
Rev.of:Cbren.WS247_139:87724-88209         AGGCAA-TTTATCAGGCTTTTCT
                                           **** * ***     *  *****
Consensus:
                                           AGGCCATTTTTcaaGGtTTTCT

AGGCCATTTTTcaaGGtTTTCT
>Cbren.WS247_Fam_56_21_6  Nr. of seq. 6 Alignment length(with gaps) = 21 Alignment score = 0.915344 
Cbren.WS247_54:762199-762439               ATACCATAGGTGGAAGACCGG
Cbren.WS247_128:325516-325821              ATACCATAGGTGGAAGATCGG
Cbren.WS247_271:19102-19784                ATACCATAGGTGGAAGATCGG
Cbren.WS247_653:13-779                     ATACCATAGGTGGAAGATCGG
Cbren.WS247_151:115563-116224              ATACCATGGGTGGAAGATCGG
Cbren.WS247_292:16-593                     ATACCATAGGTGGAAATTCGG
                                           ******* *******   ***
Consensus:
                                           ATACCATAGGTGGAAGATCGG

ATACCATAGGTGGAAGATCGG
>Cbren.WS247_Fam_57_19_6  Nr. of seq. 6 Alignment length(with gaps) = 20 Alignment score = 0.709444 
Cbren.WS247_91:218141-218927               TAGCAATTGACCA-CCCAG-
Cbren.WS247_8:145589-147078                TAGAAGTTGATCACCCCAA-
Rev.of:Cbren.WS247_122:120636-120860       TAGCAGTTGATCACCCCAA-
Cbren.WS247_78:305949-306180               TAGCAGTTGATCACCCCCAA
Cbren.WS247_1048:5047-5629                 TAGCAGTTGATCATTCCAA-
Cbren.WS247_18:364748-367529               TAGCAGTTGATCGCCCCCT-
                                           *** * **** *   **   
Consensus:
                                           TAGCAGTTGATCAcCCCaa

TAGCAGTTGATCAcCCCaa
>Cbren.WS247_Fam_58_16_6  Nr. of seq. 6 Alignment length(with gaps) = 19 Alignment score = 0.607602 
Cbren.WS247_18:146195-146405               TGG--A-GCCCTGGAGCCC
Rev.of:Cbren.WS247_32:360004-360550        TGG-AA-GCCTGGAAGCC-
Rev.of:Cbren.WS247_44:432310-433070        TGG-AA-GCCTGGAAGCC-
Rev.of:Cbren.WS247_57:315203-315872        CGG-AA-GCCCGGACGCC-
Cbren.WS247_87:333127-334550               CGG-AA-GCCCGGAAGAC-
Rev.of:Cbren.WS247_87:96921-97257          CGGTAAGGCCCGGAAGCC-
                                            **  * ***  *  * * 
Consensus:
                                           cGGAAGCCcGGAAGCC

cGGAAGCCcGGAAGCC
>Cbren.WS247_Fam_59_18_6  Nr. of seq. 6 Alignment length(with gaps) = 18 Alignment score = 0.871605 
Cbren.WS247_21:1222728-1224018             GCCTCAGAAAAGATATCG
Cbren.WS247_21:1226010-1229254             GCCTCAGAAAAGATATCG
Rev.of:Cbren.WS247_823:3-981               GCCTCAGAAAAGATATCG
Rev.of:Cbren.WS247_1297:927-1417           GCCTCAGAAAAGATATCG
Cbren.WS247_213:45272-45714                GCCAAAAAAAAGATATCG
Rev.of:Cbren.WS247_223:92469-94592         GCCTAAAAAAAGAGATCG
                                           ***  * ****** ****
Consensus:
                                           GCCTcAgAAAAGATATCG

GCCTcAgAAAAGATATCG
>Cbren.WS247_Fam_60_15_6  Nr. of seq. 6 Alignment length(with gaps) = 15 Alignment score = 0.718518 
Cbren.WS247_8:766286-766744                AATAGCAGTTGAGA-
Rev.of:Cbren.WS247_18:828943-830363        CATAGCAGTTGAGA-
Cbren.WS247_11:407377-408375               AATAGCACTTGAGAA
Rev.of:Cbren.WS247_80:262207-263677        CCTAGCAGTT-AGAC
Rev.of:Cbren.WS247_713:16317-18002         ACTAGCAGTT-AGAC
Rev.of:Cbren.WS247_169:117464-118274       AATAGCAGTT-AGAC
                                             ***** ** *** 
Consensus:
                                           aaTAGCAGTTgAGAc

aaTAGCAGTTgAGAc
>Cbren.WS247_Fam_61_10_6  Nr. of seq. 6 Alignment length(with gaps) = 14 Alignment score = 0.528571 
Cbren.WS247_370:48943-49392                -AAAAAAATC-G--
Rev.of:Cbren.WS247_1529:1405-1841          -AAAAAAATC-G--
Rev.of:Cbren.WS247_178:16971-17285         AAAAAATACC-G--
Rev.of:Cbren.WS247_282:65260-66315         GAAAAAAACC-G--
Rev.of:Cbren.WS247_655:21194-21725         -AAAACAATCTG--
Cbren.WS247_227:261360-262214              -AAAAAAATT-GAA
                                            ****  *   *  
Consensus:
                                           AAAAAAAtCG

AAAAAAAtCG
>Cbren.WS247_Fam_62_62_5  Nr. of seq. 5 Alignment length(with gaps) = 62 Alignment score = 0.873118 
Cbren.WS247_228:66618-68177                ACGACTAGAGACCGAAGTCTTGAGCCTGTAGTCTGTTAGCAAGGAAACCAGTATGAAGACCT
Cbren.WS247_228:93039-94537                ACGACTAGAGACCAAAGTCTAGAGCCTGTAGTCTGTTAGCAAGGAAACCAAAATAAAGACCT
Rev.of:Cbren.WS247_1012:10529-13091        ACGACTAGAGACCGAAGTCTAAAGCCTGTAGTCTGTTAGCAAGGCAACCAATATAAAGACCT
Rev.of:Cbren.WS247_833:12232-13419         ACGACTAGAGACAGAAGTCTAGAGCCTGTAGTCTGTTAGAAAGGCAACCATTATGAAGACCT
Rev.of:Cbren.WS247_828:48-678              ACGACTAGAGACAGAAGTCTAGAGCCTGTAGTCTGTTAGCAAATTATCCAATATGAAGACCT
                                           ************  ******  ***************** **   * ***  ** *******
Consensus:
                                           ACGACTAGAGACcgAAGTCTagAGCCTGTAGTCTGTTAGcAAggnAaCCAatATgAAGACCT

ACGACTAGAGACcgAAGTCTagAGCCTGTAGTCTGTTAGcAAggnAaCCAatATgAAGACCT
>Cbren.WS247_Fam_63_42_5  Nr. of seq. 5 Alignment length(with gaps) = 42 Alignment score = 0.876190 
Cbren.WS247_131:176392-176966              TTAGGCTTAGGCTTAGGTGACAACAAAAGCTTAGGCTGCCCC
Rev.of:Cbren.WS247_143:16024-16742         TTAGGCTTAGGCTTAGGTGACAACAAAATCTTAGGCTTCAAC
Rev.of:Cbren.WS247_143:16024-17878         TTAGGCTTAGGCTTAGGTGACAACAAAATCTTAGGCTTCAAC
Cbren.WS247_248:108705-109363              TTAGGCTTAGGCTTAGGTGTCACCCCAATCTTAGGCTTCAAC
Cbren.WS247_360:31-689                     TTAGGCTTAGGCTTAGGTGTCAACTCAATCTTAGGCTTCAAC
                                           ******************* ** *  ** ******** *  *
Consensus:
                                           TTAGGCTTAGGCTTAGGTGaCAaCaaAAtCTTAGGCTtCaaC

TTAGGCTTAGGCTTAGGTGaCAaCaaAAtCTTAGGCTtCaaC
>Cbren.WS247_Fam_64_24_5  Nr. of seq. 5 Alignment length(with gaps) = 32 Alignment score = 0.596875 
Cbren.WS247_89:660780-661560               CCCGTGGG-----AATATGCCCAGAGGCA---
Cbren.WS247_89:666031-666700               GCCGTGGG-----AATATGCCCAGAGGCA---
Cbren.WS247_313:171887-172809              CTCGTGGG-----AAAATGCCCAGAGGCA---
Cbren.WS247_709:19140-21814                ---GTGGGAAAATAAAATGCCCAGAGGCAGTC
Cbren.WS247_1885:2031-3746                 ---GTGGGAAAACAAAATGCCCAGAGGCAATC
                                              *****     ** *************   
Consensus:
                                           nncGTGGGAAaATGCCCAGAGGCA

nncGTGGGAAaATGCCCAGAGGCA
>Cbren.WS247_Fam_65_27_5  Nr. of seq. 5 Alignment length(with gaps) = 28 Alignment score = 0.838095 
Cbren.WS247_10:612622-613577               AGAGACCAGACGAGTTATAACATGGGG-
Cbren.WS247_73:20159-21029                 A-ACACCAGAATAGTTATAACATAGGGT
Rev.of:Cbren.WS247_1350:9157-9545          A-ACACCAGAATAGTTATAACATAGGGT
Cbren.WS247_81:0-441                       A-ACACCAGATTAGTTATAACATAGGGT
Rev.of:Cbren.WS247_787:304-3077            A-ACACCAGATTAGTTATAACATAGGGT
                                           * * ******  *********** *** 
Consensus:
                                           AAcACCAGAntAGTTATAACATaGGGt

AAcACCAGAntAGTTATAACATaGGGt
>Cbren.WS247_Fam_66_20_5  Nr. of seq. 5 Alignment length(with gaps) = 24 Alignment score = 0.591667 
Cbren.WS247_1138:13077-15198               AGC-C-AAAAA-T-GAGTTTTCAG
Cbren.WS247_18:971680-972375               AGCTC-AAAAA-T-GGTTTTTCTG
Rev.of:Cbren.WS247_44:261892-262456        GGC-C-AAAAATT-GGGTTTTCCG
Rev.of:Cbren.WS247_876:8069-10115          AGC-CGAAAAA-TAAGGTTTTTAG
Rev.of:Cbren.WS247_1414:8252-10099         AGC-CCAAAAA-TAGGGTTTTTAG
                                            ** * ***** *    ****  *
Consensus:
                                           aGCCAAAAATgggTTTTcaG

aGCCAAAAATgggTTTTcaG
>Cbren.WS247_Fam_67_19_5  Nr. of seq. 5 Alignment length(with gaps) = 19 Alignment score = 0.845614 
Cbren.WS247_12:27331-27853                 GTGTCCTTTCAACATTTAC
Cbren.WS247_112:337060-337582              GTGTCCTTTCAACATTTAC
Cbren.WS247_1760:9808-10330                GTGTCCTTTCAACATTTAT
Cbren.WS247_251:111663-112166              GTGTCCTTTCAACAATTGA
Rev.of:Cbren.WS247_1136:15030-15552        GTGTCCTTTCAACAAATAA
                                           **************  *  
Consensus:
                                           GTGTCCTTTCAACAttTan

GTGTCCTTTCAACAttTan
>Cbren.WS247_Fam_68_11_5  Nr. of seq. 5 Alignment length(with gaps) = 11 Alignment score = 0.903030 
Cbren.WS247_7:1010276-1011050              TCGAGAAATTC
Rev.of:Cbren.WS247_60:264867-265795        TCGATAAATTA
Rev.of:Cbren.WS247_89:598964-600060        TCGATAAATTA
Cbren.WS247_347:4232-5224                  TCGATAAATTA
Cbren.WS247_1961:5857-6608                 TCGATAAATTA
                                           **** ***** 
Consensus:
                                           TCGAtAAATTa

TCGAtAAATTa
>Cbren.WS247_Fam_69_84_4  Nr. of seq. 4 Alignment length(with gaps) = 86 Alignment score = 0.886305 
Cbren.WS247_48:254017-255680               GTTTTGTCTGGTTCTTGG-CTATGGTATTGCTTGTCAATCCGTTTGTCTCCCAGGGAACTACAGCTTATCCAA-CCCGGAGAGGTT
Rev.of:Cbren.WS247_269:70008-70950         GTTTTGTCTGGTTCTTGGCCTATGG-ATTGCTTGTCGATCCGTCTGTCTCCCAGGGAACTACAGCTTATCCAACCCCGGAGAGGTT
Cbren.WS247_342:43414-44432                GTTTTGTCTGGTTCTTGG-CTGTAG-ATTGCTTGTCAATCTGTTTGTCTCCCAGAGAACTACAGCTTATCCAACCCCGGAGCGGTT
Cbren.WS247_342:48180-50135                GTTTTGTCTGGTTCTTGG-CTGTAG-ATTGCTTGTCAATCTGTTTGTCTCCCAGAGAACTACAGCTTATCCAACCCCGGAGCGGTT
                                           ****************** ** * * ********** *** ** ********** ****************** ******* ****
Consensus:
                                           GTTTTGTCTGGTTCTTGGCTaTaGATTGCTTGTCaATCcGTtTGTCTCCCAGaGAACTACAGCTTATCCAAcCCCGGAGaGGTT

GTTTTGTCTGGTTCTTGGCTaTaGATTGCTTGTCaATCcGTtTGTCTCCCAGaGAACTACAGCTTATCCAAcCCCGGAGaGGTT
>Cbren.WS247_Fam_70_75_4  Nr. of seq. 4 Alignment length(with gaps) = 75 Alignment score = 0.925926 
Cbren.WS247_12:570877-571712               TCCACGATTGCGTTTCCAACGTAGACTTTTAACTGATTCACCTCAGTTGATAGTTTGCCTGGAATGGAGCGATCA
Rev.of:Cbren.WS247_12:584960-585870        TCCACGATTGCGTTTCCAACGTAGACTTTTAACTGATTCACCTCAGTTGATAGTTTGCCTGGAAAGGAGCGATCA
Rev.of:Cbren.WS247_74:267012-268147        CCCACGATTGCGTTTCCAACGTGGACTTTTGACTGATTCACTTCAGTTGAGACTTTGCCTGGAAAGGAGCGATCA
Rev.of:Cbren.WS247_211:220168-220928       TCCACGATTGCGTTTCCAACGTAGACTTTTGACTGATTCACTTCAGTTGAGACTTTGCCTGGAAAGGAGCGATCA
                                            ********************* ******* ********** ******** * *********** **********
Consensus:
                                           tCCACGATTGCGTTTCCAACGTaGACTTTTaACTGATTCACcTCAGTTGAgAcTTTGCCTGGAAaGGAGCGATCA

tCCACGATTGCGTTTCCAACGTaGACTTTTaACTGATTCACcTCAGTTGAgAcTTTGCCTGGAAaGGAGCGATCA
>Cbren.WS247_Fam_71_51_4  Nr. of seq. 4 Alignment length(with gaps) = 52 Alignment score = 0.820513 
Cbren.WS247_87:356830-359338               AACTGACGTAGCTTCCGAAGAAGCAGATTAGTCCTAGAAGGGT-AAGTGAT-
Rev.of:Cbren.WS247_231:141511-143681       AACTGACGTAGCTTCCGAAGAAGCAGATCAGTCCTAGAGGGAG-AAGTTAT-
Rev.of:Cbren.WS247_321:26838-27613         AACCGACGTAGCTTCAGAAGAAGCAGATCAGTCCTAAAGGGGTAAAGTTAT-
Rev.of:Cbren.WS247_853:2-624               AA-CGACGTAGCTTCCGAAGAAGCAGATCAGTCCTAAAGGGGTAAAGTTATG
                                           **  *********** ************ ******* * **   **** ** 
Consensus:
                                           AAccGACGTAGCTTCcGAAGAAGCAGATcAGTCCTAaAgGGgtaAAGTtAT

AAccGACGTAGCTTCcGAAGAAGCAGATcAGTCCTAaAgGGgtaAAGTtAT
>Cbren.WS247_Fam_72_30_4  Nr. of seq. 4 Alignment length(with gaps) = 32 Alignment score = 0.664062 
Cbren.WS247_879:18-441                     -CTAATACCTTTTTGGGTATCA-AGA-ACTTG
Rev.of:Cbren.WS247_53:18-418               CTTAATACCTTTTTAGGTATTAGCCGTTCT--
Rev.of:Cbren.WS247_198:93718-94908         CCTAATACCTTTTTGGGTATCAGCGAGTCC--
Cbren.WS247_480:107571-109592              CCTAATACCTTTTTGGGTATTAGCGAGTCT--
                                             ************ ***** *      *   
Consensus:
                                           ccTAATACCTTTTTgGGTATcAgcgagtCt

ccTAATACCTTTTTgGGTATcAgcgagtCt
>Cbren.WS247_Fam_73_30_4  Nr. of seq. 4 Alignment length(with gaps) = 31 Alignment score = 0.767921 
Cbren.WS247_6:421695-422125                AGTTCTTAGATCTAAATTTAGAGTTA-TGGA
Cbren.WS247_81:438287-438931               -GTTCTTAGATCTAAATTTAGAGTTAGTGGA
Rev.of:Cbren.WS247_380:69069-69739         -GTGCTTAGGTCCAAATTTAGAGTTAGTGGA
Rev.of:Cbren.WS247_238:206020-206330       -GTCCTTAGATCCAAATTTAGATCTAACGGA
                                            ** ***** ** *********  **  ***
Consensus:
                                           GTtCTTAGaTCcAAATTTAGAgtTAgtGGA

GTtCTTAGaTCcAAATTTAGAgtTAgtGGA
>Cbren.WS247_Fam_74_28_4  Nr. of seq. 4 Alignment length(with gaps) = 28 Alignment score = 0.849206 
Cbren.WS247_374:21-2656                    GGATGTCTGTTAGGATATCTGAGTATCC
Rev.of:Cbren.WS247_374:4345-7870           GGATGTCTGTTAGAATATCTGAATTTCC
Cbren.WS247_820:23817-24839                GGATGTCTGTTAGAATATCTGAATATCC
Cbren.WS247_374:11529-12837                AGATGTCTGTTAGTATATCTTAATGTCC
                                            ************ ****** * * ***
Consensus:
                                           gGATGTCTGTTAGaATATCTgAaTaTCC

gGATGTCTGTTAGaATATCTgAaTaTCC
>Cbren.WS247_Fam_75_27_4  Nr. of seq. 4 Alignment length(with gaps) = 27 Alignment score = 0.818930 
Cbren.WS247_108:58254-58808                GGACCACCCGGACCACCAGGACCACCA
Cbren.WS247_288:101986-102540              GGACCACCCGGACCACCAGGACCACCA
Cbren.WS247_236:34220-34683                GGACCAGACGGACCACCAGGACAACCA
Rev.of:Cbren.WS247_118:236797-237305       GGACCAAGAGGAGAACCAGGACCACCA
                                           ******   ***  ******** ****
Consensus:
                                           GGACCAcccGGAccACCAGGACcACCA

GGACCAcccGGAccACCAGGACcACCA
>Cbren.WS247_Fam_76_25_4  Nr. of seq. 4 Alignment length(with gaps) = 26 Alignment score = 0.655983 
Cbren.WS247_27:584129-584444               TGGTCCGGTCCGATCCT-GTCCGGCC
Cbren.WS247_129:20012-21603                TGGTCCGGTCCGA-CCTGGTCTGGTC
Cbren.WS247_2539:3988-4478                 TGGTCCGGCCTAATCCG-GTCTGGCC
Cbren.WS247_2337:3513-3923                 TAGTCCGGTCCGATCCG-GCCTGTTC
                                           * ****** *  * **  * * *  *
Consensus:
                                           TgGTCCGGtCcgAtCCgGtCtGgcC

TgGTCCGGtCcgAtCCgGtCtGgcC
>Cbren.WS247_Fam_77_23_4  Nr. of seq. 4 Alignment length(with gaps) = 24 Alignment score = 0.856481 
Cbren.WS247_368:93142-96030                AAGCCATGACCTTTTTGTTTCTG-
Cbren.WS247_368:107659-108374              AAACCATGACCTTTTTGTTTCTA-
Rev.of:Cbren.WS247_368:109460-109802       AAACCATGACCTTTTTGTTTCTA-
Cbren.WS247_2988:0-1430                    -AACCATGACCTTTTTGTTTCTTT
                                            * *******************  
Consensus:
                                           aAaCCATGACCTTTTTGTTTCTa

aAaCCATGACCTTTTTGTTTCTa
>Cbren.WS247_Fam_78_21_4  Nr. of seq. 4 Alignment length(with gaps) = 23 Alignment score = 0.589372 
Cbren.WS247_18:24614-24897                 TTAGGC-TTAGG-AGTTTACACC
Cbren.WS247_46:61217-61693                 TTAGGC-TTAGG-TGACCACAGG
Cbren.WS247_46:61217-63174                 TTAGGC-TTAGG-TGACCACAGG
Cbren.WS247_18:26990-27252                 TTAGGCTTTAGGTTTAGTAGACC
                                           ****** *****      * *  
Consensus:
                                           TTAGGCTTAGGtgaccAcAcc

TTAGGCTTAGGtgaccAcAcc
>Cbren.WS247_Fam_79_19_4  Nr. of seq. 4 Alignment length(with gaps) = 22 Alignment score = 0.622475 
Cbren.WS247_18:139728-140396               A-CCGGGACC-T-AAAAATAAT
Cbren.WS247_48:315594-316976               ACCCGGGACC-T-AAAAA-AAT
Cbren.WS247_260:101292-102611              ACCCGGGACC-A-AAAAA-AAT
Rev.of:Cbren.WS247_177:283829-284336       --CCGGGACCATCAGAAA-TAT
                                             ********   * ***  **
Consensus:
                                           acCCGGGACCtAaAAAaAT

acCCGGGACCtAaAAAaAT
>Cbren.WS247_Fam_80_21_4  Nr. of seq. 4 Alignment length(with gaps) = 21 Alignment score = 0.669312 
Cbren.WS247_151:109803-110085              TGGTGTCTGGCGCTA-AGGT-
Cbren.WS247_1200:2921-3446                 TGGTGTCTGGCGCTA-AGGG-
Cbren.WS247_302:5779-6372                  -GGTGTCTGGCGCCAGAGAGT
Rev.of:Cbren.WS247_1057:5281-6331          -GGTGACGGGCGCCAGAGGGT
                                            **** * ***** * **   
Consensus:
                                           tGGTGtCtGGCGCcAgAGggt

tGGTGtCtGGCGCcAgAGggt
>Cbren.WS247_Fam_81_20_4  Nr. of seq. 4 Alignment length(with gaps) = 21 Alignment score = 0.701058 
Cbren.WS247_4:803305-803580                GGTCCGATCCGGCCTAG-CCC
Cbren.WS247_535:25007-25690                GGTCCGATCCGGTCTGG-CCT
Rev.of:Cbren.WS247_38:421563-422755        GGTCTGGTCCGGCCTGG-CCT
Cbren.WS247_451:28270-30621                GGTCTAGTCCGGCCTGGTCC-
                                           ****   ***** ** * ** 
Consensus:
                                           GGTCcgaTCCGGcCTgGCCt

GGTCcgaTCCGGcCTgGCCt
>Cbren.WS247_Fam_82_20_4  Nr. of seq. 4 Alignment length(with gaps) = 20 Alignment score = 0.844444 
Cbren.WS247_112:343441-344767              TAGCATAGGGCCAAAATGTA
Cbren.WS247_2909:7-537                     TAGCATAGGGCCGAAATGTA
Cbren.WS247_394:32-1062                    AAGCATAGGGCCAAAATATG
Cbren.WS247_2775:1-3303                    TAGCATAGGGCCAAAATATG
                                            *********** **** * 
Consensus:
                                           tAGCATAGGGCCaAAATaTa

tAGCATAGGGCCaAAATaTa
>Cbren.WS247_Fam_83_18_4  Nr. of seq. 4 Alignment length(with gaps) = 19 Alignment score = 0.769006 
Cbren.WS247_85:261276-266253               TGGCGCTTAGG-ATAGATT
Cbren.WS247_85:261275-271384               TGGCGCTTAGG-ATAGATT
Cbren.WS247_131:25539-26675                TGGCGCTTAGA-AATGATT
Rev.of:Cbren.WS247_22:723213-723586        TGGCGCTTAGGAATTCATT
                                           **********  *   ***
Consensus:
                                           TGGCGCTTAGgAtagATT

TGGCGCTTAGgAtagATT
>Cbren.WS247_Fam_84_14_4  Nr. of seq. 4 Alignment length(with gaps) = 18 Alignment score = 0.708333 
Cbren.WS247_165:50712-51120                T-GTAG--TTTGTAGTT-
Rev.of:Cbren.WS247_445:43609-43946         T-GTAG--TTTGTAGTT-
Cbren.WS247_1363:6864-7098                 T-GTAG--TTTGTAGTT-
Rev.of:Cbren.WS247_62:376998-377333        TCGTAGTCTTTGTAGTTT
                                           * ****  ********* 
Consensus:
                                           TGTAGTTTGTAGTT

TGTAGTTTGTAGTT
>Cbren.WS247_Fam_85_14_4  Nr. of seq. 4 Alignment length(with gaps) = 17 Alignment score = 0.549020 
Cbren.WS247_75:356455-356815               -GCTACAGTA-ACCTG-
Rev.of:Cbren.WS247_652:11996-12303         -GCTACAGTA-ATCTTA
Cbren.WS247_227:262266-262823              -GCTACAGTACACCCA-
Cbren.WS247_11:481577-481941               AGCTAGAGTA-TCCCT-
                                            **** ****   *   
Consensus:
                                           GCTAcAGTAacCct

GCTAcAGTAacCct
>Cbren.WS247_Fam_86_16_4  Nr. of seq. 4 Alignment length(with gaps) = 16 Alignment score = 0.875000 
Cbren.WS247_348:69012-69383                ACCATGACCTTTTTTA
Cbren.WS247_380:282-721                    ACCATGACCTTTTTTA
Rev.of:Cbren.WS247_380:35706-36261         ACCATGACCTTTTTCA
Cbren.WS247_380:6158-6457                  ACCATGATCTTTCTTA
                                           ******* **** * *
Consensus:
                                           ACCATGAcCTTTtTtA

ACCATGAcCTTTtTtA
>Cbren.WS247_Fam_87_11_4  Nr. of seq. 4 Alignment length(with gaps) = 11 Alignment score = 1.000000 
Cbren.WS247_299:72185-72521                ACTCATGGTGG
Cbren.WS247_502:22105-23385                ACTCATGGTGG
Rev.of:Cbren.WS247_1735:19-1190            ACTCATGGTGG
Cbren.WS247_1735:3444-6065                 ACTCATGGTGG
                                           ***********
Consensus:
                                           ACTCATGGTGG

ACTCATGGTGG
>Cbren.WS247_Fam_88_10_4  Nr. of seq. 4 Alignment length(with gaps) = 10 Alignment score = 0.866667 
Cbren.WS247_11:1333845-1334437             CGATTCGGGC
Rev.of:Cbren.WS247_51:599901-601541        CGATTTGGGC
Cbren.WS247_142:288410-288771              CGATTTGGGC
Cbren.WS247_142:139741-140326              CGATTTGGCC
                                           ***** ** *
Consensus:
                                           CGATTtGGgC

CGATTtGGgC
>Cbren.WS247_Fam_89_10_4  Nr. of seq. 4 Alignment length(with gaps) = 10 Alignment score = 0.777778 
Cbren.WS247_15:293443-293774               GGCCGTTTCA
Cbren.WS247_18:241040-241572               GACCGTTACA
Rev.of:Cbren.WS247_62:196468-197427        GACAGTTTCA
Rev.of:Cbren.WS247_62:196543-201126        GACAGTTTCA
                                           * * *** **
Consensus:
                                           GaCaGTTtCA

GaCaGTTtCA
>Cbren.WS247_Fam_90_170_3  Nr. of seq. 3 Alignment length(with gaps) = 170 Alignment score = 0.937255 
Cbren.WS247_230:138211-141812              TCTCCAATCTTTTCGTGAGATTTTTTGTATTCTCACTCACAAGACCATAATTCTGCTCATACTACCTGTTTTCCTCCTATTTTTTGCCTTTGGAGATGTTCCAGTATTTCATGGGTGAAGTGTGTGGGAGAGCATTACTAACCATCATTTTCGACATTTTCGAATGAAAT
Rev.of:Cbren.WS247_325:102187-104265       TCTCCAATCTTTTCGTGAGATTTTTTGTATACTCACTCACAAGACCATAATTCTGCTCATACTACCTGTTTTTCTCCTATTTTTTGCCTTTCTAGATGTTCCAGTATTTCATGGGTGAAGTGTGTGGGAGAGCATTACTAACCATCATTTTCGACATTTTCGAATGAAGG
Cbren.WS247_230:187290-196918              TCTCCAATCTTTTCGTGGGATTTTTTGCATACTCACTCAGAAGACCATAATTCTGCTCATACTACCTGTTTTTCTCCTTTTTTTTGCTTTTGGAGATGTTCCAGTATTTCATGGGTGAAGTGTGTGGGAGGGCATTACTAACCATCATTTTCGACATTTTCGAATGAAAT
                                           ***************** ********* ** ******** ******************************** ***** ******** ***  ************************************* *************************************  
Consensus:
                                           TCTCCAATCTTTTCGTGaGATTTTTTGtATaCTCACTCAcAAGACCATAATTCTGCTCATACTACCTGTTTTtCTCCTaTTTTTTGCcTTTggAGATGTTCCAGTATTTCATGGGTGAAGTGTGTGGGAGaGCATTACTAACCATCATTTTCGACATTTTCGAATGAAat

TCTCCAATCTTTTCGTGaGATTTTTTGtATaCTCACTCAcAAGACCATAATTCTGCTCATACTACCTGTTTTtCTCCTaTTTTTTGCcTTTggAGATGTTCCAGTATTTCATGGGTGAAGTGTGTGGGAGaGCATTACTAACCATCATTTTCGACATTTTCGAATGAAat
>Cbren.WS247_Fam_91_160_3  Nr. of seq. 3 Alignment length(with gaps) = 160 Alignment score = 0.955556 
Cbren.WS247_52:176402-180547               ATGGACATCGGCTCTATTCCTTCTAGGACATTATAGAGCATAATTTTCCAAGTCTAAATCCAAAATTTCATGAACCTACGTGCAGTTTCAGCATCGGCCGAAACGAATTTGTCTGTAACAGGCGTCAAAACCAACTGAGAAAAATTCAAATATTGAAAAC
Cbren.WS247_52:183210-188180               ATGGACATCGGCTCTATTCCTTCTAGGACATTAAAGAGCATAATTTTCCAAGTCGCAATCCAAAATTTCATGAACCTACGTGCAGTTTCAGAATCGGCCGAAACGAATTTGTCTGTAACAGACGTCAAAACCAACTGAGAAAAATTCAAATATTGAAAAC
Cbren.WS247_52:196677-199573               ATGGACTTCGGCTCTATTTTTTCTAGGACATTAAAGAGCATAATTTTCCAAGTCGCAATCCAAAATTTCATGAACCTACGTGCAGTTTCAGCATCGGCCGAAACGAATTTGTCTGTAACAGACGTCAAAACCAACTGAGAAAAATTCAAATATTGAAAAC
                                           ****** ***********  ************* ********************  *********************************** ***************************** **************************************
Consensus:
                                           ATGGACaTCGGCTCTATTccTTCTAGGACATTAaAGAGCATAATTTTCCAAGTCgcAATCCAAAATTTCATGAACCTACGTGCAGTTTCAGcATCGGCCGAAACGAATTTGTCTGTAACAGaCGTCAAAACCAACTGAGAAAAATTCAAATATTGAAAAC

ATGGACaTCGGCTCTATTccTTCTAGGACATTAaAGAGCATAATTTTCCAAGTCgcAATCCAAAATTTCATGAACCTACGTGCAGTTTCAGcATCGGCCGAAACGAATTTGTCTGTAACAGaCGTCAAAACCAACTGAGAAAAATTCAAATATTGAAAAC
>Cbren.WS247_Fam_92_144_3  Nr. of seq. 3 Alignment length(with gaps) = 148 Alignment score = 0.713964 
Cbren.WS247_329:37475-39774                TCCGTAGATCAAAAAT--AAAA-A-TATTGAGAACCTGGTCATGATTATACTTTTCTGAAACGTCTCGAACTGCTGAATTC-AAAGATACCAGTTTCATGATTTTAAGTTCAAAACTAGCCGGAAAACGTTGAAATTCGAATTTTAAT
Rev.of:Cbren.WS247_254:21852-24085         TCCATAATTCAAAATTC-AAAACA-TCTTCAAAACCTGGTCATGATTATACTTTTTTGAACCGTCTCGAAATGCTGATTTC-AAAGATACCAATTTTATAATTTTAGGTTCAAAACTGACCGAAATACGTCGAAATCCAATTTTTCAT
Cbren.WS247_359:10763-13524                -ACAAAACTGAAAAACCGAAAA-ATTCTTCAAAACCTGGTCATGATTATACTTTTTTGAACCGTCTCGATATGCTGAATTCAAAAAATACCGATTTCAGAATTTTCGGTTCAAAACTAGCTGAAAAACGTAAAAAATCGAATTTTAAG
                                             *  *  * ****    **** * * ** * *********************** **** ********  ****** *** *** *****  *** *  *****  **********  * * ** ****  ***  * * **** * 
Consensus:
                                           tcCatAanTcAAAAatcAAAAATcTTcAaAACCTGGTCATGATTATACTTTTtTGAAcCGTCTCGAaaTGCTGAaTTCAAAgATACCaaTTTcAtaATTTTagGTTCAAAACTagCcGaAAaACGTngAAAttCgAaTTTTaAt

tcCatAanTcAAAAatcAAAAATcTTcAaAACCTGGTCATGATTATACTTTTtTGAAcCGTCTCGAaaTGCTGAaTTCAAAgATACCaaTTTcAtaATTTTagGTTCAAAACTagCcGaAAaACGTngAAAttCgAaTTTTaAt
>Cbren.WS247_Fam_93_77_3  Nr. of seq. 3 Alignment length(with gaps) = 77 Alignment score = 0.763348 
Cbren.WS247_248:99893-100763               AAGCCAAAAGTAGAACCTGGAAAAGCAACCGC--------GGGGGGTGGTCACCCTTTCCTGATTCACTCTCGACCG
Cbren.WS247_36:582175-584265               AAGCCAAAAGTAGAATCTGGAAAAACAACCGTGAGGGGGGGGGGGGTGGTCACCCTTTCCTGATTTACTCTCGACCG
Cbren.WS247_153:241984-243570              AAGCCAAAGGTAGAACCTGGAAAAGCAACCGCGGAGGGGGGGCGGGTGGTCACTCTTTCCGGGCCTACTCTCGACCG
                                           ******** ****** ******** ******         ** ********** ****** *    ***********
Consensus:
                                           AAGCCAAAaGTAGAAcCTGGAAAAgCAACCGcgnngggggGGgGGGTGGTCACcCTTTCCtGatttACTCTCGACCG

AAGCCAAAaGTAGAAcCTGGAAAAgCAACCGcgnngggggGGgGGGTGGTCACcCTTTCCtGatttACTCTCGACCG
>Cbren.WS247_Fam_94_69_3  Nr. of seq. 3 Alignment length(with gaps) = 70 Alignment score = 0.785714 
Cbren.WS247_92:320575-323786               CCTCTACAAAATTTCTGCCGCCCTTGCGCGACAGTTTGTAGAGGCTAAACGC-ACAAACTAC-AATTTTG
Cbren.WS247_176:143750-145275              CCTCTACAAAATGCCTGCCGCTACTGAGCGACAGTTTGTAGAGGCT-AAGGCTACAAACTACAAACCTTG
Rev.of:Cbren.WS247_388:10103-11079         CCTCTACAAAATGCCTGCCGCCCCGGCGCAACAGTTTGTAGAGGTT-AAGGCTACAAACTACAAACCTTG
                                           ************  *******    * ** ************** * ** ** ********* **  ***
Consensus:
                                           CCTCTACAAAATgcCTGCCGCccctGcGCgACAGTTTGTAGAGGcTAAgGCtACAAACTACaAAccTTG

CCTCTACAAAATgcCTGCCGCccctGcGCgACAGTTTGTAGAGGcTAAgGCtACAAACTACaAAccTTG
>Cbren.WS247_Fam_95_36_3  Nr. of seq. 3 Alignment length(with gaps) = 36 Alignment score = 0.888889 
Cbren.WS247_10:1637167-1641695             GACTCGGTTGAGGTGGATTCCGTTGAGGTACTGGTG
Cbren.WS247_10:1649045-1650492             GACTCGGTCGAGGTGGATTCCGTTGATGTACTGGTA
Cbren.WS247_10:1661708-1663415             GACTCGGTCGAGGTGGATTCCGTTGATGTGCTGGTT
                                           ******** ***************** ** ***** 
Consensus:
                                           GACTCGGTcGAGGTGGATTCCGTTGAtGTaCTGGTn

GACTCGGTcGAGGTGGATTCCGTTGAtGTaCTGGTn
>Cbren.WS247_Fam_96_32_3  Nr. of seq. 3 Alignment length(with gaps) = 32 Alignment score = 0.888889 
Cbren.WS247_45:228102-231466               ATAGCAGTTGATCCATAGCAGAAGAGCCAAAA
Rev.of:Cbren.WS247_201:153747-155404       ATAGCAGTTGATCCATAGCAGAAAAGCCAAAT
Rev.of:Cbren.WS247_1448:5936-7588          ATAGCAGTTGGTCTATAGCAGAAGAGCCAAAT
                                           ********** ** ********* ******* 
Consensus:
                                           ATAGCAGTTGaTCcATAGCAGAAgAGCCAAAt

ATAGCAGTTGaTCcATAGCAGAAgAGCCAAAt
>Cbren.WS247_Fam_97_29_3  Nr. of seq. 3 Alignment length(with gaps) = 30 Alignment score = 0.855556 
Cbren.WS247_17:320796-322822               GACATT-GACCATGAATTCAAATAGAAATC
Cbren.WS247_321:74-1112                    GACATT-GGCCCTGAATTCAAATAGAAATT
Cbren.WS247_269:171522-172442              GACATTGGGCCCTGAATTCAAATAGAAATT
                                           ****** * ** ***************** 
Consensus:
                                           GACATTGgCCcTGAATTCAAATAGAAATt

GACATTGgCCcTGAATTCAAATAGAAATt
>Cbren.WS247_Fam_98_30_3  Nr. of seq. 3 Alignment length(with gaps) = 30 Alignment score = 0.881481 
Cbren.WS247_424:79065-81124                AAATCTATGCGCTTTAGAACCACAAACTCA
Rev.of:Cbren.WS247_424:90746-92473         AACTCTATGCGCTTTAGAACCACAAACTCA
Rev.of:Cbren.WS247_1066:2-814              AAATCTATGCGCTTTAGACTCACAAACACA
                                           ** ***************  ******* **
Consensus:
                                           AAaTCTATGCGCTTTAGAacCACAAACtCA

AAaTCTATGCGCTTTAGAacCACAAACtCA
>Cbren.WS247_Fam_99_27_3  Nr. of seq. 3 Alignment length(with gaps) = 27 Alignment score = 0.934156 
Cbren.WS247_15:528963-531380               AAAGACTACAAAGACTACAAAGACTAC
Rev.of:Cbren.WS247_15:534710-534855        AAAGACTACAAAGACTACAAAGACTAC
Cbren.WS247_79:405725-406411               AGAGACTACAAAAACTACAAAGACTAC
                                           * ********** **************
Consensus:
                                           AaAGACTACAAAgACTACAAAGACTAC

AaAGACTACAAAgACTACAAAGACTAC
>Cbren.WS247_Fam_100_27_3  Nr. of seq. 3 Alignment length(with gaps) = 27 Alignment score = 0.868313 
Cbren.WS247_18:697853-698085               AAAATTCTGAAAATTCTGAAAATTCTG
Cbren.WS247_896:16024-16393                AAAATTCCGAAAATTCTGAAAATTCCG
Rev.of:Cbren.WS247_896:15029-15587         AAAATTCTGGAAATTCTGGAAATTCCG
                                           ******* * ******** ****** *
Consensus:
                                           AAAATTCtGaAAATTCTGaAAATTCcG

AAAATTCtGaAAATTCTGaAAATTCcG
>Cbren.WS247_Fam_101_22_3  Nr. of seq. 3 Alignment length(with gaps) = 23 Alignment score = 0.753623 
Cbren.WS247_164:159746-165041              TGTAGCTACACG-CAGAGAGAAA
Cbren.WS247_721:17-334                     TGTAGCTACATG-TAGAGGGAAA
Rev.of:Cbren.WS247_107:80788-82881         TGTAGCTACATGAGGGAGGGAAA
                                           ********** *   *** ****
Consensus:
                                           TGTAGCTACAtGnaGAGgGAAA

TGTAGCTACAtGnaGAGgGAAA
>Cbren.WS247_Fam_102_23_3  Nr. of seq. 3 Alignment length(with gaps) = 23 Alignment score = 0.806763 
Cbren.WS247_104:37546-38451                ATTGGCCAACTTGCCTAGTTGTG
Cbren.WS247_104:57824-58271                ATTGGGCAACTTACCTAGCTCAG
Cbren.WS247_104:57824-61749                ATTGGGCAACTTACCTAGCTCAG
                                           ***** ****** ***** *  *
Consensus:
                                           ATTGGgCAACTTaCCTAGcTcaG

ATTGGgCAACTTaCCTAGcTcaG
>Cbren.WS247_Fam_103_22_3  Nr. of seq. 3 Alignment length(with gaps) = 22 Alignment score = 0.737374 
Cbren.WS247_20:591483-591809               ATCTGTCCTGAAGAGG--ACCA
Cbren.WS247_47:66549-66823                 ACCAGTCCTGGAGAGGACACCG
Rev.of:Cbren.WS247_341:83415-83723         ACCTGTCCTGGAGAGGACACCA
                                           * * ****** *****  *** 
Consensus:
                                           AcCtGTCCTGgAGAGGacACCa

AcCtGTCCTGgAGAGGacACCa
>Cbren.WS247_Fam_104_21_3  Nr. of seq. 3 Alignment length(with gaps) = 22 Alignment score = 0.727273 
Cbren.WS247_44:303501-304122               AAGCCTGAAAGGCCT-AATACC
Cbren.WS247_265:100299-100930              -AGCCTGACGGGCCTCAGTGCC
Rev.of:Cbren.WS247_1443:3123-3877          -AGCCTGAAGGGCCTCAGTGCC
                                            *******  ***** * * **
Consensus:
                                           AGCCTGAagGGCCTcAgTgCC

AGCCTGAagGGCCTcAgTgCC
>Cbren.WS247_Fam_105_20_3  Nr. of seq. 3 Alignment length(with gaps) = 20 Alignment score = 0.600000 
Cbren.WS247_4:1786410-1786684              GTCTGTCTGTCTATGTACCT
Rev.of:Cbren.WS247_142:280080-280872       GTTTGTCCGTCTGTGTATCT
Rev.of:Cbren.WS247_77:424475-425256        GTCTGTATATCGGTTTGCCT
                                           ** ***   **  * *  **
Consensus:
                                           GTcTGTctgTCtgTgTacCT

GTcTGTctgTCtgTgTacCT
>Cbren.WS247_Fam_106_20_3  Nr. of seq. 3 Alignment length(with gaps) = 20 Alignment score = 0.711111 
Cbren.WS247_11:354380-354861               GGCAAATTGCCAGTGAAAAC
Rev.of:Cbren.WS247_103:173886-174370       GGCAATTTGCCTGAGAAAAC
Cbren.WS247_344:95530-96112                GGCACGTTGCCAGACAAATC
                                           ****  ***** *  *** *
Consensus:
                                           GGCAanTTGCCaGagAAAaC

GGCAanTTGCCaGagAAAaC
>Cbren.WS247_Fam_107_20_3  Nr. of seq. 3 Alignment length(with gaps) = 20 Alignment score = 0.755556 
Cbren.WS247_44:363251-363873               AAGCCGCTTCAAGATGGTCT
Rev.of:Cbren.WS247_44:370247-370887        AAGCAGCTTCTAGATGATCT
Rev.of:Cbren.WS247_44:543193-544072        AAGCCGCTTCTAAAGGCTCT
                                           **** ***** * * * ***
Consensus:
                                           AAGCcGCTTCtAgAtGnTCT

AAGCcGCTTCtAgAtGnTCT
>Cbren.WS247_Fam_108_20_3  Nr. of seq. 3 Alignment length(with gaps) = 20 Alignment score = 0.733333 
Cbren.WS247_114:185725-186704              AAAAATTTTTGATGTGACCC
Rev.of:Cbren.WS247_618:33-1027             ACAAATTTCAGATTTGAGGC
Cbren.WS247_716:0-596                      ACAAATTTCAGATTTGAGGC
                                           * ******  *** ***  *
Consensus:
                                           AcAAATTTcaGATtTGAggC

AcAAATTTcaGATtTGAggC
>Cbren.WS247_Fam_109_16_3  Nr. of seq. 3 Alignment length(with gaps) = 16 Alignment score = 1.000000 
Cbren.WS247_72:127402-130844               GTAGTGACGTAGGGAC
Cbren.WS247_155:133180-135310              GTAGTGACGTAGGGAC
Cbren.WS247_198:38045-39590                GTAGTGACGTAGGGAC
                                           ****************
Consensus:
                                           GTAGTGACGTAGGGAC

GTAGTGACGTAGGGAC
>Cbren.WS247_Fam_110_16_3  Nr. of seq. 3 Alignment length(with gaps) = 16 Alignment score = 0.777778 
Cbren.WS247_163:96676-96859                TTCTATTTCGACACAG
Cbren.WS247_942:9357-9571                  TTCTATTTCGACACAG
Cbren.WS247_453:40575-40809                TTCTATTTTGTAGCAG
                                           ******** *   ***
Consensus:
                                           TTCTATTTcGacaCAG

TTCTATTTcGacaCAG
>Cbren.WS247_Fam_111_15_3  Nr. of seq. 3 Alignment length(with gaps) = 15 Alignment score = 0.644444 
Cbren.WS247_30:462250-463502               TTCTAATGCGGCCGG
Rev.of:Cbren.WS247_308:64671-64838         TTCTGATTCGGCCCG
Cbren.WS247_217:28529-29750                TGTTATTTCGGCCGG
                                           *  *  * ***** *
Consensus:
                                           TtcTaaTtCGGCCgG

TtcTaaTtCGGCCgG
>Cbren.WS247_Fam_112_14_3  Nr. of seq. 3 Alignment length(with gaps) = 14 Alignment score = 0.873016 
Cbren.WS247_358:7540-9388                  ATCGGAATTGGTGA
Cbren.WS247_358:60220-60986                ATCGGAATTGGTGA
Cbren.WS247_900:12395-12657                ATCGGAAATGGTAA
                                           ******* **** *
Consensus:
                                           ATCGGAAtTGGTgA

ATCGGAAtTGGTgA
>Cbren.WS247_Fam_113_11_3  Nr. of seq. 3 Alignment length(with gaps) = 11 Alignment score = 0.838384 
Cbren.WS247_365:36875-37050                AAATCGTCTAT
Cbren.WS247_1076:4854-5029                 AAATCGTCTAT
Rev.of:Cbren.WS247_1991:3601-3788          AAAACGTCTAA
                                           *** ****** 
Consensus:
                                           AAAtCGTCTAt

AAAtCGTCTAt
>Cbren.WS247_Fam_114_199_2  Nr. of seq. 2 Alignment length(with gaps) = 199 Alignment score = 0.789782 
Cbren.WS247_48:322166-326261               CAGAGATCAGTATGGTCTAATCAAACAAACATACAAACAAAGTATCAAATTAAAATAGAGAAGGGGTGAGAGCTACGAATGGATTTCCCTGGAACTTGTAGGTAATTTTAATAAGAAACTCTATCCATCTGTATGCTCGAAAAGACCCCTGAAACCGTTGAATGGACCTCCGAAGAGGCGCAGA-CCCCGAAGGAAAA-
Cbren.WS247_4:697599-700170                CAGAGATCAGTATGGTCAAATCGAACAAACATAAAAACAGAGAATCAAATTAAAATATGGGAGGAGTGAGACATATGAATGGATTTCACTAGAACTTGCGGGCAATTTTAAAAAGAAACTCTATTCATCTGTTTGTTCCAAGAGACCACTGAAACCGTCGAATGGACCTCCGAAGAAGCGCAGACCCCCGAAGGGTAGG
                                           ***************** **** ********** ***** ** **************  * *** ******  ** *********** ** *******  ** ******** ************ ******* ** ** ** ***** ********** ***************** ******* *********  *  
Consensus:
                                           CAGAGATCAGTATGGTCaAATCaAACAAACATAaAAACAaAGaATCAAATTAAAATAgaGaAGGaGTGAGAcaTAcGAATGGATTTCaCTaGAACTTGcaGGcAATTTTAAaAAGAAACTCTATcCATCTGTaTGcTCcAAaAGACCaCTGAAACCGTcGAATGGACCTCCGAAGAaGCGCAGAcCCCCGAAGGaaAag

CAGAGATCAGTATGGTCaAATCaAACAAACATAaAAACAaAGaATCAAATTAAAATAgaGaAGGaGTGAGAcaTAcGAATGGATTTCaCTaGAACTTGcaGGcAATTTTAAaAAGAAACTCTATcCATCTGTaTGcTCcAAaAGACCaCTGAAACCGTcGAATGGACCTCCGAAGAaGCGCAGAcCCCCGAAGGaaAag
>Cbren.WS247_Fam_115_192_2  Nr. of seq. 2 Alignment length(with gaps) = 192 Alignment score = 0.618056 
Cbren.WS247_254:128155-130003              TTGTCAACTAATGAATTGCTCAG-A-ATAAAATTGTACTCAATTTGTTAGTTGA-CAATTTTTCTGTATCTGTCAAGGAAACCGAGATTTAGACCATCAATCCTTCC-TATCGCTAT----TCTGCAAGTGCGCTCTGTTGCTTTTCTGTTCAGAGGCTCATATCTCAATCAGGAAAAACGACATCACAAAG
Cbren.WS247_273:96380-102686               TTGTCAACTAATAAAATGTTAAGTAGATGATTTTGTA--CAGTTTGTCAGTTGATCAGTTTTT-TGTATCTATTAGGGAAACTGAGATATGGAACATCAAT-CTTCCGTCTCGCTCTCCAGGCAGCAAGTGCGCTCTGCTG--TTTGT-TTTAGACGTTTGTATCTCGGTTAGGAATGACGACATCGAAAAG
                                           ************ ** ** * ** * ** *  *****  ** ***** ****** ** ***** ******* * * ****** ***** * ** ******* ***** * ***** *     * ************** **  *** * ** *** * *  ******  * *****  ********  ****
Consensus:
                                           TTGTCAACTAATaAAaTGcTaAGtAgATaAaaTTGTActCAaTTTGTcAGTTGAtCAaTTTTTcTGTATCTaTcAaGGAAACcGAGATaTaGAaCATCAATcCTTCCgTaTCGCTaTccaggCaGCAAGTGCGCTCTGcTGctTTTcTgTTcAGAcGcTcaTATCTCaaTcAGGAAaaACGACATCaaAAAG

TTGTCAACTAATaAAaTGcTaAGtAgATaAaaTTGTActCAaTTTGTcAGTTGAtCAaTTTTTcTGTATCTaTcAaGGAAACcGAGATaTaGAaCATCAATcCTTCCgTaTCGCTaTccaggCaGCAAGTGCGCTCTGcTGctTTTcTgTTcAGAcGcTcaTATCTCaaTcAGGAAaaACGACATCaaAAAG
>Cbren.WS247_Fam_116_174_2  Nr. of seq. 2 Alignment length(with gaps) = 174 Alignment score = 0.674330 
Cbren.WS247_83:268874-271129               CTTCGACTGTTGTC-TCTGCTCATGCTATATAGACCTGGACATCAATGGGAGTATTCGTAGTCAGCCCCT--TAAGAACTTTTGTTCT-TCCCGTTGGCGGTTTATTCTCGTTCAGGATCTAACAGCTTC-AGATGGATCATAAAGCTTTTATGCTTTACTGTCTGATGTCTAA
Cbren.WS247_269:7378-9872                  GTTCGATTGTT-TCTTCCGCTCATGCTATATAGACCTGGACATCAA-GAGAGCATTC-TCACCAGCCCCTCGT-TGAACTCCGGTTCTCGCCCGTTGGTGGTTTATTCTCGTTCAGGTTCTAACAGCTTCTAG-TGAATCACAAAGAAGATGTGTTTCACTGTTTGATCTCGAT
                                            ***** **** ** ** **************************** * *** **** *   ********  *  *****   *****  ******** ****************** ************ ** ** **** ****    * ** ** ***** **** ** * 
Consensus:
                                           cTTCGAcTGTTgTCtTCcGCTCATGCTATATAGACCTGGACATCAAtGaGAGcATTCgTaacCAGCCCCTcgTaaGAACTccgGTTCTcgCCCGTTGGcGGTTTATTCTCGTTCAGGaTCTAACAGCTTCtAGaTGaATCAcAAAGaagaTaTGcTTcACTGTcTGATcTCgAa

cTTCGAcTGTTgTCtTCcGCTCATGCTATATAGACCTGGACATCAAtGaGAGcATTCgTaacCAGCCCCTcgTaaGAACTccgGTTCTcgCCCGTTGGcGGTTTATTCTCGTTCAGGaTCTAACAGCTTCtAGaTGaATCAcAAAGaagaTaTGcTTcACTGTcTGATcTCgAa
>Cbren.WS247_Fam_117_134_2  Nr. of seq. 2 Alignment length(with gaps) = 134 Alignment score = 0.900497 
Cbren.WS247_96:86324-95970                 TTTTTGCTTTTTTTCTTTTCGCAGAAAATGATTCAAAAAGTGTTCCTATTTGTTCCTATAGCTCAGTGGCTAAAAGCATTGGCAATTATTTGAACCTAACAGTCGCAAGTTCAAACCCCACCGGTGGCAAATCT
Cbren.WS247_96:105052-113187               TTTTTGCTTTTTTTCTTTTGGCAGAAAATGATTCAAAAAGTGTTTCTTTGTGTTTTCATGGCTCAGTGGCTAAAAGCATTGGCAATTTTTTGAACCTAACAGTCGCAAGTTCAAACCGCACCGGTGGCAAATCT
                                           ******************* ************************ ** * ****   ** *************************** ***************************** ****************
Consensus:
                                           TTTTTGCTTTTTTTCTTTTcGCAGAAAATGATTCAAAAAGTGTTcCTaTgTGTTcccATaGCTCAGTGGCTAAAAGCATTGGCAATTaTTTGAACCTAACAGTCGCAAGTTCAAACCcCACCGGTGGCAAATCT

TTTTTGCTTTTTTTCTTTTcGCAGAAAATGATTCAAAAAGTGTTcCTaTgTGTTcccATaGCTCAGTGGCTAAAAGCATTGGCAATTaTTTGAACCTAACAGTCGCAAGTTCAAACCcCACCGGTGGCAAATCT
>Cbren.WS247_Fam_118_128_2  Nr. of seq. 2 Alignment length(with gaps) = 128 Alignment score = 0.787760 
Cbren.WS247_231:83200-84636                ATAGTCGGCGAGCGCCTGGAGCATTTCATTCGACCTAATATTCCGAACCTCATCCGGCCTCGCCGGCTATGACACATAAGCGTAGTTGGACCATCCAAGAACATAGGATCCAACCATGATATGTGTG-
Rev.of:Cbren.WS247_275:38392-39825         ATAGTCGGCGAGCGCCTGGAGCATTCCGTCCGACATGATACTCTGAACCTCATCCGGTCTCGCCGGCTATGACACTTATGCATAGGTGGACCATTCAAGACCATAGGATCCAACTACGCTAAGTG-GA
                                           ************************* * * **** * *** ** ************* ***************** ** ** *** ******** ***** ************* * * ** *** * 
Consensus:
                                           ATAGTCGGCGAGCGCCTGGAGCATTcCaTcCGACaTaATAcTCcGAACCTCATCCGGcCTCGCCGGCTATGACACaTAaGCaTAGgTGGACCATcCAAGAaCATAGGATCCAACcAcGaTAaGTGtGa

ATAGTCGGCGAGCGCCTGGAGCATTcCaTcCGACaTaATAcTCcGAACCTCATCCGGcCTCGCCGGCTATGACACaTAaGCaTAGgTGGACCATcCAAGAaCATAGGATCCAACcAcGaTAaGTGtGa
>Cbren.WS247_Fam_119_121_2  Nr. of seq. 2 Alignment length(with gaps) = 121 Alignment score = 0.867769 
Cbren.WS247_109:8762-13809                 TATAGCCGATTTCAGTTAACTATCCGATCATTCTTCGGCTACTTCAATTTATTTTGAAAATGAATCATTGCAGCACACT-CAGGTTGTATCTTGGAAAATTTCACCGTTATTTAAGAATTT
Cbren.WS247_128:324208-325417              TATAGCCGATTTCAGTTAACTATCCGATCATTCTTCGGCTACTCCAACTTATTCTAAAATTGAATCATGGCAGCAC-CTACAGGTTGTATATAGGAAAATTTCACCGTTGTTTAAGAATTT
                                           ******************************************* *** ***** * *** ******** ******* ** ********** * **************** ***********
Consensus:
                                           TATAGCCGATTTCAGTTAACTATCCGATCATTCTTCGGCTACTcCAAcTTATTcTaAAAaTGAATCATgGCAGCACaCTaCAGGTTGTATaTaGGAAAATTTCACCGTTaTTTAAGAATTT

TATAGCCGATTTCAGTTAACTATCCGATCATTCTTCGGCTACTcCAAcTTATTcTaAAAaTGAATCATgGCAGCACaCTaCAGGTTGTATaTaGGAAAATTTCACCGTTaTTTAAGAATTT
>Cbren.WS247_Fam_120_104_2  Nr. of seq. 2 Alignment length(with gaps) = 104 Alignment score = 0.963141 
Cbren.WS247_570:75501-77594                -TTGGATGCCCAACCACCGCGATCTGTCAGGCAACGTGCTTCGGAAGGTCACTGGATCTATCTTGTCAGAGATCCTTGATCGAAAGAGCACACGTGCGGACCGG
Cbren.WS247_158:47517-51799                TTTGGATGCCCAACCACCGCGATCTGTCAGGCAACGTGCTTCGGAAGGTCACTGGATCTATCTTGTCAGAGATCCTTGACCGAAAGAGCACATGTGCGGACCGG
                                            ****************************************************************************** ************ ***********
Consensus:
                                           tTTGGATGCCCAACCACCGCGATCTGTCAGGCAACGTGCTTCGGAAGGTCACTGGATCTATCTTGTCAGAGATCCTTGAcCGAAAGAGCACAcGTGCGGACCGG

tTTGGATGCCCAACCACCGCGATCTGTCAGGCAACGTGCTTCGGAAGGTCACTGGATCTATCTTGTCAGAGATCCTTGAcCGAAAGAGCACAcGTGCGGACCGG
>Cbren.WS247_Fam_121_95_2  Nr. of seq. 2 Alignment length(with gaps) = 95 Alignment score = 0.663158 
Cbren.WS247_1:271348-273782                ATTGATCAACTTACTCCAATTACTGAAC-A-TCAAACGGGAGGCGAGACATCCAAACGTGTTGAAGATATACCAACAACTTCAAGCCAGGATGTG
Cbren.WS247_1:279251-283456                ATTGATCAACTGGCTCCAGTTCCTGAACAAGTCATGGAGGAAG-GA-ACATCCGAACATGTTGATGAGATTCGAACCACTTCAAGCCAAGATATG
                                           ***********  ***** ** ****** * ***    *** * ** ****** *** ****** ** ** * *** *********** *** **
Consensus:
                                           ATTGATCAACTgaCTCCAaTTaCTGAACaAgTCAaacaGGAaGcGAgACATCCaAACaTGTTGAaGAgATaCcAACaACTTCAAGCCAaGATaTG

ATTGATCAACTgaCTCCAaTTaCTGAACaAgTCAaacaGGAaGcGAgACATCCaAACaTGTTGAaGAgATaCcAACaACTTCAAGCCAaGATaTG
>Cbren.WS247_Fam_122_90_2  Nr. of seq. 2 Alignment length(with gaps) = 90 Alignment score = 0.888889 
Cbren.WS247_211:113836-114789              TGCTTCCAGCGTGCTGAGCTT-GGGGGAAAGTGTAGTCAGTTGGCTCCCGGGATTTTACTAAGCCTGTTTCTTAAAGGGTGTATCCTACG
Cbren.WS247_12:422974-423971               TGCTTCCAGCGTGCTGAGCTTGGGGGGAAGGTTTAGTCAGTTGGCTCCCGGGATTTTACTAAGCCTATTTCTTAAAGGGTGTATCCCCCA
                                           ********************* ******* ** ********************************* *******************  * 
Consensus:
                                           TGCTTCCAGCGTGCTGAGCTTgGGGGGAAaGTgTAGTCAGTTGGCTCCCGGGATTTTACTAAGCCTaTTTCTTAAAGGGTGTATCCcaCa

TGCTTCCAGCGTGCTGAGCTTgGGGGGAAaGTgTAGTCAGTTGGCTCCCGGGATTTTACTAAGCCTaTTTCTTAAAGGGTGTATCCcaCa
>Cbren.WS247_Fam_123_87_2  Nr. of seq. 2 Alignment length(with gaps) = 87 Alignment score = 0.931035 
Cbren.WS247_231:93467-95364                GCCAGAAAAAACAACTGTGGAGGGG-GAGGGGTAGTTGTACTTTTCTAGAGACTTTTTCGATCGAAATACATCAATCTAGAGTCCGA
Rev.of:Cbren.WS247_211:222345-223216       GCCAGAAAAAACAACTGTGGAGGGGAGGGGGATAGTTGTACTTTTCTGGAGACTTTTTCGATCGAAATACATCAATCTAGAGTCCGA
                                           ************************* * *** *************** ***************************************
Consensus:
                                           GCCAGAAAAAACAACTGTGGAGGGGaGaGGGaTAGTTGTACTTTTCTaGAGACTTTTTCGATCGAAATACATCAATCTAGAGTCCGA

GCCAGAAAAAACAACTGTGGAGGGGaGaGGGaTAGTTGTACTTTTCTaGAGACTTTTTCGATCGAAATACATCAATCTAGAGTCCGA
>Cbren.WS247_Fam_124_65_2  Nr. of seq. 2 Alignment length(with gaps) = 65 Alignment score = 0.753846 
Cbren.WS247_18:673341-674194               AGTCGCAGCTATGCTGTACCCCGCCTTCACGGCGAAGTGGTGACACCCCTGGGTTCGAATCCACA
Cbren.WS247_766:230-891                    AGTCGCAGCTATACTCTACCCCGGCTGCGTGGCGAAGTGGTAACACCCCGAGGTTCGAACCTACT
                                           ************ ** ******* ** *  *********** *******  ******** * ** 
Consensus:
                                           AGTCGCAGCTATaCTcTACCCCGcCTgCacGGCGAAGTGGTaACACCCCgaGGTTCGAAcCcACa

AGTCGCAGCTATaCTcTACCCCGcCTgCacGGCGAAGTGGTaACACCCCgaGGTTCGAAcCcACa
>Cbren.WS247_Fam_125_54_2  Nr. of seq. 2 Alignment length(with gaps) = 54 Alignment score = 0.901235 
Cbren.WS247_100:323089-327226              TTCAGCTCAGTGTTTGTGGTTCCCTCCGATGTTGTCGTTGGGACGGTAGACGTC
Cbren.WS247_1037:14795-18280               TTCGGCTCAGTGCTGGTGGTTCCCTCCGCTGTTGTCGTTGGGACGGTAGACGTC
                                           *** ******** * ************* *************************
Consensus:
                                           TTCaGCTCAGTGcTgGTGGTTCCCTCCGaTGTTGTCGTTGGGACGGTAGACGTC

TTCaGCTCAGTGcTgGTGGTTCCCTCCGaTGTTGTCGTTGGGACGGTAGACGTC
>Cbren.WS247_Fam_126_45_2  Nr. of seq. 2 Alignment length(with gaps) = 45 Alignment score = 0.659259 
Cbren.WS247_24:1201036-1202379             GCATAAGGCGGCG-CCTTAAGTTTGGACGGGACTTTGTGACACTG
Cbren.WS247_24:1178285-1180718             GCATAAGGCGACGCCCTAAAATTAAGATGGGACTTTAGGACATTC
                                           ********** ** *** ** **  ** ********  **** * 
Consensus:
                                           GCATAAGGCGaCGcCCTaAAaTTaaGAcGGGACTTTagGACAcTc

GCATAAGGCGaCGcCCTaAAaTTaaGAcGGGACTTTagGACAcTc
>Cbren.WS247_Fam_127_39_2  Nr. of seq. 2 Alignment length(with gaps) = 39 Alignment score = 1.000000 
Cbren.WS247_321:150603-151545              TCTGTTCCTCTTAAAGGATCTGACTACTTTAGAATTTTG
Rev.of:Cbren.WS247_1067:11173-12697        TCTGTTCCTCTTAAAGGATCTGACTACTTTAGAATTTTG
                                           ***************************************
Consensus:
                                           TCTGTTCCTCTTAAAGGATCTGACTACTTTAGAATTTTG

TCTGTTCCTCTTAAAGGATCTGACTACTTTAGAATTTTG
>Cbren.WS247_Fam_128_36_2  Nr. of seq. 2 Alignment length(with gaps) = 36 Alignment score = 0.629630 
Cbren.WS247_14:815183-820169               GGAGCCCCAGGAGCACCAGGACCACAAGGAGATGCC
Rev.of:Cbren.WS247_1607:7377-7879          GGACAATCTGGACCACCAGGACCACCAGGAGTCGAC
                                           ***    * *** ************ *****  * *
Consensus:
                                           GGAcaacCaGGAcCACCAGGACCACaAGGAGacGaC

GGAcaacCaGGAcCACCAGGACCACaAGGAGacGaC
>Cbren.WS247_Fam_129_32_2  Nr. of seq. 2 Alignment length(with gaps) = 32 Alignment score = 0.833333 
Cbren.WS247_11:684105-685272               GCACTTTCAGATGTCTAGGTTATCAATAGAGC
Rev.of:Cbren.WS247_313:2569-3125           GCACTTGCAGATTTCAAGATTATCAATAGAGC
                                           ****** ***** ** ** *************
Consensus:
                                           GCACTTgCAGATgTCaAGaTTATCAATAGAGC

GCACTTgCAGATgTCaAGaTTATCAATAGAGC
>Cbren.WS247_Fam_130_32_2  Nr. of seq. 2 Alignment length(with gaps) = 32 Alignment score = 0.958333 
Cbren.WS247_123:63965-64423                AAAACGGTTTTCCAGGAAAATCATTTTCTCGG
Rev.of:Cbren.WS247_149:146053-146479       AAAACGATTTTCCAGGAAAATCATTTTCTCGG
                                           ****** *************************
Consensus:
                                           AAAACGaTTTTCCAGGAAAATCATTTTCTCGG

AAAACGaTTTTCCAGGAAAATCATTTTCTCGG
>Cbren.WS247_Fam_131_31_2  Nr. of seq. 2 Alignment length(with gaps) = 31 Alignment score = 0.811828 
Cbren.WS247_11:676132-678036               AGACTACAAACTACAAAAACTGAGACT-CGA
Rev.of:Cbren.WS247_313:7132-9436           -GACTACAAACTACAAAAACTGAGGCTAAGA
                                            *********************** **  **
Consensus:
                                           aGACTACAAACTACAAAAACTGAGaCTaaGA

aGACTACAAACTACAAAAACTGAGaCTaaGA
>Cbren.WS247_Fam_132_30_2  Nr. of seq. 2 Alignment length(with gaps) = 30 Alignment score = 0.622222 
Cbren.WS247_100:4766-5403                  GCCGATTTAAGCC-ATCTTCTTCAATTTGG
Rev.of:Cbren.WS247_112:227620-228168       GCCAATTTGAGCCGAAGGTATTCAATTCGG
                                           *** **** **** *   * ******* **
Consensus:
                                           GCCaATTTaAGCCgAacgTaTTCAATTcGG

GCCaATTTaAGCCgAacgTaTTCAATTcGG
>Cbren.WS247_Fam_133_30_2  Nr. of seq. 2 Alignment length(with gaps) = 30 Alignment score = 0.600000 
Cbren.WS247_10:1627004-1631319             TTGTTGGGACCGTCGTAGTTTCAGCGGTAG
Rev.of:Cbren.WS247_188:228223-229016       TTGTTGGAACTGTTGTGGTTTTAATTGTGG
                                           ******* ** ** ** **** *   ** *
Consensus:
                                           TTGTTGGaACcGTcGTaGTTTcAacgGTaG

TTGTTGGaACcGTcGTaGTTTcAacgGTaG
>Cbren.WS247_Fam_134_30_2  Nr. of seq. 2 Alignment length(with gaps) = 30 Alignment score = 0.733333 
Cbren.WS247_37:710751-712963               CCTGCTCCAGCACCAGCTGCTGAGGAGACT
Rev.of:Cbren.WS247_377:43472-45645         CCTGCACCAGCTCCAGCAGCAGAAGAGACA
                                           ***** ***** ***** ** ** ***** 
Consensus:
                                           CCTGCaCCAGCaCCAGCaGCaGAaGAGACa

CCTGCaCCAGCaCCAGCaGCaGAaGAGACa
>Cbren.WS247_Fam_135_29_2  Nr. of seq. 2 Alignment length(with gaps) = 29 Alignment score = 0.862069 
Cbren.WS247_145:352870-353606              AGAGTCACCAGAGTCACCCCGGAGTCATT
Cbren.WS247_1217:3791-6823                 AGAGTCACCAGAGTCACCTCAGAGTCAGT
                                           ****************** * ****** *
Consensus:
                                           AGAGTCACCAGAGTCACCcCaGAGTCAgT

AGAGTCACCAGAGTCACCcCaGAGTCAgT
>Cbren.WS247_Fam_136_29_2  Nr. of seq. 2 Alignment length(with gaps) = 29 Alignment score = 0.770115 
Cbren.WS247_254:119837-120295              CGGGCCAATTTGGGCCATTTTAAACCAAC
Rev.of:Cbren.WS247_308:64871-65259         CGGGCCAATTCGGGCCATTTTGGGCCAAG
                                           ********** **********   **** 
Consensus:
                                           CGGGCCAATTcGGGCCATTTTaaaCCAAc

CGGGCCAATTcGGGCCATTTTaaaCCAAc
>Cbren.WS247_Fam_137_29_2  Nr. of seq. 2 Alignment length(with gaps) = 29 Alignment score = 0.724138 
Cbren.WS247_550:42223-42755                TTTCTAGGCCACCGAATCAAAATTTTTAG
Rev.of:Cbren.WS247_550:43481-45227         TTTCTAGGCCATCAAATCAACAATTTGGG
                                           *********** * ****** * ***  *
Consensus:
                                           TTTCTAGGCCAcCaAATCAAaAaTTTgaG

TTTCTAGGCCAcCaAATCAAaAaTTTgaG
>Cbren.WS247_Fam_138_28_2  Nr. of seq. 2 Alignment length(with gaps) = 28 Alignment score = 0.761905 
Cbren.WS247_11:362553-364460               TTGCTCGTAATTTTCGAAATTTTGGAAT
Cbren.WS247_344:104368-105308              TTGCGCGTAACTTACGAAATATTTGAAT
                                           **** ***** ** ****** ** ****
Consensus:
                                           TTGCgCGTAAcTTaCGAAATaTTgGAAT

TTGCgCGTAAcTTaCGAAATaTTgGAAT
>Cbren.WS247_Fam_139_27_2  Nr. of seq. 2 Alignment length(with gaps) = 27 Alignment score = 0.802469 
Cbren.WS247_100:244013-244176              CTTCCGGGCCTTCTGGGCTTTCTGCGC
Cbren.WS247_1445:8777-10260                CTTCCGGGCCTTCCGGGCCTTCCGGGC
                                           ************* **** *** * **
Consensus:
                                           CTTCCGGGCCTTCcGGGCcTTCcGcGC

CTTCCGGGCCTTCcGGGCcTTCcGcGC
>Cbren.WS247_Fam_140_26_2  Nr. of seq. 2 Alignment length(with gaps) = 26 Alignment score = 0.602564 
Cbren.WS247_1429:3655-3953                 AGCTACAGTAATCCTAACTGTTGG--
Rev.of:Cbren.WS247_1678:1752-2129          ACCTACAGTAATCC-AA-TTTAGGTG
                                           * ************ ** * * **  
Consensus:
                                           AcCTACAGTAATCCtAAcTgTaGGtg

AcCTACAGTAATCCtAAcTgTaGGtg
>Cbren.WS247_Fam_141_25_2  Nr. of seq. 2 Alignment length(with gaps) = 25 Alignment score = 0.633333 
Cbren.WS247_2:840749-841495                CCGGATGTCCA-GAATCTGAATGT-
Cbren.WS247_274:70036-70807                CCGGATGTCCAGGTATCCGGAT-TC
                                           *********** * *** * ** * 
Consensus:
                                           CCGGATGTCCAgGaATCcGaATgTc

CCGGATGTCCAgGaATCcGaATgTc
>Cbren.WS247_Fam_142_24_2  Nr. of seq. 2 Alignment length(with gaps) = 24 Alignment score = 0.618056 
Cbren.WS247_18:371816-372661               GGCAACTTGCCGATGGTTTAGAT-
Cbren.WS247_383:73360-74211                GGCAAGTTGCCGGAGGTCTTGGTG
                                           ***** ******  *** * * * 
Consensus:
                                           GGCAAcTTGCCGaaGGTcTaGaTg

GGCAAcTTGCCGaaGGTcTaGaTg
>Cbren.WS247_Fam_143_24_2  Nr. of seq. 2 Alignment length(with gaps) = 24 Alignment score = 1.000000 
Cbren.WS247_34:601345-603107               CTTGGCTTCAGTTTCAGCCTTGGT
Rev.of:Cbren.WS247_2732:4-782              CTTGGCTTCAGTTTCAGCCTTGGT
                                           ************************
Consensus:
                                           CTTGGCTTCAGTTTCAGCCTTGGT

CTTGGCTTCAGTTTCAGCCTTGGT
>Cbren.WS247_Fam_144_24_2  Nr. of seq. 2 Alignment length(with gaps) = 24 Alignment score = 0.777778 
Cbren.WS247_34:614464-616188               TCCTTCTTGGCCTTTTCATCAGCC
Cbren.WS247_34:620605-622730               TCCTTCTTGGCCTTGGCTTCAGCG
                                           **************  * ***** 
Consensus:
                                           TCCTTCTTGGCCTTggCaTCAGCc

TCCTTCTTGGCCTTggCaTCAGCc
>Cbren.WS247_Fam_145_24_2  Nr. of seq. 2 Alignment length(with gaps) = 24 Alignment score = 0.722222 
Cbren.WS247_41:245-1215                    CATATATCCTATTTTCTGTGTTGC
Rev.of:Cbren.WS247_277:19-749              CATACATCCTTTTTTCAGTCCTGC
                                           **** ***** ***** **  ***
Consensus:
                                           CATAcATCCTaTTTTCaGTccTGC

CATAcATCCTaTTTTCaGTccTGC
>Cbren.WS247_Fam_146_24_2  Nr. of seq. 2 Alignment length(with gaps) = 24 Alignment score = 1.000000 
Cbren.WS247_204:70521-70905                CACCGGACTTACAGCCGTACTTAC
Cbren.WS247_204:371608-372542              CACCGGACTTACAGCCGTACTTAC
                                           ************************
Consensus:
                                           CACCGGACTTACAGCCGTACTTAC

CACCGGACTTACAGCCGTACTTAC
>Cbren.WS247_Fam_147_24_2  Nr. of seq. 2 Alignment length(with gaps) = 24 Alignment score = 0.944444 
Cbren.WS247_722:17-1082                    TACACACTTTTTATTCAAGAGGAC
Rev.of:Cbren.WS247_1164:10429-10703        TACACACTTTTTATTCACGAGGAC
                                           ***************** ******
Consensus:
                                           TACACACTTTTTATTCAaGAGGAC

TACACACTTTTTATTCAaGAGGAC
>Cbren.WS247_Fam_148_23_2  Nr. of seq. 2 Alignment length(with gaps) = 23 Alignment score = 0.652174 
Cbren.WS247_1442:13414-13883               AAAATC--GATTTTTTCGGTATG
Rev.of:Cbren.WS247_352:33046-34640         AAAATCTGGAATTTTTC-GTCTG
                                           ******  ** ****** ** **
Consensus:
                                           AAAATCtgGAaTTTTTCgGTaTG

AAAATCtgGAaTTTTTCgGTaTG
>Cbren.WS247_Fam_149_23_2  Nr. of seq. 2 Alignment length(with gaps) = 23 Alignment score = 0.884058 
Cbren.WS247_214:170750-171189              AAGCCTAAAAAGGCCTAGTTTAC
Cbren.WS247_559:18251-18674                AAGCCTAAAAAGGCCTAGTCTGC
                                           ******************* * *
Consensus:
                                           AAGCCTAAAAAGGCCTAGTcTaC

AAGCCTAAAAAGGCCTAGTcTaC
>Cbren.WS247_Fam_150_23_2  Nr. of seq. 2 Alignment length(with gaps) = 23 Alignment score = 1.000000 
Cbren.WS247_255:30658-34779                GCGCTACGATGCTCAACAACGAC
Rev.of:Cbren.WS247_1454:37-4063            GCGCTACGATGCTCAACAACGAC
                                           ***********************
Consensus:
                                           GCGCTACGATGCTCAACAACGAC

GCGCTACGATGCTCAACAACGAC
>Cbren.WS247_Fam_151_22_2  Nr. of seq. 2 Alignment length(with gaps) = 22 Alignment score = 0.613636 
Cbren.WS247_227:222241-222901              GTTCTA-GGCCTTTCTAGAGC-
Cbren.WS247_595:52272-53900                GTT-TAGGGCATTTC-AGAGCT
                                           *** ** *** **** ***** 
Consensus:
                                           GTTcTAgGGCaTTTCtAGAGCt

GTTcTAgGGCaTTTCtAGAGCt
>Cbren.WS247_Fam_152_22_2  Nr. of seq. 2 Alignment length(with gaps) = 22 Alignment score = 0.666667 
Cbren.WS247_870:14341-15116                TTAGC-TCAAAACTCACCTATT
Cbren.WS247_581:27469-29213                TTGGCGTTAAAATTCTCCTATT
                                           ** ** * **** ** ******
Consensus:
                                           TTaGCgTcAAAAcTCaCCTATT

TTaGCgTcAAAAcTCaCCTATT
>Cbren.WS247_Fam_153_21_2  Nr. of seq. 2 Alignment length(with gaps) = 21 Alignment score = 0.619048 
Cbren.WS247_14:25261-26180                 AATATTATGAG--ATTTCCGA
Cbren.WS247_51:602567-605763               AA-ACTATGAGTTTTTTCCGA
                                           ** * ******   *******
Consensus:
                                           AAtAcTATGAGttaTTTCCGA

AAtAcTATGAGttaTTTCCGA
>Cbren.WS247_Fam_154_21_2  Nr. of seq. 2 Alignment length(with gaps) = 21 Alignment score = 0.650794 
Cbren.WS247_1:3010333-3010930              GCTATGAGCCTCAGGCTT-CA
Rev.of:Cbren.WS247_18:25594-26426          GATCTGAGGCTCAGGCTTACG
                                           * * **** ********* * 
Consensus:
                                           GaTaTGAGcCTCAGGCTTaCa

GaTaTGAGcCTCAGGCTTaCa
>Cbren.WS247_Fam_155_21_2  Nr. of seq. 2 Alignment length(with gaps) = 21 Alignment score = 0.746032 
Cbren.WS247_2:908607-909058                GTAGATCAAAAC-TATGCTAG
Rev.of:Cbren.WS247_657:23733-24093         GTAGATCAAAACATAGGCT-G
                                           ************ ** *** *
Consensus:
                                           GTAGATCAAAACaTAgGCTaG

GTAGATCAAAACaTAgGCTaG
>Cbren.WS247_Fam_156_21_2  Nr. of seq. 2 Alignment length(with gaps) = 21 Alignment score = 0.658730 
Cbren.WS247_75:359129-359420               GGAGCAAAAAATAGAATTTC-
Rev.of:Cbren.WS247_87:169794-171835        GGTGGAAAAAAT-GACTTTCC
                                           ** * ******* ** **** 
Consensus:
                                           GGaGcAAAAAATaGAaTTTCc

GGaGcAAAAAATaGAaTTTCc
>Cbren.WS247_Fam_157_21_2  Nr. of seq. 2 Alignment length(with gaps) = 21 Alignment score = 0.619048 
Cbren.WS247_100:680-1732                   TAAGCTGATCT-AGGCTGGCT
Cbren.WS247_261:52248-52568                GACGCTG-TCTAAGGCTGTCT
                                            * **** *** ****** **
Consensus:
                                           gAaGCTGaTCTaAGGCTGgCT

gAaGCTGaTCTaAGGCTGgCT
>Cbren.WS247_Fam_158_21_2  Nr. of seq. 2 Alignment length(with gaps) = 21 Alignment score = 0.809524 
Cbren.WS247_5:1218702-1219215              TCAACTGCTATAGCTGTTGCC
Rev.of:Cbren.WS247_350:71730-71986         TCAACTGCTATAGGTGTTGTA
                                           ************* *****  
Consensus:
                                           TCAACTGCTATAGcTGTTGca

TCAACTGCTATAGcTGTTGca
>Cbren.WS247_Fam_159_21_2  Nr. of seq. 2 Alignment length(with gaps) = 21 Alignment score = 0.873016 
Cbren.WS247_11:230124-230737               GCCCCCCACCATCCAACATCA
Cbren.WS247_253:47690-48173                GCCCCCCACCATCCAATATCG
                                           **************** *** 
Consensus:
                                           GCCCCCCACCATCCAAcATCa

GCCCCCCACCATCCAAcATCa
>Cbren.WS247_Fam_160_21_2  Nr. of seq. 2 Alignment length(with gaps) = 21 Alignment score = 0.873016 
Cbren.WS247_41:224209-224471               AAAAATGAACGGGTCGAAAAA
Cbren.WS247_60:258897-259429               AAAAATGAACGGGTCAAATAA
                                           *************** ** **
Consensus:
                                           AAAAATGAACGGGTCaAAaAA

AAAAATGAACGGGTCaAAaAA
>Cbren.WS247_Fam_161_21_2  Nr. of seq. 2 Alignment length(with gaps) = 21 Alignment score = 0.619048 
Cbren.WS247_64:108419-108918               TAAAACGGATAAAGTGCGCGA
Rev.of:Cbren.WS247_494:42419-43268         TAAAAAGGATAAAAAGGGAGG
                                           ***** *******  * * * 
Consensus:
                                           TAAAAaGGATAAAaaGcGaGa

TAAAAaGGATAAAaaGcGaGa
>Cbren.WS247_Fam_162_21_2  Nr. of seq. 2 Alignment length(with gaps) = 21 Alignment score = 0.619048 
Cbren.WS247_121:212182-213899              GGACTAGGTTTCCTGAATGAT
Cbren.WS247_173:55841-56988                GGACTAGAATTTCAGAGCGAT
                                           *******  ** * **  ***
Consensus:
                                           GGACTAGaaTTcCaGAacGAT

GGACTAGaaTTcCaGAacGAT
>Cbren.WS247_Fam_163_20_2  Nr. of seq. 2 Alignment length(with gaps) = 20 Alignment score = 0.633333 
Cbren.WS247_15:195098-195916               GGCCCGAAACGGTCT-TAAC
Rev.of:Cbren.WS247_139:85135-85536         GGCCTAAAACGGCCTGTACC
                                           ****  ****** ** ** *
Consensus:
                                           GGCCcaAAACGGcCTgTAaC

GGCCcaAAACGGcCTgTAaC
>Cbren.WS247_Fam_164_20_2  Nr. of seq. 2 Alignment length(with gaps) = 20 Alignment score = 0.800000 
Cbren.WS247_18:853608-853998               TCAACTGCTATTCC-TAGAC
Rev.of:Cbren.WS247_657:26260-26779         TC-ACTGCTATTCCTTAGAC
                                           ** *********** *****
Consensus:
                                           TCaACTGCTATTCCtTAGAC

TCaACTGCTATTCCtTAGAC
>Cbren.WS247_Fam_165_20_2  Nr. of seq. 2 Alignment length(with gaps) = 20 Alignment score = 0.666667 
Cbren.WS247_18:335235-335825               CCAAGTGTGCCGATTTTGGA
Cbren.WS247_75:374217-374688               CCAAATGAGTCGATTCTGAA
                                           **** ** * ***** ** *
Consensus:
                                           CCAAaTGaGcCGATTcTGaA

CCAAaTGaGcCGATTcTGaA
>Cbren.WS247_Fam_166_20_2  Nr. of seq. 2 Alignment length(with gaps) = 20 Alignment score = 0.666667 
Cbren.WS247_18:699196-699938               CTCAGTTACTATATTTTTGA
Cbren.WS247_51:161061-161531               CTCAACTGCTATTTTTTTGT
                                           ****  * **** ****** 
Consensus:
                                           CTCAacTaCTATaTTTTTGa

CTCAacTaCTATaTTTTTGa
>Cbren.WS247_Fam_167_20_2  Nr. of seq. 2 Alignment length(with gaps) = 20 Alignment score = 0.933333 
Cbren.WS247_18:903885-904295               GCCTGACAGACCTGAGCACA
Cbren.WS247_896:3358-4108                  GCCTGACAGACCTGAGGACA
                                           **************** ***
Consensus:
                                           GCCTGACAGACCTGAGcACA

GCCTGACAGACCTGAGcACA
>Cbren.WS247_Fam_168_20_2  Nr. of seq. 2 Alignment length(with gaps) = 20 Alignment score = 1.000000 
Cbren.WS247_198:92873-93188                GCTCACTGCCGCCCCGTTGC
Cbren.WS247_1201:1899-2406                 GCTCACTGCCGCCCCGTTGC
                                           ********************
Consensus:
                                           GCTCACTGCCGCCCCGTTGC

GCTCACTGCCGCCCCGTTGC
>Cbren.WS247_Fam_169_20_2  Nr. of seq. 2 Alignment length(with gaps) = 20 Alignment score = 1.000000 
Cbren.WS247_425:88-4219                    ATGACCGAGTGTTTGACCGA
Rev.of:Cbren.WS247_525:48405-54031         ATGACCGAGTGTTTGACCGA
                                           ********************
Consensus:
                                           ATGACCGAGTGTTTGACCGA

ATGACCGAGTGTTTGACCGA
>Cbren.WS247_Fam_170_20_2  Nr. of seq. 2 Alignment length(with gaps) = 20 Alignment score = 0.866667 
Cbren.WS247_941:17250-18870                TTCTTGTGATAAATCACAGG
Rev.of:Cbren.WS247_2447:2509-3199          TTCTTGTGATTAACCACAGG
                                           ********** ** ******
Consensus:
                                           TTCTTGTGATaAAcCACAGG

TTCTTGTGATaAAcCACAGG
>Cbren.WS247_Fam_171_19_2  Nr. of seq. 2 Alignment length(with gaps) = 19 Alignment score = 0.666667 
Cbren.WS247_223:128740-129381              TGTCCATTTGTCCATCT--
Rev.of:Cbren.WS247_1200:2384-2850          TGTCAATTTCTGCATCTAG
                                           **** **** * *****  
Consensus:
                                           TGTCaATTTcTcCATCTag

TGTCaATTTcTcCATCTag
>Cbren.WS247_Fam_172_19_2  Nr. of seq. 2 Alignment length(with gaps) = 19 Alignment score = 0.649123 
Cbren.WS247_17:514003-514266               TTTCCAGCCCAGATATGAA
Cbren.WS247_41:92486-92857                 TTTCTAGGCCAGATTTGGG
                                           **** ** ****** **  
Consensus:
                                           TTTCcAGcCCAGATaTGaa

TTTCcAGcCCAGATaTGaa
>Cbren.WS247_Fam_173_18_2  Nr. of seq. 2 Alignment length(with gaps) = 18 Alignment score = 0.666667 
Cbren.WS247_121:186284-186662              TAGGCTT--AGGGAGCCT
Rev.of:Cbren.WS247_46:271752-272758        TTGGCTTGAAGGGGGCCT
                                           * *****  **** ****
Consensus:
                                           TaGGCTTgaAGGGaGCCT

TaGGCTTgaAGGGaGCCT
>Cbren.WS247_Fam_174_18_2  Nr. of seq. 2 Alignment length(with gaps) = 18 Alignment score = 1.000000 
Cbren.WS247_31:331250-331764               ATGCCACACCATCAATGG
Cbren.WS247_31:353956-354281               ATGCCACACCATCAATGG
                                           ******************
Consensus:
                                           ATGCCACACCATCAATGG

ATGCCACACCATCAATGG
>Cbren.WS247_Fam_175_18_2  Nr. of seq. 2 Alignment length(with gaps) = 18 Alignment score = 0.703704 
Cbren.WS247_89:452368-452955               ATACTCCTGCTGTACCAA
Rev.of:Cbren.WS247_358:22021-22529         ATACTACTCCGGCACCAA
                                           ***** ** * * *****
Consensus:
                                           ATACTaCTcCgGcACCAA

ATACTaCTcCgGcACCAA
>Cbren.WS247_Fam_176_18_2  Nr. of seq. 2 Alignment length(with gaps) = 18 Alignment score = 0.777778 
Cbren.WS247_626:22218-24384                AGGCTAGTCAGGTTAGTC
Cbren.WS247_654:7102-7694                  AGGCTAGTCAGGCTGATC
                                           ************ *  **
Consensus:
                                           AGGCTAGTCAGGcTaaTC

AGGCTAGTCAGGcTaaTC
>Cbren.WS247_Fam_177_17_2  Nr. of seq. 2 Alignment length(with gaps) = 17 Alignment score = 0.921569 
Cbren.WS247_243:117071-119067              ATTGACAAAGTTGGGTA
Cbren.WS247_678:10110-10630                ATTGACAAAGTTGGGTG
                                           **************** 
Consensus:
                                           ATTGACAAAGTTGGGTa

ATTGACAAAGTTGGGTa
>Cbren.WS247_Fam_178_16_2  Nr. of seq. 2 Alignment length(with gaps) = 16 Alignment score = 0.635417 
Cbren.WS247_30:420221-421330               TCCGG-TATGGAATGA
Cbren.WS247_168:99972-100912               TCCGGTTATGAAACG-
                                           ***** **** ** * 
Consensus:
                                           TCCGGtTATGaAAcGa

TCCGGtTATGaAAcGa
>Cbren.WS247_Fam_179_16_2  Nr. of seq. 2 Alignment length(with gaps) = 16 Alignment score = 0.750000 
Cbren.WS247_100:376412-376613              CCCCAGGACCCTAGAA
Cbren.WS247_129:245473-246729              CCTCAGGACCCCAGGA
                                           ** ******** ** *
Consensus:
                                           CCcCAGGACCCcAGaA

CCcCAGGACCCcAGaA
>Cbren.WS247_Fam_180_14_2  Nr. of seq. 2 Alignment length(with gaps) = 14 Alignment score = 0.690476 
Cbren.WS247_176:89509-89723                --CGCAAC-CGCAA
Rev.of:Cbren.WS247_14:391996-392281        CTCGCAACTCGCAA
                                             ****** *****
Consensus:
                                           ctCGCAACtCGCAA

ctCGCAACtCGCAA
>Cbren.WS247_Fam_181_14_2  Nr. of seq. 2 Alignment length(with gaps) = 14 Alignment score = 0.809524 
Cbren.WS247_376:63186-63532                TCAATAGTCAATAA
Cbren.WS247_2022:4-945                     TCGATAATCAATAA
                                           ** *** *******
Consensus:
                                           TCaATAaTCAATAA

TCaATAaTCAATAA
>Cbren.WS247_Fam_182_13_2  Nr. of seq. 2 Alignment length(with gaps) = 13 Alignment score = 0.692308 
Cbren.WS247_18:445151-445721               TTTAAGTTAAACG
Rev.of:Cbren.WS247_132:178945-179127       TAAAAGTTAAAGG
                                           *  ******** *
Consensus:
                                           TaaAAGTTAAAcG

TaaAAGTTAAAcG
>Cbren.WS247_Fam_183_12_2  Nr. of seq. 2 Alignment length(with gaps) = 12 Alignment score = 0.833333 
Cbren.WS247_273:64091-64895                T-TTTGACCGAG
Cbren.WS247_273:50167-53354                TGTTTGACCGAG
                                           * **********
Consensus:
                                           TgTTTGACCGAG

TgTTTGACCGAG
>Cbren.WS247_Fam_184_12_2  Nr. of seq. 2 Alignment length(with gaps) = 12 Alignment score = 0.611111 
Cbren.WS247_1710:7540-7682                 ACATTTTC-CAA
Rev.of:Cbren.WS247_154:99337-99695         CCATTTTCGCTA
                                            ******* * *
Consensus:
                                           aCATTTTCgCaA

aCATTTTCgCaA
>Cbren.WS247_Fam_185_12_2  Nr. of seq. 2 Alignment length(with gaps) = 12 Alignment score = 0.777778 
Cbren.WS247_45:411963-412429               TAGGTATAGGTA
Rev.of:Cbren.WS247_268:31042-31301         TAGGTTTAGGTT
                                           ***** ***** 
Consensus:
                                           TAGGTaTAGGTa

TAGGTaTAGGTa
>Cbren.WS247_Fam_186_11_2  Nr. of seq. 2 Alignment length(with gaps) = 11 Alignment score = 0.757576 
Cbren.WS247_18:23476-23898                 CATTGCCTAAC
Rev.of:Cbren.WS247_587:47589-48142         CCTCGCCTAAC
                                           * * *******
Consensus:
                                           CaTcGCCTAAC

CaTcGCCTAAC
>Cbren.WS247_Fam_187_11_2  Nr. of seq. 2 Alignment length(with gaps) = 11 Alignment score = 0.636364 
Cbren.WS247_62:252087-252463               AAATAGGCTCG
Rev.of:Cbren.WS247_75:322906-323491        AAAAAGGCCCA
                                           *** **** * 
Consensus:
                                           AAAaAGGCcCa

AAAaAGGCcCa
>Cbren.WS247_Fam_188_10_2  Nr. of seq. 2 Alignment length(with gaps) = 10 Alignment score = 0.733333 
Cbren.WS247_103:176387-176667              CTTCTACGGG
Cbren.WS247_657:45401-47258                CTTCCACGGC
                                           **** **** 
Consensus:
                                           CTTCcACGGc

CTTCcACGGc
>Cbren.WS247_Fam_189_10_2  Nr. of seq. 2 Alignment length(with gaps) = 10 Alignment score = 0.600000 
Cbren.WS247_160:28871-29129                CCCCGGAAAA
Rev.of:Cbren.WS247_217:25883-26658         CCCGGGCATA
                                           *** ** * *
Consensus:
                                           CCCcGGaAaA

CCCcGGaAaA
>Cbren.WS247_Fam_190_10_2  Nr. of seq. 2 Alignment length(with gaps) = 10 Alignment score = 1.000000 
Cbren.WS247_403:2599-3868                  TTTTTGAAAT
Cbren.WS247_403:50305-51106                TTTTTGAAAT
                                           **********
Consensus:
                                           TTTTTGAAAT

TTTTTGAAAT
>Cbren.WS247_Fam_191_231_1  Nr. of seq. 1 Alignment length(with gaps) = 231 Alignment score = 0.000000 
Cbren.WS247_285:151351-153560              ACACACCGTGCTGAAAACCTTCAAGATGTTCCACTTTCTCATTCTGTCACATCTTATCCATCTGAATTCAGCTACGAGAAACTGCCAGAGCACGTTGTTCCAGTTGTTGTGGAGGAAACCGAGAAGAAGGATGAGCCATCATTGAAATCCAAGATTACCGGACTCTTCAAGAAGTCATCTGCTCATGCTGACTATCCAATCTCTGAACAATACGATGGACCATTGGAATCA
                                           ***************************************************************************************************************************************************************************************************************************************
Consensus:
                                           ACACACCGTGCTGAAAACCTTCAAGATGTTCCACTTTCTCATTCTGTCACATCTTATCCATCTGAATTCAGCTACGAGAAACTGCCAGAGCACGTTGTTCCAGTTGTTGTGGAGGAAACCGAGAAGAAGGATGAGCCATCATTGAAATCCAAGATTACCGGACTCTTCAAGAAGTCATCTGCTCATGCTGACTATCCAATCTCTGAACAATACGATGGACCATTGGAATCA

ACACACCGTGCTGAAAACCTTCAAGATGTTCCACTTTCTCATTCTGTCACATCTTATCCATCTGAATTCAGCTACGAGAAACTGCCAGAGCACGTTGTTCCAGTTGTTGTGGAGGAAACCGAGAAGAAGGATGAGCCATCATTGAAATCCAAGATTACCGGACTCTTCAAGAAGTCATCTGCTCATGCTGACTATCCAATCTCTGAACAATACGATGGACCATTGGAATCA
>Cbren.WS247_Fam_192_218_1  Nr. of seq. 1 Alignment length(with gaps) = 218 Alignment score = 0.000000 
Cbren.WS247_331:64172-66540                GGACTTGAAATCAGGGAATTATTGATTTAGTTTTTAGAAGCTTCTCAATTTTAACAGAATGATCAGATCAAATGATTCGTATAGACAGTGCATGTAAAGACGCTGGTCGTTGCTCAAAAAGCCCCGGCCCCCCGTCGGGAAGAGACAGAATTCACATACAACTGACTAATAAACCGCTCAATACAGACCGCCCCATTAAAATTATAAAAGGATGAAAG
                                           **************************************************************************************************************************************************************************************************************************
Consensus:
                                           GGACTTGAAATCAGGGAATTATTGATTTAGTTTTTAGAAGCTTCTCAATTTTAACAGAATGATCAGATCAAATGATTCGTATAGACAGTGCATGTAAAGACGCTGGTCGTTGCTCAAAAAGCCCCGGCCCCCCGTCGGGAAGAGACAGAATTCACATACAACTGACTAATAAACCGCTCAATACAGACCGCCCCATTAAAATTATAAAAGGATGAAAG

GGACTTGAAATCAGGGAATTATTGATTTAGTTTTTAGAAGCTTCTCAATTTTAACAGAATGATCAGATCAAATGATTCGTATAGACAGTGCATGTAAAGACGCTGGTCGTTGCTCAAAAAGCCCCGGCCCCCCGTCGGGAAGAGACAGAATTCACATACAACTGACTAATAAACCGCTCAATACAGACCGCCCCATTAAAATTATAAAAGGATGAAAG
>Cbren.WS247_Fam_193_180_1  Nr. of seq. 1 Alignment length(with gaps) = 180 Alignment score = 0.000000 
Cbren.WS247_325:59001-63672                TTTTTCTTAAAATGAAGCAATCGCTAAGATAATTCGGGGATATTTTCCCCAGTGGCTGTAGTGTCAAAAAAACATAATTTGAGCCCTGAGAAATGCCTAGTTAGGGCTGTGCAGCCAGGAATGCAAAAACGAAAATCCCAGTAGAAGTGGGATATAGGGTAAAATTTTGATGAATCACAA
                                           ************************************************************************************************************************************************************************************
Consensus:
                                           TTTTTCTTAAAATGAAGCAATCGCTAAGATAATTCGGGGATATTTTCCCCAGTGGCTGTAGTGTCAAAAAAACATAATTTGAGCCCTGAGAAATGCCTAGTTAGGGCTGTGCAGCCAGGAATGCAAAAACGAAAATCCCAGTAGAAGTGGGATATAGGGTAAAATTTTGATGAATCACAA

TTTTTCTTAAAATGAAGCAATCGCTAAGATAATTCGGGGATATTTTCCCCAGTGGCTGTAGTGTCAAAAAAACATAATTTGAGCCCTGAGAAATGCCTAGTTAGGGCTGTGCAGCCAGGAATGCAAAAACGAAAATCCCAGTAGAAGTGGGATATAGGGTAAAATTTTGATGAATCACAA
>Cbren.WS247_Fam_194_176_1  Nr. of seq. 1 Alignment length(with gaps) = 176 Alignment score = 0.000000 
Cbren.WS247_85:322159-324104               TATAAACCTGCCTCTCATACCTAAAATTTGGCGGATTGGCAATAAGAATTGTATGTTTTTACTATCGGCATAATTATTACAACGATTTGACTAAGTTTCAGAAAACTTCAGCAAAGAATTGGAAAATTTTTTGGTTTAGGAGGCGACATTTTTGTCGAAAATTGGACAAATGTGAA
                                           ********************************************************************************************************************************************************************************
Consensus:
                                           TATAAACCTGCCTCTCATACCTAAAATTTGGCGGATTGGCAATAAGAATTGTATGTTTTTACTATCGGCATAATTATTACAACGATTTGACTAAGTTTCAGAAAACTTCAGCAAAGAATTGGAAAATTTTTTGGTTTAGGAGGCGACATTTTTGTCGAAAATTGGACAAATGTGAA

TATAAACCTGCCTCTCATACCTAAAATTTGGCGGATTGGCAATAAGAATTGTATGTTTTTACTATCGGCATAATTATTACAACGATTTGACTAAGTTTCAGAAAACTTCAGCAAAGAATTGGAAAATTTTTTGGTTTAGGAGGCGACATTTTTGTCGAAAATTGGACAAATGTGAA
>Cbren.WS247_Fam_195_172_1  Nr. of seq. 1 Alignment length(with gaps) = 172 Alignment score = 0.000000 
Cbren.WS247_216:26355-28774                GCTATCTCACAGGTAAAATCAATTTTTATGCATATAAGTTGCCATTCCAACAGCTCGTCTGCCCAAGGAATTCTTACAATCCGCCTCAGAATAGTTTCAAGAACCCTCAAAAAAGCCAAAAAGTGATGGTCACGGAATGGCGATTCCGAGTGTTTCATGTTAAATAAAACAG
                                           ****************************************************************************************************************************************************************************
Consensus:
                                           GCTATCTCACAGGTAAAATCAATTTTTATGCATATAAGTTGCCATTCCAACAGCTCGTCTGCCCAAGGAATTCTTACAATCCGCCTCAGAATAGTTTCAAGAACCCTCAAAAAAGCCAAAAAGTGATGGTCACGGAATGGCGATTCCGAGTGTTTCATGTTAAATAAAACAG

GCTATCTCACAGGTAAAATCAATTTTTATGCATATAAGTTGCCATTCCAACAGCTCGTCTGCCCAAGGAATTCTTACAATCCGCCTCAGAATAGTTTCAAGAACCCTCAAAAAAGCCAAAAAGTGATGGTCACGGAATGGCGATTCCGAGTGTTTCATGTTAAATAAAACAG
>Cbren.WS247_Fam_196_171_1  Nr. of seq. 1 Alignment length(with gaps) = 171 Alignment score = 0.000000 
Cbren.WS247_245:175286-177177              AGAGCGAGATTTGTGAGAAATTCCGAGAAATGAGCCTTCGAAACACGTATACCTGATTTTTGAGAAAATTTCGCAAAAACTGAATTTTGTTCGTTCAATATAGTTTAATCGGTATTGATCTGTTTCGATAACGCTAACGTTGGCTTCTCCGATCGTGTTCGAACTGAATCG
                                           ***************************************************************************************************************************************************************************
Consensus:
                                           AGAGCGAGATTTGTGAGAAATTCCGAGAAATGAGCCTTCGAAACACGTATACCTGATTTTTGAGAAAATTTCGCAAAAACTGAATTTTGTTCGTTCAATATAGTTTAATCGGTATTGATCTGTTTCGATAACGCTAACGTTGGCTTCTCCGATCGTGTTCGAACTGAATCG

AGAGCGAGATTTGTGAGAAATTCCGAGAAATGAGCCTTCGAAACACGTATACCTGATTTTTGAGAAAATTTCGCAAAAACTGAATTTTGTTCGTTCAATATAGTTTAATCGGTATTGATCTGTTTCGATAACGCTAACGTTGGCTTCTCCGATCGTGTTCGAACTGAATCG
>Cbren.WS247_Fam_197_170_1  Nr. of seq. 1 Alignment length(with gaps) = 170 Alignment score = 0.000000 
Cbren.WS247_82:56513-58627                 TGAAACTGAACAAATGATTGATACTAGGAGCAGAACAAAGATCTCAATAACAATACTATTTCAAAAAACTCCCAAAAATTTAGAATTTTAGACCCTAAAATGACCGACGTCTGAGCATTCAACATCTCTTCAACGCATTGTCCAACAGTGCTACTTGGAGCTTGAAATGC
                                           **************************************************************************************************************************************************************************
Consensus:
                                           TGAAACTGAACAAATGATTGATACTAGGAGCAGAACAAAGATCTCAATAACAATACTATTTCAAAAAACTCCCAAAAATTTAGAATTTTAGACCCTAAAATGACCGACGTCTGAGCATTCAACATCTCTTCAACGCATTGTCCAACAGTGCTACTTGGAGCTTGAAATGC

TGAAACTGAACAAATGATTGATACTAGGAGCAGAACAAAGATCTCAATAACAATACTATTTCAAAAAACTCCCAAAAATTTAGAATTTTAGACCCTAAAATGACCGACGTCTGAGCATTCAACATCTCTTCAACGCATTGTCCAACAGTGCTACTTGGAGCTTGAAATGC
>Cbren.WS247_Fam_198_168_1  Nr. of seq. 1 Alignment length(with gaps) = 168 Alignment score = 0.000000 
Cbren.WS247_228:40266-42839                GTACTCTCACTTCTTCTGAAGTCGTCAAATAACATCCAGAACTGAACAGTTGCTCTAAATTGTTTGGTAATCACCTGATTCTCTCAACAAAGCCGTATCAGAACGGCATCGTGTGGTTTTCCAAGAAAAAGTTCTTGAGGTGTATATTTACTGATGATCCTCCCTCAA
                                           ************************************************************************************************************************************************************************
Consensus:
                                           GTACTCTCACTTCTTCTGAAGTCGTCAAATAACATCCAGAACTGAACAGTTGCTCTAAATTGTTTGGTAATCACCTGATTCTCTCAACAAAGCCGTATCAGAACGGCATCGTGTGGTTTTCCAAGAAAAAGTTCTTGAGGTGTATATTTACTGATGATCCTCCCTCAA

GTACTCTCACTTCTTCTGAAGTCGTCAAATAACATCCAGAACTGAACAGTTGCTCTAAATTGTTTGGTAATCACCTGATTCTCTCAACAAAGCCGTATCAGAACGGCATCGTGTGGTTTTCCAAGAAAAAGTTCTTGAGGTGTATATTTACTGATGATCCTCCCTCAA
>Cbren.WS247_Fam_199_163_1  Nr. of seq. 1 Alignment length(with gaps) = 163 Alignment score = 0.000000 
Cbren.WS247_275:140179-142698              TAGCATGAGCGGAAGGGACAATCAGAGATTAACGAATACTGAAACACATCTTCTTTGTGATTCAGATGAAGCTGTTAGCACTCGAACGAAAATAGACCCCCACCGTATATGACCGAAGTCAAAGGAAGTGATACGAATATTCTCTTTCTTGTTCGAGTCTTTA
                                           *******************************************************************************************************************************************************************
Consensus:
                                           TAGCATGAGCGGAAGGGACAATCAGAGATTAACGAATACTGAAACACATCTTCTTTGTGATTCAGATGAAGCTGTTAGCACTCGAACGAAAATAGACCCCCACCGTATATGACCGAAGTCAAAGGAAGTGATACGAATATTCTCTTTCTTGTTCGAGTCTTTA

TAGCATGAGCGGAAGGGACAATCAGAGATTAACGAATACTGAAACACATCTTCTTTGTGATTCAGATGAAGCTGTTAGCACTCGAACGAAAATAGACCCCCACCGTATATGACCGAAGTCAAAGGAAGTGATACGAATATTCTCTTTCTTGTTCGAGTCTTTA
>Cbren.WS247_Fam_200_162_1  Nr. of seq. 1 Alignment length(with gaps) = 162 Alignment score = 0.000000 
Cbren.WS247_22:624327-626443               TTTCGCTCATGAAAAACTAAAATGGTCCCGTATCGGCTGGAATTTTCATCTGAATTTATGTTTTGGGGTTGGTTGTCGGCTTCTGATAAGCAACTAATATATTTCGGCCTAAAATCTAAACATTGTCATTTCAGAAAAAAGTTTTGAACCGTCCATCAATAT
                                           ******************************************************************************************************************************************************************
Consensus:
                                           TTTCGCTCATGAAAAACTAAAATGGTCCCGTATCGGCTGGAATTTTCATCTGAATTTATGTTTTGGGGTTGGTTGTCGGCTTCTGATAAGCAACTAATATATTTCGGCCTAAAATCTAAACATTGTCATTTCAGAAAAAAGTTTTGAACCGTCCATCAATAT

TTTCGCTCATGAAAAACTAAAATGGTCCCGTATCGGCTGGAATTTTCATCTGAATTTATGTTTTGGGGTTGGTTGTCGGCTTCTGATAAGCAACTAATATATTTCGGCCTAAAATCTAAACATTGTCATTTCAGAAAAAAGTTTTGAACCGTCCATCAATAT
>Cbren.WS247_Fam_201_162_1  Nr. of seq. 1 Alignment length(with gaps) = 162 Alignment score = 0.000000 
Cbren.WS247_82:470207-472164               CCATCAATTGCCCGAAAAATCGAATCGGAAATTCAAAGTATTTGAACATTTTTCGAATTTTTCTGGAAATCTGAAAAAAACTGATATGGCTGAAACTTGAATCAATGTCACTAGAACTTATTACACTGATACTTAATACAACTATTTTGAGTGGATACAAAG
                                           ******************************************************************************************************************************************************************
Consensus:
                                           CCATCAATTGCCCGAAAAATCGAATCGGAAATTCAAAGTATTTGAACATTTTTCGAATTTTTCTGGAAATCTGAAAAAAACTGATATGGCTGAAACTTGAATCAATGTCACTAGAACTTATTACACTGATACTTAATACAACTATTTTGAGTGGATACAAAG

CCATCAATTGCCCGAAAAATCGAATCGGAAATTCAAAGTATTTGAACATTTTTCGAATTTTTCTGGAAATCTGAAAAAAACTGATATGGCTGAAACTTGAATCAATGTCACTAGAACTTATTACACTGATACTTAATACAACTATTTTGAGTGGATACAAAG
>Cbren.WS247_Fam_202_160_1  Nr. of seq. 1 Alignment length(with gaps) = 160 Alignment score = 0.000000 
Cbren.WS247_4:882047-884945                TCTAACAGCTTTCCATGAATCACAAATCTCTGTGCTTCACTATTCGGTGTCATCCTTCGAATGTTCCTTCCGCTCATGCTAAATAGACCTGGATATAAGAGTATTCGTACTGCCTCATTGTGATCGGGCACGCGGTTAGATGGTTTACTCTTGTCCGGGC
                                           ****************************************************************************************************************************************************************
Consensus:
                                           TCTAACAGCTTTCCATGAATCACAAATCTCTGTGCTTCACTATTCGGTGTCATCCTTCGAATGTTCCTTCCGCTCATGCTAAATAGACCTGGATATAAGAGTATTCGTACTGCCTCATTGTGATCGGGCACGCGGTTAGATGGTTTACTCTTGTCCGGGC

TCTAACAGCTTTCCATGAATCACAAATCTCTGTGCTTCACTATTCGGTGTCATCCTTCGAATGTTCCTTCCGCTCATGCTAAATAGACCTGGATATAAGAGTATTCGTACTGCCTCATTGTGATCGGGCACGCGGTTAGATGGTTTACTCTTGTCCGGGC
>Cbren.WS247_Fam_203_160_1  Nr. of seq. 1 Alignment length(with gaps) = 160 Alignment score = 0.000000 
Cbren.WS247_80:29-1960                     TAGTATGTTCAGTTACAATTCCAAGATGCAAATCGAGGTTCAAAAAGTTTCTCCGTTTTTCTTGATTTCACAAATGTTGAACTTGATCATGACTAAAAATACGTATAGACTGAAAGATTTTCTCTGAAAGCTCAAAGAAACGTAGTTTTAGACACATTTA
                                           ****************************************************************************************************************************************************************
Consensus:
                                           TAGTATGTTCAGTTACAATTCCAAGATGCAAATCGAGGTTCAAAAAGTTTCTCCGTTTTTCTTGATTTCACAAATGTTGAACTTGATCATGACTAAAAATACGTATAGACTGAAAGATTTTCTCTGAAAGCTCAAAGAAACGTAGTTTTAGACACATTTA

TAGTATGTTCAGTTACAATTCCAAGATGCAAATCGAGGTTCAAAAAGTTTCTCCGTTTTTCTTGATTTCACAAATGTTGAACTTGATCATGACTAAAAATACGTATAGACTGAAAGATTTTCTCTGAAAGCTCAAAGAAACGTAGTTTTAGACACATTTA
>Cbren.WS247_Fam_204_151_1  Nr. of seq. 1 Alignment length(with gaps) = 151 Alignment score = 0.000000 
Cbren.WS247_1743:4735-7135                 GTGATGGTCCAGTAGGAGAAAGTGTTCTTCTCCTTCTAATCGAACTGTTTTTTTGATCTACTGAGAAGAGAACGAAAGAAAAGGTGGACGAGAGGAAGAGTATAAAATTGGAAGTTTGGACGGAAACAGAAAAAAAAATCAATAAAAAGAG
                                           *******************************************************************************************************************************************************
Consensus:
                                           GTGATGGTCCAGTAGGAGAAAGTGTTCTTCTCCTTCTAATCGAACTGTTTTTTTGATCTACTGAGAAGAGAACGAAAGAAAAGGTGGACGAGAGGAAGAGTATAAAATTGGAAGTTTGGACGGAAACAGAAAAAAAAATCAATAAAAAGAG

GTGATGGTCCAGTAGGAGAAAGTGTTCTTCTCCTTCTAATCGAACTGTTTTTTTGATCTACTGAGAAGAGAACGAAAGAAAAGGTGGACGAGAGGAAGAGTATAAAATTGGAAGTTTGGACGGAAACAGAAAAAAAAATCAATAAAAAGAG
>Cbren.WS247_Fam_205_150_1  Nr. of seq. 1 Alignment length(with gaps) = 150 Alignment score = 0.000000 
Cbren.WS247_82:9660-12369                  ATCTACAGTAACCCAAAAACCAAAAAATCTTTGAAAGCTGCAGAGATTTCTCAAATTTGATACATCTAAAATCGAGGATTTCATGTTCGTTAGTTTCATATAGATCACAAACAAAATCTAAAAGATAGGACCTAAACGAGCTATCCTGTC
                                           ******************************************************************************************************************************************************
Consensus:
                                           ATCTACAGTAACCCAAAAACCAAAAAATCTTTGAAAGCTGCAGAGATTTCTCAAATTTGATACATCTAAAATCGAGGATTTCATGTTCGTTAGTTTCATATAGATCACAAACAAAATCTAAAAGATAGGACCTAAACGAGCTATCCTGTC

ATCTACAGTAACCCAAAAACCAAAAAATCTTTGAAAGCTGCAGAGATTTCTCAAATTTGATACATCTAAAATCGAGGATTTCATGTTCGTTAGTTTCATATAGATCACAAACAAAATCTAAAAGATAGGACCTAAACGAGCTATCCTGTC
>Cbren.WS247_Fam_206_146_1  Nr. of seq. 1 Alignment length(with gaps) = 146 Alignment score = 0.000000 
Cbren.WS247_151:111499-113272              AAAAAAATTCTAATTTTTTGTGCAAAGGATAGCAAATGTGCTGAGGAAGCTTAGAACGAAAAAATTTTTTGAAAAATCTGTCTCTGAACCCTATTATAAGGGCATCCTCTATTAGAAGGGCACCCACCGGTTTCAGGACCGCCCCC
                                           **************************************************************************************************************************************************
Consensus:
                                           AAAAAAATTCTAATTTTTTGTGCAAAGGATAGCAAATGTGCTGAGGAAGCTTAGAACGAAAAAATTTTTTGAAAAATCTGTCTCTGAACCCTATTATAAGGGCATCCTCTATTAGAAGGGCACCCACCGGTTTCAGGACCGCCCCC

AAAAAAATTCTAATTTTTTGTGCAAAGGATAGCAAATGTGCTGAGGAAGCTTAGAACGAAAAAATTTTTTGAAAAATCTGTCTCTGAACCCTATTATAAGGGCATCCTCTATTAGAAGGGCACCCACCGGTTTCAGGACCGCCCCC
>Cbren.WS247_Fam_207_144_1  Nr. of seq. 1 Alignment length(with gaps) = 144 Alignment score = 0.000000 
Cbren.WS247_79:1467-3352                   GGGTCTCGCCACGAAAATCTAAAAACTGTCATATCTCAGTCAGTTTTGGTCAGATTTAGATGAAAACAGTACCGTTGGAGTTAGGCTGAAGAGACGCTTCGAATGAGTATAACGATGACTAGGTTTTGACATATTTATATTTTC
                                           ************************************************************************************************************************************************
Consensus:
                                           GGGTCTCGCCACGAAAATCTAAAAACTGTCATATCTCAGTCAGTTTTGGTCAGATTTAGATGAAAACAGTACCGTTGGAGTTAGGCTGAAGAGACGCTTCGAATGAGTATAACGATGACTAGGTTTTGACATATTTATATTTTC

GGGTCTCGCCACGAAAATCTAAAAACTGTCATATCTCAGTCAGTTTTGGTCAGATTTAGATGAAAACAGTACCGTTGGAGTTAGGCTGAAGAGACGCTTCGAATGAGTATAACGATGACTAGGTTTTGACATATTTATATTTTC
>Cbren.WS247_Fam_208_143_1  Nr. of seq. 1 Alignment length(with gaps) = 143 Alignment score = 0.000000 
Cbren.WS247_62:448644-451027               GGGTTACGGTAGTTTTTGTGATTTCGTGACGGACCCAAAAATTAAAAAAATTCCAAACCCGACCTTGTGGGTAGTTTTCTGTGCCGCCTTCACGTGCTGATTCCAAATCTATCAAAACTATCGAGATCGAGTGAAAATTGATC
                                           ***********************************************************************************************************************************************
Consensus:
                                           GGGTTACGGTAGTTTTTGTGATTTCGTGACGGACCCAAAAATTAAAAAAATTCCAAACCCGACCTTGTGGGTAGTTTTCTGTGCCGCCTTCACGTGCTGATTCCAAATCTATCAAAACTATCGAGATCGAGTGAAAATTGATC

GGGTTACGGTAGTTTTTGTGATTTCGTGACGGACCCAAAAATTAAAAAAATTCCAAACCCGACCTTGTGGGTAGTTTTCTGTGCCGCCTTCACGTGCTGATTCCAAATCTATCAAAACTATCGAGATCGAGTGAAAATTGATC
>Cbren.WS247_Fam_209_140_1  Nr. of seq. 1 Alignment length(with gaps) = 140 Alignment score = 0.000000 
Cbren.WS247_72:363506-364918               TGAGAAGATGTTGGATACGGAAAAAACAGTGCATTTCAGGTCGACAATGCGGAAATCTCTCAAATTTCCTATGTTTCATTCTCTCAGTAGACCATTAACTTGCGCTCAATTGTTTTCTCTTGTTCACCTAGAGAACGCAT
                                           ********************************************************************************************************************************************
Consensus:
                                           TGAGAAGATGTTGGATACGGAAAAAACAGTGCATTTCAGGTCGACAATGCGGAAATCTCTCAAATTTCCTATGTTTCATTCTCTCAGTAGACCATTAACTTGCGCTCAATTGTTTTCTCTTGTTCACCTAGAGAACGCAT

TGAGAAGATGTTGGATACGGAAAAAACAGTGCATTTCAGGTCGACAATGCGGAAATCTCTCAAATTTCCTATGTTTCATTCTCTCAGTAGACCATTAACTTGCGCTCAATTGTTTTCTCTTGTTCACCTAGAGAACGCAT
>Cbren.WS247_Fam_210_138_1  Nr. of seq. 1 Alignment length(with gaps) = 138 Alignment score = 0.000000 
Cbren.WS247_85:276258-278446               GTTCAGAAAAGTACCCACAAGACGAGGTTTCAAATGTATCTGTTATAATCACTCATTTTGTGACTTCTAATAATTATTTATGGAATTCAAAAAAACCATGTCTTGTAGGTTATCATTAGAACCGTATCGACGTGCCGT
                                           ******************************************************************************************************************************************
Consensus:
                                           GTTCAGAAAAGTACCCACAAGACGAGGTTTCAAATGTATCTGTTATAATCACTCATTTTGTGACTTCTAATAATTATTTATGGAATTCAAAAAAACCATGTCTTGTAGGTTATCATTAGAACCGTATCGACGTGCCGT

GTTCAGAAAAGTACCCACAAGACGAGGTTTCAAATGTATCTGTTATAATCACTCATTTTGTGACTTCTAATAATTATTTATGGAATTCAAAAAAACCATGTCTTGTAGGTTATCATTAGAACCGTATCGACGTGCCGT
>Cbren.WS247_Fam_211_138_1  Nr. of seq. 1 Alignment length(with gaps) = 138 Alignment score = 0.000000 
Cbren.WS247_91:230591-234292               CTAGGCCACGGCCGCGAAAAGTTAGGCCACCAATCTTCGAAATTGCACAGTTTGGGTGAAAATTGGGCTGGCGACTCGATTTTTGAACAGTTTCGGCCGGTTTGACCTGGGCTTTCAGGAAAAAACAAACATGGAATT
                                           ******************************************************************************************************************************************
Consensus:
                                           CTAGGCCACGGCCGCGAAAAGTTAGGCCACCAATCTTCGAAATTGCACAGTTTGGGTGAAAATTGGGCTGGCGACTCGATTTTTGAACAGTTTCGGCCGGTTTGACCTGGGCTTTCAGGAAAAAACAAACATGGAATT

CTAGGCCACGGCCGCGAAAAGTTAGGCCACCAATCTTCGAAATTGCACAGTTTGGGTGAAAATTGGGCTGGCGACTCGATTTTTGAACAGTTTCGGCCGGTTTGACCTGGGCTTTCAGGAAAAAACAAACATGGAATT
>Cbren.WS247_Fam_212_131_1  Nr. of seq. 1 Alignment length(with gaps) = 131 Alignment score = 0.000000 
Cbren.WS247_83:19237-21476                 AGCCACGTGCCGTCAAGTTATCAAGCCTCCCGGAAAGGCTGATACCTTGACAACCAACCCATCTAGTAGCATTCGATGAGTCCGCGACTATCTTGTTCTTACCTCAGAACTTTTGGCATAGATACACAGAC
                                           ***********************************************************************************************************************************
Consensus:
                                           AGCCACGTGCCGTCAAGTTATCAAGCCTCCCGGAAAGGCTGATACCTTGACAACCAACCCATCTAGTAGCATTCGATGAGTCCGCGACTATCTTGTTCTTACCTCAGAACTTTTGGCATAGATACACAGAC

AGCCACGTGCCGTCAAGTTATCAAGCCTCCCGGAAAGGCTGATACCTTGACAACCAACCCATCTAGTAGCATTCGATGAGTCCGCGACTATCTTGTTCTTACCTCAGAACTTTTGGCATAGATACACAGAC
>Cbren.WS247_Fam_213_122_1  Nr. of seq. 1 Alignment length(with gaps) = 122 Alignment score = 0.000000 
Cbren.WS247_45:271403-273259               AGTTCGGGGGTAGCCAGCAAATCTATAGGAAGATCAACCAGCCCACTAGGTACCCGCATCTTGACTGTCCAAAAGGGTGAGAGGGGGGAAAAAGTGTTCTAAGTTACTAGAGAAGTGACAGC
                                           **************************************************************************************************************************
Consensus:
                                           AGTTCGGGGGTAGCCAGCAAATCTATAGGAAGATCAACCAGCCCACTAGGTACCCGCATCTTGACTGTCCAAAAGGGTGAGAGGGGGGAAAAAGTGTTCTAAGTTACTAGAGAAGTGACAGC

AGTTCGGGGGTAGCCAGCAAATCTATAGGAAGATCAACCAGCCCACTAGGTACCCGCATCTTGACTGTCCAAAAGGGTGAGAGGGGGGAAAAAGTGTTCTAAGTTACTAGAGAAGTGACAGC
>Cbren.WS247_Fam_214_120_1  Nr. of seq. 1 Alignment length(with gaps) = 120 Alignment score = 0.000000 
Cbren.WS247_2:2238044-2239974              GATCCAAGAGTAGAGTAAGAAGCTGGTGAATTGCTCGATACCGTTGTTTCTTGTTCAGTAGTACATGGCTCGGTGGTAGTCTCTTCTGAAGTTGCCGTACTCGATGAAGAGGCATCAGTT
                                           ************************************************************************************************************************
Consensus:
                                           GATCCAAGAGTAGAGTAAGAAGCTGGTGAATTGCTCGATACCGTTGTTTCTTGTTCAGTAGTACATGGCTCGGTGGTAGTCTCTTCTGAAGTTGCCGTACTCGATGAAGAGGCATCAGTT

GATCCAAGAGTAGAGTAAGAAGCTGGTGAATTGCTCGATACCGTTGTTTCTTGTTCAGTAGTACATGGCTCGGTGGTAGTCTCTTCTGAAGTTGCCGTACTCGATGAAGAGGCATCAGTT
>Cbren.WS247_Fam_215_120_1  Nr. of seq. 1 Alignment length(with gaps) = 120 Alignment score = 0.000000 
Cbren.WS247_148:376665-381880              TGTTCAGATGAACCTTCAATAGGCTCGAGAAGTGGGGATGACCGTTCGTAAGTGACTTCATGACCAAACGACTGTTCGAAGTCAGCTCCTGATGTTGCACTTGACCGATCTTCTTCTAGA
                                           ************************************************************************************************************************
Consensus:
                                           TGTTCAGATGAACCTTCAATAGGCTCGAGAAGTGGGGATGACCGTTCGTAAGTGACTTCATGACCAAACGACTGTTCGAAGTCAGCTCCTGATGTTGCACTTGACCGATCTTCTTCTAGA

TGTTCAGATGAACCTTCAATAGGCTCGAGAAGTGGGGATGACCGTTCGTAAGTGACTTCATGACCAAACGACTGTTCGAAGTCAGCTCCTGATGTTGCACTTGACCGATCTTCTTCTAGA
>Cbren.WS247_Fam_216_120_1  Nr. of seq. 1 Alignment length(with gaps) = 120 Alignment score = 0.000000 
Cbren.WS247_254:141536-145733              CTGACTTTTTCCCCTAATTTTAATAAATTGGTGGTTCGAAAGTAGATGCTTCTGTGAGTGGATTGTGAAGTTTCCATCCCTCACTAGAGCCTAAGAGTCTGAAAATCTTCATCTGAAAAG
                                           ************************************************************************************************************************
Consensus:
                                           CTGACTTTTTCCCCTAATTTTAATAAATTGGTGGTTCGAAAGTAGATGCTTCTGTGAGTGGATTGTGAAGTTTCCATCCCTCACTAGAGCCTAAGAGTCTGAAAATCTTCATCTGAAAAG

CTGACTTTTTCCCCTAATTTTAATAAATTGGTGGTTCGAAAGTAGATGCTTCTGTGAGTGGATTGTGAAGTTTCCATCCCTCACTAGAGCCTAAGAGTCTGAAAATCTTCATCTGAAAAG
>Cbren.WS247_Fam_217_119_1  Nr. of seq. 1 Alignment length(with gaps) = 119 Alignment score = 0.000000 
Cbren.WS247_35:242238-245982               TTTACTGGATTTTAGGAATGTCTAGCCGGAATTCAGCTCAATTTCGATCCAATTCCAACTATTTCAACCTTTCCTTCGATCAAAACATGCTGGGTCACTAATGTTGTCTCTAGGCAAAA
                                           ***********************************************************************************************************************
Consensus:
                                           TTTACTGGATTTTAGGAATGTCTAGCCGGAATTCAGCTCAATTTCGATCCAATTCCAACTATTTCAACCTTTCCTTCGATCAAAACATGCTGGGTCACTAATGTTGTCTCTAGGCAAAA

TTTACTGGATTTTAGGAATGTCTAGCCGGAATTCAGCTCAATTTCGATCCAATTCCAACTATTTCAACCTTTCCTTCGATCAAAACATGCTGGGTCACTAATGTTGTCTCTAGGCAAAA
>Cbren.WS247_Fam_218_117_1  Nr. of seq. 1 Alignment length(with gaps) = 117 Alignment score = 0.000000 
Cbren.WS247_521:25744-27619                GTAATTTTTTTGGTGTTTTATGGTTATTTTATAAAAACGTGCAAGATCATATGAGACAGTTCCGAGTACCAATCAAAAATCTGCGAAATTAAAGGAGACTTCGTTCTTTTTGAAACT
                                           *********************************************************************************************************************
Consensus:
                                           GTAATTTTTTTGGTGTTTTATGGTTATTTTATAAAAACGTGCAAGATCATATGAGACAGTTCCGAGTACCAATCAAAAATCTGCGAAATTAAAGGAGACTTCGTTCTTTTTGAAACT

GTAATTTTTTTGGTGTTTTATGGTTATTTTATAAAAACGTGCAAGATCATATGAGACAGTTCCGAGTACCAATCAAAAATCTGCGAAATTAAAGGAGACTTCGTTCTTTTTGAAACT
>Cbren.WS247_Fam_219_116_1  Nr. of seq. 1 Alignment length(with gaps) = 116 Alignment score = 0.000000 
Cbren.WS247_1744:17-3784                   TAGCAGAAGAAGGACAGACGAAGGCTGTTAGAACCCGAACGAAAGCGACCATCCACCGTGCATAACCGTAGTTAAATATGAGTGGTCCGAACACTTTCATTATGCTCAGGTCTTTA
                                           ********************************************************************************************************************
Consensus:
                                           TAGCAGAAGAAGGACAGACGAAGGCTGTTAGAACCCGAACGAAAGCGACCATCCACCGTGCATAACCGTAGTTAAATATGAGTGGTCCGAACACTTTCATTATGCTCAGGTCTTTA

TAGCAGAAGAAGGACAGACGAAGGCTGTTAGAACCCGAACGAAAGCGACCATCCACCGTGCATAACCGTAGTTAAATATGAGTGGTCCGAACACTTTCATTATGCTCAGGTCTTTA
>Cbren.WS247_Fam_220_110_1  Nr. of seq. 1 Alignment length(with gaps) = 110 Alignment score = 0.000000 
Cbren.WS247_96:66508-69562                 TCTCACTAAAAAGTAAGATTATAGGCTACCAAAATATGATTTCTGAACAGAATCACTTCGAGTTCTTTGGTGGTCATGGGTGGATTAGTCCCAGGACATACCTATAATTT
                                           **************************************************************************************************************
Consensus:
                                           TCTCACTAAAAAGTAAGATTATAGGCTACCAAAATATGATTTCTGAACAGAATCACTTCGAGTTCTTTGGTGGTCATGGGTGGATTAGTCCCAGGACATACCTATAATTT

TCTCACTAAAAAGTAAGATTATAGGCTACCAAAATATGATTTCTGAACAGAATCACTTCGAGTTCTTTGGTGGTCATGGGTGGATTAGTCCCAGGACATACCTATAATTT
>Cbren.WS247_Fam_221_109_1  Nr. of seq. 1 Alignment length(with gaps) = 109 Alignment score = 0.000000 
Cbren.WS247_104:49855-51463                TGGTGGCCTAGAACTATATCTGGCGGACATCTAAAATCAAGAAAATCAAAATGAGCCTCAACCCAAGATTCTAGCTCAACTTTGAAACGATTTACGACGTTTTGAAGTT
                                           *************************************************************************************************************
Consensus:
                                           TGGTGGCCTAGAACTATATCTGGCGGACATCTAAAATCAAGAAAATCAAAATGAGCCTCAACCCAAGATTCTAGCTCAACTTTGAAACGATTTACGACGTTTTGAAGTT

TGGTGGCCTAGAACTATATCTGGCGGACATCTAAAATCAAGAAAATCAAAATGAGCCTCAACCCAAGATTCTAGCTCAACTTTGAAACGATTTACGACGTTTTGAAGTT
>Cbren.WS247_Fam_222_106_1  Nr. of seq. 1 Alignment length(with gaps) = 106 Alignment score = 0.000000 
Cbren.WS247_32:289186-290659               TGCTAAATAGACCTGATAGGAGTATTCGTGCTGCTGCCCTGGATTTCGGTCCTATGCGGTAGAGGTCTATTCTTTTGTGGGTTCTAACAGCTTCCGCTTCTTCCTA
                                           **********************************************************************************************************
Consensus:
                                           TGCTAAATAGACCTGATAGGAGTATTCGTGCTGCTGCCCTGGATTTCGGTCCTATGCGGTAGAGGTCTATTCTTTTGTGGGTTCTAACAGCTTCCGCTTCTTCCTA

TGCTAAATAGACCTGATAGGAGTATTCGTGCTGCTGCCCTGGATTTCGGTCCTATGCGGTAGAGGTCTATTCTTTTGTGGGTTCTAACAGCTTCCGCTTCTTCCTA
>Cbren.WS247_Fam_223_96_1  Nr. of seq. 1 Alignment length(with gaps) = 96 Alignment score = 0.000000 
Cbren.WS247_735:5-1523                     TCGACCTGGCGGTTGAGCTGAGATCTACAACTGTACCTCATCCCCCCCCCCCTTTAGGGCGGTTGTATTCTCTTCTTGGCCATGGGTTGATGCATT
                                           ************************************************************************************************
Consensus:
                                           TCGACCTGGCGGTTGAGCTGAGATCTACAACTGTACCTCATCCCCCCCCCCCTTTAGGGCGGTTGTATTCTCTTCTTGGCCATGGGTTGATGCATT

TCGACCTGGCGGTTGAGCTGAGATCTACAACTGTACCTCATCCCCCCCCCCCTTTAGGGCGGTTGTATTCTCTTCTTGGCCATGGGTTGATGCATT
>Cbren.WS247_Fam_224_93_1  Nr. of seq. 1 Alignment length(with gaps) = 93 Alignment score = 0.000000 
Cbren.WS247_285:69352-70853                TCAGATGATTCATCTGACGACGAAAAGAAACCAGCTATTAAGCCAACGCCGAAAGCAACTCCAGTCGCTGCCAAAAAGAAGGCCGAATCTTCC
                                           *********************************************************************************************
Consensus:
                                           TCAGATGATTCATCTGACGACGAAAAGAAACCAGCTATTAAGCCAACGCCGAAAGCAACTCCAGTCGCTGCCAAAAAGAAGGCCGAATCTTCC

TCAGATGATTCATCTGACGACGAAAAGAAACCAGCTATTAAGCCAACGCCGAAAGCAACTCCAGTCGCTGCCAAAAAGAAGGCCGAATCTTCC
>Cbren.WS247_Fam_225_90_1  Nr. of seq. 1 Alignment length(with gaps) = 90 Alignment score = 0.000000 
Cbren.WS247_155:211909-214481              GCCGGTATGACACAATAGCAGAGCTAGATTAACTAGAAAAAGCGTATATATTGATTATATAGAAAAAGGGTCCAGACAATCACGAATGAT
                                           ******************************************************************************************
Consensus:
                                           GCCGGTATGACACAATAGCAGAGCTAGATTAACTAGAAAAAGCGTATATATTGATTATATAGAAAAAGGGTCCAGACAATCACGAATGAT

GCCGGTATGACACAATAGCAGAGCTAGATTAACTAGAAAAAGCGTATATATTGATTATATAGAAAAAGGGTCCAGACAATCACGAATGAT
>Cbren.WS247_Fam_226_90_1  Nr. of seq. 1 Alignment length(with gaps) = 90 Alignment score = 0.000000 
Cbren.WS247_219:101271-102181              GTCTTCCACTGGAACTACTGGACAGTCGATGCATGAATTCGTGACTGGAAACTGGAATAGTGCTCCATCGATTGGTATGGACTTTGGAAT
                                           ******************************************************************************************
Consensus:
                                           GTCTTCCACTGGAACTACTGGACAGTCGATGCATGAATTCGTGACTGGAAACTGGAATAGTGCTCCATCGATTGGTATGGACTTTGGAAT

GTCTTCCACTGGAACTACTGGACAGTCGATGCATGAATTCGTGACTGGAAACTGGAATAGTGCTCCATCGATTGGTATGGACTTTGGAAT
>Cbren.WS247_Fam_227_86_1  Nr. of seq. 1 Alignment length(with gaps) = 86 Alignment score = 0.000000 
Cbren.WS247_1133:31-3724                   AATTTTTCAATCGAGAATACAGCACAAAATGATGAACTACAACGTATTGGATCAAATTATCACAAGTCTGGACCATTAGAAGCTCA
                                           **************************************************************************************
Consensus:
                                           AATTTTTCAATCGAGAATACAGCACAAAATGATGAACTACAACGTATTGGATCAAATTATCACAAGTCTGGACCATTAGAAGCTCA

AATTTTTCAATCGAGAATACAGCACAAAATGATGAACTACAACGTATTGGATCAAATTATCACAAGTCTGGACCATTAGAAGCTCA
>Cbren.WS247_Fam_228_84_1  Nr. of seq. 1 Alignment length(with gaps) = 84 Alignment score = 0.000000 
Cbren.WS247_2:2229011-2232336              CAGTCGAGGTGGACTCAGTCTGAGATGTGGTAGACTCAGGAGTAGTAGACGTCTGTTCAGTTGTCGAGGTTTCCGTAGTCGATT
                                           ************************************************************************************
Consensus:
                                           CAGTCGAGGTGGACTCAGTCTGAGATGTGGTAGACTCAGGAGTAGTAGACGTCTGTTCAGTTGTCGAGGTTTCCGTAGTCGATT

CAGTCGAGGTGGACTCAGTCTGAGATGTGGTAGACTCAGGAGTAGTAGACGTCTGTTCAGTTGTCGAGGTTTCCGTAGTCGATT
>Cbren.WS247_Fam_229_83_1  Nr. of seq. 1 Alignment length(with gaps) = 83 Alignment score = 0.000000 
Cbren.WS247_3:1499403-1501355              CGCATTGGTTTTTTCGAATGACGACAAATGGATTTGGCTAAAATCTTCGCCACATCCATCGCTATTCGACAAAATATCGTACC
                                           ***********************************************************************************
Consensus:
                                           CGCATTGGTTTTTTCGAATGACGACAAATGGATTTGGCTAAAATCTTCGCCACATCCATCGCTATTCGACAAAATATCGTACC

CGCATTGGTTTTTTCGAATGACGACAAATGGATTTGGCTAAAATCTTCGCCACATCCATCGCTATTCGACAAAATATCGTACC
>Cbren.WS247_Fam_230_81_1  Nr. of seq. 1 Alignment length(with gaps) = 81 Alignment score = 0.000000 
Cbren.WS247_2:2241483-2244064              TCACAAGGCTCTGTCGTAGTCTCGCAAGGTTCCGTGGTAGTCTCGGACAACGTGGAGTTCAGGCATGGCTCCGTTGATGTT
                                           *********************************************************************************
Consensus:
                                           TCACAAGGCTCTGTCGTAGTCTCGCAAGGTTCCGTGGTAGTCTCGGACAACGTGGAGTTCAGGCATGGCTCCGTTGATGTT

TCACAAGGCTCTGTCGTAGTCTCGCAAGGTTCCGTGGTAGTCTCGGACAACGTGGAGTTCAGGCATGGCTCCGTTGATGTT
>Cbren.WS247_Fam_231_81_1  Nr. of seq. 1 Alignment length(with gaps) = 81 Alignment score = 0.000000 
Cbren.WS247_8:1117719-1122272              ACTGGAACTCCAGTTACCGACGAAACAACATTGTCAACCGATGAAACTCCATATGGCACAAGATCCACAGCCACTGCTCCA
                                           *********************************************************************************
Consensus:
                                           ACTGGAACTCCAGTTACCGACGAAACAACATTGTCAACCGATGAAACTCCATATGGCACAAGATCCACAGCCACTGCTCCA

ACTGGAACTCCAGTTACCGACGAAACAACATTGTCAACCGATGAAACTCCATATGGCACAAGATCCACAGCCACTGCTCCA
>Cbren.WS247_Fam_232_74_1  Nr. of seq. 1 Alignment length(with gaps) = 74 Alignment score = 0.000000 
Cbren.WS247_11:1129528-1133116             GCCTCTACAAAGTCATCGGCAGGCAAAAAAGATGCAGGAGAGTTTGTAGAGGCCAAGACTACAAACTAAAAGCT
                                           **************************************************************************
Consensus:
                                           GCCTCTACAAAGTCATCGGCAGGCAAAAAAGATGCAGGAGAGTTTGTAGAGGCCAAGACTACAAACTAAAAGCT

GCCTCTACAAAGTCATCGGCAGGCAAAAAAGATGCAGGAGAGTTTGTAGAGGCCAAGACTACAAACTAAAAGCT
>Cbren.WS247_Fam_233_74_1  Nr. of seq. 1 Alignment length(with gaps) = 74 Alignment score = 0.000000 
Cbren.WS247_24:1196454-1197093             CATCTTGACTAGGAAGCCGCCTTAGCTGCTAAGACACCATCATATTTAGGGCGTCGCCTTAATTGTTAAGACAT
                                           **************************************************************************
Consensus:
                                           CATCTTGACTAGGAAGCCGCCTTAGCTGCTAAGACACCATCATATTTAGGGCGTCGCCTTAATTGTTAAGACAT

CATCTTGACTAGGAAGCCGCCTTAGCTGCTAAGACACCATCATATTTAGGGCGTCGCCTTAATTGTTAAGACAT
>Cbren.WS247_Fam_234_74_1  Nr. of seq. 1 Alignment length(with gaps) = 74 Alignment score = 0.000000 
Cbren.WS247_209:72633-73581                TAGGCTCCGCCCATTTTTTTTTTCAATATTTCAGTTTTGGGGCTGAAAATCAGTGTCTAAGGGTTGGGGGTAAC
                                           **************************************************************************
Consensus:
                                           TAGGCTCCGCCCATTTTTTTTTTCAATATTTCAGTTTTGGGGCTGAAAATCAGTGTCTAAGGGTTGGGGGTAAC

TAGGCTCCGCCCATTTTTTTTTTCAATATTTCAGTTTTGGGGCTGAAAATCAGTGTCTAAGGGTTGGGGGTAAC
>Cbren.WS247_Fam_235_74_1  Nr. of seq. 1 Alignment length(with gaps) = 74 Alignment score = 0.000000 
Cbren.WS247_304:51825-52710                GTACGCAAACACACTTTACACGAAATTGCAGAAAATTTGGTTTTGGTACGAATTGTCGTGGGATCTAGCGCCGG
                                           **************************************************************************
Consensus:
                                           GTACGCAAACACACTTTACACGAAATTGCAGAAAATTTGGTTTTGGTACGAATTGTCGTGGGATCTAGCGCCGG

GTACGCAAACACACTTTACACGAAATTGCAGAAAATTTGGTTTTGGTACGAATTGTCGTGGGATCTAGCGCCGG
>Cbren.WS247_Fam_236_72_1  Nr. of seq. 1 Alignment length(with gaps) = 72 Alignment score = 0.000000 
Cbren.WS247_34:647260-648558               TTTCAGCCTTGGTCTTGGCTTCGGCGTCCTTCTTGGTCTTTTCATCAGCCTCCTTCATGGCCTTGGCTTCAG
                                           ************************************************************************
Consensus:
                                           TTTCAGCCTTGGTCTTGGCTTCGGCGTCCTTCTTGGTCTTTTCATCAGCCTCCTTCATGGCCTTGGCTTCAG

TTTCAGCCTTGGTCTTGGCTTCGGCGTCCTTCTTGGTCTTTTCATCAGCCTCCTTCATGGCCTTGGCTTCAG
>Cbren.WS247_Fam_237_69_1  Nr. of seq. 1 Alignment length(with gaps) = 69 Alignment score = 0.000000 
Cbren.WS247_6:641323-642230                CAGGTTCTGGAGTAGATTGTTGAGTCTTGGACATGCTTTCTGTTGAACTCTTCCAACCAATTCGATGAA
                                           *********************************************************************
Consensus:
                                           CAGGTTCTGGAGTAGATTGTTGAGTCTTGGACATGCTTTCTGTTGAACTCTTCCAACCAATTCGATGAA

CAGGTTCTGGAGTAGATTGTTGAGTCTTGGACATGCTTTCTGTTGAACTCTTCCAACCAATTCGATGAA
>Cbren.WS247_Fam_238_69_1  Nr. of seq. 1 Alignment length(with gaps) = 69 Alignment score = 0.000000 
Cbren.WS247_6:652003-652910                TCAAATACTGTATTTCTCTGGAGGCAAGGATTCGATGACTTCATTCCGACCATATCCGAATTTGAATCA
                                           *********************************************************************
Consensus:
                                           TCAAATACTGTATTTCTCTGGAGGCAAGGATTCGATGACTTCATTCCGACCATATCCGAATTTGAATCA

TCAAATACTGTATTTCTCTGGAGGCAAGGATTCGATGACTTCATTCCGACCATATCCGAATTTGAATCA
>Cbren.WS247_Fam_239_69_1  Nr. of seq. 1 Alignment length(with gaps) = 69 Alignment score = 0.000000 
Cbren.WS247_277:45669-46645                AGTTGGATACGAAACTGTCCAAAGATTGTGTCGTGAAAAGTTCACCGAGCCAAAGTCAAATTGGACCCA
                                           *********************************************************************
Consensus:
                                           AGTTGGATACGAAACTGTCCAAAGATTGTGTCGTGAAAAGTTCACCGAGCCAAAGTCAAATTGGACCCA

AGTTGGATACGAAACTGTCCAAAGATTGTGTCGTGAAAAGTTCACCGAGCCAAAGTCAAATTGGACCCA
>Cbren.WS247_Fam_240_69_1  Nr. of seq. 1 Alignment length(with gaps) = 69 Alignment score = 0.000000 
Cbren.WS247_853:7419-8326                  AAGTTCTCGAATCTGGCACTTGTGATCTGCTGACGAAGAAGACATCCACCACTTGCCTTCCGAAAGCAA
                                           *********************************************************************
Consensus:
                                           AAGTTCTCGAATCTGGCACTTGTGATCTGCTGACGAAGAAGACATCCACCACTTGCCTTCCGAAAGCAA

AAGTTCTCGAATCTGGCACTTGTGATCTGCTGACGAAGAAGACATCCACCACTTGCCTTCCGAAAGCAA
>Cbren.WS247_Fam_241_68_1  Nr. of seq. 1 Alignment length(with gaps) = 68 Alignment score = 0.000000 
Cbren.WS247_993:5957-6656                  CCCTGCCCCAGATTCTGTCTGGGATTATCCGGGGATTTACGCTGAAGACGAGAAACAACTATTCGGTG
                                           ********************************************************************
Consensus:
                                           CCCTGCCCCAGATTCTGTCTGGGATTATCCGGGGATTTACGCTGAAGACGAGAAACAACTATTCGGTG

CCCTGCCCCAGATTCTGTCTGGGATTATCCGGGGATTTACGCTGAAGACGAGAAACAACTATTCGGTG
>Cbren.WS247_Fam_242_63_1  Nr. of seq. 1 Alignment length(with gaps) = 63 Alignment score = 0.000000 
Cbren.WS247_46:157510-158150               CCATCATCGGTGGATAACCCTGGAATGGTGGATTCTGAGCATCCTGACGTTGTTGCGGGGGCA
                                           ***************************************************************
Consensus:
                                           CCATCATCGGTGGATAACCCTGGAATGGTGGATTCTGAGCATCCTGACGTTGTTGCGGGGGCA

CCATCATCGGTGGATAACCCTGGAATGGTGGATTCTGAGCATCCTGACGTTGTTGCGGGGGCA
>Cbren.WS247_Fam_243_63_1  Nr. of seq. 1 Alignment length(with gaps) = 63 Alignment score = 0.000000 
Cbren.WS247_222:34855-37851                GACGCAGAGAAACGAAAATGCCTACGGGTCTGCGCTCTCTACTAGTAGTGACAGCTATTGCGA
                                           ***************************************************************
Consensus:
                                           GACGCAGAGAAACGAAAATGCCTACGGGTCTGCGCTCTCTACTAGTAGTGACAGCTATTGCGA

GACGCAGAGAAACGAAAATGCCTACGGGTCTGCGCTCTCTACTAGTAGTGACAGCTATTGCGA
>Cbren.WS247_Fam_244_58_1  Nr. of seq. 1 Alignment length(with gaps) = 58 Alignment score = 0.000000 
Cbren.WS247_115:228716-231089              CTAGGTCACCAAATCTAGAAAGTTAGGCCGATGGACTAATTTTCCAGGATTTGGATTT
                                           **********************************************************
Consensus:
                                           CTAGGTCACCAAATCTAGAAAGTTAGGCCGATGGACTAATTTTCCAGGATTTGGATTT

CTAGGTCACCAAATCTAGAAAGTTAGGCCGATGGACTAATTTTCCAGGATTTGGATTT
>Cbren.WS247_Fam_245_57_1  Nr. of seq. 1 Alignment length(with gaps) = 57 Alignment score = 0.000000 
Cbren.WS247_2:2206546-2208319              TAGACTCTGTCGATTGAGTACTGAAGGTTGAATCAGAGATTGTAGTATCAGTGAATG
                                           *********************************************************
Consensus:
                                           TAGACTCTGTCGATTGAGTACTGAAGGTTGAATCAGAGATTGTAGTATCAGTGAATG

TAGACTCTGTCGATTGAGTACTGAAGGTTGAATCAGAGATTGTAGTATCAGTGAATG
>Cbren.WS247_Fam_246_56_1  Nr. of seq. 1 Alignment length(with gaps) = 56 Alignment score = 0.000000 
Cbren.WS247_11:506784-507772               GGGAATTCAAAATTTCGAAACTTTTGGTGGAAATTTAAAACTTCGAAACTTTTGGC
                                           ********************************************************
Consensus:
                                           GGGAATTCAAAATTTCGAAACTTTTGGTGGAAATTTAAAACTTCGAAACTTTTGGC

GGGAATTCAAAATTTCGAAACTTTTGGTGGAAATTTAAAACTTCGAAACTTTTGGC
>Cbren.WS247_Fam_247_55_1  Nr. of seq. 1 Alignment length(with gaps) = 55 Alignment score = 0.000000 
Cbren.WS247_46:111415-115285               TCTGCGCTCTCCCATACTTACCGGAGAGAGCGCAGACAGCTAGACGCTCTGGCCG
                                           *******************************************************
Consensus:
                                           TCTGCGCTCTCCCATACTTACCGGAGAGAGCGCAGACAGCTAGACGCTCTGGCCG

TCTGCGCTCTCCCATACTTACCGGAGAGAGCGCAGACAGCTAGACGCTCTGGCCG
>Cbren.WS247_Fam_248_55_1  Nr. of seq. 1 Alignment length(with gaps) = 55 Alignment score = 0.000000 
Cbren.WS247_267:60533-64324                GATAATGAAACAAACATGCCTTTGATTATACTCATTCAAACCGTTATGATCAGGA
                                           *******************************************************
Consensus:
                                           GATAATGAAACAAACATGCCTTTGATTATACTCATTCAAACCGTTATGATCAGGA

GATAATGAAACAAACATGCCTTTGATTATACTCATTCAAACCGTTATGATCAGGA
>Cbren.WS247_Fam_249_54_1  Nr. of seq. 1 Alignment length(with gaps) = 54 Alignment score = 0.000000 
Cbren.WS247_33:633978-635344               TTTGGTGGTGATCCATCCAGATCGATAACCTCTCTTGGGTTGAGCTGGAGCAAG
                                           ******************************************************
Consensus:
                                           TTTGGTGGTGATCCATCCAGATCGATAACCTCTCTTGGGTTGAGCTGGAGCAAG

TTTGGTGGTGATCCATCCAGATCGATAACCTCTCTTGGGTTGAGCTGGAGCAAG
>Cbren.WS247_Fam_250_51_1  Nr. of seq. 1 Alignment length(with gaps) = 51 Alignment score = 0.000000 
Cbren.WS247_21:1055521-1056245             AAGAAGATCGGGTGGTCGACAAGGTCATCGGTTCGCTAGACTGGACTGGTG
                                           ***************************************************
Consensus:
                                           AAGAAGATCGGGTGGTCGACAAGGTCATCGGTTCGCTAGACTGGACTGGTG

AAGAAGATCGGGTGGTCGACAAGGTCATCGGTTCGCTAGACTGGACTGGTG
>Cbren.WS247_Fam_251_49_1  Nr. of seq. 1 Alignment length(with gaps) = 49 Alignment score = 0.000000 
Cbren.WS247_51:145189-145802               AAACTAGGCAATCAAACTAGTTTTGTGGTTTCTAGGCCATCGGTTGGAA
                                           *************************************************
Consensus:
                                           AAACTAGGCAATCAAACTAGTTTTGTGGTTTCTAGGCCATCGGTTGGAA

AAACTAGGCAATCAAACTAGTTTTGTGGTTTCTAGGCCATCGGTTGGAA
>Cbren.WS247_Fam_252_48_1  Nr. of seq. 1 Alignment length(with gaps) = 48 Alignment score = 0.000000 
Cbren.WS247_3:673825-674699                ACACTCCTCGCCATCTCCAGCGAAGAACGAGTCCGACTGCTGGACGCG
                                           ************************************************
Consensus:
                                           ACACTCCTCGCCATCTCCAGCGAAGAACGAGTCCGACTGCTGGACGCG

ACACTCCTCGCCATCTCCAGCGAAGAACGAGTCCGACTGCTGGACGCG
>Cbren.WS247_Fam_253_48_1  Nr. of seq. 1 Alignment length(with gaps) = 48 Alignment score = 0.000000 
Cbren.WS247_161:76363-77255                ATGGCTCGGGATGGAAGGAGGAGGACGACAACAACGACTGGATCATGG
                                           ************************************************
Consensus:
                                           ATGGCTCGGGATGGAAGGAGGAGGACGACAACAACGACTGGATCATGG

ATGGCTCGGGATGGAAGGAGGAGGACGACAACAACGACTGGATCATGG
>Cbren.WS247_Fam_254_48_1  Nr. of seq. 1 Alignment length(with gaps) = 48 Alignment score = 0.000000 
Cbren.WS247_2268:93-1928                   TCCTTTTTGGCCTTGGCCTCAGTATCAGCCTTGGTCTTTGCTTCAGCG
                                           ************************************************
Consensus:
                                           TCCTTTTTGGCCTTGGCCTCAGTATCAGCCTTGGTCTTTGCTTCAGCG

TCCTTTTTGGCCTTGGCCTCAGTATCAGCCTTGGTCTTTGCTTCAGCG
>Cbren.WS247_Fam_255_47_1  Nr. of seq. 1 Alignment length(with gaps) = 47 Alignment score = 0.000000 
Cbren.WS247_75:206605-207281               GTTTCTCTGCGCTCTAACTCCATGACGCAGAGAAGTCAGACACTCTC
                                           ***********************************************
Consensus:
                                           GTTTCTCTGCGCTCTAACTCCATGACGCAGAGAAGTCAGACACTCTC

GTTTCTCTGCGCTCTAACTCCATGACGCAGAGAAGTCAGACACTCTC
>Cbren.WS247_Fam_256_45_1  Nr. of seq. 1 Alignment length(with gaps) = 45 Alignment score = 0.000000 
Cbren.WS247_36:426733-428198               GGACCACCAGGACCTCAAGGAGGACGTGGACAAGGCCCAGACTTC
                                           *********************************************
Consensus:
                                           GGACCACCAGGACCTCAAGGAGGACGTGGACAAGGCCCAGACTTC

GGACCACCAGGACCTCAAGGAGGACGTGGACAAGGCCCAGACTTC
>Cbren.WS247_Fam_257_45_1  Nr. of seq. 1 Alignment length(with gaps) = 45 Alignment score = 0.000000 
Cbren.WS247_86:199541-201529               CCTGACCAGAACAGGCCAGGCAGGGCTGGTCCAGGCTAGTCCAGG
                                           *********************************************
Consensus:
                                           CCTGACCAGAACAGGCCAGGCAGGGCTGGTCCAGGCTAGTCCAGG

CCTGACCAGAACAGGCCAGGCAGGGCTGGTCCAGGCTAGTCCAGG
>Cbren.WS247_Fam_258_43_1  Nr. of seq. 1 Alignment length(with gaps) = 43 Alignment score = 0.000000 
Cbren.WS247_139:118042-118689              TTTGGTTTTTAGGCCTAAACTTTCGAATTTTTGGGACTAAACT
                                           *******************************************
Consensus:
                                           TTTGGTTTTTAGGCCTAAACTTTCGAATTTTTGGGACTAAACT

TTTGGTTTTTAGGCCTAAACTTTCGAATTTTTGGGACTAAACT
>Cbren.WS247_Fam_259_41_1  Nr. of seq. 1 Alignment length(with gaps) = 41 Alignment score = 0.000000 
Cbren.WS247_1078:1797-2957                 CTGACGATTGCTCAGTATTGCACCTAAAAACACTCGTTTTT
                                           *****************************************
Consensus:
                                           CTGACGATTGCTCAGTATTGCACCTAAAAACACTCGTTTTT

CTGACGATTGCTCAGTATTGCACCTAAAAACACTCGTTTTT
>Cbren.WS247_Fam_260_40_1  Nr. of seq. 1 Alignment length(with gaps) = 40 Alignment score = 0.000000 
Cbren.WS247_17:9688-10169                  TTTCCGTTTCCGTTTCCGGCGGAAATATTTTTCTGGAAAT
                                           ****************************************
Consensus:
                                           TTTCCGTTTCCGTTTCCGGCGGAAATATTTTTCTGGAAAT

TTTCCGTTTCCGTTTCCGGCGGAAATATTTTTCTGGAAAT
>Cbren.WS247_Fam_261_40_1  Nr. of seq. 1 Alignment length(with gaps) = 40 Alignment score = 0.000000 
Cbren.WS247_230:178694-183293              GTAGTGACGTAGGGACGTAGGCACGTAGGCTCGTAGGCAT
                                           ****************************************
Consensus:
                                           GTAGTGACGTAGGGACGTAGGCACGTAGGCTCGTAGGCAT

GTAGTGACGTAGGGACGTAGGCACGTAGGCTCGTAGGCAT
>Cbren.WS247_Fam_262_40_1  Nr. of seq. 1 Alignment length(with gaps) = 40 Alignment score = 0.000000 
Cbren.WS247_301:35717-36573                TGGGCGGGGCTTAGACTGCAACTCCGCTCCTTTTCGAATG
                                           ****************************************
Consensus:
                                           TGGGCGGGGCTTAGACTGCAACTCCGCTCCTTTTCGAATG

TGGGCGGGGCTTAGACTGCAACTCCGCTCCTTTTCGAATG
>Cbren.WS247_Fam_263_40_1  Nr. of seq. 1 Alignment length(with gaps) = 40 Alignment score = 0.000000 
Cbren.WS247_588:37080-37453                GGATGTCCGGATGTCCAGGAATCTGTCTGTCTGTACTCCA
                                           ****************************************
Consensus:
                                           GGATGTCCGGATGTCCAGGAATCTGTCTGTCTGTACTCCA

GGATGTCCGGATGTCCAGGAATCTGTCTGTCTGTACTCCA
>Cbren.WS247_Fam_264_39_1  Nr. of seq. 1 Alignment length(with gaps) = 39 Alignment score = 0.000000 
Cbren.WS247_29:502869-511033               GATGCTTCAGTGACGGCTGCGGTGGTGGTCTCTTCTCCT
                                           ***************************************
Consensus:
                                           GATGCTTCAGTGACGGCTGCGGTGGTGGTCTCTTCTCCT

GATGCTTCAGTGACGGCTGCGGTGGTGGTCTCTTCTCCT
>Cbren.WS247_Fam_265_39_1  Nr. of seq. 1 Alignment length(with gaps) = 39 Alignment score = 0.000000 
Cbren.WS247_46:329675-330233               GATGTGCAGGTTCCTATCACTGCAGTAACTATATAGTTA
                                           ***************************************
Consensus:
                                           GATGTGCAGGTTCCTATCACTGCAGTAACTATATAGTTA

GATGTGCAGGTTCCTATCACTGCAGTAACTATATAGTTA
>Cbren.WS247_Fam_266_39_1  Nr. of seq. 1 Alignment length(with gaps) = 39 Alignment score = 0.000000 
Cbren.WS247_52:507049-507539               TTCCAGAAAGTTCCAGAACCTCCAGGAAAGCTCCAAAAG
                                           ***************************************
Consensus:
                                           TTCCAGAAAGTTCCAGAACCTCCAGGAAAGCTCCAAAAG

TTCCAGAAAGTTCCAGAACCTCCAGGAAAGCTCCAAAAG
>Cbren.WS247_Fam_267_39_1  Nr. of seq. 1 Alignment length(with gaps) = 39 Alignment score = 0.000000 
Cbren.WS247_91:46070-46600                 TCCGGATATCCGGATATCAAGATAACAAAAGTCTGTGTG
                                           ***************************************
Consensus:
                                           TCCGGATATCCGGATATCAAGATAACAAAAGTCTGTGTG

TCCGGATATCCGGATATCAAGATAACAAAAGTCTGTGTG
>Cbren.WS247_Fam_268_39_1  Nr. of seq. 1 Alignment length(with gaps) = 39 Alignment score = 0.000000 
Cbren.WS247_219:141324-141744              CAGGCCTATTCGGGCTGCTCCAGGACAATTCAAACTAAA
                                           ***************************************
Consensus:
                                           CAGGCCTATTCGGGCTGCTCCAGGACAATTCAAACTAAA

CAGGCCTATTCGGGCTGCTCCAGGACAATTCAAACTAAA
>Cbren.WS247_Fam_269_39_1  Nr. of seq. 1 Alignment length(with gaps) = 39 Alignment score = 0.000000 
Cbren.WS247_228:158581-159637              GGTTACTAACCTGCAAGATTTTTTTCTGATTTTCTAGCA
                                           ***************************************
Consensus:
                                           GGTTACTAACCTGCAAGATTTTTTTCTGATTTTCTAGCA

GGTTACTAACCTGCAAGATTTTTTTCTGATTTTCTAGCA
>Cbren.WS247_Fam_270_37_1  Nr. of seq. 1 Alignment length(with gaps) = 37 Alignment score = 0.000000 
Cbren.WS247_1200:1485-2204                 GACACCACCCTCTGGCGCCCGTCTCCACCCTCAGCGA
                                           *************************************
Consensus:
                                           GACACCACCCTCTGGCGCCCGTCTCCACCCTCAGCGA

GACACCACCCTCTGGCGCCCGTCTCCACCCTCAGCGA
>Cbren.WS247_Fam_271_36_1  Nr. of seq. 1 Alignment length(with gaps) = 36 Alignment score = 0.000000 
Cbren.WS247_15:226865-228678               CCGCCCACTTCAATCTGAATCGAAGTTTGTTAGGCT
                                           ************************************
Consensus:
                                           CCGCCCACTTCAATCTGAATCGAAGTTTGTTAGGCT

CCGCCCACTTCAATCTGAATCGAAGTTTGTTAGGCT
>Cbren.WS247_Fam_272_36_1  Nr. of seq. 1 Alignment length(with gaps) = 36 Alignment score = 0.000000 
Cbren.WS247_46:502191-502706               GCGCTCTATTGAGAATATTGGGAAATTCGAGAAAAT
                                           ************************************
Consensus:
                                           GCGCTCTATTGAGAATATTGGGAAATTCGAGAAAAT

GCGCTCTATTGAGAATATTGGGAAATTCGAGAAAAT
>Cbren.WS247_Fam_273_36_1  Nr. of seq. 1 Alignment length(with gaps) = 36 Alignment score = 0.000000 
Cbren.WS247_163:20195-20797                GTCCGGATGTCCTATTGCCTGTTTTTCTGTCTGTAT
                                           ************************************
Consensus:
                                           GTCCGGATGTCCTATTGCCTGTTTTTCTGTCTGTAT

GTCCGGATGTCCTATTGCCTGTTTTTCTGTCTGTAT
>Cbren.WS247_Fam_274_36_1  Nr. of seq. 1 Alignment length(with gaps) = 36 Alignment score = 0.000000 
Cbren.WS247_180:48009-49932                ATTGACAATTTCCAGAAAACCATGCAAAAGCGCTCT
                                           ************************************
Consensus:
                                           ATTGACAATTTCCAGAAAACCATGCAAAAGCGCTCT

ATTGACAATTTCCAGAAAACCATGCAAAAGCGCTCT
>Cbren.WS247_Fam_275_36_1  Nr. of seq. 1 Alignment length(with gaps) = 36 Alignment score = 0.000000 
Cbren.WS247_1037:8801-9546                 CCGAGCCGACTACCACCACTGTCCCGACGACTACTA
                                           ************************************
Consensus:
                                           CCGAGCCGACTACCACCACTGTCCCGACGACTACTA

CCGAGCCGACTACCACCACTGTCCCGACGACTACTA
>Cbren.WS247_Fam_276_36_1  Nr. of seq. 1 Alignment length(with gaps) = 36 Alignment score = 0.000000 
Cbren.WS247_2059:560-2075                  TCCGGATGTCCGGATGTCTGTCTGTGGGTAGGTTTA
                                           ************************************
Consensus:
                                           TCCGGATGTCCGGATGTCTGTCTGTGGGTAGGTTTA

TCCGGATGTCCGGATGTCTGTCTGTGGGTAGGTTTA
>Cbren.WS247_Fam_277_35_1  Nr. of seq. 1 Alignment length(with gaps) = 35 Alignment score = 0.000000 
Cbren.WS247_214:10683-12047                TACTGTAGCTGGCTTCCTGCCTATCCTACCAGGAT
                                           ***********************************
Consensus:
                                           TACTGTAGCTGGCTTCCTGCCTATCCTACCAGGAT

TACTGTAGCTGGCTTCCTGCCTATCCTACCAGGAT
>Cbren.WS247_Fam_278_34_1  Nr. of seq. 1 Alignment length(with gaps) = 34 Alignment score = 0.000000 
Cbren.WS247_194:90484-91582                TTTGTTCCCGGAACGAAAATATAGACTGCTAAAA
                                           **********************************
Consensus:
                                           TTTGTTCCCGGAACGAAAATATAGACTGCTAAAA

TTTGTTCCCGGAACGAAAATATAGACTGCTAAAA
>Cbren.WS247_Fam_279_33_1  Nr. of seq. 1 Alignment length(with gaps) = 33 Alignment score = 0.000000 
Cbren.WS247_586:4471-5003                  CTATTTTCTCAAGCGCTACTGGGTGTTCGACTG
                                           *********************************
Consensus:
                                           CTATTTTCTCAAGCGCTACTGGGTGTTCGACTG

CTATTTTCTCAAGCGCTACTGGGTGTTCGACTG
>Cbren.WS247_Fam_280_32_1  Nr. of seq. 1 Alignment length(with gaps) = 32 Alignment score = 0.000000 
Cbren.WS247_9:512818-513182                ATGGTTTTTACAAATGAAAAAACATAAAACTC
                                           ********************************
Consensus:
                                           ATGGTTTTTACAAATGAAAAAACATAAAACTC

ATGGTTTTTACAAATGAAAAAACATAAAACTC
>Cbren.WS247_Fam_281_32_1  Nr. of seq. 1 Alignment length(with gaps) = 32 Alignment score = 0.000000 
Cbren.WS247_47:37102-37505                 GGCCTAGGATTTTTCTAGGCCACCGGGACCAT
                                           ********************************
Consensus:
                                           GGCCTAGGATTTTTCTAGGCCACCGGGACCAT

GGCCTAGGATTTTTCTAGGCCACCGGGACCAT
>Cbren.WS247_Fam_282_32_1  Nr. of seq. 1 Alignment length(with gaps) = 32 Alignment score = 0.000000 
Cbren.WS247_657:38344-38738                GAAACCGCGACATTTCGTAACCGAGACATTCC
                                           ********************************
Consensus:
                                           GAAACCGCGACATTTCGTAACCGAGACATTCC

GAAACCGCGACATTTCGTAACCGAGACATTCC
>Cbren.WS247_Fam_283_31_1  Nr. of seq. 1 Alignment length(with gaps) = 31 Alignment score = 0.000000 
Cbren.WS247_132:229091-232892              AGGGTCTAGGGTCCAGGGTAGCCTAGGTCCC
                                           *******************************
Consensus:
                                           AGGGTCTAGGGTCCAGGGTAGCCTAGGTCCC

AGGGTCTAGGGTCCAGGGTAGCCTAGGTCCC
>Cbren.WS247_Fam_284_31_1  Nr. of seq. 1 Alignment length(with gaps) = 31 Alignment score = 0.000000 
Cbren.WS247_1200:7755-9682                 TTTATTCGAGTGCAAAGTGAGTTCATATATT
                                           *******************************
Consensus:
                                           TTTATTCGAGTGCAAAGTGAGTTCATATATT

TTTATTCGAGTGCAAAGTGAGTTCATATATT
>Cbren.WS247_Fam_285_30_1  Nr. of seq. 1 Alignment length(with gaps) = 30 Alignment score = 0.000000 
Cbren.WS247_4:710371-710787                TAAGCCTAAGATTATGAAGTAGTTCAAGCG
                                           ******************************
Consensus:
                                           TAAGCCTAAGATTATGAAGTAGTTCAAGCG

TAAGCCTAAGATTATGAAGTAGTTCAAGCG
>Cbren.WS247_Fam_286_30_1  Nr. of seq. 1 Alignment length(with gaps) = 30 Alignment score = 0.000000 
Cbren.WS247_10:1609406-1615712             GTCGTTGGAACAGTAGTGGTAGCCACAGTT
                                           ******************************
Consensus:
                                           GTCGTTGGAACAGTAGTGGTAGCCACAGTT

GTCGTTGGAACAGTAGTGGTAGCCACAGTT
>Cbren.WS247_Fam_287_30_1  Nr. of seq. 1 Alignment length(with gaps) = 30 Alignment score = 0.000000 
Cbren.WS247_94:473829-474229               CCGCTTGATGAAGAAGTTTCTGAGACTGAG
                                           ******************************
Consensus:
                                           CCGCTTGATGAAGAAGTTTCTGAGACTGAG

CCGCTTGATGAAGAAGTTTCTGAGACTGAG
>Cbren.WS247_Fam_288_30_1  Nr. of seq. 1 Alignment length(with gaps) = 30 Alignment score = 0.000000 
Cbren.WS247_131:183246-183556              CCTAAGCCTAAGCCTAAGCTTCAGTCGTGA
                                           ******************************
Consensus:
                                           CCTAAGCCTAAGCCTAAGCTTCAGTCGTGA

CCTAAGCCTAAGCCTAAGCTTCAGTCGTGA
>Cbren.WS247_Fam_289_30_1  Nr. of seq. 1 Alignment length(with gaps) = 30 Alignment score = 0.000000 
Cbren.WS247_145:334849-335279              TAAAAAGTGACTCCTCCATGTAAGTGACCA
                                           ******************************
Consensus:
                                           TAAAAAGTGACTCCTCCATGTAAGTGACCA

TAAAAAGTGACTCCTCCATGTAAGTGACCA
>Cbren.WS247_Fam_290_30_1  Nr. of seq. 1 Alignment length(with gaps) = 30 Alignment score = 0.000000 
Cbren.WS247_177:133852-135610              TTTGGGAATGATTAGGTGCCGAGGGAAAGT
                                           ******************************
Consensus:
                                           TTTGGGAATGATTAGGTGCCGAGGGAAAGT

TTTGGGAATGATTAGGTGCCGAGGGAAAGT
>Cbren.WS247_Fam_291_30_1  Nr. of seq. 1 Alignment length(with gaps) = 30 Alignment score = 0.000000 
Cbren.WS247_352:98446-98920                AAGTTGCCCAATGCTCGGCAAGCAAAAGAC
                                           ******************************
Consensus:
                                           AAGTTGCCCAATGCTCGGCAAGCAAAAGAC

AAGTTGCCCAATGCTCGGCAAGCAAAAGAC
>Cbren.WS247_Fam_292_30_1  Nr. of seq. 1 Alignment length(with gaps) = 30 Alignment score = 0.000000 
Cbren.WS247_478:3964-4634                  TAAGCCTAAATCTATACCTAAGCCGGGGTC
                                           ******************************
Consensus:
                                           TAAGCCTAAATCTATACCTAAGCCGGGGTC

TAAGCCTAAATCTATACCTAAGCCGGGGTC
>Cbren.WS247_Fam_293_29_1  Nr. of seq. 1 Alignment length(with gaps) = 29 Alignment score = 0.000000 
Cbren.WS247_30:454711-455637               GCCTAAACAGCCTAAATCGGCCCAAATCG
                                           *****************************
Consensus:
                                           GCCTAAACAGCCTAAATCGGCCCAAATCG

GCCTAAACAGCCTAAATCGGCCCAAATCG
>Cbren.WS247_Fam_294_29_1  Nr. of seq. 1 Alignment length(with gaps) = 29 Alignment score = 0.000000 
Cbren.WS247_46:373694-374690               GCAGACCAGACGGTAAAAATTGGAGCTAA
                                           *****************************
Consensus:
                                           GCAGACCAGACGGTAAAAATTGGAGCTAA

GCAGACCAGACGGTAAAAATTGGAGCTAA
>Cbren.WS247_Fam_295_29_1  Nr. of seq. 1 Alignment length(with gaps) = 29 Alignment score = 0.000000 
Cbren.WS247_49:53397-53964                 TTTGGGTCTGCTTATTATTTCCCATACCG
                                           *****************************
Consensus:
                                           TTTGGGTCTGCTTATTATTTCCCATACCG

TTTGGGTCTGCTTATTATTTCCCATACCG
>Cbren.WS247_Fam_296_29_1  Nr. of seq. 1 Alignment length(with gaps) = 29 Alignment score = 0.000000 
Cbren.WS247_57:23933-25922                 TCAACTGCTATGAAATCTTCTGCTATATC
                                           *****************************
Consensus:
                                           TCAACTGCTATGAAATCTTCTGCTATATC

TCAACTGCTATGAAATCTTCTGCTATATC
>Cbren.WS247_Fam_297_29_1  Nr. of seq. 1 Alignment length(with gaps) = 29 Alignment score = 0.000000 
Cbren.WS247_110:218217-218507              TCTGGAAGTTCTGGAAGGTCCTAGAAGTT
                                           *****************************
Consensus:
                                           TCTGGAAGTTCTGGAAGGTCCTAGAAGTT

TCTGGAAGTTCTGGAAGGTCCTAGAAGTT
>Cbren.WS247_Fam_298_29_1  Nr. of seq. 1 Alignment length(with gaps) = 29 Alignment score = 0.000000 
Cbren.WS247_680:46573-46902                AAGTGCCGCTTCCAGGCGTCATGATCCAA
                                           *****************************
Consensus:
                                           AAGTGCCGCTTCCAGGCGTCATGATCCAA

AAGTGCCGCTTCCAGGCGTCATGATCCAA
>Cbren.WS247_Fam_299_28_1  Nr. of seq. 1 Alignment length(with gaps) = 28 Alignment score = 0.000000 
Cbren.WS247_18:152893-153183               TCAAATTCCTTGCTGGAACTTTAAAATT
                                           ****************************
Consensus:
                                           TCAAATTCCTTGCTGGAACTTTAAAATT

TCAAATTCCTTGCTGGAACTTTAAAATT
>Cbren.WS247_Fam_300_28_1  Nr. of seq. 1 Alignment length(with gaps) = 28 Alignment score = 0.000000 
Cbren.WS247_78:59462-60148                 AAAAAGCTGAAATTTTGGAGGAAACTGG
                                           ****************************
Consensus:
                                           AAAAAGCTGAAATTTTGGAGGAAACTGG

AAAAAGCTGAAATTTTGGAGGAAACTGG
>Cbren.WS247_Fam_301_28_1  Nr. of seq. 1 Alignment length(with gaps) = 28 Alignment score = 0.000000 
Cbren.WS247_105:222239-223849              AGAAAAAAAGAGAATCAAATTAAAATAG
                                           ****************************
Consensus:
                                           AGAAAAAAAGAGAATCAAATTAAAATAG

AGAAAAAAAGAGAATCAAATTAAAATAG
>Cbren.WS247_Fam_302_28_1  Nr. of seq. 1 Alignment length(with gaps) = 28 Alignment score = 0.000000 
Cbren.WS247_309:97898-99602                AGGTGGCTCCACTCCTCACAGGTCCCCA
                                           ****************************
Consensus:
                                           AGGTGGCTCCACTCCTCACAGGTCCCCA

AGGTGGCTCCACTCCTCACAGGTCCCCA
>Cbren.WS247_Fam_303_27_1  Nr. of seq. 1 Alignment length(with gaps) = 27 Alignment score = 0.000000 
Cbren.WS247_245:132919-134954              ACTGATTTTCGAGAAAATTTCGCAAAA
                                           ***************************
Consensus:
                                           ACTGATTTTCGAGAAAATTTCGCAAAA

ACTGATTTTCGAGAAAATTTCGCAAAA
>Cbren.WS247_Fam_304_27_1  Nr. of seq. 1 Alignment length(with gaps) = 27 Alignment score = 0.000000 
Cbren.WS247_307:106875-107209              TCCTGAACCACCTGGAGTTCCTGGACT
                                           ***************************
Consensus:
                                           TCCTGAACCACCTGGAGTTCCTGGACT

TCCTGAACCACCTGGAGTTCCTGGACT
>Cbren.WS247_Fam_305_27_1  Nr. of seq. 1 Alignment length(with gaps) = 27 Alignment score = 0.000000 
Cbren.WS247_620:24657-25250                AAGTCCGATCCGGTCTATTTCGTCCCA
                                           ***************************
Consensus:
                                           AAGTCCGATCCGGTCTATTTCGTCCCA

AAGTCCGATCCGGTCTATTTCGTCCCA
>Cbren.WS247_Fam_306_25_1  Nr. of seq. 1 Alignment length(with gaps) = 25 Alignment score = 0.000000 
Cbren.WS247_176:22260-22871                TTTTCGAAAATTTTTCGGACCAAAT
                                           *************************
Consensus:
                                           TTTTCGAAAATTTTTCGGACCAAAT

TTTTCGAAAATTTTTCGGACCAAAT
>Cbren.WS247_Fam_307_24_1  Nr. of seq. 1 Alignment length(with gaps) = 24 Alignment score = 0.000000 
Cbren.WS247_3:2071389-2071799              CCAGAAAAAAAAGAATTCCGTAAG
                                           ************************
Consensus:
                                           CCAGAAAAAAAAGAATTCCGTAAG

CCAGAAAAAAAAGAATTCCGTAAG
>Cbren.WS247_Fam_308_24_1  Nr. of seq. 1 Alignment length(with gaps) = 24 Alignment score = 0.000000 
Cbren.WS247_18:137206-137984               TAGGACTAAAACACCCGGCTGTTT
                                           ************************
Consensus:
                                           TAGGACTAAAACACCCGGCTGTTT

TAGGACTAAAACACCCGGCTGTTT
>Cbren.WS247_Fam_309_24_1  Nr. of seq. 1 Alignment length(with gaps) = 24 Alignment score = 0.000000 
Cbren.WS247_23:114449-115035               ATGGCTCATGGTGGTCAAAGTCTG
                                           ************************
Consensus:
                                           ATGGCTCATGGTGGTCAAAGTCTG

ATGGCTCATGGTGGTCAAAGTCTG
>Cbren.WS247_Fam_310_24_1  Nr. of seq. 1 Alignment length(with gaps) = 24 Alignment score = 0.000000 
Cbren.WS247_30:515823-516197               ACATTCGGACAACTGCATATTTGG
                                           ************************
Consensus:
                                           ACATTCGGACAACTGCATATTTGG

ACATTCGGACAACTGCATATTTGG
>Cbren.WS247_Fam_311_24_1  Nr. of seq. 1 Alignment length(with gaps) = 24 Alignment score = 0.000000 
Cbren.WS247_52:35325-35743                 AACCGATGCTCTAAGATCTCCGGC
                                           ************************
Consensus:
                                           AACCGATGCTCTAAGATCTCCGGC

AACCGATGCTCTAAGATCTCCGGC
>Cbren.WS247_Fam_312_24_1  Nr. of seq. 1 Alignment length(with gaps) = 24 Alignment score = 0.000000 
Cbren.WS247_115:285539-286125              TTACGACCGGAATCCCACCGGGAA
                                           ************************
Consensus:
                                           TTACGACCGGAATCCCACCGGGAA

TTACGACCGGAATCCCACCGGGAA
>Cbren.WS247_Fam_313_24_1  Nr. of seq. 1 Alignment length(with gaps) = 24 Alignment score = 0.000000 
Cbren.WS247_192:125228-125448              AAATCTGAAAAATCTGGCGTTGCG
                                           ************************
Consensus:
                                           AAATCTGAAAAATCTGGCGTTGCG

AAATCTGAAAAATCTGGCGTTGCG
>Cbren.WS247_Fam_314_24_1  Nr. of seq. 1 Alignment length(with gaps) = 24 Alignment score = 0.000000 
Cbren.WS247_205:18441-19003                AGTTGGCGGAATTCCTGGTTGTCC
                                           ************************
Consensus:
                                           AGTTGGCGGAATTCCTGGTTGTCC

AGTTGGCGGAATTCCTGGTTGTCC
>Cbren.WS247_Fam_315_24_1  Nr. of seq. 1 Alignment length(with gaps) = 24 Alignment score = 0.000000 
Cbren.WS247_301:15919-16239                AGCAATAGCAGTTGATCAGCCTGT
                                           ************************
Consensus:
                                           AGCAATAGCAGTTGATCAGCCTGT

AGCAATAGCAGTTGATCAGCCTGT
>Cbren.WS247_Fam_316_24_1  Nr. of seq. 1 Alignment length(with gaps) = 24 Alignment score = 0.000000 
Cbren.WS247_313:9678-10511                 GATATCTGGACGCTCGAAAATTGA
                                           ************************
Consensus:
                                           GATATCTGGACGCTCGAAAATTGA

GATATCTGGACGCTCGAAAATTGA
>Cbren.WS247_Fam_317_23_1  Nr. of seq. 1 Alignment length(with gaps) = 23 Alignment score = 0.000000 
Cbren.WS247_15:538493-539250               GGCAGCTTGCCCACTTTCCTTCC
                                           ***********************
Consensus:
                                           GGCAGCTTGCCCACTTTCCTTCC

GGCAGCTTGCCCACTTTCCTTCC
>Cbren.WS247_Fam_318_22_1  Nr. of seq. 1 Alignment length(with gaps) = 22 Alignment score = 0.000000 
Cbren.WS247_12:917575-917972               TTTTCAGGCTGTTGTCTGCGTT
                                           **********************
Consensus:
                                           TTTTCAGGCTGTTGTCTGCGTT

TTTTCAGGCTGTTGTCTGCGTT
>Cbren.WS247_Fam_319_22_1  Nr. of seq. 1 Alignment length(with gaps) = 22 Alignment score = 0.000000 
Cbren.WS247_41:183690-184551               ATGGAATTTTTGAACACAAATT
                                           **********************
Consensus:
                                           ATGGAATTTTTGAACACAAATT

ATGGAATTTTTGAACACAAATT
>Cbren.WS247_Fam_320_22_1  Nr. of seq. 1 Alignment length(with gaps) = 22 Alignment score = 0.000000 
Cbren.WS247_46:116298-116814               CCGCCCACTTTTGGGTTTAGCT
                                           **********************
Consensus:
                                           CCGCCCACTTTTGGGTTTAGCT

CCGCCCACTTTTGGGTTTAGCT
>Cbren.WS247_Fam_321_22_1  Nr. of seq. 1 Alignment length(with gaps) = 22 Alignment score = 0.000000 
Cbren.WS247_46:158493-159413               GATTTCGGGACAGTTTCCTGGG
                                           **********************
Consensus:
                                           GATTTCGGGACAGTTTCCTGGG

GATTTCGGGACAGTTTCCTGGG
>Cbren.WS247_Fam_322_22_1  Nr. of seq. 1 Alignment length(with gaps) = 22 Alignment score = 0.000000 
Cbren.WS247_62:249633-250031               TTGGAGCTGCCTAGGCTACAAA
                                           **********************
Consensus:
                                           TTGGAGCTGCCTAGGCTACAAA

TTGGAGCTGCCTAGGCTACAAA
>Cbren.WS247_Fam_323_22_1  Nr. of seq. 1 Alignment length(with gaps) = 22 Alignment score = 0.000000 
Cbren.WS247_152:326841-327093              TCCCCCGGCGAATCGAAATCAG
                                           **********************
Consensus:
                                           TCCCCCGGCGAATCGAAATCAG

TCCCCCGGCGAATCGAAATCAG
>Cbren.WS247_Fam_324_22_1  Nr. of seq. 1 Alignment length(with gaps) = 22 Alignment score = 0.000000 
Cbren.WS247_176:24912-25986                TTTTCATGGATTTTTTCCGAAC
                                           **********************
Consensus:
                                           TTTTCATGGATTTTTTCCGAAC

TTTTCATGGATTTTTTCCGAAC
>Cbren.WS247_Fam_325_22_1  Nr. of seq. 1 Alignment length(with gaps) = 22 Alignment score = 0.000000 
Cbren.WS247_687:41714-44032                GAGCCCAAATTCAAGCTTTTTT
                                           **********************
Consensus:
                                           GAGCCCAAATTCAAGCTTTTTT

GAGCCCAAATTCAAGCTTTTTT
>Cbren.WS247_Fam_326_22_1  Nr. of seq. 1 Alignment length(with gaps) = 22 Alignment score = 0.000000 
Cbren.WS247_1309:7695-8515                 ACCCGGGTAGGGACGAGTCGAG
                                           **********************
Consensus:
                                           ACCCGGGTAGGGACGAGTCGAG

ACCCGGGTAGGGACGAGTCGAG
>Cbren.WS247_Fam_327_21_1  Nr. of seq. 1 Alignment length(with gaps) = 21 Alignment score = 0.000000 
Cbren.WS247_2:2233520-2238004              TTCCAGTAGAAGAGGCAGTGC
                                           *********************
Consensus:
                                           TTCCAGTAGAAGAGGCAGTGC

TTCCAGTAGAAGAGGCAGTGC
>Cbren.WS247_Fam_328_21_1  Nr. of seq. 1 Alignment length(with gaps) = 21 Alignment score = 0.000000 
Cbren.WS247_18:30693-31250                 TGAGGTTAAGGAGCCTAAGCT
                                           *********************
Consensus:
                                           TGAGGTTAAGGAGCCTAAGCT

TGAGGTTAAGGAGCCTAAGCT
>Cbren.WS247_Fam_329_21_1  Nr. of seq. 1 Alignment length(with gaps) = 21 Alignment score = 0.000000 
Cbren.WS247_18:570413-570831               GCAGGTTGCCGGAAAAGAGGA
                                           *********************
Consensus:
                                           GCAGGTTGCCGGAAAAGAGGA

GCAGGTTGCCGGAAAAGAGGA
>Cbren.WS247_Fam_330_21_1  Nr. of seq. 1 Alignment length(with gaps) = 21 Alignment score = 0.000000 
Cbren.WS247_28:248170-248685               TACAGTAATCCTAGAGGGTCA
                                           *********************
Consensus:
                                           TACAGTAATCCTAGAGGGTCA

TACAGTAATCCTAGAGGGTCA
>Cbren.WS247_Fam_331_21_1  Nr. of seq. 1 Alignment length(with gaps) = 21 Alignment score = 0.000000 
Cbren.WS247_46:337950-338239               TTAGGCTTAGTAACATAAGAT
                                           *********************
Consensus:
                                           TTAGGCTTAGTAACATAAGAT

TTAGGCTTAGTAACATAAGAT
>Cbren.WS247_Fam_332_21_1  Nr. of seq. 1 Alignment length(with gaps) = 21 Alignment score = 0.000000 
Cbren.WS247_76:35567-35829                 GAGCAACCGGCTCCTGCACCT
                                           *********************
Consensus:
                                           GAGCAACCGGCTCCTGCACCT

GAGCAACCGGCTCCTGCACCT
>Cbren.WS247_Fam_333_21_1  Nr. of seq. 1 Alignment length(with gaps) = 21 Alignment score = 0.000000 
Cbren.WS247_139:86987-87386                TCTACAGTAATCTCCATTTTT
                                           *********************
Consensus:
                                           TCTACAGTAATCTCCATTTTT

TCTACAGTAATCTCCATTTTT
>Cbren.WS247_Fam_334_21_1  Nr. of seq. 1 Alignment length(with gaps) = 21 Alignment score = 0.000000 
Cbren.WS247_211:41936-43449                CAGGAAGAAGGAACTCAAGAG
                                           *********************
Consensus:
                                           CAGGAAGAAGGAACTCAAGAG

CAGGAAGAAGGAACTCAAGAG
>Cbren.WS247_Fam_335_21_1  Nr. of seq. 1 Alignment length(with gaps) = 21 Alignment score = 0.000000 
Cbren.WS247_597:7230-7433                  CAAATTTTTTTCGGGATTTTT
                                           *********************
Consensus:
                                           CAAATTTTTTTCGGGATTTTT

CAAATTTTTTTCGGGATTTTT
>Cbren.WS247_Fam_336_21_1  Nr. of seq. 1 Alignment length(with gaps) = 21 Alignment score = 0.000000 
Cbren.WS247_3097:2311-2517                 AGACAAACAGACACCTATTAT
                                           *********************
Consensus:
                                           AGACAAACAGACACCTATTAT

AGACAAACAGACACCTATTAT
>Cbren.WS247_Fam_337_20_1  Nr. of seq. 1 Alignment length(with gaps) = 20 Alignment score = 0.000000 
Cbren.WS247_3:574802-575585                CATTGCACCTCCATTTTGAC
                                           ********************
Consensus:
                                           CATTGCACCTCCATTTTGAC

CATTGCACCTCCATTTTGAC
>Cbren.WS247_Fam_338_20_1  Nr. of seq. 1 Alignment length(with gaps) = 20 Alignment score = 0.000000 
Cbren.WS247_3:2076990-2078377              CAAGAGTTTCTATGAAGATG
                                           ********************
Consensus:
                                           CAAGAGTTTCTATGAAGATG

CAAGAGTTTCTATGAAGATG
>Cbren.WS247_Fam_339_20_1  Nr. of seq. 1 Alignment length(with gaps) = 20 Alignment score = 0.000000 
Cbren.WS247_14:9976-11086                  TGGTCTAGAATCCCAAAAAG
                                           ********************
Consensus:
                                           TGGTCTAGAATCCCAAAAAG

TGGTCTAGAATCCCAAAAAG
>Cbren.WS247_Fam_340_20_1  Nr. of seq. 1 Alignment length(with gaps) = 20 Alignment score = 0.000000 
Cbren.WS247_15:293960-296218               TTCTAGGCGATTCCCTGGAA
                                           ********************
Consensus:
                                           TTCTAGGCGATTCCCTGGAA

TTCTAGGCGATTCCCTGGAA
>Cbren.WS247_Fam_341_20_1  Nr. of seq. 1 Alignment length(with gaps) = 20 Alignment score = 0.000000 
Cbren.WS247_18:341169-341379               CTGAAAATGTCTTAATTACG
                                           ********************
Consensus:
                                           CTGAAAATGTCTTAATTACG

CTGAAAATGTCTTAATTACG
>Cbren.WS247_Fam_342_20_1  Nr. of seq. 1 Alignment length(with gaps) = 20 Alignment score = 0.000000 
Cbren.WS247_32:114868-115338               GCTGCTAGAACCAGTCTGGC
                                           ********************
Consensus:
                                           GCTGCTAGAACCAGTCTGGC

GCTGCTAGAACCAGTCTGGC
>Cbren.WS247_Fam_343_20_1  Nr. of seq. 1 Alignment length(with gaps) = 20 Alignment score = 0.000000 
Cbren.WS247_32:480347-481858               TGTAGAGGTTAAGGACTGTC
                                           ********************
Consensus:
                                           TGTAGAGGTTAAGGACTGTC

TGTAGAGGTTAAGGACTGTC
>Cbren.WS247_Fam_344_20_1  Nr. of seq. 1 Alignment length(with gaps) = 20 Alignment score = 0.000000 
Cbren.WS247_39:332774-337145               GCCTTCAAAGTAGTCCATGC
                                           ********************
Consensus:
                                           GCCTTCAAAGTAGTCCATGC

GCCTTCAAAGTAGTCCATGC
>Cbren.WS247_Fam_345_20_1  Nr. of seq. 1 Alignment length(with gaps) = 20 Alignment score = 0.000000 
Cbren.WS247_44:510672-511600               TCTCAACTGCTTTAGGCCGC
                                           ********************
Consensus:
                                           TCTCAACTGCTTTAGGCCGC

TCTCAACTGCTTTAGGCCGC
>Cbren.WS247_Fam_346_20_1  Nr. of seq. 1 Alignment length(with gaps) = 20 Alignment score = 0.000000 
Cbren.WS247_49:298433-299342               AAGCCTTAGCCGACTTTCCC
                                           ********************
Consensus:
                                           AAGCCTTAGCCGACTTTCCC

AAGCCTTAGCCGACTTTCCC
>Cbren.WS247_Fam_347_20_1  Nr. of seq. 1 Alignment length(with gaps) = 20 Alignment score = 0.000000 
Cbren.WS247_62:310338-312758               CTGCTTAGGTAAATAGAGGG
                                           ********************
Consensus:
                                           CTGCTTAGGTAAATAGAGGG

CTGCTTAGGTAAATAGAGGG
>Cbren.WS247_Fam_348_20_1  Nr. of seq. 1 Alignment length(with gaps) = 20 Alignment score = 0.000000 
Cbren.WS247_75:111818-112080               AGGGGGCCCATCTTAAGAGA
                                           ********************
Consensus:
                                           AGGGGGCCCATCTTAAGAGA

AGGGGGCCCATCTTAAGAGA
>Cbren.WS247_Fam_349_20_1  Nr. of seq. 1 Alignment length(with gaps) = 20 Alignment score = 0.000000 
Cbren.WS247_75:332105-332457               CATAAAATGCTTTTGCAGGT
                                           ********************
Consensus:
                                           CATAAAATGCTTTTGCAGGT

CATAAAATGCTTTTGCAGGT
>Cbren.WS247_Fam_350_20_1  Nr. of seq. 1 Alignment length(with gaps) = 20 Alignment score = 0.000000 
Cbren.WS247_86:135090-135601               TAAGCAGCTTTGAGGGGTCC
                                           ********************
Consensus:
                                           TAAGCAGCTTTGAGGGGTCC

TAAGCAGCTTTGAGGGGTCC
>Cbren.WS247_Fam_351_20_1  Nr. of seq. 1 Alignment length(with gaps) = 20 Alignment score = 0.000000 
Cbren.WS247_203:78896-80363                AATTTGAATTTAGAATGGTA
                                           ********************
Consensus:
                                           AATTTGAATTTAGAATGGTA

AATTTGAATTTAGAATGGTA
>Cbren.WS247_Fam_352_20_1  Nr. of seq. 1 Alignment length(with gaps) = 20 Alignment score = 0.000000 
Cbren.WS247_322:26613-27708                TACAGTAAGCTCAAAAAAGC
                                           ********************
Consensus:
                                           TACAGTAAGCTCAAAAAAGC

TACAGTAAGCTCAAAAAAGC
>Cbren.WS247_Fam_353_20_1  Nr. of seq. 1 Alignment length(with gaps) = 20 Alignment score = 0.000000 
Cbren.WS247_383:26867-27179                AGCGGCTTAGAAAGGTTAGG
                                           ********************
Consensus:
                                           AGCGGCTTAGAAAGGTTAGG

AGCGGCTTAGAAAGGTTAGG
>Cbren.WS247_Fam_354_20_1  Nr. of seq. 1 Alignment length(with gaps) = 20 Alignment score = 0.000000 
Cbren.WS247_384:74175-75043                AGACTAGATCAGGCCAGATT
                                           ********************
Consensus:
                                           AGACTAGATCAGGCCAGATT

AGACTAGATCAGGCCAGATT
>Cbren.WS247_Fam_355_20_1  Nr. of seq. 1 Alignment length(with gaps) = 20 Alignment score = 0.000000 
Cbren.WS247_622:8179-8879                  GCGGGCCTATGCCGAAGCTG
                                           ********************
Consensus:
                                           GCGGGCCTATGCCGAAGCTG

GCGGGCCTATGCCGAAGCTG
>Cbren.WS247_Fam_356_20_1  Nr. of seq. 1 Alignment length(with gaps) = 20 Alignment score = 0.000000 
Cbren.WS247_1211:1403-2626                 GGCAAGCTGCTTAACTGTTG
                                           ********************
Consensus:
                                           GGCAAGCTGCTTAACTGTTG

GGCAAGCTGCTTAACTGTTG
>Cbren.WS247_Fam_357_19_1  Nr. of seq. 1 Alignment length(with gaps) = 19 Alignment score = 0.000000 
Cbren.WS247_11:516623-517639               AATTGAAAATGCTCCAGCA
                                           *******************
Consensus:
                                           AATTGAAAATGCTCCAGCA

AATTGAAAATGCTCCAGCA
>Cbren.WS247_Fam_358_19_1  Nr. of seq. 1 Alignment length(with gaps) = 19 Alignment score = 0.000000 
Cbren.WS247_30:465548-465843               GAAATGCGCCAAGACACAA
                                           *******************
Consensus:
                                           GAAATGCGCCAAGACACAA

GAAATGCGCCAAGACACAA
>Cbren.WS247_Fam_359_19_1  Nr. of seq. 1 Alignment length(with gaps) = 19 Alignment score = 0.000000 
Cbren.WS247_47:363080-364223               TGACGCGTTTTCGGTGGGT
                                           *******************
Consensus:
                                           TGACGCGTTTTCGGTGGGT

TGACGCGTTTTCGGTGGGT
>Cbren.WS247_Fam_360_19_1  Nr. of seq. 1 Alignment length(with gaps) = 19 Alignment score = 0.000000 
Cbren.WS247_75:144234-144785               AGAAGCGTTTTGTGCGTCC
                                           *******************
Consensus:
                                           AGAAGCGTTTTGTGCGTCC

AGAAGCGTTTTGTGCGTCC
>Cbren.WS247_Fam_361_19_1  Nr. of seq. 1 Alignment length(with gaps) = 19 Alignment score = 0.000000 
Cbren.WS247_97:339419-339942               TCCTTTTTTCCCATCCGTT
                                           *******************
Consensus:
                                           TCCTTTTTTCCCATCCGTT

TCCTTTTTTCCCATCCGTT
>Cbren.WS247_Fam_362_19_1  Nr. of seq. 1 Alignment length(with gaps) = 19 Alignment score = 0.000000 
Cbren.WS247_104:80593-82513                CAAATCTAGGTTCTTGCCG
                                           *******************
Consensus:
                                           CAAATCTAGGTTCTTGCCG

CAAATCTAGGTTCTTGCCG
>Cbren.WS247_Fam_363_19_1  Nr. of seq. 1 Alignment length(with gaps) = 19 Alignment score = 0.000000 
Cbren.WS247_112:200822-201096              AAGGGACCGTTCAAGTTTG
                                           *******************
Consensus:
                                           AAGGGACCGTTCAAGTTTG

AAGGGACCGTTCAAGTTTG
>Cbren.WS247_Fam_364_19_1  Nr. of seq. 1 Alignment length(with gaps) = 19 Alignment score = 0.000000 
Cbren.WS247_277:20549-20749                AGTGGTCCCATGGGAGTTT
                                           *******************
Consensus:
                                           AGTGGTCCCATGGGAGTTT

AGTGGTCCCATGGGAGTTT
>Cbren.WS247_Fam_365_19_1  Nr. of seq. 1 Alignment length(with gaps) = 19 Alignment score = 0.000000 
Cbren.WS247_587:55963-56463                GCCTAAACCCAAGGGTAAG
                                           *******************
Consensus:
                                           GCCTAAACCCAAGGGTAAG

GCCTAAACCCAAGGGTAAG
>Cbren.WS247_Fam_366_19_1  Nr. of seq. 1 Alignment length(with gaps) = 19 Alignment score = 0.000000 
Cbren.WS247_1235:1038-1333                 TCAAAGGACCCTATAATTG
                                           *******************
Consensus:
                                           TCAAAGGACCCTATAATTG

TCAAAGGACCCTATAATTG
>Cbren.WS247_Fam_367_18_1  Nr. of seq. 1 Alignment length(with gaps) = 18 Alignment score = 0.000000 
Cbren.WS247_18:696824-697181               AGCTGAGCCAAAGGTAGT
                                           ******************
Consensus:
                                           AGCTGAGCCAAAGGTAGT

AGCTGAGCCAAAGGTAGT
>Cbren.WS247_Fam_368_18_1  Nr. of seq. 1 Alignment length(with gaps) = 18 Alignment score = 0.000000 
Cbren.WS247_37:649918-650161               TGTGACAAAAAAGAGGAG
                                           ******************
Consensus:
                                           TGTGACAAAAAAGAGGAG

TGTGACAAAAAAGAGGAG
>Cbren.WS247_Fam_369_18_1  Nr. of seq. 1 Alignment length(with gaps) = 18 Alignment score = 0.000000 
Cbren.WS247_78:33379-33869                 GGCACTGGCGTCTTTAGC
                                           ******************
Consensus:
                                           GGCACTGGCGTCTTTAGC

GGCACTGGCGTCTTTAGC
>Cbren.WS247_Fam_370_18_1  Nr. of seq. 1 Alignment length(with gaps) = 18 Alignment score = 0.000000 
Cbren.WS247_100:97355-98906                TCTTTTACTTTTACTGAT
                                           ******************
Consensus:
                                           TCTTTTACTTTTACTGAT

TCTTTTACTTTTACTGAT
>Cbren.WS247_Fam_371_18_1  Nr. of seq. 1 Alignment length(with gaps) = 18 Alignment score = 0.000000 
Cbren.WS247_100:316025-317151              CCGAGGCGACGACTACCA
                                           ******************
Consensus:
                                           CCGAGGCGACGACTACCA

CCGAGGCGACGACTACCA
>Cbren.WS247_Fam_372_18_1  Nr. of seq. 1 Alignment length(with gaps) = 18 Alignment score = 0.000000 
Cbren.WS247_104:38879-39608                GGCAAGTTGCCCAAACGA
                                           ******************
Consensus:
                                           GGCAAGTTGCCCAAACGA

GGCAAGTTGCCCAAACGA
>Cbren.WS247_Fam_373_18_1  Nr. of seq. 1 Alignment length(with gaps) = 18 Alignment score = 0.000000 
Cbren.WS247_177:272721-273088              ATTCGTCCTCCTTTTCTC
                                           ******************
Consensus:
                                           ATTCGTCCTCCTTTTCTC

ATTCGTCCTCCTTTTCTC
>Cbren.WS247_Fam_374_18_1  Nr. of seq. 1 Alignment length(with gaps) = 18 Alignment score = 0.000000 
Cbren.WS247_282:67066-68252                TTTTCGAAAATGCCCATT
                                           ******************
Consensus:
                                           TTTTCGAAAATGCCCATT

TTTTCGAAAATGCCCATT
>Cbren.WS247_Fam_375_18_1  Nr. of seq. 1 Alignment length(with gaps) = 18 Alignment score = 0.000000 
Cbren.WS247_336:17187-17485                CACGAGATGCAGAAGCTC
                                           ******************
Consensus:
                                           CACGAGATGCAGAAGCTC

CACGAGATGCAGAAGCTC
>Cbren.WS247_Fam_376_18_1  Nr. of seq. 1 Alignment length(with gaps) = 18 Alignment score = 0.000000 
Cbren.WS247_336:94573-95312                CCACGTCCACTGTTTCCA
                                           ******************
Consensus:
                                           CCACGTCCACTGTTTCCA

CCACGTCCACTGTTTCCA
>Cbren.WS247_Fam_377_17_1  Nr. of seq. 1 Alignment length(with gaps) = 17 Alignment score = 0.000000 
Cbren.WS247_630:44498-45081                AAATTTCAAAACTTTTT
                                           *****************
Consensus:
                                           AAATTTCAAAACTTTTT

AAATTTCAAAACTTTTT
>Cbren.WS247_Fam_378_16_1  Nr. of seq. 1 Alignment length(with gaps) = 16 Alignment score = 0.000000 
Cbren.WS247_15:894734-895396               GACAACCGGATTATCG
                                           ****************
Consensus:
                                           GACAACCGGATTATCG

GACAACCGGATTATCG
>Cbren.WS247_Fam_379_16_1  Nr. of seq. 1 Alignment length(with gaps) = 16 Alignment score = 0.000000 
Cbren.WS247_16:1188046-1189096             ATCTTTGACTTCCAGT
                                           ****************
Consensus:
                                           ATCTTTGACTTCCAGT

ATCTTTGACTTCCAGT
>Cbren.WS247_Fam_380_16_1  Nr. of seq. 1 Alignment length(with gaps) = 16 Alignment score = 0.000000 
Cbren.WS247_18:245565-246199               ACCCAGGTACTCATAT
                                           ****************
Consensus:
                                           ACCCAGGTACTCATAT

ACCCAGGTACTCATAT
>Cbren.WS247_Fam_381_16_1  Nr. of seq. 1 Alignment length(with gaps) = 16 Alignment score = 0.000000 
Cbren.WS247_46:618528-619030               TAGGTTTAGGAGAGTT
                                           ****************
Consensus:
                                           TAGGTTTAGGAGAGTT

TAGGTTTAGGAGAGTT
>Cbren.WS247_Fam_382_16_1  Nr. of seq. 1 Alignment length(with gaps) = 16 Alignment score = 0.000000 
Cbren.WS247_97:273193-274529               AAACGGAAAAACGGAA
                                           ****************
Consensus:
                                           AAACGGAAAAACGGAA

AAACGGAAAAACGGAA
>Cbren.WS247_Fam_383_16_1  Nr. of seq. 1 Alignment length(with gaps) = 16 Alignment score = 0.000000 
Cbren.WS247_107:487632-487915              GAAAGTGAGAGAGAGG
                                           ****************
Consensus:
                                           GAAAGTGAGAGAGAGG

GAAAGTGAGAGAGAGG
>Cbren.WS247_Fam_384_16_1  Nr. of seq. 1 Alignment length(with gaps) = 16 Alignment score = 0.000000 
Cbren.WS247_132:227475-229631              AGTGCAATCGTGCTCA
                                           ****************
Consensus:
                                           AGTGCAATCGTGCTCA

AGTGCAATCGTGCTCA
>Cbren.WS247_Fam_385_16_1  Nr. of seq. 1 Alignment length(with gaps) = 16 Alignment score = 0.000000 
Cbren.WS247_309:42433-43478                GAAATCTGACGTATAT
                                           ****************
Consensus:
                                           GAAATCTGACGTATAT

GAAATCTGACGTATAT
>Cbren.WS247_Fam_386_15_1  Nr. of seq. 1 Alignment length(with gaps) = 15 Alignment score = 0.000000 
Cbren.WS247_2:2228981-2230169              TCAGTTGTCGAGGTT
                                           ***************
Consensus:
                                           TCAGTTGTCGAGGTT

TCAGTTGTCGAGGTT
>Cbren.WS247_Fam_387_15_1  Nr. of seq. 1 Alignment length(with gaps) = 15 Alignment score = 0.000000 
Cbren.WS247_32:46514-46974                 TCCGGCGCGTAGGGT
                                           ***************
Consensus:
                                           TCCGGCGCGTAGGGT

TCCGGCGCGTAGGGT
>Cbren.WS247_Fam_388_15_1  Nr. of seq. 1 Alignment length(with gaps) = 15 Alignment score = 0.000000 
Cbren.WS247_44:332579-332769               CGTCAGGCTGAGGTC
                                           ***************
Consensus:
                                           CGTCAGGCTGAGGTC

CGTCAGGCTGAGGTC
>Cbren.WS247_Fam_389_15_1  Nr. of seq. 1 Alignment length(with gaps) = 15 Alignment score = 0.000000 
Cbren.WS247_62:334390-336898               TCAGGCTTAGGCTTT
                                           ***************
Consensus:
                                           TCAGGCTTAGGCTTT

TCAGGCTTAGGCTTT
>Cbren.WS247_Fam_390_15_1  Nr. of seq. 1 Alignment length(with gaps) = 15 Alignment score = 0.000000 
Cbren.WS247_71:158654-158991               GGAGGCGGAGGATGT
                                           ***************
Consensus:
                                           GGAGGCGGAGGATGT

GGAGGCGGAGGATGT
>Cbren.WS247_Fam_391_15_1  Nr. of seq. 1 Alignment length(with gaps) = 15 Alignment score = 0.000000 
Cbren.WS247_90:106265-107046               AGCTGCAGCACGAGC
                                           ***************
Consensus:
                                           AGCTGCAGCACGAGC

AGCTGCAGCACGAGC
>Cbren.WS247_Fam_392_15_1  Nr. of seq. 1 Alignment length(with gaps) = 15 Alignment score = 0.000000 
Cbren.WS247_289:11953-14234                CTACTACAACTACGC
                                           ***************
Consensus:
                                           CTACTACAACTACGC

CTACTACAACTACGC
>Cbren.WS247_Fam_393_15_1  Nr. of seq. 1 Alignment length(with gaps) = 15 Alignment score = 0.000000 
Cbren.WS247_759:9713-10240                 CGAAAAATTTTTTTT
                                           ***************
Consensus:
                                           CGAAAAATTTTTTTT

CGAAAAATTTTTTTT
>Cbren.WS247_Fam_394_14_1  Nr. of seq. 1 Alignment length(with gaps) = 14 Alignment score = 0.000000 
Cbren.WS247_7:631731-633837                GGAGGTTTTTCCCG
                                           **************
Consensus:
                                           GGAGGTTTTTCCCG

GGAGGTTTTTCCCG
>Cbren.WS247_Fam_395_14_1  Nr. of seq. 1 Alignment length(with gaps) = 14 Alignment score = 0.000000 
Cbren.WS247_18:285152-285540               CTGCCTAGCCCTAA
                                           **************
Consensus:
                                           CTGCCTAGCCCTAA

CTGCCTAGCCCTAA
>Cbren.WS247_Fam_396_14_1  Nr. of seq. 1 Alignment length(with gaps) = 14 Alignment score = 0.000000 
Cbren.WS247_117:226459-227134              ATTCTACATTTATA
                                           **************
Consensus:
                                           ATTCTACATTTATA

ATTCTACATTTATA
>Cbren.WS247_Fam_397_12_1  Nr. of seq. 1 Alignment length(with gaps) = 12 Alignment score = 0.000000 
Cbren.WS247_44:316230-316831               TGACCTTGACCT
                                           ************
Consensus:
                                           TGACCTTGACCT

TGACCTTGACCT
>Cbren.WS247_Fam_398_12_1  Nr. of seq. 1 Alignment length(with gaps) = 12 Alignment score = 0.000000 
Cbren.WS247_141:117405-117706              CTGTACCTGGGC
                                           ************
Consensus:
                                           CTGTACCTGGGC

CTGTACCTGGGC
>Cbren.WS247_Fam_399_12_1  Nr. of seq. 1 Alignment length(with gaps) = 12 Alignment score = 0.000000 
Cbren.WS247_209:37804-38468                CCTTGCCGTCTC
                                           ************
Consensus:
                                           CCTTGCCGTCTC

CCTTGCCGTCTC
>Cbren.WS247_Fam_400_12_1  Nr. of seq. 1 Alignment length(with gaps) = 12 Alignment score = 0.000000 
Cbren.WS247_412:68619-68881                GCTCCGGCTCCG
                                           ************
Consensus:
                                           GCTCCGGCTCCG

GCTCCGGCTCCG
>Cbren.WS247_Fam_401_11_1  Nr. of seq. 1 Alignment length(with gaps) = 11 Alignment score = 0.000000 
Cbren.WS247_44:363942-364162               CCTCTACTAAC
                                           ***********
Consensus:
                                           CCTCTACTAAC

CCTCTACTAAC
>Cbren.WS247_Fam_402_11_1  Nr. of seq. 1 Alignment length(with gaps) = 11 Alignment score = 0.000000 
Cbren.WS247_895:2208-2602                  AGCCTTCAAAT
                                           ***********
Consensus:
                                           AGCCTTCAAAT

AGCCTTCAAAT
>Cbren.WS247_Fam_403_10_1  Nr. of seq. 1 Alignment length(with gaps) = 10 Alignment score = 0.000000 
Cbren.WS247_235:56112-56828                ACAAAACGCA
                                           **********
Consensus:
                                           ACAAAACGCA

ACAAAACGCA
