# Supplementary material for: High evolutionary turnover of satellite families in Caenorhabditis
Source: BMC Evol Biol. 2015 Oct 5;15:218. doi: 10.1186/s12862-015-0495-x (PMC4595182; doi:10.1186/s12862-015-0495-x)
Supplement: Additional file 1: — Files containing the description of all satellites and their families in several formats (31 files). (ZIP 1068 kb) [file 12862_2015_495_MOESM1_ESM.zip › Cbren.WS247_fam.fa]

 ************************************************************
The program is running under the following parameters:
   Output:
      Prefix of the family name Cbren.WS247
      Columns for the name: 40
      Cluster with more that 0 sequences are printed
      File with the table: ../resultats/Cbren.WS247.sat.fam.t.0.6
      File with families in format fasta: ../resultats/Cbren.WS247.sat.fam.fa.0.6
   Alphabet 0 (size 5)  (0:dna bases, 1 aminoacids, 2 codons)
   Length of the mer 1
   Circular permutations are allowed
   Reverse sequencess are considerd.
   Sequences are aligned while similarity > 0.600000
   Alignment score: Normalized respect to the length and number of sequences.
   Alignment parameters:
      opening gap: -3.000000
      extensio gap: -1.000000
      extreme gaph: -0.500000
   Concensus type:  without gap columns
   Similarity matrix file: ../resultats/Cbren.WS247.sat.matsim
   Multifasta file: ../resultats/Cbren.WS247.sat.fa.10-2000-10-0-0-2-0-1-0

 ************************************************************
There are 403 alignments:

>Cbren.WS247_Fam_1_10_97  Nr. of seq. 97 Alignment length(with gaps) = 11 Alignment score = 0.805295 
 TaGAAGTTTC
>Cbren.WS247_Fam_2_18_65  Nr. of seq. 65 Alignment length(with gaps) = 18 Alignment score = 0.935835 
 AATTCCCATACCCAAAAT
>Cbren.WS247_Fam_3_28_64  Nr. of seq. 64 Alignment length(with gaps) = 39 Alignment score = 0.524242 
 ntTTTtGAAttTTTGAATTCCCgCCAAA
>Cbren.WS247_Fam_4_15_62  Nr. of seq. 62 Alignment length(with gaps) = 18 Alignment score = 0.695169 
 GGTCCCCGATTTTTc
>Cbren.WS247_Fam_5_20_44  Nr. of seq. 44 Alignment length(with gaps) = 26 Alignment score = 0.552136 
 tTTTTTgGGtCCtCgATTTt
>Cbren.WS247_Fam_6_20_42  Nr. of seq. 42 Alignment length(with gaps) = 23 Alignment score = 0.627161 
 GGCCTAACTTTtcaAAaTAn
>Cbren.WS247_Fam_7_52_38  Nr. of seq. 38 Alignment length(with gaps) = 55 Alignment score = 0.764619 
 TCCATTACCTGggtAAATGgCAgCAGGTAGCTATACGTTGCccTtTcCCTAA
>Cbren.WS247_Fam_8_12_37  Nr. of seq. 37 Alignment length(with gaps) = 12 Alignment score = 0.700701 
 GCttAGGCTtAG
>Cbren.WS247_Fam_9_10_36  Nr. of seq. 36 Alignment length(with gaps) = 14 Alignment score = 0.600340 
 GCCTTAGACA
>Cbren.WS247_Fam_10_24_31  Nr. of seq. 31 Alignment length(with gaps) = 32 Alignment score = 0.634543 
 AGGTCATGACCTAGAAAAAAAATT
>Cbren.WS247_Fam_11_10_27  Nr. of seq. 27 Alignment length(with gaps) = 11 Alignment score = 0.707589 
 CCGGTCTGGT
>Cbren.WS247_Fam_12_20_26  Nr. of seq. 26 Alignment length(with gaps) = 21 Alignment score = 0.721074 
 AAAATCACGGTCCCAattnt
>Cbren.WS247_Fam_13_30_25  Nr. of seq. 25 Alignment length(with gaps) = 30 Alignment score = 0.913185 
 ATCGGGGACCgAAAaATcGtGGCCCGAAAA
>Cbren.WS247_Fam_14_20_23  Nr. of seq. 23 Alignment length(with gaps) = 27 Alignment score = 0.459450 
 CTTaGCCTCTACAAAnnnnc
>Cbren.WS247_Fam_15_16_22  Nr. of seq. 22 Alignment length(with gaps) = 17 Alignment score = 0.715559 
 ATCTGGAcATCcGGAc
>Cbren.WS247_Fam_16_15_20  Nr. of seq. 20 Alignment length(with gaps) = 17 Alignment score = 0.697110 
 GAAACCgGACATTTc
>Cbren.WS247_Fam_17_16_20  Nr. of seq. 20 Alignment length(with gaps) = 17 Alignment score = 0.714190 
 TCtGtATGTCTGTaTG
>Cbren.WS247_Fam_18_161_18  Nr. of seq. 18 Alignment length(with gaps) = 163 Alignment score = 0.770988 
 TCCAACTtTTAGAAAAATCgAATtTTTTCAGTAgAnTCGAAAaTTcAAGattTTTTTgCATTGtCCTGGCGaCagCtaGaATcGTTtGaAcTGagCATATtaTGcATTGCcAGanTAaTTCTGACCAtTTGACAtCAATTttgAGtGtGCcCCactCAGAT
>Cbren.WS247_Fam_19_174_17  Nr. of seq. 17 Alignment length(with gaps) = 176 Alignment score = 0.865948 
 AAAATCCAAAAATATGAcCttTTTtaTCCTGATATTTTaGGATTTTGGTCTATTTCTGTCCGCCCTGAAAAAGTTTGAGCTTCTAATGGTCCAGActtGTGaTAATTTGTTTCAATACGTTGTAGTTCATCATTTtGTGCTGtaTTCTCGATTGAAAAaTtaATTTTTTAGTCA
>Cbren.WS247_Fam_20_15_17  Nr. of seq. 17 Alignment length(with gaps) = 15 Alignment score = 0.870588 
 ATGTCCCAGAGGGAA
>Cbren.WS247_Fam_21_14_15  Nr. of seq. 15 Alignment length(with gaps) = 14 Alignment score = 0.916553 
 GGAAGTCGGAAGtc
>Cbren.WS247_Fam_22_169_14  Nr. of seq. 14 Alignment length(with gaps) = 174 Alignment score = 0.901899 
 AAACTATAAACCACATTCCTGTTTGCTGGCTGCCTGTACTACACGTATATCTTGATTTTTGCATTCCCGGCTGCAACAGAAGAACAAGACGTTTGTGAGGGCTCGGATGGTGTTTAAaTTGCTTCAaAGACCGTGTCGGAATCGTgATAaCCttTGTAGACCGATATCG
>Cbren.WS247_Fam_23_10_14  Nr. of seq. 14 Alignment length(with gaps) = 14 Alignment score = 0.645474 
 TCTCTCTCTC
>Cbren.WS247_Fam_24_12_14  Nr. of seq. 14 Alignment length(with gaps) = 13 Alignment score = 0.656805 
 AAGcgGAAgCgG
>Cbren.WS247_Fam_25_12_14  Nr. of seq. 14 Alignment length(with gaps) = 13 Alignment score = 0.700197 
 aCAGACAgACAg
>Cbren.WS247_Fam_26_28_13  Nr. of seq. 13 Alignment length(with gaps) = 32 Alignment score = 0.631410 
 TgTCCGGATGTCCatcTGTgTGTCTGTA
>Cbren.WS247_Fam_27_15_13  Nr. of seq. 13 Alignment length(with gaps) = 15 Alignment score = 0.811966 
 GCAGCGTTcAAAatc
>Cbren.WS247_Fam_28_19_12  Nr. of seq. 12 Alignment length(with gaps) = 24 Alignment score = 0.494739 
 TTTaGGCcGtTcGggCCGA
>Cbren.WS247_Fam_29_20_11  Nr. of seq. 11 Alignment length(with gaps) = 20 Alignment score = 0.729091 
 aTGGCCTAGAAtTcCAAaTg
>Cbren.WS247_Fam_30_16_11  Nr. of seq. 11 Alignment length(with gaps) = 18 Alignment score = 0.758249 
 CTCTCAgGCTCTCAGG
>Cbren.WS247_Fam_31_10_10  Nr. of seq. 10 Alignment length(with gaps) = 10 Alignment score = 0.760000 
 GACcAgcCTA
>Cbren.WS247_Fam_32_41_9  Nr. of seq. 9 Alignment length(with gaps) = 41 Alignment score = 0.904246 
 AAGTAACCGTTGAAATTTTCTgggAACCCGGAAAATTTCCa
>Cbren.WS247_Fam_33_20_9  Nr. of seq. 9 Alignment length(with gaps) = 22 Alignment score = 0.650673 
 AACTTCtAGaAncTTCCAGA
>Cbren.WS247_Fam_34_19_9  Nr. of seq. 9 Alignment length(with gaps) = 19 Alignment score = 0.822612 
 ATCGGCCcATttTgcCTAA
>Cbren.WS247_Fam_35_17_9  Nr. of seq. 9 Alignment length(with gaps) = 18 Alignment score = 0.847737 
 CTCATTGACTaCATTTA
>Cbren.WS247_Fam_36_15_9  Nr. of seq. 9 Alignment length(with gaps) = 17 Alignment score = 0.572985 
 CCGGaCCgGAcCAGg
>Cbren.WS247_Fam_37_16_9  Nr. of seq. 9 Alignment length(with gaps) = 16 Alignment score = 0.763889 
 CTGtCTaTCTGtCTaT
>Cbren.WS247_Fam_38_169_8  Nr. of seq. 8 Alignment length(with gaps) = 169 Alignment score = 0.950690 
 GTTcCACCACAATATGAAAAGATGTAACACGGTGTTTTtaACGCATTGGACACAATCCGAACCCtCATTAACATCCCATTCTGATGATTCACTTGCAGATGCAAAAATCAAGAGAAATCAGTAGTGCAGGCAGCGAGCAGACaGAAATGTCAAATAAAGTTtTGATATC
>Cbren.WS247_Fam_39_30_8  Nr. of seq. 8 Alignment length(with gaps) = 30 Alignment score = 0.888095 
 ATACATCTGCATGTATTAggGAaGTCgCTA
>Cbren.WS247_Fam_40_29_8  Nr. of seq. 8 Alignment length(with gaps) = 29 Alignment score = 0.857553 
 aACGCTGCGTTCCAGCGTtcaAAAGTTTc
>Cbren.WS247_Fam_41_23_8  Nr. of seq. 8 Alignment length(with gaps) = 24 Alignment score = 0.644841 
 TACAGTaATCCtAGAnnaAaAAC
>Cbren.WS247_Fam_42_184_7  Nr. of seq. 7 Alignment length(with gaps) = 200 Alignment score = 0.823492 
 GGCATCCAACCGGTCCGCACGTGTGCTCTTCcGGTCAAGGATCTCTGACAAGATAGATCCAGTGACcTTCCGAAGCACGTTGCCTGACAGATCGCGGTGGTTGGGCATCCaaAgTGTCTCATTGCTGTgTGGTGTAGGCgCACCtCAGACTATGAGCCTTCGACTnaTcCCTCTtgGGtcAGTC
>Cbren.WS247_Fam_43_165_7  Nr. of seq. 7 Alignment length(with gaps) = 168 Alignment score = 0.858466 
 GAGTTTTTGAAattGGGAAGGGTTTGGATGGGAGTACTGTcTAaGAGCTgAtGTngAaATCAAGAACAACCAAGTCACATACGCCAAAAAGGAGTGTTTCCACTCGATCCTGCCGCCTAGCTAACTGGATTATTCTTGgGAAAAAAGAAGCTCGGAAAgAAGCTA
>Cbren.WS247_Fam_44_58_7  Nr. of seq. 7 Alignment length(with gaps) = 65 Alignment score = 0.726252 
 CAGAAaTaTTnGAAAAAGTGACCAAAAATATTTTGGTCATTTTTtTcCAtAAAAACCT
>Cbren.WS247_Fam_45_41_7  Nr. of seq. 7 Alignment length(with gaps) = 41 Alignment score = 0.947348 
 AAGTCAGATAGGACTTTTGTTCAGGAAGGCCTaTTTGACCA
>Cbren.WS247_Fam_46_27_7  Nr. of seq. 7 Alignment length(with gaps) = 27 Alignment score = 0.934156 
 ACACACGCACTGTCGATtTTTAGGGGC
>Cbren.WS247_Fam_47_18_7  Nr. of seq. 7 Alignment length(with gaps) = 18 Alignment score = 0.774250 
 AAATTCCgAAAAtTCtGA
>Cbren.WS247_Fam_48_16_7  Nr. of seq. 7 Alignment length(with gaps) = 16 Alignment score = 0.861111 
 AAATCTGGCCGAgAGg
>Cbren.WS247_Fam_49_189_6  Nr. of seq. 6 Alignment length(with gaps) = 190 Alignment score = 0.859123 
 ACGAAGTTGGTTGcTGGTTTTATTGAAAGGCTCTGTTTTCTAGGaCCGGAGTGTCGATCAAAAAAGTAAAATATGGGAAATCCAAACGGTGGATTATCTTCTGATTGACCTGAaaAacCTCtTGTCaAtTTCCCATTCTGAATGGaTCCAAATTGaCTGTGTAATGCATCATAATTCCTGACGAAACTG
>Cbren.WS247_Fam_50_45_6  Nr. of seq. 6 Alignment length(with gaps) = 46 Alignment score = 0.792271 
 CATCGACCTcCACTTCTGAtgCTCCAAcCACcACAACCaAGaAAC
>Cbren.WS247_Fam_51_33_6  Nr. of seq. 6 Alignment length(with gaps) = 33 Alignment score = 0.876094 
 CAGCTTGTTCGAcTGGtTTCTCCTCGACTGGAG
>Cbren.WS247_Fam_52_24_6  Nr. of seq. 6 Alignment length(with gaps) = 24 Alignment score = 0.642593 
 CATCcGGacAgACAGACAtcngGA
>Cbren.WS247_Fam_53_22_6  Nr. of seq. 6 Alignment length(with gaps) = 24 Alignment score = 0.562500 
 GaGCCaAAAaTTAGaGaTTTTT
>Cbren.WS247_Fam_54_21_6  Nr. of seq. 6 Alignment length(with gaps) = 23 Alignment score = 0.617391 
 TGaTGGCCTAGatTttgAAAA
>Cbren.WS247_Fam_55_22_6  Nr. of seq. 6 Alignment length(with gaps) = 23 Alignment score = 0.712077 
 AGGCCATTTTTcaaGGtTTTCT
>Cbren.WS247_Fam_56_21_6  Nr. of seq. 6 Alignment length(with gaps) = 21 Alignment score = 0.915344 
 ATACCATAGGTGGAAGATCGG
>Cbren.WS247_Fam_57_19_6  Nr. of seq. 6 Alignment length(with gaps) = 20 Alignment score = 0.709444 
 TAGCAGTTGATCAcCCCaa
>Cbren.WS247_Fam_58_16_6  Nr. of seq. 6 Alignment length(with gaps) = 19 Alignment score = 0.607602 
 cGGAAGCCcGGAAGCC
>Cbren.WS247_Fam_59_18_6  Nr. of seq. 6 Alignment length(with gaps) = 18 Alignment score = 0.871605 
 GCCTcAgAAAAGATATCG
>Cbren.WS247_Fam_60_15_6  Nr. of seq. 6 Alignment length(with gaps) = 15 Alignment score = 0.718518 
 aaTAGCAGTTgAGAc
>Cbren.WS247_Fam_61_10_6  Nr. of seq. 6 Alignment length(with gaps) = 14 Alignment score = 0.528571 
 AAAAAAAtCG
>Cbren.WS247_Fam_62_62_5  Nr. of seq. 5 Alignment length(with gaps) = 62 Alignment score = 0.873118 
 ACGACTAGAGACcgAAGTCTagAGCCTGTAGTCTGTTAGcAAggnAaCCAatATgAAGACCT
>Cbren.WS247_Fam_63_42_5  Nr. of seq. 5 Alignment length(with gaps) = 42 Alignment score = 0.876190 
 TTAGGCTTAGGCTTAGGTGaCAaCaaAAtCTTAGGCTtCaaC
>Cbren.WS247_Fam_64_24_5  Nr. of seq. 5 Alignment length(with gaps) = 32 Alignment score = 0.596875 
 nncGTGGGAAaATGCCCAGAGGCA
>Cbren.WS247_Fam_65_27_5  Nr. of seq. 5 Alignment length(with gaps) = 28 Alignment score = 0.838095 
 AAcACCAGAntAGTTATAACATaGGGt
>Cbren.WS247_Fam_66_20_5  Nr. of seq. 5 Alignment length(with gaps) = 24 Alignment score = 0.591667 
 aGCCAAAAATgggTTTTcaG
>Cbren.WS247_Fam_67_19_5  Nr. of seq. 5 Alignment length(with gaps) = 19 Alignment score = 0.845614 
 GTGTCCTTTCAACAttTan
>Cbren.WS247_Fam_68_11_5  Nr. of seq. 5 Alignment length(with gaps) = 11 Alignment score = 0.903030 
 TCGAtAAATTa
>Cbren.WS247_Fam_69_84_4  Nr. of seq. 4 Alignment length(with gaps) = 86 Alignment score = 0.886305 
 GTTTTGTCTGGTTCTTGGCTaTaGATTGCTTGTCaATCcGTtTGTCTCCCAGaGAACTACAGCTTATCCAAcCCCGGAGaGGTT
>Cbren.WS247_Fam_70_75_4  Nr. of seq. 4 Alignment length(with gaps) = 75 Alignment score = 0.925926 
 tCCACGATTGCGTTTCCAACGTaGACTTTTaACTGATTCACcTCAGTTGAgAcTTTGCCTGGAAaGGAGCGATCA
>Cbren.WS247_Fam_71_51_4  Nr. of seq. 4 Alignment length(with gaps) = 52 Alignment score = 0.820513 
 AAccGACGTAGCTTCcGAAGAAGCAGATcAGTCCTAaAgGGgtaAAGTtAT
>Cbren.WS247_Fam_72_30_4  Nr. of seq. 4 Alignment length(with gaps) = 32 Alignment score = 0.664062 
 ccTAATACCTTTTTgGGTATcAgcgagtCt
>Cbren.WS247_Fam_73_30_4  Nr. of seq. 4 Alignment length(with gaps) = 31 Alignment score = 0.767921 
 GTtCTTAGaTCcAAATTTAGAgtTAgtGGA
>Cbren.WS247_Fam_74_28_4  Nr. of seq. 4 Alignment length(with gaps) = 28 Alignment score = 0.849206 
 gGATGTCTGTTAGaATATCTgAaTaTCC
>Cbren.WS247_Fam_75_27_4  Nr. of seq. 4 Alignment length(with gaps) = 27 Alignment score = 0.818930 
 GGACCAcccGGAccACCAGGACcACCA
>Cbren.WS247_Fam_76_25_4  Nr. of seq. 4 Alignment length(with gaps) = 26 Alignment score = 0.655983 
 TgGTCCGGtCcgAtCCgGtCtGgcC
>Cbren.WS247_Fam_77_23_4  Nr. of seq. 4 Alignment length(with gaps) = 24 Alignment score = 0.856481 
 aAaCCATGACCTTTTTGTTTCTa
>Cbren.WS247_Fam_78_21_4  Nr. of seq. 4 Alignment length(with gaps) = 23 Alignment score = 0.589372 
 TTAGGCTTAGGtgaccAcAcc
>Cbren.WS247_Fam_79_19_4  Nr. of seq. 4 Alignment length(with gaps) = 22 Alignment score = 0.622475 
 acCCGGGACCtAaAAAaAT
>Cbren.WS247_Fam_80_21_4  Nr. of seq. 4 Alignment length(with gaps) = 21 Alignment score = 0.669312 
 tGGTGtCtGGCGCcAgAGggt
>Cbren.WS247_Fam_81_20_4  Nr. of seq. 4 Alignment length(with gaps) = 21 Alignment score = 0.701058 
 GGTCcgaTCCGGcCTgGCCt
>Cbren.WS247_Fam_82_20_4  Nr. of seq. 4 Alignment length(with gaps) = 20 Alignment score = 0.844444 
 tAGCATAGGGCCaAAATaTa
>Cbren.WS247_Fam_83_18_4  Nr. of seq. 4 Alignment length(with gaps) = 19 Alignment score = 0.769006 
 TGGCGCTTAGgAtagATT
>Cbren.WS247_Fam_84_14_4  Nr. of seq. 4 Alignment length(with gaps) = 18 Alignment score = 0.708333 
 TGTAGTTTGTAGTT
>Cbren.WS247_Fam_85_14_4  Nr. of seq. 4 Alignment length(with gaps) = 17 Alignment score = 0.549020 
 GCTAcAGTAacCct
>Cbren.WS247_Fam_86_16_4  Nr. of seq. 4 Alignment length(with gaps) = 16 Alignment score = 0.875000 
 ACCATGAcCTTTtTtA
>Cbren.WS247_Fam_87_11_4  Nr. of seq. 4 Alignment length(with gaps) = 11 Alignment score = 1.000000 
 ACTCATGGTGG
>Cbren.WS247_Fam_88_10_4  Nr. of seq. 4 Alignment length(with gaps) = 10 Alignment score = 0.866667 
 CGATTtGGgC
>Cbren.WS247_Fam_89_10_4  Nr. of seq. 4 Alignment length(with gaps) = 10 Alignment score = 0.777778 
 GaCaGTTtCA
>Cbren.WS247_Fam_90_170_3  Nr. of seq. 3 Alignment length(with gaps) = 170 Alignment score = 0.937255 
 TCTCCAATCTTTTCGTGaGATTTTTTGtATaCTCACTCAcAAGACCATAATTCTGCTCATACTACCTGTTTTtCTCCTaTTTTTTGCcTTTggAGATGTTCCAGTATTTCATGGGTGAAGTGTGTGGGAGaGCATTACTAACCATCATTTTCGACATTTTCGAATGAAat
>Cbren.WS247_Fam_91_160_3  Nr. of seq. 3 Alignment length(with gaps) = 160 Alignment score = 0.955556 
 ATGGACaTCGGCTCTATTccTTCTAGGACATTAaAGAGCATAATTTTCCAAGTCgcAATCCAAAATTTCATGAACCTACGTGCAGTTTCAGcATCGGCCGAAACGAATTTGTCTGTAACAGaCGTCAAAACCAACTGAGAAAAATTCAAATATTGAAAAC
>Cbren.WS247_Fam_92_144_3  Nr. of seq. 3 Alignment length(with gaps) = 148 Alignment score = 0.713964 
 tcCatAanTcAAAAatcAAAAATcTTcAaAACCTGGTCATGATTATACTTTTtTGAAcCGTCTCGAaaTGCTGAaTTCAAAgATACCaaTTTcAtaATTTTagGTTCAAAACTagCcGaAAaACGTngAAAttCgAaTTTTaAt
>Cbren.WS247_Fam_93_77_3  Nr. of seq. 3 Alignment length(with gaps) = 77 Alignment score = 0.763348 
 AAGCCAAAaGTAGAAcCTGGAAAAgCAACCGcgnngggggGGgGGGTGGTCACcCTTTCCtGatttACTCTCGACCG
>Cbren.WS247_Fam_94_69_3  Nr. of seq. 3 Alignment length(with gaps) = 70 Alignment score = 0.785714 
 CCTCTACAAAATgcCTGCCGCccctGcGCgACAGTTTGTAGAGGcTAAgGCtACAAACTACaAAccTTG
>Cbren.WS247_Fam_95_36_3  Nr. of seq. 3 Alignment length(with gaps) = 36 Alignment score = 0.888889 
 GACTCGGTcGAGGTGGATTCCGTTGAtGTaCTGGTn
>Cbren.WS247_Fam_96_32_3  Nr. of seq. 3 Alignment length(with gaps) = 32 Alignment score = 0.888889 
 ATAGCAGTTGaTCcATAGCAGAAgAGCCAAAt
>Cbren.WS247_Fam_97_29_3  Nr. of seq. 3 Alignment length(with gaps) = 30 Alignment score = 0.855556 
 GACATTGgCCcTGAATTCAAATAGAAATt
>Cbren.WS247_Fam_98_30_3  Nr. of seq. 3 Alignment length(with gaps) = 30 Alignment score = 0.881481 
 AAaTCTATGCGCTTTAGAacCACAAACtCA
>Cbren.WS247_Fam_99_27_3  Nr. of seq. 3 Alignment length(with gaps) = 27 Alignment score = 0.934156 
 AaAGACTACAAAgACTACAAAGACTAC
>Cbren.WS247_Fam_100_27_3  Nr. of seq. 3 Alignment length(with gaps) = 27 Alignment score = 0.868313 
 AAAATTCtGaAAATTCTGaAAATTCcG
>Cbren.WS247_Fam_101_22_3  Nr. of seq. 3 Alignment length(with gaps) = 23 Alignment score = 0.753623 
 TGTAGCTACAtGnaGAGgGAAA
>Cbren.WS247_Fam_102_23_3  Nr. of seq. 3 Alignment length(with gaps) = 23 Alignment score = 0.806763 
 ATTGGgCAACTTaCCTAGcTcaG
>Cbren.WS247_Fam_103_22_3  Nr. of seq. 3 Alignment length(with gaps) = 22 Alignment score = 0.737374 
 AcCtGTCCTGgAGAGGacACCa
>Cbren.WS247_Fam_104_21_3  Nr. of seq. 3 Alignment length(with gaps) = 22 Alignment score = 0.727273 
 AGCCTGAagGGCCTcAgTgCC
>Cbren.WS247_Fam_105_20_3  Nr. of seq. 3 Alignment length(with gaps) = 20 Alignment score = 0.600000 
 GTcTGTctgTCtgTgTacCT
>Cbren.WS247_Fam_106_20_3  Nr. of seq. 3 Alignment length(with gaps) = 20 Alignment score = 0.711111 
 GGCAanTTGCCaGagAAAaC
>Cbren.WS247_Fam_107_20_3  Nr. of seq. 3 Alignment length(with gaps) = 20 Alignment score = 0.755556 
 AAGCcGCTTCtAgAtGnTCT
>Cbren.WS247_Fam_108_20_3  Nr. of seq. 3 Alignment length(with gaps) = 20 Alignment score = 0.733333 
 AcAAATTTcaGATtTGAggC
>Cbren.WS247_Fam_109_16_3  Nr. of seq. 3 Alignment length(with gaps) = 16 Alignment score = 1.000000 
 GTAGTGACGTAGGGAC
>Cbren.WS247_Fam_110_16_3  Nr. of seq. 3 Alignment length(with gaps) = 16 Alignment score = 0.777778 
 TTCTATTTcGacaCAG
>Cbren.WS247_Fam_111_15_3  Nr. of seq. 3 Alignment length(with gaps) = 15 Alignment score = 0.644444 
 TtcTaaTtCGGCCgG
>Cbren.WS247_Fam_112_14_3  Nr. of seq. 3 Alignment length(with gaps) = 14 Alignment score = 0.873016 
 ATCGGAAtTGGTgA
>Cbren.WS247_Fam_113_11_3  Nr. of seq. 3 Alignment length(with gaps) = 11 Alignment score = 0.838384 
 AAAtCGTCTAt
>Cbren.WS247_Fam_114_199_2  Nr. of seq. 2 Alignment length(with gaps) = 199 Alignment score = 0.789782 
 CAGAGATCAGTATGGTCaAATCaAACAAACATAaAAACAaAGaATCAAATTAAAATAgaGaAGGaGTGAGAcaTAcGAATGGATTTCaCTaGAACTTGcaGGcAATTTTAAaAAGAAACTCTATcCATCTGTaTGcTCcAAaAGACCaCTGAAACCGTcGAATGGACCTCCGAAGAaGCGCAGAcCCCCGAAGGaaAag
>Cbren.WS247_Fam_115_192_2  Nr. of seq. 2 Alignment length(with gaps) = 192 Alignment score = 0.618056 
 TTGTCAACTAATaAAaTGcTaAGtAgATaAaaTTGTActCAaTTTGTcAGTTGAtCAaTTTTTcTGTATCTaTcAaGGAAACcGAGATaTaGAaCATCAATcCTTCCgTaTCGCTaTccaggCaGCAAGTGCGCTCTGcTGctTTTcTgTTcAGAcGcTcaTATCTCaaTcAGGAAaaACGACATCaaAAAG
>Cbren.WS247_Fam_116_174_2  Nr. of seq. 2 Alignment length(with gaps) = 174 Alignment score = 0.674330 
 cTTCGAcTGTTgTCtTCcGCTCATGCTATATAGACCTGGACATCAAtGaGAGcATTCgTaacCAGCCCCTcgTaaGAACTccgGTTCTcgCCCGTTGGcGGTTTATTCTCGTTCAGGaTCTAACAGCTTCtAGaTGaATCAcAAAGaagaTaTGcTTcACTGTcTGATcTCgAa
>Cbren.WS247_Fam_117_134_2  Nr. of seq. 2 Alignment length(with gaps) = 134 Alignment score = 0.900497 
 TTTTTGCTTTTTTTCTTTTcGCAGAAAATGATTCAAAAAGTGTTcCTaTgTGTTcccATaGCTCAGTGGCTAAAAGCATTGGCAATTaTTTGAACCTAACAGTCGCAAGTTCAAACCcCACCGGTGGCAAATCT
>Cbren.WS247_Fam_118_128_2  Nr. of seq. 2 Alignment length(with gaps) = 128 Alignment score = 0.787760 
 ATAGTCGGCGAGCGCCTGGAGCATTcCaTcCGACaTaATAcTCcGAACCTCATCCGGcCTCGCCGGCTATGACACaTAaGCaTAGgTGGACCATcCAAGAaCATAGGATCCAACcAcGaTAaGTGtGa
>Cbren.WS247_Fam_119_121_2  Nr. of seq. 2 Alignment length(with gaps) = 121 Alignment score = 0.867769 
 TATAGCCGATTTCAGTTAACTATCCGATCATTCTTCGGCTACTcCAAcTTATTcTaAAAaTGAATCATgGCAGCACaCTaCAGGTTGTATaTaGGAAAATTTCACCGTTaTTTAAGAATTT
>Cbren.WS247_Fam_120_104_2  Nr. of seq. 2 Alignment length(with gaps) = 104 Alignment score = 0.963141 
 tTTGGATGCCCAACCACCGCGATCTGTCAGGCAACGTGCTTCGGAAGGTCACTGGATCTATCTTGTCAGAGATCCTTGAcCGAAAGAGCACAcGTGCGGACCGG
>Cbren.WS247_Fam_121_95_2  Nr. of seq. 2 Alignment length(with gaps) = 95 Alignment score = 0.663158 
 ATTGATCAACTgaCTCCAaTTaCTGAACaAgTCAaacaGGAaGcGAgACATCCaAACaTGTTGAaGAgATaCcAACaACTTCAAGCCAaGATaTG
>Cbren.WS247_Fam_122_90_2  Nr. of seq. 2 Alignment length(with gaps) = 90 Alignment score = 0.888889 
 TGCTTCCAGCGTGCTGAGCTTgGGGGGAAaGTgTAGTCAGTTGGCTCCCGGGATTTTACTAAGCCTaTTTCTTAAAGGGTGTATCCcaCa
>Cbren.WS247_Fam_123_87_2  Nr. of seq. 2 Alignment length(with gaps) = 87 Alignment score = 0.931035 
 GCCAGAAAAAACAACTGTGGAGGGGaGaGGGaTAGTTGTACTTTTCTaGAGACTTTTTCGATCGAAATACATCAATCTAGAGTCCGA
>Cbren.WS247_Fam_124_65_2  Nr. of seq. 2 Alignment length(with gaps) = 65 Alignment score = 0.753846 
 AGTCGCAGCTATaCTcTACCCCGcCTgCacGGCGAAGTGGTaACACCCCgaGGTTCGAAcCcACa
>Cbren.WS247_Fam_125_54_2  Nr. of seq. 2 Alignment length(with gaps) = 54 Alignment score = 0.901235 
 TTCaGCTCAGTGcTgGTGGTTCCCTCCGaTGTTGTCGTTGGGACGGTAGACGTC
>Cbren.WS247_Fam_126_45_2  Nr. of seq. 2 Alignment length(with gaps) = 45 Alignment score = 0.659259 
 GCATAAGGCGaCGcCCTaAAaTTaaGAcGGGACTTTagGACAcTc
>Cbren.WS247_Fam_127_39_2  Nr. of seq. 2 Alignment length(with gaps) = 39 Alignment score = 1.000000 
 TCTGTTCCTCTTAAAGGATCTGACTACTTTAGAATTTTG
>Cbren.WS247_Fam_128_36_2  Nr. of seq. 2 Alignment length(with gaps) = 36 Alignment score = 0.629630 
 GGAcaacCaGGAcCACCAGGACCACaAGGAGacGaC
>Cbren.WS247_Fam_129_32_2  Nr. of seq. 2 Alignment length(with gaps) = 32 Alignment score = 0.833333 
 GCACTTgCAGATgTCaAGaTTATCAATAGAGC
>Cbren.WS247_Fam_130_32_2  Nr. of seq. 2 Alignment length(with gaps) = 32 Alignment score = 0.958333 
 AAAACGaTTTTCCAGGAAAATCATTTTCTCGG
>Cbren.WS247_Fam_131_31_2  Nr. of seq. 2 Alignment length(with gaps) = 31 Alignment score = 0.811828 
 aGACTACAAACTACAAAAACTGAGaCTaaGA
>Cbren.WS247_Fam_132_30_2  Nr. of seq. 2 Alignment length(with gaps) = 30 Alignment score = 0.622222 
 GCCaATTTaAGCCgAacgTaTTCAATTcGG
>Cbren.WS247_Fam_133_30_2  Nr. of seq. 2 Alignment length(with gaps) = 30 Alignment score = 0.600000 
 TTGTTGGaACcGTcGTaGTTTcAacgGTaG
>Cbren.WS247_Fam_134_30_2  Nr. of seq. 2 Alignment length(with gaps) = 30 Alignment score = 0.733333 
 CCTGCaCCAGCaCCAGCaGCaGAaGAGACa
>Cbren.WS247_Fam_135_29_2  Nr. of seq. 2 Alignment length(with gaps) = 29 Alignment score = 0.862069 
 AGAGTCACCAGAGTCACCcCaGAGTCAgT
>Cbren.WS247_Fam_136_29_2  Nr. of seq. 2 Alignment length(with gaps) = 29 Alignment score = 0.770115 
 CGGGCCAATTcGGGCCATTTTaaaCCAAc
>Cbren.WS247_Fam_137_29_2  Nr. of seq. 2 Alignment length(with gaps) = 29 Alignment score = 0.724138 
 TTTCTAGGCCAcCaAATCAAaAaTTTgaG
>Cbren.WS247_Fam_138_28_2  Nr. of seq. 2 Alignment length(with gaps) = 28 Alignment score = 0.761905 
 TTGCgCGTAAcTTaCGAAATaTTgGAAT
>Cbren.WS247_Fam_139_27_2  Nr. of seq. 2 Alignment length(with gaps) = 27 Alignment score = 0.802469 
 CTTCCGGGCCTTCcGGGCcTTCcGcGC
>Cbren.WS247_Fam_140_26_2  Nr. of seq. 2 Alignment length(with gaps) = 26 Alignment score = 0.602564 
 AcCTACAGTAATCCtAAcTgTaGGtg
>Cbren.WS247_Fam_141_25_2  Nr. of seq. 2 Alignment length(with gaps) = 25 Alignment score = 0.633333 
 CCGGATGTCCAgGaATCcGaATgTc
>Cbren.WS247_Fam_142_24_2  Nr. of seq. 2 Alignment length(with gaps) = 24 Alignment score = 0.618056 
 GGCAAcTTGCCGaaGGTcTaGaTg
>Cbren.WS247_Fam_143_24_2  Nr. of seq. 2 Alignment length(with gaps) = 24 Alignment score = 1.000000 
 CTTGGCTTCAGTTTCAGCCTTGGT
>Cbren.WS247_Fam_144_24_2  Nr. of seq. 2 Alignment length(with gaps) = 24 Alignment score = 0.777778 
 TCCTTCTTGGCCTTggCaTCAGCc
>Cbren.WS247_Fam_145_24_2  Nr. of seq. 2 Alignment length(with gaps) = 24 Alignment score = 0.722222 
 CATAcATCCTaTTTTCaGTccTGC
>Cbren.WS247_Fam_146_24_2  Nr. of seq. 2 Alignment length(with gaps) = 24 Alignment score = 1.000000 
 CACCGGACTTACAGCCGTACTTAC
>Cbren.WS247_Fam_147_24_2  Nr. of seq. 2 Alignment length(with gaps) = 24 Alignment score = 0.944444 
 TACACACTTTTTATTCAaGAGGAC
>Cbren.WS247_Fam_148_23_2  Nr. of seq. 2 Alignment length(with gaps) = 23 Alignment score = 0.652174 
 AAAATCtgGAaTTTTTCgGTaTG
>Cbren.WS247_Fam_149_23_2  Nr. of seq. 2 Alignment length(with gaps) = 23 Alignment score = 0.884058 
 AAGCCTAAAAAGGCCTAGTcTaC
>Cbren.WS247_Fam_150_23_2  Nr. of seq. 2 Alignment length(with gaps) = 23 Alignment score = 1.000000 
 GCGCTACGATGCTCAACAACGAC
>Cbren.WS247_Fam_151_22_2  Nr. of seq. 2 Alignment length(with gaps) = 22 Alignment score = 0.613636 
 GTTcTAgGGCaTTTCtAGAGCt
>Cbren.WS247_Fam_152_22_2  Nr. of seq. 2 Alignment length(with gaps) = 22 Alignment score = 0.666667 
 TTaGCgTcAAAAcTCaCCTATT
>Cbren.WS247_Fam_153_21_2  Nr. of seq. 2 Alignment length(with gaps) = 21 Alignment score = 0.619048 
 AAtAcTATGAGttaTTTCCGA
>Cbren.WS247_Fam_154_21_2  Nr. of seq. 2 Alignment length(with gaps) = 21 Alignment score = 0.650794 
 GaTaTGAGcCTCAGGCTTaCa
>Cbren.WS247_Fam_155_21_2  Nr. of seq. 2 Alignment length(with gaps) = 21 Alignment score = 0.746032 
 GTAGATCAAAACaTAgGCTaG
>Cbren.WS247_Fam_156_21_2  Nr. of seq. 2 Alignment length(with gaps) = 21 Alignment score = 0.658730 
 GGaGcAAAAAATaGAaTTTCc
>Cbren.WS247_Fam_157_21_2  Nr. of seq. 2 Alignment length(with gaps) = 21 Alignment score = 0.619048 
 gAaGCTGaTCTaAGGCTGgCT
>Cbren.WS247_Fam_158_21_2  Nr. of seq. 2 Alignment length(with gaps) = 21 Alignment score = 0.809524 
 TCAACTGCTATAGcTGTTGca
>Cbren.WS247_Fam_159_21_2  Nr. of seq. 2 Alignment length(with gaps) = 21 Alignment score = 0.873016 
 GCCCCCCACCATCCAAcATCa
>Cbren.WS247_Fam_160_21_2  Nr. of seq. 2 Alignment length(with gaps) = 21 Alignment score = 0.873016 
 AAAAATGAACGGGTCaAAaAA
>Cbren.WS247_Fam_161_21_2  Nr. of seq. 2 Alignment length(with gaps) = 21 Alignment score = 0.619048 
 TAAAAaGGATAAAaaGcGaGa
>Cbren.WS247_Fam_162_21_2  Nr. of seq. 2 Alignment length(with gaps) = 21 Alignment score = 0.619048 
 GGACTAGaaTTcCaGAacGAT
>Cbren.WS247_Fam_163_20_2  Nr. of seq. 2 Alignment length(with gaps) = 20 Alignment score = 0.633333 
 GGCCcaAAACGGcCTgTAaC
>Cbren.WS247_Fam_164_20_2  Nr. of seq. 2 Alignment length(with gaps) = 20 Alignment score = 0.800000 
 TCaACTGCTATTCCtTAGAC
>Cbren.WS247_Fam_165_20_2  Nr. of seq. 2 Alignment length(with gaps) = 20 Alignment score = 0.666667 
 CCAAaTGaGcCGATTcTGaA
>Cbren.WS247_Fam_166_20_2  Nr. of seq. 2 Alignment length(with gaps) = 20 Alignment score = 0.666667 
 CTCAacTaCTATaTTTTTGa
>Cbren.WS247_Fam_167_20_2  Nr. of seq. 2 Alignment length(with gaps) = 20 Alignment score = 0.933333 
 GCCTGACAGACCTGAGcACA
>Cbren.WS247_Fam_168_20_2  Nr. of seq. 2 Alignment length(with gaps) = 20 Alignment score = 1.000000 
 GCTCACTGCCGCCCCGTTGC
>Cbren.WS247_Fam_169_20_2  Nr. of seq. 2 Alignment length(with gaps) = 20 Alignment score = 1.000000 
 ATGACCGAGTGTTTGACCGA
>Cbren.WS247_Fam_170_20_2  Nr. of seq. 2 Alignment length(with gaps) = 20 Alignment score = 0.866667 
 TTCTTGTGATaAAcCACAGG
>Cbren.WS247_Fam_171_19_2  Nr. of seq. 2 Alignment length(with gaps) = 19 Alignment score = 0.666667 
 TGTCaATTTcTcCATCTag
>Cbren.WS247_Fam_172_19_2  Nr. of seq. 2 Alignment length(with gaps) = 19 Alignment score = 0.649123 
 TTTCcAGcCCAGATaTGaa
>Cbren.WS247_Fam_173_18_2  Nr. of seq. 2 Alignment length(with gaps) = 18 Alignment score = 0.666667 
 TaGGCTTgaAGGGaGCCT
>Cbren.WS247_Fam_174_18_2  Nr. of seq. 2 Alignment length(with gaps) = 18 Alignment score = 1.000000 
 ATGCCACACCATCAATGG
>Cbren.WS247_Fam_175_18_2  Nr. of seq. 2 Alignment length(with gaps) = 18 Alignment score = 0.703704 
 ATACTaCTcCgGcACCAA
>Cbren.WS247_Fam_176_18_2  Nr. of seq. 2 Alignment length(with gaps) = 18 Alignment score = 0.777778 
 AGGCTAGTCAGGcTaaTC
>Cbren.WS247_Fam_177_17_2  Nr. of seq. 2 Alignment length(with gaps) = 17 Alignment score = 0.921569 
 ATTGACAAAGTTGGGTa
>Cbren.WS247_Fam_178_16_2  Nr. of seq. 2 Alignment length(with gaps) = 16 Alignment score = 0.635417 
 TCCGGtTATGaAAcGa
>Cbren.WS247_Fam_179_16_2  Nr. of seq. 2 Alignment length(with gaps) = 16 Alignment score = 0.750000 
 CCcCAGGACCCcAGaA
>Cbren.WS247_Fam_180_14_2  Nr. of seq. 2 Alignment length(with gaps) = 14 Alignment score = 0.690476 
 ctCGCAACtCGCAA
>Cbren.WS247_Fam_181_14_2  Nr. of seq. 2 Alignment length(with gaps) = 14 Alignment score = 0.809524 
 TCaATAaTCAATAA
>Cbren.WS247_Fam_182_13_2  Nr. of seq. 2 Alignment length(with gaps) = 13 Alignment score = 0.692308 
 TaaAAGTTAAAcG
>Cbren.WS247_Fam_183_12_2  Nr. of seq. 2 Alignment length(with gaps) = 12 Alignment score = 0.833333 
 TgTTTGACCGAG
>Cbren.WS247_Fam_184_12_2  Nr. of seq. 2 Alignment length(with gaps) = 12 Alignment score = 0.611111 
 aCATTTTCgCaA
>Cbren.WS247_Fam_185_12_2  Nr. of seq. 2 Alignment length(with gaps) = 12 Alignment score = 0.777778 
 TAGGTaTAGGTa
>Cbren.WS247_Fam_186_11_2  Nr. of seq. 2 Alignment length(with gaps) = 11 Alignment score = 0.757576 
 CaTcGCCTAAC
>Cbren.WS247_Fam_187_11_2  Nr. of seq. 2 Alignment length(with gaps) = 11 Alignment score = 0.636364 
 AAAaAGGCcCa
>Cbren.WS247_Fam_188_10_2  Nr. of seq. 2 Alignment length(with gaps) = 10 Alignment score = 0.733333 
 CTTCcACGGc
>Cbren.WS247_Fam_189_10_2  Nr. of seq. 2 Alignment length(with gaps) = 10 Alignment score = 0.600000 
 CCCcGGaAaA
>Cbren.WS247_Fam_190_10_2  Nr. of seq. 2 Alignment length(with gaps) = 10 Alignment score = 1.000000 
 TTTTTGAAAT
>Cbren.WS247_Fam_191_231_1  Nr. of seq. 1 Alignment length(with gaps) = 231 Alignment score = 0.000000 
 ACACACCGTGCTGAAAACCTTCAAGATGTTCCACTTTCTCATTCTGTCACATCTTATCCATCTGAATTCAGCTACGAGAAACTGCCAGAGCACGTTGTTCCAGTTGTTGTGGAGGAAACCGAGAAGAAGGATGAGCCATCATTGAAATCCAAGATTACCGGACTCTTCAAGAAGTCATCTGCTCATGCTGACTATCCAATCTCTGAACAATACGATGGACCATTGGAATCA
>Cbren.WS247_Fam_192_218_1  Nr. of seq. 1 Alignment length(with gaps) = 218 Alignment score = 0.000000 
 GGACTTGAAATCAGGGAATTATTGATTTAGTTTTTAGAAGCTTCTCAATTTTAACAGAATGATCAGATCAAATGATTCGTATAGACAGTGCATGTAAAGACGCTGGTCGTTGCTCAAAAAGCCCCGGCCCCCCGTCGGGAAGAGACAGAATTCACATACAACTGACTAATAAACCGCTCAATACAGACCGCCCCATTAAAATTATAAAAGGATGAAAG
>Cbren.WS247_Fam_193_180_1  Nr. of seq. 1 Alignment length(with gaps) = 180 Alignment score = 0.000000 
 TTTTTCTTAAAATGAAGCAATCGCTAAGATAATTCGGGGATATTTTCCCCAGTGGCTGTAGTGTCAAAAAAACATAATTTGAGCCCTGAGAAATGCCTAGTTAGGGCTGTGCAGCCAGGAATGCAAAAACGAAAATCCCAGTAGAAGTGGGATATAGGGTAAAATTTTGATGAATCACAA
>Cbren.WS247_Fam_194_176_1  Nr. of seq. 1 Alignment length(with gaps) = 176 Alignment score = 0.000000 
 TATAAACCTGCCTCTCATACCTAAAATTTGGCGGATTGGCAATAAGAATTGTATGTTTTTACTATCGGCATAATTATTACAACGATTTGACTAAGTTTCAGAAAACTTCAGCAAAGAATTGGAAAATTTTTTGGTTTAGGAGGCGACATTTTTGTCGAAAATTGGACAAATGTGAA
>Cbren.WS247_Fam_195_172_1  Nr. of seq. 1 Alignment length(with gaps) = 172 Alignment score = 0.000000 
 GCTATCTCACAGGTAAAATCAATTTTTATGCATATAAGTTGCCATTCCAACAGCTCGTCTGCCCAAGGAATTCTTACAATCCGCCTCAGAATAGTTTCAAGAACCCTCAAAAAAGCCAAAAAGTGATGGTCACGGAATGGCGATTCCGAGTGTTTCATGTTAAATAAAACAG
>Cbren.WS247_Fam_196_171_1  Nr. of seq. 1 Alignment length(with gaps) = 171 Alignment score = 0.000000 
 AGAGCGAGATTTGTGAGAAATTCCGAGAAATGAGCCTTCGAAACACGTATACCTGATTTTTGAGAAAATTTCGCAAAAACTGAATTTTGTTCGTTCAATATAGTTTAATCGGTATTGATCTGTTTCGATAACGCTAACGTTGGCTTCTCCGATCGTGTTCGAACTGAATCG
>Cbren.WS247_Fam_197_170_1  Nr. of seq. 1 Alignment length(with gaps) = 170 Alignment score = 0.000000 
 TGAAACTGAACAAATGATTGATACTAGGAGCAGAACAAAGATCTCAATAACAATACTATTTCAAAAAACTCCCAAAAATTTAGAATTTTAGACCCTAAAATGACCGACGTCTGAGCATTCAACATCTCTTCAACGCATTGTCCAACAGTGCTACTTGGAGCTTGAAATGC
>Cbren.WS247_Fam_198_168_1  Nr. of seq. 1 Alignment length(with gaps) = 168 Alignment score = 0.000000 
 GTACTCTCACTTCTTCTGAAGTCGTCAAATAACATCCAGAACTGAACAGTTGCTCTAAATTGTTTGGTAATCACCTGATTCTCTCAACAAAGCCGTATCAGAACGGCATCGTGTGGTTTTCCAAGAAAAAGTTCTTGAGGTGTATATTTACTGATGATCCTCCCTCAA
>Cbren.WS247_Fam_199_163_1  Nr. of seq. 1 Alignment length(with gaps) = 163 Alignment score = 0.000000 
 TAGCATGAGCGGAAGGGACAATCAGAGATTAACGAATACTGAAACACATCTTCTTTGTGATTCAGATGAAGCTGTTAGCACTCGAACGAAAATAGACCCCCACCGTATATGACCGAAGTCAAAGGAAGTGATACGAATATTCTCTTTCTTGTTCGAGTCTTTA
>Cbren.WS247_Fam_200_162_1  Nr. of seq. 1 Alignment length(with gaps) = 162 Alignment score = 0.000000 
 TTTCGCTCATGAAAAACTAAAATGGTCCCGTATCGGCTGGAATTTTCATCTGAATTTATGTTTTGGGGTTGGTTGTCGGCTTCTGATAAGCAACTAATATATTTCGGCCTAAAATCTAAACATTGTCATTTCAGAAAAAAGTTTTGAACCGTCCATCAATAT
>Cbren.WS247_Fam_201_162_1  Nr. of seq. 1 Alignment length(with gaps) = 162 Alignment score = 0.000000 
 CCATCAATTGCCCGAAAAATCGAATCGGAAATTCAAAGTATTTGAACATTTTTCGAATTTTTCTGGAAATCTGAAAAAAACTGATATGGCTGAAACTTGAATCAATGTCACTAGAACTTATTACACTGATACTTAATACAACTATTTTGAGTGGATACAAAG
>Cbren.WS247_Fam_202_160_1  Nr. of seq. 1 Alignment length(with gaps) = 160 Alignment score = 0.000000 
 TCTAACAGCTTTCCATGAATCACAAATCTCTGTGCTTCACTATTCGGTGTCATCCTTCGAATGTTCCTTCCGCTCATGCTAAATAGACCTGGATATAAGAGTATTCGTACTGCCTCATTGTGATCGGGCACGCGGTTAGATGGTTTACTCTTGTCCGGGC
>Cbren.WS247_Fam_203_160_1  Nr. of seq. 1 Alignment length(with gaps) = 160 Alignment score = 0.000000 
 TAGTATGTTCAGTTACAATTCCAAGATGCAAATCGAGGTTCAAAAAGTTTCTCCGTTTTTCTTGATTTCACAAATGTTGAACTTGATCATGACTAAAAATACGTATAGACTGAAAGATTTTCTCTGAAAGCTCAAAGAAACGTAGTTTTAGACACATTTA
>Cbren.WS247_Fam_204_151_1  Nr. of seq. 1 Alignment length(with gaps) = 151 Alignment score = 0.000000 
 GTGATGGTCCAGTAGGAGAAAGTGTTCTTCTCCTTCTAATCGAACTGTTTTTTTGATCTACTGAGAAGAGAACGAAAGAAAAGGTGGACGAGAGGAAGAGTATAAAATTGGAAGTTTGGACGGAAACAGAAAAAAAAATCAATAAAAAGAG
>Cbren.WS247_Fam_205_150_1  Nr. of seq. 1 Alignment length(with gaps) = 150 Alignment score = 0.000000 
 ATCTACAGTAACCCAAAAACCAAAAAATCTTTGAAAGCTGCAGAGATTTCTCAAATTTGATACATCTAAAATCGAGGATTTCATGTTCGTTAGTTTCATATAGATCACAAACAAAATCTAAAAGATAGGACCTAAACGAGCTATCCTGTC
>Cbren.WS247_Fam_206_146_1  Nr. of seq. 1 Alignment length(with gaps) = 146 Alignment score = 0.000000 
 AAAAAAATTCTAATTTTTTGTGCAAAGGATAGCAAATGTGCTGAGGAAGCTTAGAACGAAAAAATTTTTTGAAAAATCTGTCTCTGAACCCTATTATAAGGGCATCCTCTATTAGAAGGGCACCCACCGGTTTCAGGACCGCCCCC
>Cbren.WS247_Fam_207_144_1  Nr. of seq. 1 Alignment length(with gaps) = 144 Alignment score = 0.000000 
 GGGTCTCGCCACGAAAATCTAAAAACTGTCATATCTCAGTCAGTTTTGGTCAGATTTAGATGAAAACAGTACCGTTGGAGTTAGGCTGAAGAGACGCTTCGAATGAGTATAACGATGACTAGGTTTTGACATATTTATATTTTC
>Cbren.WS247_Fam_208_143_1  Nr. of seq. 1 Alignment length(with gaps) = 143 Alignment score = 0.000000 
 GGGTTACGGTAGTTTTTGTGATTTCGTGACGGACCCAAAAATTAAAAAAATTCCAAACCCGACCTTGTGGGTAGTTTTCTGTGCCGCCTTCACGTGCTGATTCCAAATCTATCAAAACTATCGAGATCGAGTGAAAATTGATC
>Cbren.WS247_Fam_209_140_1  Nr. of seq. 1 Alignment length(with gaps) = 140 Alignment score = 0.000000 
 TGAGAAGATGTTGGATACGGAAAAAACAGTGCATTTCAGGTCGACAATGCGGAAATCTCTCAAATTTCCTATGTTTCATTCTCTCAGTAGACCATTAACTTGCGCTCAATTGTTTTCTCTTGTTCACCTAGAGAACGCAT
>Cbren.WS247_Fam_210_138_1  Nr. of seq. 1 Alignment length(with gaps) = 138 Alignment score = 0.000000 
 GTTCAGAAAAGTACCCACAAGACGAGGTTTCAAATGTATCTGTTATAATCACTCATTTTGTGACTTCTAATAATTATTTATGGAATTCAAAAAAACCATGTCTTGTAGGTTATCATTAGAACCGTATCGACGTGCCGT
>Cbren.WS247_Fam_211_138_1  Nr. of seq. 1 Alignment length(with gaps) = 138 Alignment score = 0.000000 
 CTAGGCCACGGCCGCGAAAAGTTAGGCCACCAATCTTCGAAATTGCACAGTTTGGGTGAAAATTGGGCTGGCGACTCGATTTTTGAACAGTTTCGGCCGGTTTGACCTGGGCTTTCAGGAAAAAACAAACATGGAATT
>Cbren.WS247_Fam_212_131_1  Nr. of seq. 1 Alignment length(with gaps) = 131 Alignment score = 0.000000 
 AGCCACGTGCCGTCAAGTTATCAAGCCTCCCGGAAAGGCTGATACCTTGACAACCAACCCATCTAGTAGCATTCGATGAGTCCGCGACTATCTTGTTCTTACCTCAGAACTTTTGGCATAGATACACAGAC
>Cbren.WS247_Fam_213_122_1  Nr. of seq. 1 Alignment length(with gaps) = 122 Alignment score = 0.000000 
 AGTTCGGGGGTAGCCAGCAAATCTATAGGAAGATCAACCAGCCCACTAGGTACCCGCATCTTGACTGTCCAAAAGGGTGAGAGGGGGGAAAAAGTGTTCTAAGTTACTAGAGAAGTGACAGC
>Cbren.WS247_Fam_214_120_1  Nr. of seq. 1 Alignment length(with gaps) = 120 Alignment score = 0.000000 
 GATCCAAGAGTAGAGTAAGAAGCTGGTGAATTGCTCGATACCGTTGTTTCTTGTTCAGTAGTACATGGCTCGGTGGTAGTCTCTTCTGAAGTTGCCGTACTCGATGAAGAGGCATCAGTT
>Cbren.WS247_Fam_215_120_1  Nr. of seq. 1 Alignment length(with gaps) = 120 Alignment score = 0.000000 
 TGTTCAGATGAACCTTCAATAGGCTCGAGAAGTGGGGATGACCGTTCGTAAGTGACTTCATGACCAAACGACTGTTCGAAGTCAGCTCCTGATGTTGCACTTGACCGATCTTCTTCTAGA
>Cbren.WS247_Fam_216_120_1  Nr. of seq. 1 Alignment length(with gaps) = 120 Alignment score = 0.000000 
 CTGACTTTTTCCCCTAATTTTAATAAATTGGTGGTTCGAAAGTAGATGCTTCTGTGAGTGGATTGTGAAGTTTCCATCCCTCACTAGAGCCTAAGAGTCTGAAAATCTTCATCTGAAAAG
>Cbren.WS247_Fam_217_119_1  Nr. of seq. 1 Alignment length(with gaps) = 119 Alignment score = 0.000000 
 TTTACTGGATTTTAGGAATGTCTAGCCGGAATTCAGCTCAATTTCGATCCAATTCCAACTATTTCAACCTTTCCTTCGATCAAAACATGCTGGGTCACTAATGTTGTCTCTAGGCAAAA
>Cbren.WS247_Fam_218_117_1  Nr. of seq. 1 Alignment length(with gaps) = 117 Alignment score = 0.000000 
 GTAATTTTTTTGGTGTTTTATGGTTATTTTATAAAAACGTGCAAGATCATATGAGACAGTTCCGAGTACCAATCAAAAATCTGCGAAATTAAAGGAGACTTCGTTCTTTTTGAAACT
>Cbren.WS247_Fam_219_116_1  Nr. of seq. 1 Alignment length(with gaps) = 116 Alignment score = 0.000000 
 TAGCAGAAGAAGGACAGACGAAGGCTGTTAGAACCCGAACGAAAGCGACCATCCACCGTGCATAACCGTAGTTAAATATGAGTGGTCCGAACACTTTCATTATGCTCAGGTCTTTA
>Cbren.WS247_Fam_220_110_1  Nr. of seq. 1 Alignment length(with gaps) = 110 Alignment score = 0.000000 
 TCTCACTAAAAAGTAAGATTATAGGCTACCAAAATATGATTTCTGAACAGAATCACTTCGAGTTCTTTGGTGGTCATGGGTGGATTAGTCCCAGGACATACCTATAATTT
>Cbren.WS247_Fam_221_109_1  Nr. of seq. 1 Alignment length(with gaps) = 109 Alignment score = 0.000000 
 TGGTGGCCTAGAACTATATCTGGCGGACATCTAAAATCAAGAAAATCAAAATGAGCCTCAACCCAAGATTCTAGCTCAACTTTGAAACGATTTACGACGTTTTGAAGTT
>Cbren.WS247_Fam_222_106_1  Nr. of seq. 1 Alignment length(with gaps) = 106 Alignment score = 0.000000 
 TGCTAAATAGACCTGATAGGAGTATTCGTGCTGCTGCCCTGGATTTCGGTCCTATGCGGTAGAGGTCTATTCTTTTGTGGGTTCTAACAGCTTCCGCTTCTTCCTA
>Cbren.WS247_Fam_223_96_1  Nr. of seq. 1 Alignment length(with gaps) = 96 Alignment score = 0.000000 
 TCGACCTGGCGGTTGAGCTGAGATCTACAACTGTACCTCATCCCCCCCCCCCTTTAGGGCGGTTGTATTCTCTTCTTGGCCATGGGTTGATGCATT
>Cbren.WS247_Fam_224_93_1  Nr. of seq. 1 Alignment length(with gaps) = 93 Alignment score = 0.000000 
 TCAGATGATTCATCTGACGACGAAAAGAAACCAGCTATTAAGCCAACGCCGAAAGCAACTCCAGTCGCTGCCAAAAAGAAGGCCGAATCTTCC
>Cbren.WS247_Fam_225_90_1  Nr. of seq. 1 Alignment length(with gaps) = 90 Alignment score = 0.000000 
 GCCGGTATGACACAATAGCAGAGCTAGATTAACTAGAAAAAGCGTATATATTGATTATATAGAAAAAGGGTCCAGACAATCACGAATGAT
>Cbren.WS247_Fam_226_90_1  Nr. of seq. 1 Alignment length(with gaps) = 90 Alignment score = 0.000000 
 GTCTTCCACTGGAACTACTGGACAGTCGATGCATGAATTCGTGACTGGAAACTGGAATAGTGCTCCATCGATTGGTATGGACTTTGGAAT
>Cbren.WS247_Fam_227_86_1  Nr. of seq. 1 Alignment length(with gaps) = 86 Alignment score = 0.000000 
 AATTTTTCAATCGAGAATACAGCACAAAATGATGAACTACAACGTATTGGATCAAATTATCACAAGTCTGGACCATTAGAAGCTCA
>Cbren.WS247_Fam_228_84_1  Nr. of seq. 1 Alignment length(with gaps) = 84 Alignment score = 0.000000 
 CAGTCGAGGTGGACTCAGTCTGAGATGTGGTAGACTCAGGAGTAGTAGACGTCTGTTCAGTTGTCGAGGTTTCCGTAGTCGATT
>Cbren.WS247_Fam_229_83_1  Nr. of seq. 1 Alignment length(with gaps) = 83 Alignment score = 0.000000 
 CGCATTGGTTTTTTCGAATGACGACAAATGGATTTGGCTAAAATCTTCGCCACATCCATCGCTATTCGACAAAATATCGTACC
>Cbren.WS247_Fam_230_81_1  Nr. of seq. 1 Alignment length(with gaps) = 81 Alignment score = 0.000000 
 TCACAAGGCTCTGTCGTAGTCTCGCAAGGTTCCGTGGTAGTCTCGGACAACGTGGAGTTCAGGCATGGCTCCGTTGATGTT
>Cbren.WS247_Fam_231_81_1  Nr. of seq. 1 Alignment length(with gaps) = 81 Alignment score = 0.000000 
 ACTGGAACTCCAGTTACCGACGAAACAACATTGTCAACCGATGAAACTCCATATGGCACAAGATCCACAGCCACTGCTCCA
>Cbren.WS247_Fam_232_74_1  Nr. of seq. 1 Alignment length(with gaps) = 74 Alignment score = 0.000000 
 GCCTCTACAAAGTCATCGGCAGGCAAAAAAGATGCAGGAGAGTTTGTAGAGGCCAAGACTACAAACTAAAAGCT
>Cbren.WS247_Fam_233_74_1  Nr. of seq. 1 Alignment length(with gaps) = 74 Alignment score = 0.000000 
 CATCTTGACTAGGAAGCCGCCTTAGCTGCTAAGACACCATCATATTTAGGGCGTCGCCTTAATTGTTAAGACAT
>Cbren.WS247_Fam_234_74_1  Nr. of seq. 1 Alignment length(with gaps) = 74 Alignment score = 0.000000 
 TAGGCTCCGCCCATTTTTTTTTTCAATATTTCAGTTTTGGGGCTGAAAATCAGTGTCTAAGGGTTGGGGGTAAC
>Cbren.WS247_Fam_235_74_1  Nr. of seq. 1 Alignment length(with gaps) = 74 Alignment score = 0.000000 
 GTACGCAAACACACTTTACACGAAATTGCAGAAAATTTGGTTTTGGTACGAATTGTCGTGGGATCTAGCGCCGG
>Cbren.WS247_Fam_236_72_1  Nr. of seq. 1 Alignment length(with gaps) = 72 Alignment score = 0.000000 
 TTTCAGCCTTGGTCTTGGCTTCGGCGTCCTTCTTGGTCTTTTCATCAGCCTCCTTCATGGCCTTGGCTTCAG
>Cbren.WS247_Fam_237_69_1  Nr. of seq. 1 Alignment length(with gaps) = 69 Alignment score = 0.000000 
 CAGGTTCTGGAGTAGATTGTTGAGTCTTGGACATGCTTTCTGTTGAACTCTTCCAACCAATTCGATGAA
>Cbren.WS247_Fam_238_69_1  Nr. of seq. 1 Alignment length(with gaps) = 69 Alignment score = 0.000000 
 TCAAATACTGTATTTCTCTGGAGGCAAGGATTCGATGACTTCATTCCGACCATATCCGAATTTGAATCA
>Cbren.WS247_Fam_239_69_1  Nr. of seq. 1 Alignment length(with gaps) = 69 Alignment score = 0.000000 
 AGTTGGATACGAAACTGTCCAAAGATTGTGTCGTGAAAAGTTCACCGAGCCAAAGTCAAATTGGACCCA
>Cbren.WS247_Fam_240_69_1  Nr. of seq. 1 Alignment length(with gaps) = 69 Alignment score = 0.000000 
 AAGTTCTCGAATCTGGCACTTGTGATCTGCTGACGAAGAAGACATCCACCACTTGCCTTCCGAAAGCAA
>Cbren.WS247_Fam_241_68_1  Nr. of seq. 1 Alignment length(with gaps) = 68 Alignment score = 0.000000 
 CCCTGCCCCAGATTCTGTCTGGGATTATCCGGGGATTTACGCTGAAGACGAGAAACAACTATTCGGTG
>Cbren.WS247_Fam_242_63_1  Nr. of seq. 1 Alignment length(with gaps) = 63 Alignment score = 0.000000 
 CCATCATCGGTGGATAACCCTGGAATGGTGGATTCTGAGCATCCTGACGTTGTTGCGGGGGCA
>Cbren.WS247_Fam_243_63_1  Nr. of seq. 1 Alignment length(with gaps) = 63 Alignment score = 0.000000 
 GACGCAGAGAAACGAAAATGCCTACGGGTCTGCGCTCTCTACTAGTAGTGACAGCTATTGCGA
>Cbren.WS247_Fam_244_58_1  Nr. of seq. 1 Alignment length(with gaps) = 58 Alignment score = 0.000000 
 CTAGGTCACCAAATCTAGAAAGTTAGGCCGATGGACTAATTTTCCAGGATTTGGATTT
>Cbren.WS247_Fam_245_57_1  Nr. of seq. 1 Alignment length(with gaps) = 57 Alignment score = 0.000000 
 TAGACTCTGTCGATTGAGTACTGAAGGTTGAATCAGAGATTGTAGTATCAGTGAATG
>Cbren.WS247_Fam_246_56_1  Nr. of seq. 1 Alignment length(with gaps) = 56 Alignment score = 0.000000 
 GGGAATTCAAAATTTCGAAACTTTTGGTGGAAATTTAAAACTTCGAAACTTTTGGC
>Cbren.WS247_Fam_247_55_1  Nr. of seq. 1 Alignment length(with gaps) = 55 Alignment score = 0.000000 
 TCTGCGCTCTCCCATACTTACCGGAGAGAGCGCAGACAGCTAGACGCTCTGGCCG
>Cbren.WS247_Fam_248_55_1  Nr. of seq. 1 Alignment length(with gaps) = 55 Alignment score = 0.000000 
 GATAATGAAACAAACATGCCTTTGATTATACTCATTCAAACCGTTATGATCAGGA
>Cbren.WS247_Fam_249_54_1  Nr. of seq. 1 Alignment length(with gaps) = 54 Alignment score = 0.000000 
 TTTGGTGGTGATCCATCCAGATCGATAACCTCTCTTGGGTTGAGCTGGAGCAAG
>Cbren.WS247_Fam_250_51_1  Nr. of seq. 1 Alignment length(with gaps) = 51 Alignment score = 0.000000 
 AAGAAGATCGGGTGGTCGACAAGGTCATCGGTTCGCTAGACTGGACTGGTG
>Cbren.WS247_Fam_251_49_1  Nr. of seq. 1 Alignment length(with gaps) = 49 Alignment score = 0.000000 
 AAACTAGGCAATCAAACTAGTTTTGTGGTTTCTAGGCCATCGGTTGGAA
>Cbren.WS247_Fam_252_48_1  Nr. of seq. 1 Alignment length(with gaps) = 48 Alignment score = 0.000000 
 ACACTCCTCGCCATCTCCAGCGAAGAACGAGTCCGACTGCTGGACGCG
>Cbren.WS247_Fam_253_48_1  Nr. of seq. 1 Alignment length(with gaps) = 48 Alignment score = 0.000000 
 ATGGCTCGGGATGGAAGGAGGAGGACGACAACAACGACTGGATCATGG
>Cbren.WS247_Fam_254_48_1  Nr. of seq. 1 Alignment length(with gaps) = 48 Alignment score = 0.000000 
 TCCTTTTTGGCCTTGGCCTCAGTATCAGCCTTGGTCTTTGCTTCAGCG
>Cbren.WS247_Fam_255_47_1  Nr. of seq. 1 Alignment length(with gaps) = 47 Alignment score = 0.000000 
 GTTTCTCTGCGCTCTAACTCCATGACGCAGAGAAGTCAGACACTCTC
>Cbren.WS247_Fam_256_45_1  Nr. of seq. 1 Alignment length(with gaps) = 45 Alignment score = 0.000000 
 GGACCACCAGGACCTCAAGGAGGACGTGGACAAGGCCCAGACTTC
>Cbren.WS247_Fam_257_45_1  Nr. of seq. 1 Alignment length(with gaps) = 45 Alignment score = 0.000000 
 CCTGACCAGAACAGGCCAGGCAGGGCTGGTCCAGGCTAGTCCAGG
>Cbren.WS247_Fam_258_43_1  Nr. of seq. 1 Alignment length(with gaps) = 43 Alignment score = 0.000000 
 TTTGGTTTTTAGGCCTAAACTTTCGAATTTTTGGGACTAAACT
>Cbren.WS247_Fam_259_41_1  Nr. of seq. 1 Alignment length(with gaps) = 41 Alignment score = 0.000000 
 CTGACGATTGCTCAGTATTGCACCTAAAAACACTCGTTTTT
>Cbren.WS247_Fam_260_40_1  Nr. of seq. 1 Alignment length(with gaps) = 40 Alignment score = 0.000000 
 TTTCCGTTTCCGTTTCCGGCGGAAATATTTTTCTGGAAAT
>Cbren.WS247_Fam_261_40_1  Nr. of seq. 1 Alignment length(with gaps) = 40 Alignment score = 0.000000 
 GTAGTGACGTAGGGACGTAGGCACGTAGGCTCGTAGGCAT
>Cbren.WS247_Fam_262_40_1  Nr. of seq. 1 Alignment length(with gaps) = 40 Alignment score = 0.000000 
 TGGGCGGGGCTTAGACTGCAACTCCGCTCCTTTTCGAATG
>Cbren.WS247_Fam_263_40_1  Nr. of seq. 1 Alignment length(with gaps) = 40 Alignment score = 0.000000 
 GGATGTCCGGATGTCCAGGAATCTGTCTGTCTGTACTCCA
>Cbren.WS247_Fam_264_39_1  Nr. of seq. 1 Alignment length(with gaps) = 39 Alignment score = 0.000000 
 GATGCTTCAGTGACGGCTGCGGTGGTGGTCTCTTCTCCT
>Cbren.WS247_Fam_265_39_1  Nr. of seq. 1 Alignment length(with gaps) = 39 Alignment score = 0.000000 
 GATGTGCAGGTTCCTATCACTGCAGTAACTATATAGTTA
>Cbren.WS247_Fam_266_39_1  Nr. of seq. 1 Alignment length(with gaps) = 39 Alignment score = 0.000000 
 TTCCAGAAAGTTCCAGAACCTCCAGGAAAGCTCCAAAAG
>Cbren.WS247_Fam_267_39_1  Nr. of seq. 1 Alignment length(with gaps) = 39 Alignment score = 0.000000 
 TCCGGATATCCGGATATCAAGATAACAAAAGTCTGTGTG
>Cbren.WS247_Fam_268_39_1  Nr. of seq. 1 Alignment length(with gaps) = 39 Alignment score = 0.000000 
 CAGGCCTATTCGGGCTGCTCCAGGACAATTCAAACTAAA
>Cbren.WS247_Fam_269_39_1  Nr. of seq. 1 Alignment length(with gaps) = 39 Alignment score = 0.000000 
 GGTTACTAACCTGCAAGATTTTTTTCTGATTTTCTAGCA
>Cbren.WS247_Fam_270_37_1  Nr. of seq. 1 Alignment length(with gaps) = 37 Alignment score = 0.000000 
 GACACCACCCTCTGGCGCCCGTCTCCACCCTCAGCGA
>Cbren.WS247_Fam_271_36_1  Nr. of seq. 1 Alignment length(with gaps) = 36 Alignment score = 0.000000 
 CCGCCCACTTCAATCTGAATCGAAGTTTGTTAGGCT
>Cbren.WS247_Fam_272_36_1  Nr. of seq. 1 Alignment length(with gaps) = 36 Alignment score = 0.000000 
 GCGCTCTATTGAGAATATTGGGAAATTCGAGAAAAT
>Cbren.WS247_Fam_273_36_1  Nr. of seq. 1 Alignment length(with gaps) = 36 Alignment score = 0.000000 
 GTCCGGATGTCCTATTGCCTGTTTTTCTGTCTGTAT
>Cbren.WS247_Fam_274_36_1  Nr. of seq. 1 Alignment length(with gaps) = 36 Alignment score = 0.000000 
 ATTGACAATTTCCAGAAAACCATGCAAAAGCGCTCT
>Cbren.WS247_Fam_275_36_1  Nr. of seq. 1 Alignment length(with gaps) = 36 Alignment score = 0.000000 
 CCGAGCCGACTACCACCACTGTCCCGACGACTACTA
>Cbren.WS247_Fam_276_36_1  Nr. of seq. 1 Alignment length(with gaps) = 36 Alignment score = 0.000000 
 TCCGGATGTCCGGATGTCTGTCTGTGGGTAGGTTTA
>Cbren.WS247_Fam_277_35_1  Nr. of seq. 1 Alignment length(with gaps) = 35 Alignment score = 0.000000 
 TACTGTAGCTGGCTTCCTGCCTATCCTACCAGGAT
>Cbren.WS247_Fam_278_34_1  Nr. of seq. 1 Alignment length(with gaps) = 34 Alignment score = 0.000000 
 TTTGTTCCCGGAACGAAAATATAGACTGCTAAAA
>Cbren.WS247_Fam_279_33_1  Nr. of seq. 1 Alignment length(with gaps) = 33 Alignment score = 0.000000 
 CTATTTTCTCAAGCGCTACTGGGTGTTCGACTG
>Cbren.WS247_Fam_280_32_1  Nr. of seq. 1 Alignment length(with gaps) = 32 Alignment score = 0.000000 
 ATGGTTTTTACAAATGAAAAAACATAAAACTC
>Cbren.WS247_Fam_281_32_1  Nr. of seq. 1 Alignment length(with gaps) = 32 Alignment score = 0.000000 
 GGCCTAGGATTTTTCTAGGCCACCGGGACCAT
>Cbren.WS247_Fam_282_32_1  Nr. of seq. 1 Alignment length(with gaps) = 32 Alignment score = 0.000000 
 GAAACCGCGACATTTCGTAACCGAGACATTCC
>Cbren.WS247_Fam_283_31_1  Nr. of seq. 1 Alignment length(with gaps) = 31 Alignment score = 0.000000 
 AGGGTCTAGGGTCCAGGGTAGCCTAGGTCCC
>Cbren.WS247_Fam_284_31_1  Nr. of seq. 1 Alignment length(with gaps) = 31 Alignment score = 0.000000 
 TTTATTCGAGTGCAAAGTGAGTTCATATATT
>Cbren.WS247_Fam_285_30_1  Nr. of seq. 1 Alignment length(with gaps) = 30 Alignment score = 0.000000 
 TAAGCCTAAGATTATGAAGTAGTTCAAGCG
>Cbren.WS247_Fam_286_30_1  Nr. of seq. 1 Alignment length(with gaps) = 30 Alignment score = 0.000000 
 GTCGTTGGAACAGTAGTGGTAGCCACAGTT
>Cbren.WS247_Fam_287_30_1  Nr. of seq. 1 Alignment length(with gaps) = 30 Alignment score = 0.000000 
 CCGCTTGATGAAGAAGTTTCTGAGACTGAG
>Cbren.WS247_Fam_288_30_1  Nr. of seq. 1 Alignment length(with gaps) = 30 Alignment score = 0.000000 
 CCTAAGCCTAAGCCTAAGCTTCAGTCGTGA
>Cbren.WS247_Fam_289_30_1  Nr. of seq. 1 Alignment length(with gaps) = 30 Alignment score = 0.000000 
 TAAAAAGTGACTCCTCCATGTAAGTGACCA
>Cbren.WS247_Fam_290_30_1  Nr. of seq. 1 Alignment length(with gaps) = 30 Alignment score = 0.000000 
 TTTGGGAATGATTAGGTGCCGAGGGAAAGT
>Cbren.WS247_Fam_291_30_1  Nr. of seq. 1 Alignment length(with gaps) = 30 Alignment score = 0.000000 
 AAGTTGCCCAATGCTCGGCAAGCAAAAGAC
>Cbren.WS247_Fam_292_30_1  Nr. of seq. 1 Alignment length(with gaps) = 30 Alignment score = 0.000000 
 TAAGCCTAAATCTATACCTAAGCCGGGGTC
>Cbren.WS247_Fam_293_29_1  Nr. of seq. 1 Alignment length(with gaps) = 29 Alignment score = 0.000000 
 GCCTAAACAGCCTAAATCGGCCCAAATCG
>Cbren.WS247_Fam_294_29_1  Nr. of seq. 1 Alignment length(with gaps) = 29 Alignment score = 0.000000 
 GCAGACCAGACGGTAAAAATTGGAGCTAA
>Cbren.WS247_Fam_295_29_1  Nr. of seq. 1 Alignment length(with gaps) = 29 Alignment score = 0.000000 
 TTTGGGTCTGCTTATTATTTCCCATACCG
>Cbren.WS247_Fam_296_29_1  Nr. of seq. 1 Alignment length(with gaps) = 29 Alignment score = 0.000000 
 TCAACTGCTATGAAATCTTCTGCTATATC
>Cbren.WS247_Fam_297_29_1  Nr. of seq. 1 Alignment length(with gaps) = 29 Alignment score = 0.000000 
 TCTGGAAGTTCTGGAAGGTCCTAGAAGTT
>Cbren.WS247_Fam_298_29_1  Nr. of seq. 1 Alignment length(with gaps) = 29 Alignment score = 0.000000 
 AAGTGCCGCTTCCAGGCGTCATGATCCAA
>Cbren.WS247_Fam_299_28_1  Nr. of seq. 1 Alignment length(with gaps) = 28 Alignment score = 0.000000 
 TCAAATTCCTTGCTGGAACTTTAAAATT
>Cbren.WS247_Fam_300_28_1  Nr. of seq. 1 Alignment length(with gaps) = 28 Alignment score = 0.000000 
 AAAAAGCTGAAATTTTGGAGGAAACTGG
>Cbren.WS247_Fam_301_28_1  Nr. of seq. 1 Alignment length(with gaps) = 28 Alignment score = 0.000000 
 AGAAAAAAAGAGAATCAAATTAAAATAG
>Cbren.WS247_Fam_302_28_1  Nr. of seq. 1 Alignment length(with gaps) = 28 Alignment score = 0.000000 
 AGGTGGCTCCACTCCTCACAGGTCCCCA
>Cbren.WS247_Fam_303_27_1  Nr. of seq. 1 Alignment length(with gaps) = 27 Alignment score = 0.000000 
 ACTGATTTTCGAGAAAATTTCGCAAAA
>Cbren.WS247_Fam_304_27_1  Nr. of seq. 1 Alignment length(with gaps) = 27 Alignment score = 0.000000 
 TCCTGAACCACCTGGAGTTCCTGGACT
>Cbren.WS247_Fam_305_27_1  Nr. of seq. 1 Alignment length(with gaps) = 27 Alignment score = 0.000000 
 AAGTCCGATCCGGTCTATTTCGTCCCA
>Cbren.WS247_Fam_306_25_1  Nr. of seq. 1 Alignment length(with gaps) = 25 Alignment score = 0.000000 
 TTTTCGAAAATTTTTCGGACCAAAT
>Cbren.WS247_Fam_307_24_1  Nr. of seq. 1 Alignment length(with gaps) = 24 Alignment score = 0.000000 
 CCAGAAAAAAAAGAATTCCGTAAG
>Cbren.WS247_Fam_308_24_1  Nr. of seq. 1 Alignment length(with gaps) = 24 Alignment score = 0.000000 
 TAGGACTAAAACACCCGGCTGTTT
>Cbren.WS247_Fam_309_24_1  Nr. of seq. 1 Alignment length(with gaps) = 24 Alignment score = 0.000000 
 ATGGCTCATGGTGGTCAAAGTCTG
>Cbren.WS247_Fam_310_24_1  Nr. of seq. 1 Alignment length(with gaps) = 24 Alignment score = 0.000000 
 ACATTCGGACAACTGCATATTTGG
>Cbren.WS247_Fam_311_24_1  Nr. of seq. 1 Alignment length(with gaps) = 24 Alignment score = 0.000000 
 AACCGATGCTCTAAGATCTCCGGC
>Cbren.WS247_Fam_312_24_1  Nr. of seq. 1 Alignment length(with gaps) = 24 Alignment score = 0.000000 
 TTACGACCGGAATCCCACCGGGAA
>Cbren.WS247_Fam_313_24_1  Nr. of seq. 1 Alignment length(with gaps) = 24 Alignment score = 0.000000 
 AAATCTGAAAAATCTGGCGTTGCG
>Cbren.WS247_Fam_314_24_1  Nr. of seq. 1 Alignment length(with gaps) = 24 Alignment score = 0.000000 
 AGTTGGCGGAATTCCTGGTTGTCC
>Cbren.WS247_Fam_315_24_1  Nr. of seq. 1 Alignment length(with gaps) = 24 Alignment score = 0.000000 
 AGCAATAGCAGTTGATCAGCCTGT
>Cbren.WS247_Fam_316_24_1  Nr. of seq. 1 Alignment length(with gaps) = 24 Alignment score = 0.000000 
 GATATCTGGACGCTCGAAAATTGA
>Cbren.WS247_Fam_317_23_1  Nr. of seq. 1 Alignment length(with gaps) = 23 Alignment score = 0.000000 
 GGCAGCTTGCCCACTTTCCTTCC
>Cbren.WS247_Fam_318_22_1  Nr. of seq. 1 Alignment length(with gaps) = 22 Alignment score = 0.000000 
 TTTTCAGGCTGTTGTCTGCGTT
>Cbren.WS247_Fam_319_22_1  Nr. of seq. 1 Alignment length(with gaps) = 22 Alignment score = 0.000000 
 ATGGAATTTTTGAACACAAATT
>Cbren.WS247_Fam_320_22_1  Nr. of seq. 1 Alignment length(with gaps) = 22 Alignment score = 0.000000 
 CCGCCCACTTTTGGGTTTAGCT
>Cbren.WS247_Fam_321_22_1  Nr. of seq. 1 Alignment length(with gaps) = 22 Alignment score = 0.000000 
 GATTTCGGGACAGTTTCCTGGG
>Cbren.WS247_Fam_322_22_1  Nr. of seq. 1 Alignment length(with gaps) = 22 Alignment score = 0.000000 
 TTGGAGCTGCCTAGGCTACAAA
>Cbren.WS247_Fam_323_22_1  Nr. of seq. 1 Alignment length(with gaps) = 22 Alignment score = 0.000000 
 TCCCCCGGCGAATCGAAATCAG
>Cbren.WS247_Fam_324_22_1  Nr. of seq. 1 Alignment length(with gaps) = 22 Alignment score = 0.000000 
 TTTTCATGGATTTTTTCCGAAC
>Cbren.WS247_Fam_325_22_1  Nr. of seq. 1 Alignment length(with gaps) = 22 Alignment score = 0.000000 
 GAGCCCAAATTCAAGCTTTTTT
>Cbren.WS247_Fam_326_22_1  Nr. of seq. 1 Alignment length(with gaps) = 22 Alignment score = 0.000000 
 ACCCGGGTAGGGACGAGTCGAG
>Cbren.WS247_Fam_327_21_1  Nr. of seq. 1 Alignment length(with gaps) = 21 Alignment score = 0.000000 
 TTCCAGTAGAAGAGGCAGTGC
>Cbren.WS247_Fam_328_21_1  Nr. of seq. 1 Alignment length(with gaps) = 21 Alignment score = 0.000000 
 TGAGGTTAAGGAGCCTAAGCT
>Cbren.WS247_Fam_329_21_1  Nr. of seq. 1 Alignment length(with gaps) = 21 Alignment score = 0.000000 
 GCAGGTTGCCGGAAAAGAGGA
>Cbren.WS247_Fam_330_21_1  Nr. of seq. 1 Alignment length(with gaps) = 21 Alignment score = 0.000000 
 TACAGTAATCCTAGAGGGTCA
>Cbren.WS247_Fam_331_21_1  Nr. of seq. 1 Alignment length(with gaps) = 21 Alignment score = 0.000000 
 TTAGGCTTAGTAACATAAGAT
>Cbren.WS247_Fam_332_21_1  Nr. of seq. 1 Alignment length(with gaps) = 21 Alignment score = 0.000000 
 GAGCAACCGGCTCCTGCACCT
>Cbren.WS247_Fam_333_21_1  Nr. of seq. 1 Alignment length(with gaps) = 21 Alignment score = 0.000000 
 TCTACAGTAATCTCCATTTTT
>Cbren.WS247_Fam_334_21_1  Nr. of seq. 1 Alignment length(with gaps) = 21 Alignment score = 0.000000 
 CAGGAAGAAGGAACTCAAGAG
>Cbren.WS247_Fam_335_21_1  Nr. of seq. 1 Alignment length(with gaps) = 21 Alignment score = 0.000000 
 CAAATTTTTTTCGGGATTTTT
>Cbren.WS247_Fam_336_21_1  Nr. of seq. 1 Alignment length(with gaps) = 21 Alignment score = 0.000000 
 AGACAAACAGACACCTATTAT
>Cbren.WS247_Fam_337_20_1  Nr. of seq. 1 Alignment length(with gaps) = 20 Alignment score = 0.000000 
 CATTGCACCTCCATTTTGAC
>Cbren.WS247_Fam_338_20_1  Nr. of seq. 1 Alignment length(with gaps) = 20 Alignment score = 0.000000 
 CAAGAGTTTCTATGAAGATG
>Cbren.WS247_Fam_339_20_1  Nr. of seq. 1 Alignment length(with gaps) = 20 Alignment score = 0.000000 
 TGGTCTAGAATCCCAAAAAG
>Cbren.WS247_Fam_340_20_1  Nr. of seq. 1 Alignment length(with gaps) = 20 Alignment score = 0.000000 
 TTCTAGGCGATTCCCTGGAA
>Cbren.WS247_Fam_341_20_1  Nr. of seq. 1 Alignment length(with gaps) = 20 Alignment score = 0.000000 
 CTGAAAATGTCTTAATTACG
>Cbren.WS247_Fam_342_20_1  Nr. of seq. 1 Alignment length(with gaps) = 20 Alignment score = 0.000000 
 GCTGCTAGAACCAGTCTGGC
>Cbren.WS247_Fam_343_20_1  Nr. of seq. 1 Alignment length(with gaps) = 20 Alignment score = 0.000000 
 TGTAGAGGTTAAGGACTGTC
>Cbren.WS247_Fam_344_20_1  Nr. of seq. 1 Alignment length(with gaps) = 20 Alignment score = 0.000000 
 GCCTTCAAAGTAGTCCATGC
>Cbren.WS247_Fam_345_20_1  Nr. of seq. 1 Alignment length(with gaps) = 20 Alignment score = 0.000000 
 TCTCAACTGCTTTAGGCCGC
>Cbren.WS247_Fam_346_20_1  Nr. of seq. 1 Alignment length(with gaps) = 20 Alignment score = 0.000000 
 AAGCCTTAGCCGACTTTCCC
>Cbren.WS247_Fam_347_20_1  Nr. of seq. 1 Alignment length(with gaps) = 20 Alignment score = 0.000000 
 CTGCTTAGGTAAATAGAGGG
>Cbren.WS247_Fam_348_20_1  Nr. of seq. 1 Alignment length(with gaps) = 20 Alignment score = 0.000000 
 AGGGGGCCCATCTTAAGAGA
>Cbren.WS247_Fam_349_20_1  Nr. of seq. 1 Alignment length(with gaps) = 20 Alignment score = 0.000000 
 CATAAAATGCTTTTGCAGGT
>Cbren.WS247_Fam_350_20_1  Nr. of seq. 1 Alignment length(with gaps) = 20 Alignment score = 0.000000 
 TAAGCAGCTTTGAGGGGTCC
>Cbren.WS247_Fam_351_20_1  Nr. of seq. 1 Alignment length(with gaps) = 20 Alignment score = 0.000000 
 AATTTGAATTTAGAATGGTA
>Cbren.WS247_Fam_352_20_1  Nr. of seq. 1 Alignment length(with gaps) = 20 Alignment score = 0.000000 
 TACAGTAAGCTCAAAAAAGC
>Cbren.WS247_Fam_353_20_1  Nr. of seq. 1 Alignment length(with gaps) = 20 Alignment score = 0.000000 
 AGCGGCTTAGAAAGGTTAGG
>Cbren.WS247_Fam_354_20_1  Nr. of seq. 1 Alignment length(with gaps) = 20 Alignment score = 0.000000 
 AGACTAGATCAGGCCAGATT
>Cbren.WS247_Fam_355_20_1  Nr. of seq. 1 Alignment length(with gaps) = 20 Alignment score = 0.000000 
 GCGGGCCTATGCCGAAGCTG
>Cbren.WS247_Fam_356_20_1  Nr. of seq. 1 Alignment length(with gaps) = 20 Alignment score = 0.000000 
 GGCAAGCTGCTTAACTGTTG
>Cbren.WS247_Fam_357_19_1  Nr. of seq. 1 Alignment length(with gaps) = 19 Alignment score = 0.000000 
 AATTGAAAATGCTCCAGCA
>Cbren.WS247_Fam_358_19_1  Nr. of seq. 1 Alignment length(with gaps) = 19 Alignment score = 0.000000 
 GAAATGCGCCAAGACACAA
>Cbren.WS247_Fam_359_19_1  Nr. of seq. 1 Alignment length(with gaps) = 19 Alignment score = 0.000000 
 TGACGCGTTTTCGGTGGGT
>Cbren.WS247_Fam_360_19_1  Nr. of seq. 1 Alignment length(with gaps) = 19 Alignment score = 0.000000 
 AGAAGCGTTTTGTGCGTCC
>Cbren.WS247_Fam_361_19_1  Nr. of seq. 1 Alignment length(with gaps) = 19 Alignment score = 0.000000 
 TCCTTTTTTCCCATCCGTT
>Cbren.WS247_Fam_362_19_1  Nr. of seq. 1 Alignment length(with gaps) = 19 Alignment score = 0.000000 
 CAAATCTAGGTTCTTGCCG
>Cbren.WS247_Fam_363_19_1  Nr. of seq. 1 Alignment length(with gaps) = 19 Alignment score = 0.000000 
 AAGGGACCGTTCAAGTTTG
>Cbren.WS247_Fam_364_19_1  Nr. of seq. 1 Alignment length(with gaps) = 19 Alignment score = 0.000000 
 AGTGGTCCCATGGGAGTTT
>Cbren.WS247_Fam_365_19_1  Nr. of seq. 1 Alignment length(with gaps) = 19 Alignment score = 0.000000 
 GCCTAAACCCAAGGGTAAG
>Cbren.WS247_Fam_366_19_1  Nr. of seq. 1 Alignment length(with gaps) = 19 Alignment score = 0.000000 
 TCAAAGGACCCTATAATTG
>Cbren.WS247_Fam_367_18_1  Nr. of seq. 1 Alignment length(with gaps) = 18 Alignment score = 0.000000 
 AGCTGAGCCAAAGGTAGT
>Cbren.WS247_Fam_368_18_1  Nr. of seq. 1 Alignment length(with gaps) = 18 Alignment score = 0.000000 
 TGTGACAAAAAAGAGGAG
>Cbren.WS247_Fam_369_18_1  Nr. of seq. 1 Alignment length(with gaps) = 18 Alignment score = 0.000000 
 GGCACTGGCGTCTTTAGC
>Cbren.WS247_Fam_370_18_1  Nr. of seq. 1 Alignment length(with gaps) = 18 Alignment score = 0.000000 
 TCTTTTACTTTTACTGAT
>Cbren.WS247_Fam_371_18_1  Nr. of seq. 1 Alignment length(with gaps) = 18 Alignment score = 0.000000 
 CCGAGGCGACGACTACCA
>Cbren.WS247_Fam_372_18_1  Nr. of seq. 1 Alignment length(with gaps) = 18 Alignment score = 0.000000 
 GGCAAGTTGCCCAAACGA
>Cbren.WS247_Fam_373_18_1  Nr. of seq. 1 Alignment length(with gaps) = 18 Alignment score = 0.000000 
 ATTCGTCCTCCTTTTCTC
>Cbren.WS247_Fam_374_18_1  Nr. of seq. 1 Alignment length(with gaps) = 18 Alignment score = 0.000000 
 TTTTCGAAAATGCCCATT
>Cbren.WS247_Fam_375_18_1  Nr. of seq. 1 Alignment length(with gaps) = 18 Alignment score = 0.000000 
 CACGAGATGCAGAAGCTC
>Cbren.WS247_Fam_376_18_1  Nr. of seq. 1 Alignment length(with gaps) = 18 Alignment score = 0.000000 
 CCACGTCCACTGTTTCCA
>Cbren.WS247_Fam_377_17_1  Nr. of seq. 1 Alignment length(with gaps) = 17 Alignment score = 0.000000 
 AAATTTCAAAACTTTTT
>Cbren.WS247_Fam_378_16_1  Nr. of seq. 1 Alignment length(with gaps) = 16 Alignment score = 0.000000 
 GACAACCGGATTATCG
>Cbren.WS247_Fam_379_16_1  Nr. of seq. 1 Alignment length(with gaps) = 16 Alignment score = 0.000000 
 ATCTTTGACTTCCAGT
>Cbren.WS247_Fam_380_16_1  Nr. of seq. 1 Alignment length(with gaps) = 16 Alignment score = 0.000000 
 ACCCAGGTACTCATAT
>Cbren.WS247_Fam_381_16_1  Nr. of seq. 1 Alignment length(with gaps) = 16 Alignment score = 0.000000 
 TAGGTTTAGGAGAGTT
>Cbren.WS247_Fam_382_16_1  Nr. of seq. 1 Alignment length(with gaps) = 16 Alignment score = 0.000000 
 AAACGGAAAAACGGAA
>Cbren.WS247_Fam_383_16_1  Nr. of seq. 1 Alignment length(with gaps) = 16 Alignment score = 0.000000 
 GAAAGTGAGAGAGAGG
>Cbren.WS247_Fam_384_16_1  Nr. of seq. 1 Alignment length(with gaps) = 16 Alignment score = 0.000000 
 AGTGCAATCGTGCTCA
>Cbren.WS247_Fam_385_16_1  Nr. of seq. 1 Alignment length(with gaps) = 16 Alignment score = 0.000000 
 GAAATCTGACGTATAT
>Cbren.WS247_Fam_386_15_1  Nr. of seq. 1 Alignment length(with gaps) = 15 Alignment score = 0.000000 
 TCAGTTGTCGAGGTT
>Cbren.WS247_Fam_387_15_1  Nr. of seq. 1 Alignment length(with gaps) = 15 Alignment score = 0.000000 
 TCCGGCGCGTAGGGT
>Cbren.WS247_Fam_388_15_1  Nr. of seq. 1 Alignment length(with gaps) = 15 Alignment score = 0.000000 
 CGTCAGGCTGAGGTC
>Cbren.WS247_Fam_389_15_1  Nr. of seq. 1 Alignment length(with gaps) = 15 Alignment score = 0.000000 
 TCAGGCTTAGGCTTT
>Cbren.WS247_Fam_390_15_1  Nr. of seq. 1 Alignment length(with gaps) = 15 Alignment score = 0.000000 
 GGAGGCGGAGGATGT
>Cbren.WS247_Fam_391_15_1  Nr. of seq. 1 Alignment length(with gaps) = 15 Alignment score = 0.000000 
 AGCTGCAGCACGAGC
>Cbren.WS247_Fam_392_15_1  Nr. of seq. 1 Alignment length(with gaps) = 15 Alignment score = 0.000000 
 CTACTACAACTACGC
>Cbren.WS247_Fam_393_15_1  Nr. of seq. 1 Alignment length(with gaps) = 15 Alignment score = 0.000000 
 CGAAAAATTTTTTTT
>Cbren.WS247_Fam_394_14_1  Nr. of seq. 1 Alignment length(with gaps) = 14 Alignment score = 0.000000 
 GGAGGTTTTTCCCG
>Cbren.WS247_Fam_395_14_1  Nr. of seq. 1 Alignment length(with gaps) = 14 Alignment score = 0.000000 
 CTGCCTAGCCCTAA
>Cbren.WS247_Fam_396_14_1  Nr. of seq. 1 Alignment length(with gaps) = 14 Alignment score = 0.000000 
 ATTCTACATTTATA
>Cbren.WS247_Fam_397_12_1  Nr. of seq. 1 Alignment length(with gaps) = 12 Alignment score = 0.000000 
 TGACCTTGACCT
>Cbren.WS247_Fam_398_12_1  Nr. of seq. 1 Alignment length(with gaps) = 12 Alignment score = 0.000000 
 CTGTACCTGGGC
>Cbren.WS247_Fam_399_12_1  Nr. of seq. 1 Alignment length(with gaps) = 12 Alignment score = 0.000000 
 CCTTGCCGTCTC
>Cbren.WS247_Fam_400_12_1  Nr. of seq. 1 Alignment length(with gaps) = 12 Alignment score = 0.000000 
 GCTCCGGCTCCG
>Cbren.WS247_Fam_401_11_1  Nr. of seq. 1 Alignment length(with gaps) = 11 Alignment score = 0.000000 
 CCTCTACTAAC
>Cbren.WS247_Fam_402_11_1  Nr. of seq. 1 Alignment length(with gaps) = 11 Alignment score = 0.000000 
 AGCCTTCAAAT
>Cbren.WS247_Fam_403_10_1  Nr. of seq. 1 Alignment length(with gaps) = 10 Alignment score = 0.000000 
 ACAAAACGCA
