# Supplementary material for: High evolutionary turnover of satellite families in Caenorhabditis
Source: BMC Evol Biol. 2015 Oct 5;15:218. doi: 10.1186/s12862-015-0495-x (PMC4595182; doi:10.1186/s12862-015-0495-x)
Supplement: Additional file 1: — Files containing the description of all satellites and their families in several formats (31 files). (ZIP 1068 kb) [file 12862_2015_495_MOESM1_ESM.zip › Cbren.WS247_fam.table]

Genome		Family		name		Number		of		Alignment		Score		Consensus		without		gaps
sequences		length
Cbren.WS247		Cbren.WS247_Fam_1_10_97		97		11		0.805295		TaGAAGTTTC
Cbren.WS247		Cbren.WS247_Fam_2_18_65		65		18		0.935835		AATTCCCATACCCAAAAT
Cbren.WS247		Cbren.WS247_Fam_3_28_64		64		39		0.524242		ntTTTtGAAttTTTGAATTCCCgCCAAA
Cbren.WS247		Cbren.WS247_Fam_4_15_62		62		18		0.695169		GGTCCCCGATTTTTc
Cbren.WS247		Cbren.WS247_Fam_5_20_44		44		26		0.552136		tTTTTTgGGtCCtCgATTTt
Cbren.WS247		Cbren.WS247_Fam_6_20_42		42		23		0.627161		GGCCTAACTTTtcaAAaTAn
Cbren.WS247		Cbren.WS247_Fam_7_52_38		38		55		0.764619		TCCATTACCTGggtAAATGgCAgCAGGTAGCTATACGTTGCccTtTcCCTAA
Cbren.WS247		Cbren.WS247_Fam_8_12_37		37		12		0.700701		GCttAGGCTtAG
Cbren.WS247		Cbren.WS247_Fam_9_10_36		36		14		0.600340		GCCTTAGACA
Cbren.WS247		Cbren.WS247_Fam_10_24_31		31		32		0.634543		AGGTCATGACCTAGAAAAAAAATT
Cbren.WS247		Cbren.WS247_Fam_11_10_27		27		11		0.707589		CCGGTCTGGT
Cbren.WS247		Cbren.WS247_Fam_12_20_26		26		21		0.721074		AAAATCACGGTCCCAattnt
Cbren.WS247		Cbren.WS247_Fam_13_30_25		25		30		0.913185		ATCGGGGACCgAAAaATcGtGGCCCGAAAA
Cbren.WS247		Cbren.WS247_Fam_14_20_23		23		27		0.459450		CTTaGCCTCTACAAAnnnnc
Cbren.WS247		Cbren.WS247_Fam_15_16_22		22		17		0.715559		ATCTGGAcATCcGGAc
Cbren.WS247		Cbren.WS247_Fam_16_15_20		20		17		0.697110		GAAACCgGACATTTc
Cbren.WS247		Cbren.WS247_Fam_17_16_20		20		17		0.714190		TCtGtATGTCTGTaTG
Cbren.WS247		Cbren.WS247_Fam_18_161_18		18		163		0.770988		TCCAACTtTTAGAAAAATCgAATtTTTTCAGTAgAnTCGAAAaTTcAAGattTTTTTgCATTGtCCTGGCGaCagCtaGaATcGTTtGaAcTGagCATATtaTGcATTGCcAGanTAaTTCTGACCAtTTGACAtCAATTttgAGtGtGCcCCactCAGAT
Cbren.WS247		Cbren.WS247_Fam_19_174_17		17		176		0.865948		AAAATCCAAAAATATGAcCttTTTtaTCCTGATATTTTaGGATTTTGGTCTATTTCTGTCCGCCCTGAAAAAGTTTGAGCTTCTAATGGTCCAGActtGTGaTAATTTGTTTCAATACGTTGTAGTTCATCATTTtGTGCTGtaTTCTCGATTGAAAAaTtaATTTTTTAGTCA
Cbren.WS247		Cbren.WS247_Fam_20_15_17		17		15		0.870588		ATGTCCCAGAGGGAA
Cbren.WS247		Cbren.WS247_Fam_21_14_15		15		14		0.916553		GGAAGTCGGAAGtc
Cbren.WS247		Cbren.WS247_Fam_22_169_14		14		174		0.901899		AAACTATAAACCACATTCCTGTTTGCTGGCTGCCTGTACTACACGTATATCTTGATTTTTGCATTCCCGGCTGCAACAGAAGAACAAGACGTTTGTGAGGGCTCGGATGGTGTTTAAaTTGCTTCAaAGACCGTGTCGGAATCGTgATAaCCttTGTAGACCGATATCG
Cbren.WS247		Cbren.WS247_Fam_23_10_14		14		14		0.645474		TCTCTCTCTC
Cbren.WS247		Cbren.WS247_Fam_24_12_14		14		13		0.656805		AAGcgGAAgCgG
Cbren.WS247		Cbren.WS247_Fam_25_12_14		14		13		0.700197		aCAGACAgACAg
Cbren.WS247		Cbren.WS247_Fam_26_28_13		13		32		0.631410		TgTCCGGATGTCCatcTGTgTGTCTGTA
Cbren.WS247		Cbren.WS247_Fam_27_15_13		13		15		0.811966		GCAGCGTTcAAAatc
Cbren.WS247		Cbren.WS247_Fam_28_19_12		12		24		0.494739		TTTaGGCcGtTcGggCCGA
Cbren.WS247		Cbren.WS247_Fam_29_20_11		11		20		0.729091		aTGGCCTAGAAtTcCAAaTg
Cbren.WS247		Cbren.WS247_Fam_30_16_11		11		18		0.758249		CTCTCAgGCTCTCAGG
Cbren.WS247		Cbren.WS247_Fam_31_10_10		10		10		0.760000		GACcAgcCTA
Cbren.WS247		Cbren.WS247_Fam_32_41_9		9		41		0.904246		AAGTAACCGTTGAAATTTTCTgggAACCCGGAAAATTTCCa
Cbren.WS247		Cbren.WS247_Fam_33_20_9		9		22		0.650673		AACTTCtAGaAncTTCCAGA
Cbren.WS247		Cbren.WS247_Fam_34_19_9		9		19		0.822612		ATCGGCCcATttTgcCTAA
Cbren.WS247		Cbren.WS247_Fam_35_17_9		9		18		0.847737		CTCATTGACTaCATTTA
Cbren.WS247		Cbren.WS247_Fam_36_15_9		9		17		0.572985		CCGGaCCgGAcCAGg
Cbren.WS247		Cbren.WS247_Fam_37_16_9		9		16		0.763889		CTGtCTaTCTGtCTaT
Cbren.WS247		Cbren.WS247_Fam_38_169_8		8		169		0.950690		GTTcCACCACAATATGAAAAGATGTAACACGGTGTTTTtaACGCATTGGACACAATCCGAACCCtCATTAACATCCCATTCTGATGATTCACTTGCAGATGCAAAAATCAAGAGAAATCAGTAGTGCAGGCAGCGAGCAGACaGAAATGTCAAATAAAGTTtTGATATC
Cbren.WS247		Cbren.WS247_Fam_39_30_8		8		30		0.888095		ATACATCTGCATGTATTAggGAaGTCgCTA
Cbren.WS247		Cbren.WS247_Fam_40_29_8		8		29		0.857553		aACGCTGCGTTCCAGCGTtcaAAAGTTTc
Cbren.WS247		Cbren.WS247_Fam_41_23_8		8		24		0.644841		TACAGTaATCCtAGAnnaAaAAC
Cbren.WS247		Cbren.WS247_Fam_42_184_7		7		200		0.823492		GGCATCCAACCGGTCCGCACGTGTGCTCTTCcGGTCAAGGATCTCTGACAAGATAGATCCAGTGACcTTCCGAAGCACGTTGCCTGACAGATCGCGGTGGTTGGGCATCCaaAgTGTCTCATTGCTGTgTGGTGTAGGCgCACCtCAGACTATGAGCCTTCGACTnaTcCCTCTtgGGtcAGTC
Cbren.WS247		Cbren.WS247_Fam_43_165_7		7		168		0.858466		GAGTTTTTGAAattGGGAAGGGTTTGGATGGGAGTACTGTcTAaGAGCTgAtGTngAaATCAAGAACAACCAAGTCACATACGCCAAAAAGGAGTGTTTCCACTCGATCCTGCCGCCTAGCTAACTGGATTATTCTTGgGAAAAAAGAAGCTCGGAAAgAAGCTA
Cbren.WS247		Cbren.WS247_Fam_44_58_7		7		65		0.726252		CAGAAaTaTTnGAAAAAGTGACCAAAAATATTTTGGTCATTTTTtTcCAtAAAAACCT
Cbren.WS247		Cbren.WS247_Fam_45_41_7		7		41		0.947348		AAGTCAGATAGGACTTTTGTTCAGGAAGGCCTaTTTGACCA
Cbren.WS247		Cbren.WS247_Fam_46_27_7		7		27		0.934156		ACACACGCACTGTCGATtTTTAGGGGC
Cbren.WS247		Cbren.WS247_Fam_47_18_7		7		18		0.774250		AAATTCCgAAAAtTCtGA
Cbren.WS247		Cbren.WS247_Fam_48_16_7		7		16		0.861111		AAATCTGGCCGAgAGg
Cbren.WS247		Cbren.WS247_Fam_49_189_6		6		190		0.859123		ACGAAGTTGGTTGcTGGTTTTATTGAAAGGCTCTGTTTTCTAGGaCCGGAGTGTCGATCAAAAAAGTAAAATATGGGAAATCCAAACGGTGGATTATCTTCTGATTGACCTGAaaAacCTCtTGTCaAtTTCCCATTCTGAATGGaTCCAAATTGaCTGTGTAATGCATCATAATTCCTGACGAAACTG
Cbren.WS247		Cbren.WS247_Fam_50_45_6		6		46		0.792271		CATCGACCTcCACTTCTGAtgCTCCAAcCACcACAACCaAGaAAC
Cbren.WS247		Cbren.WS247_Fam_51_33_6		6		33		0.876094		CAGCTTGTTCGAcTGGtTTCTCCTCGACTGGAG
Cbren.WS247		Cbren.WS247_Fam_52_24_6		6		24		0.642593		CATCcGGacAgACAGACAtcngGA
Cbren.WS247		Cbren.WS247_Fam_53_22_6		6		24		0.562500		GaGCCaAAAaTTAGaGaTTTTT
Cbren.WS247		Cbren.WS247_Fam_54_21_6		6		23		0.617391		TGaTGGCCTAGatTttgAAAA
Cbren.WS247		Cbren.WS247_Fam_55_22_6		6		23		0.712077		AGGCCATTTTTcaaGGtTTTCT
Cbren.WS247		Cbren.WS247_Fam_56_21_6		6		21		0.915344		ATACCATAGGTGGAAGATCGG
Cbren.WS247		Cbren.WS247_Fam_57_19_6		6		20		0.709444		TAGCAGTTGATCAcCCCaa
Cbren.WS247		Cbren.WS247_Fam_58_16_6		6		19		0.607602		cGGAAGCCcGGAAGCC
Cbren.WS247		Cbren.WS247_Fam_59_18_6		6		18		0.871605		GCCTcAgAAAAGATATCG
Cbren.WS247		Cbren.WS247_Fam_60_15_6		6		15		0.718518		aaTAGCAGTTgAGAc
Cbren.WS247		Cbren.WS247_Fam_61_10_6		6		14		0.528571		AAAAAAAtCG
Cbren.WS247		Cbren.WS247_Fam_62_62_5		5		62		0.873118		ACGACTAGAGACcgAAGTCTagAGCCTGTAGTCTGTTAGcAAggnAaCCAatATgAAGACCT
Cbren.WS247		Cbren.WS247_Fam_63_42_5		5		42		0.876190		TTAGGCTTAGGCTTAGGTGaCAaCaaAAtCTTAGGCTtCaaC
Cbren.WS247		Cbren.WS247_Fam_64_24_5		5		32		0.596875		nncGTGGGAAaATGCCCAGAGGCA
Cbren.WS247		Cbren.WS247_Fam_65_27_5		5		28		0.838095		AAcACCAGAntAGTTATAACATaGGGt
Cbren.WS247		Cbren.WS247_Fam_66_20_5		5		24		0.591667		aGCCAAAAATgggTTTTcaG
Cbren.WS247		Cbren.WS247_Fam_67_19_5		5		19		0.845614		GTGTCCTTTCAACAttTan
Cbren.WS247		Cbren.WS247_Fam_68_11_5		5		11		0.903030		TCGAtAAATTa
Cbren.WS247		Cbren.WS247_Fam_69_84_4		4		86		0.886305		GTTTTGTCTGGTTCTTGGCTaTaGATTGCTTGTCaATCcGTtTGTCTCCCAGaGAACTACAGCTTATCCAAcCCCGGAGaGGTT
Cbren.WS247		Cbren.WS247_Fam_70_75_4		4		75		0.925926		tCCACGATTGCGTTTCCAACGTaGACTTTTaACTGATTCACcTCAGTTGAgAcTTTGCCTGGAAaGGAGCGATCA
Cbren.WS247		Cbren.WS247_Fam_71_51_4		4		52		0.820513		AAccGACGTAGCTTCcGAAGAAGCAGATcAGTCCTAaAgGGgtaAAGTtAT
Cbren.WS247		Cbren.WS247_Fam_72_30_4		4		32		0.664062		ccTAATACCTTTTTgGGTATcAgcgagtCt
Cbren.WS247		Cbren.WS247_Fam_73_30_4		4		31		0.767921		GTtCTTAGaTCcAAATTTAGAgtTAgtGGA
Cbren.WS247		Cbren.WS247_Fam_74_28_4		4		28		0.849206		gGATGTCTGTTAGaATATCTgAaTaTCC
Cbren.WS247		Cbren.WS247_Fam_75_27_4		4		27		0.818930		GGACCAcccGGAccACCAGGACcACCA
Cbren.WS247		Cbren.WS247_Fam_76_25_4		4		26		0.655983		TgGTCCGGtCcgAtCCgGtCtGgcC
Cbren.WS247		Cbren.WS247_Fam_77_23_4		4		24		0.856481		aAaCCATGACCTTTTTGTTTCTa
Cbren.WS247		Cbren.WS247_Fam_78_21_4		4		23		0.589372		TTAGGCTTAGGtgaccAcAcc
Cbren.WS247		Cbren.WS247_Fam_79_19_4		4		22		0.622475		acCCGGGACCtAaAAAaAT
Cbren.WS247		Cbren.WS247_Fam_80_21_4		4		21		0.669312		tGGTGtCtGGCGCcAgAGggt
Cbren.WS247		Cbren.WS247_Fam_81_20_4		4		21		0.701058		GGTCcgaTCCGGcCTgGCCt
Cbren.WS247		Cbren.WS247_Fam_82_20_4		4		20		0.844444		tAGCATAGGGCCaAAATaTa
Cbren.WS247		Cbren.WS247_Fam_83_18_4		4		19		0.769006		TGGCGCTTAGgAtagATT
Cbren.WS247		Cbren.WS247_Fam_84_14_4		4		18		0.708333		TGTAGTTTGTAGTT
Cbren.WS247		Cbren.WS247_Fam_85_14_4		4		17		0.549020		GCTAcAGTAacCct
Cbren.WS247		Cbren.WS247_Fam_86_16_4		4		16		0.875000		ACCATGAcCTTTtTtA
Cbren.WS247		Cbren.WS247_Fam_87_11_4		4		11		1.000000		ACTCATGGTGG
Cbren.WS247		Cbren.WS247_Fam_88_10_4		4		10		0.866667		CGATTtGGgC
Cbren.WS247		Cbren.WS247_Fam_89_10_4		4		10		0.777778		GaCaGTTtCA
Cbren.WS247		Cbren.WS247_Fam_90_170_3		3		170		0.937255		TCTCCAATCTTTTCGTGaGATTTTTTGtATaCTCACTCAcAAGACCATAATTCTGCTCATACTACCTGTTTTtCTCCTaTTTTTTGCcTTTggAGATGTTCCAGTATTTCATGGGTGAAGTGTGTGGGAGaGCATTACTAACCATCATTTTCGACATTTTCGAATGAAat
Cbren.WS247		Cbren.WS247_Fam_91_160_3		3		160		0.955556		ATGGACaTCGGCTCTATTccTTCTAGGACATTAaAGAGCATAATTTTCCAAGTCgcAATCCAAAATTTCATGAACCTACGTGCAGTTTCAGcATCGGCCGAAACGAATTTGTCTGTAACAGaCGTCAAAACCAACTGAGAAAAATTCAAATATTGAAAAC
Cbren.WS247		Cbren.WS247_Fam_92_144_3		3		148		0.713964		tcCatAanTcAAAAatcAAAAATcTTcAaAACCTGGTCATGATTATACTTTTtTGAAcCGTCTCGAaaTGCTGAaTTCAAAgATACCaaTTTcAtaATTTTagGTTCAAAACTagCcGaAAaACGTngAAAttCgAaTTTTaAt
Cbren.WS247		Cbren.WS247_Fam_93_77_3		3		77		0.763348		AAGCCAAAaGTAGAAcCTGGAAAAgCAACCGcgnngggggGGgGGGTGGTCACcCTTTCCtGatttACTCTCGACCG
Cbren.WS247		Cbren.WS247_Fam_94_69_3		3		70		0.785714		CCTCTACAAAATgcCTGCCGCccctGcGCgACAGTTTGTAGAGGcTAAgGCtACAAACTACaAAccTTG
Cbren.WS247		Cbren.WS247_Fam_95_36_3		3		36		0.888889		GACTCGGTcGAGGTGGATTCCGTTGAtGTaCTGGTn
Cbren.WS247		Cbren.WS247_Fam_96_32_3		3		32		0.888889		ATAGCAGTTGaTCcATAGCAGAAgAGCCAAAt
Cbren.WS247		Cbren.WS247_Fam_97_29_3		3		30		0.855556		GACATTGgCCcTGAATTCAAATAGAAATt
Cbren.WS247		Cbren.WS247_Fam_98_30_3		3		30		0.881481		AAaTCTATGCGCTTTAGAacCACAAACtCA
Cbren.WS247		Cbren.WS247_Fam_99_27_3		3		27		0.934156		AaAGACTACAAAgACTACAAAGACTAC
Cbren.WS247		Cbren.WS247_Fam_100_27_3		3		27		0.868313		AAAATTCtGaAAATTCTGaAAATTCcG
Cbren.WS247		Cbren.WS247_Fam_101_22_3		3		23		0.753623		TGTAGCTACAtGnaGAGgGAAA
Cbren.WS247		Cbren.WS247_Fam_102_23_3		3		23		0.806763		ATTGGgCAACTTaCCTAGcTcaG
Cbren.WS247		Cbren.WS247_Fam_103_22_3		3		22		0.737374		AcCtGTCCTGgAGAGGacACCa
Cbren.WS247		Cbren.WS247_Fam_104_21_3		3		22		0.727273		AGCCTGAagGGCCTcAgTgCC
Cbren.WS247		Cbren.WS247_Fam_105_20_3		3		20		0.600000		GTcTGTctgTCtgTgTacCT
Cbren.WS247		Cbren.WS247_Fam_106_20_3		3		20		0.711111		GGCAanTTGCCaGagAAAaC
Cbren.WS247		Cbren.WS247_Fam_107_20_3		3		20		0.755556		AAGCcGCTTCtAgAtGnTCT
Cbren.WS247		Cbren.WS247_Fam_108_20_3		3		20		0.733333		AcAAATTTcaGATtTGAggC
Cbren.WS247		Cbren.WS247_Fam_109_16_3		3		16		1.000000		GTAGTGACGTAGGGAC
Cbren.WS247		Cbren.WS247_Fam_110_16_3		3		16		0.777778		TTCTATTTcGacaCAG
Cbren.WS247		Cbren.WS247_Fam_111_15_3		3		15		0.644444		TtcTaaTtCGGCCgG
Cbren.WS247		Cbren.WS247_Fam_112_14_3		3		14		0.873016		ATCGGAAtTGGTgA
Cbren.WS247		Cbren.WS247_Fam_113_11_3		3		11		0.838384		AAAtCGTCTAt
Cbren.WS247		Cbren.WS247_Fam_114_199_2		2		199		0.789782		CAGAGATCAGTATGGTCaAATCaAACAAACATAaAAACAaAGaATCAAATTAAAATAgaGaAGGaGTGAGAcaTAcGAATGGATTTCaCTaGAACTTGcaGGcAATTTTAAaAAGAAACTCTATcCATCTGTaTGcTCcAAaAGACCaCTGAAACCGTcGAATGGACCTCCGAAGAaGCGCAGAcCCCCGAAGGaaAag
Cbren.WS247		Cbren.WS247_Fam_115_192_2		2		192		0.618056		TTGTCAACTAATaAAaTGcTaAGtAgATaAaaTTGTActCAaTTTGTcAGTTGAtCAaTTTTTcTGTATCTaTcAaGGAAACcGAGATaTaGAaCATCAATcCTTCCgTaTCGCTaTccaggCaGCAAGTGCGCTCTGcTGctTTTcTgTTcAGAcGcTcaTATCTCaaTcAGGAAaaACGACATCaaAAAG
Cbren.WS247		Cbren.WS247_Fam_116_174_2		2		174		0.674330		cTTCGAcTGTTgTCtTCcGCTCATGCTATATAGACCTGGACATCAAtGaGAGcATTCgTaacCAGCCCCTcgTaaGAACTccgGTTCTcgCCCGTTGGcGGTTTATTCTCGTTCAGGaTCTAACAGCTTCtAGaTGaATCAcAAAGaagaTaTGcTTcACTGTcTGATcTCgAa
Cbren.WS247		Cbren.WS247_Fam_117_134_2		2		134		0.900497		TTTTTGCTTTTTTTCTTTTcGCAGAAAATGATTCAAAAAGTGTTcCTaTgTGTTcccATaGCTCAGTGGCTAAAAGCATTGGCAATTaTTTGAACCTAACAGTCGCAAGTTCAAACCcCACCGGTGGCAAATCT
Cbren.WS247		Cbren.WS247_Fam_118_128_2		2		128		0.787760		ATAGTCGGCGAGCGCCTGGAGCATTcCaTcCGACaTaATAcTCcGAACCTCATCCGGcCTCGCCGGCTATGACACaTAaGCaTAGgTGGACCATcCAAGAaCATAGGATCCAACcAcGaTAaGTGtGa
Cbren.WS247		Cbren.WS247_Fam_119_121_2		2		121		0.867769		TATAGCCGATTTCAGTTAACTATCCGATCATTCTTCGGCTACTcCAAcTTATTcTaAAAaTGAATCATgGCAGCACaCTaCAGGTTGTATaTaGGAAAATTTCACCGTTaTTTAAGAATTT
Cbren.WS247		Cbren.WS247_Fam_120_104_2		2		104		0.963141		tTTGGATGCCCAACCACCGCGATCTGTCAGGCAACGTGCTTCGGAAGGTCACTGGATCTATCTTGTCAGAGATCCTTGAcCGAAAGAGCACAcGTGCGGACCGG
Cbren.WS247		Cbren.WS247_Fam_121_95_2		2		95		0.663158		ATTGATCAACTgaCTCCAaTTaCTGAACaAgTCAaacaGGAaGcGAgACATCCaAACaTGTTGAaGAgATaCcAACaACTTCAAGCCAaGATaTG
Cbren.WS247		Cbren.WS247_Fam_122_90_2		2		90		0.888889		TGCTTCCAGCGTGCTGAGCTTgGGGGGAAaGTgTAGTCAGTTGGCTCCCGGGATTTTACTAAGCCTaTTTCTTAAAGGGTGTATCCcaCa
Cbren.WS247		Cbren.WS247_Fam_123_87_2		2		87		0.931035		GCCAGAAAAAACAACTGTGGAGGGGaGaGGGaTAGTTGTACTTTTCTaGAGACTTTTTCGATCGAAATACATCAATCTAGAGTCCGA
Cbren.WS247		Cbren.WS247_Fam_124_65_2		2		65		0.753846		AGTCGCAGCTATaCTcTACCCCGcCTgCacGGCGAAGTGGTaACACCCCgaGGTTCGAAcCcACa
Cbren.WS247		Cbren.WS247_Fam_125_54_2		2		54		0.901235		TTCaGCTCAGTGcTgGTGGTTCCCTCCGaTGTTGTCGTTGGGACGGTAGACGTC
Cbren.WS247		Cbren.WS247_Fam_126_45_2		2		45		0.659259		GCATAAGGCGaCGcCCTaAAaTTaaGAcGGGACTTTagGACAcTc
Cbren.WS247		Cbren.WS247_Fam_127_39_2		2		39		1.000000		TCTGTTCCTCTTAAAGGATCTGACTACTTTAGAATTTTG
Cbren.WS247		Cbren.WS247_Fam_128_36_2		2		36		0.629630		GGAcaacCaGGAcCACCAGGACCACaAGGAGacGaC
Cbren.WS247		Cbren.WS247_Fam_129_32_2		2		32		0.833333		GCACTTgCAGATgTCaAGaTTATCAATAGAGC
Cbren.WS247		Cbren.WS247_Fam_130_32_2		2		32		0.958333		AAAACGaTTTTCCAGGAAAATCATTTTCTCGG
Cbren.WS247		Cbren.WS247_Fam_131_31_2		2		31		0.811828		aGACTACAAACTACAAAAACTGAGaCTaaGA
Cbren.WS247		Cbren.WS247_Fam_132_30_2		2		30		0.622222		GCCaATTTaAGCCgAacgTaTTCAATTcGG
Cbren.WS247		Cbren.WS247_Fam_133_30_2		2		30		0.600000		TTGTTGGaACcGTcGTaGTTTcAacgGTaG
Cbren.WS247		Cbren.WS247_Fam_134_30_2		2		30		0.733333		CCTGCaCCAGCaCCAGCaGCaGAaGAGACa
Cbren.WS247		Cbren.WS247_Fam_135_29_2		2		29		0.862069		AGAGTCACCAGAGTCACCcCaGAGTCAgT
Cbren.WS247		Cbren.WS247_Fam_136_29_2		2		29		0.770115		CGGGCCAATTcGGGCCATTTTaaaCCAAc
Cbren.WS247		Cbren.WS247_Fam_137_29_2		2		29		0.724138		TTTCTAGGCCAcCaAATCAAaAaTTTgaG
Cbren.WS247		Cbren.WS247_Fam_138_28_2		2		28		0.761905		TTGCgCGTAAcTTaCGAAATaTTgGAAT
Cbren.WS247		Cbren.WS247_Fam_139_27_2		2		27		0.802469		CTTCCGGGCCTTCcGGGCcTTCcGcGC
Cbren.WS247		Cbren.WS247_Fam_140_26_2		2		26		0.602564		AcCTACAGTAATCCtAAcTgTaGGtg
Cbren.WS247		Cbren.WS247_Fam_141_25_2		2		25		0.633333		CCGGATGTCCAgGaATCcGaATgTc
Cbren.WS247		Cbren.WS247_Fam_142_24_2		2		24		0.618056		GGCAAcTTGCCGaaGGTcTaGaTg
Cbren.WS247		Cbren.WS247_Fam_143_24_2		2		24		1.000000		CTTGGCTTCAGTTTCAGCCTTGGT
Cbren.WS247		Cbren.WS247_Fam_144_24_2		2		24		0.777778		TCCTTCTTGGCCTTggCaTCAGCc
Cbren.WS247		Cbren.WS247_Fam_145_24_2		2		24		0.722222		CATAcATCCTaTTTTCaGTccTGC
Cbren.WS247		Cbren.WS247_Fam_146_24_2		2		24		1.000000		CACCGGACTTACAGCCGTACTTAC
Cbren.WS247		Cbren.WS247_Fam_147_24_2		2		24		0.944444		TACACACTTTTTATTCAaGAGGAC
Cbren.WS247		Cbren.WS247_Fam_148_23_2		2		23		0.652174		AAAATCtgGAaTTTTTCgGTaTG
Cbren.WS247		Cbren.WS247_Fam_149_23_2		2		23		0.884058		AAGCCTAAAAAGGCCTAGTcTaC
Cbren.WS247		Cbren.WS247_Fam_150_23_2		2		23		1.000000		GCGCTACGATGCTCAACAACGAC
Cbren.WS247		Cbren.WS247_Fam_151_22_2		2		22		0.613636		GTTcTAgGGCaTTTCtAGAGCt
Cbren.WS247		Cbren.WS247_Fam_152_22_2		2		22		0.666667		TTaGCgTcAAAAcTCaCCTATT
Cbren.WS247		Cbren.WS247_Fam_153_21_2		2		21		0.619048		AAtAcTATGAGttaTTTCCGA
Cbren.WS247		Cbren.WS247_Fam_154_21_2		2		21		0.650794		GaTaTGAGcCTCAGGCTTaCa
Cbren.WS247		Cbren.WS247_Fam_155_21_2		2		21		0.746032		GTAGATCAAAACaTAgGCTaG
Cbren.WS247		Cbren.WS247_Fam_156_21_2		2		21		0.658730		GGaGcAAAAAATaGAaTTTCc
Cbren.WS247		Cbren.WS247_Fam_157_21_2		2		21		0.619048		gAaGCTGaTCTaAGGCTGgCT
Cbren.WS247		Cbren.WS247_Fam_158_21_2		2		21		0.809524		TCAACTGCTATAGcTGTTGca
Cbren.WS247		Cbren.WS247_Fam_159_21_2		2		21		0.873016		GCCCCCCACCATCCAAcATCa
Cbren.WS247		Cbren.WS247_Fam_160_21_2		2		21		0.873016		AAAAATGAACGGGTCaAAaAA
Cbren.WS247		Cbren.WS247_Fam_161_21_2		2		21		0.619048		TAAAAaGGATAAAaaGcGaGa
Cbren.WS247		Cbren.WS247_Fam_162_21_2		2		21		0.619048		GGACTAGaaTTcCaGAacGAT
Cbren.WS247		Cbren.WS247_Fam_163_20_2		2		20		0.633333		GGCCcaAAACGGcCTgTAaC
Cbren.WS247		Cbren.WS247_Fam_164_20_2		2		20		0.800000		TCaACTGCTATTCCtTAGAC
Cbren.WS247		Cbren.WS247_Fam_165_20_2		2		20		0.666667		CCAAaTGaGcCGATTcTGaA
Cbren.WS247		Cbren.WS247_Fam_166_20_2		2		20		0.666667		CTCAacTaCTATaTTTTTGa
Cbren.WS247		Cbren.WS247_Fam_167_20_2		2		20		0.933333		GCCTGACAGACCTGAGcACA
Cbren.WS247		Cbren.WS247_Fam_168_20_2		2		20		1.000000		GCTCACTGCCGCCCCGTTGC
Cbren.WS247		Cbren.WS247_Fam_169_20_2		2		20		1.000000		ATGACCGAGTGTTTGACCGA
Cbren.WS247		Cbren.WS247_Fam_170_20_2		2		20		0.866667		TTCTTGTGATaAAcCACAGG
Cbren.WS247		Cbren.WS247_Fam_171_19_2		2		19		0.666667		TGTCaATTTcTcCATCTag
Cbren.WS247		Cbren.WS247_Fam_172_19_2		2		19		0.649123		TTTCcAGcCCAGATaTGaa
Cbren.WS247		Cbren.WS247_Fam_173_18_2		2		18		0.666667		TaGGCTTgaAGGGaGCCT
Cbren.WS247		Cbren.WS247_Fam_174_18_2		2		18		1.000000		ATGCCACACCATCAATGG
Cbren.WS247		Cbren.WS247_Fam_175_18_2		2		18		0.703704		ATACTaCTcCgGcACCAA
Cbren.WS247		Cbren.WS247_Fam_176_18_2		2		18		0.777778		AGGCTAGTCAGGcTaaTC
Cbren.WS247		Cbren.WS247_Fam_177_17_2		2		17		0.921569		ATTGACAAAGTTGGGTa
Cbren.WS247		Cbren.WS247_Fam_178_16_2		2		16		0.635417		TCCGGtTATGaAAcGa
Cbren.WS247		Cbren.WS247_Fam_179_16_2		2		16		0.750000		CCcCAGGACCCcAGaA
Cbren.WS247		Cbren.WS247_Fam_180_14_2		2		14		0.690476		ctCGCAACtCGCAA
Cbren.WS247		Cbren.WS247_Fam_181_14_2		2		14		0.809524		TCaATAaTCAATAA
Cbren.WS247		Cbren.WS247_Fam_182_13_2		2		13		0.692308		TaaAAGTTAAAcG
Cbren.WS247		Cbren.WS247_Fam_183_12_2		2		12		0.833333		TgTTTGACCGAG
Cbren.WS247		Cbren.WS247_Fam_184_12_2		2		12		0.611111		aCATTTTCgCaA
Cbren.WS247		Cbren.WS247_Fam_185_12_2		2		12		0.777778		TAGGTaTAGGTa
Cbren.WS247		Cbren.WS247_Fam_186_11_2		2		11		0.757576		CaTcGCCTAAC
Cbren.WS247		Cbren.WS247_Fam_187_11_2		2		11		0.636364		AAAaAGGCcCa
Cbren.WS247		Cbren.WS247_Fam_188_10_2		2		10		0.733333		CTTCcACGGc
Cbren.WS247		Cbren.WS247_Fam_189_10_2		2		10		0.600000		CCCcGGaAaA
Cbren.WS247		Cbren.WS247_Fam_190_10_2		2		10		1.000000		TTTTTGAAAT
Cbren.WS247		Cbren.WS247_Fam_191_231_1		1		231		0.000000		ACACACCGTGCTGAAAACCTTCAAGATGTTCCACTTTCTCATTCTGTCACATCTTATCCATCTGAATTCAGCTACGAGAAACTGCCAGAGCACGTTGTTCCAGTTGTTGTGGAGGAAACCGAGAAGAAGGATGAGCCATCATTGAAATCCAAGATTACCGGACTCTTCAAGAAGTCATCTGCTCATGCTGACTATCCAATCTCTGAACAATACGATGGACCATTGGAATCA
Cbren.WS247		Cbren.WS247_Fam_192_218_1		1		218		0.000000		GGACTTGAAATCAGGGAATTATTGATTTAGTTTTTAGAAGCTTCTCAATTTTAACAGAATGATCAGATCAAATGATTCGTATAGACAGTGCATGTAAAGACGCTGGTCGTTGCTCAAAAAGCCCCGGCCCCCCGTCGGGAAGAGACAGAATTCACATACAACTGACTAATAAACCGCTCAATACAGACCGCCCCATTAAAATTATAAAAGGATGAAAG
Cbren.WS247		Cbren.WS247_Fam_193_180_1		1		180		0.000000		TTTTTCTTAAAATGAAGCAATCGCTAAGATAATTCGGGGATATTTTCCCCAGTGGCTGTAGTGTCAAAAAAACATAATTTGAGCCCTGAGAAATGCCTAGTTAGGGCTGTGCAGCCAGGAATGCAAAAACGAAAATCCCAGTAGAAGTGGGATATAGGGTAAAATTTTGATGAATCACAA
Cbren.WS247		Cbren.WS247_Fam_194_176_1		1		176		0.000000		TATAAACCTGCCTCTCATACCTAAAATTTGGCGGATTGGCAATAAGAATTGTATGTTTTTACTATCGGCATAATTATTACAACGATTTGACTAAGTTTCAGAAAACTTCAGCAAAGAATTGGAAAATTTTTTGGTTTAGGAGGCGACATTTTTGTCGAAAATTGGACAAATGTGAA
Cbren.WS247		Cbren.WS247_Fam_195_172_1		1		172		0.000000		GCTATCTCACAGGTAAAATCAATTTTTATGCATATAAGTTGCCATTCCAACAGCTCGTCTGCCCAAGGAATTCTTACAATCCGCCTCAGAATAGTTTCAAGAACCCTCAAAAAAGCCAAAAAGTGATGGTCACGGAATGGCGATTCCGAGTGTTTCATGTTAAATAAAACAG
Cbren.WS247		Cbren.WS247_Fam_196_171_1		1		171		0.000000		AGAGCGAGATTTGTGAGAAATTCCGAGAAATGAGCCTTCGAAACACGTATACCTGATTTTTGAGAAAATTTCGCAAAAACTGAATTTTGTTCGTTCAATATAGTTTAATCGGTATTGATCTGTTTCGATAACGCTAACGTTGGCTTCTCCGATCGTGTTCGAACTGAATCG
Cbren.WS247		Cbren.WS247_Fam_197_170_1		1		170		0.000000		TGAAACTGAACAAATGATTGATACTAGGAGCAGAACAAAGATCTCAATAACAATACTATTTCAAAAAACTCCCAAAAATTTAGAATTTTAGACCCTAAAATGACCGACGTCTGAGCATTCAACATCTCTTCAACGCATTGTCCAACAGTGCTACTTGGAGCTTGAAATGC
Cbren.WS247		Cbren.WS247_Fam_198_168_1		1		168		0.000000		GTACTCTCACTTCTTCTGAAGTCGTCAAATAACATCCAGAACTGAACAGTTGCTCTAAATTGTTTGGTAATCACCTGATTCTCTCAACAAAGCCGTATCAGAACGGCATCGTGTGGTTTTCCAAGAAAAAGTTCTTGAGGTGTATATTTACTGATGATCCTCCCTCAA
Cbren.WS247		Cbren.WS247_Fam_199_163_1		1		163		0.000000		TAGCATGAGCGGAAGGGACAATCAGAGATTAACGAATACTGAAACACATCTTCTTTGTGATTCAGATGAAGCTGTTAGCACTCGAACGAAAATAGACCCCCACCGTATATGACCGAAGTCAAAGGAAGTGATACGAATATTCTCTTTCTTGTTCGAGTCTTTA
Cbren.WS247		Cbren.WS247_Fam_200_162_1		1		162		0.000000		TTTCGCTCATGAAAAACTAAAATGGTCCCGTATCGGCTGGAATTTTCATCTGAATTTATGTTTTGGGGTTGGTTGTCGGCTTCTGATAAGCAACTAATATATTTCGGCCTAAAATCTAAACATTGTCATTTCAGAAAAAAGTTTTGAACCGTCCATCAATAT
Cbren.WS247		Cbren.WS247_Fam_201_162_1		1		162		0.000000		CCATCAATTGCCCGAAAAATCGAATCGGAAATTCAAAGTATTTGAACATTTTTCGAATTTTTCTGGAAATCTGAAAAAAACTGATATGGCTGAAACTTGAATCAATGTCACTAGAACTTATTACACTGATACTTAATACAACTATTTTGAGTGGATACAAAG
Cbren.WS247		Cbren.WS247_Fam_202_160_1		1		160		0.000000		TCTAACAGCTTTCCATGAATCACAAATCTCTGTGCTTCACTATTCGGTGTCATCCTTCGAATGTTCCTTCCGCTCATGCTAAATAGACCTGGATATAAGAGTATTCGTACTGCCTCATTGTGATCGGGCACGCGGTTAGATGGTTTACTCTTGTCCGGGC
Cbren.WS247		Cbren.WS247_Fam_203_160_1		1		160		0.000000		TAGTATGTTCAGTTACAATTCCAAGATGCAAATCGAGGTTCAAAAAGTTTCTCCGTTTTTCTTGATTTCACAAATGTTGAACTTGATCATGACTAAAAATACGTATAGACTGAAAGATTTTCTCTGAAAGCTCAAAGAAACGTAGTTTTAGACACATTTA
Cbren.WS247		Cbren.WS247_Fam_204_151_1		1		151		0.000000		GTGATGGTCCAGTAGGAGAAAGTGTTCTTCTCCTTCTAATCGAACTGTTTTTTTGATCTACTGAGAAGAGAACGAAAGAAAAGGTGGACGAGAGGAAGAGTATAAAATTGGAAGTTTGGACGGAAACAGAAAAAAAAATCAATAAAAAGAG
Cbren.WS247		Cbren.WS247_Fam_205_150_1		1		150		0.000000		ATCTACAGTAACCCAAAAACCAAAAAATCTTTGAAAGCTGCAGAGATTTCTCAAATTTGATACATCTAAAATCGAGGATTTCATGTTCGTTAGTTTCATATAGATCACAAACAAAATCTAAAAGATAGGACCTAAACGAGCTATCCTGTC
Cbren.WS247		Cbren.WS247_Fam_206_146_1		1		146		0.000000		AAAAAAATTCTAATTTTTTGTGCAAAGGATAGCAAATGTGCTGAGGAAGCTTAGAACGAAAAAATTTTTTGAAAAATCTGTCTCTGAACCCTATTATAAGGGCATCCTCTATTAGAAGGGCACCCACCGGTTTCAGGACCGCCCCC
Cbren.WS247		Cbren.WS247_Fam_207_144_1		1		144		0.000000		GGGTCTCGCCACGAAAATCTAAAAACTGTCATATCTCAGTCAGTTTTGGTCAGATTTAGATGAAAACAGTACCGTTGGAGTTAGGCTGAAGAGACGCTTCGAATGAGTATAACGATGACTAGGTTTTGACATATTTATATTTTC
Cbren.WS247		Cbren.WS247_Fam_208_143_1		1		143		0.000000		GGGTTACGGTAGTTTTTGTGATTTCGTGACGGACCCAAAAATTAAAAAAATTCCAAACCCGACCTTGTGGGTAGTTTTCTGTGCCGCCTTCACGTGCTGATTCCAAATCTATCAAAACTATCGAGATCGAGTGAAAATTGATC
Cbren.WS247		Cbren.WS247_Fam_209_140_1		1		140		0.000000		TGAGAAGATGTTGGATACGGAAAAAACAGTGCATTTCAGGTCGACAATGCGGAAATCTCTCAAATTTCCTATGTTTCATTCTCTCAGTAGACCATTAACTTGCGCTCAATTGTTTTCTCTTGTTCACCTAGAGAACGCAT
Cbren.WS247		Cbren.WS247_Fam_210_138_1		1		138		0.000000		GTTCAGAAAAGTACCCACAAGACGAGGTTTCAAATGTATCTGTTATAATCACTCATTTTGTGACTTCTAATAATTATTTATGGAATTCAAAAAAACCATGTCTTGTAGGTTATCATTAGAACCGTATCGACGTGCCGT
Cbren.WS247		Cbren.WS247_Fam_211_138_1		1		138		0.000000		CTAGGCCACGGCCGCGAAAAGTTAGGCCACCAATCTTCGAAATTGCACAGTTTGGGTGAAAATTGGGCTGGCGACTCGATTTTTGAACAGTTTCGGCCGGTTTGACCTGGGCTTTCAGGAAAAAACAAACATGGAATT
Cbren.WS247		Cbren.WS247_Fam_212_131_1		1		131		0.000000		AGCCACGTGCCGTCAAGTTATCAAGCCTCCCGGAAAGGCTGATACCTTGACAACCAACCCATCTAGTAGCATTCGATGAGTCCGCGACTATCTTGTTCTTACCTCAGAACTTTTGGCATAGATACACAGAC
Cbren.WS247		Cbren.WS247_Fam_213_122_1		1		122		0.000000		AGTTCGGGGGTAGCCAGCAAATCTATAGGAAGATCAACCAGCCCACTAGGTACCCGCATCTTGACTGTCCAAAAGGGTGAGAGGGGGGAAAAAGTGTTCTAAGTTACTAGAGAAGTGACAGC
Cbren.WS247		Cbren.WS247_Fam_214_120_1		1		120		0.000000		GATCCAAGAGTAGAGTAAGAAGCTGGTGAATTGCTCGATACCGTTGTTTCTTGTTCAGTAGTACATGGCTCGGTGGTAGTCTCTTCTGAAGTTGCCGTACTCGATGAAGAGGCATCAGTT
Cbren.WS247		Cbren.WS247_Fam_215_120_1		1		120		0.000000		TGTTCAGATGAACCTTCAATAGGCTCGAGAAGTGGGGATGACCGTTCGTAAGTGACTTCATGACCAAACGACTGTTCGAAGTCAGCTCCTGATGTTGCACTTGACCGATCTTCTTCTAGA
Cbren.WS247		Cbren.WS247_Fam_216_120_1		1		120		0.000000		CTGACTTTTTCCCCTAATTTTAATAAATTGGTGGTTCGAAAGTAGATGCTTCTGTGAGTGGATTGTGAAGTTTCCATCCCTCACTAGAGCCTAAGAGTCTGAAAATCTTCATCTGAAAAG
Cbren.WS247		Cbren.WS247_Fam_217_119_1		1		119		0.000000		TTTACTGGATTTTAGGAATGTCTAGCCGGAATTCAGCTCAATTTCGATCCAATTCCAACTATTTCAACCTTTCCTTCGATCAAAACATGCTGGGTCACTAATGTTGTCTCTAGGCAAAA
Cbren.WS247		Cbren.WS247_Fam_218_117_1		1		117		0.000000		GTAATTTTTTTGGTGTTTTATGGTTATTTTATAAAAACGTGCAAGATCATATGAGACAGTTCCGAGTACCAATCAAAAATCTGCGAAATTAAAGGAGACTTCGTTCTTTTTGAAACT
Cbren.WS247		Cbren.WS247_Fam_219_116_1		1		116		0.000000		TAGCAGAAGAAGGACAGACGAAGGCTGTTAGAACCCGAACGAAAGCGACCATCCACCGTGCATAACCGTAGTTAAATATGAGTGGTCCGAACACTTTCATTATGCTCAGGTCTTTA
Cbren.WS247		Cbren.WS247_Fam_220_110_1		1		110		0.000000		TCTCACTAAAAAGTAAGATTATAGGCTACCAAAATATGATTTCTGAACAGAATCACTTCGAGTTCTTTGGTGGTCATGGGTGGATTAGTCCCAGGACATACCTATAATTT
Cbren.WS247		Cbren.WS247_Fam_221_109_1		1		109		0.000000		TGGTGGCCTAGAACTATATCTGGCGGACATCTAAAATCAAGAAAATCAAAATGAGCCTCAACCCAAGATTCTAGCTCAACTTTGAAACGATTTACGACGTTTTGAAGTT
Cbren.WS247		Cbren.WS247_Fam_222_106_1		1		106		0.000000		TGCTAAATAGACCTGATAGGAGTATTCGTGCTGCTGCCCTGGATTTCGGTCCTATGCGGTAGAGGTCTATTCTTTTGTGGGTTCTAACAGCTTCCGCTTCTTCCTA
Cbren.WS247		Cbren.WS247_Fam_223_96_1		1		96		0.000000		TCGACCTGGCGGTTGAGCTGAGATCTACAACTGTACCTCATCCCCCCCCCCCTTTAGGGCGGTTGTATTCTCTTCTTGGCCATGGGTTGATGCATT
Cbren.WS247		Cbren.WS247_Fam_224_93_1		1		93		0.000000		TCAGATGATTCATCTGACGACGAAAAGAAACCAGCTATTAAGCCAACGCCGAAAGCAACTCCAGTCGCTGCCAAAAAGAAGGCCGAATCTTCC
Cbren.WS247		Cbren.WS247_Fam_225_90_1		1		90		0.000000		GCCGGTATGACACAATAGCAGAGCTAGATTAACTAGAAAAAGCGTATATATTGATTATATAGAAAAAGGGTCCAGACAATCACGAATGAT
Cbren.WS247		Cbren.WS247_Fam_226_90_1		1		90		0.000000		GTCTTCCACTGGAACTACTGGACAGTCGATGCATGAATTCGTGACTGGAAACTGGAATAGTGCTCCATCGATTGGTATGGACTTTGGAAT
Cbren.WS247		Cbren.WS247_Fam_227_86_1		1		86		0.000000		AATTTTTCAATCGAGAATACAGCACAAAATGATGAACTACAACGTATTGGATCAAATTATCACAAGTCTGGACCATTAGAAGCTCA
Cbren.WS247		Cbren.WS247_Fam_228_84_1		1		84		0.000000		CAGTCGAGGTGGACTCAGTCTGAGATGTGGTAGACTCAGGAGTAGTAGACGTCTGTTCAGTTGTCGAGGTTTCCGTAGTCGATT
Cbren.WS247		Cbren.WS247_Fam_229_83_1		1		83		0.000000		CGCATTGGTTTTTTCGAATGACGACAAATGGATTTGGCTAAAATCTTCGCCACATCCATCGCTATTCGACAAAATATCGTACC
Cbren.WS247		Cbren.WS247_Fam_230_81_1		1		81		0.000000		TCACAAGGCTCTGTCGTAGTCTCGCAAGGTTCCGTGGTAGTCTCGGACAACGTGGAGTTCAGGCATGGCTCCGTTGATGTT
Cbren.WS247		Cbren.WS247_Fam_231_81_1		1		81		0.000000		ACTGGAACTCCAGTTACCGACGAAACAACATTGTCAACCGATGAAACTCCATATGGCACAAGATCCACAGCCACTGCTCCA
Cbren.WS247		Cbren.WS247_Fam_232_74_1		1		74		0.000000		GCCTCTACAAAGTCATCGGCAGGCAAAAAAGATGCAGGAGAGTTTGTAGAGGCCAAGACTACAAACTAAAAGCT
Cbren.WS247		Cbren.WS247_Fam_233_74_1		1		74		0.000000		CATCTTGACTAGGAAGCCGCCTTAGCTGCTAAGACACCATCATATTTAGGGCGTCGCCTTAATTGTTAAGACAT
Cbren.WS247		Cbren.WS247_Fam_234_74_1		1		74		0.000000		TAGGCTCCGCCCATTTTTTTTTTCAATATTTCAGTTTTGGGGCTGAAAATCAGTGTCTAAGGGTTGGGGGTAAC
Cbren.WS247		Cbren.WS247_Fam_235_74_1		1		74		0.000000		GTACGCAAACACACTTTACACGAAATTGCAGAAAATTTGGTTTTGGTACGAATTGTCGTGGGATCTAGCGCCGG
Cbren.WS247		Cbren.WS247_Fam_236_72_1		1		72		0.000000		TTTCAGCCTTGGTCTTGGCTTCGGCGTCCTTCTTGGTCTTTTCATCAGCCTCCTTCATGGCCTTGGCTTCAG
Cbren.WS247		Cbren.WS247_Fam_237_69_1		1		69		0.000000		CAGGTTCTGGAGTAGATTGTTGAGTCTTGGACATGCTTTCTGTTGAACTCTTCCAACCAATTCGATGAA
Cbren.WS247		Cbren.WS247_Fam_238_69_1		1		69		0.000000		TCAAATACTGTATTTCTCTGGAGGCAAGGATTCGATGACTTCATTCCGACCATATCCGAATTTGAATCA
Cbren.WS247		Cbren.WS247_Fam_239_69_1		1		69		0.000000		AGTTGGATACGAAACTGTCCAAAGATTGTGTCGTGAAAAGTTCACCGAGCCAAAGTCAAATTGGACCCA
Cbren.WS247		Cbren.WS247_Fam_240_69_1		1		69		0.000000		AAGTTCTCGAATCTGGCACTTGTGATCTGCTGACGAAGAAGACATCCACCACTTGCCTTCCGAAAGCAA
Cbren.WS247		Cbren.WS247_Fam_241_68_1		1		68		0.000000		CCCTGCCCCAGATTCTGTCTGGGATTATCCGGGGATTTACGCTGAAGACGAGAAACAACTATTCGGTG
Cbren.WS247		Cbren.WS247_Fam_242_63_1		1		63		0.000000		CCATCATCGGTGGATAACCCTGGAATGGTGGATTCTGAGCATCCTGACGTTGTTGCGGGGGCA
Cbren.WS247		Cbren.WS247_Fam_243_63_1		1		63		0.000000		GACGCAGAGAAACGAAAATGCCTACGGGTCTGCGCTCTCTACTAGTAGTGACAGCTATTGCGA
Cbren.WS247		Cbren.WS247_Fam_244_58_1		1		58		0.000000		CTAGGTCACCAAATCTAGAAAGTTAGGCCGATGGACTAATTTTCCAGGATTTGGATTT
Cbren.WS247		Cbren.WS247_Fam_245_57_1		1		57		0.000000		TAGACTCTGTCGATTGAGTACTGAAGGTTGAATCAGAGATTGTAGTATCAGTGAATG
Cbren.WS247		Cbren.WS247_Fam_246_56_1		1		56		0.000000		GGGAATTCAAAATTTCGAAACTTTTGGTGGAAATTTAAAACTTCGAAACTTTTGGC
Cbren.WS247		Cbren.WS247_Fam_247_55_1		1		55		0.000000		TCTGCGCTCTCCCATACTTACCGGAGAGAGCGCAGACAGCTAGACGCTCTGGCCG
Cbren.WS247		Cbren.WS247_Fam_248_55_1		1		55		0.000000		GATAATGAAACAAACATGCCTTTGATTATACTCATTCAAACCGTTATGATCAGGA
Cbren.WS247		Cbren.WS247_Fam_249_54_1		1		54		0.000000		TTTGGTGGTGATCCATCCAGATCGATAACCTCTCTTGGGTTGAGCTGGAGCAAG
Cbren.WS247		Cbren.WS247_Fam_250_51_1		1		51		0.000000		AAGAAGATCGGGTGGTCGACAAGGTCATCGGTTCGCTAGACTGGACTGGTG
Cbren.WS247		Cbren.WS247_Fam_251_49_1		1		49		0.000000		AAACTAGGCAATCAAACTAGTTTTGTGGTTTCTAGGCCATCGGTTGGAA
Cbren.WS247		Cbren.WS247_Fam_252_48_1		1		48		0.000000		ACACTCCTCGCCATCTCCAGCGAAGAACGAGTCCGACTGCTGGACGCG
Cbren.WS247		Cbren.WS247_Fam_253_48_1		1		48		0.000000		ATGGCTCGGGATGGAAGGAGGAGGACGACAACAACGACTGGATCATGG
Cbren.WS247		Cbren.WS247_Fam_254_48_1		1		48		0.000000		TCCTTTTTGGCCTTGGCCTCAGTATCAGCCTTGGTCTTTGCTTCAGCG
Cbren.WS247		Cbren.WS247_Fam_255_47_1		1		47		0.000000		GTTTCTCTGCGCTCTAACTCCATGACGCAGAGAAGTCAGACACTCTC
Cbren.WS247		Cbren.WS247_Fam_256_45_1		1		45		0.000000		GGACCACCAGGACCTCAAGGAGGACGTGGACAAGGCCCAGACTTC
Cbren.WS247		Cbren.WS247_Fam_257_45_1		1		45		0.000000		CCTGACCAGAACAGGCCAGGCAGGGCTGGTCCAGGCTAGTCCAGG
Cbren.WS247		Cbren.WS247_Fam_258_43_1		1		43		0.000000		TTTGGTTTTTAGGCCTAAACTTTCGAATTTTTGGGACTAAACT
Cbren.WS247		Cbren.WS247_Fam_259_41_1		1		41		0.000000		CTGACGATTGCTCAGTATTGCACCTAAAAACACTCGTTTTT
Cbren.WS247		Cbren.WS247_Fam_260_40_1		1		40		0.000000		TTTCCGTTTCCGTTTCCGGCGGAAATATTTTTCTGGAAAT
Cbren.WS247		Cbren.WS247_Fam_261_40_1		1		40		0.000000		GTAGTGACGTAGGGACGTAGGCACGTAGGCTCGTAGGCAT
Cbren.WS247		Cbren.WS247_Fam_262_40_1		1		40		0.000000		TGGGCGGGGCTTAGACTGCAACTCCGCTCCTTTTCGAATG
Cbren.WS247		Cbren.WS247_Fam_263_40_1		1		40		0.000000		GGATGTCCGGATGTCCAGGAATCTGTCTGTCTGTACTCCA
Cbren.WS247		Cbren.WS247_Fam_264_39_1		1		39		0.000000		GATGCTTCAGTGACGGCTGCGGTGGTGGTCTCTTCTCCT
Cbren.WS247		Cbren.WS247_Fam_265_39_1		1		39		0.000000		GATGTGCAGGTTCCTATCACTGCAGTAACTATATAGTTA
Cbren.WS247		Cbren.WS247_Fam_266_39_1		1		39		0.000000		TTCCAGAAAGTTCCAGAACCTCCAGGAAAGCTCCAAAAG
Cbren.WS247		Cbren.WS247_Fam_267_39_1		1		39		0.000000		TCCGGATATCCGGATATCAAGATAACAAAAGTCTGTGTG
Cbren.WS247		Cbren.WS247_Fam_268_39_1		1		39		0.000000		CAGGCCTATTCGGGCTGCTCCAGGACAATTCAAACTAAA
Cbren.WS247		Cbren.WS247_Fam_269_39_1		1		39		0.000000		GGTTACTAACCTGCAAGATTTTTTTCTGATTTTCTAGCA
Cbren.WS247		Cbren.WS247_Fam_270_37_1		1		37		0.000000		GACACCACCCTCTGGCGCCCGTCTCCACCCTCAGCGA
Cbren.WS247		Cbren.WS247_Fam_271_36_1		1		36		0.000000		CCGCCCACTTCAATCTGAATCGAAGTTTGTTAGGCT
Cbren.WS247		Cbren.WS247_Fam_272_36_1		1		36		0.000000		GCGCTCTATTGAGAATATTGGGAAATTCGAGAAAAT
Cbren.WS247		Cbren.WS247_Fam_273_36_1		1		36		0.000000		GTCCGGATGTCCTATTGCCTGTTTTTCTGTCTGTAT
Cbren.WS247		Cbren.WS247_Fam_274_36_1		1		36		0.000000		ATTGACAATTTCCAGAAAACCATGCAAAAGCGCTCT
Cbren.WS247		Cbren.WS247_Fam_275_36_1		1		36		0.000000		CCGAGCCGACTACCACCACTGTCCCGACGACTACTA
Cbren.WS247		Cbren.WS247_Fam_276_36_1		1		36		0.000000		TCCGGATGTCCGGATGTCTGTCTGTGGGTAGGTTTA
Cbren.WS247		Cbren.WS247_Fam_277_35_1		1		35		0.000000		TACTGTAGCTGGCTTCCTGCCTATCCTACCAGGAT
Cbren.WS247		Cbren.WS247_Fam_278_34_1		1		34		0.000000		TTTGTTCCCGGAACGAAAATATAGACTGCTAAAA
Cbren.WS247		Cbren.WS247_Fam_279_33_1		1		33		0.000000		CTATTTTCTCAAGCGCTACTGGGTGTTCGACTG
Cbren.WS247		Cbren.WS247_Fam_280_32_1		1		32		0.000000		ATGGTTTTTACAAATGAAAAAACATAAAACTC
Cbren.WS247		Cbren.WS247_Fam_281_32_1		1		32		0.000000		GGCCTAGGATTTTTCTAGGCCACCGGGACCAT
Cbren.WS247		Cbren.WS247_Fam_282_32_1		1		32		0.000000		GAAACCGCGACATTTCGTAACCGAGACATTCC
Cbren.WS247		Cbren.WS247_Fam_283_31_1		1		31		0.000000		AGGGTCTAGGGTCCAGGGTAGCCTAGGTCCC
Cbren.WS247		Cbren.WS247_Fam_284_31_1		1		31		0.000000		TTTATTCGAGTGCAAAGTGAGTTCATATATT
Cbren.WS247		Cbren.WS247_Fam_285_30_1		1		30		0.000000		TAAGCCTAAGATTATGAAGTAGTTCAAGCG
Cbren.WS247		Cbren.WS247_Fam_286_30_1		1		30		0.000000		GTCGTTGGAACAGTAGTGGTAGCCACAGTT
Cbren.WS247		Cbren.WS247_Fam_287_30_1		1		30		0.000000		CCGCTTGATGAAGAAGTTTCTGAGACTGAG
Cbren.WS247		Cbren.WS247_Fam_288_30_1		1		30		0.000000		CCTAAGCCTAAGCCTAAGCTTCAGTCGTGA
Cbren.WS247		Cbren.WS247_Fam_289_30_1		1		30		0.000000		TAAAAAGTGACTCCTCCATGTAAGTGACCA
Cbren.WS247		Cbren.WS247_Fam_290_30_1		1		30		0.000000		TTTGGGAATGATTAGGTGCCGAGGGAAAGT
Cbren.WS247		Cbren.WS247_Fam_291_30_1		1		30		0.000000		AAGTTGCCCAATGCTCGGCAAGCAAAAGAC
Cbren.WS247		Cbren.WS247_Fam_292_30_1		1		30		0.000000		TAAGCCTAAATCTATACCTAAGCCGGGGTC
Cbren.WS247		Cbren.WS247_Fam_293_29_1		1		29		0.000000		GCCTAAACAGCCTAAATCGGCCCAAATCG
Cbren.WS247		Cbren.WS247_Fam_294_29_1		1		29		0.000000		GCAGACCAGACGGTAAAAATTGGAGCTAA
Cbren.WS247		Cbren.WS247_Fam_295_29_1		1		29		0.000000		TTTGGGTCTGCTTATTATTTCCCATACCG
Cbren.WS247		Cbren.WS247_Fam_296_29_1		1		29		0.000000		TCAACTGCTATGAAATCTTCTGCTATATC
Cbren.WS247		Cbren.WS247_Fam_297_29_1		1		29		0.000000		TCTGGAAGTTCTGGAAGGTCCTAGAAGTT
Cbren.WS247		Cbren.WS247_Fam_298_29_1		1		29		0.000000		AAGTGCCGCTTCCAGGCGTCATGATCCAA
Cbren.WS247		Cbren.WS247_Fam_299_28_1		1		28		0.000000		TCAAATTCCTTGCTGGAACTTTAAAATT
Cbren.WS247		Cbren.WS247_Fam_300_28_1		1		28		0.000000		AAAAAGCTGAAATTTTGGAGGAAACTGG
Cbren.WS247		Cbren.WS247_Fam_301_28_1		1		28		0.000000		AGAAAAAAAGAGAATCAAATTAAAATAG
Cbren.WS247		Cbren.WS247_Fam_302_28_1		1		28		0.000000		AGGTGGCTCCACTCCTCACAGGTCCCCA
Cbren.WS247		Cbren.WS247_Fam_303_27_1		1		27		0.000000		ACTGATTTTCGAGAAAATTTCGCAAAA
Cbren.WS247		Cbren.WS247_Fam_304_27_1		1		27		0.000000		TCCTGAACCACCTGGAGTTCCTGGACT
Cbren.WS247		Cbren.WS247_Fam_305_27_1		1		27		0.000000		AAGTCCGATCCGGTCTATTTCGTCCCA
Cbren.WS247		Cbren.WS247_Fam_306_25_1		1		25		0.000000		TTTTCGAAAATTTTTCGGACCAAAT
Cbren.WS247		Cbren.WS247_Fam_307_24_1		1		24		0.000000		CCAGAAAAAAAAGAATTCCGTAAG
Cbren.WS247		Cbren.WS247_Fam_308_24_1		1		24		0.000000		TAGGACTAAAACACCCGGCTGTTT
Cbren.WS247		Cbren.WS247_Fam_309_24_1		1		24		0.000000		ATGGCTCATGGTGGTCAAAGTCTG
Cbren.WS247		Cbren.WS247_Fam_310_24_1		1		24		0.000000		ACATTCGGACAACTGCATATTTGG
Cbren.WS247		Cbren.WS247_Fam_311_24_1		1		24		0.000000		AACCGATGCTCTAAGATCTCCGGC
Cbren.WS247		Cbren.WS247_Fam_312_24_1		1		24		0.000000		TTACGACCGGAATCCCACCGGGAA
Cbren.WS247		Cbren.WS247_Fam_313_24_1		1		24		0.000000		AAATCTGAAAAATCTGGCGTTGCG
Cbren.WS247		Cbren.WS247_Fam_314_24_1		1		24		0.000000		AGTTGGCGGAATTCCTGGTTGTCC
Cbren.WS247		Cbren.WS247_Fam_315_24_1		1		24		0.000000		AGCAATAGCAGTTGATCAGCCTGT
Cbren.WS247		Cbren.WS247_Fam_316_24_1		1		24		0.000000		GATATCTGGACGCTCGAAAATTGA
Cbren.WS247		Cbren.WS247_Fam_317_23_1		1		23		0.000000		GGCAGCTTGCCCACTTTCCTTCC
Cbren.WS247		Cbren.WS247_Fam_318_22_1		1		22		0.000000		TTTTCAGGCTGTTGTCTGCGTT
Cbren.WS247		Cbren.WS247_Fam_319_22_1		1		22		0.000000		ATGGAATTTTTGAACACAAATT
Cbren.WS247		Cbren.WS247_Fam_320_22_1		1		22		0.000000		CCGCCCACTTTTGGGTTTAGCT
Cbren.WS247		Cbren.WS247_Fam_321_22_1		1		22		0.000000		GATTTCGGGACAGTTTCCTGGG
Cbren.WS247		Cbren.WS247_Fam_322_22_1		1		22		0.000000		TTGGAGCTGCCTAGGCTACAAA
Cbren.WS247		Cbren.WS247_Fam_323_22_1		1		22		0.000000		TCCCCCGGCGAATCGAAATCAG
Cbren.WS247		Cbren.WS247_Fam_324_22_1		1		22		0.000000		TTTTCATGGATTTTTTCCGAAC
Cbren.WS247		Cbren.WS247_Fam_325_22_1		1		22		0.000000		GAGCCCAAATTCAAGCTTTTTT
Cbren.WS247		Cbren.WS247_Fam_326_22_1		1		22		0.000000		ACCCGGGTAGGGACGAGTCGAG
Cbren.WS247		Cbren.WS247_Fam_327_21_1		1		21		0.000000		TTCCAGTAGAAGAGGCAGTGC
Cbren.WS247		Cbren.WS247_Fam_328_21_1		1		21		0.000000		TGAGGTTAAGGAGCCTAAGCT
Cbren.WS247		Cbren.WS247_Fam_329_21_1		1		21		0.000000		GCAGGTTGCCGGAAAAGAGGA
Cbren.WS247		Cbren.WS247_Fam_330_21_1		1		21		0.000000		TACAGTAATCCTAGAGGGTCA
Cbren.WS247		Cbren.WS247_Fam_331_21_1		1		21		0.000000		TTAGGCTTAGTAACATAAGAT
Cbren.WS247		Cbren.WS247_Fam_332_21_1		1		21		0.000000		GAGCAACCGGCTCCTGCACCT
Cbren.WS247		Cbren.WS247_Fam_333_21_1		1		21		0.000000		TCTACAGTAATCTCCATTTTT
Cbren.WS247		Cbren.WS247_Fam_334_21_1		1		21		0.000000		CAGGAAGAAGGAACTCAAGAG
Cbren.WS247		Cbren.WS247_Fam_335_21_1		1		21		0.000000		CAAATTTTTTTCGGGATTTTT
Cbren.WS247		Cbren.WS247_Fam_336_21_1		1		21		0.000000		AGACAAACAGACACCTATTAT
Cbren.WS247		Cbren.WS247_Fam_337_20_1		1		20		0.000000		CATTGCACCTCCATTTTGAC
Cbren.WS247		Cbren.WS247_Fam_338_20_1		1		20		0.000000		CAAGAGTTTCTATGAAGATG
Cbren.WS247		Cbren.WS247_Fam_339_20_1		1		20		0.000000		TGGTCTAGAATCCCAAAAAG
Cbren.WS247		Cbren.WS247_Fam_340_20_1		1		20		0.000000		TTCTAGGCGATTCCCTGGAA
Cbren.WS247		Cbren.WS247_Fam_341_20_1		1		20		0.000000		CTGAAAATGTCTTAATTACG
Cbren.WS247		Cbren.WS247_Fam_342_20_1		1		20		0.000000		GCTGCTAGAACCAGTCTGGC
Cbren.WS247		Cbren.WS247_Fam_343_20_1		1		20		0.000000		TGTAGAGGTTAAGGACTGTC
Cbren.WS247		Cbren.WS247_Fam_344_20_1		1		20		0.000000		GCCTTCAAAGTAGTCCATGC
Cbren.WS247		Cbren.WS247_Fam_345_20_1		1		20		0.000000		TCTCAACTGCTTTAGGCCGC
Cbren.WS247		Cbren.WS247_Fam_346_20_1		1		20		0.000000		AAGCCTTAGCCGACTTTCCC
Cbren.WS247		Cbren.WS247_Fam_347_20_1		1		20		0.000000		CTGCTTAGGTAAATAGAGGG
Cbren.WS247		Cbren.WS247_Fam_348_20_1		1		20		0.000000		AGGGGGCCCATCTTAAGAGA
Cbren.WS247		Cbren.WS247_Fam_349_20_1		1		20		0.000000		CATAAAATGCTTTTGCAGGT
Cbren.WS247		Cbren.WS247_Fam_350_20_1		1		20		0.000000		TAAGCAGCTTTGAGGGGTCC
Cbren.WS247		Cbren.WS247_Fam_351_20_1		1		20		0.000000		AATTTGAATTTAGAATGGTA
Cbren.WS247		Cbren.WS247_Fam_352_20_1		1		20		0.000000		TACAGTAAGCTCAAAAAAGC
Cbren.WS247		Cbren.WS247_Fam_353_20_1		1		20		0.000000		AGCGGCTTAGAAAGGTTAGG
Cbren.WS247		Cbren.WS247_Fam_354_20_1		1		20		0.000000		AGACTAGATCAGGCCAGATT
Cbren.WS247		Cbren.WS247_Fam_355_20_1		1		20		0.000000		GCGGGCCTATGCCGAAGCTG
Cbren.WS247		Cbren.WS247_Fam_356_20_1		1		20		0.000000		GGCAAGCTGCTTAACTGTTG
Cbren.WS247		Cbren.WS247_Fam_357_19_1		1		19		0.000000		AATTGAAAATGCTCCAGCA
Cbren.WS247		Cbren.WS247_Fam_358_19_1		1		19		0.000000		GAAATGCGCCAAGACACAA
Cbren.WS247		Cbren.WS247_Fam_359_19_1		1		19		0.000000		TGACGCGTTTTCGGTGGGT
Cbren.WS247		Cbren.WS247_Fam_360_19_1		1		19		0.000000		AGAAGCGTTTTGTGCGTCC
Cbren.WS247		Cbren.WS247_Fam_361_19_1		1		19		0.000000		TCCTTTTTTCCCATCCGTT
Cbren.WS247		Cbren.WS247_Fam_362_19_1		1		19		0.000000		CAAATCTAGGTTCTTGCCG
Cbren.WS247		Cbren.WS247_Fam_363_19_1		1		19		0.000000		AAGGGACCGTTCAAGTTTG
Cbren.WS247		Cbren.WS247_Fam_364_19_1		1		19		0.000000		AGTGGTCCCATGGGAGTTT
Cbren.WS247		Cbren.WS247_Fam_365_19_1		1		19		0.000000		GCCTAAACCCAAGGGTAAG
Cbren.WS247		Cbren.WS247_Fam_366_19_1		1		19		0.000000		TCAAAGGACCCTATAATTG
Cbren.WS247		Cbren.WS247_Fam_367_18_1		1		18		0.000000		AGCTGAGCCAAAGGTAGT
Cbren.WS247		Cbren.WS247_Fam_368_18_1		1		18		0.000000		TGTGACAAAAAAGAGGAG
Cbren.WS247		Cbren.WS247_Fam_369_18_1		1		18		0.000000		GGCACTGGCGTCTTTAGC
Cbren.WS247		Cbren.WS247_Fam_370_18_1		1		18		0.000000		TCTTTTACTTTTACTGAT
Cbren.WS247		Cbren.WS247_Fam_371_18_1		1		18		0.000000		CCGAGGCGACGACTACCA
Cbren.WS247		Cbren.WS247_Fam_372_18_1		1		18		0.000000		GGCAAGTTGCCCAAACGA
Cbren.WS247		Cbren.WS247_Fam_373_18_1		1		18		0.000000		ATTCGTCCTCCTTTTCTC
Cbren.WS247		Cbren.WS247_Fam_374_18_1		1		18		0.000000		TTTTCGAAAATGCCCATT
Cbren.WS247		Cbren.WS247_Fam_375_18_1		1		18		0.000000		CACGAGATGCAGAAGCTC
Cbren.WS247		Cbren.WS247_Fam_376_18_1		1		18		0.000000		CCACGTCCACTGTTTCCA
Cbren.WS247		Cbren.WS247_Fam_377_17_1		1		17		0.000000		AAATTTCAAAACTTTTT
Cbren.WS247		Cbren.WS247_Fam_378_16_1		1		16		0.000000		GACAACCGGATTATCG
Cbren.WS247		Cbren.WS247_Fam_379_16_1		1		16		0.000000		ATCTTTGACTTCCAGT
Cbren.WS247		Cbren.WS247_Fam_380_16_1		1		16		0.000000		ACCCAGGTACTCATAT
Cbren.WS247		Cbren.WS247_Fam_381_16_1		1		16		0.000000		TAGGTTTAGGAGAGTT
Cbren.WS247		Cbren.WS247_Fam_382_16_1		1		16		0.000000		AAACGGAAAAACGGAA
Cbren.WS247		Cbren.WS247_Fam_383_16_1		1		16		0.000000		GAAAGTGAGAGAGAGG
Cbren.WS247		Cbren.WS247_Fam_384_16_1		1		16		0.000000		AGTGCAATCGTGCTCA
Cbren.WS247		Cbren.WS247_Fam_385_16_1		1		16		0.000000		GAAATCTGACGTATAT
Cbren.WS247		Cbren.WS247_Fam_386_15_1		1		15		0.000000		TCAGTTGTCGAGGTT
Cbren.WS247		Cbren.WS247_Fam_387_15_1		1		15		0.000000		TCCGGCGCGTAGGGT
Cbren.WS247		Cbren.WS247_Fam_388_15_1		1		15		0.000000		CGTCAGGCTGAGGTC
Cbren.WS247		Cbren.WS247_Fam_389_15_1		1		15		0.000000		TCAGGCTTAGGCTTT
Cbren.WS247		Cbren.WS247_Fam_390_15_1		1		15		0.000000		GGAGGCGGAGGATGT
Cbren.WS247		Cbren.WS247_Fam_391_15_1		1		15		0.000000		AGCTGCAGCACGAGC
Cbren.WS247		Cbren.WS247_Fam_392_15_1		1		15		0.000000		CTACTACAACTACGC
Cbren.WS247		Cbren.WS247_Fam_393_15_1		1		15		0.000000		CGAAAAATTTTTTTT
Cbren.WS247		Cbren.WS247_Fam_394_14_1		1		14		0.000000		GGAGGTTTTTCCCG
Cbren.WS247		Cbren.WS247_Fam_395_14_1		1		14		0.000000		CTGCCTAGCCCTAA
Cbren.WS247		Cbren.WS247_Fam_396_14_1		1		14		0.000000		ATTCTACATTTATA
Cbren.WS247		Cbren.WS247_Fam_397_12_1		1		12		0.000000		TGACCTTGACCT
Cbren.WS247		Cbren.WS247_Fam_398_12_1		1		12		0.000000		CTGTACCTGGGC
Cbren.WS247		Cbren.WS247_Fam_399_12_1		1		12		0.000000		CCTTGCCGTCTC
Cbren.WS247		Cbren.WS247_Fam_400_12_1		1		12		0.000000		GCTCCGGCTCCG
Cbren.WS247		Cbren.WS247_Fam_401_11_1		1		11		0.000000		CCTCTACTAAC
Cbren.WS247		Cbren.WS247_Fam_402_11_1		1		11		0.000000		AGCCTTCAAAT
Cbren.WS247		Cbren.WS247_Fam_403_10_1		1		10		0.000000		ACAAAACGCA
