# Supplementary material for: High evolutionary turnover of satellite families in Caenorhabditis
Source: BMC Evol Biol. 2015 Oct 5;15:218. doi: 10.1186/s12862-015-0495-x (PMC4595182; doi:10.1186/s12862-015-0495-x)
Supplement: Additional file 1: — Files containing the description of all satellites and their families in several formats (31 files). (ZIP 1068 kb) [file 12862_2015_495_MOESM1_ESM.zip › Cbren.WS247_sats.fa]

The program is running with the following parameters:
   All contigs
   Minimum number of repeats 10
   Length of the cluster 2000
   Length of the motif seed 10
   Accepted repeat length interval +- 1
   Minimum percentage of accepted repeats 30
   Minimum number of accepted repeat 1
   Length of accepted sequences: between 10 and 100000
   The list of accepted clusters will be printed with a representative repeat
   Errors accepted while aligning repeats of a cluster: 1
   Prefix satellite name: Cbren.WS247
   Output file (gff3 table) CLUTTER_IM_MODULE=xim

--------------------------------------------------

 Genome: Cbren.WS247
   Number of contigs: 3305 
   Length: 190369721


--------------------------------------------------

 >Cbren.WS247_1:271348-273782 Satlength=2435 Nr of Repeats=25 RepeatLength=93 seed=ATTGATCAAC  
ATTGATCAACTTACTCCAATTACTGAACATCAAACGGGAGGCGAGACATCCAAACGTGTTGAAGATATACCAACAACTTCAAGCCAGGATGTG
>Cbren.WS247_1:279251-283456 Satlength=4206 Nr of Repeats=28 RepeatLength=93 seed=CACTTCAAGC  
CACTTCAAGCCAAGATATGATTGATCAACTGGCTCCAGTTCCTGAACAAGTCATGGAGGAAGGAACATCCGAACATGTTGATGAGATTCGAAC
>Cbren.WS247_1:3010333-3010930 Satlength=598 Nr of Repeats=15 RepeatLength=20 seed=GCTATGAGCC  
GCTATGAGCCTCAGGCTTCA
>Cbren.WS247_2:228723-229037 Satlength=315 Nr of Repeats=13 RepeatLength=30 seed=ATCGGGGACC  
ATCGGGGACCGAAATATGGTGGCCCGAAAA
>Cbren.WS247_2:230177-230441 Satlength=265 Nr of Repeats=11 RepeatLength=15 seed=GGTCCCCGAT  
GGTCCCCGATTTTTC
>Cbren.WS247_2:302871-303361 Satlength=491 Nr of Repeats=28 RepeatLength=16 seed=CTGCCTGTCT  
CTGCCTGTCTGCCTGT
>Cbren.WS247_2:687194-687412 Satlength=219 Nr of Repeats=10 RepeatLength=21 seed=GAGGGCCCAA  
GAGGGCCCAAAAAATAAAATC
>Cbren.WS247_2:688203-688484 Satlength=282 Nr of Repeats=12 RepeatLength=21 seed=TTTGGGCCCT  
TTTGGGCCCTCCATTTTTATT
>Cbren.WS247_2:840749-841495 Satlength=747 Nr of Repeats=30 RepeatLength=23 seed=CCGGATGTCC  
CCGGATGTCCAGAATCTGAATGT
>Cbren.WS247_2:908607-909058 Satlength=452 Nr of Repeats=18 RepeatLength=20 seed=GTAGATCAAA  
GTAGATCAAAACTATGCTAG
>Cbren.WS247_2:916189-916727 Satlength=539 Nr of Repeats=33 RepeatLength=16 seed=CTCTCAGGCT  
CTCTCAGGCTCTCAGG
>Cbren.WS247_2:921893-922678 Satlength=786 Nr of Repeats=12 RepeatLength=16 seed=GAGCCTGAGA  
GAGCCTGAGAGCATGA
>Cbren.WS247_2:943741-944279 Satlength=539 Nr of Repeats=32 RepeatLength=16 seed=TCAGGCTCTC  
TCAGGCTCTCAGGCTC
>Cbren.WS247_2:1427449-1427656 Satlength=208 Nr of Repeats=11 RepeatLength=18 seed=TTTGGGTATG  
TTTGGGTATGGGAATTAT
>Cbren.WS247_2:1830627-1830920 Satlength=294 Nr of Repeats=12 RepeatLength=30 seed=GGTCCCCGAT  
GGTCCCCGATTTTTCGGGCCACGATTTTTC
>Cbren.WS247_2:1873568-1874377 Satlength=810 Nr of Repeats=14 RepeatLength=21 seed=GGTCCTCGAT  
GGTCCACGATTTTTTTATTCC
>Cbren.WS247_2:1935766-1936004 Satlength=239 Nr of Repeats=11 RepeatLength=20 seed=ATCGAGGACC  
ATCGAGGACCCAAAATAAAA
>Cbren.WS247_2:2013000-2013176 Satlength=177 Nr of Repeats=13 RepeatLength=13 seed=GGTCTTACGG  
GGTCTTACTGTAT
>Cbren.WS247_2:2206546-2208319 Satlength=1774 Nr of Repeats=29 RepeatLength=57 seed=TAGACTCTGT  
TAGACTCTGTCGATTGAGTACTGAAGGTTGAATCAGAGATTGTAGTATCAGTGAATG
>Cbren.WS247_2:2228981-2230169 Satlength=1189 Nr of Repeats=21 RepeatLength=15 seed=TCAGTTGTCG  
TCAGTTGTCGAGGTT
>Cbren.WS247_2:2229011-2232336 Satlength=3326 Nr of Repeats=32 RepeatLength=84 seed=CAGTCGATGT  
CAGTCGAGGTGGACTCAGTCTGAGATGTGGTAGACTCAGGAGTAGTAGACGTCTGTTCAGTTGTCGAGGTTTCCGTAGTCGATT
>Cbren.WS247_2:2233520-2238004 Satlength=4485 Nr of Repeats=49 RepeatLength=21 seed=TTCCAGTAGA  
TTCCAGTAGAAGAGGCAGTGC
>Cbren.WS247_2:2238044-2239974 Satlength=1931 Nr of Repeats=16 RepeatLength=120 seed=GATCCAAGAG  
GATCCAAGAGTAGAGTAAGAAGCTGGTGAATTGCTCGATACCGTTGTTTCTTGTTCAGTAGTACATGGCTCGGTGGTAGTCTCTTCTGAAGTTGCCGTACTCGATGAAGAGGCATCAGTT
>Cbren.WS247_2:2241483-2244064 Satlength=2582 Nr of Repeats=30 RepeatLength=81 seed=TCACAAGGCT  
TCACAAGGCTCTGTCGTAGTCTCGCAAGGTTCCGTGGTAGTCTCGGACAACGTGGAGTTCAGGCATGGCTCCGTTGATGTT
>Cbren.WS247_3:184758-185007 Satlength=250 Nr of Repeats=11 RepeatLength=20 seed=AAAATCACGG  
AAAATCACGGTCCCATCCAC
>Cbren.WS247_3:186111-186360 Satlength=250 Nr of Repeats=11 RepeatLength=20 seed=TGGGACCGTG  
TGGGACCGTGATTTTAAAAT
>Cbren.WS247_3:574802-575585 Satlength=784 Nr of Repeats=12 RepeatLength=20 seed=CATTGCACCT  
CATTGCACCTCCATTTTGAC
>Cbren.WS247_3:673825-674699 Satlength=875 Nr of Repeats=18 RepeatLength=48 seed=ACACTCCTCG  
ACACTCCTCGCCATCTCCAGCGAAGAACGAGTCCGACTGCTGGACGCG
>Cbren.WS247_3:888782-889061 Satlength=280 Nr of Repeats=12 RepeatLength=15 seed=ATCGGGGACC  
ATCGGGTACCGAAAA
>Cbren.WS247_3:890208-890552 Satlength=345 Nr of Repeats=14 RepeatLength=30 seed=TCCCCGATTT  
TCCCTGATTTTTCGGGCCACGATTTTTCGG
>Cbren.WS247_3:1499403-1501355 Satlength=1953 Nr of Repeats=12 RepeatLength=83 seed=CGCATTGGTT  
CGCATTGGTTTTTTCGAATGACGACAAATGGATTTGGCTAAAATCTTCGCCACATCCATCGCTATTCGACAAAATATCGTACC
>Cbren.WS247_3:2071389-2071799 Satlength=411 Nr of Repeats=16 RepeatLength=24 seed=CCAGAAAAAA  
CCAGAAAAAAAAGAATTCCGTAAG
>Cbren.WS247_3:2076990-2078377 Satlength=1388 Nr of Repeats=21 RepeatLength=20 seed=CAAGAGTTGC  
CAAGAGTTTCTATGAAGATG
>Cbren.WS247_4:3965-5630 Satlength=1666 Nr of Repeats=29 RepeatLength=10 seed=TCTCTCTTTC  
TCTCTCTCTC
>Cbren.WS247_4:565206-565634 Satlength=429 Nr of Repeats=12 RepeatLength=14 seed=GGAAGTCGGA  
GGAAGTCGGAAGCC
>Cbren.WS247_4:697599-700170 Satlength=2572 Nr of Repeats=12 RepeatLength=199 seed=CCAAGAGACC  
CCAAGAGACCACTGAAACCGTCGAATGGACCTCCGAAGAAGCGCAGACCCCCGAAGGGTAGGCAGAGATCAGTATGGTCAAATCGAACAAACATAAAAACAGAGAATCAAATTAAAATATGGGAGGAGTGAGACATATGAATGGATTTCACTAGAACTTGCGGGCAATTTTAAAAAGAAACTCTATTCATCTGTTTGTT
>Cbren.WS247_4:710371-710787 Satlength=417 Nr of Repeats=11 RepeatLength=30 seed=TAAGCCTAAG  
TAAGCCTAAGATTATGAAGTAGTTCAAGCG
>Cbren.WS247_4:803305-803580 Satlength=276 Nr of Repeats=18 RepeatLength=20 seed=GGTCCGATCC  
GGTCCGATCCGGCCTAGCCC
>Cbren.WS247_4:882047-884945 Satlength=2899 Nr of Repeats=18 RepeatLength=160 seed=TCTAACAGCT  
TCTAACAGCTTTCCATGAATCACAAATCTCTGTGCTTCACTATTCGGTGTCATCCTTCGAATGTTCCTTCCGCTCATGCTAAATAGACCTGGATATAAGAGTATTCGTACTGCCTCATTGTGATCGGGCACGCGGTTAGATGGTTTACTCTTGTCCGGGC
>Cbren.WS247_4:892436-894062 Satlength=1627 Nr of Repeats=23 RepeatLength=10 seed=TGGAAGTTTC  
TGGAAGTTTC
>Cbren.WS247_4:965732-966118 Satlength=387 Nr of Repeats=10 RepeatLength=14 seed=TTCCGACTTC  
TTCCGACTTCCGAC
>Cbren.WS247_4:1003271-1004188 Satlength=918 Nr of Repeats=30 RepeatLength=39 seed=TTCTAGAAGT  
TTCTAGAAGT
>Cbren.WS247_4:1786410-1786684 Satlength=275 Nr of Repeats=14 RepeatLength=20 seed=GTCTGTCTAT  
GTCTGTCTGTCTATGTACCT
>Cbren.WS247_5:233340-233810 Satlength=471 Nr of Repeats=31 RepeatLength=10 seed=AACTTCCAGA  
AACTTCCGGA
>Cbren.WS247_5:337407-337775 Satlength=369 Nr of Repeats=17 RepeatLength=20 seed=ATCACGGTCC  
ATCACGGTCCCAAAAATAAA
>Cbren.WS247_5:339457-339766 Satlength=310 Nr of Repeats=13 RepeatLength=20 seed=TGGGACCGTG  
TGGGACCGTGATTTTAAAAT
>Cbren.WS247_5:454042-455865 Satlength=1824 Nr of Repeats=14 RepeatLength=30 seed=TCCCCGATTT  
TCCCCGATTTTTCGGGCCGCGATTTTTGGG
>Cbren.WS247_5:1056098-1056550 Satlength=453 Nr of Repeats=28 RepeatLength=10 seed=AACTTCCAGA  
AACTTCCGGA
>Cbren.WS247_5:1218702-1219215 Satlength=514 Nr of Repeats=16 RepeatLength=21 seed=TCAACTGCTA  
TCAACTGCTATAGCTGTTGCC
>Cbren.WS247_6:118-2730 Satlength=2613 Nr of Repeats=47 RepeatLength=52 seed=TCCATTACCT  
TCCATTACCTGTCAAAATGGCAGCAGGTAGCTATACGTTGCCATCTTCCTCA
>Cbren.WS247_6:421695-422125 Satlength=431 Nr of Repeats=14 RepeatLength=30 seed=AGTTCTTAGA  
AGTTCTTAGATCTAAATTTAGAGTTATGGA
>Cbren.WS247_6:641323-642230 Satlength=908 Nr of Repeats=13 RepeatLength=69 seed=CAGGTTCTGG  
CAGGTTCTGGAGTAGATTGTTGAGTCTTGGACATGCTTTCTGTTGAACTCTTCCAACCAATTCGATGAA
>Cbren.WS247_6:652003-652910 Satlength=908 Nr of Repeats=13 RepeatLength=69 seed=TCAAATACTG  
TCAAATACTGTATTTCTCTGGAGGCAAGGATTCGATGACTTCATTCCGACCATATCCGAATTTGAATCA
>Cbren.WS247_6:840881-841108 Satlength=228 Nr of Repeats=12 RepeatLength=16 seed=CGACATTTCG  
CGACATCTCGAAACCG
>Cbren.WS247_7:631731-633837 Satlength=2107 Nr of Repeats=46 RepeatLength=14 seed=GGGGGTTTTT  
GGAGGTTTTTCCCG
>Cbren.WS247_7:700523-701085 Satlength=563 Nr of Repeats=33 RepeatLength=10 seed=CCGGTCTGGT  
CCGGTCTAGT
>Cbren.WS247_7:1010276-1011050 Satlength=775 Nr of Repeats=21 RepeatLength=11 seed=TCGAGAAATT  
TCGAGAAATTC
>Cbren.WS247_7:1669288-1669576 Satlength=289 Nr of Repeats=11 RepeatLength=30 seed=AAATCGGGGA  
AAATCGGGGACCCAAAAATAGGGGCCCGAA
>Cbren.WS247_7:1670434-1670644 Satlength=211 Nr of Repeats=12 RepeatLength=15 seed=GGTCCCCGAT  
GGTCCCCGATTTTTG
>Cbren.WS247_7:1682785-1684592 Satlength=1808 Nr of Repeats=11 RepeatLength=160 seed=TCAAACTTTT  
TCAAACTTTTAGAAATTTCGAATTTTTTCAAAAAAGTCGAAATTTTGAGTTTTTTTTTCATTGTTCTGGCGACTTCTGGGATGTTTGAATTGACCATATCCTGCATTGTTAGACTAATTCTGACCATTTGACATCAAATTTGATAGCGCCCCGCCCAGAT
>Cbren.WS247_8:145589-147078 Satlength=1490 Nr of Repeats=35 RepeatLength=19 seed=TAGCAGTTGA  
TAGAAGTTGATCACCCCAA
>Cbren.WS247_8:340499-341104 Satlength=606 Nr of Repeats=26 RepeatLength=15 seed=CCGGACCAGA  
CCGGACCAGACCAGA
>Cbren.WS247_8:766286-766744 Satlength=459 Nr of Repeats=27 RepeatLength=14 seed=AATAGCAGTT  
AATAGCAGTTGAGA
>Cbren.WS247_8:1117719-1122272 Satlength=4554 Nr of Repeats=51 RepeatLength=81 seed=ACTGGAACTC  
ACTGGAACTCCAGTTACCGACGAAACAACATTGTCAACCGATGAAACTCCATATGGCACAAGATCCACAGCCACTGCTCCA
>Cbren.WS247_9:512818-513182 Satlength=365 Nr of Repeats=10 RepeatLength=32 seed=ATGGTTTTTA  
ATGGTTTTTACAAATGAAAAAACATAAAACTC
>Cbren.WS247_10:612622-613577 Satlength=956 Nr of Repeats=35 RepeatLength=27 seed=AGAGACCAGA  
AGAGACCAGACGAGTTATAACATGGGG
>Cbren.WS247_10:1609406-1615712 Satlength=6307 Nr of Repeats=114 RepeatLength=30 seed=GTTGTTGGAA  
GTCGTTGGAACAGTAGTGGTAGCCACAGTT
>Cbren.WS247_10:1627004-1631319 Satlength=4316 Nr of Repeats=95 RepeatLength=30 seed=TTGTTGGAAC  
TTGTTGGGACCGTCGTAGTTTCAGCGGTAG
>Cbren.WS247_10:1637167-1641695 Satlength=4529 Nr of Repeats=92 RepeatLength=36 seed=GACTCGGTCG  
GACTCGGTTGAGGTGGATTCCGTTGAGGTACTGGTG
>Cbren.WS247_10:1649045-1650492 Satlength=1448 Nr of Repeats=37 RepeatLength=36 seed=GAGGTACTGG  
GATGTACTGGTAGACTCGGTCGAGGTGGATTCCGTT
>Cbren.WS247_10:1661708-1663415 Satlength=1708 Nr of Repeats=48 RepeatLength=36 seed=GACTCGGTCG  
GACTCGGTCGAGGTGGATTCCGTTGATGTGCTGGTT
>Cbren.WS247_11:163039-164845 Satlength=1807 Nr of Repeats=33 RepeatLength=52 seed=CAGGTAGCTA  
CAGGTAGCTATACGTTGCCCTTTCCCTAATCCATTACCTGGGTAAAGGCCAG
>Cbren.WS247_11:230124-230737 Satlength=614 Nr of Repeats=13 RepeatLength=21 seed=GCCCCCCACC  
GCCCCCCACCATCCAACATCA
>Cbren.WS247_11:323431-324070 Satlength=640 Nr of Repeats=18 RepeatLength=15 seed=GAAACCGGAC  
GAAACCGGACATTTT
>Cbren.WS247_11:354380-354861 Satlength=482 Nr of Repeats=15 RepeatLength=20 seed=GGCAAGTTGC  
GGCAAATTGCCAGTGAAAAC
>Cbren.WS247_11:362553-364460 Satlength=1908 Nr of Repeats=20 RepeatLength=28 seed=TTGCGCGTAA  
TTGCTCGTAATTTTCGAAATTTTGGAAT
>Cbren.WS247_11:378731-378932 Satlength=202 Nr of Repeats=11 RepeatLength=17 seed=CTCATTGACT  
CTCATTGACTGCATTTA
>Cbren.WS247_11:407377-408375 Satlength=999 Nr of Repeats=39 RepeatLength=15 seed=TAGCACTTGA  
TAGCACTTGAGAAAA
>Cbren.WS247_11:481577-481941 Satlength=365 Nr of Repeats=16 RepeatLength=15 seed=AGCTACAGTA  
AGCTAGAGTATCCCT
>Cbren.WS247_11:506784-507772 Satlength=989 Nr of Repeats=14 RepeatLength=56 seed=GGGAATTCAA  
GGGAATTCAAAATTTCGAAACTTTTGGTGGAAATTTAAAACTTCGAAACTTTTGGC
>Cbren.WS247_11:516623-517639 Satlength=1017 Nr of Repeats=30 RepeatLength=19 seed=AAATGAAAAT  
AATTGAAAATGCTCCAGCA
>Cbren.WS247_11:676132-678036 Satlength=1905 Nr of Repeats=29 RepeatLength=30 seed=AAACTACAAA  
AGACTACAAACTACAAAAACTGAGACTCGA
>Cbren.WS247_11:684105-685272 Satlength=1168 Nr of Repeats=35 RepeatLength=32 seed=GCACTTTCAG  
GCACTTTCAGATGTCTAGGTTATCAATAGAGC
>Cbren.WS247_11:1129528-1133116 Satlength=3589 Nr of Repeats=10 RepeatLength=74 seed=GCCTCTACAA  
GCCTCTACAAAGTCATCGGCAGGCAAAAAAGATGCAGGAGAGTTTGTAGAGGCCAAGACTACAAACTAAAAGCT
>Cbren.WS247_11:1333845-1334437 Satlength=593 Nr of Repeats=17 RepeatLength=39 seed=CGATTCGGGC  
CGATTCGGGC
>Cbren.WS247_12:27331-27853 Satlength=523 Nr of Repeats=11 RepeatLength=19 seed=GTGTCCTTTC  
GTGTCCTTTCAACATTTAC
>Cbren.WS247_12:422974-423971 Satlength=998 Nr of Repeats=11 RepeatLength=90 seed=GGGATTTTAC  
GGGATTTTACTAAGCCTATTTCTTAAAGGGTGTATCCCCCATGCTTCCAGCGTGCTGAGCTTGGGGGGAAGGTTTAGTCAGTTGGCTCCC
>Cbren.WS247_12:452671-453069 Satlength=399 Nr of Repeats=20 RepeatLength=14 seed=CGGAAGTCGG  
CGGAAGTCGGAAGT
>Cbren.WS247_12:523232-523547 Satlength=316 Nr of Repeats=17 RepeatLength=15 seed=CCTGATCCGG  
CCTGATCCGGGCCGG
>Cbren.WS247_12:570877-571712 Satlength=836 Nr of Repeats=11 RepeatLength=75 seed=TCCACGATTG  
TCCACGATTGCGTTTCCAACGTAGACTTTTAACTGATTCACCTCAGTTGATAGTTTGCCTGGAATGGAGCGATCA
>Cbren.WS247_12:584960-585870 Satlength=911 Nr of Repeats=12 RepeatLength=75 seed=CCTTTCCAGG  
CCTTTCCAGGCAAACTATCAACTGAGGTGAATCAGTTAAAAGTCTACGTTGGAAACGCAATCGTGGATGATCGCT
>Cbren.WS247_12:917575-917972 Satlength=398 Nr of Repeats=15 RepeatLength=22 seed=TTTTCAGGCT  
TTTTCAGGCTGTTGTCTGCGTT
>Cbren.WS247_12:977446-978000 Satlength=555 Nr of Repeats=30 RepeatLength=16 seed=GTCTATCTGT  
GTCTATCTGTCTATCT
>Cbren.WS247_13:4-2884 Satlength=2881 Nr of Repeats=34 RepeatLength=52 seed=GCTACCTGCT  
GCTACCTGCTGCCATTTACCCAGGTAATGGATAGGAGAAAGGGCAACGTATA
>Cbren.WS247_14:9976-11086 Satlength=1111 Nr of Repeats=17 RepeatLength=20 seed=TGGCCTAGAA  
TGGTCTAGAATCCCAAAAAG
>Cbren.WS247_14:25261-26180 Satlength=920 Nr of Repeats=13 RepeatLength=19 seed=AATATTATAA  
AATATTATGAGATTTCCGA
>Cbren.WS247_14:196013-196258 Satlength=246 Nr of Repeats=14 RepeatLength=16 seed=TTTCGAAATG  
TTTCGAAATGTCCGGG
>Cbren.WS247_14:391996-392281 Satlength=286 Nr of Repeats=12 RepeatLength=14 seed=TTGCGAGTTG  
TTGCGAGTTGCGAG
>Cbren.WS247_14:815183-820169 Satlength=4987 Nr of Repeats=36 RepeatLength=36 seed=GGAGCCCCAG  
GGAGCCCCAGGAGCACCAGGACCACAAGGAGATGCC
>Cbren.WS247_15:107538-108548 Satlength=1011 Nr of Repeats=11 RepeatLength=21 seed=GGCCCAAAAA  
GGCCCAAAAAATAAAATCGAG
>Cbren.WS247_15:109512-110621 Satlength=1110 Nr of Repeats=22 RepeatLength=21 seed=TTTGGGCCCT  
TTTGGGCCCTCCATTTTTATT
>Cbren.WS247_15:153415-153919 Satlength=505 Nr of Repeats=14 RepeatLength=13 seed=CGGAAGCGGA  
CGGAAGACGGAAA
>Cbren.WS247_15:165929-171068 Satlength=5140 Nr of Repeats=30 RepeatLength=20 seed=TGGCCTAGAA  
TGACCTAGAATTTCAAATGA
>Cbren.WS247_15:193466-194746 Satlength=1281 Nr of Repeats=29 RepeatLength=20 seed=TGGCCTAGAA  
TGGCCTAGAATTTCCATTGG
>Cbren.WS247_15:195098-195916 Satlength=819 Nr of Repeats=32 RepeatLength=19 seed=GGCCCGAATC  
GGCCCGAAACGGTCTTAAC
>Cbren.WS247_15:226865-228678 Satlength=1814 Nr of Repeats=12 RepeatLength=36 seed=CCGCCCACTT  
CCGCCCACTTCAATCTGAATCGAAGTTTGTTAGGCT
>Cbren.WS247_15:229698-230559 Satlength=862 Nr of Repeats=14 RepeatLength=16 seed=TCCGGATATC  
TCCAGATATCTGTCTC
>Cbren.WS247_15:293443-293774 Satlength=332 Nr of Repeats=13 RepeatLength=10 seed=GGCCGTTTCA  
GGCCGTTTCA
>Cbren.WS247_15:293960-296218 Satlength=2259 Nr of Repeats=47 RepeatLength=20 seed=TTCTAGGCCA  
TTCTAGGCGATTCCCTGGAA
>Cbren.WS247_15:299663-302149 Satlength=2487 Nr of Repeats=30 RepeatLength=20 seed=TTCTAGGCCA  
TTCTAGGCCATCATTTGGAA
>Cbren.WS247_15:370969-371282 Satlength=314 Nr of Repeats=14 RepeatLength=20 seed=TTCTAGGCCA  
TTCTAGGCCACCATTTGAAA
>Cbren.WS247_15:386379-387902 Satlength=1524 Nr of Repeats=37 RepeatLength=20 seed=TGGCCTAGAA  
TGGCCTAGAATTTCAAATGG
>Cbren.WS247_15:415859-417780 Satlength=1922 Nr of Repeats=13 RepeatLength=20 seed=TTTCTAGGCC  
TTTCTAGGCCATCATTTGGA
>Cbren.WS247_15:472535-472905 Satlength=371 Nr of Repeats=13 RepeatLength=16 seed=ATCTGGACAT  
ATCTGGACATCCGGAG
>Cbren.WS247_15:528963-531380 Satlength=2418 Nr of Repeats=35 RepeatLength=27 seed=AAAGACTACA  
AAAGACTACAAAGACTACAAAGACTAC
>Cbren.WS247_15:534710-534855 Satlength=146 Nr of Repeats=10 RepeatLength=27 seed=TTTGTAGTCT  
TTTGTAGTCTTTGTAGTCTTTGTAGTC
>Cbren.WS247_15:538493-539250 Satlength=758 Nr of Repeats=22 RepeatLength=23 seed=GGCAACTTGC  
GGCAGCTTGCCCACTTTCCTTCC
>Cbren.WS247_15:776471-780010 Satlength=3540 Nr of Repeats=47 RepeatLength=16 seed=GACATCCGGA  
GACATCTGGATATCCG
>Cbren.WS247_15:788499-789262 Satlength=764 Nr of Repeats=25 RepeatLength=19 seed=TTTAGGCCGT  
TTTAGGCCGTTTGGGCCGT
>Cbren.WS247_15:894734-895396 Satlength=663 Nr of Repeats=16 RepeatLength=16 seed=GACATCCGGA  
GACAACCGGATTATCG
>Cbren.WS247_16:62588-63016 Satlength=429 Nr of Repeats=14 RepeatLength=28 seed=TTTTCGAATT  
TTTTCGAATTTTTGAATTCCCACCAAAA
>Cbren.WS247_16:147904-149861 Satlength=1958 Nr of Repeats=18 RepeatLength=28 seed=AATTCAAAAA  
AATTCGAAAATTCCAAAATTTTGGCGAG
>Cbren.WS247_16:205480-206227 Satlength=748 Nr of Repeats=34 RepeatLength=10 seed=TCCAGTCCGG  
TCCGGTCCGG
>Cbren.WS247_16:617398-617683 Satlength=286 Nr of Repeats=12 RepeatLength=16 seed=ACGATTTTTT  
ACGATTTTTTCGGTCT
>Cbren.WS247_16:955881-956375 Satlength=495 Nr of Repeats=15 RepeatLength=14 seed=GAAGTCGGAA  
GAAGTCGGAAGTTG
>Cbren.WS247_16:1046667-1046921 Satlength=255 Nr of Repeats=12 RepeatLength=20 seed=GGTCCTCGAT  
GGTCCTCGATTTTTTTTTTG
>Cbren.WS247_16:1188046-1189096 Satlength=1051 Nr of Repeats=61 RepeatLength=16 seed=ATCTTTGACT  
ATCTTTGACTTCCAGT
>Cbren.WS247_17:9688-10169 Satlength=482 Nr of Repeats=10 RepeatLength=40 seed=TTTCCGTTTC  
TTTCCGTTTCCGTTTCCGGCGGAAATATTTTTCTGGAAAT
>Cbren.WS247_17:90229-90447 Satlength=219 Nr of Repeats=10 RepeatLength=20 seed=GGTCCTCGAT  
GGTCCTCGATTATTCATTTC
>Cbren.WS247_17:320796-322822 Satlength=2027 Nr of Repeats=59 RepeatLength=29 seed=GACATTGACC  
GACATTGACCATGAATTCAAATAGAAATC
>Cbren.WS247_17:388980-395935 Satlength=6956 Nr of Repeats=44 RepeatLength=160 seed=TTAGAAAAAT  
TTAGAAAAATCGAAATTTTTGAGTAGATTCAAAAATTCAAGATTTTTTTGCATTGTCCTGGCGGCAGCAGATTCGTTTGAACTGTGCATATTATAAATTGCCAGAGTATTTCTGAACATTTGACATCAATTTTGAGTGTGCCCCACTCAGATTCCAACTA
>Cbren.WS247_17:440976-441164 Satlength=189 Nr of Repeats=14 RepeatLength=10 seed=TCTGGAAGTT  
TCTGGAAGTT
>Cbren.WS247_17:514003-514266 Satlength=264 Nr of Repeats=13 RepeatLength=19 seed=TTTCCAGCCT  
TTTCCAGCCCAGATATGAA
>Cbren.WS247_17:530705-531149 Satlength=445 Nr of Repeats=13 RepeatLength=14 seed=CGGAAGTCGG  
CGGAAGTCGGAAGT
>Cbren.WS247_17:629067-630692 Satlength=1626 Nr of Repeats=65 RepeatLength=10 seed=AACTTCCAGA  
AACTTCCGGA
>Cbren.WS247_17:922559-923421 Satlength=863 Nr of Repeats=32 RepeatLength=18 seed=CATACCCAAA  
CATACCCAAAATAATTCC
>Cbren.WS247_18:23476-23898 Satlength=423 Nr of Repeats=23 RepeatLength=11 seed=CCTTGCCTAA  
CATTGCCTAAC
>Cbren.WS247_18:24614-24897 Satlength=284 Nr of Repeats=13 RepeatLength=21 seed=TTAGGCTTAG  
TTAGGCTTAGGAGTTTACACC
>Cbren.WS247_18:25594-26426 Satlength=833 Nr of Repeats=36 RepeatLength=21 seed=TAAGCCTAAG  
TAAGCCTGAGCCTCAGATCCG
>Cbren.WS247_18:26990-27252 Satlength=263 Nr of Repeats=11 RepeatLength=23 seed=AGACCTTAGG  
AGACCTTAGGCTTTAGGTTTAGT
>Cbren.WS247_18:30693-31250 Satlength=558 Nr of Repeats=25 RepeatLength=21 seed=TGAGGTTTAG  
TGAGGTTAAGGAGCCTAAGCT
>Cbren.WS247_18:89409-90047 Satlength=639 Nr of Repeats=18 RepeatLength=20 seed=CATCCGGACA  
CATCCGGGCAGACAGACAGA
>Cbren.WS247_18:125363-125883 Satlength=521 Nr of Repeats=17 RepeatLength=11 seed=ACTAAGGTTG  
ACTAAGGTTGT
>Cbren.WS247_18:134284-134802 Satlength=519 Nr of Repeats=45 RepeatLength=10 seed=AAGAGAGAGA  
AGAGAGAGAG
>Cbren.WS247_18:137206-137984 Satlength=779 Nr of Repeats=26 RepeatLength=24 seed=TAGGACTAAG  
TAGGACTAAAACACCCGGCTGTTT
>Cbren.WS247_18:139728-140396 Satlength=669 Nr of Repeats=15 RepeatLength=19 seed=ACCCGGGACC  
ACCGGGACCTAAAAATAAT
>Cbren.WS247_18:146195-146405 Satlength=211 Nr of Repeats=13 RepeatLength=16 seed=TGGAGCCCTG  
TGGAGCCCTGGAGCCC
>Cbren.WS247_18:152893-153183 Satlength=291 Nr of Repeats=10 RepeatLength=28 seed=TCAAATTCCT  
TCAAATTCCTTGCTGGAACTTTAAAATT
>Cbren.WS247_18:241040-241572 Satlength=533 Nr of Repeats=16 RepeatLength=10 seed=CCGTTACGGA  
CCGTTACAGA
>Cbren.WS247_18:245565-246199 Satlength=635 Nr of Repeats=34 RepeatLength=16 seed=ACCCAGGTAC  
ACCCAGGTACTCATAT
>Cbren.WS247_18:285152-285540 Satlength=389 Nr of Repeats=25 RepeatLength=14 seed=CTGCCTAGCC  
CTGCCTAGCCCTAA
>Cbren.WS247_18:335235-335825 Satlength=591 Nr of Repeats=28 RepeatLength=20 seed=CCAAGTGGGC  
CCAAGTGTGCCGATTTTGGA
>Cbren.WS247_18:341169-341379 Satlength=211 Nr of Repeats=10 RepeatLength=20 seed=CTGAAAATGT  
CTGAAAATGTCTTAATTACG
>Cbren.WS247_18:364748-367529 Satlength=2782 Nr of Repeats=12 RepeatLength=19 seed=TAGCAGTTGA  
TAGCAGTTGATCGCCCCCT
>Cbren.WS247_18:371816-372661 Satlength=846 Nr of Repeats=16 RepeatLength=23 seed=GGCAACTTGC  
GGCAACTTGCCGATGGTTTAGAT
>Cbren.WS247_18:445151-445721 Satlength=571 Nr of Repeats=43 RepeatLength=13 seed=TTTAAGTTAA  
TTTAAGTTAAACG
>Cbren.WS247_18:446637-446857 Satlength=221 Nr of Repeats=15 RepeatLength=10 seed=GCCTTAGACA  
GCCTTAGACA
>Cbren.WS247_18:493142-494016 Satlength=875 Nr of Repeats=31 RepeatLength=10 seed=CGGACTGGAC  
CGGACCGGAC
>Cbren.WS247_18:570413-570831 Satlength=419 Nr of Repeats=12 RepeatLength=21 seed=GCAGGTTGCC  
GCAGGTTGCCGGAAAAGAGGA
>Cbren.WS247_18:637092-637252 Satlength=161 Nr of Repeats=14 RepeatLength=10 seed=GACCAGACCT  
GACCAGACCT
>Cbren.WS247_18:673341-674194 Satlength=854 Nr of Repeats=13 RepeatLength=65 seed=AGTCGCAGCT  
AGTCGCAGCTATGCTGTACCCCGCCTTCACGGCGAAGTGGTGACACCCCTGGGTTCGAATCCACA
>Cbren.WS247_18:696824-697181 Satlength=358 Nr of Repeats=17 RepeatLength=18 seed=AACTGAGCCA  
AGCTGAGCCAAAGGTAGT
>Cbren.WS247_18:697853-698085 Satlength=233 Nr of Repeats=12 RepeatLength=27 seed=AAAATTCTGA  
AAAATTCTGAAAATTCTGAAAATTCTG
>Cbren.WS247_18:699196-699938 Satlength=743 Nr of Repeats=32 RepeatLength=20 seed=CTCAGTTACT  
CTCAGTTACTATATTTTTGA
>Cbren.WS247_18:702645-705457 Satlength=2813 Nr of Repeats=42 RepeatLength=18 seed=AAATTCCGAA  
AAATTCCGAAAGTCCCGG
>Cbren.WS247_18:753278-753829 Satlength=552 Nr of Repeats=34 RepeatLength=11 seed=TAAGAGCTGT  
TAAGAGCTGTC
>Cbren.WS247_18:781308-782424 Satlength=1117 Nr of Repeats=40 RepeatLength=18 seed=GTATGGGAAT  
GTATGGGAATTATTTTGG
>Cbren.WS247_18:828943-830363 Satlength=1421 Nr of Repeats=11 RepeatLength=14 seed=TCAACTGCTA  
TCAACTGCTATGTC
>Cbren.WS247_18:853608-853998 Satlength=391 Nr of Repeats=17 RepeatLength=19 seed=TCAACTGCTA  
TCAACTGCTATTCCTAGAC
>Cbren.WS247_18:903885-904295 Satlength=411 Nr of Repeats=16 RepeatLength=20 seed=GCCTGACAGA  
GCCTGACAGACCTGAGCACA
>Cbren.WS247_18:917934-918529 Satlength=596 Nr of Repeats=28 RepeatLength=18 seed=AAATTCCGAA  
AAATTCCGAAAAATCTGA
>Cbren.WS247_18:956975-957800 Satlength=826 Nr of Repeats=42 RepeatLength=19 seed=ATGGCCTAGA  
ATGGCCTAGAATTCCAACC
>Cbren.WS247_18:971680-972375 Satlength=696 Nr of Repeats=33 RepeatLength=21 seed=GCTCAAAAAT  
GCTCAAAAATGGTTTTTCTGA
>Cbren.WS247_18:979810-980502 Satlength=693 Nr of Repeats=39 RepeatLength=17 seed=AATTCCCATA  
AATTCCCATACCCAAAT
>Cbren.WS247_18:997738-998378 Satlength=641 Nr of Repeats=36 RepeatLength=17 seed=CCATACCCAA  
CCATACCCAAATAATTC
>Cbren.WS247_18:1019408-1021528 Satlength=2121 Nr of Repeats=19 RepeatLength=19 seed=ATCGGCCCAT  
ATCGGCCCATTTTGCCTAA
>Cbren.WS247_18:1022005-1027470 Satlength=5466 Nr of Repeats=154 RepeatLength=19 seed=TGGGCCGATT  
TGGGCCGATTTAGGAAAAA
>Cbren.WS247_19:5870-6749 Satlength=880 Nr of Repeats=37 RepeatLength=15 seed=CGGACCAGAC  
CGGCCCAGACCAAGC
>Cbren.WS247_20:488156-490675 Satlength=2520 Nr of Repeats=104 RepeatLength=10 seed=CGGTCTGGCC  
CGGTCTGGCC
>Cbren.WS247_20:591483-591809 Satlength=327 Nr of Repeats=13 RepeatLength=20 seed=ACCTGTCCTG  
ATCTGTCCTGAAGAGGACCA
>Cbren.WS247_21:1055521-1056245 Satlength=725 Nr of Repeats=14 RepeatLength=51 seed=AAGAAGATCG  
AAGAAGATCGGGTGGTCGACAAGGTCATCGGTTCGCTAGACTGGACTGGTG
>Cbren.WS247_21:1171331-1172802 Satlength=1472 Nr of Repeats=28 RepeatLength=52 seed=GGTAATGGAT  
GGTAATGGATTAGGGAAAGGGCAACGTATAGCTACCTGCTGCCATTTACCCA
>Cbren.WS247_21:1222728-1224018 Satlength=1291 Nr of Repeats=72 RepeatLength=18 seed=GCCTCAGAAA  
GCCTCAGAAAAGATATCG
>Cbren.WS247_21:1226010-1229254 Satlength=3245 Nr of Repeats=125 RepeatLength=18 seed=AAAGATATCG  
AAAGATATCGGCCTCAGA
>Cbren.WS247_22:1065-1765 Satlength=701 Nr of Repeats=42 RepeatLength=15 seed=GGGACATTTC  
GGGACATTTCCCTCT
>Cbren.WS247_22:1065-2566 Satlength=1502 Nr of Repeats=55 RepeatLength=15 seed=GGGACATTTC  
GGGACATTTCCCTCT
>Cbren.WS247_22:624327-626443 Satlength=2117 Nr of Repeats=13 RepeatLength=162 seed=TTTCGCTCAT  
TTTCGCTCATGAAAAACTAAAATGGTCCCGTATCGGCTGGAATTTTCATCTGAATTTATGTTTTGGGGTTGGTTGTCGGCTTCTGATAAGCAACTAATATATTTCGGCCTAAAATCTAAACATTGTCATTTCAGAAAAAAGTTTTGAACCGTCCATCAATAT
>Cbren.WS247_22:723213-723586 Satlength=374 Nr of Repeats=18 RepeatLength=19 seed=GCGCCAAATC  
GCGCCAAATGAATTCCTAA
>Cbren.WS247_22:883496-883745 Satlength=250 Nr of Repeats=11 RepeatLength=20 seed=AAAATCACGG  
AAAATCACGGTCCCATCCAC
>Cbren.WS247_22:884891-885140 Satlength=250 Nr of Repeats=11 RepeatLength=20 seed=GGACCGTGAT  
GGACCGTGATTTCAAAATTG
>Cbren.WS247_23:114449-115035 Satlength=587 Nr of Repeats=16 RepeatLength=24 seed=ATGGCTCATG  
ATGGCTCATGGTGGTCAAAGTCTG
>Cbren.WS247_23:295058-295312 Satlength=255 Nr of Repeats=13 RepeatLength=15 seed=ATCGGGGACC  
ATCGGGGACCGAAAA
>Cbren.WS247_24:159062-159302 Satlength=241 Nr of Repeats=14 RepeatLength=15 seed=AAAATCGGGG  
AAAATCGGGGACCGA
>Cbren.WS247_24:160922-161200 Satlength=279 Nr of Repeats=15 RepeatLength=15 seed=GGTCCCCGAT  
GGTCCCCGATTTTTG
>Cbren.WS247_24:261618-261819 Satlength=202 Nr of Repeats=11 RepeatLength=17 seed=CTCATTGACT  
CTCATTGACTACATTTA
>Cbren.WS247_24:1178285-1180718 Satlength=2434 Nr of Repeats=25 RepeatLength=45 seed=TAAGGCGACG  
TAAGGCGACGCCCTAAAATTAAGATGGGACTTTAGGACATTCGCA
>Cbren.WS247_24:1196454-1197093 Satlength=640 Nr of Repeats=11 RepeatLength=74 seed=CATCTTGACT  
CATCTTGACTAGGAAGCCGCCTTAGCTGCTAAGACACCATCATATTTAGGGCGTCGCCTTAATTGTTAAGACAT
>Cbren.WS247_24:1201036-1202379 Satlength=1344 Nr of Repeats=21 RepeatLength=44 seed=GCATAAGGCG  
GCATAAGGCGGCGCCTTAAGTTTGGACGGGACTTTGTGACACTG
>Cbren.WS247_25:35-721 Satlength=687 Nr of Repeats=48 RepeatLength=12 seed=AAGCTGAAGC  
AAGCTGAAGCTG
>Cbren.WS247_27:584129-584444 Satlength=316 Nr of Repeats=14 RepeatLength=25 seed=TGGTCCGGTC  
TGGTCCGGTCCGATCCTGTCCGGCC
>Cbren.WS247_28:20-4186 Satlength=4167 Nr of Repeats=23 RepeatLength=174 seed=AAAATCCAAA  
AAAATCCAAAAATATGACTATTTTCTACCTGATATTTTAGGATTTTGGTCTATTTCTGTCCGCCCTGAAAAAGTTTGAGCTTCTAATGGTCCAGACTTGTGATAATTTGTTTCAATACGTTGAAGTTCATCATTTTGTGCTGTTTTCTCGATTGAAAAATTAAGTTTTTAGTCA
>Cbren.WS247_28:18352-18609 Satlength=258 Nr of Repeats=21 RepeatLength=10 seed=GAGAAAGAGA  
GAGAGAGAGA
>Cbren.WS247_28:28804-29098 Satlength=295 Nr of Repeats=19 RepeatLength=16 seed=GACAGACTGA  
GACAGACTGACAGACT
>Cbren.WS247_28:122649-123168 Satlength=520 Nr of Repeats=15 RepeatLength=12 seed=TCCGCTTCCG  
TCCGCTTCCGCT
>Cbren.WS247_28:248170-248685 Satlength=516 Nr of Repeats=15 RepeatLength=21 seed=TACAGTAATC  
TACAGTAATCCTAGAGGGTCA
>Cbren.WS247_28:312569-313308 Satlength=740 Nr of Repeats=21 RepeatLength=21 seed=TGGTGGCCTA  
TGGTGGCCTAGATTTTGAAAA
>Cbren.WS247_28:313841-314382 Satlength=542 Nr of Repeats=16 RepeatLength=21 seed=CTAGGCCACC  
CTAGGCCACCATTTCCAAAAA
>Cbren.WS247_28:685279-685927 Satlength=649 Nr of Repeats=26 RepeatLength=23 seed=TTTTTTCTAG  
TTTTTTCTAGGTCATGACCTAAT
>Cbren.WS247_29:502869-511033 Satlength=8165 Nr of Repeats=184 RepeatLength=39 seed=GATGCTTCAG  
GATGCTTCAGTGACGGCTGCGGTGGTGGTCTCTTCTCCT
>Cbren.WS247_30:62746-63143 Satlength=398 Nr of Repeats=19 RepeatLength=12 seed=ACCGACAGAC  
ACCGACAGACAG
>Cbren.WS247_30:92555-95439 Satlength=2885 Nr of Repeats=54 RepeatLength=21 seed=TGGCCTAACT  
TGGCCTAACTTTCCAAATCGG
>Cbren.WS247_30:92556-97045 Satlength=4490 Nr of Repeats=74 RepeatLength=21 seed=GGCCTAACTT  
GGCCTAACTTTCCAAATCGGT
>Cbren.WS247_30:109355-109810 Satlength=456 Nr of Repeats=14 RepeatLength=28 seed=AATTTTCAAA  
AATTTTCAAAAAATTTGGCGGGAATTCA
>Cbren.WS247_30:129810-130568 Satlength=759 Nr of Repeats=20 RepeatLength=28 seed=TGTCCGGATG  
TGTCCGGATGTCCAAATGTCCATCTGTC
>Cbren.WS247_30:138929-140317 Satlength=1389 Nr of Repeats=20 RepeatLength=21 seed=TGGCCTAACT  
GGCCTAACTTTCCAAATTGGC
>Cbren.WS247_30:162342-164159 Satlength=1818 Nr of Repeats=39 RepeatLength=21 seed=GGCCTAACTT  
GGCCTAACATTTTGAATTGAT
>Cbren.WS247_30:191423-192248 Satlength=826 Nr of Repeats=12 RepeatLength=15 seed=GGTTTCGAAA  
GGTTTCGAAATGTCC
>Cbren.WS247_30:250107-251472 Satlength=1366 Nr of Repeats=28 RepeatLength=21 seed=AAAGTTAGGC  
AAAGTTAGGCCATCAATTTGG
>Cbren.WS247_30:254116-257759 Satlength=3644 Nr of Repeats=54 RepeatLength=21 seed=TGGCCTAACT  
TGGCCTAACTTTCTAAAGTGA
>Cbren.WS247_30:267522-268428 Satlength=907 Nr of Repeats=20 RepeatLength=10 seed=TAAAACAGCC  
TAAAACAGCC
>Cbren.WS247_30:394027-395150 Satlength=1124 Nr of Repeats=24 RepeatLength=22 seed=AGGCCATTTT  
AGGCCATTTTCCAGGGTTTTCT
>Cbren.WS247_30:420221-421330 Satlength=1110 Nr of Repeats=34 RepeatLength=15 seed=TCCGGTCTGG  
TCCGGTATGGAATGA
>Cbren.WS247_30:441403-442682 Satlength=1280 Nr of Repeats=44 RepeatLength=22 seed=GATTTTTGAG  
GATTTTTAAGCCTAAAATTAGA
>Cbren.WS247_30:448641-449374 Satlength=734 Nr of Repeats=22 RepeatLength=28 seed=TTTTGGCGGG  
TTTTGGCGGGAATTCAAACATTCGAAAA
>Cbren.WS247_30:454711-455637 Satlength=927 Nr of Repeats=21 RepeatLength=29 seed=GCCTAAACAG  
GCCTAAACAGCCTAAATCGGCCCAAATCG
>Cbren.WS247_30:462250-463502 Satlength=1253 Nr of Repeats=10 RepeatLength=15 seed=TTCTAATGCG  
TTCTAATGCGGCCGG
>Cbren.WS247_30:465548-465843 Satlength=296 Nr of Repeats=10 RepeatLength=19 seed=GAAATGCGCC  
GAAATGCGCCAAGACACAA
>Cbren.WS247_30:467767-468097 Satlength=331 Nr of Repeats=15 RepeatLength=10 seed=TGGTCCGGCC  
TGTCCGGCCT
>Cbren.WS247_30:475781-477787 Satlength=2007 Nr of Repeats=16 RepeatLength=28 seed=TTTTTGAATT  
TTTTTGAATTCCCGCCGAAGTTTCCAGA
>Cbren.WS247_30:500722-501186 Satlength=465 Nr of Repeats=20 RepeatLength=22 seed=TAGGCCATTT  
TAGGCCATTTTTCAGGGGTTTC
>Cbren.WS247_30:511267-513734 Satlength=2468 Nr of Repeats=12 RepeatLength=28 seed=TTCAAAAATT  
TTCAAAAATTCCAAAATTTTGGTGGGAC
>Cbren.WS247_30:515823-516197 Satlength=375 Nr of Repeats=11 RepeatLength=24 seed=ACATCCGGAC  
ACATTCGGACAACTGCATATTTGG
>Cbren.WS247_30:520198-521597 Satlength=1400 Nr of Repeats=28 RepeatLength=28 seed=ATGTCTGTCT  
ATGTATGTCTGTATATCTGGATGTCCGG
>Cbren.WS247_30:541444-541724 Satlength=281 Nr of Repeats=22 RepeatLength=10 seed=TCTCTTTCTC  
TCTCTCTCTC
>Cbren.WS247_30:560300-561277 Satlength=978 Nr of Repeats=40 RepeatLength=21 seed=AGTTAGGCCA  
AGTTAGGCCATCAATTTAGAT
>Cbren.WS247_30:561557-562861 Satlength=1305 Nr of Repeats=60 RepeatLength=12 seed=ATCTGTCTGT  
TCTGTCTGTCTG
>Cbren.WS247_30:630256-634805 Satlength=4550 Nr of Repeats=119 RepeatLength=28 seed=TTTGGCGGGA  
TTTGGCGGGAATTAAAATTTTCAAAAAT
>Cbren.WS247_30:628857-635712 Satlength=6856 Nr of Repeats=126 RepeatLength=28 seed=AAAATTTTTG  
AAAATTTTTGGCGGGAATTTAAATTTTC
>Cbren.WS247_30:637980-638550 Satlength=571 Nr of Repeats=21 RepeatLength=28 seed=TTTTTGAATT  
TTTTGGAATTTTTGAATTCCCACCAAAA
>Cbren.WS247_30:640815-641557 Satlength=743 Nr of Repeats=22 RepeatLength=28 seed=AATTCAAAAA  
AATTCAAAATTTCAAAAATTTCGGCGGG
>Cbren.WS247_30:642117-644398 Satlength=2282 Nr of Repeats=16 RepeatLength=21 seed=GGGCCTAAAA  
GGGCCTAAAATTTAGGATTCT
>Cbren.WS247_31:33-686 Satlength=654 Nr of Repeats=13 RepeatLength=58 seed=CAGAAATATT  
CAGAAATATTAGAAAAAATGACCAAAATTATTTTGGTCATTTTATTGCATAAAAACCT
>Cbren.WS247_31:331250-331764 Satlength=515 Nr of Repeats=15 RepeatLength=18 seed=ATGCCACACC  
ATGCCACACCATCAATGG
>Cbren.WS247_31:353956-354281 Satlength=326 Nr of Repeats=14 RepeatLength=18 seed=TGGATGCCAC  
TGGATGCCACACCATCAA
>Cbren.WS247_32:46514-46974 Satlength=461 Nr of Repeats=24 RepeatLength=15 seed=TCCGGCGCGT  
TCCGGCGCGTAGGGT
>Cbren.WS247_32:114868-115338 Satlength=471 Nr of Repeats=23 RepeatLength=20 seed=GCTGCTAGAA  
GCTGCTAGAACCAGTCTGGC
>Cbren.WS247_32:289186-290659 Satlength=1474 Nr of Repeats=12 RepeatLength=106 seed=TGCTAAATAG  
TGCTAAATAGACCTGATAGGAGTATTCGTGCTGCTGCCCTGGATTTCGGTCCTATGCGGTAGAGGTCTATTCTTTTGTGGGTTCTAACAGCTTCCGCTTCTTCCTA
>Cbren.WS247_32:319420-319906 Satlength=487 Nr of Repeats=16 RepeatLength=28 seed=TTTGGTGGGA  
TTTGGTGGGAATTCAAAACTTCAAAATT
>Cbren.WS247_32:360004-360550 Satlength=547 Nr of Repeats=26 RepeatLength=16 seed=AGGCTTCCAG  
AGGCTTCCAGGCTTCC
>Cbren.WS247_32:384652-387198 Satlength=2547 Nr of Repeats=33 RepeatLength=18 seed=GGGTATGGGA  
GGGTATGGGAATTATTTT
>Cbren.WS247_32:403763-404228 Satlength=466 Nr of Repeats=26 RepeatLength=18 seed=TAATTCCCAT  
TAATTCCCATACCCAAAA
>Cbren.WS247_32:477179-477629 Satlength=451 Nr of Repeats=21 RepeatLength=20 seed=AGAGGCTAAG  
AGAGGCTAAGCTAGTTTTGT
>Cbren.WS247_32:480347-481858 Satlength=1512 Nr of Repeats=19 RepeatLength=20 seed=TGTAGAGGCT  
TGTAGAGGTTAAGGACTGTC
>Cbren.WS247_32:492352-492902 Satlength=551 Nr of Repeats=23 RepeatLength=20 seed=CTTAGCCTCT  
CTTAGCCTCTACAATTCTTG
>Cbren.WS247_32:526833-527930 Satlength=1098 Nr of Repeats=51 RepeatLength=18 seed=TCCCATACCC  
TCCCATACCCATAATAAT
>Cbren.WS247_32:574927-575459 Satlength=533 Nr of Repeats=22 RepeatLength=20 seed=GTAGAGGCTA  
GTAGAGGCTAAGGGAAATTT
>Cbren.WS247_32:604763-605173 Satlength=411 Nr of Repeats=23 RepeatLength=17 seed=AAATAATTCC  
AAATAATTCCCATACCC
>Cbren.WS247_32:650646-651384 Satlength=739 Nr of Repeats=41 RepeatLength=18 seed=AATTCCCATA  
AATTCCCATACCCAAAAT
>Cbren.WS247_32:660763-661250 Satlength=488 Nr of Repeats=27 RepeatLength=18 seed=AATAATTCCC  
AATAATTCCCATACCCAA
>Cbren.WS247_32:675359-675727 Satlength=369 Nr of Repeats=19 RepeatLength=18 seed=TTGGGTATGG  
TTGGGTATGGGAATTATT
>Cbren.WS247_32:694047-694237 Satlength=191 Nr of Repeats=10 RepeatLength=18 seed=AAATAATTCC  
AAATAATTCCCATACCCA
>Cbren.WS247_33:633978-635344 Satlength=1367 Nr of Repeats=13 RepeatLength=54 seed=TTTGGTGGTG  
TTTGGTGGTGATCCATCCAGATCGATAACCTCTCTTGGGTTGAGCTGGAGCAAG
>Cbren.WS247_34:601345-603107 Satlength=1763 Nr of Repeats=55 RepeatLength=24 seed=CTTGGCTTCA  
CTTGGCTTCAGTTTCAGCCTTGGT
>Cbren.WS247_34:614464-616188 Satlength=1725 Nr of Repeats=35 RepeatLength=24 seed=TCCTTCTTGG  
TCCTTCTTGGCCTTTTCATCAGCC
>Cbren.WS247_34:620605-622730 Satlength=2126 Nr of Repeats=65 RepeatLength=24 seed=CTTGGCTTCA  
CTTGGCTTCAGCGTCCTTCTTGGC
>Cbren.WS247_34:623255-624321 Satlength=1067 Nr of Repeats=32 RepeatLength=33 seed=CAGCTTGTTC  
CAGCTTGTTCGACTGGTTTCTCCTCGACTGGAG
>Cbren.WS247_34:647260-648558 Satlength=1299 Nr of Repeats=19 RepeatLength=72 seed=TTTCAGCCTT  
TTTCAGCCTTGGTCTTGGCTTCGGCGTCCTTCTTGGTCTTTTCATCAGCCTCCTTCATGGCCTTGGCTTCAG
>Cbren.WS247_34:649032-657400 Satlength=8369 Nr of Repeats=182 RepeatLength=33 seed=CAGCTTGTTC  
CAGCTTGTTCGACTGGTTTCTCCTCGACTGGAG
>Cbren.WS247_34:661181-673204 Satlength=12024 Nr of Repeats=284 RepeatLength=33 seed=CAGCTTGTTC  
CAGCTTGTTCGATTGGCTTCTCCTCGACTGGAG
>Cbren.WS247_35:85729-86021 Satlength=293 Nr of Repeats=13 RepeatLength=20 seed=AAATCGTGGA  
AAATCGTGGACCGAAAAAAA
>Cbren.WS247_35:92467-92752 Satlength=286 Nr of Repeats=12 RepeatLength=20 seed=CGGTCCACGA  
CGGTCCACGATTTTTTTTTT
>Cbren.WS247_35:153368-153622 Satlength=255 Nr of Repeats=11 RepeatLength=30 seed=GGTCCCCGAT  
GGTCCCCGATTTTTCGGGCCACGATTTTTC
>Cbren.WS247_35:242238-245982 Satlength=3745 Nr of Repeats=16 RepeatLength=119 seed=TTTACTGGAT  
TTTACTGGATTTTAGGAATGTCTAGCCGGAATTCAGCTCAATTTCGATCCAATTCCAACTATTTCAACCTTTCCTTCGATCAAAACATGCTGGGTCACTAATGTTGTCTCTAGGCAAAA
>Cbren.WS247_36:64-10058 Satlength=9995 Nr of Repeats=47 RepeatLength=189 seed=GCAACCAACT  
GCAACCAACTTCGTCAGTTTCGTCAGGAATTATGATGCATTACACAGTCAATTTGGACCCATTCAGAATGGGAAATTGACACGAGACTTTTTAGGTCAATCAGAAGATAATCCACCGTTTGGATTTCCCATATTTTACTTTTTTGATCGACACTCCGGCCCTAGAAAACAGAGCCTTTCAATAAAACCA
>Cbren.WS247_36:426733-428198 Satlength=1466 Nr of Repeats=30 RepeatLength=45 seed=GGACCACCAG  
GGACCACCAGGACCTCAAGGAGGACGTGGACAAGGCCCAGACTTC
>Cbren.WS247_36:582175-584265 Satlength=2091 Nr of Repeats=11 RepeatLength=77 seed=CCCTTTCCTG  
CCCTTTCCTGATTTACTCTCGACCGAAGCCAAAAGTAGAATCTGGAAAAACAACCGTGAGGGGGGGGGGGGTGGTCA
>Cbren.WS247_37:649918-650161 Satlength=244 Nr of Repeats=13 RepeatLength=18 seed=TGTGACAAAA  
TGTGACAAAAAAGAGGAG
>Cbren.WS247_37:710751-712963 Satlength=2213 Nr of Repeats=50 RepeatLength=30 seed=CCAGCTCCAG  
CCTGCTCCAGCACCAGCTGCTGAGGAGACT
>Cbren.WS247_38:421563-422755 Satlength=1193 Nr of Repeats=60 RepeatLength=20 seed=CCAGGCCGGA  
CCAGGCCGGACCAGACCAGG
>Cbren.WS247_39:18842-19116 Satlength=275 Nr of Repeats=14 RepeatLength=10 seed=CCAGAAACTT  
CCAGAAACTT
>Cbren.WS247_39:66103-66372 Satlength=270 Nr of Repeats=12 RepeatLength=20 seed=AAAATCACGG  
AAAATCACGGTCCCATCGAC
>Cbren.WS247_39:67449-67718 Satlength=270 Nr of Repeats=12 RepeatLength=20 seed=TGGGACCGTG  
TGGGACCGTGATTTTGAAAA
>Cbren.WS247_39:145505-147220 Satlength=1716 Nr of Repeats=16 RepeatLength=10 seed=GTTTCTGGAA  
GTTTCTAGAA
>Cbren.WS247_39:253320-253835 Satlength=516 Nr of Repeats=31 RepeatLength=10 seed=AACTTCCAGA  
AACTTCCAGA
>Cbren.WS247_39:332774-337145 Satlength=4372 Nr of Repeats=180 RepeatLength=20 seed=GCCTTTAAAG  
GCCTTCAAAGTAGTCCATGC
>Cbren.WS247_41:245-1215 Satlength=971 Nr of Repeats=39 RepeatLength=24 seed=CATACATCCT  
CATATATCCTATTTTCTGTGTTGC
>Cbren.WS247_41:92486-92857 Satlength=372 Nr of Repeats=16 RepeatLength=19 seed=TAGGCCAGAT  
TAGGCCAGATTTGGGTTTC
>Cbren.WS247_41:183690-184551 Satlength=862 Nr of Repeats=23 RepeatLength=22 seed=ATGGGATTTT  
ATGGAATTTTTGAACACAAATT
>Cbren.WS247_41:224209-224471 Satlength=263 Nr of Repeats=12 RepeatLength=21 seed=AAAAATGAAC  
AAAAATGAACGGGTCGAAAAA
>Cbren.WS247_41:252961-253171 Satlength=211 Nr of Repeats=13 RepeatLength=15 seed=AAAATCGGGG  
AAAATCGGAGACCGA
>Cbren.WS247_41:253245-255836 Satlength=2592 Nr of Repeats=29 RepeatLength=15 seed=CCCCGATTTT  
CCCCGATTTTTGGGT
>Cbren.WS247_41:367910-368726 Satlength=817 Nr of Repeats=28 RepeatLength=29 seed=GACGCTGGAA  
GACGCTGGAACGCAGCGTTGAAACTTTTA
>Cbren.WS247_41:375649-376442 Satlength=794 Nr of Repeats=27 RepeatLength=29 seed=AACGCTGCGT  
AACGCTGCGTTCCAGCGTCTAAAAGTTTC
>Cbren.WS247_41:384413-384741 Satlength=329 Nr of Repeats=11 RepeatLength=29 seed=CTGGAACGCA  
CTGGAACGCAGCGTTGAAACTTTTGAACG
>Cbren.WS247_41:386803-387326 Satlength=524 Nr of Repeats=17 RepeatLength=29 seed=TTCAACGCTG  
TTCAACGCTGCGTTCCAGCGTTCAAAAGT
>Cbren.WS247_41:394237-394669 Satlength=433 Nr of Repeats=15 RepeatLength=28 seed=AACGCTGCGT  
AACGCTGCGTTCCAGCGTCCAAAGTTTG
>Cbren.WS247_41:401984-404244 Satlength=2261 Nr of Repeats=29 RepeatLength=28 seed=GGAACGCAGC  
GGAACGCAGCGTTGAAACTTTGAACGCT
>Cbren.WS247_41:530951-533653 Satlength=2703 Nr of Repeats=38 RepeatLength=16 seed=CTGTCTGTCC  
CTGTCTGTCCGGATGT
>Cbren.WS247_41:535006-535248 Satlength=243 Nr of Repeats=13 RepeatLength=12 seed=AGACAGACAT  
AGACAGACATAC
>Cbren.WS247_42:82773-83227 Satlength=455 Nr of Repeats=21 RepeatLength=20 seed=TCCTTAGCCT  
TCCTTAGCCTCTACATATAT
>Cbren.WS247_42:255113-255426 Satlength=314 Nr of Repeats=13 RepeatLength=16 seed=ACAGATAGAC  
ACAGATAGACAGATAG
>Cbren.WS247_42:372365-374043 Satlength=1679 Nr of Repeats=100 RepeatLength=10 seed=GACCGGACCA  
GACCGCACCA
>Cbren.WS247_43:604416-605350 Satlength=935 Nr of Repeats=34 RepeatLength=16 seed=GGTTTCGAAA  
GGTTTCAAAATGTCGT
>Cbren.WS247_44:261892-262456 Satlength=565 Nr of Repeats=13 RepeatLength=21 seed=CCCAATTTTT  
CCCAATTTTTGGCCCGGAAAA
>Cbren.WS247_44:303501-304122 Satlength=622 Nr of Repeats=19 RepeatLength=21 seed=AAGCCTGAAA  
AAGCCTGAAAGGCCTAATACC
>Cbren.WS247_44:307772-308681 Satlength=910 Nr of Repeats=38 RepeatLength=10 seed=AGACAGCCTT  
AGACAGCCTT
>Cbren.WS247_44:316230-316831 Satlength=602 Nr of Repeats=26 RepeatLength=12 seed=TGAGCTTGAC  
TGACCTTGACCT
>Cbren.WS247_44:319920-322780 Satlength=2861 Nr of Repeats=43 RepeatLength=10 seed=CTGTCTAAGG  
CTGTCTCAGG
>Cbren.WS247_44:327905-328168 Satlength=264 Nr of Repeats=23 RepeatLength=11 seed=GCTAGGCTTA  
GCTAGGCTTAG
>Cbren.WS247_44:331317-331529 Satlength=213 Nr of Repeats=16 RepeatLength=10 seed=CTAAGGCTGT  
CTAAGGCTGT
>Cbren.WS247_44:332579-332769 Satlength=191 Nr of Repeats=12 RepeatLength=15 seed=CGTCAGGCTG  
CGTCAGGCTGAGGTC
>Cbren.WS247_44:333212-333432 Satlength=221 Nr of Repeats=14 RepeatLength=10 seed=AGACAGCCTT  
AGACAGCCTT
>Cbren.WS247_44:341518-342315 Satlength=798 Nr of Repeats=33 RepeatLength=10 seed=TTAGACAGCC  
TTAGACAGCC
>Cbren.WS247_44:343330-343630 Satlength=301 Nr of Repeats=19 RepeatLength=10 seed=GGCTGTCTAA  
GGTTGTCTAA
>Cbren.WS247_44:363251-363873 Satlength=623 Nr of Repeats=16 RepeatLength=20 seed=AAGCCGCTTC  
AAGCCGCTTCAAGATGGTCT
>Cbren.WS247_44:363942-364162 Satlength=221 Nr of Repeats=19 RepeatLength=11 seed=CCTCTACTAA  
CCTCTACTAAC
>Cbren.WS247_44:367235-367475 Satlength=241 Nr of Repeats=19 RepeatLength=10 seed=TGTCTAAGGC  
TGTCTAAGGC
>Cbren.WS247_44:370247-370887 Satlength=641 Nr of Repeats=18 RepeatLength=20 seed=TAGAAGCGGC  
TAGAAGCTGCTTAGATCATC
>Cbren.WS247_44:432310-433070 Satlength=761 Nr of Repeats=39 RepeatLength=16 seed=CAGGCTTCCA  
CAGGCTTCCAGGCTTC
>Cbren.WS247_44:438924-439232 Satlength=309 Nr of Repeats=25 RepeatLength=10 seed=GCTGTCTAAG  
GCTGTCTAAG
>Cbren.WS247_44:444884-445123 Satlength=240 Nr of Repeats=13 RepeatLength=16 seed=CTTGCCTCTA  
CTTGCCTCTACAAATT
>Cbren.WS247_44:448906-449268 Satlength=363 Nr of Repeats=23 RepeatLength=10 seed=TTCTAGAAGT  
TTCTAGAAGT
>Cbren.WS247_44:455799-456041 Satlength=243 Nr of Repeats=10 RepeatLength=21 seed=CGCTTGCCTC  
CGCTTGCCTCTACAAAAAAGG
>Cbren.WS247_44:464042-464484 Satlength=443 Nr of Repeats=19 RepeatLength=10 seed=GCTGTCTAAG  
GCTGCCTAAG
>Cbren.WS247_44:489971-490360 Satlength=390 Nr of Repeats=29 RepeatLength=10 seed=GACAGCCTTA  
GACAGCCTAA
>Cbren.WS247_44:493729-495046 Satlength=1318 Nr of Repeats=35 RepeatLength=10 seed=CTTAGACAGC  
CTTAGACAGC
>Cbren.WS247_44:498821-499113 Satlength=293 Nr of Repeats=18 RepeatLength=16 seed=ACATTTCGAA  
ACATTTCGAAACCCGG
>Cbren.WS247_44:501145-504065 Satlength=2921 Nr of Repeats=93 RepeatLength=10 seed=TTAGACAGCC  
TTAGACAGCC
>Cbren.WS247_44:510672-511600 Satlength=929 Nr of Repeats=21 RepeatLength=20 seed=TCTCAACTGC  
TCTCAACTGCTTTAGGCCGC
>Cbren.WS247_44:543193-544072 Satlength=880 Nr of Repeats=22 RepeatLength=20 seed=AGCGGCTTAG  
AGCGGCTTAGAGCCTTTAGA
>Cbren.WS247_44:589066-589486 Satlength=421 Nr of Repeats=36 RepeatLength=10 seed=AAGGCTGTCT  
AAGGCTGTCT
>Cbren.WS247_45:116093-116535 Satlength=443 Nr of Repeats=14 RepeatLength=14 seed=CGGAAGTCGG  
CGGAAGCCGGAAGT
>Cbren.WS247_45:228102-231466 Satlength=3365 Nr of Repeats=14 RepeatLength=32 seed=ATAGCAGTTG  
ATAGCAGTTGATCCATAGCAGAAGAGCCAAAA
>Cbren.WS247_45:271403-273259 Satlength=1857 Nr of Repeats=19 RepeatLength=122 seed=AGTTCGGGGG  
AGTTCGGGGGTAGCCAGCAAATCTATAGGAAGATCAACCAGCCCACTAGGTACCCGCATCTTGACTGTCCAAAAGGGTGAGAGGGGGGAAAAAGTGTTCTAAGTTACTAGAGAAGTGACAGC
>Cbren.WS247_45:411963-412429 Satlength=467 Nr of Repeats=36 RepeatLength=12 seed=TAGGTATAGG  
TAGGTATAGGTA
>Cbren.WS247_45:468555-468910 Satlength=356 Nr of Repeats=26 RepeatLength=10 seed=GCTAGGCTCG  
GCTAGGCTCA
>Cbren.WS247_46:22556-23273 Satlength=718 Nr of Repeats=35 RepeatLength=15 seed=GCAGCGTTCA  
GCAGCGTTCAAAATC
>Cbren.WS247_46:25672-26478 Satlength=807 Nr of Repeats=41 RepeatLength=15 seed=CAGCGTTCAA  
CAGCGTTCAAATTCG
>Cbren.WS247_46:54623-55307 Satlength=685 Nr of Repeats=55 RepeatLength=11 seed=CCTAAGCCTA  
CTTAAGCCTAG
>Cbren.WS247_46:61217-61693 Satlength=477 Nr of Repeats=21 RepeatLength=21 seed=TTAGGCTTAG  
TTAGGCTTAGGTGACCACAGG
>Cbren.WS247_46:61217-63174 Satlength=1958 Nr of Repeats=25 RepeatLength=21 seed=TTAGGCTTAG  
TTAGGCTTAGGTGACCACAGG
>Cbren.WS247_46:111415-115285 Satlength=3871 Nr of Repeats=27 RepeatLength=55 seed=TCTGCGCTCT  
TCTGCGCTCTCCCATACTTACCGGAGAGAGCGCAGACAGCTAGACGCTCTGGCCG
>Cbren.WS247_46:116298-116814 Satlength=517 Nr of Repeats=20 RepeatLength=22 seed=CCGCCCACTT  
CCGCCCACTTTTGGGTTTAGCT
>Cbren.WS247_46:157510-158150 Satlength=641 Nr of Repeats=10 RepeatLength=63 seed=CCATCATCGG  
CCATCATCGGTGGATAACCCTGGAATGGTGGATTCTGAGCATCCTGACGTTGTTGCGGGGGCA
>Cbren.WS247_46:158493-159413 Satlength=921 Nr of Repeats=28 RepeatLength=22 seed=GATTTTGGGA  
GATTTCGGGACAGTTTCCTGGG
>Cbren.WS247_46:226863-228334 Satlength=1472 Nr of Repeats=47 RepeatLength=21 seed=GGCTCAAAAA  
GGCTCAAAAATCCTAAATTTT
>Cbren.WS247_46:237085-237808 Satlength=724 Nr of Repeats=40 RepeatLength=15 seed=TGAACGCTGC  
TAACGCTGCGAATTT
>Cbren.WS247_46:271752-272758 Satlength=1007 Nr of Repeats=45 RepeatLength=18 seed=AAGGCCCCCT  
AAGGCCCCCTTCAAGCCA
>Cbren.WS247_46:282061-282480 Satlength=420 Nr of Repeats=33 RepeatLength=11 seed=TAGGCTTAGG  
TAGGCTTAGGA
>Cbren.WS247_46:315443-315689 Satlength=247 Nr of Repeats=12 RepeatLength=15 seed=GCAGCGTTCA  
GCAGCGTTCAAAACA
>Cbren.WS247_46:317111-317661 Satlength=551 Nr of Repeats=31 RepeatLength=15 seed=TTGAACGCTG  
TTGAACGCTGCGAAT
>Cbren.WS247_46:329675-330233 Satlength=559 Nr of Repeats=14 RepeatLength=39 seed=GATGTGCAGG  
GATGTGCAGGTTCCTATCACTGCAGTAACTATATAGTTA
>Cbren.WS247_46:337950-338239 Satlength=290 Nr of Repeats=13 RepeatLength=21 seed=TTAGGCTTAG  
TTAGGCTTAGTAACATAAGAT
>Cbren.WS247_46:367714-368201 Satlength=488 Nr of Repeats=27 RepeatLength=15 seed=TGAACGCTGC  
TGAACGCTCCTGTTT
>Cbren.WS247_46:371309-372018 Satlength=710 Nr of Repeats=37 RepeatLength=15 seed=TGAACGCTGC  
TAACGCTGCGAATTT
>Cbren.WS247_46:373694-374690 Satlength=997 Nr of Repeats=34 RepeatLength=29 seed=GCAGACCAGA  
GCAGACCAGACGGTAAAAATTGGAGCTAA
>Cbren.WS247_46:502191-502706 Satlength=516 Nr of Repeats=12 RepeatLength=36 seed=GCGCTCTATT  
GCGCTCTATTGAGAATATTGGGAAATTCGAGAAAAT
>Cbren.WS247_46:503092-503542 Satlength=451 Nr of Repeats=22 RepeatLength=16 seed=GGACATCTGG  
GGATATCTGGAAATCC
>Cbren.WS247_46:518895-519485 Satlength=591 Nr of Repeats=20 RepeatLength=16 seed=GACATCTGGA  
GATATCTGGAAATCAG
>Cbren.WS247_46:585683-586273 Satlength=591 Nr of Repeats=27 RepeatLength=20 seed=TTCTAGGCCA  
TTCTAGGCCATCATTTGGAG
>Cbren.WS247_46:618528-619030 Satlength=503 Nr of Repeats=32 RepeatLength=16 seed=TAGGTTTAGG  
TAGGTTTAGGAGAGTT
>Cbren.WS247_47:37102-37505 Satlength=404 Nr of Repeats=12 RepeatLength=32 seed=GGCCTAGGAT  
GGCCTAGGATTTTTCTAGGCCACCGGGACCAT
>Cbren.WS247_47:66549-66823 Satlength=275 Nr of Repeats=12 RepeatLength=22 seed=AGAGGACACC  
AGAGGACACCGACCAGTCCTGG
>Cbren.WS247_47:86021-86980 Satlength=960 Nr of Repeats=25 RepeatLength=24 seed=TCCGGATGTC  
TCCGGATGTCCAGATGTCTGTTTG
>Cbren.WS247_47:103943-104367 Satlength=425 Nr of Repeats=14 RepeatLength=22 seed=GCCTAAAATT  
GCCTAAATTTAGGGGTTTTTGG
>Cbren.WS247_47:147774-148092 Satlength=319 Nr of Repeats=13 RepeatLength=21 seed=GAAAGTTAGG  
GAAAGTTAGGCCATCAATTTG
>Cbren.WS247_47:219387-221282 Satlength=1896 Nr of Repeats=38 RepeatLength=28 seed=TTCAAAAATT  
TTCAAAAATTCAAAAACTTTGGCGGGAT
>Cbren.WS247_47:221671-222725 Satlength=1055 Nr of Repeats=31 RepeatLength=28 seed=AATTTTTGAA  
AATTTTTGGATTTTCAAATTCCCGCCAA
>Cbren.WS247_47:318553-319254 Satlength=702 Nr of Repeats=18 RepeatLength=28 seed=GACATCCGGA  
GACATCCGGATATACAGACACACATCCA
>Cbren.WS247_47:363080-364223 Satlength=1144 Nr of Repeats=17 RepeatLength=19 seed=TGACGCATTT  
TGACGCGTTTTCGGTGGGT
>Cbren.WS247_47:365770-365972 Satlength=203 Nr of Repeats=10 RepeatLength=16 seed=ATGTCCAGAT  
ATGTCCAGATGTCTGG
>Cbren.WS247_47:503083-504431 Satlength=1349 Nr of Repeats=28 RepeatLength=20 seed=TGGCCTAGAA  
TGGCCTCGAAGTCCAAATAA
>Cbren.WS247_47:578015-578406 Satlength=392 Nr of Repeats=18 RepeatLength=21 seed=TGATGGCCTA  
GATGGCCTAACTTTCCGAATC
>Cbren.WS247_47:580439-582248 Satlength=1810 Nr of Repeats=61 RepeatLength=21 seed=GCCTAACTTT  
GCCTAATTTTCCAAATTGATG
>Cbren.WS247_47:582718-583307 Satlength=590 Nr of Repeats=15 RepeatLength=20 seed=GACATCTGGA  
GACATCCGGACAGACAGATA
>Cbren.WS247_48:86229-86501 Satlength=273 Nr of Repeats=14 RepeatLength=15 seed=ATCGGGGACC  
ATCGGAGACCGAAAA
>Cbren.WS247_48:254017-255680 Satlength=1664 Nr of Repeats=10 RepeatLength=84 seed=GTTTTGTCTG  
GTTTTGTCTGGTTCTTGGCTATGGTATTGCTTGTCAATCCGTTTGTCTCCCAGGGAACTACAGCTTATCCAACCCGGAGAGGTT
>Cbren.WS247_48:315594-316976 Satlength=1383 Nr of Repeats=12 RepeatLength=19 seed=AATACCCGGG  
AATACCCGGGACCTAAAAA
>Cbren.WS247_48:322166-326261 Satlength=4096 Nr of Repeats=18 RepeatLength=197 seed=CAGAGATCAG  
CAGAGATCAGTATGGTCTAATCAAACAAACATACAAACAAAGTATCAAATTAAAATAGAGAAGGGGTGAGAGCTACGAATGGATTTCCCTGGAACTTGTAGGTAATTTTAATAAGAAACTCTATCCATCTGTATGCTCGAAAAGACCCCTGAAACCGTTGAATGGACCTCCGAAGAGGCGCAGACCCCGAAGGAAAA
>Cbren.WS247_49:53397-53964 Satlength=568 Nr of Repeats=12 RepeatLength=29 seed=TTTGGGTCTG  
TTTGGGTCTGCTTATTATTTCCCATACCG
>Cbren.WS247_49:298433-299342 Satlength=910 Nr of Repeats=39 RepeatLength=20 seed=AAGCCTTAGC  
AAGCCTTAGCCGACTTTCCC
>Cbren.WS247_50:84312-84710 Satlength=399 Nr of Repeats=11 RepeatLength=14 seed=GGAAGTCGGA  
GGAAGTCGGAAGTT
>Cbren.WS247_50:491875-492412 Satlength=538 Nr of Repeats=29 RepeatLength=18 seed=GGTATGGGAA  
GGTATGGGAATTATTTTG
>Cbren.WS247_51:43373-43593 Satlength=221 Nr of Repeats=20 RepeatLength=10 seed=GACAAGCCTA  
GACAAGCCTA
>Cbren.WS247_51:47385-47593 Satlength=209 Nr of Repeats=15 RepeatLength=11 seed=GCCTAAGCCT  
GCCTAAGCCTG
>Cbren.WS247_51:52092-52278 Satlength=187 Nr of Repeats=16 RepeatLength=11 seed=AGGCTTAGGC  
AGGCTTAGGCC
>Cbren.WS247_51:74793-75210 Satlength=418 Nr of Repeats=22 RepeatLength=11 seed=AGGTCTGTCT  
AGGTCTGTCTA
>Cbren.WS247_51:145189-145802 Satlength=614 Nr of Repeats=12 RepeatLength=49 seed=AAACTAGGCC  
AAACTAGGCAATCAAACTAGTTTTGTGGTTTCTAGGCCATCGGTTGGAA
>Cbren.WS247_51:161061-161531 Satlength=471 Nr of Repeats=15 RepeatLength=20 seed=TCAACTGCTA  
TCAACTGCTATTTTTTTGTC
>Cbren.WS247_51:379721-380074 Satlength=354 Nr of Repeats=11 RepeatLength=16 seed=GATATCTGGA  
GATATCTGGATATCTG
>Cbren.WS247_51:400066-400658 Satlength=593 Nr of Repeats=20 RepeatLength=23 seed=TACAGTAATC  
TACAGTAATCCTAGGGTCAAAAC
>Cbren.WS247_51:526810-527443 Satlength=634 Nr of Repeats=23 RepeatLength=10 seed=TTGTCTAGGC  
TTGTCTAGGC
>Cbren.WS247_51:596742-597189 Satlength=448 Nr of Repeats=24 RepeatLength=15 seed=GGTTTCAAAA  
GGTTACAAAATGACC
>Cbren.WS247_51:599901-601541 Satlength=1641 Nr of Repeats=43 RepeatLength=10 seed=AATCGGCCCA  
AATCGGCCCA
>Cbren.WS247_51:602567-605763 Satlength=3197 Nr of Repeats=124 RepeatLength=20 seed=ACGAGTTTTT  
ATGAGTTTTTTCCGAAAACT
>Cbren.WS247_52:35325-35743 Satlength=419 Nr of Repeats=14 RepeatLength=24 seed=AACCGATGCT  
AACCGATGCTCTAAGATCTCCGGC
>Cbren.WS247_52:176402-180547 Satlength=4146 Nr of Repeats=26 RepeatLength=160 seed=ATGGACATCG  
ATGGACATCGGCTCTATTCCTTCTAGGACATTATAGAGCATAATTTTCCAAGTCTAAATCCAAAATTTCATGAACCTACGTGCAGTTTCAGCATCGGCCGAAACGAATTTGTCTGTAACAGGCGTCAAAACCAACTGAGAAAAATTCAAATATTGAAAAC
>Cbren.WS247_52:183210-188180 Satlength=4971 Nr of Repeats=32 RepeatLength=160 seed=GGACATCGGC  
GGACATCGGCTCTATTCCTTCTAGGACATTAAAGAGCATAATTTTCCAAGTCGCAATCCAAAATTTCATGAACCTACGTGCAGTTTCAGAATCGGCCGAAACGAATTTGTCTGTAACAGACGTCAAAACCAACTGAGAAAAATTCAAATATTGAAAACAT
>Cbren.WS247_52:196677-199573 Satlength=2897 Nr of Repeats=18 RepeatLength=160 seed=ATATTGAAAA  
ATATTGAAAACATGGACTTCGGCTCTATTTTTTCTAGGACATTAAAGAGCATAATTTTCCAAGTCGCAATCCAAAATTTCATGAACCTACGTGCAGTTTCAGCATCGGCCGAAACGAATTTGTCTGTAACAGACGTCAAAACCAACTGAGAAAAATTCAA
>Cbren.WS247_52:507049-507539 Satlength=491 Nr of Repeats=20 RepeatLength=39 seed=CTTCCAGAAA  
TTCCAGAAAGTTCCAGAACCTCCAGGAAAGCTCCAAAAG
>Cbren.WS247_52:654931-655194 Satlength=264 Nr of Repeats=13 RepeatLength=15 seed=ATCGGGGACC  
ATCGGGTACCGAAAA
>Cbren.WS247_52:657434-657679 Satlength=246 Nr of Repeats=11 RepeatLength=15 seed=GGTCCCCGAT  
GGTCCCCGATTTTTC
>Cbren.WS247_52:845028-845239 Satlength=212 Nr of Repeats=10 RepeatLength=18 seed=TTTTTGGGCC  
TTTTTGGGCCCTCCATTT
>Cbren.WS247_53:18-418 Satlength=401 Nr of Repeats=13 RepeatLength=30 seed=AAGAGAACGG  
AAGAGAACGGCTAATACCTAAAAAGGTATT
>Cbren.WS247_53:13291-13487 Satlength=197 Nr of Repeats=15 RepeatLength=12 seed=AGAGACAGAG  
AGAGACAGAGAC
>Cbren.WS247_53:26619-29336 Satlength=2718 Nr of Repeats=128 RepeatLength=16 seed=AAATCTGGCC  
AAATCTGGCCGAGAGT
>Cbren.WS247_54:328891-330471 Satlength=1581 Nr of Repeats=14 RepeatLength=20 seed=AAATCACGGT  
AAATCACGGTCCCATCCACA
>Cbren.WS247_54:330838-331087 Satlength=250 Nr of Repeats=11 RepeatLength=20 seed=TGGGACCGTG  
TGGGACCGTGTTTTTAAAAT
>Cbren.WS247_54:762199-762439 Satlength=241 Nr of Repeats=11 RepeatLength=21 seed=ATACCATAGG  
ATACCATAGGTGGAAGACCGG
>Cbren.WS247_56:20483-20818 Satlength=336 Nr of Repeats=23 RepeatLength=10 seed=TCTAGAAGTT  
TCTAGAAGTT
>Cbren.WS247_56:153940-155759 Satlength=1820 Nr of Repeats=28 RepeatLength=10 seed=AAGTTTCTGG  
AAGTTTCTAG
>Cbren.WS247_56:271832-272681 Satlength=850 Nr of Repeats=56 RepeatLength=15 seed=CTGGGACATT  
CTGGGACATTTCCCT
>Cbren.WS247_56:372229-372641 Satlength=413 Nr of Repeats=12 RepeatLength=14 seed=TTCCGACTTC  
TTCCGACTTCCGGC
>Cbren.WS247_56:388539-388814 Satlength=276 Nr of Repeats=11 RepeatLength=15 seed=ATCGGGGACC  
ATCGGGTACCGAAAA
>Cbren.WS247_56:390097-390339 Satlength=243 Nr of Repeats=10 RepeatLength=30 seed=GGTCCCCGAT  
GGTCCCCGATTTTTCGGGCCACGATTTTTC
>Cbren.WS247_56:414911-415303 Satlength=393 Nr of Repeats=28 RepeatLength=10 seed=AAGAGAGAGA  
AGAGAGAGAG
>Cbren.WS247_56:434613-435697 Satlength=1085 Nr of Repeats=76 RepeatLength=10 seed=TTCTAGAAGT  
TTCTGGAAGT
>Cbren.WS247_56:605399-605895 Satlength=497 Nr of Repeats=23 RepeatLength=15 seed=GGTCCCCGAT  
GGTCCCCGATATTTG
>Cbren.WS247_57:23933-25922 Satlength=1990 Nr of Repeats=12 RepeatLength=29 seed=TCAACTGCTA  
TCAACTGCTATGAAATCTTCTGCTATATC
>Cbren.WS247_57:115119-115279 Satlength=161 Nr of Repeats=12 RepeatLength=12 seed=TCTCTCTGTC  
TCTCTCTCTCTG
>Cbren.WS247_57:315203-315872 Satlength=670 Nr of Repeats=36 RepeatLength=16 seed=CTTCCGGGCT  
CGTCCGGGCTTCCGGG
>Cbren.WS247_57:442412-442843 Satlength=432 Nr of Repeats=24 RepeatLength=10 seed=TCTGGAAGTT  
TCTAGAAGTT
>Cbren.WS247_58:97985-98510 Satlength=526 Nr of Repeats=14 RepeatLength=13 seed=CGGAAGCGGA  
CGGAAGACGGAAA
>Cbren.WS247_58:156378-156696 Satlength=319 Nr of Repeats=11 RepeatLength=28 seed=TCCCGCCAAA  
TCCCGCCAAAATTTTTGAATTTTTGAAT
>Cbren.WS247_58:182266-182699 Satlength=434 Nr of Repeats=32 RepeatLength=10 seed=AACTTCCAGA  
AACTTCCGGA
>Cbren.WS247_58:291678-292079 Satlength=402 Nr of Repeats=19 RepeatLength=20 seed=CGGTCCACGA  
CGGTCCACGATTTTTTTTTT
>Cbren.WS247_58:330513-331228 Satlength=716 Nr of Repeats=29 RepeatLength=25 seed=CTAGAAAAAA  
CTAGAAAAAAAAATTAGGTCATGAC
>Cbren.WS247_58:422070-422265 Satlength=196 Nr of Repeats=11 RepeatLength=15 seed=ATCGGGGACC  
ATCGGGTACCGAAAA
>Cbren.WS247_58:441291-441554 Satlength=264 Nr of Repeats=10 RepeatLength=30 seed=GGTCCCCGAT  
GGTCCCCGATTTTTCGGGTCCCTATTTTTG
>Cbren.WS247_58:616638-616871 Satlength=234 Nr of Repeats=10 RepeatLength=30 seed=GGTCCCCGAT  
GGTCCCCGATTTTTCGGGCCACGATTTTTC
>Cbren.WS247_60:236869-237239 Satlength=371 Nr of Repeats=14 RepeatLength=24 seed=TTTTTTCTAG  
TTTTTTCTAGGTCATGACCTAATT
>Cbren.WS247_60:241264-241753 Satlength=490 Nr of Repeats=26 RepeatLength=10 seed=TCTGGAAGTT  
TCTAGAAGTT
>Cbren.WS247_60:258897-259429 Satlength=533 Nr of Repeats=25 RepeatLength=21 seed=AAAAATGAAC  
AAAAATGAACGGGTCAAATAA
>Cbren.WS247_60:264867-265795 Satlength=929 Nr of Repeats=21 RepeatLength=11 seed=TTATCGATAA  
TTATCGATAAT
>Cbren.WS247_60:268775-269395 Satlength=621 Nr of Repeats=23 RepeatLength=24 seed=AATTAGGTCA  
AATTAGGTCATGACCTAGAAAAAA
>Cbren.WS247_61:589655-590050 Satlength=396 Nr of Repeats=20 RepeatLength=15 seed=GACCGGACCA  
GACCGGACCACGTCG
>Cbren.WS247_61:688481-689282 Satlength=802 Nr of Repeats=23 RepeatLength=19 seed=TTTGGGCCGA  
TTCGGGCCGATTCAGGCTG
>Cbren.WS247_62:196468-197427 Satlength=960 Nr of Repeats=54 RepeatLength=10 seed=AACTGTCTGA  
AACTGTCTGA
>Cbren.WS247_62:196543-201126 Satlength=4584 Nr of Repeats=74 RepeatLength=10 seed=TCTGAAACTG  
TCTGAAACTG
>Cbren.WS247_62:249633-250031 Satlength=399 Nr of Repeats=12 RepeatLength=22 seed=TTGGAGCTGC  
TTGGAGCTGCCTAGGCTACAAA
>Cbren.WS247_62:252087-252463 Satlength=377 Nr of Repeats=19 RepeatLength=11 seed=AAATAGGCTC  
AAATAGGCTCG
>Cbren.WS247_62:253631-254665 Satlength=1035 Nr of Repeats=40 RepeatLength=25 seed=TTTCTAGGTC  
TTTCTAGGTCACGACCTAATTTTTT
>Cbren.WS247_62:310338-312758 Satlength=2421 Nr of Repeats=35 RepeatLength=20 seed=CTGCTTAGCT  
CTGCTTAGGTAAATAGAGGG
>Cbren.WS247_62:334390-336898 Satlength=2509 Nr of Repeats=36 RepeatLength=15 seed=TTAGGCTTAG  
TCAGGCTTAGGCTTT
>Cbren.WS247_62:376998-377333 Satlength=336 Nr of Repeats=19 RepeatLength=18 seed=ACAAAGACTA  
ACAAAGACTACGAAAACT
>Cbren.WS247_62:400263-400515 Satlength=253 Nr of Repeats=21 RepeatLength=11 seed=TTAGGAGAGG  
TTAGGAGAGGC
>Cbren.WS247_62:404824-404999 Satlength=176 Nr of Repeats=13 RepeatLength=11 seed=CCTCTCCTAA  
CCTCTCCTAAG
>Cbren.WS247_62:448644-451027 Satlength=2384 Nr of Repeats=11 RepeatLength=143 seed=GGGTTACGGT  
GGGTTACGGTAGTTTTTGTGATTTCGTGACGGACCCAAAAATTAAAAAAATTCCAAACCCGACCTTGTGGGTAGTTTTCTGTGCCGCCTTCACGTGCTGATTCCAAATCTATCAAAACTATCGAGATCGAGTGAAAATTGATC
>Cbren.WS247_62:457431-461765 Satlength=4335 Nr of Repeats=179 RepeatLength=15 seed=GCAGCGTTCA  
GCAGCGTTCAAAACA
>Cbren.WS247_62:469369-469821 Satlength=453 Nr of Repeats=20 RepeatLength=15 seed=GCAGCGTTCA  
GCAGCGTTCAAAACC
>Cbren.WS247_62:496335-500700 Satlength=4366 Nr of Repeats=152 RepeatLength=15 seed=AGCGTTCAAA  
AGCGTTCAAAACAGC
>Cbren.WS247_63:26864-28560 Satlength=1697 Nr of Repeats=18 RepeatLength=15 seed=ATCGGGGACC  
ATCGGGTACCGAAAA
>Cbren.WS247_63:29676-29990 Satlength=315 Nr of Repeats=13 RepeatLength=30 seed=GGTCCCCGAT  
GGTCCCCGATTTTTCGGGCCACGATTTTTC
>Cbren.WS247_64:108419-108918 Satlength=500 Nr of Repeats=20 RepeatLength=21 seed=TAAAACGGAT  
TAAAACGGATAAAGTGCGCGA
>Cbren.WS247_64:198546-200428 Satlength=1883 Nr of Repeats=17 RepeatLength=30 seed=AAATCGGGGA  
AAATCGGGGACCGAAATATCGCGGCCCGAA
>Cbren.WS247_64:200501-200771 Satlength=271 Nr of Repeats=16 RepeatLength=15 seed=CCCCGATTTT  
CCCCGATATTTGGGT
>Cbren.WS247_64:241269-241571 Satlength=303 Nr of Repeats=18 RepeatLength=12 seed=CTGTCTGTTT  
CTGTCTGTCTGT
>Cbren.WS247_64:490754-491109 Satlength=356 Nr of Repeats=16 RepeatLength=15 seed=ACTGGACATT  
ACTGGACATTTTGGA
>Cbren.WS247_64:524310-524801 Satlength=492 Nr of Repeats=32 RepeatLength=10 seed=TTCCAGAAAC  
TTCCAGAAAG
>Cbren.WS247_65:0-2234 Satlength=2235 Nr of Repeats=39 RepeatLength=52 seed=AGCTACCTGC  
AGCTACCTGCTGCCATTTACCCACCAAGTGGATTAGGGAAAGGGCAACGTAT
>Cbren.WS247_65:6784-9262 Satlength=2479 Nr of Repeats=16 RepeatLength=52 seed=TGCTGCCATT  
TGCTGCCATTTACCCAGGTAATGGATAAGGGAAAGGGCAACGTATAGCTACC
>Cbren.WS247_65:22895-23946 Satlength=1052 Nr of Repeats=20 RepeatLength=52 seed=AGCTACCTGC  
AGCTACCTGCTGCCATTTACCCAGATAATGGATTAGGGAAAGGGCAACGTAT
>Cbren.WS247_65:373942-374321 Satlength=380 Nr of Repeats=30 RepeatLength=11 seed=CCTAAGCCTA  
CCTAAGCCTAG
>Cbren.WS247_65:721624-724420 Satlength=2797 Nr of Repeats=59 RepeatLength=45 seed=CATCGACCTC  
CATCGACCTCCACTTCTGAAGCTCCAACCACAACAACCGAGGAAC
>Cbren.WS247_65:749919-752644 Satlength=2726 Nr of Repeats=38 RepeatLength=45 seed=AACCATCGAC  
AACCATCGACCTCCACTTCTGAATCTCCAACCACAACAACTGAGG
>Cbren.WS247_67:218501-218783 Satlength=283 Nr of Repeats=19 RepeatLength=10 seed=TTCTGGAAGT  
TTCTAGAAGT
>Cbren.WS247_68:218492-218944 Satlength=453 Nr of Repeats=30 RepeatLength=10 seed=AACTTCTAGA  
AACTTCCAGA
>Cbren.WS247_68:593573-593962 Satlength=390 Nr of Repeats=18 RepeatLength=21 seed=ATCGGGGACC  
ATCGGGGACCGAAAAAACGAA
>Cbren.WS247_68:595050-595344 Satlength=295 Nr of Repeats=13 RepeatLength=15 seed=GGTCCCCGAT  
GGTCCCCGATCTTTC
>Cbren.WS247_68:599341-601636 Satlength=2296 Nr of Repeats=22 RepeatLength=28 seed=GACATCCGGA  
GACATCCGGACATACAGGCACACAGTTG
>Cbren.WS247_69:12042-12455 Satlength=414 Nr of Repeats=19 RepeatLength=20 seed=GCCTCTACAA  
GCCTCTACAAAATCTCGCTT
>Cbren.WS247_69:67117-67365 Satlength=249 Nr of Repeats=13 RepeatLength=20 seed=TGCCTCTACA  
TGCCTCTACAAAAAAGCGCT
>Cbren.WS247_69:75005-75630 Satlength=626 Nr of Repeats=28 RepeatLength=21 seed=GCCTCTACAA  
GCCTCTACAAAATCCACGCTT
>Cbren.WS247_69:90590-91073 Satlength=484 Nr of Repeats=23 RepeatLength=21 seed=GCCTCTACAA  
GCCTCTACAAAACCGACGCTT
>Cbren.WS247_69:101036-101596 Satlength=561 Nr of Repeats=27 RepeatLength=20 seed=CTTGCCTCTA  
CTTGCCTCTACAAAGCAGTG
>Cbren.WS247_69:116196-119672 Satlength=3477 Nr of Repeats=51 RepeatLength=16 seed=TTGTAGAGGC  
TTGTAGAGGCAAACTT
>Cbren.WS247_69:199936-200183 Satlength=248 Nr of Repeats=12 RepeatLength=17 seed=TTGTAGAGGC  
TTGTAGAGGCAAAGGAA
>Cbren.WS247_69:206613-213092 Satlength=6480 Nr of Repeats=48 RepeatLength=21 seed=GCCTCTACAA  
GCCTCTACAAACTGCGCTGTT
>Cbren.WS247_69:238873-240106 Satlength=1234 Nr of Repeats=17 RepeatLength=12 seed=CAGGCTCAGG  
CAGGCTCATGCT
>Cbren.WS247_69:347588-350038 Satlength=2451 Nr of Repeats=13 RepeatLength=190 seed=AATCCACCGT  
AATCCACCGTTTGGATTTCCCATAATTTCCTTTTTTGATCGACACTCCGGTCCTAGAAAACAGAGCCTTCCAATATAACCGAATAAACAACTTCGTCAGTTTCGTCAGGAATTATGATGCTTTACACAGCCAATTTGGATCCATTCAGAATGGGAATTTAACAAGAGGTTGATCAGGTCAATCAGAAGAC
>Cbren.WS247_71:158654-158991 Satlength=338 Nr of Repeats=18 RepeatLength=15 seed=GGAGGCGGAG  
GGAGGCGGAGGATGT
>Cbren.WS247_72:29547-29845 Satlength=299 Nr of Repeats=16 RepeatLength=16 seed=AAAACTCGGG  
AAAACTCGGGGGCTCA
>Cbren.WS247_72:127402-130844 Satlength=3443 Nr of Repeats=85 RepeatLength=16 seed=GTAGTGACGT  
GTAGTGACGTAGGGAC
>Cbren.WS247_72:309127-311142 Satlength=2016 Nr of Repeats=12 RepeatLength=166 seed=AAACTATAAA  
AAACTATAAACAACATTCCTGTTTGCTGGCTGCCTGTACGTGTAGTATCTTGATATTGCATTCCCAACTGCAACCGAAGAACAAGACGTCTGTGAGGGCTCGGATGGTGTTTAAATTGCTATACACACCGTGTCGGAATCGTGATAACCTCTGTAGACCGATATCG
>Cbren.WS247_72:363506-364918 Satlength=1413 Nr of Repeats=10 RepeatLength=140 seed=TGAGAAGATG  
TGAGAAGATGTTGGATACGGAAAAAACAGTGCATTTCAGGTCGACAATGCGGAAATCTCTCAAATTTCCTATGTTTCATTCTCTCAGTAGACCATTAACTTGCGCTCAATTGTTTTCTCTTGTTCACCTAGAGAACGCAT
>Cbren.WS247_72:532836-534844 Satlength=2009 Nr of Repeats=12 RepeatLength=169 seed=GGCTCGGATG  
GGCTCGGATGGTGTTCAAATTGCTTTACAGACCGTGTCGGAATTGTGATAACCTTTGTAGACCGATATCGAAACTATAAACCACATTCCTGTTTGCTGGCTGCCTGTACTACACGTATATCTTGATTTTTGCATTCCCGGCTGCAACAGAAGAACAAGACGTTTGTGAA
>Cbren.WS247_72:547897-551722 Satlength=3826 Nr of Repeats=16 RepeatLength=173 seed=GAATGTGGTT  
GAATGTGGTTTATAGTTTCGATGTCGGTCTACAGAGGCTATAACGATTCCGACACGGTCTGTGAAGCAAATTAAACACCATCCGAGCCCTCACAAACGTCTTTTTCTTCTGTTGCAGCCGGGAATGCATGCAAAAATCAAGATATACGTGTAGTACAGGCAGCCAGCAAACAG
>Cbren.WS247_73:20159-21029 Satlength=871 Nr of Repeats=32 RepeatLength=27 seed=TATAACATAG  
TATAACATAGGGTAACACCAGAATAGT
>Cbren.WS247_73:147887-148538 Satlength=652 Nr of Repeats=45 RepeatLength=10 seed=GACCGGACCA  
GACCGGACCA
>Cbren.WS247_74:2788-3577 Satlength=790 Nr of Repeats=31 RepeatLength=24 seed=TTTTCTAGGT  
TTTTCTAGGTCATGGCCTAATTTC
>Cbren.WS247_74:267012-268147 Satlength=1136 Nr of Repeats=15 RepeatLength=75 seed=TCTCAACTGA  
TCTCAACTGAAGTGAATCAGTCAAAAGTCCACGTTGGAAACGCAATCGTGGGTGATCGCTCCTTTCCAGGCAAAG
>Cbren.WS247_75:60569-61205 Satlength=637 Nr of Repeats=35 RepeatLength=18 seed=CATACCCAAA  
CATACCCAAAATAATTCC
>Cbren.WS247_75:64880-65699 Satlength=820 Nr of Repeats=45 RepeatLength=18 seed=AAATAATTCC  
AAATAATTCCCATACCCA
>Cbren.WS247_75:81504-82074 Satlength=571 Nr of Repeats=23 RepeatLength=18 seed=ATTCCCATAC  
ATTCCCATACGCAAAATA
>Cbren.WS247_75:87425-88106 Satlength=682 Nr of Repeats=37 RepeatLength=18 seed=AATTCCCATA  
AATTCCCATACCCAAAAT
>Cbren.WS247_75:111818-112080 Satlength=263 Nr of Repeats=12 RepeatLength=20 seed=AGGGGGCCCA  
AGGGGGCCCATCTTAAGAGA
>Cbren.WS247_75:134939-135590 Satlength=652 Nr of Repeats=36 RepeatLength=18 seed=AAATAATTCC  
AAATAATTCCCATACCCA
>Cbren.WS247_75:144234-144785 Satlength=552 Nr of Repeats=28 RepeatLength=19 seed=AGATGCGTTT  
AGAAGCGTTTTGTGCGTCC
>Cbren.WS247_75:206605-207281 Satlength=677 Nr of Repeats=16 RepeatLength=47 seed=GTTTCTCTGC  
GTTTCTCTGCGCTCTAACTCCATGACGCAGAGAAGTCAGACACTCTC
>Cbren.WS247_75:322906-323491 Satlength=586 Nr of Repeats=29 RepeatLength=11 seed=TTTTTTGGGC  
TTTTTTGGGCC
>Cbren.WS247_75:332105-332457 Satlength=353 Nr of Repeats=17 RepeatLength=20 seed=CAAAAAATGC  
CATAAAATGCTTTTGCAGGT
>Cbren.WS247_75:347177-347524 Satlength=348 Nr of Repeats=10 RepeatLength=18 seed=ACCCAAAATA  
ACCCAAAATAATTCCCAT
>Cbren.WS247_75:356455-356815 Satlength=361 Nr of Repeats=25 RepeatLength=14 seed=GCTACAGTAA  
GCTACAGTAACCTG
>Cbren.WS247_75:359129-359420 Satlength=292 Nr of Repeats=14 RepeatLength=20 seed=GGAGCAAAAA  
GGAGCAAAAAATAGAATTTC
>Cbren.WS247_75:364295-364533 Satlength=239 Nr of Repeats=19 RepeatLength=12 seed=CTAAGCCTAA  
CTAAGCCTAAGC
>Cbren.WS247_75:374217-374688 Satlength=472 Nr of Repeats=19 RepeatLength=20 seed=CTGAGCCAAA  
CTGAACCAAATGAGTCGATT
>Cbren.WS247_75:401729-402480 Satlength=752 Nr of Repeats=39 RepeatLength=19 seed=GCCCATTTTG  
GCCCATTTTGCCCAAATCG
>Cbren.WS247_75:432017-432343 Satlength=327 Nr of Repeats=18 RepeatLength=18 seed=AAATAATTCC  
AAATAATTCCCATACCCA
>Cbren.WS247_76:35567-35829 Satlength=263 Nr of Repeats=12 RepeatLength=21 seed=GAGCAACCGG  
GAGCAACCGGCTCCTGCACCT
>Cbren.WS247_76:73698-75742 Satlength=2045 Nr of Repeats=46 RepeatLength=10 seed=AAACTTCCAG  
AAACTTCCAG
>Cbren.WS247_76:230101-231667 Satlength=1567 Nr of Repeats=38 RepeatLength=10 seed=AACTTCTAGA  
AACTTCCAGA
>Cbren.WS247_76:382938-385915 Satlength=2978 Nr of Repeats=142 RepeatLength=10 seed=AACTTCCAGA  
AACTTCCAGA
>Cbren.WS247_76:400916-401235 Satlength=320 Nr of Repeats=10 RepeatLength=28 seed=GAATTCCCGC  
GAATTCCCGCCAAAAATTTTGAAACTTT
>Cbren.WS247_76:455390-455683 Satlength=294 Nr of Repeats=14 RepeatLength=15 seed=ATCGGGGACC  
ATCGGGGACCGAAAA
>Cbren.WS247_76:456609-456892 Satlength=284 Nr of Repeats=14 RepeatLength=15 seed=CCCCGATTTT  
CCCCGATTTTTTGGG
>Cbren.WS247_77:75718-76343 Satlength=626 Nr of Repeats=32 RepeatLength=18 seed=AAATAATTCC  
AAATAATTCCCATACCCA
>Cbren.WS247_77:424475-425256 Satlength=782 Nr of Repeats=18 RepeatLength=20 seed=GACAGACAAA  
GACAGGCAAACCGATATACA
>Cbren.WS247_78:33379-33869 Satlength=491 Nr of Repeats=16 RepeatLength=18 seed=GGCACTGGCG  
GGCACTGGCGTCTTTAGC
>Cbren.WS247_78:59462-60148 Satlength=687 Nr of Repeats=18 RepeatLength=28 seed=AAAAAGCTGA  
AAAAAGCTGAAATTTTGGAGGAAACTGG
>Cbren.WS247_78:92899-93410 Satlength=512 Nr of Repeats=33 RepeatLength=10 seed=TCTGGAAGTT  
TCTAGAAGTT
>Cbren.WS247_78:144145-144703 Satlength=559 Nr of Repeats=17 RepeatLength=28 seed=CCCGCCAAAA  
CCCGCCAAAGTGTTTGAATTTTCGAATT
>Cbren.WS247_78:145792-146405 Satlength=614 Nr of Repeats=14 RepeatLength=28 seed=TTTGGCGGGA  
TTTGGCGGGAATTCAAAAATTCAAAACT
>Cbren.WS247_78:151806-152136 Satlength=331 Nr of Repeats=13 RepeatLength=20 seed=GGCTAAGGAA  
GGCTAAGGAAGGGTTGTAGA
>Cbren.WS247_78:155254-157969 Satlength=2716 Nr of Repeats=20 RepeatLength=20 seed=CCTTAGCCTC  
CCTTAGCCTCTACAAACTTT
>Cbren.WS247_78:290698-291220 Satlength=523 Nr of Repeats=24 RepeatLength=15 seed=CCGGATCGGA  
CCGGATCGGACCAGC
>Cbren.WS247_78:305949-306180 Satlength=232 Nr of Repeats=10 RepeatLength=20 seed=ATAGCAGTTG  
ATAGCAGTTGATCACCCCCA
>Cbren.WS247_78:385856-386347 Satlength=492 Nr of Repeats=21 RepeatLength=20 seed=AGCCTCTACA  
AGCCTCTACAAACTTTCCTT
>Cbren.WS247_79:1467-3352 Satlength=1886 Nr of Repeats=12 RepeatLength=144 seed=GGGTCTCGCC  
GGGTCTCGCCACGAAAATCTAAAAACTGTCATATCTCAGTCAGTTTTGGTCAGATTTAGATGAAAACAGTACCGTTGGAGTTAGGCTGAAGAGACGCTTCGAATGAGTATAACGATGACTAGGTTTTGACATATTTATATTTTC
>Cbren.WS247_79:177407-177714 Satlength=308 Nr of Repeats=26 RepeatLength=11 seed=AGCCTAAGCC  
AGCTTAAGCCT
>Cbren.WS247_79:217649-218502 Satlength=854 Nr of Repeats=15 RepeatLength=27 seed=ATTTTTGAAT  
TTTTTGAATTTTTGAATTCCCGCCAAA
>Cbren.WS247_79:405725-406411 Satlength=687 Nr of Repeats=20 RepeatLength=27 seed=AAACTACAAA  
AGACTACAAAAACTACAAAGACTACAG
>Cbren.WS247_80:29-1960 Satlength=1932 Nr of Repeats=12 RepeatLength=160 seed=TAGTATGTTC  
TAGTATGTTCAGTTACAATTCCAAGATGCAAATCGAGGTTCAAAAAGTTTCTCCGTTTTTCTTGATTTCACAAATGTTGAACTTGATCATGACTAAAAATACGTATAGACTGAAAGATTTTCTCTGAAAGCTCAAAGAAACGTAGTTTTAGACACATTTA
>Cbren.WS247_80:262207-263677 Satlength=1471 Nr of Repeats=16 RepeatLength=14 seed=TCAACTGCTA  
TAACTGCTAGGGTC
>Cbren.WS247_80:282431-282632 Satlength=202 Nr of Repeats=11 RepeatLength=17 seed=CTCATTGACT  
CTCATTGACTACATTTA
>Cbren.WS247_81:0-441 Satlength=442 Nr of Repeats=16 RepeatLength=27 seed=CACCAGATTA  
CACCAGATTAGTTATAACATAGGGTAA
>Cbren.WS247_81:130899-131680 Satlength=782 Nr of Repeats=44 RepeatLength=20 seed=TTCCAGAAAC  
TTCCAGAAACTTCTAGAATG
>Cbren.WS247_81:149835-151790 Satlength=1956 Nr of Repeats=10 RepeatLength=199 seed=TCGAAGGCTC  
TCGAAGGCTCATAGTCTGAGGTGCGCCTACACCACACAGCAATGAGACACTCAGGATGCCCAACCACCGCGATCTGTCAGGCAACGTGCTTCGGAAGGTCACTGGATCTATCTTATCAGAGATCCTTGACCTGAAGAGCACACGTGCGGACCGGTTGGATGCCGACTAAACCTAGAGGGTCTAATCCCAGAGGGAAAAG
>Cbren.WS247_81:278347-278718 Satlength=372 Nr of Repeats=17 RepeatLength=19 seed=AACTTCTAGA  
AACTTCCAGAGCTTCCAGA
>Cbren.WS247_81:438287-438931 Satlength=645 Nr of Repeats=21 RepeatLength=30 seed=TTTAGAGTTA  
TTTAGAGTTAGTGGAGTTCTTAGATCTAAA
>Cbren.WS247_82:9660-12369 Satlength=2710 Nr of Repeats=18 RepeatLength=150 seed=ATCTACAGTA  
ATCTACAGTAACCCAAAAACCAAAAAATCTTTGAAAGCTGCAGAGATTTCTCAAATTTGATACATCTAAAATCGAGGATTTCATGTTCGTTAGTTTCATATAGATCACAAACAAAATCTAAAAGATAGGACCTAAACGAGCTATCCTGTC
>Cbren.WS247_82:56513-58627 Satlength=2115 Nr of Repeats=12 RepeatLength=170 seed=TGAAACTGAA  
TGAAACTGAACAAATGATTGATACTAGGAGCAGAACAAAGATCTCAATAACAATACTATTTCAAAAAACTCCCAAAAATTTAGAATTTTAGACCCTAAAATGACCGACGTCTGAGCATTCAACATCTCTTCAACGCATTGTCCAACAGTGCTACTTGGAGCTTGAAATGC
>Cbren.WS247_82:470207-472164 Satlength=1958 Nr of Repeats=12 RepeatLength=162 seed=CCATCAATTG  
CCATCAATTGCCCGAAAAATCGAATCGGAAATTCAAAGTATTTGAACATTTTTCGAATTTTTCTGGAAATCTGAAAAAAACTGATATGGCTGAAACTTGAATCAATGTCACTAGAACTTATTACACTGATACTTAATACAACTATTTTGAGTGGATACAAAG
>Cbren.WS247_83:19237-21476 Satlength=2240 Nr of Repeats=15 RepeatLength=131 seed=AGCCACGTGC  
AGCCACGTGCCGTCAAGTTATCAAGCCTCCCGGAAAGGCTGATACCTTGACAACCAACCCATCTAGTAGCATTCGATGAGTCCGCGACTATCTTGTTCTTACCTCAGAACTTTTGGCATAGATACACAGAC
>Cbren.WS247_83:268874-271129 Satlength=2256 Nr of Repeats=15 RepeatLength=169 seed=CTTCGACTGT  
CTTCGACTGTTGTCTCTGCTCATGCTATATAGACCTGGACATCAATGGGAGTATTCGTAGTCAGCCCCTTAAGAACTTTTGTTCTTCCCGTTGGCGGTTTATTCTCGTTCAGGATCTAACAGCTTCAGATGGATCATAAAGCTTTTATGCTTTACTGTCTGATGTCTAA
>Cbren.WS247_85:83848-84097 Satlength=250 Nr of Repeats=11 RepeatLength=20 seed=AAAATCACGG  
AAAATCACGGTCCCAGAAAA
>Cbren.WS247_85:85125-85394 Satlength=270 Nr of Repeats=12 RepeatLength=20 seed=GGACCGTGAT  
GGACCGTGATTTTGAAAATC
>Cbren.WS247_85:108271-108531 Satlength=261 Nr of Repeats=11 RepeatLength=21 seed=TTTGGGCCCT  
TTTGGGCCCTCCATTTTTATT
>Cbren.WS247_85:261276-266253 Satlength=4978 Nr of Repeats=267 RepeatLength=18 seed=TGGCGCTTAG  
TGGCGCTTAGGATAGATT
>Cbren.WS247_85:261275-271384 Satlength=10110 Nr of Repeats=452 RepeatLength=18 seed=TTGGCGCTTA  
TTGGCGCTTAGGATAGAT
>Cbren.WS247_85:276258-278446 Satlength=2189 Nr of Repeats=15 RepeatLength=138 seed=GTTCAGAAAA  
GTTCAGAAAAGTACCCACAAGACGAGGTTTCAAATGTATCTGTTATAATCACTCATTTTGTGACTTCTAATAATTATTTATGGAATTCAAAAAAACCATGTCTTGTAGGTTATCATTAGAACCGTATCGACGTGCCGT
>Cbren.WS247_85:322159-324104 Satlength=1946 Nr of Repeats=10 RepeatLength=176 seed=TATAAATCTG  
TATAAACCTGCCTCTCATACCTAAAATTTGGCGGATTGGCAATAAGAATTGTATGTTTTTACTATCGGCATAATTATTACAACGATTTGACTAAGTTTCAGAAAACTTCAGCAAAGAATTGGAAAATTTTTTGGTTTAGGAGGCGACATTTTTGTCGAAAATTGGACAAATGTGAA
>Cbren.WS247_85:460422-460662 Satlength=241 Nr of Repeats=10 RepeatLength=21 seed=ATCGGGGACC  
ATCGGGGACCGAAAAAACGAA
>Cbren.WS247_85:462795-463059 Satlength=265 Nr of Repeats=11 RepeatLength=15 seed=GGTCCCCGAT  
GGTCCCCGATTTTTC
>Cbren.WS247_86:135090-135601 Satlength=512 Nr of Repeats=20 RepeatLength=20 seed=TAAGCAGCTC  
TAAGCAGCTTTGAGGGGTCC
>Cbren.WS247_86:199541-201529 Satlength=1989 Nr of Repeats=42 RepeatLength=45 seed=CCTGACCAGA  
CCTGACCAGAACAGGCCAGGCAGGGCTGGTCCAGGCTAGTCCAGG
>Cbren.WS247_86:338763-339323 Satlength=561 Nr of Repeats=13 RepeatLength=12 seed=TCCGCTTCCG  
TCCGCTTCCGTT
>Cbren.WS247_86:345387-345916 Satlength=530 Nr of Repeats=19 RepeatLength=10 seed=GCTCAGCTAG  
GCTCAGCTAG
>Cbren.WS247_87:0-733 Satlength=734 Nr of Repeats=41 RepeatLength=18 seed=ATTCCCATAC  
ATTCCCATACCCAAAATA
>Cbren.WS247_87:7778-8137 Satlength=360 Nr of Repeats=13 RepeatLength=20 seed=GAGCTCTGGA  
GAGCTCTGGAAGGTCCTGGA
>Cbren.WS247_87:17408-17812 Satlength=405 Nr of Repeats=21 RepeatLength=18 seed=AAATAATTCC  
AAATAATTCCCATACCCA
>Cbren.WS247_87:19962-21581 Satlength=1620 Nr of Repeats=31 RepeatLength=18 seed=AATAATTCCC  
AATAATTCCCATACCCAA
>Cbren.WS247_87:52440-53084 Satlength=645 Nr of Repeats=35 RepeatLength=18 seed=TTTGGGTATG  
TTTGGGTATGGGAATTAT
>Cbren.WS247_87:96921-97257 Satlength=337 Nr of Repeats=13 RepeatLength=18 seed=GGGCTTCCGG  
GGGCTTCCGGGCCTTACC
>Cbren.WS247_87:169794-171835 Satlength=2042 Nr of Repeats=37 RepeatLength=20 seed=AAGTCATTTT  
AAGTCATTTTTTCCACCGGA
>Cbren.WS247_87:333127-334550 Satlength=1424 Nr of Repeats=14 RepeatLength=16 seed=GAAGCCCGGA  
GAAGACCGGAAGCCCG
>Cbren.WS247_87:356830-359338 Satlength=2509 Nr of Repeats=45 RepeatLength=50 seed=AACTGACGTA  
AACTGACGTAGCTTCCGAAGAAGCAGATTAGTCCTAGAAGGGTAAGTGAT
>Cbren.WS247_87:360952-361352 Satlength=401 Nr of Repeats=18 RepeatLength=19 seed=AAATCGGCCC  
AAATCGGCTCAGACAGCCT
>Cbren.WS247_88:103786-104420 Satlength=635 Nr of Repeats=12 RepeatLength=52 seed=CCCTAATCCA  
CCCTAATCCATTACCTGGGTAAATGGCAGCAGGTAGCTACACGTTGCCCTTT
>Cbren.WS247_88:493930-494182 Satlength=253 Nr of Repeats=15 RepeatLength=15 seed=AAACTCGGGG  
AAACTCGGGGCTCAA
>Cbren.WS247_89:136200-136915 Satlength=716 Nr of Repeats=12 RepeatLength=59 seed=AAAATATTTT  
AAAATATTTTGGTCATTTTTTTCCATAAAAATCCTCAGAAATATTCGAAAAAGTGACCA
>Cbren.WS247_89:332023-332433 Satlength=411 Nr of Repeats=23 RepeatLength=10 seed=CCAGAAACTT  
CCAGAAACTT
>Cbren.WS247_89:452368-452955 Satlength=588 Nr of Repeats=32 RepeatLength=18 seed=ATACTCCTGC  
ATACTCCTGCTGTACCAA
>Cbren.WS247_89:598964-600060 Satlength=1097 Nr of Repeats=29 RepeatLength=11 seed=TTATCGATAA  
TTATCGATAAT
>Cbren.WS247_89:660780-661560 Satlength=781 Nr of Repeats=32 RepeatLength=24 seed=CCCGTGGGAA  
CCCGTGGGAATATGCCCAGAGGCA
>Cbren.WS247_89:666031-666700 Satlength=670 Nr of Repeats=28 RepeatLength=24 seed=ATGCCCAGAG  
ATGCCCAGAGGCAGCCGTGGGAAT
>Cbren.WS247_89:669137-683264 Satlength=14128 Nr of Repeats=143 RepeatLength=52 seed=CAGCAGGTAG  
CAGCAGGTAGCTATACGTTGCGATTTTCCTATTCCATTACCTGTCAAAATGG
>Cbren.WS247_90:106265-107046 Satlength=782 Nr of Repeats=17 RepeatLength=15 seed=AGCTGCAGCA  
AGCTGCAGCACGAGC
>Cbren.WS247_91:32271-32751 Satlength=481 Nr of Repeats=23 RepeatLength=10 seed=AGCCTAGACA  
AGCCTAGACA
>Cbren.WS247_91:46070-46600 Satlength=531 Nr of Repeats=14 RepeatLength=39 seed=TCCGGATATC  
TCCGGATATCCGGATATCAAGATAACAAAAGTCTGTGTG
>Cbren.WS247_91:218141-218927 Satlength=787 Nr of Repeats=42 RepeatLength=18 seed=TAGCACTTGA  
TAGCAATTGACCACCCAG
>Cbren.WS247_91:230591-234292 Satlength=3702 Nr of Repeats=18 RepeatLength=138 seed=CTAGGCCACG  
CTAGGCCACGGCCGCGAAAAGTTAGGCCACCAATCTTCGAAATTGCACAGTTTGGGTGAAAATTGGGCTGGCGACTCGATTTTTGAACAGTTTCGGCCGGTTTGACCTGGGCTTTCAGGAAAAAACAAACATGGAATT
>Cbren.WS247_91:252010-253670 Satlength=1661 Nr of Repeats=120 RepeatLength=10 seed=AACTTCTAGA  
AACTTCCAGA
>Cbren.WS247_92:44-1982 Satlength=1939 Nr of Repeats=25 RepeatLength=59 seed=ATTTTTGGTC  
ATTTTTGGTCACTTTTTCCAAAATTTCTGAGGTTTTTTGGATAAAAAAATGACCAAAAC
>Cbren.WS247_92:320575-323786 Satlength=3212 Nr of Repeats=21 RepeatLength=68 seed=CCTCTACAAA  
CCTCTACAAAATTTCTGCCGCCCTTGCGCGACAGTTTGTAGAGGCTAAACGCACAAACTACAATTTTG
>Cbren.WS247_93:695989-696342 Satlength=354 Nr of Repeats=23 RepeatLength=10 seed=TGGAAGTTTC  
TAGAAGTTTC
>Cbren.WS247_94:473829-474229 Satlength=401 Nr of Repeats=12 RepeatLength=30 seed=CCGCTTGATG  
CCGCTTGATGAAGAAGTTTCTGAGACTGAG
>Cbren.WS247_95:39773-40537 Satlength=765 Nr of Repeats=18 RepeatLength=28 seed=AATTTTCAAA  
AATTTTCAAAATTGTTGGCGGGAATTCA
>Cbren.WS247_95:278251-278599 Satlength=349 Nr of Repeats=14 RepeatLength=21 seed=AAGTTAGGCC  
AAGATAGGCCATCAATTTGGG
>Cbren.WS247_96:66508-69562 Satlength=3055 Nr of Repeats=15 RepeatLength=110 seed=TCTCACTAAA  
TCTCACTAAAAAGTAAGATTATAGGCTACCAAAATATGATTTCTGAACAGAATCACTTCGAGTTCTTTGGTGGTCATGGGTGGATTAGTCCCAGGACATACCTATAATTT
>Cbren.WS247_96:86324-95970 Satlength=9647 Nr of Repeats=49 RepeatLength=134 seed=TTTTTGCTTT  
TTTTTGCTTTTTTTCTTTTCGCAGAAAATGATTCAAAAAGTGTTCCTATTTGTTCCTATAGCTCAGTGGCTAAAAGCATTGGCAATTATTTGAACCTAACAGTCGCAAGTTCAAACCCCACCGGTGGCAAATCT
>Cbren.WS247_96:105052-113187 Satlength=8136 Nr of Repeats=34 RepeatLength=134 seed=GGCAATTTTT  
GGCAATTTTTTGAACCTAACAGTCGCAAGTTCAAACCGCACCGGTGGCAAATCTTTTTTGCTTTTTTTCTTTTGGCAGAAAATGATTCAAAAAGTGTTTCTTTGTGTTTTCATGGCTCAGTGGCTAAAAGCATT
>Cbren.WS247_96:276747-277099 Satlength=353 Nr of Repeats=25 RepeatLength=10 seed=TTCCAGAAAC  
TTCTAGAAAC
>Cbren.WS247_96:305789-308149 Satlength=2361 Nr of Repeats=162 RepeatLength=10 seed=TTCTAGAAGT  
TTCTAAAAGT
>Cbren.WS247_96:327497-329154 Satlength=1658 Nr of Repeats=10 RepeatLength=169 seed=CAGGAATGTG  
CAGGAATGTGGTTTATAGTTTCGATATCGGTCTACAGCGGTTATCACGATTCCGACACGGTCTTTGAAGCAATATAAACACCATCCGAGCCCTCACAAACGTCTTGTTCTTCTGTTGCAGCCGGGAATGCAAAAATCAAGATATACGTGTAGTACAGGCAGCCAGCAAA
>Cbren.WS247_97:87554-87983 Satlength=430 Nr of Repeats=27 RepeatLength=16 seed=GAGCCTGAGA  
GAGCCTGAGAGCCTGA
>Cbren.WS247_97:273193-274529 Satlength=1337 Nr of Repeats=16 RepeatLength=16 seed=AAACGGAAAA  
AAACGGAAAAACGGAA
>Cbren.WS247_97:339419-339942 Satlength=524 Nr of Repeats=27 RepeatLength=19 seed=TCCTTTTTTC  
TCCTTTTTTCCCATCCGTT
>Cbren.WS247_99:166726-167168 Satlength=443 Nr of Repeats=13 RepeatLength=14 seed=CGGAAGTCGG  
CGGAAGTCGGAAGT
>Cbren.WS247_99:248740-249046 Satlength=307 Nr of Repeats=17 RepeatLength=17 seed=TTTGGGTATG  
TTTGGGTATGGGAATTA
>Cbren.WS247_99:257894-258379 Satlength=486 Nr of Repeats=27 RepeatLength=18 seed=GTATGGGAAT  
GTATGGGAATTATTTTGG
>Cbren.WS247_99:369642-370995 Satlength=1354 Nr of Repeats=59 RepeatLength=18 seed=AATTCCCATA  
AATTCCCATACGCGAAAT
>Cbren.WS247_99:384981-385239 Satlength=259 Nr of Repeats=14 RepeatLength=18 seed=TATGGGAATT  
TACGGGAATTATTTTGGG
>Cbren.WS247_99:433806-434150 Satlength=345 Nr of Repeats=18 RepeatLength=18 seed=GGTATGGGAA  
GGTATGGGAATTATTTTG
>Cbren.WS247_99:467762-468085 Satlength=324 Nr of Repeats=18 RepeatLength=17 seed=ATTCCCATAC  
ATTCCCATACCCAAATA
>Cbren.WS247_99:586350-586680 Satlength=331 Nr of Repeats=15 RepeatLength=18 seed=GTATGGGAAT  
GTATGGGAATTATTTTGG
>Cbren.WS247_99:619693-621155 Satlength=1463 Nr of Repeats=49 RepeatLength=17 seed=TCCCATACCC  
TCCCATACCCAAATAGT
>Cbren.WS247_99:644649-645129 Satlength=481 Nr of Repeats=27 RepeatLength=18 seed=GGAATTATTT  
GGAATTATTTTGGGTATG
>Cbren.WS247_100:680-1732 Satlength=1053 Nr of Repeats=37 RepeatLength=20 seed=TAGGCTGATC  
TAAGCTGATCTAGGCTGGCT
>Cbren.WS247_100:4766-5403 Satlength=638 Nr of Repeats=22 RepeatLength=29 seed=GCCGATTTAG  
GCCGATTTAAGCCATCTTCTTCAATTTGG
>Cbren.WS247_100:6738-7216 Satlength=479 Nr of Repeats=30 RepeatLength=16 seed=ACAGATAGAC  
ACAGATAGACAGATAG
>Cbren.WS247_100:97355-98906 Satlength=1552 Nr of Repeats=17 RepeatLength=18 seed=TCTTTTACTT  
TCTTTTACTTTTACTGAT
>Cbren.WS247_100:195872-196161 Satlength=290 Nr of Repeats=13 RepeatLength=20 seed=GGGACCGTGA  
GGGACCGTCATTTTTTAATT
>Cbren.WS247_100:225414-225690 Satlength=277 Nr of Repeats=17 RepeatLength=16 seed=CGACATTTCG  
CGACATTTCGAAACCG
>Cbren.WS247_100:244013-244176 Satlength=164 Nr of Repeats=10 RepeatLength=27 seed=CTTCCGGGCC  
CTTCCGGGCCTTCTGGGCTTTCTGCGC
>Cbren.WS247_100:316025-317151 Satlength=1127 Nr of Repeats=38 RepeatLength=18 seed=CCGAGCCGAC  
CCGAGGCGACGACTACCA
>Cbren.WS247_100:323089-327226 Satlength=4138 Nr of Repeats=66 RepeatLength=54 seed=TTCGGCTCAG  
TTCAGCTCAGTGTTTGTGGTTCCCTCCGATGTTGTCGTTGGGACGGTAGACGTC
>Cbren.WS247_100:376412-376613 Satlength=202 Nr of Repeats=12 RepeatLength=16 seed=CCCCAGGACC  
CCCCAGGACCCTAGAA
>Cbren.WS247_100:384626-385097 Satlength=472 Nr of Repeats=24 RepeatLength=12 seed=AGGTCAGTAC  
AGGTTAGTACCA
>Cbren.WS247_101:293616-293885 Satlength=270 Nr of Repeats=12 RepeatLength=20 seed=AAATCACGGT  
AAATCACGGTCCCATCCACA
>Cbren.WS247_101:294783-295032 Satlength=250 Nr of Repeats=11 RepeatLength=20 seed=TGGGACCGTG  
TGGGACCGTGATTTTGAAAA
>Cbren.WS247_101:364214-365119 Satlength=906 Nr of Repeats=49 RepeatLength=10 seed=GGTCCGGTCT  
GGTCCGGTCC
>Cbren.WS247_102:128915-129460 Satlength=546 Nr of Repeats=22 RepeatLength=39 seed=CTTCCAGAAA  
CTTCCAGAAACTTCCAAAAG
>Cbren.WS247_103:143229-145056 Satlength=1828 Nr of Repeats=107 RepeatLength=16 seed=CATTTCGAAA  
CATTTCGAAACTAAGA
>Cbren.WS247_103:169636-170729 Satlength=1094 Nr of Repeats=43 RepeatLength=18 seed=TTCGGAATTT  
TTCGGAATTTTTGGATTT
>Cbren.WS247_103:173886-174370 Satlength=485 Nr of Repeats=17 RepeatLength=20 seed=GCAACTTGCC  
GCAAATTGCCGTTTTCTCAG
>Cbren.WS247_103:176387-176667 Satlength=281 Nr of Repeats=22 RepeatLength=10 seed=CTTCTACGGC  
CTTCTACGGG
>Cbren.WS247_103:182845-184393 Satlength=1549 Nr of Repeats=57 RepeatLength=10 seed=ACCGGACCAG  
ACCGGACCAG
>Cbren.WS247_103:182845-185304 Satlength=2460 Nr of Repeats=93 RepeatLength=10 seed=ACCGGACCAG  
ACCGGACCAG
>Cbren.WS247_104:27826-28765 Satlength=940 Nr of Repeats=61 RepeatLength=15 seed=CAGCGTTCAA  
CAGCGTTAAAAAACG
>Cbren.WS247_104:37546-38451 Satlength=906 Nr of Repeats=17 RepeatLength=23 seed=ATTGGGCAAC  
ATTGGCCAACTTGCCTAGTTGTG
>Cbren.WS247_104:38879-39608 Satlength=730 Nr of Repeats=24 RepeatLength=18 seed=GGCAAGTTGC  
GGCAAGTTGCCCAAACGA
>Cbren.WS247_104:49855-51463 Satlength=1609 Nr of Repeats=19 RepeatLength=109 seed=TGGTGGCCTA  
TGGTGGCCTAGAACTATATCTGGCGGACATCTAAAATCAAGAAAATCAAAATGAGCCTCAACCCAAGATTCTAGCTCAACTTTGAAACGATTTACGACGTTTTGAAGTT
>Cbren.WS247_104:57824-58271 Satlength=448 Nr of Repeats=18 RepeatLength=23 seed=GCAACTTGCC  
GCAACTTACCTAGCTCAGATTGG
>Cbren.WS247_104:57824-61749 Satlength=3926 Nr of Repeats=72 RepeatLength=23 seed=GCAACTTGCC  
GCAACTTACCTAGCTCAGATTGG
>Cbren.WS247_104:68207-68951 Satlength=745 Nr of Repeats=26 RepeatLength=16 seed=ATGTCCAGAT  
ATGCCCAGATATCCAG
>Cbren.WS247_104:78503-78915 Satlength=413 Nr of Repeats=15 RepeatLength=16 seed=ATCCGGACAT  
ATCTGGACATCTGGAT
>Cbren.WS247_104:80593-82513 Satlength=1921 Nr of Repeats=21 RepeatLength=19 seed=CAAATCTAGT  
CAAATCTAGGTTCTTGCCG
>Cbren.WS247_104:83654-83984 Satlength=331 Nr of Repeats=15 RepeatLength=16 seed=GATGTCCAGA  
GATGTCCAGATGTCAG
>Cbren.WS247_104:94683-95115 Satlength=433 Nr of Repeats=38 RepeatLength=10 seed=AGAGAGAAAG  
AGAGAGAGAG
>Cbren.WS247_104:157348-160075 Satlength=2728 Nr of Repeats=85 RepeatLength=20 seed=GTTTGTAGAG  
GTTTGTAGAGGCTAAGAAAG
>Cbren.WS247_104:224824-225296 Satlength=473 Nr of Repeats=25 RepeatLength=10 seed=AAACTTCCAG  
AAACTTCAAG
>Cbren.WS247_105:222239-223849 Satlength=1611 Nr of Repeats=12 RepeatLength=28 seed=AGAAAAAAAG  
AGAAAAAAAGAGAATCAAATTAAAATAG
>Cbren.WS247_106:99955-100715 Satlength=761 Nr of Repeats=50 RepeatLength=15 seed=TTCCCTCTGG  
TTCCCTCTGGGACAT
>Cbren.WS247_107:80788-82881 Satlength=2094 Nr of Repeats=90 RepeatLength=23 seed=TGTAGCTACA  
TGTAGCTACATTTCCCTCCCTCA
>Cbren.WS247_107:109049-109267 Satlength=219 Nr of Repeats=13 RepeatLength=16 seed=GCCTGAGAGC  
GCCTGAGAGCCTGAGA
>Cbren.WS247_107:131550-131899 Satlength=350 Nr of Repeats=22 RepeatLength=15 seed=TTGAACGCTG  
TTGAACGCTGCGATT
>Cbren.WS247_107:148462-148679 Satlength=218 Nr of Repeats=10 RepeatLength=20 seed=GGTCCTCGAT  
GGTCCTCGATTATTTATTTC
>Cbren.WS247_107:168124-168429 Satlength=306 Nr of Repeats=13 RepeatLength=15 seed=ATCGGGGACC  
ATCGGGTACCGAAAA
>Cbren.WS247_107:169568-169912 Satlength=345 Nr of Repeats=15 RepeatLength=30 seed=GGTCCCCGAT  
GGTCCCCGATTTTTCGGGCCACGATTTTTC
>Cbren.WS247_107:342996-344857 Satlength=1862 Nr of Repeats=14 RepeatLength=16 seed=ACATACAGAC  
ACATACAGACACCTGA
>Cbren.WS247_107:417762-418048 Satlength=287 Nr of Repeats=18 RepeatLength=11 seed=AAGAGAGAGA  
AAGAGAGAGAG
>Cbren.WS247_107:421208-423515 Satlength=2308 Nr of Repeats=71 RepeatLength=10 seed=AGAGAAAGAG  
AGAGAGAGAG
>Cbren.WS247_107:487632-487915 Satlength=284 Nr of Repeats=19 RepeatLength=16 seed=GAAAGAGAGA  
GAAAGTGAGAGAGAGG
>Cbren.WS247_108:58254-58808 Satlength=555 Nr of Repeats=16 RepeatLength=27 seed=GGACCACCAG  
GGACCACCCGGACCACCAGGACCACCA
>Cbren.WS247_108:183816-184226 Satlength=411 Nr of Repeats=15 RepeatLength=10 seed=TTCTAGAAGT  
TTCTAGAAAG
>Cbren.WS247_109:8762-13809 Satlength=5048 Nr of Repeats=29 RepeatLength=120 seed=TATAGCCGAT  
TATAGCCGATTTCAGTTAACTATCCGATCATTCTTCGGCTACTTCAATTTATTTTGAAAATGAATCATTGCAGCACACTCAGGTTGTATCTTGGAAAATTTCACCGTTATTTAAGAATTT
>Cbren.WS247_110:0-856 Satlength=857 Nr of Repeats=21 RepeatLength=41 seed=AAGTAACCGT  
AAGTAACCGTTGAAATTTTCTAAAACCCCGGAAAATTTCCA
>Cbren.WS247_110:13208-15560 Satlength=2353 Nr of Repeats=23 RepeatLength=16 seed=GACATACAGA  
GACAGACAGACATACA
>Cbren.WS247_110:15851-19019 Satlength=3169 Nr of Repeats=31 RepeatLength=16 seed=GTCTGTATGT  
GTCTGTGTGTCTGTAT
>Cbren.WS247_110:22132-22630 Satlength=499 Nr of Repeats=18 RepeatLength=16 seed=GACATACAGA  
GACATACAGACATTTG
>Cbren.WS247_110:29994-30404 Satlength=411 Nr of Repeats=13 RepeatLength=12 seed=CATACAGACA  
CATACAGACATA
>Cbren.WS247_110:75706-77176 Satlength=1471 Nr of Repeats=20 RepeatLength=16 seed=TGTCTGTATG  
TGTCTGTATGTCTGTA
>Cbren.WS247_110:103258-103607 Satlength=350 Nr of Repeats=18 RepeatLength=10 seed=TTCTAGAAGT  
TTCTGGAAGT
>Cbren.WS247_110:160937-162506 Satlength=1570 Nr of Repeats=27 RepeatLength=15 seed=AAAATCGGGG  
AAAATCGGAGACCGA
>Cbren.WS247_110:163143-163355 Satlength=213 Nr of Repeats=12 RepeatLength=15 seed=GGTCCCCGAT  
GGTCCCCGATTTTTG
>Cbren.WS247_110:218217-218507 Satlength=291 Nr of Repeats=18 RepeatLength=29 seed=TCTGGAAGTT  
TCTGGAAGTTCTGGAAGGTCCTAGAAGTT
>Cbren.WS247_111:134709-135147 Satlength=439 Nr of Repeats=24 RepeatLength=10 seed=TCCGGTCTGG  
TCCGGCCTGG
>Cbren.WS247_111:195132-197587 Satlength=2456 Nr of Repeats=142 RepeatLength=15 seed=ATTTCCCTCT  
ATTTCCCTCTGAGCA
>Cbren.WS247_111:211076-213401 Satlength=2326 Nr of Repeats=148 RepeatLength=15 seed=TTCCCTCTGG  
TTCCCCCTGGGACAT
>Cbren.WS247_111:236779-237706 Satlength=928 Nr of Repeats=61 RepeatLength=15 seed=CCAGAGGGAA  
CCAGAGGGAAATGTC
>Cbren.WS247_111:505694-508510 Satlength=2817 Nr of Repeats=106 RepeatLength=10 seed=TGGTCCGGTC  
TGGTCCGGTC
>Cbren.WS247_112:200822-201096 Satlength=275 Nr of Repeats=11 RepeatLength=19 seed=AAGGGACCGT  
AAGGGACCGTTCAAGTTTG
>Cbren.WS247_112:227620-228168 Satlength=549 Nr of Repeats=21 RepeatLength=30 seed=AATTGGCCCG  
AATTGGCCCGAATTGAATACCTTCGGCTCA
>Cbren.WS247_112:337060-337582 Satlength=523 Nr of Repeats=11 RepeatLength=19 seed=GTGTCCTTTC  
GTGTCCTTTCAACATTTAC
>Cbren.WS247_112:343441-344767 Satlength=1327 Nr of Repeats=44 RepeatLength=20 seed=TAGCATAGGG  
TAGCATAGGGCCAAAATGTA
>Cbren.WS247_114:185725-186704 Satlength=980 Nr of Repeats=11 RepeatLength=20 seed=AAAAATTTTT  
AAAAATTTTTGATGTGACCC
>Cbren.WS247_115:193484-194772 Satlength=1289 Nr of Repeats=11 RepeatLength=28 seed=AATTCAAAAA  
AATTCAAAAATTCAAAATTTTTGGCGGG
>Cbren.WS247_115:228716-231089 Satlength=2374 Nr of Repeats=16 RepeatLength=58 seed=CTAGGCCACC  
CTAGGTCACCAAATCTAGAAAGTTAGGCCGATGGACTAATTTTCCAGGATTTGGATTT
>Cbren.WS247_115:285539-286125 Satlength=587 Nr of Repeats=29 RepeatLength=24 seed=TTACCACCGG  
TTACGACCGGAATCCCACCGGGAA
>Cbren.WS247_117:73046-73336 Satlength=291 Nr of Repeats=11 RepeatLength=26 seed=AAAAAAAATT  
AAAAAAAATTTAGGTCATGACCTAGA
>Cbren.WS247_117:226459-227134 Satlength=676 Nr of Repeats=35 RepeatLength=14 seed=ATTCTACATT  
ATTCTACATTTATA
>Cbren.WS247_117:372548-372768 Satlength=221 Nr of Repeats=12 RepeatLength=20 seed=CTTCCAGAAA  
CTTCCAGAAACTTCTAGAAT
>Cbren.WS247_117:396811-397227 Satlength=417 Nr of Repeats=29 RepeatLength=10 seed=TTCCAGAAAC  
TTCTAGAAAC
>Cbren.WS247_118:236797-237305 Satlength=509 Nr of Repeats=13 RepeatLength=27 seed=CCTGGTGGTC  
CCTGGTGGTCCTGGTTCTCCTCTTGGT
>Cbren.WS247_120:482172-482986 Satlength=815 Nr of Repeats=38 RepeatLength=15 seed=GGACCAGACC  
GGACCAGACCAGGCC
>Cbren.WS247_121:186284-186662 Satlength=379 Nr of Repeats=19 RepeatLength=16 seed=TAGGCTTAGG  
TAGGCTTAGGGAGCCT
>Cbren.WS247_121:212182-213899 Satlength=1718 Nr of Repeats=14 RepeatLength=21 seed=GGCCTAGGTT  
GGACTAGGTTTCCTGAATGAT
>Cbren.WS247_121:248925-257621 Satlength=8697 Nr of Repeats=43 RepeatLength=160 seed=CCACCCAGAT  
CCACCCAGATTCCAACTTTTAGAAAAATCAAATATTTTCAGTAAAGTCGAAATTTGAAGCAATTTTTACATTGACCTGGAGACTTCTAGAATGTTAGGATTGATCATATTCTGCATTGCTAGGTTAATTCTGACCACTTGACACCAATTCTGAAGGTGCC
>Cbren.WS247_122:39380-40073 Satlength=694 Nr of Repeats=34 RepeatLength=21 seed=TTGTAGAGGC  
TTGTAGAGGCAAGCACCGTTT
>Cbren.WS247_122:93608-94578 Satlength=971 Nr of Repeats=11 RepeatLength=15 seed=GGTTTTGAAA  
GGTTTTGAAATGTCC
>Cbren.WS247_122:120636-120860 Satlength=225 Nr of Repeats=11 RepeatLength=19 seed=TCAACTGCTA  
TCAACTGCTATTGGGGTGA
>Cbren.WS247_123:63965-64423 Satlength=459 Nr of Repeats=14 RepeatLength=32 seed=AAAACGGTTT  
AAAACGGTTTTCCAGGAAAATCATTTTCTCGG
>Cbren.WS247_124:249706-250316 Satlength=611 Nr of Repeats=10 RepeatLength=60 seed=AAAATGACCA  
AAAATGACCAAAATATTTTTGGTCACTTTTTCCAAAACTTCTGAGGTTTTTTGTATTGTA
>Cbren.WS247_124:251156-252009 Satlength=854 Nr of Repeats=22 RepeatLength=28 seed=TTTGAATTCC  
TTTGAATCCCCGCCAAAAGTTCCTGAGT
>Cbren.WS247_124:278082-279344 Satlength=1263 Nr of Repeats=11 RepeatLength=28 seed=AAATTTTGAA  
AAATTTTGAAAATTTGAAATCCCGCCAA
>Cbren.WS247_125:168585-169190 Satlength=606 Nr of Repeats=20 RepeatLength=10 seed=AGGCCAGACC  
AGGCCAGGCC
>Cbren.WS247_126:257030-257325 Satlength=296 Nr of Repeats=18 RepeatLength=10 seed=AACTTCTAGA  
AACTTCTAGA
>Cbren.WS247_128:324208-325417 Satlength=1210 Nr of Repeats=10 RepeatLength=120 seed=CCGATCATTC  
CCGATCATTCTTCGGCTACTCCAACTTATTCTAAAATTGAATCATGGCAGCACCTACAGGTTGTATATAGGAAAATTTCACCGTTGTTTAAGAATTTTATAGCCGATTTCAGTTAACTAT
>Cbren.WS247_128:325516-325821 Satlength=306 Nr of Repeats=13 RepeatLength=21 seed=AGGTGGAAGA  
AGGTGGAAGATCGGATACCAT
>Cbren.WS247_128:328322-329684 Satlength=1363 Nr of Repeats=26 RepeatLength=52 seed=GAAAGGGCAA  
GAAAGGGCAACGTATAGCTACCTGCTGGCCTTTACCCAGGTAATGGATTAGG
>Cbren.WS247_129:20012-21603 Satlength=1592 Nr of Repeats=47 RepeatLength=25 seed=CCGGTCCGGC  
CCGGTCCGACCTGGTCTGGTCTGGT
>Cbren.WS247_129:245473-246729 Satlength=1257 Nr of Repeats=24 RepeatLength=16 seed=CCCCAGGACC  
CCTCAGGACCCCAGGA
>Cbren.WS247_130:29067-29854 Satlength=788 Nr of Repeats=52 RepeatLength=10 seed=TTCTAGAAGT  
TTCTAGAAGT
>Cbren.WS247_130:59300-59568 Satlength=269 Nr of Repeats=12 RepeatLength=20 seed=AAATCGTGGA  
AAATCGTGGACCGAAAAAAA
>Cbren.WS247_130:65742-66034 Satlength=293 Nr of Repeats=13 RepeatLength=20 seed=TCCACGATTT  
TCCACGATTTTTTTTCTCGG
>Cbren.WS247_131:25539-26675 Satlength=1137 Nr of Repeats=61 RepeatLength=18 seed=TTGGCGCTTA  
TTGGCGCTTAGAAATGAT
>Cbren.WS247_131:96353-99886 Satlength=3534 Nr of Repeats=12 RepeatLength=184 seed=CTCTGACAAG  
CTCTGACAAGATAGATCCAGTGACCTTCCGAAGCACGATGCCTGACAGATCGCGGTGGTTGGGCATCCAAAGTGTCTCATTGCTGTATGGTGTAGGCGCACCACAGACTATGAGCCTTCGACTAATCCCTCTGAGGATAGTCGGCATCCAACCGGTCCGCACGTGTGCTCTTCCGGTCAAGGAT
>Cbren.WS247_131:102080-105961 Satlength=3882 Nr of Repeats=19 RepeatLength=184 seed=TTCCGGTCAA  
TTCCGGTCAAAGATCTCTGACAAGATAGATCCAGTGACCTTCCGAAGCACGTTGCCTGACAGATCGCGGTGGTTGGGCATCCAAAGTGTCTCATTGCTGTATGGTGTAGGCGCACCACAGACTATGAGCCTTCGACTAATCCCTCTGAGGATAGTCGGCATCCAACCGGTCCGCACGTGTGCTC
>Cbren.WS247_131:113643-114091 Satlength=449 Nr of Repeats=22 RepeatLength=10 seed=CTAGAAGTTT  
CTGGAAGTTT
>Cbren.WS247_131:176392-176966 Satlength=575 Nr of Repeats=15 RepeatLength=42 seed=TTAGGCTTAG  
TTAGGCTTAGGCTTAGGTGACAACAAAAGCTTAGGCTGCCCC
>Cbren.WS247_131:183246-183556 Satlength=311 Nr of Repeats=11 RepeatLength=30 seed=CCTAAGCCTA  
CCTAAGCCTAAGCCTAAGCTTCAGTCGTGA
>Cbren.WS247_131:293253-293681 Satlength=429 Nr of Repeats=12 RepeatLength=14 seed=TTCCGACTTC  
TTCCGACTTCCGAC
>Cbren.WS247_132:5478-6793 Satlength=1316 Nr of Repeats=74 RepeatLength=12 seed=CAGACAGGCA  
CAGACAGACAGA
>Cbren.WS247_132:59870-60296 Satlength=427 Nr of Repeats=28 RepeatLength=12 seed=TCTGTCTATC  
TCTGTATATCTT
>Cbren.WS247_132:178945-179127 Satlength=183 Nr of Repeats=13 RepeatLength=13 seed=TTACCTTTAA  
TTACCTTTAACTT
>Cbren.WS247_132:180852-181687 Satlength=836 Nr of Repeats=16 RepeatLength=28 seed=AAATTTTCAA  
AAATTTTCAAAGTTTTTGGAGGGAATTC
>Cbren.WS247_132:189066-189418 Satlength=353 Nr of Repeats=18 RepeatLength=19 seed=AGGCCGTTCG  
AGGCCGTTCGGACCGATTT
>Cbren.WS247_132:188718-191441 Satlength=2724 Nr of Repeats=15 RepeatLength=28 seed=AAATTTTCAA  
AAATTTTCAAAGTTTTTGGAGGGAATTT
>Cbren.WS247_132:227475-229631 Satlength=2157 Nr of Repeats=23 RepeatLength=16 seed=AGTGCAATCG  
AGTGCAATCGTGCTCA
>Cbren.WS247_132:229091-232892 Satlength=3802 Nr of Repeats=23 RepeatLength=31 seed=AGGGTCTAGG  
AGGGTCTAGGGTCCAGGGTAGCCTAGGTCCC
>Cbren.WS247_132:247814-249586 Satlength=1773 Nr of Repeats=14 RepeatLength=11 seed=ACAACCTTAG  
ACAACCTTAGT
>Cbren.WS247_133:342574-342802 Satlength=229 Nr of Repeats=13 RepeatLength=10 seed=TTCTAGAAGT  
TTCTGGAAGT
>Cbren.WS247_134:14900-17337 Satlength=2438 Nr of Repeats=12 RepeatLength=165 seed=GAGTTTTTGA  
GAGTTTTTGAAGCTAGGAAGGGTATTGACAGGAGTACTGTCTAAGAGCTGATGTTGGAATCAAGAACAACCAAGTCACATACGCCAAAAAGGAGTGTTTCCACTCGATCCTGTCGCCTAGCTAACTGGATTATTCTTGGAAAAAAAGAAACTCGGAAAGAAGCTA
>Cbren.WS247_134:36627-59129 Satlength=22503 Nr of Repeats=93 RepeatLength=165 seed=TTGGATGGGA  
TTGGATGGGAGTCCAGTCTAAGTGGTGATGTGAAATAAAGAACAACCAAGTCACATACGCCAAAAAGGAGTTTTTTCACTCGATCCTGCCGCCTAGCTAACTGGATTTTTCCTGGGAAAAAAAGAAGCTCGGAAATAAGCTAGAGTTTTTGAAATCGGGAAGGGT
>Cbren.WS247_134:74440-78830 Satlength=4391 Nr of Repeats=22 RepeatLength=165 seed=ATCAAGAACA  
ATCAAGAACAACCAAGTCACATACGCCAAAAAGGAGTGTTTCCACTCGATCCTGCCGCCTAGCTAACTGGATTATTCTTGGGAAAAAAAAAGCTCGGAAATAAGCTAGATTTTTTGAAAATGGGAAGGGTTTGGATGGGAGTACTGTCTAAAAGCTGATGTTGAA
>Cbren.WS247_134:85566-85796 Satlength=231 Nr of Repeats=10 RepeatLength=20 seed=AATCGAGGAC  
AATCGAGGACCCAAAAAAAA
>Cbren.WS247_134:86857-87094 Satlength=238 Nr of Repeats=11 RepeatLength=20 seed=GGTCCTCGAT  
GGTCCTCGATTTTTTTTTTG
>Cbren.WS247_135:13567-13943 Satlength=377 Nr of Repeats=19 RepeatLength=10 seed=GAAGTTTCTG  
GAAGTTTCTG
>Cbren.WS247_137:417671-418665 Satlength=995 Nr of Repeats=40 RepeatLength=10 seed=TCTAGAAGTT  
TCTGGAAGTT
>Cbren.WS247_137:454119-454750 Satlength=632 Nr of Repeats=44 RepeatLength=10 seed=TTCTAGAAGT  
TTCTGGAAGT
>Cbren.WS247_139:19107-20333 Satlength=1227 Nr of Repeats=39 RepeatLength=21 seed=AGTTAGGCCA  
AGTTAGGCCATCGATTTGAAA
>Cbren.WS247_139:29458-30667 Satlength=1210 Nr of Repeats=25 RepeatLength=21 seed=CTAGGCCACC  
CTAGGCCATCATTTTGGAAAA
>Cbren.WS247_139:85135-85536 Satlength=402 Nr of Repeats=16 RepeatLength=20 seed=CGTTTTAGGC  
CGTTTTAGGCCGGTACAGGC
>Cbren.WS247_139:86987-87386 Satlength=400 Nr of Repeats=15 RepeatLength=21 seed=TCTACAGTAA  
TCTACAGTAATCTCCATTTTT
>Cbren.WS247_139:87724-88209 Satlength=486 Nr of Repeats=19 RepeatLength=22 seed=CTAGAAAAGC  
CTAGAAAAGCCTGATAAATTGC
>Cbren.WS247_139:118042-118689 Satlength=648 Nr of Repeats=16 RepeatLength=43 seed=TTTGGATTTT  
TTTGGTTTTTAGGCCTAAACTTTCGAATTTTTGGGACTAAACT
>Cbren.WS247_139:134110-136193 Satlength=2084 Nr of Repeats=23 RepeatLength=21 seed=TGGCCTAACT  
TGGCCTAGCTTCCCGAATTGA
>Cbren.WS247_139:177492-178014 Satlength=523 Nr of Repeats=22 RepeatLength=16 seed=CGGTTTCGAA  
CGGTTTCGAAAAGTCG
>Cbren.WS247_139:187098-187624 Satlength=527 Nr of Repeats=22 RepeatLength=21 seed=AAGTTAGGCC  
AAGTTAGGCCATCAATTTGGG
>Cbren.WS247_140:237772-239779 Satlength=2008 Nr of Repeats=57 RepeatLength=28 seed=CATCCGGACA  
CATTCGGACATACAGAAACACAGATGGG
>Cbren.WS247_141:117405-117706 Satlength=302 Nr of Repeats=16 RepeatLength=12 seed=CTGGACCTGG  
CTGTACCTGGGC
>Cbren.WS247_142:94012-94510 Satlength=499 Nr of Repeats=28 RepeatLength=16 seed=CATACAGACA  
CATACAGGCATCCGGA
>Cbren.WS247_142:94018-97198 Satlength=3181 Nr of Repeats=36 RepeatLength=16 seed=GACATCCGGA  
GACATCCGGACATACA
>Cbren.WS247_142:103004-103454 Satlength=451 Nr of Repeats=18 RepeatLength=24 seed=ACATCCGGAC  
ACATCCGGACATCTGGACACACAG
>Cbren.WS247_142:118796-122719 Satlength=3924 Nr of Repeats=14 RepeatLength=18 seed=AAATAATTCC  
AAATAATTCCCATACCCA
>Cbren.WS247_142:128661-128976 Satlength=316 Nr of Repeats=18 RepeatLength=16 seed=TGTATGTCTG  
TGTATGTCTGTATGTC
>Cbren.WS247_142:139741-140326 Satlength=586 Nr of Repeats=31 RepeatLength=10 seed=GATTTGGGCC  
GATTTGGCCC
>Cbren.WS247_142:148732-149778 Satlength=1047 Nr of Repeats=35 RepeatLength=16 seed=GATGTCCAGA  
GATGTCCGGATGTCCA
>Cbren.WS247_142:148800-152366 Satlength=3567 Nr of Repeats=69 RepeatLength=16 seed=TCCGGATGTC  
TCCGGATGTCCAGATG
>Cbren.WS247_142:163174-163526 Satlength=353 Nr of Repeats=14 RepeatLength=12 seed=CAGACATACA  
CAGACAGACATC
>Cbren.WS247_142:204856-205093 Satlength=238 Nr of Repeats=10 RepeatLength=20 seed=ATCGTGGACC  
ATCGTGGACCGAGAAAAAAA
>Cbren.WS247_142:265059-266456 Satlength=1398 Nr of Repeats=32 RepeatLength=16 seed=TGTCTGTATG  
TGTCTGTATGTCTGTA
>Cbren.WS247_142:272650-273869 Satlength=1220 Nr of Repeats=16 RepeatLength=12 seed=CATACAGACA  
CAAACAGACAGA
>Cbren.WS247_142:280080-280872 Satlength=793 Nr of Repeats=27 RepeatLength=20 seed=ACAGACGGAC  
ACAGACGGACAAACAGATAC
>Cbren.WS247_142:287136-287791 Satlength=656 Nr of Repeats=13 RepeatLength=16 seed=GACATACAGA  
GACATACAGACATACA
>Cbren.WS247_142:288410-288771 Satlength=362 Nr of Repeats=16 RepeatLength=10 seed=CCGATTTGGG  
CCGATTTGGG
>Cbren.WS247_142:290916-291574 Satlength=659 Nr of Repeats=13 RepeatLength=27 seed=AAGTTTTGGC  
AAGTTTTGGCTGGAATTCAAATTTTCA
>Cbren.WS247_142:317611-320599 Satlength=2989 Nr of Repeats=41 RepeatLength=41 seed=GAAATTTTCT  
GAAATTTTCTGGGAACCCGGAAAATTTCCAAAGTAACCGTT
>Cbren.WS247_143:16024-16742 Satlength=719 Nr of Repeats=20 RepeatLength=42 seed=CCTAAGCCTA  
CCTAAGCCTAAGCCTAAGTTGAAGCCTAAGATTTTGTTGTCA
>Cbren.WS247_143:16024-17878 Satlength=1855 Nr of Repeats=25 RepeatLength=42 seed=CCTAAGCCTA  
CCTAAGCCTAAGCCTAAGTTGAAGCCTAAGATTTTGTTGTCA
>Cbren.WS247_143:75557-80461 Satlength=4905 Nr of Repeats=174 RepeatLength=16 seed=GAGAGCCTGA  
GACAGCCTGAGAGCCT
>Cbren.WS247_143:82791-85961 Satlength=3171 Nr of Repeats=96 RepeatLength=16 seed=TGAGAGCCTG  
TGAGAGCTTGAGATCT
>Cbren.WS247_143:90450-91148 Satlength=699 Nr of Repeats=27 RepeatLength=16 seed=CTGAGAGCCT  
CTGAGGGCCTGAGAGC
>Cbren.WS247_145:334849-335279 Satlength=431 Nr of Repeats=14 RepeatLength=30 seed=TAAAAAGTGA  
TAAAAAGTGACTCCTCCATGTAAGTGACCA
>Cbren.WS247_145:352870-353606 Satlength=737 Nr of Repeats=49 RepeatLength=29 seed=CAGAGTCACC  
AGAGTCACCAGAGTCACCCCGGAGTCATT
>Cbren.WS247_146:213716-213951 Satlength=236 Nr of Repeats=14 RepeatLength=15 seed=CCGAAAAATC  
CCGAAAAATCGCGGC
>Cbren.WS247_146:216500-216895 Satlength=396 Nr of Repeats=19 RepeatLength=21 seed=GGTCCCCGAT  
GGTCCCCGATTTCGTTTTTTC
>Cbren.WS247_147:67-12795 Satlength=12729 Nr of Repeats=183 RepeatLength=52 seed=TTTCCCTAAT  
TTTCCCTAATCCACATCCTAGGTAAAGGCCAGCAGGTAGCTATACGTTGCCC
>Cbren.WS247_147:16898-18809 Satlength=1912 Nr of Repeats=36 RepeatLength=52 seed=CAGCAGGTAG  
CAGCAGGTAGCTATACGTTGCCCTTTCCCTAATCCATTTCCTGGGTAAATGG
>Cbren.WS247_148:376665-381880 Satlength=5216 Nr of Repeats=22 RepeatLength=120 seed=TGTTCAGATG  
TGTTCAGATGAACCTTCAATAGGCTCGAGAAGTGGGGATGACCGTTCGTAAGTGACTTCATGACCAAACGACTGTTCGAAGTCAGCTCCTGATGTTGCACTTGACCGATCTTCTTCTAGA
>Cbren.WS247_149:146053-146479 Satlength=427 Nr of Repeats=13 RepeatLength=32 seed=AAATGATTTT  
AAATGATTTTCCTGGAAAATCGTTTTCCGAGA
>Cbren.WS247_151:95162-95825 Satlength=664 Nr of Repeats=31 RepeatLength=12 seed=AGCCTAAGCC  
AGCCTAAGCCTA
>Cbren.WS247_151:109803-110085 Satlength=283 Nr of Repeats=14 RepeatLength=19 seed=TGGTGTCTGG  
TGGTGTCTGGCGCTAAGGT
>Cbren.WS247_151:111499-113272 Satlength=1774 Nr of Repeats=18 RepeatLength=146 seed=AAAAAAATTC  
AAAAAAATTCTAATTTTTTGTGCAAAGGATAGCAAATGTGCTGAGGAAGCTTAGAACGAAAAAATTTTTTGAAAAATCTGTCTCTGAACCCTATTATAAGGGCATCCTCTATTAGAAGGGCACCCACCGGTTTCAGGACCGCCCCC
>Cbren.WS247_151:114122-115348 Satlength=1227 Nr of Repeats=79 RepeatLength=12 seed=CCTAAGCCTA  
CCTAAGCCTAAG
>Cbren.WS247_151:115563-116224 Satlength=662 Nr of Repeats=31 RepeatLength=21 seed=TCGGATACCA  
TCGGATACCATGGGTGGAAGA
>Cbren.WS247_151:114122-117352 Satlength=3231 Nr of Repeats=97 RepeatLength=12 seed=CCTAAGCCTA  
CCTAAGCCTAAG
>Cbren.WS247_151:239049-239787 Satlength=739 Nr of Repeats=14 RepeatLength=52 seed=CAGGTAGCTA  
CAGGTAGCTATACGTTGCCCTCTTCCTAATCCATTACCTGTCAAAATGGCAG
>Cbren.WS247_151:269785-276914 Satlength=7130 Nr of Repeats=68 RepeatLength=52 seed=CATTACCTGT  
CATTACCTGTCAAAATGGCAGCAGGTAGCTATACGTTGCCATCTTCCTCATC
>Cbren.WS247_152:326841-327093 Satlength=253 Nr of Repeats=11 RepeatLength=22 seed=TCCCCCGGCG  
TCCCCCGGCGAATCGAAATCAG
>Cbren.WS247_153:241984-243570 Satlength=1587 Nr of Repeats=10 RepeatLength=77 seed=TTTCCGGGCC  
TTTCCGGGCCTACTCTCGACCGAAGCCAAAGGTAGAACCTGGAAAAGCAACCGCGGAGGGGGGGCGGGTGGTCACTC
>Cbren.WS247_154:99337-99695 Satlength=359 Nr of Repeats=28 RepeatLength=12 seed=AAATGGTAGC  
AAATGGTAGCGA
>Cbren.WS247_155:106679-107401 Satlength=723 Nr of Repeats=31 RepeatLength=20 seed=AGAAGTTTCT  
AGAAGTTTCTGGAACATTCT
>Cbren.WS247_155:133180-135310 Satlength=2131 Nr of Repeats=84 RepeatLength=16 seed=AGGGACGTAG  
AGTGACGTAGGGACGT
>Cbren.WS247_155:155847-156093 Satlength=247 Nr of Repeats=14 RepeatLength=10 seed=CCAGAAACTT  
CTAGAAACTT
>Cbren.WS247_155:211909-214481 Satlength=2573 Nr of Repeats=21 RepeatLength=90 seed=GCCGGTATGA  
GCCGGTATGACACAATAGCAGAGCTAGATTAACTAGAAAAAGCGTATATATTGATTATATAGAAAAAGGGTCCAGACAATCACGAATGAT
>Cbren.WS247_156:148717-148956 Satlength=240 Nr of Repeats=11 RepeatLength=21 seed=GAGGGCCCAA  
GAGGGCCCAAAAATAAAAATG
>Cbren.WS247_156:149594-149834 Satlength=241 Nr of Repeats=11 RepeatLength=21 seed=TTGGGCCCTC  
TTGGGCCCTCGATTTTTATTT
>Cbren.WS247_156:159140-159288 Satlength=149 Nr of Repeats=12 RepeatLength=12 seed=GAGCCTGAGC  
GAGCCTGAGCCT
>Cbren.WS247_157:317814-318272 Satlength=459 Nr of Repeats=13 RepeatLength=28 seed=AGATGGACAT  
AGATGGACATCCGGACATACATACACGT
>Cbren.WS247_157:318449-322506 Satlength=4058 Nr of Repeats=58 RepeatLength=52 seed=GGTAATGGAT  
GGTAATGGATTAGGAAAATCGCAACGTATAGCTACCTGCTGCCATTTTGACA
>Cbren.WS247_158:47517-51799 Satlength=4283 Nr of Repeats=40 RepeatLength=104 seed=TTTGGATGCC  
TTTGGATGCCCAACCACCGCGATCTGTCAGGCAACGTGCTTCGGAAGGTCACTGGATCTATCTTGTCAGAGATCCTTGACCGAAAGAGCACATGTGCGGACCGG
>Cbren.WS247_160:28871-29129 Satlength=259 Nr of Repeats=14 RepeatLength=10 seed=CCCCGGAAAA  
CCCCGGAAAA
>Cbren.WS247_161:76363-77255 Satlength=893 Nr of Repeats=16 RepeatLength=48 seed=ATGGCTCGGG  
ATGGCTCGGGATGGAAGGAGGAGGACGACAACAACGACTGGATCATGG
>Cbren.WS247_163:20195-20797 Satlength=603 Nr of Repeats=11 RepeatLength=36 seed=GTCCGGATGT  
GTCCGGATGTCCTATTGCCTGTTTTTCTGTCTGTAT
>Cbren.WS247_163:49785-50051 Satlength=267 Nr of Repeats=15 RepeatLength=16 seed=GGTTTCGAAA  
GGTTTCGAAATGTCGC
>Cbren.WS247_163:96676-96859 Satlength=184 Nr of Repeats=11 RepeatLength=16 seed=TTCTATTTCG  
TTCTATTTCGACACAG
>Cbren.WS247_163:140288-140855 Satlength=568 Nr of Repeats=24 RepeatLength=16 seed=TCTGGAAATC  
TCTGGAAATCCGGACA
>Cbren.WS247_163:146475-149286 Satlength=2812 Nr of Repeats=71 RepeatLength=23 seed=TTTCTAGGCC  
TTTCTAGGCCATCAATTTTCAGA
>Cbren.WS247_164:159746-165041 Satlength=5296 Nr of Repeats=119 RepeatLength=22 seed=TGTAGCTACA  
TGTAGCTACACGCAGAGAGAAA
>Cbren.WS247_165:50712-51120 Satlength=409 Nr of Repeats=12 RepeatLength=14 seed=TGTAGTTTGT  
TGTAGTTTGTAGTT
>Cbren.WS247_167:223564-227091 Satlength=3528 Nr of Repeats=215 RepeatLength=10 seed=GGTCTGGTCC  
GGTCTGGTCC
>Cbren.WS247_168:99972-100912 Satlength=941 Nr of Repeats=61 RepeatLength=15 seed=CGTCCGGTTA  
CGTCCGGTTATGAAA
>Cbren.WS247_168:138474-138747 Satlength=274 Nr of Repeats=21 RepeatLength=10 seed=TCTGGAAGTT  
TCTAGAAGTT
>Cbren.WS247_168:211504-211723 Satlength=220 Nr of Repeats=10 RepeatLength=21 seed=TTTTTGGGCC  
TTTTTGGGCCCTTGATTTTTA
>Cbren.WS247_169:117464-118274 Satlength=811 Nr of Repeats=13 RepeatLength=14 seed=TCAACTGCTA  
TAACTGCTATTGTC
>Cbren.WS247_169:172219-172512 Satlength=294 Nr of Repeats=13 RepeatLength=15 seed=ATCGGGGACC  
ATCGGGGACCGAAAA
>Cbren.WS247_170:426846-429873 Satlength=3028 Nr of Repeats=71 RepeatLength=12 seed=TTAGGCTTAG  
TTAGGCTTAGGC
>Cbren.WS247_171:8499-8845 Satlength=347 Nr of Repeats=19 RepeatLength=18 seed=TTTGGGTATG  
TTTGGGTATGGGAATTAT
>Cbren.WS247_171:95792-96115 Satlength=324 Nr of Repeats=17 RepeatLength=17 seed=CCATACCCAA  
CCATACCCAAATAACTC
>Cbren.WS247_171:108056-108593 Satlength=538 Nr of Repeats=30 RepeatLength=18 seed=TATGGGAATT  
TATGGGAATTATTTTGGG
>Cbren.WS247_171:124130-124589 Satlength=460 Nr of Repeats=25 RepeatLength=18 seed=ATGGGAATTA  
ATGGGAATTATTTTGGGT
>Cbren.WS247_171:289715-290191 Satlength=477 Nr of Repeats=26 RepeatLength=18 seed=TATTTTGGGT  
TATTTTGGGTATTGGAAT
>Cbren.WS247_171:320391-320610 Satlength=220 Nr of Repeats=11 RepeatLength=18 seed=TTCCCATACC  
TTCCCATACCCAAAATAA
>Cbren.WS247_171:363442-363890 Satlength=449 Nr of Repeats=25 RepeatLength=18 seed=CCATACCCAA  
CCATACCCAAAATAATTC
>Cbren.WS247_171:400041-400928 Satlength=888 Nr of Repeats=20 RepeatLength=18 seed=TTTGGGTATG  
TTTGGGTATGGGAATTAT
>Cbren.WS247_171:413387-413727 Satlength=341 Nr of Repeats=21 RepeatLength=10 seed=AAGTTTCTGG  
AAGTTTCTAG
>Cbren.WS247_172:50636-51992 Satlength=1357 Nr of Repeats=13 RepeatLength=20 seed=GGCCTAACTT  
GGCCTAACTTTTCAAAATAT
>Cbren.WS247_172:73525-74255 Satlength=731 Nr of Repeats=47 RepeatLength=10 seed=TAGAATGGCC  
TAGAATGGTC
>Cbren.WS247_172:96263-98191 Satlength=1929 Nr of Repeats=12 RepeatLength=20 seed=CCTAACTTTT  
CCTAACTTTTTAAAATATGA
>Cbren.WS247_172:125214-125907 Satlength=694 Nr of Repeats=24 RepeatLength=24 seed=AAAATTAGGT  
AAAATTAGGTCATGACCTAGAAAA
>Cbren.WS247_172:134930-137526 Satlength=2597 Nr of Repeats=23 RepeatLength=28 seed=AAAATTTTGG  
AAAATTTTGGAGGGAACTCAAGAATTCA
>Cbren.WS247_172:170895-171273 Satlength=379 Nr of Repeats=13 RepeatLength=29 seed=AATTTTTGAA  
AATTTTTGAATTTCCGCCAAAAATTTCTT
>Cbren.WS247_172:174859-175640 Satlength=782 Nr of Repeats=25 RepeatLength=28 seed=TTTTTGAATT  
TTTTTGAATTTTCGAATTCCCATCAAAA
>Cbren.WS247_172:178704-178982 Satlength=279 Nr of Repeats=12 RepeatLength=20 seed=ATCGTGGACC  
ATCGTGGACCGAAAAAAGAA
>Cbren.WS247_173:55841-56988 Satlength=1148 Nr of Repeats=49 RepeatLength=21 seed=ATGGCCTAGA  
ATGGACTAGAATTTCAGAGCG
>Cbren.WS247_174:131515-135108 Satlength=3594 Nr of Repeats=119 RepeatLength=10 seed=CGGACCAGGC  
CGGAACAGGC
>Cbren.WS247_175:57847-58501 Satlength=655 Nr of Repeats=19 RepeatLength=28 seed=CCGGATGTCC  
CCGGATGTCCGTCTGTATGTCTGTATAT
>Cbren.WS247_176:22260-22871 Satlength=612 Nr of Repeats=20 RepeatLength=25 seed=TTTTCGAAAA  
TTTTCGAAAATTTTTCGGACCAAAT
>Cbren.WS247_176:24912-25986 Satlength=1075 Nr of Repeats=16 RepeatLength=22 seed=TTTTCATGGA  
TTTTCATGGATTTTTTCCGAAC
>Cbren.WS247_176:41883-43803 Satlength=1921 Nr of Repeats=18 RepeatLength=28 seed=TTTGGCGGGA  
TTTGGCGGGAATTCGAAAATTCTGAAAA
>Cbren.WS247_176:89509-89723 Satlength=215 Nr of Repeats=15 RepeatLength=11 seed=CGCAACCGCA  
CGCAACCGCAA
>Cbren.WS247_176:143750-145275 Satlength=1526 Nr of Repeats=22 RepeatLength=69 seed=CAAACTACAA  
CAAACTACAAACCTTGCCTCTACAAAATGCCTGCCGCTACTGAGCGACAGTTTGTAGAGGCTAAGGCTA
>Cbren.WS247_177:860-1089 Satlength=230 Nr of Repeats=10 RepeatLength=20 seed=CACGGTCCCA  
CACGGTCCCATCCACAAAAT
>Cbren.WS247_177:3703-3952 Satlength=250 Nr of Repeats=11 RepeatLength=20 seed=GGGACCGTGA  
GGGACCGTGATTTTGAAAAT
>Cbren.WS247_177:133852-135610 Satlength=1759 Nr of Repeats=13 RepeatLength=30 seed=TTTGGGAATG  
TTTGGGAATGATTAGGTGCCGAGGGAAAGT
>Cbren.WS247_177:158080-161401 Satlength=3322 Nr of Repeats=18 RepeatLength=184 seed=GTAGGCGCAC  
GTAGGCGCACCTCAGAATATGAGCCCTCGACTTTTTCCTCTTGGGTCAGTCGGCATCCAACCGGTCCGCACGTGTGCTCTTCTGGTCAAGGATCTCTGACAAGATAGATCCAGTGACTTTCAGAAGCACGTTGCCTGACAGATCGCGGTGGTTGGGCATCCTGAGTGTCTCATTGCTGTGTGGT
>Cbren.WS247_177:171410-174386 Satlength=2977 Nr of Repeats=14 RepeatLength=182 seed=GGCATCCAAC  
GGCATCCAACCGGTCCGCACGTGTGCTCTTCTGGTCAAGGATCTCTGACAAGATAGATCCAGTGACCTTCCGAAGCACGTTGCCTGACAGATCGCGGTGGTTGGGCATCCTGAGTGTCTCATCGCTGTGGTGTAGGCGCACCTCAGACTATGAGCCTTCGACTTTTTCCTCTTGGGTCAGTC
>Cbren.WS247_177:272721-273088 Satlength=368 Nr of Repeats=20 RepeatLength=18 seed=ATTCGTCCTC  
ATTCGTCCTCCTTTTCTC
>Cbren.WS247_177:283829-284336 Satlength=508 Nr of Repeats=12 RepeatLength=19 seed=GGTCCCGGGT  
GGTCCCGGATATTTCTGAT
>Cbren.WS247_178:16971-17285 Satlength=315 Nr of Repeats=27 RepeatLength=11 seed=TTTTTTCGGT  
TTTTTTCGGTA
>Cbren.WS247_179:25334-26498 Satlength=1165 Nr of Repeats=13 RepeatLength=21 seed=CAAAAAAAAA  
CAAAAAAAAAAATGGAGGGCC
>Cbren.WS247_180:41451-45180 Satlength=3730 Nr of Repeats=32 RepeatLength=21 seed=TACAGTAATC  
TACAGTAGTCCTAGATATAAC
>Cbren.WS247_180:45325-45924 Satlength=600 Nr of Repeats=16 RepeatLength=28 seed=TCCCGCCAAA  
TCCCGCCAAAACTTCAGATTTTTCGAAT
>Cbren.WS247_180:48009-49932 Satlength=1924 Nr of Repeats=11 RepeatLength=36 seed=ATTGACAATT  
ATTGACAATTTCCAGAAAACCATGCAAAAGCGCTCT
>Cbren.WS247_180:80733-81185 Satlength=453 Nr of Repeats=13 RepeatLength=28 seed=TTTGGCGGGA  
TTTGGCGGGAATTCAAAAGTTCAAAAAA
>Cbren.WS247_180:170000-171467 Satlength=1468 Nr of Repeats=16 RepeatLength=16 seed=TCCGGATGTC  
TCCAGATGTCTGGATG
>Cbren.WS247_180:187430-187709 Satlength=280 Nr of Repeats=21 RepeatLength=10 seed=AGGCTAGGCC  
AGGCTAGGCC
>Cbren.WS247_181:204015-204198 Satlength=184 Nr of Repeats=10 RepeatLength=17 seed=CTCATTGACT  
CTCATTGACTACATTTA
>Cbren.WS247_182:78381-79261 Satlength=881 Nr of Repeats=60 RepeatLength=10 seed=AACTTCCAGA  
AACTTCCAGA
>Cbren.WS247_188:228223-229016 Satlength=794 Nr of Repeats=22 RepeatLength=30 seed=TTCCAACAAC  
TTCCAACAACCACAATTAAAACCACAACAG
>Cbren.WS247_189:209895-210884 Satlength=990 Nr of Repeats=40 RepeatLength=24 seed=TTTTTTTCTA  
TTTTTTTCTAGGTCATGTCATAAT
>Cbren.WS247_191:19522-19928 Satlength=407 Nr of Repeats=13 RepeatLength=28 seed=TTTTTGAATT  
TTTTTGAATTTTCGAATTCCCACCAAAA
>Cbren.WS247_192:22856-23089 Satlength=234 Nr of Repeats=10 RepeatLength=19 seed=CGGTCCACGA  
CGGTCCACGATTTTTTTTC
>Cbren.WS247_192:125228-125448 Satlength=221 Nr of Repeats=10 RepeatLength=24 seed=AAATCTGAAA  
AAATCTGAAAAATCTGGCGTTGCG
>Cbren.WS247_193:19117-19756 Satlength=640 Nr of Repeats=20 RepeatLength=28 seed=AATTCAAAAA  
AATTCAAAAATGCAGAAATTTGGCGGGG
>Cbren.WS247_194:11-747 Satlength=737 Nr of Repeats=30 RepeatLength=25 seed=TTTTTTCTAG  
TTTTTTCTAGGTCATGACCTAATTT
>Cbren.WS247_194:90484-91582 Satlength=1099 Nr of Repeats=32 RepeatLength=34 seed=TTTGTTCCCG  
TTTGTTCCCGGAACGAAAATATAGACTGCTAAAA
>Cbren.WS247_194:106939-107575 Satlength=637 Nr of Repeats=16 RepeatLength=28 seed=GTGTGTCTGT  
GTGTGTCTGTATGTGCGGTTGTCCGTCT
>Cbren.WS247_194:122985-123768 Satlength=784 Nr of Repeats=34 RepeatLength=20 seed=GAAGTTTCTG  
GAAGTTTCTGGAACATTCTA
>Cbren.WS247_195:98893-100140 Satlength=1248 Nr of Repeats=25 RepeatLength=10 seed=TCTGGAAGTT  
TCTAGAAGTT
>Cbren.WS247_195:119029-120224 Satlength=1196 Nr of Repeats=64 RepeatLength=10 seed=GGACCAGACC  
GACCAGACCA
>Cbren.WS247_196:124237-124670 Satlength=434 Nr of Repeats=22 RepeatLength=10 seed=GTCTGGTCCG  
GTCTGGTCCA
>Cbren.WS247_196:125714-126853 Satlength=1140 Nr of Repeats=80 RepeatLength=10 seed=GGACCAGACC  
GGACCAGACT
>Cbren.WS247_198:38045-39590 Satlength=1546 Nr of Repeats=39 RepeatLength=16 seed=GTAGGGACGT  
GTAGTGACGTAGGGAC
>Cbren.WS247_198:83029-85938 Satlength=2910 Nr of Repeats=50 RepeatLength=29 seed=ATACATCTGG  
ATACATCTGGATGTATTAGGAAGTCGCTA
>Cbren.WS247_198:92873-93188 Satlength=316 Nr of Repeats=12 RepeatLength=20 seed=GCTCACTGCC  
GCTCACTGCCGCCCCGTTGC
>Cbren.WS247_198:93718-94908 Satlength=1191 Nr of Repeats=40 RepeatLength=30 seed=AAAAAGGTAT  
AAAAAGGTATTAGGGGACTCGCTGATACCC
>Cbren.WS247_198:151245-152001 Satlength=757 Nr of Repeats=47 RepeatLength=10 seed=GTTTCTGGAA  
GTTTCTGGAA
>Cbren.WS247_198:189099-189768 Satlength=670 Nr of Repeats=16 RepeatLength=28 seed=GTGTGTCTGT  
GTGTGTCTGTATGTCCGGATGTCCAGTT
>Cbren.WS247_199:50654-52401 Satlength=1748 Nr of Repeats=29 RepeatLength=10 seed=TCCAGAAACT  
TCCAGAAACT
>Cbren.WS247_201:142058-142459 Satlength=402 Nr of Repeats=11 RepeatLength=14 seed=CGGAAGTCGG  
CGGAAGCCGGAAGT
>Cbren.WS247_201:153747-155404 Satlength=1658 Nr of Repeats=12 RepeatLength=32 seed=TCAACTGCTA  
TCAACTGCTATATTTGGCTTTTCTGCTATGGA
>Cbren.WS247_201:185720-186054 Satlength=335 Nr of Repeats=15 RepeatLength=16 seed=AGACAGATAG  
AGACAGCTAGACAGGC
>Cbren.WS247_203:78896-80363 Satlength=1468 Nr of Repeats=13 RepeatLength=20 seed=AATTTGAATT  
AATTTGAATTTAGAATGGTA
>Cbren.WS247_203:96602-96832 Satlength=231 Nr of Repeats=10 RepeatLength=20 seed=AATCGAGGAC  
AATCGAGGACCCAAAAAAAA
>Cbren.WS247_203:103810-104047 Satlength=238 Nr of Repeats=11 RepeatLength=20 seed=GGTCCTCGAT  
GGTCCTCGATTTTTTTTTTG
>Cbren.WS247_204:61444-61737 Satlength=294 Nr of Repeats=14 RepeatLength=15 seed=ATCGGGGACC  
ATCGGGGACCGAAAA
>Cbren.WS247_204:70521-70905 Satlength=385 Nr of Repeats=12 RepeatLength=24 seed=CACCGGACTT  
CACCGGACTTACAGCCGTACTTAC
>Cbren.WS247_204:371608-372542 Satlength=935 Nr of Repeats=39 RepeatLength=24 seed=ACCGGACTTA  
ACCGGACTTACAGCCGTACTTACC
>Cbren.WS247_205:16337-16970 Satlength=634 Nr of Repeats=36 RepeatLength=10 seed=AAGTTTCTGG  
AAGTTTCTAG
>Cbren.WS247_205:18441-19003 Satlength=563 Nr of Repeats=14 RepeatLength=24 seed=AGTTGGCGGA  
AGTTGGCGGAATTCCTGGTTGTCC
>Cbren.WS247_205:133821-134825 Satlength=1005 Nr of Repeats=38 RepeatLength=25 seed=TGACCTAGAA  
TGACCTAGAAAAAAAATTTAGGTCG
>Cbren.WS247_207:42906-45072 Satlength=2167 Nr of Repeats=26 RepeatLength=28 seed=TTGGCGGGAA  
TTGGCGGGAATTCAAATTTTCAAAATTT
>Cbren.WS247_207:45872-46780 Satlength=909 Nr of Repeats=19 RepeatLength=28 seed=TTCCCGCCAA  
TTCCCGCCAAAATTTTTGAATTTTTGAA
>Cbren.WS247_207:52518-54321 Satlength=1804 Nr of Repeats=16 RepeatLength=15 seed=AAATCGGGGA  
AAATCGGAGACCGAA
>Cbren.WS247_207:54397-54632 Satlength=236 Nr of Repeats=13 RepeatLength=15 seed=CGATTTTTCG  
CGATTTTTGGGTCCC
>Cbren.WS247_209:37804-38468 Satlength=665 Nr of Repeats=21 RepeatLength=12 seed=CCGTTGCCGT  
CCTTGCCGTCTC
>Cbren.WS247_209:40741-40961 Satlength=221 Nr of Repeats=21 RepeatLength=10 seed=GGCCAGGCTA  
GGCCAGGCTA
>Cbren.WS247_209:40966-41266 Satlength=301 Nr of Repeats=22 RepeatLength=10 seed=GGCTAGGCTG  
GGCTAGGCTG
>Cbren.WS247_209:72633-73581 Satlength=949 Nr of Repeats=11 RepeatLength=74 seed=TAGGCTCCGC  
TAGGCTCCGCCCATTTTTTTTTTCAATATTTCAGTTTTGGGGCTGAAAATCAGTGTCTAAGGGTTGGGGGTAAC
>Cbren.WS247_210:5683-6360 Satlength=678 Nr of Repeats=33 RepeatLength=12 seed=AGAGAGAGAA  
AGAGAGAGAAAG
>Cbren.WS247_211:41936-43449 Satlength=1514 Nr of Repeats=32 RepeatLength=21 seed=CAAGAAGAAG  
CAGGAAGAAGGAACTCAAGAG
>Cbren.WS247_211:78684-83910 Satlength=5227 Nr of Repeats=13 RepeatLength=180 seed=ACGAAGTTGG  
ACGAAGTTGGTTGTTGGTTTAATTGAAAGGCTCTGTTTTCTAGGACCGGAGTGTCGATCAAAAAAGTAAAATATGGGAAATTTAAACGGTGGATTATCTTCTGATTGACCTGAAGAGTCTCTTGTCAATTTCCCATTCTGAATCGATCCAAACTGACTGTGTAATGCATCATAATTCCTC
>Cbren.WS247_211:83958-84238 Satlength=281 Nr of Repeats=12 RepeatLength=21 seed=AGGGCCCAAA  
AGGGCCCAAAAATAAAAATCG
>Cbren.WS247_211:84929-85168 Satlength=240 Nr of Repeats=11 RepeatLength=21 seed=TTGGGCCCTC  
TTGGGCCCTCGATTTTTATTT
>Cbren.WS247_211:113836-114789 Satlength=954 Nr of Repeats=10 RepeatLength=89 seed=TGCTTCCAGC  
TGCTTCCAGCGTGCTGAGCTTGGGGGAAAGTGTAGTCAGTTGGCTCCCGGGATTTTACTAAGCCTGTTTCTTAAAGGGTGTATCCTACG
>Cbren.WS247_211:192241-192641 Satlength=401 Nr of Repeats=23 RepeatLength=10 seed=AACTTCCAGA  
AACTTCCGGA
>Cbren.WS247_211:220168-220928 Satlength=761 Nr of Repeats=10 RepeatLength=75 seed=TGATCGCTCC  
TGATCGCTCCTTTCCAGGCAAAGTCTCAACTGAAGTGAATCAGTCAAAAGTCTACGTTGGAAACGCAATCGTGGA
>Cbren.WS247_211:222345-223216 Satlength=872 Nr of Repeats=10 RepeatLength=87 seed=TTTTTCTGGC  
TTTTTCTGGCTCGGACTCTAGATTGATGTATTTCGATCGAAAAAGTCTCCAGAAAAGTACAACTATCCCCCTCCCCTCCACAGTTGT
>Cbren.WS247_212:147564-149022 Satlength=1459 Nr of Repeats=19 RepeatLength=18 seed=GGTATGGGAA  
GGTATGGGAATTATTTTG
>Cbren.WS247_212:194696-197971 Satlength=3276 Nr of Repeats=56 RepeatLength=52 seed=TGGATTAGGG  
TGGATTAGGGAAAGGGCAACGTACAGCTACCTGCTGCCATTTACCCAGGATG
>Cbren.WS247_213:17136-17420 Satlength=285 Nr of Repeats=13 RepeatLength=15 seed=GGTCCCCGAT  
GGTCCCCGATATTTG
>Cbren.WS247_213:45272-45714 Satlength=443 Nr of Repeats=20 RepeatLength=18 seed=AGATATCGGC  
AGATATCGGCCAAAAAAA
>Cbren.WS247_214:10683-12047 Satlength=1365 Nr of Repeats=22 RepeatLength=35 seed=TACTGTACCT  
TACTGTAGCTGGCTTCCTGCCTATCCTACCAGGAT
>Cbren.WS247_214:135497-135726 Satlength=230 Nr of Repeats=10 RepeatLength=20 seed=GACCGTGATT  
GACCGTGATTTTAAATTCGA
>Cbren.WS247_214:158467-159042 Satlength=576 Nr of Repeats=32 RepeatLength=19 seed=TTTGGGCCGA  
TTTGGGCCAATTTGGGCCA
>Cbren.WS247_214:170750-171189 Satlength=440 Nr of Repeats=12 RepeatLength=23 seed=AAGCCTAAAA  
AAGCCTAAAAAGGCCTAGTTTAC
>Cbren.WS247_216:8-898 Satlength=891 Nr of Repeats=33 RepeatLength=27 seed=ACACACGCAC  
ACACACGCACTGTCGATTTTTAGGGGC
>Cbren.WS247_216:3316-7623 Satlength=4308 Nr of Repeats=79 RepeatLength=27 seed=AGGGGCACAC  
AGGGGCACACACGCACTGTTGATTTTT
>Cbren.WS247_216:26355-28774 Satlength=2420 Nr of Repeats=14 RepeatLength=172 seed=GCTATCTCAC  
GCTATCTCACAGGTAAAATCAATTTTTATGCATATAAGTTGCCATTCCAACAGCTCGTCTGCCCAAGGAATTCTTACAATCCGCCTCAGAATAGTTTCAAGAACCCTCAAAAAAGCCAAAAAGTGATGGTCACGGAATGGCGATTCCGAGTGTTTCATGTTAAATAAAACAG
>Cbren.WS247_217:10267-11238 Satlength=972 Nr of Repeats=16 RepeatLength=60 seed=CCTCAAAAGT  
CCTCAAAAGTTTAAGAAAAAGTGACCAAAAAAATTCTGGTCATTTTTTCAAATCAAAATA
>Cbren.WS247_217:11292-14231 Satlength=2940 Nr of Repeats=152 RepeatLength=16 seed=AAATCTGGCC  
AAATCTGGCCGACAGG
>Cbren.WS247_217:16437-21137 Satlength=4701 Nr of Repeats=171 RepeatLength=16 seed=AAATCTGGCC  
AAATCTGGCCGACAGG
>Cbren.WS247_217:25883-26658 Satlength=776 Nr of Repeats=16 RepeatLength=10 seed=TACCCGGGTA  
TGCCCGGGTA
>Cbren.WS247_217:28529-29750 Satlength=1222 Nr of Repeats=18 RepeatLength=15 seed=TCGGCCGGTG  
TCGGCCGGTGTTATT
>Cbren.WS247_217:73590-75286 Satlength=1697 Nr of Repeats=41 RepeatLength=41 seed=AAGTCAGATA  
AAGTCAGATAGGACTTTCGTTCAGAAAGGCCTATTTGACCA
>Cbren.WS247_217:82478-85126 Satlength=2649 Nr of Repeats=64 RepeatLength=41 seed=AAGTCAGATA  
AAGTCAGATAGAACTTTTGTTCAGGAAGGCCTATTTGACCA
>Cbren.WS247_218:120873-121324 Satlength=452 Nr of Repeats=10 RepeatLength=18 seed=ATTCCCATAC  
ATTCCCATACCCAAAATA
>Cbren.WS247_219:33720-34393 Satlength=674 Nr of Repeats=22 RepeatLength=16 seed=TCCAGATGTC  
TCCAGTTGTCCGGATT
>Cbren.WS247_219:101271-102181 Satlength=911 Nr of Repeats=10 RepeatLength=90 seed=GTCTTCCACT  
GTCTTCCACTGGAACTACTGGACAGTCGATGCATGAATTCGTGACTGGAAACTGGAATAGTGCTCCATCGATTGGTATGGACTTTGGAAT
>Cbren.WS247_219:141324-141744 Satlength=421 Nr of Repeats=12 RepeatLength=39 seed=CAGGCCTATT  
CAGGCCTATTCGGGCTGCTCCAGGACAATTCAAACTAAA
>Cbren.WS247_220:24012-24422 Satlength=411 Nr of Repeats=31 RepeatLength=12 seed=TTAGGCTTAG  
TTAGGCTTAGGC
>Cbren.WS247_220:29389-29513 Satlength=125 Nr of Repeats=10 RepeatLength=12 seed=TTAGGCTTAG  
TTAGGCTTAGGC
>Cbren.WS247_221:109201-109477 Satlength=277 Nr of Repeats=19 RepeatLength=10 seed=AACTTCTAGA  
AACTTCTAGA
>Cbren.WS247_222:282-572 Satlength=291 Nr of Repeats=22 RepeatLength=11 seed=TAAGCCTAGC  
TAAGCCTAGCC
>Cbren.WS247_222:34855-37851 Satlength=2997 Nr of Repeats=19 RepeatLength=63 seed=GACGCAGAGA  
GACGCAGAGAAACGAAAATGCCTACGGGTCTGCGCTCTCTACTAGTAGTGACAGCTATTGCGA
>Cbren.WS247_222:74472-74966 Satlength=495 Nr of Repeats=14 RepeatLength=29 seed=GCGGGAATTC  
GCGGGAATTCAAAAATTCGAGAAATTTTG
>Cbren.WS247_223:92469-94592 Satlength=2124 Nr of Repeats=79 RepeatLength=18 seed=GGCCGATATC  
GGCCGATCTCTTTTTTTA
>Cbren.WS247_223:128740-129381 Satlength=642 Nr of Repeats=35 RepeatLength=17 seed=TGTCCATTTG  
TGTCCATTTGTCCATCT
>Cbren.WS247_225:52442-54857 Satlength=2416 Nr of Repeats=13 RepeatLength=185 seed=GATCTGTCAG  
GATCTGTCAGGCAACCGTGCTTCGGAAAGTCACTGGATCTATCTTGTCAGAGATCCTTGACCGGAAGAGCACACGTGCGGACCGGTTGGATGCCGACTGACCCAAGAGGGATGAGTCGAAGACTCATAGTCTGAGGTGTGCCTACACCACACAGCAATGAGACAATTTGGATGCCCAATCACCGC
>Cbren.WS247_226:17-1870 Satlength=1854 Nr of Repeats=61 RepeatLength=30 seed=ATGTATTAGC  
ATGTATTAGCGACCTCACTAATACATGCAG
>Cbren.WS247_226:33760-34970 Satlength=1211 Nr of Repeats=40 RepeatLength=30 seed=CTAATACATG  
CTAATACATGCAGATGTATTAGCGACCTCA
>Cbren.WS247_226:225037-225244 Satlength=208 Nr of Repeats=11 RepeatLength=18 seed=AAATAATTCC  
AAATAATTCCCACACCCA
>Cbren.WS247_227:143811-144250 Satlength=440 Nr of Repeats=14 RepeatLength=29 seed=AATTCAAAAA  
AATTCAAAAATTCAAAAAAATTTGGCGGG
>Cbren.WS247_227:200965-202228 Satlength=1264 Nr of Repeats=24 RepeatLength=21 seed=GATTACTGTA  
GATTATTGTAGTTGTATCTAG
>Cbren.WS247_227:222241-222901 Satlength=661 Nr of Repeats=30 RepeatLength=20 seed=GTTCTAGGCC  
GTTCTAGGCCTTTCTAGAGC
>Cbren.WS247_227:255300-255987 Satlength=688 Nr of Repeats=29 RepeatLength=23 seed=ACTGTAGTTT  
ACTGTAGTTTTTCATCCAGGATT
>Cbren.WS247_227:261360-262214 Satlength=855 Nr of Repeats=17 RepeatLength=12 seed=TGAAAAAAAA  
TGAAAAAAAAAT
>Cbren.WS247_227:262266-262823 Satlength=558 Nr of Repeats=20 RepeatLength=15 seed=CTACAGTACC  
CTACAGTACACCCAG
>Cbren.WS247_228:40266-42839 Satlength=2574 Nr of Repeats=15 RepeatLength=168 seed=GTACTCTCAC  
GTACTCTCACTTCTTCTGAAGTCGTCAAATAACATCCAGAACTGAACAGTTGCTCTAAATTGTTTGGTAATCACCTGATTCTCTCAACAAAGCCGTATCAGAACGGCATCGTGTGGTTTTCCAAGAAAAAGTTCTTGAGGTGTATATTTACTGATGATCCTCCCTCAA
>Cbren.WS247_228:66618-68177 Satlength=1560 Nr of Repeats=25 RepeatLength=62 seed=ACGACTAGAG  
ACGACTAGAGACCGAAGTCTTGAGCCTGTAGTCTGTTAGCAAGGAAACCAGTATGAAGACCT
>Cbren.WS247_228:93039-94537 Satlength=1499 Nr of Repeats=24 RepeatLength=62 seed=CTGTAGTCTG  
CTGTAGTCTGTTAGCAAGGAAACCAAAATAAAGACCTACGACTAGAGACCAAAGTCTAGAGC
>Cbren.WS247_228:128405-130154 Satlength=1750 Nr of Repeats=10 RepeatLength=174 seed=AATACGTTGT  
AATACGTTGTAGTTCATCGTTTTGTGCTGCATTCTCGATTGAAAATTTAATTTTTTAGTCAAAAATCCAAAAATATGACCTTTTTTATCCTGATATATTAGGATTTTAGTCTATTTCTGTCCGCCCTGAAAAAGTTTGTGCTTCTAATGGTCCAGACTTGTGATAATTTGTTTC
>Cbren.WS247_228:133758-137557 Satlength=3800 Nr of Repeats=12 RepeatLength=174 seed=ATAATTTGTT  
ATAATTTGTTTCAATACGTTGTAGTTCATCATTTTGTGCTGCATTCTCGATTGAAAATTTAATTTTTTAGTCAAAAATCCAAAAATATGACTATTTTCTACCTGATATTTTGAGATTTTGGTCTATTTCTGTCCGCCCTGAAAAAGTTTGAGCTTCTAATGATCCAGACTTGTG
>Cbren.WS247_228:135623-141107 Satlength=5485 Nr of Repeats=25 RepeatLength=174 seed=CAGACTTGTG  
CAGACTTGTGATAATTTGTTTCAATACGTTGTAGTTCATCATTTTGTGCTGCATTCTCGATTGAAAATTTAATTTTTTAGTCAAAAATCCAAAAATATGACTATTTTCTACCTGATATTTTGAGATTTTGGTCTATTTCTGTCCGCCCTGAAAAAGTTTGAGCTTCTAATGATC
>Cbren.WS247_228:151078-151790 Satlength=713 Nr of Repeats=32 RepeatLength=22 seed=AGGTCATGAC  
AGGTCATGACCTAGAAAAAATT
>Cbren.WS247_228:151825-152045 Satlength=221 Nr of Repeats=18 RepeatLength=12 seed=AGGCTTAGGC  
AGGCTTAGGCTT
>Cbren.WS247_228:158581-159637 Satlength=1057 Nr of Repeats=18 RepeatLength=39 seed=GGTTACTAAC  
GGTTACTAACCTGCAAGATTTTTTTCTGATTTTCTAGCA
>Cbren.WS247_228:178927-179306 Satlength=380 Nr of Repeats=29 RepeatLength=12 seed=TTAGGCTTAG  
TTAGGCTTAGGC
>Cbren.WS247_230:138211-141812 Satlength=3602 Nr of Repeats=19 RepeatLength=170 seed=TCTCCAATCT  
TCTCCAATCTTTTCGTGAGATTTTTTGTATTCTCACTCACAAGACCATAATTCTGCTCATACTACCTGTTTTCCTCCTATTTTTTGCCTTTGGAGATGTTCCAGTATTTCATGGGTGAAGTGTGTGGGAGAGCATTACTAACCATCATTTTCGACATTTTCGAATGAAAT
>Cbren.WS247_230:178694-183293 Satlength=4600 Nr of Repeats=114 RepeatLength=40 seed=GTAGTGACGT  
GTAGTGACGTAGGGACGTAGGCACGTAGGCTCGTAGGCAT
>Cbren.WS247_230:187290-196918 Satlength=9629 Nr of Repeats=30 RepeatLength=170 seed=TGCTCATACT  
TGCTCATACTACCTGTTTTTCTCCTTTTTTTTGCTTTTGGAGATGTTCCAGTATTTCATGGGTGAAGTGTGTGGGAGGGCATTACTAACCATCATTTTCGACATTTTCGAATGAAATTCTCCAATCTTTTCGTGGGATTTTTTGCATACTCACTCAGAAGACCATAATTC
>Cbren.WS247_231:37728-39036 Satlength=1309 Nr of Repeats=17 RepeatLength=19 seed=TTGGGCCGAT  
TTGGGCCGATCTAGGGTGT
>Cbren.WS247_231:83200-84636 Satlength=1437 Nr of Repeats=11 RepeatLength=127 seed=ATAGTCGGCG  
ATAGTCGGCGAGCGCCTGGAGCATTTCATTCGACCTAATATTCCGAACCTCATCCGGCCTCGCCGGCTATGACACATAAGCGTAGTTGGACCATCCAAGAACATAGGATCCAACCATGATATGTGTG
>Cbren.WS247_231:93467-95364 Satlength=1898 Nr of Repeats=11 RepeatLength=86 seed=GCCAGAAAAA  
GCCAGAAAAAACAACTGTGGAGGGGGAGGGGTAGTTGTACTTTTCTAGAGACTTTTTCGATCGAAATACATCAATCTAGAGTCCGA
>Cbren.WS247_231:141511-143681 Satlength=2171 Nr of Repeats=35 RepeatLength=50 seed=TTCTTCGGAA  
TTCTTCGGAAGCTACGTCAGTTATAACTTCTCCCTCTAGGACTGATCTGC
>Cbren.WS247_233:108689-108913 Satlength=225 Nr of Repeats=10 RepeatLength=20 seed=AAATCGTGGA  
AAATCGTGGACCGAAAAAAA
>Cbren.WS247_234:77984-78462 Satlength=479 Nr of Repeats=14 RepeatLength=14 seed=GGAAGTCGGA  
GGAAGTCGGAAGCC
>Cbren.WS247_234:96414-96770 Satlength=357 Nr of Repeats=14 RepeatLength=25 seed=AAAAAATTAG  
AAAAAATTAGGTCATGACCTAGAAA
>Cbren.WS247_234:164366-164886 Satlength=521 Nr of Repeats=15 RepeatLength=24 seed=GGTCATGACC  
GGTCATGACCCAGAAAAAAAATTA
>Cbren.WS247_235:56112-56828 Satlength=717 Nr of Repeats=42 RepeatLength=10 seed=ACAAAACGCA  
ACAAAACGCA
>Cbren.WS247_235:126665-126865 Satlength=201 Nr of Repeats=12 RepeatLength=16 seed=GTTTCGAAAT  
GTTTCGAAATGTCGCG
>Cbren.WS247_236:34220-34683 Satlength=464 Nr of Repeats=10 RepeatLength=27 seed=GGACCACCAG  
GGACCACCAGGACAACCAGGACCAGAC
>Cbren.WS247_236:353848-354183 Satlength=336 Nr of Repeats=26 RepeatLength=10 seed=TCTGGAAGTT  
TCTAGAAGTT
>Cbren.WS247_237:29500-29924 Satlength=425 Nr of Repeats=24 RepeatLength=16 seed=CGACATTTCG  
CGACATTTCGAAACCA
>Cbren.WS247_237:33082-33300 Satlength=219 Nr of Repeats=13 RepeatLength=16 seed=CGACATTTCG  
CGACATTACGAAACTA
>Cbren.WS247_237:80340-80589 Satlength=250 Nr of Repeats=17 RepeatLength=10 seed=GTTTCTGGAA  
GTTTCTGGAA
>Cbren.WS247_238:7972-8527 Satlength=556 Nr of Repeats=30 RepeatLength=18 seed=GGGAATTATT  
GGGAATTATTTTGGGTAT
>Cbren.WS247_238:167407-168895 Satlength=1489 Nr of Repeats=71 RepeatLength=18 seed=TATGGGAATT  
TATGGGAATTATTTTGGG
>Cbren.WS247_238:168908-169820 Satlength=913 Nr of Repeats=22 RepeatLength=41 seed=TCCTGAACAA  
TCCTGAACAAAAGTCCTATCTGACTTTGGTCAAAAAGGCCT
>Cbren.WS247_238:181505-182294 Satlength=790 Nr of Repeats=19 RepeatLength=41 seed=AGTCCTATCT  
AGTCCTATCTGACTTTGGTCAAATAGGCCCTCCTGAACAAA
>Cbren.WS247_238:200162-204116 Satlength=3955 Nr of Repeats=51 RepeatLength=41 seed=CCTGAACAAA  
CCTGAACAAAAGTCCTATCTGACTTTGGTCAAATAGGCCTT
>Cbren.WS247_238:206020-206330 Satlength=311 Nr of Repeats=10 RepeatLength=30 seed=TAAATTTGGA  
TAAATTTGGATCTAAGGACTCCGTTAGATC
>Cbren.WS247_239:28715-30300 Satlength=1586 Nr of Repeats=34 RepeatLength=10 seed=AACTTCCAGA  
AACTTCTAGA
>Cbren.WS247_239:122215-122945 Satlength=731 Nr of Repeats=12 RepeatLength=22 seed=TTCTAGGCCA  
TTCTAGGCCATTTTTCGAGGGT
>Cbren.WS247_242:195204-195414 Satlength=211 Nr of Repeats=11 RepeatLength=15 seed=ATCGGGGACC  
ATCGGGTACCGAAAA
>Cbren.WS247_242:196597-196911 Satlength=315 Nr of Repeats=14 RepeatLength=30 seed=GGTCCCCGAT  
GGTCCCCGATTTTTCGGGCCACGATTTTTC
>Cbren.WS247_242:223421-224333 Satlength=913 Nr of Repeats=22 RepeatLength=41 seed=GACTTTGGTC  
GACTTTGGTCAAATAGGCCTTCCTGAACAAAAGTCCTATCT
>Cbren.WS247_242:227678-229980 Satlength=2303 Nr of Repeats=38 RepeatLength=41 seed=TGACTTTGGT  
TGACTTTGGTCAAAAAGGCCTTCCTGAACAAAAGTCCTATC
>Cbren.WS247_243:117071-119067 Satlength=1997 Nr of Repeats=95 RepeatLength=17 seed=ATTGACAAAG  
ATTGACAAAGTTGGGTA
>Cbren.WS247_245:126002-126599 Satlength=598 Nr of Repeats=13 RepeatLength=45 seed=TTGGTTGTGG  
TTGGTTGTGGTGGATGGAGATCAGAATGTTCAGGTCGATGGTTTC
>Cbren.WS247_245:132919-134954 Satlength=2036 Nr of Repeats=20 RepeatLength=27 seed=ACTGAATTTT  
ACTGATTTTCGAGAAAATTTCGCAAAA
>Cbren.WS247_245:139993-140723 Satlength=731 Nr of Repeats=16 RepeatLength=45 seed=AACCATCGAC  
AACCATCGACCTGCACTTCTGATGCTCCAATCACCACAACCAAGA
>Cbren.WS247_245:166170-169558 Satlength=3389 Nr of Repeats=53 RepeatLength=45 seed=CCACAACCAA  
CCACAACCAAGGAACCATCGGCCTGCACTTCTGATGCTCCAATCA
>Cbren.WS247_245:175286-177177 Satlength=1892 Nr of Repeats=11 RepeatLength=171 seed=AGAGCGAGAT  
AGAGCGAGATTTGTGAGAAATTCCGAGAAATGAGCCTTCGAAACACGTATACCTGATTTTTGAGAAAATTTCGCAAAAACTGAATTTTGTTCGTTCAATATAGTTTAATCGGTATTGATCTGTTTCGATAACGCTAACGTTGGCTTCTCCGATCGTGTTCGAACTGAATCG
>Cbren.WS247_248:99893-100763 Satlength=871 Nr of Repeats=12 RepeatLength=69 seed=AAGCCAAAAG  
AAGCCAAAAGTAGAACCTGGAAAAGCAACCGCGGGGGGTGGTCACCCTTTCCTGATTCACTCTCGACCG
>Cbren.WS247_248:104585-105438 Satlength=854 Nr of Repeats=36 RepeatLength=12 seed=CTTAGGCTTA  
CTTAGGCTTCCA
>Cbren.WS247_248:108705-109363 Satlength=659 Nr of Repeats=17 RepeatLength=42 seed=TTAGGCTTAG  
TTAGGCTTAGGCTTAGGTGTCACCCCAATCTTAGGCTTCAAC
>Cbren.WS247_248:113447-118903 Satlength=5457 Nr of Repeats=26 RepeatLength=169 seed=GTTCCACCAC  
GTTCCACCACAATATGAAAAAATGTAACACGGTGTTTTTGACGCATTGGACACAATCCGAACCCTCATTAACATCCCATTCTGATGATTCACTTGCAGATGCAAAAATCAAGAGAAATCAGTAGTGCAGGCAGCGAGCAGACAGAAATGTCAAATAAAGTTTTGATATC
>Cbren.WS247_251:72100-72404 Satlength=305 Nr of Repeats=15 RepeatLength=10 seed=TTTCTGGAAG  
TTTCTAGAAG
>Cbren.WS247_251:93680-94046 Satlength=367 Nr of Repeats=23 RepeatLength=11 seed=CAGAAACTTC  
CAGAAAATTCT
>Cbren.WS247_251:111663-112166 Satlength=504 Nr of Repeats=10 RepeatLength=19 seed=GTGTCCTTTC  
GTGTCCTTTCAACAATTGA
>Cbren.WS247_252:0-4219 Satlength=4220 Nr of Repeats=20 RepeatLength=169 seed=TTGCAGATGC  
TTGCAGATGCAAAAATAAAGAGAAATCAGTAGTGCAGGCAGCGAGCAGACAGAAATGTCAAATAAAGTTTTGATATCGTTTCACCACAATATGAAAAGATGTAACACGGTGTTTTTAACGCATTGGACACAATCCGAACCCTCATTAACATCCCATCCTGATGATTCAC
>Cbren.WS247_252:9741-15602 Satlength=5862 Nr of Repeats=25 RepeatLength=169 seed=ATCAGTAGTG  
ATCAGTAGTGCAGGCAGCGAGCAGACCGAAATGTCAAATAAAGTTTTGATATCGTTTCACCACAATATGAAAAGATGTAACACGGTGTTTTTAACGCATTGGACACAATCCGAACCCACATTAACATCCCGTTCTGATGATTCACTTGCAGATGCAAAAATCAAGAGAA
>Cbren.WS247_252:135580-140287 Satlength=4708 Nr of Repeats=66 RepeatLength=52 seed=GCAACGTATA  
GCAACGTATAGCTACCTGCTGCCATTTTGACAAGTAATGGATTAGGAAAATC
>Cbren.WS247_253:47690-48173 Satlength=484 Nr of Repeats=21 RepeatLength=21 seed=CCCCACCATC  
CCCCACCATCCAATATCGGCC
>Cbren.WS247_254:21852-24085 Satlength=2234 Nr of Repeats=15 RepeatLength=145 seed=TGGTATCTTT  
TGGTATCTTTGAAATCAGCATTTCGAGACGGTTCAAAAAAGTATAATCATGACCAGGTTTTGAAGATGTTTTGAATTTTGAATTATGGAATGAAAAATTGGATTTCGACGTATTTCGGTCAGTTTTGAACCTAAAATTATAAAAT
>Cbren.WS247_254:119837-120295 Satlength=459 Nr of Repeats=17 RepeatLength=29 seed=CGGGCCAATT  
CGGGCCAATTTGGGCCATTTTAAACCAAC
>Cbren.WS247_254:128155-130003 Satlength=1849 Nr of Repeats=10 RepeatLength=184 seed=TTGTCAACTA  
TTGTCAACTAATGAATTGCTCAGAATAAAATTGTACTCAATTTGTTAGTTGACAATTTTTCTGTATCTGTCAAGGAAACCGAGATTTAGACCATCAATCCTTCCTATCGCTATTCTGCAAGTGCGCTCTGTTGCTTTTCTGTTCAGAGGCTCATATCTCAATCAGGAAAAACGACATCACAAAG
>Cbren.WS247_254:141536-145733 Satlength=4198 Nr of Repeats=19 RepeatLength=120 seed=CTGACTTTTT  
CTGACTTTTTCCCCTAATTTTAATAAATTGGTGGTTCGAAAGTAGATGCTTCTGTGAGTGGATTGTGAAGTTTCCATCCCTCACTAGAGCCTAAGAGTCTGAAAATCTTCATCTGAAAAG
>Cbren.WS247_255:30658-34779 Satlength=4122 Nr of Repeats=34 RepeatLength=23 seed=GCGCTACGAT  
GCGCTACGATGCTCAACAACGAC
>Cbren.WS247_255:50842-53297 Satlength=2456 Nr of Repeats=25 RepeatLength=25 seed=AATTTTTTTT  
AATTTTTTTTTCTAGGTCTTGACCT
>Cbren.WS247_255:145549-145798 Satlength=250 Nr of Repeats=11 RepeatLength=20 seed=AAAATCACGG  
AAAATCACGGTCCCATCCAC
>Cbren.WS247_255:146879-147148 Satlength=270 Nr of Repeats=12 RepeatLength=20 seed=TGGGACCGTG  
TGGGACCGTGATTTTGAAAG
>Cbren.WS247_256:11835-12139 Satlength=305 Nr of Repeats=14 RepeatLength=21 seed=CCTAACTTCC  
CCTAACTTCCAAAATTGCTGG
>Cbren.WS247_256:12583-13951 Satlength=1369 Nr of Repeats=29 RepeatLength=21 seed=AGTTAGGCCA  
AGTTAGGCCATCTATTTGGGA
>Cbren.WS247_256:28889-29443 Satlength=555 Nr of Repeats=24 RepeatLength=22 seed=AAAAATGGCC  
AAAAATGGCCTAGAAAACCTCT
>Cbren.WS247_257:8360-9178 Satlength=819 Nr of Repeats=28 RepeatLength=29 seed=CGCTGCGTTC  
CGCTGCGTTCCAGCGTTCAAAAGTTTGGA
>Cbren.WS247_257:13460-13902 Satlength=443 Nr of Repeats=15 RepeatLength=29 seed=CGCTGGAACG  
CGCTGGAACGCAGCGTCCAAAACTTTGAA
>Cbren.WS247_257:21026-21316 Satlength=291 Nr of Repeats=12 RepeatLength=24 seed=TCTGTCTATC  
TCTGTCTACCCAAATGTCCGGATG
>Cbren.WS247_257:35446-37230 Satlength=1785 Nr of Repeats=22 RepeatLength=21 seed=AAGTTAGGCC  
AAGTTAGGCCATGATTCTGGG
>Cbren.WS247_257:65172-65456 Satlength=285 Nr of Repeats=13 RepeatLength=21 seed=AGTTAGGCCA  
AGTTAGGCCATCAAGTTCGAA
>Cbren.WS247_258:17321-17818 Satlength=498 Nr of Repeats=26 RepeatLength=10 seed=TCTGGAAGTT  
TCTGGAAGGT
>Cbren.WS247_258:93406-93954 Satlength=549 Nr of Repeats=22 RepeatLength=20 seed=TGTAGAGGCT  
TGTAGAGTCTAAGAGAAGTT
>Cbren.WS247_259:12421-13490 Satlength=1070 Nr of Repeats=12 RepeatLength=28 seed=TTCTGAATTT  
TTCTGAATTTTTGAATTCCCGCCAAAAT
>Cbren.WS247_259:46010-46574 Satlength=565 Nr of Repeats=15 RepeatLength=28 seed=AATTCAAAAA  
AATTCAAAAAATCGTAAGTTTCGGCGGG
>Cbren.WS247_260:4710-4945 Satlength=236 Nr of Repeats=15 RepeatLength=15 seed=CCGAAAAATC  
CCGAAAAATCGCGGC
>Cbren.WS247_260:8526-8879 Satlength=354 Nr of Repeats=14 RepeatLength=30 seed=GGTCCCCGAT  
GGTCCCCGATTTTTCGGGCCGCGATTTTTG
>Cbren.WS247_260:101292-102611 Satlength=1320 Nr of Repeats=10 RepeatLength=19 seed=AATACCCGGG  
AATACCCGGGACCAAAAAA
>Cbren.WS247_261:52248-52568 Satlength=321 Nr of Repeats=18 RepeatLength=20 seed=TGTCTAAGGC  
TGTCTAAGGCTGTCTGACGC
>Cbren.WS247_262:56657-57115 Satlength=459 Nr of Repeats=14 RepeatLength=28 seed=GGGAATTCAA  
GGGAATTCAAATTATCAAAATTTTTGGC
>Cbren.WS247_262:107670-108856 Satlength=1187 Nr of Repeats=25 RepeatLength=28 seed=TCCCGCCAAA  
TCCCGCCAAATTTTTTAAATTTTTGAAT
>Cbren.WS247_263:7902-8272 Satlength=371 Nr of Repeats=28 RepeatLength=12 seed=TGAGCCTGAG  
TGAGCCTGAGTT
>Cbren.WS247_263:63210-63861 Satlength=652 Nr of Repeats=48 RepeatLength=10 seed=ACTTCTAGAA  
ACTTCTAGAA
>Cbren.WS247_265:13535-14057 Satlength=523 Nr of Repeats=39 RepeatLength=10 seed=AACTTCCAGA  
AACTTCTAGA
>Cbren.WS247_265:16180-16393 Satlength=214 Nr of Repeats=12 RepeatLength=10 seed=AACTTCCAGA  
AACTTTCAGA
>Cbren.WS247_265:100299-100930 Satlength=632 Nr of Repeats=12 RepeatLength=21 seed=TGCCAGCCTG  
TGCCAGCCTGACGGGCCTCAG
>Cbren.WS247_265:140819-141009 Satlength=191 Nr of Repeats=15 RepeatLength=10 seed=AGACAGCCTT  
AGACATCCTT
>Cbren.WS247_266:82764-88984 Satlength=6221 Nr of Repeats=196 RepeatLength=27 seed=ACAGTGCGTG  
ACAGTGCGTGTGTGCCCCTAAATATCG
>Cbren.WS247_266:101110-107629 Satlength=6520 Nr of Repeats=152 RepeatLength=27 seed=ACAGTGCGTG  
ACAGTGCGTGTGTGCCCCTAAAAATCG
>Cbren.WS247_266:110295-111051 Satlength=757 Nr of Repeats=25 RepeatLength=27 seed=ACAGTGCGTG  
ACAGTGCGTGTGTGCCCCTAAATATCG
>Cbren.WS247_267:60533-64324 Satlength=3792 Nr of Repeats=16 RepeatLength=55 seed=GATAATGAAA  
GATAATGAAACAAACATGCCTTTGATTATACTCATTCAAACCGTTATGATCAGGA
>Cbren.WS247_268:31042-31301 Satlength=260 Nr of Repeats=15 RepeatLength=12 seed=CCTAAACCTA  
CCTAAACCTAAA
>Cbren.WS247_269:7378-9872 Satlength=2495 Nr of Repeats=15 RepeatLength=169 seed=CTTCCGCTCA  
CTTCCGCTCATGCTATATAGACCTGGACATCAAGAGAGCATTCTCACCAGCCCCTCGTTGAACTCCGGTTCTCGCCCGTTGGTGGTTTATTCTCGTTCAGGTTCTAACAGCTTCTAGTGAATCACAAAGAAGATGTGTTTCACTGTTTGATCTCGATGTTCGATTGTTT
>Cbren.WS247_269:37554-37868 Satlength=315 Nr of Repeats=13 RepeatLength=30 seed=GGTCCCCGAT  
GGTCCCCGATTTTTCGGGCCACGATTTTTC
>Cbren.WS247_269:70008-70950 Satlength=943 Nr of Repeats=11 RepeatLength=85 seed=CTGGGAGACA  
CTGGGAGACAGACGGATCGACAAGCAATCCATAGGCCAAGAACCAGACAAAACAACCTCTCCGGGGTTGGATAAGCTGTAGTTCC
>Cbren.WS247_269:104409-104700 Satlength=292 Nr of Repeats=14 RepeatLength=20 seed=AATGGAGGGC  
AATGGAGGGCCCAAAAATAA
>Cbren.WS247_269:171522-172442 Satlength=921 Nr of Repeats=31 RepeatLength=30 seed=TCAAATAGAA  
TCAAATAGAAATTGACATTGGGCCCTGAAT
>Cbren.WS247_270:85008-86314 Satlength=1307 Nr of Repeats=25 RepeatLength=52 seed=TTGACAGGTA  
TTGACAGGTAATGGATAAGGAAGATACCAACAGGTAGCTATACGTTGCCATT
>Cbren.WS247_271:19102-19784 Satlength=683 Nr of Repeats=30 RepeatLength=21 seed=TCGGATACCA  
TCGGATACCATAGGTGGAAGA
>Cbren.WS247_271:122162-122434 Satlength=273 Nr of Repeats=12 RepeatLength=15 seed=ATCGGGGACC  
ATCGGGGACCGAAAA
>Cbren.WS247_272:29525-29936 Satlength=412 Nr of Repeats=21 RepeatLength=10 seed=CCTTAGACAG  
CCTTAGACAG
>Cbren.WS247_273:50167-53354 Satlength=3188 Nr of Repeats=139 RepeatLength=12 seed=AGTGTTTGAC  
AGTGTTTGACCG
>Cbren.WS247_273:64091-64895 Satlength=805 Nr of Repeats=47 RepeatLength=11 seed=TGTTTGACCG  
TTTTGACCGAG
>Cbren.WS247_273:96380-102686 Satlength=6307 Nr of Repeats=34 RepeatLength=185 seed=TCTTCCGTCT  
TCTTCCGTCTCGCTCTCCAGGCAGCAAGTGCGCTCTGCTGTTTGTTTTAGACGTTTGTATCTCGGTTAGGAATGACGACATCGAAAAGTTGTCAACTAATAAAATGTTAAGTAGATGATTTTGTACAGTTTGTCAGTTGATCAGTTTTTTGTATCTATTAGGGAAACTGAGATATGGAACATCAA
>Cbren.WS247_274:9891-10171 Satlength=281 Nr of Repeats=15 RepeatLength=18 seed=ATGGGAATTA  
ATGGGAATTATTTTGGGT
>Cbren.WS247_274:21876-25461 Satlength=3586 Nr of Repeats=34 RepeatLength=32 seed=ATCCGGACAT  
ATCCGGACATCCAGACATACTGACATCCGGAT
>Cbren.WS247_274:26083-26493 Satlength=411 Nr of Repeats=26 RepeatLength=16 seed=ACATACAGAC  
ACATACTGACATACAG
>Cbren.WS247_274:32636-33150 Satlength=515 Nr of Repeats=32 RepeatLength=16 seed=GTATGTCTGT  
GTATGTCTGTGTGTCT
>Cbren.WS247_274:34799-35945 Satlength=1147 Nr of Repeats=31 RepeatLength=20 seed=TGGCCTAGAA  
TGGCCTAGAATCCCAAGTGG
>Cbren.WS247_274:43298-44466 Satlength=1169 Nr of Repeats=34 RepeatLength=21 seed=CTAGGCCACC  
CTAGGCCACCAATCTCAAACC
>Cbren.WS247_274:53430-55412 Satlength=1983 Nr of Repeats=25 RepeatLength=12 seed=TCTGTATGTC  
TCTGTCTGTCTG
>Cbren.WS247_274:68960-69534 Satlength=575 Nr of Repeats=12 RepeatLength=16 seed=GACATCTGGA  
GACATCTGGACACCTG
>Cbren.WS247_274:70036-70807 Satlength=772 Nr of Repeats=23 RepeatLength=24 seed=TCCGGATGTC  
TCCGGATTCCCGGATGTCCAGGTA
>Cbren.WS247_275:131-5378 Satlength=5248 Nr of Repeats=22 RepeatLength=189 seed=AAAACAGAGC  
AAAACAGAGCCTTTCAATAAAACCAGCAACCAACTTCGTCAGTTTCGTCAGGAATTATGAAGCATTACACAGTCAATTTGGATCCATTCAGAATGGGAAATTGACAAGAGGTTAATCAGGTCAATCAGAAGATAATCCACCGTTTGGATTTCCCATATTTTACTTTCTTCATTGACACTCCGGTCCTAT
>Cbren.WS247_275:38392-39825 Satlength=1434 Nr of Repeats=11 RepeatLength=127 seed=CGCCGACTAT  
CGCCGACTATTCCACTTAGCGTAGTTGGATCCTATGGTCTTGAATGGTCCACCTATGCATAAGTGTCATAGCCGGCGAGACCGGATGAGGTTCAGAGTATCATGTCGGACGGAATGCTCCAGGCGCT
>Cbren.WS247_275:140179-142698 Satlength=2520 Nr of Repeats=15 RepeatLength=163 seed=TAGCATGAGC  
TAGCATGAGCGGAAGGGACAATCAGAGATTAACGAATACTGAAACACATCTTCTTTGTGATTCAGATGAAGCTGTTAGCACTCGAACGAAAATAGACCCCCACCGTATATGACCGAAGTCAAAGGAAGTGATACGAATATTCTCTTTCTTGTTCGAGTCTTTA
>Cbren.WS247_276:5634-7007 Satlength=1374 Nr of Repeats=91 RepeatLength=15 seed=GTCCGGTCTG  
GACCGGTCTGGTGTG
>Cbren.WS247_277:19-749 Satlength=731 Nr of Repeats=26 RepeatLength=24 seed=GACTGAAAAA  
GACTGAAAAAAGGATGTATGGCAG
>Cbren.WS247_277:7194-7524 Satlength=331 Nr of Repeats=18 RepeatLength=15 seed=AAAAATCGGG  
AAATATCGGGGACCG
>Cbren.WS247_277:15278-15601 Satlength=324 Nr of Repeats=17 RepeatLength=15 seed=GGTCCCCGAT  
GGTCCCCGATTTTTG
>Cbren.WS247_277:20549-20749 Satlength=201 Nr of Repeats=10 RepeatLength=19 seed=AGTGGTCCCA  
AGTGGTCCCATGGGAGTTT
>Cbren.WS247_277:45669-46645 Satlength=977 Nr of Repeats=14 RepeatLength=69 seed=AGTTGGATAC  
AGTTGGATACGAAACTGTCCAAAGATTGTGTCGTGAAAAGTTCACCGAGCCAAAGTCAAATTGGACCCA
>Cbren.WS247_278:28-1810 Satlength=1783 Nr of Repeats=11 RepeatLength=160 seed=TTTTCAGTAA  
TTTTCAGTAAAGTCGAAATTTGAAGCAATTTTTCCATTGGCCTGGCGACTTCTAGGATGTTAGGATTGATCATATTCTGCATTGCTAGGTTAATTCTGACCACTTGACACCAATTCCAAGAGCGCCCCACCCAGATTCCAACTTTTAGAAAAATCAAATA
>Cbren.WS247_278:13455-15508 Satlength=2054 Nr of Repeats=13 RepeatLength=160 seed=TGCATTGCTA  
TGCATTGCTAGGTTAATTCTGACCATTTGACACCAATTCCAAGAGCGCCCCACCCAGATTCCAACTTTTAGAAAAATCAAATATTTTCAGTAAAGTCGAAATTTGAAGCAATTTTTACATTGGCCTGGCGACTTCTAGGATGTTAGGATTGATCATATTC
>Cbren.WS247_278:53154-53468 Satlength=315 Nr of Repeats=13 RepeatLength=30 seed=ATCGGGGACC  
ATCGGGGACCGAAATATCGTGGCCCGAAAA
>Cbren.WS247_279:90366-92817 Satlength=2452 Nr of Repeats=158 RepeatLength=15 seed=GGAAATGTCC  
GGAAATGTCCCAGAG
>Cbren.WS247_280:139362-139869 Satlength=508 Nr of Repeats=17 RepeatLength=24 seed=AGGTCATGAC  
AGGTCATGACCTAATTTTTTTTCT
>Cbren.WS247_282:21009-22387 Satlength=1379 Nr of Repeats=12 RepeatLength=10 seed=GGTCTAGGCT  
GGTCTATGCT
>Cbren.WS247_282:65260-66315 Satlength=1056 Nr of Repeats=58 RepeatLength=11 seed=GGGTTTTTTC  
GGTTTTTTTCC
>Cbren.WS247_282:67066-68252 Satlength=1187 Nr of Repeats=19 RepeatLength=18 seed=TTTTCGAAAA  
TTTTCGAAAATGCCCATT
>Cbren.WS247_283:19927-20216 Satlength=290 Nr of Repeats=13 RepeatLength=20 seed=AAAATCACGG  
AAAATCACGGTCCCAAAAAT
>Cbren.WS247_283:21238-22019 Satlength=782 Nr of Repeats=21 RepeatLength=20 seed=TGGGACCGTG  
TGGGACCGTGATTTTATATT
>Cbren.WS247_284:55308-55837 Satlength=530 Nr of Repeats=32 RepeatLength=10 seed=AACTTCCAGA  
AACTTCTAGA
>Cbren.WS247_285:69352-70853 Satlength=1502 Nr of Repeats=15 RepeatLength=93 seed=TCAGATGATT  
TCAGATGATTCATCTGACGACGAAAAGAAACCAGCTATTAAGCCAACGCCGAAAGCAACTCCAGTCGCTGCCAAAAAGAAGGCCGAATCTTCC
>Cbren.WS247_285:151351-153560 Satlength=2210 Nr of Repeats=10 RepeatLength=231 seed=ACACACCGTG  
ACACACCGTGCTGAAAACCTTCAAGATGTTCCACTTTCTCATTCTGTCACATCTTATCCATCTGAATTCAGCTACGAGAAACTGCCAGAGCACGTTGTTCCAGTTGTTGTGGAGGAAACCGAGAAGAAGGATGAGCCATCATTGAAATCCAAGATTACCGGACTCTTCAAGAAGTCATCTGCTCATGCTGACTATCCAATCTCTGAACAATACGATGGACCATTGGAATCA
>Cbren.WS247_287:81042-86254 Satlength=5213 Nr of Repeats=22 RepeatLength=183 seed=AAAGTCACTG  
AAAGTCACTGGATCTATCTTGTCAGAGATCCTTGACCGGAAGAGCACACGTGCGGACCGGTTGGATGCCGACTGACCCAGGAGGGATGTCAAAGGCTCATAGTCTGAGGTGTGCCTACACCACACAGCAATGAGACAATTTGGATGCCCAACCACCGCGATCCGTCAGGCAACCGTGCTTCGG
>Cbren.WS247_288:101986-102540 Satlength=555 Nr of Repeats=16 RepeatLength=27 seed=GGACCACCAG  
GGACCACCCGGACCACCAGGACCACCA
>Cbren.WS247_289:11953-14234 Satlength=2282 Nr of Repeats=22 RepeatLength=15 seed=CAACTACAAC  
CTACTACAACTACGC
>Cbren.WS247_290:59577-60471 Satlength=895 Nr of Repeats=18 RepeatLength=16 seed=GACATCCGGA  
GATATCCGGATATCTG
>Cbren.WS247_292:16-593 Satlength=578 Nr of Repeats=27 RepeatLength=21 seed=TCGGATACCA  
TCGGATACCATAGGTGGAAAT
>Cbren.WS247_292:108273-108781 Satlength=509 Nr of Repeats=34 RepeatLength=12 seed=TTCGGCTTCA  
TTCGGCTTCAGC
>Cbren.WS247_294:209959-212259 Satlength=2301 Nr of Repeats=19 RepeatLength=29 seed=AATTTTTGGA  
AATTTTTGGATTTTTTGAATCCCCACCAA
>Cbren.WS247_295:23653-24044 Satlength=392 Nr of Repeats=25 RepeatLength=10 seed=TCTGGAAGTT  
TCTGGAAGTT
>Cbren.WS247_297:70822-71761 Satlength=940 Nr of Repeats=23 RepeatLength=28 seed=TCCCGCCAAA  
TCCCGCCAAAATTTTAGAATTTTTGAAT
>Cbren.WS247_299:72185-72521 Satlength=337 Nr of Repeats=22 RepeatLength=11 seed=ACTCATGGTG  
ACTCATGGTGG
>Cbren.WS247_301:15919-16239 Satlength=321 Nr of Repeats=13 RepeatLength=24 seed=AGCAATAGCA  
AGCAATAGCAGTTGATCAGCCTGT
>Cbren.WS247_301:35717-36573 Satlength=857 Nr of Repeats=13 RepeatLength=40 seed=TGGGCGGAGC  
TGGGCGGGGCTTAGACTGCAACTCCGCTCCTTTTCGAATG
>Cbren.WS247_301:82843-86732 Satlength=3890 Nr of Repeats=50 RepeatLength=23 seed=GATTACTGTA  
ATTACTGTAGTTTTTGGTCTAGG
>Cbren.WS247_301:82843-88136 Satlength=5294 Nr of Repeats=51 RepeatLength=23 seed=GATTACTGTA  
ATTACTGTAGTTTTTGGTCTAGG
>Cbren.WS247_302:5779-6372 Satlength=594 Nr of Repeats=14 RepeatLength=20 seed=AGGGTGGTGT  
AGAGTGGTGTCTGGCGCCAG
>Cbren.WS247_304:51825-52710 Satlength=886 Nr of Repeats=12 RepeatLength=74 seed=GTACGCAAAC  
GTACGCAAACACACTTTACACGAAATTGCAGAAAATTTGGTTTTGGTACGAATTGTCGTGGGATCTAGCGCCGG
>Cbren.WS247_305:44079-44478 Satlength=400 Nr of Repeats=22 RepeatLength=17 seed=TTTGGGTATG  
TTTGGGTATGGGAATTA
>Cbren.WS247_305:55698-56290 Satlength=593 Nr of Repeats=17 RepeatLength=28 seed=TTGGCGGGAA  
TTGGCGGAAATTCAAATTTTCAAAATTT
>Cbren.WS247_307:106875-107209 Satlength=335 Nr of Repeats=12 RepeatLength=27 seed=TCCTGAACCA  
TCCTGAACCACCTGGAGTTCCTGGACT
>Cbren.WS247_308:64671-64838 Satlength=168 Nr of Repeats=10 RepeatLength=15 seed=CCGAATCAGA  
CCGAATCAGAACGGG
>Cbren.WS247_308:64871-65259 Satlength=389 Nr of Repeats=12 RepeatLength=29 seed=AATGGCCCGA  
AATGGCCCGAATTGGCCCGCTTGGCCCAA
>Cbren.WS247_309:42433-43478 Satlength=1046 Nr of Repeats=14 RepeatLength=16 seed=GAAATCTGAC  
GAAATCTGACGTATAT
>Cbren.WS247_309:97898-99602 Satlength=1705 Nr of Repeats=16 RepeatLength=28 seed=AGGTGGCTCC  
AGGTGGCTCCACTCCTCACAGGTCCCCA
>Cbren.WS247_311:128875-129139 Satlength=265 Nr of Repeats=11 RepeatLength=15 seed=ATCGGGGACC  
ATCGGGTACCGAAAA
>Cbren.WS247_311:130419-130697 Satlength=279 Nr of Repeats=13 RepeatLength=15 seed=GGTCCCCGAT  
GGTCCCCGATTTTTG
>Cbren.WS247_313:2569-3125 Satlength=557 Nr of Repeats=16 RepeatLength=32 seed=AAGTGCGCTC  
AAGTGCGCTCTATTGATAATCTTGAAATCTGC
>Cbren.WS247_313:7132-9436 Satlength=2305 Nr of Repeats=10 RepeatLength=30 seed=TTTGTAGTTT  
TTTGTAGTTTGTAGTCTCTTAGCCTCAGTT
>Cbren.WS247_313:9678-10511 Satlength=834 Nr of Repeats=18 RepeatLength=24 seed=GACATCTGGA  
GATATCTGGACGCTCGAAAATTGA
>Cbren.WS247_313:79854-80400 Satlength=547 Nr of Repeats=15 RepeatLength=20 seed=TGTAGAGGCT  
TGTAGAGGCTTAGTGGGTTT
>Cbren.WS247_313:83700-84253 Satlength=554 Nr of Repeats=17 RepeatLength=18 seed=AGCCTCTACA  
AGCCTCTACAAAATCCTA
>Cbren.WS247_313:106216-106399 Satlength=184 Nr of Repeats=10 RepeatLength=17 seed=CTCATTGACT  
CTCATTGACTACATTTA
>Cbren.WS247_313:171887-172809 Satlength=923 Nr of Repeats=38 RepeatLength=24 seed=GCCCAGAGGC  
GCCCAGAGGCACTCGTGGGAAAAT
>Cbren.WS247_315:648-998 Satlength=351 Nr of Repeats=19 RepeatLength=10 seed=TAAGGCTGTC  
TAAGGATGTC
>Cbren.WS247_315:90926-91590 Satlength=665 Nr of Repeats=30 RepeatLength=20 seed=TTTGGGCCGA  
TTTGAGCCGATTCAGGCCGA
>Cbren.WS247_316:34298-36765 Satlength=2468 Nr of Repeats=13 RepeatLength=15 seed=TTTCGAAACC  
TTTCGAAACCGGACA
>Cbren.WS247_316:75399-75718 Satlength=320 Nr of Repeats=18 RepeatLength=17 seed=AAATAATTCC  
AAATAATTCCCATGCCC
>Cbren.WS247_316:79642-79929 Satlength=288 Nr of Repeats=16 RepeatLength=17 seed=TAATTCCCAT  
TAATTCCCATACCCAAA
>Cbren.WS247_321:74-1112 Satlength=1039 Nr of Repeats=34 RepeatLength=29 seed=GAATTCAAAT  
GAATTCAAATAGAAATTGACATTGGCCCT
>Cbren.WS247_321:26838-27613 Satlength=776 Nr of Repeats=15 RepeatLength=51 seed=ATAACTTTAC  
ATAACTTTACCCCTTTAGGACTGATCTGCTTCTTCTGAAGCTACGTCGGTT
>Cbren.WS247_321:101330-101800 Satlength=471 Nr of Repeats=28 RepeatLength=10 seed=CAGCCTTAGA  
CAGTCTTAGA
>Cbren.WS247_321:150603-151545 Satlength=943 Nr of Repeats=16 RepeatLength=39 seed=TCTGTTCCTC  
TCTGTTCCTCTTAAAGGATCTGACTACTTTAGAATTTTG
>Cbren.WS247_322:26613-27708 Satlength=1096 Nr of Repeats=43 RepeatLength=20 seed=TACAGTAACC  
TACAGTAAGCTCAAAAAAGC
>Cbren.WS247_323:87680-87955 Satlength=276 Nr of Repeats=15 RepeatLength=18 seed=CATACCCAAA  
CATACCCAAAATAATTCC
>Cbren.WS247_324:50215-52614 Satlength=2400 Nr of Repeats=42 RepeatLength=12 seed=CGAAGAGGAA  
CGAAGAGGAACC
>Cbren.WS247_325:59001-63672 Satlength=4672 Nr of Repeats=18 RepeatLength=180 seed=TTTTTCTTAA  
TTTTTCTTAAAATGAAGCAATCGCTAAGATAATTCGGGGATATTTTCCCCAGTGGCTGTAGTGTCAAAAAAACATAATTTGAGCCCTGAGAAATGCCTAGTTAGGGCTGTGCAGCCAGGAATGCAAAAACGAAAATCCCAGTAGAAGTGGGATATAGGGTAAAATTTTGATGAATCACAA
>Cbren.WS247_325:102187-104265 Satlength=2079 Nr of Repeats=12 RepeatLength=170 seed=ACTGGAACAT  
ACTGGAACATCTAGAAAGGCAAAAAATAGGAGAAAAACAGGTAGTATGAGCAGAATTATGGTCTTGTGAGTGAGTATACAAAAAATCTCACGAAAAGATTGGAGACCTTCATTCGAAAATGTCGAAAATGATGGTTAGTAATGCTCTCCCACACACTTCACCCATGAAAT
>Cbren.WS247_329:37475-39774 Satlength=2300 Nr of Repeats=16 RepeatLength=143 seed=TCCGTAGATC  
TCCGTAGATCAAAAATAAAAATATTGAGAACCTGGTCATGATTATACTTTTCTGAAACGTCTCGAACTGCTGAATTCAAAGATACCAGTTTCATGATTTTAAGTTCAAAACTAGCCGGAAAACGTTGAAATTCGAATTTTAAT
>Cbren.WS247_330:74-5685 Satlength=5612 Nr of Repeats=35 RepeatLength=160 seed=CAGATTCCAA  
CAGATTCCAACTTTTAGAAAAATCGAATTTTTTCAGTAGATTCGAAAATTCGAGATTTTTTTGCATTGTCCTGGCGGCAGCAGAATCGTTTGAACTGTGCATATTATGCATTGCCAGACTATTTCTGACCATTTGACATCAATTTTGAGTGTGCGCCACT
>Cbren.WS247_331:64172-66540 Satlength=2369 Nr of Repeats=14 RepeatLength=218 seed=GGACTTGAAA  
GGACTTGAAATCAGGGAATTATTGATTTAGTTTTTAGAAGCTTCTCAATTTTAACAGAATGATCAGATCAAATGATTCGTATAGACAGTGCATGTAAAGACGCTGGTCGTTGCTCAAAAAGCCCCGGCCCCCCGTCGGGAAGAGACAGAATTCACATACAACTGACTAATAAACCGCTCAATACAGACCGCCCCATTAAAATTATAAAAGGATGAAAG
>Cbren.WS247_331:77317-78132 Satlength=816 Nr of Repeats=47 RepeatLength=10 seed=GACCGGACCA  
GACCGGACCA
>Cbren.WS247_333:31986-32298 Satlength=313 Nr of Repeats=22 RepeatLength=10 seed=TCTGGAAGTT  
TCTAGAAGTT
>Cbren.WS247_333:88314-90564 Satlength=2251 Nr of Repeats=13 RepeatLength=169 seed=CCATCCGAGC  
CCATCCGAGCCCTCACAAACGTCTTGTTCTTCTGTTGCAGCCGGGAATGCCAAAATCAAGATATACGTGTAGTACAGGCAACCAGCAAACATGAATGTGGTTTATAGTTTCGATATCGGTCTACAACGGTTGTCACGATTCCGACACGGTCTATGAAGCAAATTAAACA
>Cbren.WS247_336:16399-16625 Satlength=227 Nr of Repeats=10 RepeatLength=20 seed=AAATCGTGGA  
AAATCGTGGACCGAAAAAAA
>Cbren.WS247_336:17187-17485 Satlength=299 Nr of Repeats=16 RepeatLength=18 seed=CACGAGATGC  
CACGAGATGCAGAAGCTC
>Cbren.WS247_336:71031-71771 Satlength=741 Nr of Repeats=42 RepeatLength=18 seed=TTTGGGTATG  
TTTGGGTATGGGAATTAT
>Cbren.WS247_336:93624-94013 Satlength=390 Nr of Repeats=17 RepeatLength=20 seed=AAAATCACGG  
AAAATCACGGTCCCAAAAAT
>Cbren.WS247_336:94573-95312 Satlength=740 Nr of Repeats=13 RepeatLength=18 seed=CCACGTCCAC  
CCACGTCCACTGTTTCCA
>Cbren.WS247_336:102448-102838 Satlength=391 Nr of Repeats=17 RepeatLength=20 seed=TGGGACCGTG  
TGGGACCGTGATTTTAAATT
>Cbren.WS247_336:136452-137163 Satlength=712 Nr of Repeats=29 RepeatLength=25 seed=TTTTTCTAGG  
TTTTTCTAGGTCATAACCTAATTTT
>Cbren.WS247_337:45226-45519 Satlength=294 Nr of Repeats=15 RepeatLength=15 seed=ATCGGGGACC  
ATCGGAGACCGAAAA
>Cbren.WS247_337:46644-46854 Satlength=211 Nr of Repeats=13 RepeatLength=15 seed=CCCCGATTTT  
CCCCGATATTTGGGT
>Cbren.WS247_338:15155-17244 Satlength=2090 Nr of Repeats=18 RepeatLength=28 seed=TTTTGGCGGG  
TTTTGGCGGGAATTCAAATTATCAAAAT
>Cbren.WS247_340:21382-22860 Satlength=1479 Nr of Repeats=17 RepeatLength=19 seed=TTTTTTTTTG  
TTTTTTTTTGGGCCCTCCT
>Cbren.WS247_341:83415-83723 Satlength=309 Nr of Repeats=13 RepeatLength=22 seed=TCCTCTCCAG  
TCCTCTCCAGGACAGGTTGGTG
>Cbren.WS247_342:43414-44432 Satlength=1019 Nr of Repeats=12 RepeatLength=84 seed=GGTTGTTTTG  
GGTTGTTTTGTCTGGTTCTTGGCTGTAGATTGCTTGTCAATCTGTTTGTCTCCCAGAGAACTACAGCTTATCCAACCCCGGAGC
>Cbren.WS247_342:48180-50135 Satlength=1956 Nr of Repeats=18 RepeatLength=84 seed=GTTGTTTTGT  
GTTGTTTTGTCTGGTTCTTGGCTGTAGATTGCTTGTCAATCTGTTTGTCTCCCAGAGAACTACAGCTTATCCAACCCCGGAGCG
>Cbren.WS247_342:85453-86201 Satlength=749 Nr of Repeats=29 RepeatLength=26 seed=CATGACCTAA  
CATGACCTAAATTTTTTTTTCTAGGC
>Cbren.WS247_344:95530-96112 Satlength=583 Nr of Repeats=16 RepeatLength=20 seed=GGCAAGTTGC  
GGCACGTTGCCAGACAAATC
>Cbren.WS247_344:104368-105308 Satlength=941 Nr of Repeats=18 RepeatLength=28 seed=TTGAATTTGC  
TTGAATTTGCGCGTAACTTACGAAATAT
>Cbren.WS247_345:135512-137889 Satlength=2378 Nr of Repeats=35 RepeatLength=52 seed=CCTAATCCAT  
CCTAATCCATATCCAGGGTAAATGCCAACAGGTAGCTATACGTTGCCATTTC
>Cbren.WS247_345:169070-169652 Satlength=583 Nr of Repeats=11 RepeatLength=52 seed=CAGGTAGCTA  
CAGGTAGCTATACGTTGCCCTTTCCCTAATCCATTACCTGGGTAAATGGCAG
>Cbren.WS247_345:169708-172208 Satlength=2501 Nr of Repeats=124 RepeatLength=15 seed=CCAGAGGGAA  
CCAGAGGGAAATGTC
>Cbren.WS247_347:4232-5224 Satlength=993 Nr of Repeats=23 RepeatLength=11 seed=TTATCGATAA  
TTATCGATAAA
>Cbren.WS247_348:59988-60576 Satlength=589 Nr of Repeats=10 RepeatLength=20 seed=ATTTTTTTTT  
ATTTTTTTTTTGGGCCCTTG
>Cbren.WS247_348:69012-69383 Satlength=372 Nr of Repeats=22 RepeatLength=16 seed=ACCATGACCT  
ACCATGACCTTTTTTA
>Cbren.WS247_350:71730-71986 Satlength=257 Nr of Repeats=12 RepeatLength=21 seed=CTATAGCAGT  
CTATAGCAGTTGATACAACAC
>Cbren.WS247_352:33046-34640 Satlength=1595 Nr of Repeats=14 RepeatLength=22 seed=AAATTCCAGA  
AAATTCCAGATTTTCAGACGAA
>Cbren.WS247_352:98446-98920 Satlength=475 Nr of Repeats=16 RepeatLength=30 seed=AAGTTGCCCA  
AAGTTGCCCAATGCTCGGCAAGCAAAAGAC
>Cbren.WS247_355:7654-8194 Satlength=541 Nr of Repeats=30 RepeatLength=10 seed=GACCGGACCA  
GACCGGACCG
>Cbren.WS247_358:7540-9388 Satlength=1849 Nr of Repeats=128 RepeatLength=14 seed=ATCGGAATTG  
ATCGGAATTGGTGA
>Cbren.WS247_358:22021-22529 Satlength=509 Nr of Repeats=13 RepeatLength=18 seed=GGAGTAGTAT  
GGAGTAGTATTTGGTGCC
>Cbren.WS247_358:60220-60986 Satlength=767 Nr of Repeats=53 RepeatLength=14 seed=AATCGGAATT  
AATCGGAATTGGTG
>Cbren.WS247_358:61019-61566 Satlength=548 Nr of Repeats=22 RepeatLength=25 seed=ACCTAGAAAA  
ACCTAGAAAAAAAAATTAGGTCATG
>Cbren.WS247_359:10-2427 Satlength=2418 Nr of Repeats=11 RepeatLength=174 seed=AAGCTCAAAC  
AAGCTCAAACTTTTTCAGGGCGGACAGAAATAGACCAAAACCCGAAAGTATTAGGATGAAAAGGGTCATATTTTTGGATTTTTGACTAAAAAATTAATTTTCCAATCAAGAATACAGCACGAAATGATGAACTACAACGTATTGAAACAAATTAACACTTTTCTGGACCATTAG
>Cbren.WS247_359:10763-13524 Satlength=2762 Nr of Repeats=19 RepeatLength=146 seed=ATTTCAGAAT  
ATTTCAGAATTTTCGGTTCAAAACTAGCTGAAAAACGTAAAAAATCGAATTTTAAGACAAAACTGAAAAACCGAAAAATTCTTCAAAACCTGGTCATGATTATACTTTTTTGAACCGTCTCGATATGCTGAATTCAAAAAATACCG
>Cbren.WS247_359:29478-29771 Satlength=294 Nr of Repeats=12 RepeatLength=30 seed=GGTCCCCGAT  
GGTCTCCGATTTTTCGGACCACGATTTTTC
>Cbren.WS247_360:31-689 Satlength=659 Nr of Repeats=16 RepeatLength=42 seed=TTAGGCTTAG  
TTAGGCTTAGGCTTAGGTGTCAACTCAATCTTAGGCTTCAAC
>Cbren.WS247_360:68731-69172 Satlength=442 Nr of Repeats=14 RepeatLength=14 seed=GGAAGTCGGA  
GGAAGTCGGAAGTA
>Cbren.WS247_361:176992-177256 Satlength=265 Nr of Repeats=12 RepeatLength=15 seed=ATCGGGGACC  
ATCGGGTACCGAAAA
>Cbren.WS247_365:36875-37050 Satlength=176 Nr of Repeats=15 RepeatLength=11 seed=AAATCGTCTA  
AAATCGTCTAT
>Cbren.WS247_368:67338-67788 Satlength=451 Nr of Repeats=10 RepeatLength=16 seed=TTTCGAAACC  
TTTCGAAACCCAGACA
>Cbren.WS247_368:93142-96030 Satlength=2889 Nr of Repeats=90 RepeatLength=23 seed=AAACCATGAC  
AAGCCATGACCTTTTTGTTTCTG
>Cbren.WS247_368:107659-108374 Satlength=716 Nr of Repeats=26 RepeatLength=23 seed=AACCATGACC  
AACCATGACCTTTTTGTTTCTAA
>Cbren.WS247_368:109460-109802 Satlength=343 Nr of Repeats=13 RepeatLength=23 seed=AAAAGGTCAT  
AAAAGGTCATGGTTTTAGAAACA
>Cbren.WS247_368:109807-112033 Satlength=2227 Nr of Repeats=42 RepeatLength=52 seed=TAGGGAAAGG  
TAGGGAAAGGGCAACGTATAGCTACCTGCTGGCCTTTACCCAGATAATGGAT
>Cbren.WS247_370:18402-19253 Satlength=852 Nr of Repeats=47 RepeatLength=18 seed=TTCCCATACC  
TTCCCATACCCAAAACAA
>Cbren.WS247_370:23396-23795 Satlength=400 Nr of Repeats=22 RepeatLength=18 seed=TTTGGGTATG  
TTTGGGTATGGGAATTAT
>Cbren.WS247_370:37117-37537 Satlength=421 Nr of Repeats=23 RepeatLength=18 seed=TTCCCATACC  
TTCCCATACCCAAAACAA
>Cbren.WS247_370:48943-49392 Satlength=450 Nr of Repeats=34 RepeatLength=10 seed=AAAAAAATCG  
AAAAAAATCG
>Cbren.WS247_374:21-2656 Satlength=2636 Nr of Repeats=71 RepeatLength=28 seed=GGATGTCTGT  
GGATGTCTGTTAGGATATCTGAGTATCC
>Cbren.WS247_374:4345-7870 Satlength=3526 Nr of Repeats=112 RepeatLength=28 seed=ACAGACATCC  
ACAGACATCCGGAAATTCAGATATTCTA
>Cbren.WS247_374:11529-12837 Satlength=1309 Nr of Repeats=15 RepeatLength=28 seed=GATGTCTGTT  
GATGTCTGTTAGTATATCTTAATGTCCA
>Cbren.WS247_375:62966-63249 Satlength=284 Nr of Repeats=19 RepeatLength=10 seed=AACTTCCAGA  
AACTTCCAGG
>Cbren.WS247_376:63186-63532 Satlength=347 Nr of Repeats=24 RepeatLength=14 seed=TCAATAATCA  
TCAATAGTCAATAA
>Cbren.WS247_377:43472-45645 Satlength=2174 Nr of Repeats=47 RepeatLength=30 seed=CTGGAGCTGG  
CTGGAGCTGGTGCAGGTGTCTCTTCTGCTG
>Cbren.WS247_380:282-721 Satlength=440 Nr of Repeats=26 RepeatLength=16 seed=ACCATGACCT  
ACCATGACCTTTTTTA
>Cbren.WS247_380:6158-6457 Satlength=300 Nr of Repeats=17 RepeatLength=16 seed=AACCATGACC  
AACCATGATCTTTCTT
>Cbren.WS247_380:35706-36261 Satlength=556 Nr of Repeats=32 RepeatLength=16 seed=AAGGTCATGG  
AAGGTCATGGTTGAAA
>Cbren.WS247_380:69069-69739 Satlength=671 Nr of Repeats=22 RepeatLength=30 seed=ACTCTAAATT  
ACTCTAAATTTGGACCTAAGCACTCCACTA
>Cbren.WS247_381:160954-163690 Satlength=2737 Nr of Repeats=15 RepeatLength=160 seed=TTTTTGCATT  
TTTTTGCATTGTCCTGGCGGCAGCAGAATCGTTTGAACTGTGCATATTATGCATTGCTAGACTACTTCTGACCATTTGACATCAATTTTGAGTGTGCCCCGTCTGGATTCCAACTATTGGAAAAATCGAATTTTTTCAGTAGAATCGAAAATTCAAGATT
>Cbren.WS247_381:168531-171104 Satlength=2574 Nr of Repeats=11 RepeatLength=160 seed=TTTTTGCATT  
TTTTTGCATTGTCCTGGCGGCAGCAGAATCGTTTGAACTGTGCATATTATGCATTGCTAGACTGTTTCTGACCATTTGACATCAATTTTGAGTGTGCGCCACTCAGATTCCAACTTTTAGAAAAATCGAATTTTTTCAGTAGAATCGAAAATTCAAGATT
>Cbren.WS247_383:26867-27179 Satlength=313 Nr of Repeats=11 RepeatLength=20 seed=AGCGGCTTAG  
AGCGGCTTAGAAAGGTTAGG
>Cbren.WS247_383:51399-56584 Satlength=5186 Nr of Repeats=37 RepeatLength=10 seed=GACAGCCTAA  
GACAGCCTAA
>Cbren.WS247_383:73360-74211 Satlength=852 Nr of Repeats=15 RepeatLength=24 seed=TGGTGGGCAA  
TGGTGGGCAAGTTGCCGGAGGTCT
>Cbren.WS247_384:49754-50506 Satlength=753 Nr of Repeats=37 RepeatLength=20 seed=AGGCCATATT  
AGGCCATATTTTGAAAAGTT
>Cbren.WS247_384:49764-51940 Satlength=2177 Nr of Repeats=35 RepeatLength=20 seed=TTGAAAAGTT  
TTGAAAAGTTAGGCCATATT
>Cbren.WS247_384:60563-61113 Satlength=551 Nr of Repeats=27 RepeatLength=20 seed=GAAAAGTTAG  
GAAAAGTTAGGCCATATTTT
>Cbren.WS247_384:71677-72906 Satlength=1230 Nr of Repeats=27 RepeatLength=28 seed=TTCAAAAATT  
TTCAAAAATTCAAAAATTTTGGGGGGAA
>Cbren.WS247_384:74175-75043 Satlength=869 Nr of Repeats=21 RepeatLength=20 seed=AGACTAGATC  
AGACTAGATCAGGCCAGATT
>Cbren.WS247_387:72107-72865 Satlength=759 Nr of Repeats=44 RepeatLength=17 seed=AATGTCCGGA  
AATGTCCGGATTGTCCA
>Cbren.WS247_388:10103-11079 Satlength=977 Nr of Repeats=14 RepeatLength=69 seed=TTTTGTAGAG  
TTTTGTAGAGGCAAGGTTTGTAGTTTGTAGCCTTAACCTCTACAAACTGTTGCGCCGGGGCGGCAGGCA
>Cbren.WS247_393:38787-39851 Satlength=1065 Nr of Repeats=69 RepeatLength=15 seed=CCAGAGGGAA  
CCAGAGGGAATTGTC
>Cbren.WS247_393:46877-47415 Satlength=539 Nr of Repeats=30 RepeatLength=10 seed=TCTAGAAGTT  
TCTGGAAGTT
>Cbren.WS247_394:32-1062 Satlength=1031 Nr of Repeats=51 RepeatLength=20 seed=GCATAGGGCC  
GCATAGGGCCAAAATATGAA
>Cbren.WS247_394:13322-13587 Satlength=266 Nr of Repeats=16 RepeatLength=15 seed=CCGAAAAATC  
CCGAAAAATCGGGGA
>Cbren.WS247_399:67883-68342 Satlength=460 Nr of Repeats=19 RepeatLength=16 seed=GATGTCCAGA  
GATGTCCAGATGTCAG
>Cbren.WS247_403:2599-3868 Satlength=1270 Nr of Repeats=16 RepeatLength=10 seed=TTTTCTGAAA  
TTTTTGAAAT
>Cbren.WS247_403:50305-51106 Satlength=802 Nr of Repeats=16 RepeatLength=10 seed=TTTTCTGAAA  
TTTTTGAAAT
>Cbren.WS247_410:18117-18410 Satlength=294 Nr of Repeats=12 RepeatLength=30 seed=GGTCCCCGAT  
GGTCCCCGATTTTTCGGGCCCCTATTTTTG
>Cbren.WS247_410:94743-95067 Satlength=325 Nr of Repeats=15 RepeatLength=21 seed=AATGGAGGGC  
AATGGAGGGCCCAAAAATAAA
>Cbren.WS247_410:95485-96044 Satlength=560 Nr of Repeats=10 RepeatLength=21 seed=TTTTTGGGCC  
TTTTTGGGCCCTTGATTTTTA
>Cbren.WS247_411:65302-66064 Satlength=763 Nr of Repeats=47 RepeatLength=16 seed=TCTCGGCCAG  
TCTCGGCCAGATTTCC
>Cbren.WS247_412:68619-68881 Satlength=263 Nr of Repeats=10 RepeatLength=12 seed=GCTCCGGCTC  
GCTCCGGCTCCG
>Cbren.WS247_413:48669-49096 Satlength=428 Nr of Repeats=17 RepeatLength=25 seed=AAAAATTAGG  
AAAAATTAGGTCATGACCTAGAATT
>Cbren.WS247_413:121327-121715 Satlength=389 Nr of Repeats=27 RepeatLength=12 seed=TCAGGCTCAG  
TCAGGCTCAGGC
>Cbren.WS247_416:71821-72529 Satlength=709 Nr of Repeats=25 RepeatLength=10 seed=TTAGGCTGTC  
TTAGGCTGTC
>Cbren.WS247_416:79398-79758 Satlength=361 Nr of Repeats=27 RepeatLength=10 seed=CCTTAGACAG  
CCTTAGACAG
>Cbren.WS247_417:35331-35624 Satlength=294 Nr of Repeats=13 RepeatLength=15 seed=ATCGGGGACC  
ATCGGGGACCGAAAA
>Cbren.WS247_418:42414-42676 Satlength=263 Nr of Repeats=10 RepeatLength=28 seed=AATTTTTGAA  
AATTTTTGAATTTCTGAATTCTCACCGA
>Cbren.WS247_421:16749-18396 Satlength=1648 Nr of Repeats=15 RepeatLength=10 seed=TTCCAGAAAC  
TTCCAGAAAC
>Cbren.WS247_424:79065-81124 Satlength=2060 Nr of Repeats=50 RepeatLength=30 seed=AAATCTATGC  
AAATCTATGCGCTTTAGAACCACAAACTCA
>Cbren.WS247_424:90746-92473 Satlength=1728 Nr of Repeats=35 RepeatLength=30 seed=TTGAGTTTGT  
TTGAGTTTGTGGTTCTAAAGCGCATAGAGT
>Cbren.WS247_425:88-4219 Satlength=4132 Nr of Repeats=123 RepeatLength=20 seed=ATGACCGAGT  
ATGACCGAGTGTTTGACCGA
>Cbren.WS247_425:21998-23768 Satlength=1771 Nr of Repeats=109 RepeatLength=16 seed=AAATCTGGCC  
AAATCTGCCCGAGAGA
>Cbren.WS247_425:111226-111798 Satlength=573 Nr of Repeats=27 RepeatLength=19 seed=CCGAACGGCC  
CCGAACGACCTAAATCGGT
>Cbren.WS247_428:120-438 Satlength=319 Nr of Repeats=17 RepeatLength=10 seed=TTCTGGAAGT  
TTCTAGAAGT
>Cbren.WS247_430:141634-141814 Satlength=181 Nr of Repeats=13 RepeatLength=10 seed=GGTCTGGTCC  
GGTCTGGTCA
>Cbren.WS247_432:47099-47715 Satlength=617 Nr of Repeats=15 RepeatLength=12 seed=GAGAGAGAGG  
GAGAGAGAGGGG
>Cbren.WS247_435:9573-9786 Satlength=214 Nr of Repeats=14 RepeatLength=10 seed=AACTTCCAGA  
AACTTCCAGA
>Cbren.WS247_436:19389-20400 Satlength=1012 Nr of Repeats=68 RepeatLength=10 seed=GGTCCGGCCT  
GGTCCGGCCT
>Cbren.WS247_437:0-619 Satlength=620 Nr of Repeats=38 RepeatLength=12 seed=ATGTCCAGAG  
ATGTCCAGAGGA
>Cbren.WS247_437:15614-16541 Satlength=928 Nr of Repeats=60 RepeatLength=15 seed=TGGGACATTT  
TGGGACATTTCCCTC
>Cbren.WS247_437:46806-47485 Satlength=680 Nr of Repeats=22 RepeatLength=20 seed=AGACAGACAT  
AGACAGACATCCGGATACAC
>Cbren.WS247_440:112539-114273 Satlength=1735 Nr of Repeats=65 RepeatLength=18 seed=ATGGGAATTA  
ATGGGAATTATTTTGGGT
>Cbren.WS247_445:43609-43946 Satlength=338 Nr of Repeats=10 RepeatLength=14 seed=TACAAACTAC  
TACAAACTACAAAC
>Cbren.WS247_445:72199-72471 Satlength=273 Nr of Repeats=20 RepeatLength=10 seed=TTCTCTCTCT  
TCTCTCTCTC
>Cbren.WS247_450:18385-18638 Satlength=254 Nr of Repeats=11 RepeatLength=16 seed=CGGTCCACGA  
CGGTCCACGATTTTTT
>Cbren.WS247_450:75227-77287 Satlength=2061 Nr of Repeats=13 RepeatLength=160 seed=GCAAAAAAAT  
GCAAAAAAATCTTGAATTTTCGATTCTACTGAAAAAATTCGATTTTTCTAAAAGTTGGAATCTGGACGGGGCGCTTTTAATTTTGGTGTCAAATGGTCAGAATTAATCTGGAAATGCATGATATGGTCAATTCTAACATCCCAGAAGTCGCCAGGATAAT
>Cbren.WS247_451:28270-30621 Satlength=2352 Nr of Repeats=123 RepeatLength=20 seed=GGTCCGGTCT  
GGTCCGGTCTAGTCCGGCCT
>Cbren.WS247_452:12333-16913 Satlength=4581 Nr of Repeats=20 RepeatLength=174 seed=TTTTTAGTCA  
TTTTTAGTCAAAAATCCAAAAATATGACTATTTTCTACTTGATATTTTAGGATTTTGGTCTATTTCTGCCCGCCCTGAAAAAGTTTGAGCTTCTAATGGTCCAGACTTGTGATAATTTGTTTCAATACGTTGAAGTTCATCATTTTGTGCTGTTTTCTCGATTGAAAAATTAAG
>Cbren.WS247_453:40575-40809 Satlength=235 Nr of Repeats=14 RepeatLength=16 seed=CAGTTCTATT  
CAGTTCTATTTTGTAG
>Cbren.WS247_466:89542-89761 Satlength=220 Nr of Repeats=11 RepeatLength=17 seed=CTCATTGACT  
CTCATTGACTACATTTA
>Cbren.WS247_466:90163-90346 Satlength=184 Nr of Repeats=10 RepeatLength=17 seed=AGTCAATGAG  
AGTCAATGAGACTTTGC
>Cbren.WS247_467:15424-15857 Satlength=434 Nr of Repeats=36 RepeatLength=10 seed=AACTTCTAGA  
AACTTCCAGA
>Cbren.WS247_472:29235-29549 Satlength=315 Nr of Repeats=13 RepeatLength=30 seed=ATCGGGGACC  
ATCGGGGACCGAAAAATCGTGGCCCGAAAA
>Cbren.WS247_473:31617-32373 Satlength=757 Nr of Repeats=46 RepeatLength=10 seed=TTCTAGAAGT  
TTCTAGAAGG
>Cbren.WS247_476:13784-16118 Satlength=2335 Nr of Repeats=14 RepeatLength=166 seed=TTGTTCTTGA  
TTGTTCTTGATCATCCACCTAAGCTCCCTAACAGTACTCCCATCCAAACCCTTCCCAACTTCAAAAACTCTAGCTTCTTTCCGAGCTTCTTTTTTCCCAAGAATAATCCAGTTAGCTAGGCGGCAGGATCGAGTGGAAACACTCCTTTTTGGCGTATGTGACTTGG
>Cbren.WS247_476:43788-55908 Satlength=12121 Nr of Repeats=49 RepeatLength=166 seed=ACAGTACTCC  
ACAGTACTCCCATCCAAACCCTTCCCAACTTCAAAAACTCTAGCTTCTTTCCGAGCTTCTTTTTTCTCAAGAATAATCCAGTTAGCTAGGCGGCAGGATCAAGTGGAAACACTCCTTTTTGGCGTATGTGACTTGGTTGTTCTTGATCATTTACCTAAGCTCCCTA
>Cbren.WS247_476:77305-83464 Satlength=6160 Nr of Repeats=30 RepeatLength=165 seed=TTTCCGAGCT  
TTTCCGAGCTTCTTTTTTCTCAAGAATAATCCAGTTAGCTAGGCGGCAGGATCGAGTGGAAACACTCCTTTTTGGCGTGTGTGACTTGGTTGTTCTTGATTTCAACATCAGCTCTTAGACAGTACTCCCATCCAAACCCTTCCCAATTTCAAAAGCTCTAGCTTA
>Cbren.WS247_478:3964-4634 Satlength=671 Nr of Repeats=20 RepeatLength=30 seed=TAAGCCTAAA  
TAAGCCTAAATCTATACCTAAGCCGGGGTC
>Cbren.WS247_480:107571-109592 Satlength=2022 Nr of Repeats=50 RepeatLength=30 seed=GTATTAGCGA  
GTATTAGCGAGTCTCCTAATACCTTTTTGG
>Cbren.WS247_485:0-5040 Satlength=5041 Nr of Repeats=27 RepeatLength=160 seed=TTTTTTTGCA  
TTTTTTTGCATTGTCCTGGCGGCAGCAGAATCGTTTGAACTGAGTATATTATGAATTGCCAGAGTATTTCTGACCATTTGACATCAATTTTGAGTGTGCGCCACTCAGATTCCAACTTTTAGAAAAATCGAATTTTTTCAGTAGAATCGAAAATTCAAGA
>Cbren.WS247_486:18146-18370 Satlength=225 Nr of Repeats=11 RepeatLength=10 seed=GTTTCTGGAA  
GTTTCTGGAA
>Cbren.WS247_491:1208-2139 Satlength=932 Nr of Repeats=62 RepeatLength=10 seed=AACTTCTAGA  
AACTTCCAGA
>Cbren.WS247_494:42419-43268 Satlength=850 Nr of Repeats=42 RepeatLength=21 seed=TTTTTATCCG  
TTTTTATCCTTTTTACCTCCC
>Cbren.WS247_499:3475-3688 Satlength=214 Nr of Repeats=10 RepeatLength=21 seed=AAGTTAGGCC  
AAGTTAGGCCATCAGTTTAAA
>Cbren.WS247_499:7756-10225 Satlength=2470 Nr of Repeats=46 RepeatLength=21 seed=AAAGTTAGGC  
AAAGTTAGGCCATCAATTTAG
>Cbren.WS247_502:22105-23385 Satlength=1281 Nr of Repeats=78 RepeatLength=11 seed=TCATGGTGGA  
TCATGGTGGAC
>Cbren.WS247_513:43932-45124 Satlength=1193 Nr of Repeats=89 RepeatLength=12 seed=CTTCGGCTTC  
CTTCGGCTTCAC
>Cbren.WS247_521:24254-24847 Satlength=594 Nr of Repeats=23 RepeatLength=20 seed=CGGCCTAAAT  
CGGACTAAATCGGTCCGAAT
>Cbren.WS247_521:25744-27619 Satlength=1876 Nr of Repeats=15 RepeatLength=117 seed=GTAATTTTTT  
GTAATTTTTTTGGTGTTTTATGGTTATTTTATAAAAACGTGCAAGATCATATGAGACAGTTCCGAGTACCAATCAAAAATCTGCGAAATTAAAGGAGACTTCGTTCTTTTTGAAACT
>Cbren.WS247_523:701-1543 Satlength=843 Nr of Repeats=16 RepeatLength=52 seed=AGGTAGCTAT  
AGGTAGCTATACGTTGCCATTTTGACAGGTAATGGATTAGGAAGATACCAAT
>Cbren.WS247_525:34597-34855 Satlength=259 Nr of Repeats=11 RepeatLength=20 seed=AAATCGTGGA  
AAATCGTGGACCGAAAAAAA
>Cbren.WS247_525:48405-54031 Satlength=5627 Nr of Repeats=176 RepeatLength=20 seed=CAAACACTCG  
CAAACACTCGGTCATTCGGT
>Cbren.WS247_532:7780-8080 Satlength=301 Nr of Repeats=20 RepeatLength=19 seed=CCAGAAACTT  
CTAGAAACTTCCAGAGCTC
>Cbren.WS247_532:45914-46310 Satlength=397 Nr of Repeats=26 RepeatLength=10 seed=AACTTCTAGA  
AACTTCTAGA
>Cbren.WS247_532:48379-48515 Satlength=137 Nr of Repeats=11 RepeatLength=12 seed=GGCTCAGGCT  
GGCTCAGGCTCA
>Cbren.WS247_535:21689-22284 Satlength=596 Nr of Repeats=34 RepeatLength=15 seed=GGCCTGGTCC  
GGCCTGATCCGGTCC
>Cbren.WS247_535:25007-25690 Satlength=684 Nr of Repeats=27 RepeatLength=20 seed=GCCTGGTCCG  
GCCTGGTCCGATCCGGTCTG
>Cbren.WS247_537:14819-15565 Satlength=747 Nr of Repeats=14 RepeatLength=12 seed=TCCGCTTCCG  
TCCGCTTCCGCT
>Cbren.WS247_541:23722-24185 Satlength=464 Nr of Repeats=18 RepeatLength=15 seed=CATTTCGAAA  
CATTTCGAAATCGGA
>Cbren.WS247_543:45016-45489 Satlength=474 Nr of Repeats=22 RepeatLength=10 seed=TCTGGAAGTT  
TCTAGAAGTT
>Cbren.WS247_545:33747-34138 Satlength=392 Nr of Repeats=25 RepeatLength=10 seed=TCTGGAAGTT  
TCTAGAAGTT
>Cbren.WS247_546:15436-15925 Satlength=490 Nr of Repeats=31 RepeatLength=10 seed=CTGGAAGTTT  
CTAGAAGTTT
>Cbren.WS247_550:10580-10858 Satlength=279 Nr of Repeats=17 RepeatLength=16 seed=GATAGACAGA  
GATAGACAGATAGACA
>Cbren.WS247_550:42223-42755 Satlength=533 Nr of Repeats=16 RepeatLength=29 seed=TTTCTAGGCC  
TTTCTAGGCCACCGAATCAAAATTTTTAG
>Cbren.WS247_550:43481-45227 Satlength=1747 Nr of Repeats=18 RepeatLength=29 seed=TGGCCTAGAA  
TGGCCTAGAAACCCAAATTGTTGATTTGA
>Cbren.WS247_551:13869-14471 Satlength=603 Nr of Repeats=38 RepeatLength=10 seed=AACTTCCAGA  
AACTTCTAGA
>Cbren.WS247_551:32706-32949 Satlength=244 Nr of Repeats=11 RepeatLength=15 seed=GGTCCCCGAT  
GGTCCCCTATTTTTG
>Cbren.WS247_551:47615-47959 Satlength=345 Nr of Repeats=14 RepeatLength=30 seed=AAATCGGGGA  
AAATCGGGGACCGAAAAATAGCGGCACGAA
>Cbren.WS247_551:52383-52623 Satlength=241 Nr of Repeats=15 RepeatLength=15 seed=AAAATCGGGG  
AAAATCGGAGACCGA
>Cbren.WS247_551:52696-54491 Satlength=1796 Nr of Repeats=12 RepeatLength=30 seed=TCCCCGATTT  
TCCCCGATTTTTCGGGCCGCGATTTTTCGG
>Cbren.WS247_553:250-736 Satlength=487 Nr of Repeats=14 RepeatLength=28 seed=CGGACATACA  
CGGACATACAGACACACAGATGGACATC
>Cbren.WS247_554:11459-12020 Satlength=562 Nr of Repeats=16 RepeatLength=12 seed=TCCGCTTCCG  
TCCGCTTCCGCT
>Cbren.WS247_554:40799-41514 Satlength=716 Nr of Repeats=26 RepeatLength=27 seed=TTTGGCGGGA  
TTTGGCGGGAATTCAAATTTCGAAAAT
>Cbren.WS247_554:40758-43025 Satlength=2268 Nr of Repeats=26 RepeatLength=27 seed=AATTTTGAAA  
AATTTTGAAAATTTTGGCGGGAATTCA
>Cbren.WS247_555:28959-30254 Satlength=1296 Nr of Repeats=14 RepeatLength=28 seed=AAATTTTGAA  
AAATTTTGAAAATTCGAATTTCCGCCAA
>Cbren.WS247_557:10-1926 Satlength=1917 Nr of Repeats=11 RepeatLength=174 seed=CATTAGAAGC  
CATTAGAAGCTCAAACTTTTTCAGGGCGGACAGAAATAGTCCAAAATCCTAAAATATCAGGTAGAAAATAGTCATATTTTTGGATTTTTGACTAAAAAATTAATTTTTCAATCGAGAATGCAGCACAAAGTGATGAACTACAACGTATTGAAACAAATTATCACAAGTCTGGAC
>Cbren.WS247_559:18251-18674 Satlength=424 Nr of Repeats=14 RepeatLength=23 seed=GCCTAAAAAG  
GCCTAAAAAGGCCTAGTCTGCAA
>Cbren.WS247_561:29667-30761 Satlength=1095 Nr of Repeats=21 RepeatLength=52 seed=TGTCAAAATG  
TGTCAAAATGCCAACAGGTAGCTATACGTTGCCATCTTCCTAATCCATTACC
>Cbren.WS247_563:55035-55269 Satlength=235 Nr of Repeats=14 RepeatLength=16 seed=TGAGAGCCTG  
TGAGAGCCTGAGAGCA
>Cbren.WS247_563:69478-70021 Satlength=544 Nr of Repeats=15 RepeatLength=16 seed=TGTCTGTATG  
TGTTTGTATGTCCGGA
>Cbren.WS247_564:25197-25407 Satlength=211 Nr of Repeats=13 RepeatLength=15 seed=AAAATCGGGG  
AAAATCGGAGACCGA
>Cbren.WS247_564:29416-29850 Satlength=435 Nr of Repeats=29 RepeatLength=10 seed=TTCTAGAAGT  
TTCTAGAAGT
>Cbren.WS247_564:56273-56566 Satlength=294 Nr of Repeats=13 RepeatLength=15 seed=AAATCGGGGA  
AAATCGGGGACCGAA
>Cbren.WS247_568:2-199 Satlength=198 Nr of Repeats=11 RepeatLength=17 seed=TCCAAATGTC  
TCCAAATGTCCGGATTG
>Cbren.WS247_568:20902-22048 Satlength=1147 Nr of Repeats=15 RepeatLength=18 seed=GGGTATGGGA  
GGGTATGGGAATTATTTT
>Cbren.WS247_570:75501-77594 Satlength=2094 Nr of Repeats=18 RepeatLength=103 seed=TTGGATGCCC  
TTGGATGCCCAACCACCGCGATCTGTCAGGCAACGTGCTTCGGAAGGTCACTGGATCTATCTTGTCAGAGATCCTTGATCGAAAGAGCACACGTGCGGACCGG
>Cbren.WS247_577:22995-23493 Satlength=499 Nr of Repeats=35 RepeatLength=10 seed=CCAGAAACTT  
CTAGAAACTT
>Cbren.WS247_578:17417-17747 Satlength=331 Nr of Repeats=16 RepeatLength=20 seed=AGTTAGGCCA  
AGTTAGGCCATTTTCTGAAA
>Cbren.WS247_578:38427-38999 Satlength=573 Nr of Repeats=27 RepeatLength=20 seed=CCTAACTTTT  
CCTAACTTTTCGAAATATGG
>Cbren.WS247_578:39445-39755 Satlength=311 Nr of Repeats=14 RepeatLength=20 seed=TTAGGCCATA  
TTAGGCCATATTTCGAAAAG
>Cbren.WS247_581:27469-29213 Satlength=1745 Nr of Repeats=23 RepeatLength=22 seed=ATTTTGGCCT  
ATTTTGGCGTTAAAATTCTCCT
>Cbren.WS247_581:52445-52628 Satlength=184 Nr of Repeats=10 RepeatLength=17 seed=CTCATTGACT  
CTCATTGACTACATTTA
>Cbren.WS247_585:13482-15602 Satlength=2121 Nr of Repeats=44 RepeatLength=10 seed=AGGCTGTCTT  
AGGCTGTCTA
>Cbren.WS247_585:20373-21005 Satlength=633 Nr of Repeats=30 RepeatLength=10 seed=TCTGGAAGTT  
TCTAGAAGTT
>Cbren.WS247_585:23526-24143 Satlength=618 Nr of Repeats=20 RepeatLength=10 seed=AGCCTAAGAC  
AGCCTTAGAC
>Cbren.WS247_586:4471-5003 Satlength=533 Nr of Repeats=18 RepeatLength=33 seed=CTATTTTCTC  
CTATTTTCTCAAGCGCTACTGGGTGTTCGACTG
>Cbren.WS247_587:47589-48142 Satlength=554 Nr of Repeats=31 RepeatLength=11 seed=AGGCTTAGGC  
AGGGTTAGGCG
>Cbren.WS247_587:55963-56463 Satlength=501 Nr of Repeats=21 RepeatLength=19 seed=GCCTAAACCT  
GCCTAAACCCAAGGGTAAG
>Cbren.WS247_588:29941-30476 Satlength=536 Nr of Repeats=16 RepeatLength=16 seed=CAGATAGACA  
CAGATAGACAGATAGA
>Cbren.WS247_588:37080-37453 Satlength=374 Nr of Repeats=10 RepeatLength=40 seed=GGATGTCCAG  
GGATGTCCGGATGTCCAGGAATCTGTCTGTCTGTACTCCA
>Cbren.WS247_595:52272-53900 Satlength=1629 Nr of Repeats=14 RepeatLength=20 seed=TTCAGAGCTG  
TTCAGAGCTGTTTAGGGCAT
>Cbren.WS247_597:7230-7433 Satlength=204 Nr of Repeats=10 RepeatLength=21 seed=CAAATTTTTT  
CAAATTTTTTTCGGGATTTTT
>Cbren.WS247_604:7125-7330 Satlength=206 Nr of Repeats=13 RepeatLength=15 seed=CCGAAAAATC  
CCGAAAAATAGCGGC
>Cbren.WS247_604:8728-8918 Satlength=191 Nr of Repeats=11 RepeatLength=15 seed=GATTTTTCGG  
GATTTTTCGGTCCCC
>Cbren.WS247_608:22803-23089 Satlength=287 Nr of Repeats=18 RepeatLength=12 seed=GCAGAAGCAG  
GCAGCAGCAGAA
>Cbren.WS247_609:10800-11631 Satlength=832 Nr of Repeats=40 RepeatLength=10 seed=AAAGCCTTAG  
ACAGCCTTAG
>Cbren.WS247_610:25259-25629 Satlength=371 Nr of Repeats=17 RepeatLength=20 seed=GGCCTAACTT  
GGCCTAACTTTTCAAAATAT
>Cbren.WS247_611:19407-19817 Satlength=411 Nr of Repeats=20 RepeatLength=20 seed=AAAGTTAGGC  
AAAGTTAGGCCATATTTCGA
>Cbren.WS247_611:29826-30076 Satlength=251 Nr of Repeats=12 RepeatLength=20 seed=AAAGTTAGGC  
AAAGTTAGGCCATATTTTGA
>Cbren.WS247_611:45348-46177 Satlength=830 Nr of Repeats=32 RepeatLength=19 seed=GGCCGATTTG  
GGCCGATTTAGACCGAATA
>Cbren.WS247_615:43524-44061 Satlength=538 Nr of Repeats=19 RepeatLength=28 seed=TTTGAATTCC  
TTTGAATTCCCGCCAAAAATTTTGAAAG
>Cbren.WS247_617:43469-44120 Satlength=652 Nr of Repeats=32 RepeatLength=20 seed=GGCCTAACTT  
GGCTTAACTTTTCGAAATAT
>Cbren.WS247_618:33-1027 Satlength=995 Nr of Repeats=46 RepeatLength=20 seed=TGAAATTTGT  
TGAAATTTGTGCCTCAAATC
>Cbren.WS247_618:10870-11668 Satlength=799 Nr of Repeats=32 RepeatLength=25 seed=ATTAGGTCAT  
ATTAGGTCATGACCTAGAGAAGAAA
>Cbren.WS247_618:23074-28228 Satlength=5155 Nr of Repeats=51 RepeatLength=28 seed=AATTCAAAAA  
AATTCAAAAATTCTAAAAATTTGGCGGG
>Cbren.WS247_618:50570-52201 Satlength=1632 Nr of Repeats=22 RepeatLength=22 seed=TAGAGATTTT  
AGAGATTTTTGCGCCTCAAAAT
>Cbren.WS247_619:51412-51701 Satlength=290 Nr of Repeats=13 RepeatLength=20 seed=AAAATCACGG  
AAAATCACGGTCCCAAAAAT
>Cbren.WS247_620:362-1042 Satlength=681 Nr of Repeats=34 RepeatLength=10 seed=ATGGTCTAGA  
ATGGTCTAGA
>Cbren.WS247_620:24657-25250 Satlength=594 Nr of Repeats=14 RepeatLength=27 seed=AAGTCCGATC  
AAGTCCGATCCGGTCTATTTCGTCCCA
>Cbren.WS247_620:25934-26644 Satlength=711 Nr of Repeats=31 RepeatLength=20 seed=AAAAGTTAGG  
AAAAGTTAGGCCATATTTTA
>Cbren.WS247_620:29090-30200 Satlength=1111 Nr of Repeats=50 RepeatLength=20 seed=GAAAAGTTAG  
GAAAAGTTAGGCCATATTTT
>Cbren.WS247_620:35309-36077 Satlength=769 Nr of Repeats=37 RepeatLength=20 seed=TTAGGCCATA  
TTAGGCCATATTTTGAAAAG
>Cbren.WS247_622:8179-8879 Satlength=701 Nr of Repeats=31 RepeatLength=20 seed=GCCGGGCCTA  
GCGGGCCTATGCCGAAGCTG
>Cbren.WS247_626:10541-10716 Satlength=176 Nr of Repeats=10 RepeatLength=15 seed=CCGAAAAATC  
CCGAAAAATCGGGGA
>Cbren.WS247_626:11919-12173 Satlength=255 Nr of Repeats=13 RepeatLength=15 seed=GGTCCCCGAT  
GGTCCCCGATATTTG
>Cbren.WS247_626:22218-24384 Satlength=2167 Nr of Repeats=19 RepeatLength=18 seed=AGGCTAGTCA  
AGGCTAGTCAGGTTAGTC
>Cbren.WS247_626:33124-33378 Satlength=255 Nr of Repeats=18 RepeatLength=12 seed=TCTATCTGTC  
TCTATCTGACTG
>Cbren.WS247_628:2163-4093 Satlength=1931 Nr of Repeats=12 RepeatLength=160 seed=GCCAGGACAA  
GCCAGGACAATGCAAAAAAATCTTGAATTTTCGAATCAACTGAAAAAATTCGATTTTTCTAAAAGTTGGAATCTGAGTGGGGCACACTCAAAATTGATGTCAAATGGTCAGAAATACTCTGGCAATTCATAATGTGCACAGTTCAAACGATTCTGCTGCC
>Cbren.WS247_630:44498-45081 Satlength=584 Nr of Repeats=30 RepeatLength=17 seed=AAATTTCAAA  
AAATTTCAAAACTTTTT
>Cbren.WS247_631:20090-22946 Satlength=2857 Nr of Repeats=67 RepeatLength=10 seed=GGTCTGGTCC  
GGTCTGGTCC
>Cbren.WS247_637:0-788 Satlength=789 Nr of Repeats=57 RepeatLength=10 seed=TCTGGAAGTT  
TCTAGAAGTT
>Cbren.WS247_646:50845-51757 Satlength=913 Nr of Repeats=23 RepeatLength=41 seed=AGAAAATTTC  
AGAAAATTTCAACGGTTACTTAGGAAATTTTCCGGGTTCCC
>Cbren.WS247_651:10819-11292 Satlength=474 Nr of Repeats=22 RepeatLength=15 seed=ATCGGGGACC  
ATCGGGGACCGAAAA
>Cbren.WS247_651:12487-12747 Satlength=261 Nr of Repeats=12 RepeatLength=15 seed=CCCCGATTTT  
CCCCGATTTTTCGGT
>Cbren.WS247_652:11996-12303 Satlength=308 Nr of Repeats=16 RepeatLength=15 seed=TACTGTAGCT  
TACTGTAGCTAAGAT
>Cbren.WS247_653:13-779 Satlength=767 Nr of Repeats=34 RepeatLength=21 seed=TCGGATACCA  
TCGGATACCATAGGTGGAAGA
>Cbren.WS247_653:3561-3820 Satlength=260 Nr of Repeats=11 RepeatLength=20 seed=TCGGTCCACG  
TCGGTCCACGATTTTTTTTC
>Cbren.WS247_654:7102-7694 Satlength=593 Nr of Repeats=19 RepeatLength=18 seed=GCTAGTCAGG  
GCTAGTCAGGCTGATCAG
>Cbren.WS247_655:21194-21725 Satlength=532 Nr of Repeats=19 RepeatLength=11 seed=TTTTCAGATT  
TTTTCAGATTG
>Cbren.WS247_657:23733-24093 Satlength=361 Nr of Repeats=11 RepeatLength=20 seed=TTTGATCTAC  
TTTGATCTACCAGCCTATGT
>Cbren.WS247_657:26260-26779 Satlength=520 Nr of Repeats=22 RepeatLength=19 seed=GTTGAGTCTA  
GTGAGTCTAAGGAATAGCA
>Cbren.WS247_657:38344-38738 Satlength=395 Nr of Repeats=11 RepeatLength=32 seed=GAAACCGCGA  
GAAACCGCGACATTTCGTAACCGAGACATTCC
>Cbren.WS247_657:45401-47258 Satlength=1858 Nr of Repeats=18 RepeatLength=10 seed=ACGGCCTTCC  
ACGGCCTTCC
>Cbren.WS247_660:32-738 Satlength=707 Nr of Repeats=57 RepeatLength=12 seed=CTAAGCCTAA  
CTAAGCCTAAGC
>Cbren.WS247_666:5898-6900 Satlength=1003 Nr of Repeats=59 RepeatLength=10 seed=GGACCAGACC  
GGCCAGACCA
>Cbren.WS247_669:38949-39243 Satlength=295 Nr of Repeats=18 RepeatLength=10 seed=CCAGAAACTT  
CTAGAAACTT
>Cbren.WS247_669:39311-39847 Satlength=537 Nr of Repeats=18 RepeatLength=28 seed=GGGAATTCAA  
GGGAATTCAAATTTTCAAAATTTCTGAT
>Cbren.WS247_672:2-152 Satlength=151 Nr of Repeats=12 RepeatLength=11 seed=GGCTTAGGCT  
GGCTTAGGCTA
>Cbren.WS247_678:10110-10630 Satlength=521 Nr of Repeats=30 RepeatLength=17 seed=CAAAGTTGGG  
CAAAGTTGGGTGATTGA
>Cbren.WS247_679:6988-7813 Satlength=826 Nr of Repeats=26 RepeatLength=29 seed=TTTGAATTCC  
TTTAAATTCCCGCCAAAATTTTTTGAAAA
>Cbren.WS247_680:46573-46902 Satlength=330 Nr of Repeats=11 RepeatLength=29 seed=AAGTGCCGCT  
AAGTGCCGCTTCCAGGCGTCATGATCCAA
>Cbren.WS247_683:1410-1860 Satlength=451 Nr of Repeats=20 RepeatLength=20 seed=AAAAGTTAGG  
AAAAGTTAGGCCATATTTCG
>Cbren.WS247_683:41218-41809 Satlength=592 Nr of Repeats=29 RepeatLength=20 seed=TGGCCTAACT  
TGGCTTAACTTTTTGAAATA
>Cbren.WS247_687:37025-38475 Satlength=1451 Nr of Repeats=65 RepeatLength=11 seed=AGACCTTAGA  
AGACCTCAGAC
>Cbren.WS247_687:41714-44032 Satlength=2319 Nr of Repeats=20 RepeatLength=22 seed=GAGCCCAAAT  
GAGCCCAAATTCAAGCTTTTTT
>Cbren.WS247_687:70233-70672 Satlength=440 Nr of Repeats=37 RepeatLength=11 seed=CAGGCTTAGG  
CAGGCTTAGGC
>Cbren.WS247_687:71697-73417 Satlength=1721 Nr of Repeats=53 RepeatLength=10 seed=TCTAGGCTTG  
TCTAGGCTTG
>Cbren.WS247_691:14067-14880 Satlength=814 Nr of Repeats=54 RepeatLength=10 seed=AGTTTCTGGA  
AGTTTCTAGA
>Cbren.WS247_692:27-738 Satlength=712 Nr of Repeats=28 RepeatLength=26 seed=AATTTTTTTT  
AATTTTTTTTTACTAGGTCATGACCC
>Cbren.WS247_694:14067-16957 Satlength=2891 Nr of Repeats=18 RepeatLength=169 seed=CTCACAAACG  
CTCACAAACGTCTTGTTCTTCTGTTGCAGCCGGGAATGCAAAAATCAAGATATACGTGTAGTAAAGGCAGCCAGCAAACAGGAATGTGGTTTATAGTTTCGATATCGGTCTACAGAGGCTATAACGATTCCGACACGGACTGTGAAGCAAATTAAACACCATCCGAGCC
>Cbren.WS247_709:19140-21814 Satlength=2675 Nr of Repeats=94 RepeatLength=29 seed=GCAATCGTGG  
GCAGTCGTGGGAAAATAAAATGCCCAGAG
>Cbren.WS247_709:21831-23897 Satlength=2067 Nr of Repeats=11 RepeatLength=160 seed=TTCTGACCAT  
TTCTGACCATTTGACATCAATTTTGAGTGTGCGCCACTCAGATTCCAACTTTTAGAAAAATCGAATTTTTTCAGTAGAATCGAAAATTCAAGATTTTTTTGCATTGTCCTGGCGACTTCTGGGATGTTAGAATCGACCATATCCTGCATTGCTAGACTAA
>Cbren.WS247_712:16710-17419 Satlength=710 Nr of Repeats=22 RepeatLength=22 seed=TTCTAGGCCA  
TTCTAGGCCACTTTTTAGAGGT
>Cbren.WS247_712:25902-26212 Satlength=311 Nr of Repeats=20 RepeatLength=16 seed=CAGACAGGCA  
CAGACAGGCAGACAGG
>Cbren.WS247_713:16317-18002 Satlength=1686 Nr of Repeats=13 RepeatLength=14 seed=TCAACTGCTA  
TAACTGCTAGTGTC
>Cbren.WS247_716:0-596 Satlength=597 Nr of Repeats=29 RepeatLength=20 seed=CAAATTTCAG  
CAAATTTCAGATTTGAGGCA
>Cbren.WS247_721:17-334 Satlength=318 Nr of Repeats=14 RepeatLength=22 seed=ATGTAGCTAC  
ATGTAGCTACATGTAGAGGGAA
>Cbren.WS247_722:17-1082 Satlength=1066 Nr of Repeats=40 RepeatLength=24 seed=TACACACTTT  
TACACACTTTTTATTCAAGAGGAC
>Cbren.WS247_728:2215-2423 Satlength=209 Nr of Repeats=13 RepeatLength=10 seed=TTCTAGAAAC  
TTCTAGAAAG
>Cbren.WS247_729:7308-7498 Satlength=191 Nr of Repeats=12 RepeatLength=18 seed=AGCCTGAGGA  
AGCCTGAGGAGCCTGGGG
>Cbren.WS247_734:20256-20667 Satlength=412 Nr of Repeats=34 RepeatLength=10 seed=TCTGGAAGTT  
TCTAGAAGTT
>Cbren.WS247_735:5-1523 Satlength=1519 Nr of Repeats=10 RepeatLength=96 seed=TCGACCTGGC  
TCGACCTGGCGGTTGAGCTGAGATCTACAACTGTACCTCATCCCCCCCCCCCTTTAGGGCGGTTGTATTCTCTTCTTGGCCATGGGTTGATGCATT
>Cbren.WS247_743:18047-19830 Satlength=1784 Nr of Repeats=28 RepeatLength=10 seed=AGACCAGCCT  
GACCAGCCTA
>Cbren.WS247_744:1184-1900 Satlength=717 Nr of Repeats=24 RepeatLength=22 seed=TTTTTGAGCT  
TTTTTGAGCTAAAAATTATAGT
>Cbren.WS247_751:173-12074 Satlength=11902 Nr of Repeats=54 RepeatLength=169 seed=CATTCCTGTT  
CATTCCTGTTTGCTGGTTGCCTGTACTACACGTATATCTTGATTTTTGCATTCCCAGCTGCAACCGAAGAACAAGACGTTTGTGAGGGCTTGGATGGTGTTTAAATTGCTTCAAAGACCGTGTCGGAATCGTGATTACCTTTGTAGACCGATATCGAAACTATAAACCA
>Cbren.WS247_755:2-337 Satlength=336 Nr of Repeats=20 RepeatLength=10 seed=AGAAACTTCC  
AGAAACTTCG
>Cbren.WS247_755:21920-22294 Satlength=375 Nr of Repeats=10 RepeatLength=28 seed=CATCCGGACA  
CATCCGGACATACAGACACACAGATGGA
>Cbren.WS247_759:9713-10240 Satlength=528 Nr of Repeats=15 RepeatLength=15 seed=CGAAAAATTT  
CGAAAAATTTTTTTT
>Cbren.WS247_766:230-891 Satlength=662 Nr of Repeats=10 RepeatLength=65 seed=GTCGCAGCTA  
GTCGCAGCTATACTCTACCCCGGCTGCGTGGCGAAGTGGTAACACCCCGAGGTTCGAACCTACTA
>Cbren.WS247_778:2101-2421 Satlength=321 Nr of Repeats=14 RepeatLength=22 seed=TTTCTAGGTC  
TTTCTAGGTCATGACCTAATTT
>Cbren.WS247_784:6960-8796 Satlength=1837 Nr of Repeats=22 RepeatLength=16 seed=TCCAGATGTC  
TCCAGATGTTCGGATG
>Cbren.WS247_785:12056-12290 Satlength=235 Nr of Repeats=11 RepeatLength=15 seed=GGTCCCCGAT  
GGTCCCCGATTTTTC
>Cbren.WS247_786:832-1652 Satlength=821 Nr of Repeats=27 RepeatLength=30 seed=GACTTCCTTA  
GACTTCCTTAATACATGGAGATGTATTAGT
>Cbren.WS247_786:5781-6691 Satlength=911 Nr of Repeats=30 RepeatLength=30 seed=AATACATGCA  
AATACATGCAGATGTATTAGTGACTTCCTT
>Cbren.WS247_787:304-3077 Satlength=2774 Nr of Repeats=45 RepeatLength=27 seed=CCTATGTTAT  
CCTATGTTATAACTAATCTGGTGTTAC
>Cbren.WS247_790:6963-7256 Satlength=294 Nr of Repeats=13 RepeatLength=30 seed=ATCGGGGACC  
ATCGGGGACCGAAAAATCGTGGCCCGAAAA
>Cbren.WS247_800:4641-5362 Satlength=722 Nr of Repeats=37 RepeatLength=16 seed=ACAGACATAC  
ACAGACATACAGACAT
>Cbren.WS247_802:0-910 Satlength=911 Nr of Repeats=60 RepeatLength=15 seed=GGACATTTCC  
GGACATTTCCCTGTG
>Cbren.WS247_802:1097-2127 Satlength=1031 Nr of Repeats=67 RepeatLength=15 seed=AAATGTCCCA  
AAATGTCCCACAGGG
>Cbren.WS247_811:8877-10470 Satlength=1594 Nr of Repeats=63 RepeatLength=16 seed=CTCTCAGGCT  
CTCTCAAGCTCTCAGG
>Cbren.WS247_815:11418-12163 Satlength=746 Nr of Repeats=22 RepeatLength=28 seed=GAATTTTCAA  
GAATTTTCAAATTCCCGCCAAAATTTTC
>Cbren.WS247_818:0-3551 Satlength=3552 Nr of Repeats=13 RepeatLength=169 seed=TTGTAGACCG  
TTGTAGACCGATATCGAAACTATAAACCACATTCCTGTTTGCTGGCTGCCTGTACTACACGTATATCTTGATTTTTGCATTCCCGGCTGCAACAGAAGAACAAGACGTTTGTGAGGGCTCGGATGGTGTTTAAATTGCTTCACAGACCGTGTCGGAATCGTGATAACCT
>Cbren.WS247_818:47810-49582 Satlength=1773 Nr of Repeats=10 RepeatLength=169 seed=TTAAATTGCT  
TTAAATTGCTTCAAAGACCGTGTCGGAATCGTGATAACCGTTGTAGACCGATATCGAAACTATAAACCACATTCCTGTTTGCTGGCTGCCTGTACTACACGTATATCTTGATTTTTGCATTCCCGGCTGCAACAGAAGAACAAGACGTTTGTGAGGGTTCGGATGGTGT
>Cbren.WS247_820:23817-24839 Satlength=1023 Nr of Repeats=35 RepeatLength=28 seed=GGATGTCTGT  
GGATGTCTGTTAGAATATCTGAATATCC
>Cbren.WS247_823:3-981 Satlength=979 Nr of Repeats=53 RepeatLength=18 seed=TTTCTGAGGC  
TTTCTGAGGCCGATATCT
>Cbren.WS247_823:1002-3321 Satlength=2320 Nr of Repeats=108 RepeatLength=17 seed=AATCCGGACA  
AATCCGGACATTCGGAC
>Cbren.WS247_828:48-678 Satlength=631 Nr of Repeats=10 RepeatLength=62 seed=TTGCTAACAG  
TTGCTAACAGACTACAGGCTCTAGACTTCTGTCTCTAGTCGTAGGTCTTCATATTGGATAAT
>Cbren.WS247_833:12232-13419 Satlength=1188 Nr of Repeats=19 RepeatLength=62 seed=TAGTCGTAGG  
TAGTCGTAGGTCTTCATAATGGTTGCCTTTCTAACAGACTACAGGCTCTAGACTTCTGTCTC
>Cbren.WS247_838:79-8079 Satlength=8001 Nr of Repeats=139 RepeatLength=52 seed=AACGTATAGC  
AACGTATAGCTACCTGCTGCCATTTACCCAGGTAATGGATTAGGGAAAGGGC
>Cbren.WS247_842:0-2451 Satlength=2452 Nr of Repeats=12 RepeatLength=174 seed=TTTTCAGGGC  
TTTTCAGGGCGGACAGAAATCGACCAAAACAAAAAATTGTCAGGATGAGAGTGGTCATATACGGGGATTTTTGACTTTTTTTTGCGTTTCTCAATCAAGAATACAGCACGAAATGATAATCTACAACGTATTAAAACAAATTAACACTTTTCTGGACCATTAGAAGCTCAAACT
>Cbren.WS247_845:0-5233 Satlength=5234 Nr of Repeats=22 RepeatLength=174 seed=CAGCACGAAA  
CAGCACGAAATGATGAACTACAACGTATTGAAACAAATTAACACTTTTCTGGACCAGTAGAAGCTCAAACTTTTTCAGGGCGGACAGAAATAGACGAAAATCCAAAAATATTAGGATGAAAAGGGTCATATTTTTGGACTATTGACTAAAATATGCGTTTCTTAATGGAGAATA
>Cbren.WS247_845:11781-12267 Satlength=487 Nr of Repeats=17 RepeatLength=28 seed=ATTTTGGCGG  
ATTTTGGCGGGATTTCAAATTTTGAATC
>Cbren.WS247_853:2-624 Satlength=623 Nr of Repeats=12 RepeatLength=51 seed=GATCTGCTTC  
GATCTGCTTCTTCGGAAGCTACGTCGTTCATAACTTTACCCCTTTAGGACT
>Cbren.WS247_853:7419-8326 Satlength=908 Nr of Repeats=13 RepeatLength=69 seed=AAGTTCTCGA  
AAGTTCTCGAATCTGGCACTTGTGATCTGCTGACGAAGAAGACATCCACCACTTGCCTTCCGAAAGCAA
>Cbren.WS247_855:16032-16306 Satlength=275 Nr of Repeats=17 RepeatLength=11 seed=AGGCTTAGGC  
AGGCTTAGGCC
>Cbren.WS247_860:9733-10358 Satlength=626 Nr of Repeats=36 RepeatLength=10 seed=TCTGGAAGTT  
TCTAGAAGTT
>Cbren.WS247_863:6346-10932 Satlength=4587 Nr of Repeats=23 RepeatLength=160 seed=TTCCAACTTT  
TTCCAACTTTTAGAAAAATCAAATATTTTCAGTAAAGTCGAAATTTGAAGCTATTTTTCCATTGGCCTGGCGACTTCTAGGATGTTAGGATTGATCATTTTCTGCATTGCTAGGTTAATTCTGACCACTTGACACCAATTCCAAGAGCGCCCCACCCAGA
>Cbren.WS247_870:1644-2350 Satlength=707 Nr of Repeats=47 RepeatLength=12 seed=CAGACAGGCA  
CAGACAGACAGG
>Cbren.WS247_870:14341-15116 Satlength=776 Nr of Repeats=24 RepeatLength=21 seed=TTAGCTCAAA  
TTAGCTCAAAACTCACCTATT
>Cbren.WS247_873:23314-23613 Satlength=300 Nr of Repeats=12 RepeatLength=24 seed=AAATTAGGTC  
AAATTAGGTCATGACCTTTAAAAA
>Cbren.WS247_876:8069-10115 Satlength=2047 Nr of Repeats=23 RepeatLength=22 seed=CCCTATTTTT  
CCTTATTTTTCGGCTCTAAAAA
>Cbren.WS247_879:18-441 Satlength=424 Nr of Repeats=14 RepeatLength=29 seed=CTAATACCTT  
CTAATACCTTTTTGGGTATCAAGAACTTG
>Cbren.WS247_888:7556-7849 Satlength=294 Nr of Repeats=12 RepeatLength=30 seed=ATCGGGGACC  
ATCGGGGACCGAAATATCGTGGCCCGAAAA
>Cbren.WS247_888:13751-14787 Satlength=1037 Nr of Repeats=16 RepeatLength=16 seed=TGTATGTCTG  
TGTATGTCTGTTCATC
>Cbren.WS247_889:16137-16376 Satlength=240 Nr of Repeats=11 RepeatLength=20 seed=GGTCCTCGAT  
GGTCCTCGATTATTTATTTC
>Cbren.WS247_892:11150-11762 Satlength=613 Nr of Repeats=29 RepeatLength=20 seed=GTTTCTGGAA  
GTTTCTGGAATTTTCTAGAA
>Cbren.WS247_895:2208-2602 Satlength=395 Nr of Repeats=24 RepeatLength=11 seed=AGCCTTAAAA  
AGCCTTCAAAT
>Cbren.WS247_896:3358-4108 Satlength=751 Nr of Repeats=26 RepeatLength=20 seed=GCCTGACAGA  
GCCTGACAGACCTGAGGACA
>Cbren.WS247_896:4534-4823 Satlength=290 Nr of Repeats=14 RepeatLength=18 seed=AAAATTCTGA  
AAAATTCTGAAAATTCCA
>Cbren.WS247_896:11351-12679 Satlength=1329 Nr of Repeats=30 RepeatLength=18 seed=AATTCTGAAA  
AATTCTGAAAATTCCAAA
>Cbren.WS247_896:15029-15587 Satlength=559 Nr of Repeats=26 RepeatLength=27 seed=GAATTTTCGG  
GAATTTTCGGAATTTCCAGAATTTCCA
>Cbren.WS247_896:16024-16393 Satlength=370 Nr of Repeats=25 RepeatLength=27 seed=AAATTCTGAA  
AAATTCCGAAAATTCTGAAAATTCCGA
>Cbren.WS247_896:20781-21324 Satlength=544 Nr of Repeats=19 RepeatLength=18 seed=GAAAATTCTG  
GAAAATTCCGAAAAATCC
>Cbren.WS247_896:21914-23654 Satlength=1741 Nr of Repeats=16 RepeatLength=18 seed=AATTTTCAGA  
AATTTTCAGAATTTTCCG
>Cbren.WS247_900:1688-2159 Satlength=472 Nr of Repeats=22 RepeatLength=20 seed=AATATGGCCT  
AATACGGCCTAACTTTCCAA
>Cbren.WS247_900:10885-11175 Satlength=291 Nr of Repeats=13 RepeatLength=20 seed=AGGCCATATT  
AGGCCGTATTTTGAAAAGTT
>Cbren.WS247_900:12395-12657 Satlength=263 Nr of Repeats=18 RepeatLength=14 seed=GGTAAATCGG  
GGTAAATCGGAAAT
>Cbren.WS247_900:12692-13115 Satlength=424 Nr of Repeats=14 RepeatLength=24 seed=TTAGGTCATG  
TTAGGTCATGACCTAGAAAAAGAA
>Cbren.WS247_908:11659-12307 Satlength=649 Nr of Repeats=42 RepeatLength=10 seed=AGTTTCTGGA  
AGTTTCTAGA
>Cbren.WS247_909:9385-14212 Satlength=4828 Nr of Repeats=70 RepeatLength=52 seed=TACCTGTCAA  
TACCTGTCAAAATGGCAGCAGGTAGCTATACGTTGCGATTTTCCTAATCAAT
>Cbren.WS247_918:3899-7932 Satlength=4034 Nr of Repeats=24 RepeatLength=169 seed=GACGCATTGG  
GACGCATTGGACACAATCCGAACCCGCATTAACATCCCATTCTGATGATTCACTTGCAGATGCAAAAATCAAGAGAAATCAGTAGTGCAGGCAGCGATCAGACAGAAATGTCAAATAAAGTTTTGATATCGTTCCACCACAATATGAAAAGATGTAACACGGTTTTTTT
>Cbren.WS247_941:12232-12506 Satlength=275 Nr of Repeats=13 RepeatLength=15 seed=GGTCCCCGAT  
GGTCCCCGATATTTG
>Cbren.WS247_941:17250-18870 Satlength=1621 Nr of Repeats=77 RepeatLength=20 seed=TTCTTGTGAT  
TTCTTGTGATAAATCACAGG
>Cbren.WS247_942:9357-9571 Satlength=215 Nr of Repeats=13 RepeatLength=16 seed=GTTCTATTTC  
GTTCTATTTCGACACA
>Cbren.WS247_958:3443-4468 Satlength=1026 Nr of Repeats=32 RepeatLength=10 seed=CTTAGACAGC  
CTTAGACAGC
>Cbren.WS247_958:7381-10686 Satlength=3306 Nr of Repeats=22 RepeatLength=10 seed=CTTAGACAGC  
CTTCGACAGC
>Cbren.WS247_958:11231-12413 Satlength=1183 Nr of Repeats=23 RepeatLength=10 seed=AGGCTGTCTA  
AGGCTGTCTA
>Cbren.WS247_963:10536-10934 Satlength=399 Nr of Repeats=22 RepeatLength=10 seed=AGAAACTTCC  
AGAAACTTCT
>Cbren.WS247_964:5839-11544 Satlength=5706 Nr of Repeats=23 RepeatLength=189 seed=TTTCGTCAGG  
TTTCGTCAGGAATTATGATGCATTACGCAGCCAATTTGGATCCATTCAGAATGGGAAGTAGACAAGAGGCTTTTCAGGTCAATCAAAAGATAATCCACCGTTTGGATTTCCCAAATTTTACTTTTTTGACCGACACACCGGTCCTAGAAAACAGAGCCTTTCAATAAAAGCAACAACCAACTTCGTCAG
>Cbren.WS247_974:14844-15490 Satlength=647 Nr of Repeats=16 RepeatLength=28 seed=TTTGAATTCC  
TTCGAATTCCCGTCAAAACTTTCCAAAA
>Cbren.WS247_974:17331-18023 Satlength=693 Nr of Repeats=34 RepeatLength=20 seed=ATCGGCCCAA  
ATCGGCGCAAATCGGTTCAA
>Cbren.WS247_988:17581-18229 Satlength=649 Nr of Repeats=13 RepeatLength=23 seed=TAGAAAAAAA  
TAGAAAAAAAATAGGCCATGACC
>Cbren.WS247_992:10335-10617 Satlength=283 Nr of Repeats=15 RepeatLength=16 seed=GGTTTCGAAA  
GGTTTCGAAATGTCTG
>Cbren.WS247_993:5957-6656 Satlength=700 Nr of Repeats=10 RepeatLength=68 seed=CCCTGCCCCA  
CCCTGCCCCAGATTCTGTCTGGGATTATCCGGGGATTTACGCTGAAGACGAGAAACAACTATTCGGTG
>Cbren.WS247_1000:2821-4905 Satlength=2085 Nr of Repeats=22 RepeatLength=28 seed=AATTTTTGGC  
AATTTTTGGCGGGAATTCAAATTATCAA
>Cbren.WS247_1012:10529-13091 Satlength=2563 Nr of Repeats=39 RepeatLength=62 seed=TAACAGACTA  
TAACAGACTACAGGCTTTAGACTTCGGTCTCTAGTCGTAGGTCTTTATATTGGTTGCCTTGC
>Cbren.WS247_1021:5-2954 Satlength=2950 Nr of Repeats=26 RepeatLength=52 seed=ATCCATTACC  
ATCCATTACCTGTCAAAATGGCAACGTATAGCTACCTGTTGGCATTTTCCTC
>Cbren.WS247_1021:6053-6739 Satlength=687 Nr of Repeats=13 RepeatLength=52 seed=TCAAAATGGC  
TCAAAATGGCAGCAGGTAGCTATACGTTGCGATTTTCCTCATCCATTACCTG
>Cbren.WS247_1037:8801-9546 Satlength=746 Nr of Repeats=18 RepeatLength=36 seed=CCGAGCCGAC  
CCGAGCCGACTACCACCACTGTCCCGACGACTACTA
>Cbren.WS247_1037:14795-18280 Satlength=3486 Nr of Repeats=31 RepeatLength=54 seed=TCGGCTCAGT  
TCGGCTCAGTGCTGGTGGTTCCCTCCGCTGTTGTCGTTGGGACGGTAGACGTCT
>Cbren.WS247_1043:9612-9969 Satlength=358 Nr of Repeats=26 RepeatLength=10 seed=TCTGGAAGTT  
TCTGGAAGTT
>Cbren.WS247_1048:4-743 Satlength=740 Nr of Repeats=14 RepeatLength=52 seed=ACGTTGCCCT  
ACGTTGCCCTTTCCCTAATCCATTACCTGGGTAAATGGCAGCAGGTAGCTAT
>Cbren.WS247_1048:5047-5629 Satlength=583 Nr of Repeats=16 RepeatLength=19 seed=ATAGCACTTG  
ATAGCAGTTGATCATTCCA
>Cbren.WS247_1052:2184-3931 Satlength=1748 Nr of Repeats=23 RepeatLength=10 seed=CCTAGACCAG  
CCTAGACCAA
>Cbren.WS247_1057:3020-3246 Satlength=227 Nr of Repeats=14 RepeatLength=12 seed=TTAGGCTTAG  
TTAGGTTTAGGC
>Cbren.WS247_1057:5281-6331 Satlength=1051 Nr of Repeats=21 RepeatLength=20 seed=CACCACCCTC  
CACCACCCTCTGGCGCCCGT
>Cbren.WS247_1066:2-814 Satlength=813 Nr of Repeats=27 RepeatLength=30 seed=AAGCGCATAG  
AAGCGCATAGATTTTGTGTTTGTGAGTCTA
>Cbren.WS247_1067:11173-12697 Satlength=1525 Nr of Repeats=27 RepeatLength=39 seed=AGTCAGATCC  
AGTCAGATCCTTTAAGAGGAACAGACAAAATTCTAAAGT
>Cbren.WS247_1076:4854-5029 Satlength=176 Nr of Repeats=15 RepeatLength=11 seed=AAATCGTCTA  
AAATCGTCTAT
>Cbren.WS247_1078:16-888 Satlength=873 Nr of Repeats=21 RepeatLength=41 seed=AAGTAACCGT  
AAGTAACCGTTGAAATTTTCTGAAAACCCGGAAAATTTCCA
>Cbren.WS247_1078:1797-2957 Satlength=1161 Nr of Repeats=13 RepeatLength=41 seed=CTGACGATTG  
CTGACGATTGCTCAGTATTGCACCTAAAAACACTCGTTTTT
>Cbren.WS247_1078:14771-15355 Satlength=585 Nr of Repeats=14 RepeatLength=41 seed=CCCGGAAAAT  
CCCGGAAAATTTCCAAAGTAACCGTGGAAATTTTCTGAGAA
>Cbren.WS247_1084:49-1633 Satlength=1585 Nr of Repeats=72 RepeatLength=10 seed=ACAGCCTAAG  
ACAGCCTTAG
>Cbren.WS247_1087:115-1594 Satlength=1480 Nr of Repeats=103 RepeatLength=10 seed=AACTTCCAGA  
AACTTCTAGA
>Cbren.WS247_1108:6148-6884 Satlength=737 Nr of Repeats=39 RepeatLength=10 seed=TTCTAGAAGT  
TTCTGGAAGT
>Cbren.WS247_1113:5533-6037 Satlength=505 Nr of Repeats=26 RepeatLength=19 seed=CAGCGCAAAT  
CAGCGCAAATCGGCCCAGA
>Cbren.WS247_1133:31-3724 Satlength=3694 Nr of Repeats=37 RepeatLength=86 seed=AACTTTTTCA  
AATTTTTCAATCGAGAATACAGCACAAAATGATGAACTACAACGTATTGGATCAAATTATCACAAGTCTGGACCATTAGAAGCTCA
>Cbren.WS247_1133:5963-7709 Satlength=1747 Nr of Repeats=10 RepeatLength=174 seed=TTTGACTAAA  
TTTGACTAAAAAATCAATTTTTCAATCGAGAATACAGCACAAAGTGATGAACTACAACGTATTGAAACAAATTATCACAAGTCTGGACCATTAGAAGCTCAAACTTTTTCAGGGCGGACAGAAATAGACCAAAATCCTAAATTATCAGGATAAAAAAGGTCATATTTTTGGATT
>Cbren.WS247_1136:15030-15552 Satlength=523 Nr of Repeats=11 RepeatLength=19 seed=GAAAGGACAC  
GAAAGGACACTTATTTGTT
>Cbren.WS247_1138:13077-15198 Satlength=2122 Nr of Repeats=17 RepeatLength=20 seed=AGCCAAAAAT  
AGCCAAAAATGAGTTTTCAG
>Cbren.WS247_1147:3569-5010 Satlength=1442 Nr of Repeats=26 RepeatLength=19 seed=AATCGGCCCA  
AATCGGCCCATACTGTCTA
>Cbren.WS247_1147:7397-7693 Satlength=297 Nr of Repeats=13 RepeatLength=19 seed=GGGCCGATTT  
GGGCCGATTTAGGAAAAAT
>Cbren.WS247_1147:9783-11686 Satlength=1904 Nr of Repeats=79 RepeatLength=19 seed=CAAAATGGGC  
CAAAATGGGCCGATTTAGA
>Cbren.WS247_1148:5384-7846 Satlength=2463 Nr of Repeats=42 RepeatLength=41 seed=TAACCGTTGA  
TAGCCGTTGACATTTTCTGGGAACCCGGAAAATTTCCTAAG
>Cbren.WS247_1151:0-2809 Satlength=2810 Nr of Repeats=16 RepeatLength=169 seed=AAATCAAGAG  
AAATCAAGAGAAATCAGTAGTGCAGGCAGCGAGCAGACAGAAATGTCAAATAAAGTTCTGATATCGTTCCACCACAATATGAAAAGATGTAACACGGTGTTTTAAACGCATTGGACACAATCCGAACCCACATTAACATCCCATTCTGATGATTCACTTGCAGATGCAA
>Cbren.WS247_1157:35958-36403 Satlength=446 Nr of Repeats=29 RepeatLength=15 seed=CAGAGGGAAA  
CAGAGGGAAATGTCT
>Cbren.WS247_1160:13669-14444 Satlength=776 Nr of Repeats=38 RepeatLength=10 seed=GGTCTGGTCC  
GGTCTGGTCA
>Cbren.WS247_1164:10429-10703 Satlength=275 Nr of Repeats=11 RepeatLength=24 seed=AAAAAGTGTG  
AAAAAGTGTGTAGTCCTCGTGAAT
>Cbren.WS247_1165:2633-4327 Satlength=1695 Nr of Repeats=11 RepeatLength=174 seed=CTACAACGTA  
CTACAACGTATTGAAACAAATTATCACAAGTCTGGACCATTAGAAGCTCAAACTTTTTCAGGGCGGACAGAAATAGACCAAAATACTAAAATATCAGGTAGAAAATAGTCATATTTTTGGATTTTTGACTAGAAAATTTAATTTTCAATCGAGAATACAGCACAAAATGATGAA
>Cbren.WS247_1189:1380-1702 Satlength=323 Nr of Repeats=19 RepeatLength=10 seed=GACCGGACCA  
GACCGGCCCA
>Cbren.WS247_1195:10-1363 Satlength=1354 Nr of Repeats=79 RepeatLength=17 seed=ATCCGGACAT  
ATCCGGACATTCGGACA
>Cbren.WS247_1200:1485-2204 Satlength=720 Nr of Repeats=12 RepeatLength=37 seed=GACACCACCC  
GACACCACCCTCTGGCGCCCGTCTCCACCCTCAGCGA
>Cbren.WS247_1200:2384-2850 Satlength=467 Nr of Repeats=15 RepeatLength=19 seed=TTGACACTGG  
TTGACACTAGATGCAGAAA
>Cbren.WS247_1200:2921-3446 Satlength=526 Nr of Repeats=10 RepeatLength=19 seed=AGGGTGGTGT  
AGGGTGGTGTCTGGCGCTA
>Cbren.WS247_1200:7755-9682 Satlength=1928 Nr of Repeats=58 RepeatLength=31 seed=TTTATTTGAG  
TTTATTCGAGTGCAAAGTGAGTTCATATATT
>Cbren.WS247_1201:1899-2406 Satlength=508 Nr of Repeats=20 RepeatLength=20 seed=GCTCACTGCC  
GCTCACTGCCGCCCCGTTGC
>Cbren.WS247_1211:1403-2626 Satlength=1224 Nr of Repeats=32 RepeatLength=20 seed=GGCAAGCTGC  
GGCAAGCTGCTTAACTGTTG
>Cbren.WS247_1212:8782-9178 Satlength=397 Nr of Repeats=14 RepeatLength=23 seed=TTTCTAGGTC  
TTTTAGGTCACCACCTAATTTTA
>Cbren.WS247_1214:2471-5822 Satlength=3352 Nr of Repeats=13 RepeatLength=169 seed=GCGAGCAGAC  
GCGAGCAGACAGAAATGTCAAATAAAGTTTTTATATCGTTCCACCACAATATGAAAAGATGTAACACGGTGTTTTCAACGCATTGGACACAATCCGAACCCTCATTAACATCCCATTCTGATGATTCACTTGCAGATGCAAAAATCAAGAGAAATCAGTAGTGCAGGCA
>Cbren.WS247_1215:5648-6395 Satlength=748 Nr of Repeats=52 RepeatLength=10 seed=ACTTCTAGAA  
ACTTCTAGAA
>Cbren.WS247_1217:3791-6823 Satlength=3033 Nr of Repeats=198 RepeatLength=29 seed=CAGAGTCACC  
AGAGTCACCAGAGTCACCTCAGAGTCAGT
>Cbren.WS247_1220:4890-5487 Satlength=598 Nr of Repeats=39 RepeatLength=10 seed=AACTTCCAGA  
AACTTCCGGA
>Cbren.WS247_1235:1038-1333 Satlength=296 Nr of Repeats=15 RepeatLength=19 seed=TCAAAGGACC  
TCAAAGGACCCTATAATTG
>Cbren.WS247_1235:10286-11047 Satlength=762 Nr of Repeats=24 RepeatLength=39 seed=TTCTAGAAGT  
TTCTAGAAGT
>Cbren.WS247_1237:8339-8716 Satlength=378 Nr of Repeats=21 RepeatLength=18 seed=ATTATTTTGG  
ATATTTTGGGTGTGGGAA
>Cbren.WS247_1252:68-5270 Satlength=5203 Nr of Repeats=30 RepeatLength=169 seed=GCATCTGCAA  
GCATCTGCAAGTGAATCATCAGAATGGGATGTTAATGTGGGTTCGGATTGTGTCCAATGCGTTAAAAACACCGTGTTGCATCTTTTCATATTGTGGTGGAACGATATCAGAACTTTATTTGACATTTCGGTCTGCTCGTTGCCTGCACTACTGATCTCTCTTGATTTTT
>Cbren.WS247_1257:5759-7329 Satlength=1571 Nr of Repeats=30 RepeatLength=52 seed=TAGCTACCTG  
TAGCTACCTGTTGCCATTTTAATATGTAATGGATTAGGAAGATGGCAACGTA
>Cbren.WS247_1271:13034-13537 Satlength=504 Nr of Repeats=37 RepeatLength=10 seed=AACTTCTAGA  
AACTTCTAGA
>Cbren.WS247_1286:7750-7956 Satlength=207 Nr of Repeats=16 RepeatLength=10 seed=TCTGGAAGTT  
TCTAGAAGTT
>Cbren.WS247_1297:927-1417 Satlength=491 Nr of Repeats=26 RepeatLength=18 seed=AGGCCGATAT  
AGGCCGATATCTTTTCTG
>Cbren.WS247_1299:3201-7200 Satlength=4000 Nr of Repeats=16 RepeatLength=174 seed=TAATGGTCCA  
TAATGGTCCAGACTTGTGATAATTTGTTTCAATACGTTGTAGTTCATCATTTTGTGCTGCTTTCTCGATTGAAAAATTAATTTTTTAGTCAAAAATCCAAAAATATGACCTTTTTTATCCTGATATTTTAGGATTTTGGTCTATTTCTGTCCGCCCTGAAAAAGTTTGAGCTTC
>Cbren.WS247_1302:9-265 Satlength=257 Nr of Repeats=21 RepeatLength=12 seed=AGGCTTAGGC  
AGGCTTAGGCTT
>Cbren.WS247_1302:1518-2328 Satlength=811 Nr of Repeats=36 RepeatLength=22 seed=TCTAGGTCAT  
TCTAGGTCATGGCCTAATTCTT
>Cbren.WS247_1302:11777-12428 Satlength=652 Nr of Repeats=29 RepeatLength=22 seed=CTAGAAAAAA  
CTAGAAAAAATAAGGTCATGAC
>Cbren.WS247_1302:12444-12844 Satlength=401 Nr of Repeats=33 RepeatLength=12 seed=GCTTAGGCTT  
GCTTGGGCTTAG
>Cbren.WS247_1309:0-970 Satlength=971 Nr of Repeats=72 RepeatLength=10 seed=AACTTCCAGA  
AACTTCCAGA
>Cbren.WS247_1309:7695-8515 Satlength=821 Nr of Repeats=19 RepeatLength=22 seed=TACCCGGGTA  
ACCCGGGTAGGGACGAGTCGAG
>Cbren.WS247_1313:7351-7788 Satlength=438 Nr of Repeats=29 RepeatLength=10 seed=AAAGAGAGAG  
AAAGAGAGAG
>Cbren.WS247_1317:4253-4831 Satlength=579 Nr of Repeats=19 RepeatLength=12 seed=TCCGCTTCCG  
TCCGCTTCCGCT
>Cbren.WS247_1318:1871-3879 Satlength=2009 Nr of Repeats=14 RepeatLength=30 seed=AAATCGGGGA  
AAATCGGGGACCGAAATATCGCGGCCCGAA
>Cbren.WS247_1325:51-1476 Satlength=1426 Nr of Repeats=13 RepeatLength=59 seed=CCATAAAAAA  
CCATAAAAAACGTCAGAAATATTCGAAAAAGTGACCAAAAATATTTTGGTCATTTTTTT
>Cbren.WS247_1339:5130-5372 Satlength=243 Nr of Repeats=12 RepeatLength=15 seed=ATCGGGGACC  
ATCGGGGACCGAAAA
>Cbren.WS247_1346:321-3579 Satlength=3259 Nr of Repeats=19 RepeatLength=174 seed=TGATAATTTG  
TGATAATTTGTTTCAATACTATGTAGTTCATCGTTTTGTGCTGCATTCTCGAGTGAAAATTTAATTTTTTAGTCAAAAATCCAAAAATATGACCTTTTTTATCCTGATATTTTAGGATTTTGGTCTATTTCTGTCCGCCCTGAAAAAGTTTGAGCTTCTAATGGTCCAGACTTG
>Cbren.WS247_1350:9157-9545 Satlength=389 Nr of Repeats=14 RepeatLength=27 seed=ATGTTATAAC  
ATGTTATAACTATTCTGGTGTTACCCT
>Cbren.WS247_1355:3600-4421 Satlength=822 Nr of Repeats=20 RepeatLength=41 seed=AGTAACCGTT  
AGTAACCGTTGAAATTTTCTAAGAACCCGGAAAATTTCCAA
>Cbren.WS247_1356:16297-16627 Satlength=331 Nr of Repeats=18 RepeatLength=18 seed=GGTATGGGAA  
GGTATGGGAATTATTTTG
>Cbren.WS247_1363:6864-7098 Satlength=235 Nr of Repeats=10 RepeatLength=14 seed=GTAGTTTGTA  
GTAGTTTGTAGTTT
>Cbren.WS247_1414:8252-10099 Satlength=1848 Nr of Repeats=21 RepeatLength=22 seed=GCTCTAAAAA  
GCTCTAAAAACCCTATTTTTGG
>Cbren.WS247_1420:261-579 Satlength=319 Nr of Repeats=16 RepeatLength=16 seed=TGTCCGGATG  
TGTCCGGATGCCTGTA
>Cbren.WS247_1429:3655-3953 Satlength=299 Nr of Repeats=12 RepeatLength=24 seed=AGCTACAGTA  
AGCTACAGTAATCCTAACTGTTGG
>Cbren.WS247_1429:5182-7369 Satlength=2188 Nr of Repeats=27 RepeatLength=22 seed=AAACTACAGT  
AAACTACAGTAACCGAGATACA
>Cbren.WS247_1435:2765-3040 Satlength=276 Nr of Repeats=11 RepeatLength=22 seed=CTGTAGTTTT  
CTGTAGTTTTTTAGTCTGGATA
>Cbren.WS247_1436:4639-5154 Satlength=516 Nr of Repeats=16 RepeatLength=28 seed=TCCCGCCAAA  
TCCCGCCAAAATTTTCGAATTTCTGAAT
>Cbren.WS247_1441:1581-1956 Satlength=376 Nr of Repeats=13 RepeatLength=28 seed=TTGGCGGGAA  
TTGGCGGGAATTCGAAATTTAAAAATTT
>Cbren.WS247_1442:13414-13883 Satlength=470 Nr of Repeats=17 RepeatLength=21 seed=AAAATCGATT  
AAAATCGATTTTTTCGGTATG
>Cbren.WS247_1443:3123-3877 Satlength=755 Nr of Repeats=12 RepeatLength=21 seed=ACTGAGGCCC  
ACTGAGGCCCTTCAGGCTGGC
>Cbren.WS247_1445:8777-10260 Satlength=1484 Nr of Repeats=43 RepeatLength=27 seed=CCGGGCCTTC  
CCGGGCCTTCCGGGCCTTCCGGGCCTT
>Cbren.WS247_1448:5936-7588 Satlength=1653 Nr of Repeats=12 RepeatLength=32 seed=CAACTGCTAT  
CAACTGCTATATTTGGCTCTTCTGCTATAGAC
>Cbren.WS247_1454:37-4063 Satlength=4027 Nr of Repeats=27 RepeatLength=23 seed=ATCGTAGCGC  
ATCGTAGCGCGTCGTTGTTGAGC
>Cbren.WS247_1458:87-5557 Satlength=5471 Nr of Repeats=25 RepeatLength=160 seed=TTTTTGCATT  
TTTTTGCATTGTCCTGGCGGCAGCAGAATCGTTTGAACTGTGCATATTATGCATTGCCAGACTAGTTCTGACCATTTGACATCAATTTTGAGTGTGCCCCGTCCAGATTCCAACTTTTAGAAAAATCGAATTTTTTCAGTAGATTCGAAAATTCAAGATT
>Cbren.WS247_1468:5987-6279 Satlength=293 Nr of Repeats=19 RepeatLength=15 seed=AAAAGGGGGC  
AAAAGGGGGCCCGAA
>Cbren.WS247_1472:8624-9168 Satlength=545 Nr of Repeats=13 RepeatLength=23 seed=TGGCCTAGAA  
TGGCCTAGAAATCCAAAAATTGA
>Cbren.WS247_1529:1405-1841 Satlength=437 Nr of Repeats=13 RepeatLength=10 seed=TTTTTTTCGG  
TTTTTTTCGA
>Cbren.WS247_1547:77-3487 Satlength=3411 Nr of Repeats=21 RepeatLength=174 seed=TAAAAAATTA  
TAAAAAATTAATTTTTCAATCGAGAATACAGCACAAAATGATGAACTACAACGTATTGAAACAAATTATCACAAGTCTGGACCATTAGAAGCTCAAACTTTTTCAGGGCGGACAGAAATAGACCAAAATCCTAAAATATCAGGACAAAAAAGGTCATATTTTTGGATTTTTGAC
>Cbren.WS247_1548:1651-4030 Satlength=2380 Nr of Repeats=48 RepeatLength=10 seed=TGTCTAAGGC  
TGTCTCAGGC
>Cbren.WS247_1556:6375-6984 Satlength=610 Nr of Repeats=38 RepeatLength=15 seed=CAGACCGGAC  
CAGACCGGACCGGGT
>Cbren.WS247_1607:7377-7879 Satlength=503 Nr of Repeats=16 RepeatLength=36 seed=TCCTGGTGGT  
TCCTGGTGGTCCTGGTGGTCCAGATTGTCCGTCGAC
>Cbren.WS247_1618:3170-3517 Satlength=348 Nr of Repeats=11 RepeatLength=28 seed=TTTTGGCGGG  
TTTTGGCGGGAATTCAAATTTTCAAAAA
>Cbren.WS247_1622:10736-11025 Satlength=290 Nr of Repeats=11 RepeatLength=20 seed=TTGTAGAGGC  
TTGTAGAGGCTTAGGAAGTG
>Cbren.WS247_1626:10707-10947 Satlength=241 Nr of Repeats=12 RepeatLength=19 seed=TTCTAGGCCA  
TTCTAGGCCATGGGAGCAA
>Cbren.WS247_1646:3-8407 Satlength=8405 Nr of Repeats=76 RepeatLength=52 seed=CATTACCTGT  
CATTACCTGTCAAAATGGCAGCAGGTAGCTATACGTTGGCATCTTTCTAATC
>Cbren.WS247_1648:66-3066 Satlength=3001 Nr of Repeats=41 RepeatLength=52 seed=ATACGTTGCC  
ATACGTTGCCCTTTCCTAATCCATTTACCTGGGTAAATGGCAGCAGGTAGCT
>Cbren.WS247_1656:328-4237 Satlength=3910 Nr of Repeats=13 RepeatLength=189 seed=CCTTTCAATA  
CCTTTCAATAAAACCAGCAACCAACTTCGTCAGTTTCGTCAGGAATTATGATGCATTACACAGCCAATTTGGACCCATTCAGGATGTGAAATCGACACGAGGTTTATCAGGTCAATCAGAAGATGATCCACCGTTTGGATTTCCCATATTTTACTTTTTTGATCGACACTCCGGCCCTAGAAAACAGAG
>Cbren.WS247_1678:1752-2129 Satlength=378 Nr of Repeats=13 RepeatLength=24 seed=GGATTACTGT  
GGATTACTGTAGGTCACCTAAATT
>Cbren.WS247_1678:14366-14875 Satlength=510 Nr of Repeats=23 RepeatLength=19 seed=AATCGGCCCA  
AATCGGCCTATCTTGCCTA
>Cbren.WS247_1701:2381-2740 Satlength=360 Nr of Repeats=16 RepeatLength=12 seed=ACAGATAGAC  
ACAGACAGACAG
>Cbren.WS247_1703:17-1712 Satlength=1696 Nr of Repeats=33 RepeatLength=52 seed=GTAAATGGCA  
GTAAATGGCAGCAGGTAGCTATACGTTGCCCTTTCCCTAATCCACATCCTGG
>Cbren.WS247_1710:7540-7682 Satlength=143 Nr of Repeats=12 RepeatLength=11 seed=ACATTTTCCA  
ACATTTTCCAA
>Cbren.WS247_1713:3872-4750 Satlength=879 Nr of Repeats=55 RepeatLength=15 seed=CAGCGTTCAA  
CAGCGTTCAAAATAG
>Cbren.WS247_1726:4141-5743 Satlength=1603 Nr of Repeats=13 RepeatLength=52 seed=CTACCTGCTG  
CTACCTGCTGCCATTTACCTAGGTAATGGATTAGGGAAAGGGCAACGTATAG
>Cbren.WS247_1733:6774-7204 Satlength=431 Nr of Repeats=20 RepeatLength=20 seed=GCCTAACTTT  
GCCTAACTTTTTGAAATAAA
>Cbren.WS247_1735:19-1190 Satlength=1172 Nr of Repeats=64 RepeatLength=11 seed=GAGTCCACCA  
GAGTCCACCAT
>Cbren.WS247_1735:3444-6065 Satlength=2622 Nr of Repeats=147 RepeatLength=11 seed=TGGTGGACTC  
TGGTGGACTCA
>Cbren.WS247_1743:4735-7135 Satlength=2401 Nr of Repeats=13 RepeatLength=151 seed=GTGATGGTCC  
GTGATGGTCCAGTAGGAGAAAGTGTTCTTCTCCTTCTAATCGAACTGTTTTTTTGATCTACTGAGAAGAGAACGAAAGAAAAGGTGGACGAGAGGAAGAGTATAAAATTGGAAGTTTGGACGGAAACAGAAAAAAAAATCAATAAAAAGAG
>Cbren.WS247_1744:17-3784 Satlength=3768 Nr of Repeats=23 RepeatLength=116 seed=TAGCAGAAGA  
TAGCAGAAGAAGGACAGACGAAGGCTGTTAGAACCCGAACGAAAGCGACCATCCACCGTGCATAACCGTAGTTAAATATGAGTGGTCCGAACACTTTCATTATGCTCAGGTCTTTA
>Cbren.WS247_1748:10-1938 Satlength=1929 Nr of Repeats=11 RepeatLength=174 seed=TTTTTAGTCA  
TTTTTAGTCAAAAATTCAAAAATATGACCTTTTTTATCCTGATATTTTAGGATTTTGGTCTATTTCTGTCCGCCCTGAAAAAGTTTGAGCTTTTAATGGTCCAGACTTGTGATAATTTGTTTCAATACGTTGTAGTTCATCATTTTGTGCTGCTTTCTCGATTGAAAAATTAAT
>Cbren.WS247_1759:10-518 Satlength=509 Nr of Repeats=20 RepeatLength=25 seed=CCTAGAAAAA  
CCTAGAAAAAAAAATTAGGTCATGA
>Cbren.WS247_1759:3311-4560 Satlength=1250 Nr of Repeats=33 RepeatLength=25 seed=TCATGACCTA  
TCATGACCTAGAAAAAAAAATTAGG
>Cbren.WS247_1760:9808-10330 Satlength=523 Nr of Repeats=10 RepeatLength=19 seed=GTGTCCTTTC  
GTGTCCTTTCAACATTTAT
>Cbren.WS247_1762:8749-9394 Satlength=646 Nr of Repeats=36 RepeatLength=19 seed=TGGGCCGATT  
TGGGCCGATTTAGGCAAAA
>Cbren.WS247_1764:14-2113 Satlength=2100 Nr of Repeats=12 RepeatLength=174 seed=ATATGACCCT  
ATATGACCCTTTTCATCCTAATATTTTCGGATTTTGGTCTATTTCTGTCCGCCCTGAAAAAGTTTGAGCTTCTAATGGTCCAGAAAAGTGTTAATTTGTTTCAATACGTTGTAGTTCATCATTTCGTGCTGTATTCTACATTAAGAAACGCATATTTTAGTCAAAAATCCAAAA
>Cbren.WS247_1778:4132-5232 Satlength=1101 Nr of Repeats=64 RepeatLength=10 seed=ACCAGACCGG  
ACCAGACCGG
>Cbren.WS247_1790:12179-12383 Satlength=205 Nr of Repeats=11 RepeatLength=18 seed=TTTGGGTATG  
TTTGGGTATGGGAATTAT
>Cbren.WS247_1850:2158-2879 Satlength=722 Nr of Repeats=39 RepeatLength=10 seed=CTGGAAGTTT  
CTGGAATTTT
>Cbren.WS247_1871:33-3406 Satlength=3374 Nr of Repeats=12 RepeatLength=169 seed=TGTTCTTCTG  
TGTTCTTCTGTTGCAGCCGGGAATGCAAAAATCAAGATATACGTGTAGTACAGGCAGCCAGCAAACAGGAATGTGGTTTATAGTTTCGATATCGGTCTACAACGGTTGTCACGATTCCGACACGGTCTTTGAAGCAATTTAAACACCATCCGAGCCCTCACAAACGTCT
>Cbren.WS247_1879:2436-2905 Satlength=470 Nr of Repeats=15 RepeatLength=14 seed=CGGAAGTCGG  
CGGAAGTCGGAAGT
>Cbren.WS247_1882:2649-4488 Satlength=1840 Nr of Repeats=14 RepeatLength=28 seed=AATTCAAAAA  
AATTCAAAAATTCAAAAATTTTGACGAG
>Cbren.WS247_1885:2031-3746 Satlength=1716 Nr of Repeats=60 RepeatLength=29 seed=AGAGGCAATC  
AGAGGCAATCGTGGGAAAACAAAATGCCC
>Cbren.WS247_1885:3856-6157 Satlength=2302 Nr of Repeats=13 RepeatLength=160 seed=AAGATTTTTT  
AAGATTTTTTTGCATTATCCCGGCGACTTCTGGGACGTTAGAATTGACCATATCCTGCATTTCCAGACTAATTCTGACCACTTGACACCAAAATTAAGAGCGCCCCGTCCAGATTCCAACTGTTAGAAAAATCGAATTTTTTCAGTAGATTCGAAAATTC
>Cbren.WS247_1908:5999-6386 Satlength=388 Nr of Repeats=17 RepeatLength=21 seed=GAGGGCCCAA  
GAGGGCCCAAAAATAAAAATG
>Cbren.WS247_1915:0-3808 Satlength=3809 Nr of Repeats=12 RepeatLength=169 seed=TGTAGACCGA  
TGTAGACCGATATCGAAACTATAAACCACATTCCTGTTTGCTGGCTGCCTGTACTACATGTATATCTTGATTTTTGCATTCCCGGCTGCAACAGAAGAACAAGACGTTTGTGAGGGCTCGGATGGTGTTTAATTTGCTTCACAGACCGTGTCGGAATCGTTATAGCCTC
>Cbren.WS247_1921:3446-4075 Satlength=630 Nr of Repeats=28 RepeatLength=20 seed=TGGGACCGTG  
TGGGACCGTGATTTTAAATT
>Cbren.WS247_1940:18-1736 Satlength=1719 Nr of Repeats=10 RepeatLength=169 seed=AAAAATCAAG  
AAAAATCAAGAGAAATCAGTAGTGCAGGCAGCGAGCAGACAGAAATGTCAAATAAAGTTTTGATATCGTTCCACCACATTATGAAAAGATGTAACACGGTGTTTTAAACGCATTGGACACAATCCGGACCCTCAATAACATCCCATTCTGATGATTCACTTGCAGATGC
>Cbren.WS247_1961:5857-6608 Satlength=752 Nr of Repeats=23 RepeatLength=11 seed=TTATCGATAA  
TTATCGATAAA
>Cbren.WS247_1964:219-3790 Satlength=3572 Nr of Repeats=17 RepeatLength=169 seed=ATGCAAAAAT  
ATGCAAAAATCAAGATACACGTGTAGTACAGGCAGCCAGCAAACAGGAATGTGGTTTATAGTTTCGATATCGGTCTACAACGGTTATCACGATTCCGACACTGTCTTTGAAGCAATTAAAACACCATCCGAGCCCTCAAAAACGTCTTGTTCTTCTGTTGCAGCCGGGA
>Cbren.WS247_1966:3020-3746 Satlength=727 Nr of Repeats=12 RepeatLength=29 seed=TTGAATTCCC  
TTGAATTCCCGCCAAAATTTCATGGAATT
>Cbren.WS247_1966:4160-5020 Satlength=861 Nr of Repeats=25 RepeatLength=29 seed=GGCGGGAATT  
GGCGGGAATTCACAATTCAATGAAGTCTT
>Cbren.WS247_1968:5689-6425 Satlength=737 Nr of Repeats=19 RepeatLength=33 seed=CCAGTCGAAC  
CCAGTCGAACAAGCTGTTCCAGTCGAGGAGAAA
>Cbren.WS247_1969:19-4153 Satlength=4135 Nr of Repeats=15 RepeatLength=169 seed=TGTAGACCGA  
TGTAGACCGATATCGAAACTATAAACCACATTCCTGTTTGCTGGCTGCCTTTACTACACGTATATCTTGATTTTTGCATTCCCGGCTGCAACAGAAGAACAAGACGTTTGTGAGGGCTCGGATGGTGTTTAAATTGCTTCAAAGACCGTGTCGGAATCGTGATAGCCGC
>Cbren.WS247_1984:0-4655 Satlength=4656 Nr of Repeats=168 RepeatLength=16 seed=CGGCCAGATT  
CGGCCAGATTTCTTGT
>Cbren.WS247_1985:5-1575 Satlength=1571 Nr of Repeats=52 RepeatLength=30 seed=GCAGATGTAT  
GCAGATGTATTAGCGACTTCCCTAATACAT
>Cbren.WS247_1985:4024-4723 Satlength=700 Nr of Repeats=23 RepeatLength=30 seed=GCAGATGTAT  
GCAGATGTATTAGCGACTTCCCTAATACAT
>Cbren.WS247_1991:3601-3788 Satlength=188 Nr of Repeats=14 RepeatLength=11 seed=TTTTTAGACG  
TTTTTAGACGT
>Cbren.WS247_2010:708-934 Satlength=227 Nr of Repeats=18 RepeatLength=12 seed=GGCTTAGGCT  
GGCTTAGGCTTA
>Cbren.WS247_2012:123-4050 Satlength=3928 Nr of Repeats=21 RepeatLength=166 seed=AACTCTAGCT  
AACTCTAGCTTCTTTCCGAGCTTCTTTTTTCCCAAGAATAATCCAGTTAGCTAGGCGGCAGGATCGAGTGGAAACACTCCTTTTTGGCGTATGTGACTTGGTTGTTCTTGATCATTCACCTAAGCTCCCTAACAGTACTCCCATCCAAACTCTCCCCGATTTCAAA
>Cbren.WS247_2022:4-945 Satlength=942 Nr of Repeats=64 RepeatLength=14 seed=TCAATAATCA  
TCGATAATCAATAA
>Cbren.WS247_2022:3387-4151 Satlength=765 Nr of Repeats=25 RepeatLength=28 seed=GTCTGCGTGT  
GTCTGCGTGTCGGTGTGTCCGGTTGTCC
>Cbren.WS247_2023:40-1090 Satlength=1051 Nr of Repeats=20 RepeatLength=52 seed=GGCAACGTAT  
GGCAACGTATAGCTACCTGCTGCCATTTACCCAGGTAATGGATTAGGGAAAG
>Cbren.WS247_2023:3820-4506 Satlength=687 Nr of Repeats=13 RepeatLength=52 seed=ATGGATTAGG  
ATGGATTAGGGAAATGGCAACGTATAGCTACCTGCTGGCATTTACCCAGGTT
>Cbren.WS247_2025:79-2121 Satlength=2043 Nr of Repeats=13 RepeatLength=160 seed=TTTAGAAAAA  
TTTAGAAAAATCAAATATTTTCAGTAAAGTCGAAATTTGAAGCAATTTTTCCATTGGCCTGGCGACTTCTAGGATGTTAGGATTGATCATTTTCTGCATTGCTAGAATAATTCTGACCGTTTGACACCAATTCTGAAGGCGCCCCACCCAGATTCCAACT
>Cbren.WS247_2059:560-2075 Satlength=1516 Nr of Repeats=11 RepeatLength=36 seed=TCCGGATGTC  
TCCGGATGTCCGGATGTCTGTCTGTGGGTAGGTTTA
>Cbren.WS247_2059:7097-7307 Satlength=211 Nr of Repeats=10 RepeatLength=16 seed=ATACAGACAT  
ATACAGACATACAGAT
>Cbren.WS247_2064:56-2897 Satlength=2842 Nr of Repeats=12 RepeatLength=160 seed=TATTATGAAT  
TATTATGAATTGCCAGAGTATTTCTGACCATTTGACATCAATTTTGAGTGTGCGCCACTCAGATTCCAACTTTTAGAAAAATCGAATTTTTTCAGTAGAATCGAAAATTCAAGATTTTTTTGCATTGTCCTGGCGGCAGCAGAATCGTTTGAACTGAGCA
>Cbren.WS247_2076:3445-4130 Satlength=686 Nr of Repeats=15 RepeatLength=45 seed=GGTTGTGGTG  
GGTTGTGGTGATTGAAGCATCAGAAGTGGAGGTCAATGGTTTCTT
>Cbren.WS247_2090:858-1765 Satlength=908 Nr of Repeats=48 RepeatLength=18 seed=CCAAAATAAT  
CCAAAATAATTCTCATAC
>Cbren.WS247_2093:13-3523 Satlength=3511 Nr of Repeats=40 RepeatLength=52 seed=ATGGATTAGG  
ATGGATTAGGGAAAGGGCAACGTATAGCTACCTGTTGGCATTTACCCTGGTT
>Cbren.WS247_2093:5791-6635 Satlength=845 Nr of Repeats=16 RepeatLength=52 seed=ATAGCTACCT  
ATAGCTACCTGTTGGCATTTACCCTGGTTATGGATTAGGGAAATGGCAACGA
>Cbren.WS247_2095:3-379 Satlength=377 Nr of Repeats=13 RepeatLength=18 seed=ATAATTCCCA  
ATAATTCCCATACCCAAA
>Cbren.WS247_2120:153-3254 Satlength=3102 Nr of Repeats=42 RepeatLength=41 seed=TTCAACGGTT  
TTCAACGGTTACTTAGGAAATTTTCCGGGTTCCCAGAAAAT
>Cbren.WS247_2128:27-4011 Satlength=3985 Nr of Repeats=17 RepeatLength=160 seed=AGGACAATGC  
AGGACAATGCAAAAAAATCTTGAATTTTTGAATCTACTCAAAAATTTCGATTTTTCTAATAGTTGGAATCTGAGTGGGGCACACTCAAAATTGATGTCAAATGGTCAGAATTACTCTGGCAATTCATAATATGCACAGTTCAAACGATTCTGCTGCCGCC
>Cbren.WS247_2159:0-3348 Satlength=3349 Nr of Repeats=11 RepeatLength=169 seed=TGCAACAGAA  
TGCAACAGAAGAACAAGACGTTTGTGAGGGCTCGGATGGTGTTTAAATTGCTTCAAAGACCGTGTCGGAATCGTGATAACCTTTGTAGACCGATATCGAAACTATAAACCACATTCCTGTTTGCTGGCTGCCTGTACTACACGTATATCTTGATTTTTGCATTCCCGGC
>Cbren.WS247_2249:1615-2125 Satlength=511 Nr of Repeats=25 RepeatLength=20 seed=AAAGTTAGGC  
AAAGTTAGACCATACTTCAA
>Cbren.WS247_2264:41-3460 Satlength=3420 Nr of Repeats=114 RepeatLength=16 seed=TCGGCCAGAT  
TCGGCCAGATTTCCTC
>Cbren.WS247_2265:2596-2855 Satlength=260 Nr of Repeats=11 RepeatLength=21 seed=GCCCTCCATT  
GCCCTCCATTTTTATTTTTGG
>Cbren.WS247_2268:93-1928 Satlength=1836 Nr of Repeats=44 RepeatLength=48 seed=TCCTTCTTGG  
TCCTTTTTGGCCTTGGCCTCAGTATCAGCCTTGGTCTTTGCTTCAGCG
>Cbren.WS247_2268:1962-2599 Satlength=638 Nr of Repeats=19 RepeatLength=33 seed=TGGAGCAGCT  
TGGAGCAGCTCGCTCAATTTGCTTCTCCTCGAC
>Cbren.WS247_2288:734-1006 Satlength=273 Nr of Repeats=14 RepeatLength=15 seed=ATCGGGGACC  
ATCGGAGACCGAAAA
>Cbren.WS247_2337:3513-3923 Satlength=411 Nr of Repeats=14 RepeatLength=25 seed=TCCGATCCGG  
TCCGATCCGGCCTGTTCTAGTCCGG
>Cbren.WS247_2374:50-757 Satlength=708 Nr of Repeats=17 RepeatLength=41 seed=GAAAATTTCA  
GAAAATTTCAACGGTTACTTTGGAAATTTTCCGGGTTCCCC
>Cbren.WS247_2400:3-4073 Satlength=4071 Nr of Repeats=14 RepeatLength=174 seed=TTTTTCAGGG  
TTTTTCAGGGCGGACAGAAATAGATCAAAATACTAAAATATCAGGTAGAAAATAGTCATATTTTTCGATTTTTGACTAAAAAATTAATTTTTCAATCGAGAATACAGCACAAAATGATGAACTACAACAGATTGAAACAAATTATCACAAGTCTGGACCATTAGAAGCTCAAAC
>Cbren.WS247_2434:21-537 Satlength=517 Nr of Repeats=18 RepeatLength=27 seed=AGGGGCACAC  
AGGGGCACACACTCACTGTCGACTTTT
>Cbren.WS247_2434:3562-4829 Satlength=1268 Nr of Repeats=47 RepeatLength=27 seed=AGGGGCACAC  
AGGGGCACACACGCACTGTCGATTTTT
>Cbren.WS247_2435:9-3487 Satlength=3479 Nr of Repeats=76 RepeatLength=33 seed=TTCTCCTCGA  
TTCTCTTCGACTGGAGCAGCTTGTTCGACTGGT
>Cbren.WS247_2447:2509-3199 Satlength=691 Nr of Repeats=34 RepeatLength=20 seed=TCACAAGAAC  
TCACAAGAACCTGTGGTTAA
>Cbren.WS247_2484:3-343 Satlength=341 Nr of Repeats=25 RepeatLength=12 seed=GCTTCAGCTT  
GCTTCGGCTTCA
>Cbren.WS247_2499:3925-4685 Satlength=761 Nr of Repeats=25 RepeatLength=30 seed=GATGTATTAG  
GATGTATTAGCGACTTCCCTAATACATGCA
>Cbren.WS247_2505:1065-1378 Satlength=314 Nr of Repeats=13 RepeatLength=30 seed=GGTCCCCGAT  
GGTCCCCGATTTTTCGGGCCACGATTTTTC
>Cbren.WS247_2539:3988-4478 Satlength=491 Nr of Repeats=23 RepeatLength=25 seed=CTGGTCCGGT  
CTGGTCCGGCCTAATCCGGTCTGGC
>Cbren.WS247_2558:1689-1894 Satlength=206 Nr of Repeats=10 RepeatLength=14 seed=CGGAAGTCGG  
CGGAAGCCGGAAGT
>Cbren.WS247_2588:730-931 Satlength=202 Nr of Repeats=11 RepeatLength=17 seed=CTCATTGACT  
CTCATTGACTGCATTTA
>Cbren.WS247_2605:1240-1512 Satlength=273 Nr of Repeats=14 RepeatLength=15 seed=GGTCCCCGAT  
GGTCCCCTATTTTTG
>Cbren.WS247_2615:0-1140 Satlength=1141 Nr of Repeats=47 RepeatLength=20 seed=TTGGGCCGAT  
TTGGGCCGATTTAGTCTGAC
>Cbren.WS247_2732:4-782 Satlength=779 Nr of Repeats=29 RepeatLength=24 seed=CTGAAGCCAA  
CTGAAGCCAAGACCAAGGCTGAAA
>Cbren.WS247_2759:4761-5136 Satlength=376 Nr of Repeats=10 RepeatLength=16 seed=ATGTCTGTAT  
ATGTCAGTATGTCTGT
>Cbren.WS247_2770:122-881 Satlength=760 Nr of Repeats=10 RepeatLength=20 seed=TGGCCTAACT  
TGGTCTAACTTTTAGAAATA
>Cbren.WS247_2775:1-3303 Satlength=3303 Nr of Repeats=80 RepeatLength=20 seed=GCATAGGGCC  
GCATAGGGCCAAAATATGTA
>Cbren.WS247_2909:7-537 Satlength=531 Nr of Repeats=25 RepeatLength=20 seed=TAGCATAGGG  
TAGCATAGGGCCGAAATGTA
>Cbren.WS247_2911:3-553 Satlength=551 Nr of Repeats=34 RepeatLength=15 seed=AATGTCCCAG  
AATGTCCCAGAGGGA
>Cbren.WS247_2921:480-2369 Satlength=1890 Nr of Repeats=18 RepeatLength=15 seed=AAATCGGGGA  
AAATCGGAGACCGAA
>Cbren.WS247_2988:0-1430 Satlength=1431 Nr of Repeats=50 RepeatLength=23 seed=TGACCTTTTT  
TGACCTTTTTGTTTCTTTAACCA
>Cbren.WS247_2988:3590-4317 Satlength=728 Nr of Repeats=42 RepeatLength=15 seed=AATGTCCCAG  
AATGTCCCAGGGGGA
>Cbren.WS247_3087:4051-4768 Satlength=718 Nr of Repeats=12 RepeatLength=59 seed=GTCACTTTTT  
GTCACTTTTTCGAATATTTCTGAGGTTTTTTATGGAAAAAAATGACCAAAATATTTTTG
>Cbren.WS247_3092:3557-4299 Satlength=743 Nr of Repeats=14 RepeatLength=52 seed=CCATTTTGAC  
CCATTTTGACAGGTGATGGATTAGGAAAATCGCAACGTATAGCTACCTGCTG
>Cbren.WS247_3097:2311-2517 Satlength=207 Nr of Repeats=12 RepeatLength=12 seed=AGACAAACAG  
AGACAAACAGAC

 Acceptats=1643   Rebutjats=485 
