# Supplementary material for: High evolutionary turnover of satellite families in Caenorhabditis
Source: BMC Evol Biol. 2015 Oct 5;15:218. doi: 10.1186/s12862-015-0495-x (PMC4595182; doi:10.1186/s12862-015-0495-x)
Supplement: Additional file 1: — Files containing the description of all satellites and their families in several formats (31 files). (ZIP 1068 kb) [file 12862_2015_495_MOESM1_ESM.zip › Cbren.WS247_sats.table]

Genome		Satellite		name		Contig		Start		End		Sat.		Number		Repeat		Seed		motif		Representative
length		repeats		length		repeat
Cbren.WS247		Cbren.WS247_1:271348		1		271348		273782		2435		25		93		ATTGATCAAC		ATTGATCAACTTACTCCAATTACTGAACATCAAACGGGAGGCGAGACATCCAAACGTGTTGAAGATATACCAACAACTTCAAGCCAGGATGTG
Cbren.WS247		Cbren.WS247_1:279251		1		279251		283456		4206		28		93		CACTTCAAGC		CACTTCAAGCCAAGATATGATTGATCAACTGGCTCCAGTTCCTGAACAAGTCATGGAGGAAGGAACATCCGAACATGTTGATGAGATTCGAAC
Cbren.WS247		Cbren.WS247_1:3010333		1		3010333		3010930		598		15		20		GCTATGAGCC		GCTATGAGCCTCAGGCTTCA
Cbren.WS247		Cbren.WS247_2:228723		2		228723		229037		315		13		30		ATCGGGGACC		ATCGGGGACCGAAATATGGTGGCCCGAAAA
Cbren.WS247		Cbren.WS247_2:230177		2		230177		230441		265		11		15		GGTCCCCGAT		GGTCCCCGATTTTTC
Cbren.WS247		Cbren.WS247_2:302871		2		302871		303361		491		28		16		CTGCCTGTCT		CTGCCTGTCTGCCTGT
Cbren.WS247		Cbren.WS247_2:687194		2		687194		687412		219		10		21		GAGGGCCCAA		GAGGGCCCAAAAAATAAAATC
Cbren.WS247		Cbren.WS247_2:688203		2		688203		688484		282		12		21		TTTGGGCCCT		TTTGGGCCCTCCATTTTTATT
Cbren.WS247		Cbren.WS247_2:840749		2		840749		841495		747		30		23		CCGGATGTCC		CCGGATGTCCAGAATCTGAATGT
Cbren.WS247		Cbren.WS247_2:908607		2		908607		909058		452		18		20		GTAGATCAAA		GTAGATCAAAACTATGCTAG
Cbren.WS247		Cbren.WS247_2:916189		2		916189		916727		539		33		16		CTCTCAGGCT		CTCTCAGGCTCTCAGG
Cbren.WS247		Cbren.WS247_2:921893		2		921893		922678		786		12		16		GAGCCTGAGA		GAGCCTGAGAGCATGA
Cbren.WS247		Cbren.WS247_2:943741		2		943741		944279		539		32		16		TCAGGCTCTC		TCAGGCTCTCAGGCTC
Cbren.WS247		Cbren.WS247_2:1427449		2		1427449		1427656		208		11		18		TTTGGGTATG		TTTGGGTATGGGAATTAT
Cbren.WS247		Cbren.WS247_2:1830627		2		1830627		1830920		294		12		30		GGTCCCCGAT		GGTCCCCGATTTTTCGGGCCACGATTTTTC
Cbren.WS247		Cbren.WS247_2:1873568		2		1873568		1874377		810		14		21		GGTCCTCGAT		GGTCCACGATTTTTTTATTCC
Cbren.WS247		Cbren.WS247_2:1935766		2		1935766		1936004		239		11		20		ATCGAGGACC		ATCGAGGACCCAAAATAAAA
Cbren.WS247		Cbren.WS247_2:2013000		2		2013000		2013176		177		13		13		GGTCTTACGG		GGTCTTACTGTAT
Cbren.WS247		Cbren.WS247_2:2206546		2		2206546		2208319		1774		29		57		TAGACTCTGT		TAGACTCTGTCGATTGAGTACTGAAGGTTGAATCAGAGATTGTAGTATCAGTGAATG
Cbren.WS247		Cbren.WS247_2:2228981		2		2228981		2230169		1189		21		15		TCAGTTGTCG		TCAGTTGTCGAGGTT
Cbren.WS247		Cbren.WS247_2:2229011		2		2229011		2232336		3326		32		84		CAGTCGATGT		CAGTCGAGGTGGACTCAGTCTGAGATGTGGTAGACTCAGGAGTAGTAGACGTCTGTTCAGTTGTCGAGGTTTCCGTAGTCGATT
Cbren.WS247		Cbren.WS247_2:2233520		2		2233520		2238004		4485		49		21		TTCCAGTAGA		TTCCAGTAGAAGAGGCAGTGC
Cbren.WS247		Cbren.WS247_2:2238044		2		2238044		2239974		1931		16		120		GATCCAAGAG		GATCCAAGAGTAGAGTAAGAAGCTGGTGAATTGCTCGATACCGTTGTTTCTTGTTCAGTAGTACATGGCTCGGTGGTAGTCTCTTCTGAAGTTGCCGTACTCGATGAAGAGGCATCAGTT
Cbren.WS247		Cbren.WS247_2:2241483		2		2241483		2244064		2582		30		81		TCACAAGGCT		TCACAAGGCTCTGTCGTAGTCTCGCAAGGTTCCGTGGTAGTCTCGGACAACGTGGAGTTCAGGCATGGCTCCGTTGATGTT
Cbren.WS247		Cbren.WS247_3:184758		3		184758		185007		250		11		20		AAAATCACGG		AAAATCACGGTCCCATCCAC
Cbren.WS247		Cbren.WS247_3:186111		3		186111		186360		250		11		20		TGGGACCGTG		TGGGACCGTGATTTTAAAAT
Cbren.WS247		Cbren.WS247_3:574802		3		574802		575585		784		12		20		CATTGCACCT		CATTGCACCTCCATTTTGAC
Cbren.WS247		Cbren.WS247_3:673825		3		673825		674699		875		18		48		ACACTCCTCG		ACACTCCTCGCCATCTCCAGCGAAGAACGAGTCCGACTGCTGGACGCG
Cbren.WS247		Cbren.WS247_3:888782		3		888782		889061		280		12		15		ATCGGGGACC		ATCGGGTACCGAAAA
Cbren.WS247		Cbren.WS247_3:890208		3		890208		890552		345		14		30		TCCCCGATTT		TCCCTGATTTTTCGGGCCACGATTTTTCGG
Cbren.WS247		Cbren.WS247_3:1499403		3		1499403		1501355		1953		12		83		CGCATTGGTT		CGCATTGGTTTTTTCGAATGACGACAAATGGATTTGGCTAAAATCTTCGCCACATCCATCGCTATTCGACAAAATATCGTACC
Cbren.WS247		Cbren.WS247_3:2071389		3		2071389		2071799		411		16		24		CCAGAAAAAA		CCAGAAAAAAAAGAATTCCGTAAG
Cbren.WS247		Cbren.WS247_3:2076990		3		2076990		2078377		1388		21		20		CAAGAGTTGC		CAAGAGTTTCTATGAAGATG
Cbren.WS247		Cbren.WS247_4:3965		4		3965		5630		1666		29		10		TCTCTCTTTC		TCTCTCTCTC
Cbren.WS247		Cbren.WS247_4:565206		4		565206		565634		429		12		14		GGAAGTCGGA		GGAAGTCGGAAGCC
Cbren.WS247		Cbren.WS247_4:697599		4		697599		700170		2572		12		199		CCAAGAGACC		CCAAGAGACCACTGAAACCGTCGAATGGACCTCCGAAGAAGCGCAGACCCCCGAAGGGTAGGCAGAGATCAGTATGGTCAAATCGAACAAACATAAAAACAGAGAATCAAATTAAAATATGGGAGGAGTGAGACATATGAATGGATTTCACTAGAACTTGCGGGCAATTTTAAAAAGAAACTCTATTCATCTGTTTGTT
Cbren.WS247		Cbren.WS247_4:710371		4		710371		710787		417		11		30		TAAGCCTAAG		TAAGCCTAAGATTATGAAGTAGTTCAAGCG
Cbren.WS247		Cbren.WS247_4:803305		4		803305		803580		276		18		20		GGTCCGATCC		GGTCCGATCCGGCCTAGCCC
Cbren.WS247		Cbren.WS247_4:882047		4		882047		884945		2899		18		160		TCTAACAGCT		TCTAACAGCTTTCCATGAATCACAAATCTCTGTGCTTCACTATTCGGTGTCATCCTTCGAATGTTCCTTCCGCTCATGCTAAATAGACCTGGATATAAGAGTATTCGTACTGCCTCATTGTGATCGGGCACGCGGTTAGATGGTTTACTCTTGTCCGGGC
Cbren.WS247		Cbren.WS247_4:892436		4		892436		894062		1627		23		10		TGGAAGTTTC		TGGAAGTTTC
Cbren.WS247		Cbren.WS247_4:965732		4		965732		966118		387		10		14		TTCCGACTTC		TTCCGACTTCCGAC
Cbren.WS247		Cbren.WS247_4:1003271		4		1003271		1004188		918		30		39		TTCTAGAAGT		TTCTAGAAGT
Cbren.WS247		Cbren.WS247_4:1786410		4		1786410		1786684		275		14		20		GTCTGTCTAT		GTCTGTCTGTCTATGTACCT
Cbren.WS247		Cbren.WS247_5:233340		5		233340		233810		471		31		10		AACTTCCAGA		AACTTCCGGA
Cbren.WS247		Cbren.WS247_5:337407		5		337407		337775		369		17		20		ATCACGGTCC		ATCACGGTCCCAAAAATAAA
Cbren.WS247		Cbren.WS247_5:339457		5		339457		339766		310		13		20		TGGGACCGTG		TGGGACCGTGATTTTAAAAT
Cbren.WS247		Cbren.WS247_5:454042		5		454042		455865		1824		14		30		TCCCCGATTT		TCCCCGATTTTTCGGGCCGCGATTTTTGGG
Cbren.WS247		Cbren.WS247_5:1056098		5		1056098		1056550		453		28		10		AACTTCCAGA		AACTTCCGGA
Cbren.WS247		Cbren.WS247_5:1218702		5		1218702		1219215		514		16		21		TCAACTGCTA		TCAACTGCTATAGCTGTTGCC
Cbren.WS247		Cbren.WS247_6:118		6		118		2730		2613		47		52		TCCATTACCT		TCCATTACCTGTCAAAATGGCAGCAGGTAGCTATACGTTGCCATCTTCCTCA
Cbren.WS247		Cbren.WS247_6:421695		6		421695		422125		431		14		30		AGTTCTTAGA		AGTTCTTAGATCTAAATTTAGAGTTATGGA
Cbren.WS247		Cbren.WS247_6:641323		6		641323		642230		908		13		69		CAGGTTCTGG		CAGGTTCTGGAGTAGATTGTTGAGTCTTGGACATGCTTTCTGTTGAACTCTTCCAACCAATTCGATGAA
Cbren.WS247		Cbren.WS247_6:652003		6		652003		652910		908		13		69		TCAAATACTG		TCAAATACTGTATTTCTCTGGAGGCAAGGATTCGATGACTTCATTCCGACCATATCCGAATTTGAATCA
Cbren.WS247		Cbren.WS247_6:840881		6		840881		841108		228		12		16		CGACATTTCG		CGACATCTCGAAACCG
Cbren.WS247		Cbren.WS247_7:631731		7		631731		633837		2107		46		14		GGGGGTTTTT		GGAGGTTTTTCCCG
Cbren.WS247		Cbren.WS247_7:700523		7		700523		701085		563		33		10		CCGGTCTGGT		CCGGTCTAGT
Cbren.WS247		Cbren.WS247_7:1010276		7		1010276		1011050		775		21		11		TCGAGAAATT		TCGAGAAATTC
Cbren.WS247		Cbren.WS247_7:1669288		7		1669288		1669576		289		11		30		AAATCGGGGA		AAATCGGGGACCCAAAAATAGGGGCCCGAA
Cbren.WS247		Cbren.WS247_7:1670434		7		1670434		1670644		211		12		15		GGTCCCCGAT		GGTCCCCGATTTTTG
Cbren.WS247		Cbren.WS247_7:1682785		7		1682785		1684592		1808		11		160		TCAAACTTTT		TCAAACTTTTAGAAATTTCGAATTTTTTCAAAAAAGTCGAAATTTTGAGTTTTTTTTTCATTGTTCTGGCGACTTCTGGGATGTTTGAATTGACCATATCCTGCATTGTTAGACTAATTCTGACCATTTGACATCAAATTTGATAGCGCCCCGCCCAGAT
Cbren.WS247		Cbren.WS247_8:145589		8		145589		147078		1490		35		19		TAGCAGTTGA		TAGAAGTTGATCACCCCAA
Cbren.WS247		Cbren.WS247_8:340499		8		340499		341104		606		26		15		CCGGACCAGA		CCGGACCAGACCAGA
Cbren.WS247		Cbren.WS247_8:766286		8		766286		766744		459		27		14		AATAGCAGTT		AATAGCAGTTGAGA
Cbren.WS247		Cbren.WS247_8:1117719		8		1117719		1122272		4554		51		81		ACTGGAACTC		ACTGGAACTCCAGTTACCGACGAAACAACATTGTCAACCGATGAAACTCCATATGGCACAAGATCCACAGCCACTGCTCCA
Cbren.WS247		Cbren.WS247_9:512818		9		512818		513182		365		10		32		ATGGTTTTTA		ATGGTTTTTACAAATGAAAAAACATAAAACTC
Cbren.WS247		Cbren.WS247_10:612622		10		612622		613577		956		35		27		AGAGACCAGA		AGAGACCAGACGAGTTATAACATGGGG
Cbren.WS247		Cbren.WS247_10:1609406		10		1609406		1615712		6307		114		30		GTTGTTGGAA		GTCGTTGGAACAGTAGTGGTAGCCACAGTT
Cbren.WS247		Cbren.WS247_10:1627004		10		1627004		1631319		4316		95		30		TTGTTGGAAC		TTGTTGGGACCGTCGTAGTTTCAGCGGTAG
Cbren.WS247		Cbren.WS247_10:1637167		10		1637167		1641695		4529		92		36		GACTCGGTCG		GACTCGGTTGAGGTGGATTCCGTTGAGGTACTGGTG
Cbren.WS247		Cbren.WS247_10:1649045		10		1649045		1650492		1448		37		36		GAGGTACTGG		GATGTACTGGTAGACTCGGTCGAGGTGGATTCCGTT
Cbren.WS247		Cbren.WS247_10:1661708		10		1661708		1663415		1708		48		36		GACTCGGTCG		GACTCGGTCGAGGTGGATTCCGTTGATGTGCTGGTT
Cbren.WS247		Cbren.WS247_11:163039		11		163039		164845		1807		33		52		CAGGTAGCTA		CAGGTAGCTATACGTTGCCCTTTCCCTAATCCATTACCTGGGTAAAGGCCAG
Cbren.WS247		Cbren.WS247_11:230124		11		230124		230737		614		13		21		GCCCCCCACC		GCCCCCCACCATCCAACATCA
Cbren.WS247		Cbren.WS247_11:323431		11		323431		324070		640		18		15		GAAACCGGAC		GAAACCGGACATTTT
Cbren.WS247		Cbren.WS247_11:354380		11		354380		354861		482		15		20		GGCAAGTTGC		GGCAAATTGCCAGTGAAAAC
Cbren.WS247		Cbren.WS247_11:362553		11		362553		364460		1908		20		28		TTGCGCGTAA		TTGCTCGTAATTTTCGAAATTTTGGAAT
Cbren.WS247		Cbren.WS247_11:378731		11		378731		378932		202		11		17		CTCATTGACT		CTCATTGACTGCATTTA
Cbren.WS247		Cbren.WS247_11:407377		11		407377		408375		999		39		15		TAGCACTTGA		TAGCACTTGAGAAAA
Cbren.WS247		Cbren.WS247_11:481577		11		481577		481941		365		16		15		AGCTACAGTA		AGCTAGAGTATCCCT
Cbren.WS247		Cbren.WS247_11:506784		11		506784		507772		989		14		56		GGGAATTCAA		GGGAATTCAAAATTTCGAAACTTTTGGTGGAAATTTAAAACTTCGAAACTTTTGGC
Cbren.WS247		Cbren.WS247_11:516623		11		516623		517639		1017		30		19		AAATGAAAAT		AATTGAAAATGCTCCAGCA
Cbren.WS247		Cbren.WS247_11:676132		11		676132		678036		1905		29		30		AAACTACAAA		AGACTACAAACTACAAAAACTGAGACTCGA
Cbren.WS247		Cbren.WS247_11:684105		11		684105		685272		1168		35		32		GCACTTTCAG		GCACTTTCAGATGTCTAGGTTATCAATAGAGC
Cbren.WS247		Cbren.WS247_11:1129528		11		1129528		1133116		3589		10		74		GCCTCTACAA		GCCTCTACAAAGTCATCGGCAGGCAAAAAAGATGCAGGAGAGTTTGTAGAGGCCAAGACTACAAACTAAAAGCT
Cbren.WS247		Cbren.WS247_11:1333845		11		1333845		1334437		593		17		39		CGATTCGGGC		CGATTCGGGC
Cbren.WS247		Cbren.WS247_12:27331		12		27331		27853		523		11		19		GTGTCCTTTC		GTGTCCTTTCAACATTTAC
Cbren.WS247		Cbren.WS247_12:422974		12		422974		423971		998		11		90		GGGATTTTAC		GGGATTTTACTAAGCCTATTTCTTAAAGGGTGTATCCCCCATGCTTCCAGCGTGCTGAGCTTGGGGGGAAGGTTTAGTCAGTTGGCTCCC
Cbren.WS247		Cbren.WS247_12:452671		12		452671		453069		399		20		14		CGGAAGTCGG		CGGAAGTCGGAAGT
Cbren.WS247		Cbren.WS247_12:523232		12		523232		523547		316		17		15		CCTGATCCGG		CCTGATCCGGGCCGG
Cbren.WS247		Cbren.WS247_12:570877		12		570877		571712		836		11		75		TCCACGATTG		TCCACGATTGCGTTTCCAACGTAGACTTTTAACTGATTCACCTCAGTTGATAGTTTGCCTGGAATGGAGCGATCA
Cbren.WS247		Cbren.WS247_12:584960		12		584960		585870		911		12		75		CCTTTCCAGG		CCTTTCCAGGCAAACTATCAACTGAGGTGAATCAGTTAAAAGTCTACGTTGGAAACGCAATCGTGGATGATCGCT
Cbren.WS247		Cbren.WS247_12:917575		12		917575		917972		398		15		22		TTTTCAGGCT		TTTTCAGGCTGTTGTCTGCGTT
Cbren.WS247		Cbren.WS247_12:977446		12		977446		978000		555		30		16		GTCTATCTGT		GTCTATCTGTCTATCT
Cbren.WS247		Cbren.WS247_13:4		13		4		2884		2881		34		52		GCTACCTGCT		GCTACCTGCTGCCATTTACCCAGGTAATGGATAGGAGAAAGGGCAACGTATA
Cbren.WS247		Cbren.WS247_14:9976		14		9976		11086		1111		17		20		TGGCCTAGAA		TGGTCTAGAATCCCAAAAAG
Cbren.WS247		Cbren.WS247_14:25261		14		25261		26180		920		13		19		AATATTATAA		AATATTATGAGATTTCCGA
Cbren.WS247		Cbren.WS247_14:196013		14		196013		196258		246		14		16		TTTCGAAATG		TTTCGAAATGTCCGGG
Cbren.WS247		Cbren.WS247_14:391996		14		391996		392281		286		12		14		TTGCGAGTTG		TTGCGAGTTGCGAG
Cbren.WS247		Cbren.WS247_14:815183		14		815183		820169		4987		36		36		GGAGCCCCAG		GGAGCCCCAGGAGCACCAGGACCACAAGGAGATGCC
Cbren.WS247		Cbren.WS247_15:107538		15		107538		108548		1011		11		21		GGCCCAAAAA		GGCCCAAAAAATAAAATCGAG
Cbren.WS247		Cbren.WS247_15:109512		15		109512		110621		1110		22		21		TTTGGGCCCT		TTTGGGCCCTCCATTTTTATT
Cbren.WS247		Cbren.WS247_15:153415		15		153415		153919		505		14		13		CGGAAGCGGA		CGGAAGACGGAAA
Cbren.WS247		Cbren.WS247_15:165929		15		165929		171068		5140		30		20		TGGCCTAGAA		TGACCTAGAATTTCAAATGA
Cbren.WS247		Cbren.WS247_15:193466		15		193466		194746		1281		29		20		TGGCCTAGAA		TGGCCTAGAATTTCCATTGG
Cbren.WS247		Cbren.WS247_15:195098		15		195098		195916		819		32		19		GGCCCGAATC		GGCCCGAAACGGTCTTAAC
Cbren.WS247		Cbren.WS247_15:226865		15		226865		228678		1814		12		36		CCGCCCACTT		CCGCCCACTTCAATCTGAATCGAAGTTTGTTAGGCT
Cbren.WS247		Cbren.WS247_15:229698		15		229698		230559		862		14		16		TCCGGATATC		TCCAGATATCTGTCTC
Cbren.WS247		Cbren.WS247_15:293443		15		293443		293774		332		13		10		GGCCGTTTCA		GGCCGTTTCA
Cbren.WS247		Cbren.WS247_15:293960		15		293960		296218		2259		47		20		TTCTAGGCCA		TTCTAGGCGATTCCCTGGAA
Cbren.WS247		Cbren.WS247_15:299663		15		299663		302149		2487		30		20		TTCTAGGCCA		TTCTAGGCCATCATTTGGAA
Cbren.WS247		Cbren.WS247_15:370969		15		370969		371282		314		14		20		TTCTAGGCCA		TTCTAGGCCACCATTTGAAA
Cbren.WS247		Cbren.WS247_15:386379		15		386379		387902		1524		37		20		TGGCCTAGAA		TGGCCTAGAATTTCAAATGG
Cbren.WS247		Cbren.WS247_15:415859		15		415859		417780		1922		13		20		TTTCTAGGCC		TTTCTAGGCCATCATTTGGA
Cbren.WS247		Cbren.WS247_15:472535		15		472535		472905		371		13		16		ATCTGGACAT		ATCTGGACATCCGGAG
Cbren.WS247		Cbren.WS247_15:528963		15		528963		531380		2418		35		27		AAAGACTACA		AAAGACTACAAAGACTACAAAGACTAC
Cbren.WS247		Cbren.WS247_15:534710		15		534710		534855		146		10		27		TTTGTAGTCT		TTTGTAGTCTTTGTAGTCTTTGTAGTC
Cbren.WS247		Cbren.WS247_15:538493		15		538493		539250		758		22		23		GGCAACTTGC		GGCAGCTTGCCCACTTTCCTTCC
Cbren.WS247		Cbren.WS247_15:776471		15		776471		780010		3540		47		16		GACATCCGGA		GACATCTGGATATCCG
Cbren.WS247		Cbren.WS247_15:788499		15		788499		789262		764		25		19		TTTAGGCCGT		TTTAGGCCGTTTGGGCCGT
Cbren.WS247		Cbren.WS247_15:894734		15		894734		895396		663		16		16		GACATCCGGA		GACAACCGGATTATCG
Cbren.WS247		Cbren.WS247_16:62588		16		62588		63016		429		14		28		TTTTCGAATT		TTTTCGAATTTTTGAATTCCCACCAAAA
Cbren.WS247		Cbren.WS247_16:147904		16		147904		149861		1958		18		28		AATTCAAAAA		AATTCGAAAATTCCAAAATTTTGGCGAG
Cbren.WS247		Cbren.WS247_16:205480		16		205480		206227		748		34		10		TCCAGTCCGG		TCCGGTCCGG
Cbren.WS247		Cbren.WS247_16:617398		16		617398		617683		286		12		16		ACGATTTTTT		ACGATTTTTTCGGTCT
Cbren.WS247		Cbren.WS247_16:955881		16		955881		956375		495		15		14		GAAGTCGGAA		GAAGTCGGAAGTTG
Cbren.WS247		Cbren.WS247_16:1046667		16		1046667		1046921		255		12		20		GGTCCTCGAT		GGTCCTCGATTTTTTTTTTG
Cbren.WS247		Cbren.WS247_16:1188046		16		1188046		1189096		1051		61		16		ATCTTTGACT		ATCTTTGACTTCCAGT
Cbren.WS247		Cbren.WS247_17:9688		17		9688		10169		482		10		40		TTTCCGTTTC		TTTCCGTTTCCGTTTCCGGCGGAAATATTTTTCTGGAAAT
Cbren.WS247		Cbren.WS247_17:90229		17		90229		90447		219		10		20		GGTCCTCGAT		GGTCCTCGATTATTCATTTC
Cbren.WS247		Cbren.WS247_17:320796		17		320796		322822		2027		59		29		GACATTGACC		GACATTGACCATGAATTCAAATAGAAATC
Cbren.WS247		Cbren.WS247_17:388980		17		388980		395935		6956		44		160		TTAGAAAAAT		TTAGAAAAATCGAAATTTTTGAGTAGATTCAAAAATTCAAGATTTTTTTGCATTGTCCTGGCGGCAGCAGATTCGTTTGAACTGTGCATATTATAAATTGCCAGAGTATTTCTGAACATTTGACATCAATTTTGAGTGTGCCCCACTCAGATTCCAACTA
Cbren.WS247		Cbren.WS247_17:440976		17		440976		441164		189		14		10		TCTGGAAGTT		TCTGGAAGTT
Cbren.WS247		Cbren.WS247_17:514003		17		514003		514266		264		13		19		TTTCCAGCCT		TTTCCAGCCCAGATATGAA
Cbren.WS247		Cbren.WS247_17:530705		17		530705		531149		445		13		14		CGGAAGTCGG		CGGAAGTCGGAAGT
Cbren.WS247		Cbren.WS247_17:629067		17		629067		630692		1626		65		10		AACTTCCAGA		AACTTCCGGA
Cbren.WS247		Cbren.WS247_17:922559		17		922559		923421		863		32		18		CATACCCAAA		CATACCCAAAATAATTCC
Cbren.WS247		Cbren.WS247_18:23476		18		23476		23898		423		23		11		CCTTGCCTAA		CATTGCCTAAC
Cbren.WS247		Cbren.WS247_18:24614		18		24614		24897		284		13		21		TTAGGCTTAG		TTAGGCTTAGGAGTTTACACC
Cbren.WS247		Cbren.WS247_18:25594		18		25594		26426		833		36		21		TAAGCCTAAG		TAAGCCTGAGCCTCAGATCCG
Cbren.WS247		Cbren.WS247_18:26990		18		26990		27252		263		11		23		AGACCTTAGG		AGACCTTAGGCTTTAGGTTTAGT
Cbren.WS247		Cbren.WS247_18:30693		18		30693		31250		558		25		21		TGAGGTTTAG		TGAGGTTAAGGAGCCTAAGCT
Cbren.WS247		Cbren.WS247_18:89409		18		89409		90047		639		18		20		CATCCGGACA		CATCCGGGCAGACAGACAGA
Cbren.WS247		Cbren.WS247_18:125363		18		125363		125883		521		17		11		ACTAAGGTTG		ACTAAGGTTGT
Cbren.WS247		Cbren.WS247_18:134284		18		134284		134802		519		45		10		AAGAGAGAGA		AGAGAGAGAG
Cbren.WS247		Cbren.WS247_18:137206		18		137206		137984		779		26		24		TAGGACTAAG		TAGGACTAAAACACCCGGCTGTTT
Cbren.WS247		Cbren.WS247_18:139728		18		139728		140396		669		15		19		ACCCGGGACC		ACCGGGACCTAAAAATAAT
Cbren.WS247		Cbren.WS247_18:146195		18		146195		146405		211		13		16		TGGAGCCCTG		TGGAGCCCTGGAGCCC
Cbren.WS247		Cbren.WS247_18:152893		18		152893		153183		291		10		28		TCAAATTCCT		TCAAATTCCTTGCTGGAACTTTAAAATT
Cbren.WS247		Cbren.WS247_18:241040		18		241040		241572		533		16		10		CCGTTACGGA		CCGTTACAGA
Cbren.WS247		Cbren.WS247_18:245565		18		245565		246199		635		34		16		ACCCAGGTAC		ACCCAGGTACTCATAT
Cbren.WS247		Cbren.WS247_18:285152		18		285152		285540		389		25		14		CTGCCTAGCC		CTGCCTAGCCCTAA
Cbren.WS247		Cbren.WS247_18:335235		18		335235		335825		591		28		20		CCAAGTGGGC		CCAAGTGTGCCGATTTTGGA
Cbren.WS247		Cbren.WS247_18:341169		18		341169		341379		211		10		20		CTGAAAATGT		CTGAAAATGTCTTAATTACG
Cbren.WS247		Cbren.WS247_18:364748		18		364748		367529		2782		12		19		TAGCAGTTGA		TAGCAGTTGATCGCCCCCT
Cbren.WS247		Cbren.WS247_18:371816		18		371816		372661		846		16		23		GGCAACTTGC		GGCAACTTGCCGATGGTTTAGAT
Cbren.WS247		Cbren.WS247_18:445151		18		445151		445721		571		43		13		TTTAAGTTAA		TTTAAGTTAAACG
Cbren.WS247		Cbren.WS247_18:446637		18		446637		446857		221		15		10		GCCTTAGACA		GCCTTAGACA
Cbren.WS247		Cbren.WS247_18:493142		18		493142		494016		875		31		10		CGGACTGGAC		CGGACCGGAC
Cbren.WS247		Cbren.WS247_18:570413		18		570413		570831		419		12		21		GCAGGTTGCC		GCAGGTTGCCGGAAAAGAGGA
Cbren.WS247		Cbren.WS247_18:637092		18		637092		637252		161		14		10		GACCAGACCT		GACCAGACCT
Cbren.WS247		Cbren.WS247_18:673341		18		673341		674194		854		13		65		AGTCGCAGCT		AGTCGCAGCTATGCTGTACCCCGCCTTCACGGCGAAGTGGTGACACCCCTGGGTTCGAATCCACA
Cbren.WS247		Cbren.WS247_18:696824		18		696824		697181		358		17		18		AACTGAGCCA		AGCTGAGCCAAAGGTAGT
Cbren.WS247		Cbren.WS247_18:697853		18		697853		698085		233		12		27		AAAATTCTGA		AAAATTCTGAAAATTCTGAAAATTCTG
Cbren.WS247		Cbren.WS247_18:699196		18		699196		699938		743		32		20		CTCAGTTACT		CTCAGTTACTATATTTTTGA
Cbren.WS247		Cbren.WS247_18:702645		18		702645		705457		2813		42		18		AAATTCCGAA		AAATTCCGAAAGTCCCGG
Cbren.WS247		Cbren.WS247_18:753278		18		753278		753829		552		34		11		TAAGAGCTGT		TAAGAGCTGTC
Cbren.WS247		Cbren.WS247_18:781308		18		781308		782424		1117		40		18		GTATGGGAAT		GTATGGGAATTATTTTGG
Cbren.WS247		Cbren.WS247_18:828943		18		828943		830363		1421		11		14		TCAACTGCTA		TCAACTGCTATGTC
Cbren.WS247		Cbren.WS247_18:853608		18		853608		853998		391		17		19		TCAACTGCTA		TCAACTGCTATTCCTAGAC
Cbren.WS247		Cbren.WS247_18:903885		18		903885		904295		411		16		20		GCCTGACAGA		GCCTGACAGACCTGAGCACA
Cbren.WS247		Cbren.WS247_18:917934		18		917934		918529		596		28		18		AAATTCCGAA		AAATTCCGAAAAATCTGA
Cbren.WS247		Cbren.WS247_18:956975		18		956975		957800		826		42		19		ATGGCCTAGA		ATGGCCTAGAATTCCAACC
Cbren.WS247		Cbren.WS247_18:971680		18		971680		972375		696		33		21		GCTCAAAAAT		GCTCAAAAATGGTTTTTCTGA
Cbren.WS247		Cbren.WS247_18:979810		18		979810		980502		693		39		17		AATTCCCATA		AATTCCCATACCCAAAT
Cbren.WS247		Cbren.WS247_18:997738		18		997738		998378		641		36		17		CCATACCCAA		CCATACCCAAATAATTC
Cbren.WS247		Cbren.WS247_18:1019408		18		1019408		1021528		2121		19		19		ATCGGCCCAT		ATCGGCCCATTTTGCCTAA
Cbren.WS247		Cbren.WS247_18:1022005		18		1022005		1027470		5466		154		19		TGGGCCGATT		TGGGCCGATTTAGGAAAAA
Cbren.WS247		Cbren.WS247_19:5870		19		5870		6749		880		37		15		CGGACCAGAC		CGGCCCAGACCAAGC
Cbren.WS247		Cbren.WS247_20:488156		20		488156		490675		2520		104		10		CGGTCTGGCC		CGGTCTGGCC
Cbren.WS247		Cbren.WS247_20:591483		20		591483		591809		327		13		20		ACCTGTCCTG		ATCTGTCCTGAAGAGGACCA
Cbren.WS247		Cbren.WS247_21:1055521		21		1055521		1056245		725		14		51		AAGAAGATCG		AAGAAGATCGGGTGGTCGACAAGGTCATCGGTTCGCTAGACTGGACTGGTG
Cbren.WS247		Cbren.WS247_21:1171331		21		1171331		1172802		1472		28		52		GGTAATGGAT		GGTAATGGATTAGGGAAAGGGCAACGTATAGCTACCTGCTGCCATTTACCCA
Cbren.WS247		Cbren.WS247_21:1222728		21		1222728		1224018		1291		72		18		GCCTCAGAAA		GCCTCAGAAAAGATATCG
Cbren.WS247		Cbren.WS247_21:1226010		21		1226010		1229254		3245		125		18		AAAGATATCG		AAAGATATCGGCCTCAGA
Cbren.WS247		Cbren.WS247_22:1065		22		1065		1765		701		42		15		GGGACATTTC		GGGACATTTCCCTCT
Cbren.WS247		Cbren.WS247_22:1065		22		1065		2566		1502		55		15		GGGACATTTC		GGGACATTTCCCTCT
Cbren.WS247		Cbren.WS247_22:624327		22		624327		626443		2117		13		162		TTTCGCTCAT		TTTCGCTCATGAAAAACTAAAATGGTCCCGTATCGGCTGGAATTTTCATCTGAATTTATGTTTTGGGGTTGGTTGTCGGCTTCTGATAAGCAACTAATATATTTCGGCCTAAAATCTAAACATTGTCATTTCAGAAAAAAGTTTTGAACCGTCCATCAATAT
Cbren.WS247		Cbren.WS247_22:723213		22		723213		723586		374		18		19		GCGCCAAATC		GCGCCAAATGAATTCCTAA
Cbren.WS247		Cbren.WS247_22:883496		22		883496		883745		250		11		20		AAAATCACGG		AAAATCACGGTCCCATCCAC
Cbren.WS247		Cbren.WS247_22:884891		22		884891		885140		250		11		20		GGACCGTGAT		GGACCGTGATTTCAAAATTG
Cbren.WS247		Cbren.WS247_23:114449		23		114449		115035		587		16		24		ATGGCTCATG		ATGGCTCATGGTGGTCAAAGTCTG
Cbren.WS247		Cbren.WS247_23:295058		23		295058		295312		255		13		15		ATCGGGGACC		ATCGGGGACCGAAAA
Cbren.WS247		Cbren.WS247_24:159062		24		159062		159302		241		14		15		AAAATCGGGG		AAAATCGGGGACCGA
Cbren.WS247		Cbren.WS247_24:160922		24		160922		161200		279		15		15		GGTCCCCGAT		GGTCCCCGATTTTTG
Cbren.WS247		Cbren.WS247_24:261618		24		261618		261819		202		11		17		CTCATTGACT		CTCATTGACTACATTTA
Cbren.WS247		Cbren.WS247_24:1178285		24		1178285		1180718		2434		25		45		TAAGGCGACG		TAAGGCGACGCCCTAAAATTAAGATGGGACTTTAGGACATTCGCA
Cbren.WS247		Cbren.WS247_24:1196454		24		1196454		1197093		640		11		74		CATCTTGACT		CATCTTGACTAGGAAGCCGCCTTAGCTGCTAAGACACCATCATATTTAGGGCGTCGCCTTAATTGTTAAGACAT
Cbren.WS247		Cbren.WS247_24:1201036		24		1201036		1202379		1344		21		44		GCATAAGGCG		GCATAAGGCGGCGCCTTAAGTTTGGACGGGACTTTGTGACACTG
Cbren.WS247		Cbren.WS247_25:35		25		35		721		687		48		12		AAGCTGAAGC		AAGCTGAAGCTG
Cbren.WS247		Cbren.WS247_27:584129		27		584129		584444		316		14		25		TGGTCCGGTC		TGGTCCGGTCCGATCCTGTCCGGCC
Cbren.WS247		Cbren.WS247_28:20		28		20		4186		4167		23		174		AAAATCCAAA		AAAATCCAAAAATATGACTATTTTCTACCTGATATTTTAGGATTTTGGTCTATTTCTGTCCGCCCTGAAAAAGTTTGAGCTTCTAATGGTCCAGACTTGTGATAATTTGTTTCAATACGTTGAAGTTCATCATTTTGTGCTGTTTTCTCGATTGAAAAATTAAGTTTTTAGTCA
Cbren.WS247		Cbren.WS247_28:18352		28		18352		18609		258		21		10		GAGAAAGAGA		GAGAGAGAGA
Cbren.WS247		Cbren.WS247_28:28804		28		28804		29098		295		19		16		GACAGACTGA		GACAGACTGACAGACT
Cbren.WS247		Cbren.WS247_28:122649		28		122649		123168		520		15		12		TCCGCTTCCG		TCCGCTTCCGCT
Cbren.WS247		Cbren.WS247_28:248170		28		248170		248685		516		15		21		TACAGTAATC		TACAGTAATCCTAGAGGGTCA
Cbren.WS247		Cbren.WS247_28:312569		28		312569		313308		740		21		21		TGGTGGCCTA		TGGTGGCCTAGATTTTGAAAA
Cbren.WS247		Cbren.WS247_28:313841		28		313841		314382		542		16		21		CTAGGCCACC		CTAGGCCACCATTTCCAAAAA
Cbren.WS247		Cbren.WS247_28:685279		28		685279		685927		649		26		23		TTTTTTCTAG		TTTTTTCTAGGTCATGACCTAAT
Cbren.WS247		Cbren.WS247_29:502869		29		502869		511033		8165		184		39		GATGCTTCAG		GATGCTTCAGTGACGGCTGCGGTGGTGGTCTCTTCTCCT
Cbren.WS247		Cbren.WS247_30:62746		30		62746		63143		398		19		12		ACCGACAGAC		ACCGACAGACAG
Cbren.WS247		Cbren.WS247_30:92555		30		92555		95439		2885		54		21		TGGCCTAACT		TGGCCTAACTTTCCAAATCGG
Cbren.WS247		Cbren.WS247_30:92556		30		92556		97045		4490		74		21		GGCCTAACTT		GGCCTAACTTTCCAAATCGGT
Cbren.WS247		Cbren.WS247_30:109355		30		109355		109810		456		14		28		AATTTTCAAA		AATTTTCAAAAAATTTGGCGGGAATTCA
Cbren.WS247		Cbren.WS247_30:129810		30		129810		130568		759		20		28		TGTCCGGATG		TGTCCGGATGTCCAAATGTCCATCTGTC
Cbren.WS247		Cbren.WS247_30:138929		30		138929		140317		1389		20		21		TGGCCTAACT		GGCCTAACTTTCCAAATTGGC
Cbren.WS247		Cbren.WS247_30:162342		30		162342		164159		1818		39		21		GGCCTAACTT		GGCCTAACATTTTGAATTGAT
Cbren.WS247		Cbren.WS247_30:191423		30		191423		192248		826		12		15		GGTTTCGAAA		GGTTTCGAAATGTCC
Cbren.WS247		Cbren.WS247_30:250107		30		250107		251472		1366		28		21		AAAGTTAGGC		AAAGTTAGGCCATCAATTTGG
Cbren.WS247		Cbren.WS247_30:254116		30		254116		257759		3644		54		21		TGGCCTAACT		TGGCCTAACTTTCTAAAGTGA
Cbren.WS247		Cbren.WS247_30:267522		30		267522		268428		907		20		10		TAAAACAGCC		TAAAACAGCC
Cbren.WS247		Cbren.WS247_30:394027		30		394027		395150		1124		24		22		AGGCCATTTT		AGGCCATTTTCCAGGGTTTTCT
Cbren.WS247		Cbren.WS247_30:420221		30		420221		421330		1110		34		15		TCCGGTCTGG		TCCGGTATGGAATGA
Cbren.WS247		Cbren.WS247_30:441403		30		441403		442682		1280		44		22		GATTTTTGAG		GATTTTTAAGCCTAAAATTAGA
Cbren.WS247		Cbren.WS247_30:448641		30		448641		449374		734		22		28		TTTTGGCGGG		TTTTGGCGGGAATTCAAACATTCGAAAA
Cbren.WS247		Cbren.WS247_30:454711		30		454711		455637		927		21		29		GCCTAAACAG		GCCTAAACAGCCTAAATCGGCCCAAATCG
Cbren.WS247		Cbren.WS247_30:462250		30		462250		463502		1253		10		15		TTCTAATGCG		TTCTAATGCGGCCGG
Cbren.WS247		Cbren.WS247_30:465548		30		465548		465843		296		10		19		GAAATGCGCC		GAAATGCGCCAAGACACAA
Cbren.WS247		Cbren.WS247_30:467767		30		467767		468097		331		15		10		TGGTCCGGCC		TGTCCGGCCT
Cbren.WS247		Cbren.WS247_30:475781		30		475781		477787		2007		16		28		TTTTTGAATT		TTTTTGAATTCCCGCCGAAGTTTCCAGA
Cbren.WS247		Cbren.WS247_30:500722		30		500722		501186		465		20		22		TAGGCCATTT		TAGGCCATTTTTCAGGGGTTTC
Cbren.WS247		Cbren.WS247_30:511267		30		511267		513734		2468		12		28		TTCAAAAATT		TTCAAAAATTCCAAAATTTTGGTGGGAC
Cbren.WS247		Cbren.WS247_30:515823		30		515823		516197		375		11		24		ACATCCGGAC		ACATTCGGACAACTGCATATTTGG
Cbren.WS247		Cbren.WS247_30:520198		30		520198		521597		1400		28		28		ATGTCTGTCT		ATGTATGTCTGTATATCTGGATGTCCGG
Cbren.WS247		Cbren.WS247_30:541444		30		541444		541724		281		22		10		TCTCTTTCTC		TCTCTCTCTC
Cbren.WS247		Cbren.WS247_30:560300		30		560300		561277		978		40		21		AGTTAGGCCA		AGTTAGGCCATCAATTTAGAT
Cbren.WS247		Cbren.WS247_30:561557		30		561557		562861		1305		60		12		ATCTGTCTGT		TCTGTCTGTCTG
Cbren.WS247		Cbren.WS247_30:630256		30		630256		634805		4550		119		28		TTTGGCGGGA		TTTGGCGGGAATTAAAATTTTCAAAAAT
Cbren.WS247		Cbren.WS247_30:628857		30		628857		635712		6856		126		28		AAAATTTTTG		AAAATTTTTGGCGGGAATTTAAATTTTC
Cbren.WS247		Cbren.WS247_30:637980		30		637980		638550		571		21		28		TTTTTGAATT		TTTTGGAATTTTTGAATTCCCACCAAAA
Cbren.WS247		Cbren.WS247_30:640815		30		640815		641557		743		22		28		AATTCAAAAA		AATTCAAAATTTCAAAAATTTCGGCGGG
Cbren.WS247		Cbren.WS247_30:642117		30		642117		644398		2282		16		21		GGGCCTAAAA		GGGCCTAAAATTTAGGATTCT
Cbren.WS247		Cbren.WS247_31:33		31		33		686		654		13		58		CAGAAATATT		CAGAAATATTAGAAAAAATGACCAAAATTATTTTGGTCATTTTATTGCATAAAAACCT
Cbren.WS247		Cbren.WS247_31:331250		31		331250		331764		515		15		18		ATGCCACACC		ATGCCACACCATCAATGG
Cbren.WS247		Cbren.WS247_31:353956		31		353956		354281		326		14		18		TGGATGCCAC		TGGATGCCACACCATCAA
Cbren.WS247		Cbren.WS247_32:46514		32		46514		46974		461		24		15		TCCGGCGCGT		TCCGGCGCGTAGGGT
Cbren.WS247		Cbren.WS247_32:114868		32		114868		115338		471		23		20		GCTGCTAGAA		GCTGCTAGAACCAGTCTGGC
Cbren.WS247		Cbren.WS247_32:289186		32		289186		290659		1474		12		106		TGCTAAATAG		TGCTAAATAGACCTGATAGGAGTATTCGTGCTGCTGCCCTGGATTTCGGTCCTATGCGGTAGAGGTCTATTCTTTTGTGGGTTCTAACAGCTTCCGCTTCTTCCTA
Cbren.WS247		Cbren.WS247_32:319420		32		319420		319906		487		16		28		TTTGGTGGGA		TTTGGTGGGAATTCAAAACTTCAAAATT
Cbren.WS247		Cbren.WS247_32:360004		32		360004		360550		547		26		16		AGGCTTCCAG		AGGCTTCCAGGCTTCC
Cbren.WS247		Cbren.WS247_32:384652		32		384652		387198		2547		33		18		GGGTATGGGA		GGGTATGGGAATTATTTT
Cbren.WS247		Cbren.WS247_32:403763		32		403763		404228		466		26		18		TAATTCCCAT		TAATTCCCATACCCAAAA
Cbren.WS247		Cbren.WS247_32:477179		32		477179		477629		451		21		20		AGAGGCTAAG		AGAGGCTAAGCTAGTTTTGT
Cbren.WS247		Cbren.WS247_32:480347		32		480347		481858		1512		19		20		TGTAGAGGCT		TGTAGAGGTTAAGGACTGTC
Cbren.WS247		Cbren.WS247_32:492352		32		492352		492902		551		23		20		CTTAGCCTCT		CTTAGCCTCTACAATTCTTG
Cbren.WS247		Cbren.WS247_32:526833		32		526833		527930		1098		51		18		TCCCATACCC		TCCCATACCCATAATAAT
Cbren.WS247		Cbren.WS247_32:574927		32		574927		575459		533		22		20		GTAGAGGCTA		GTAGAGGCTAAGGGAAATTT
Cbren.WS247		Cbren.WS247_32:604763		32		604763		605173		411		23		17		AAATAATTCC		AAATAATTCCCATACCC
Cbren.WS247		Cbren.WS247_32:650646		32		650646		651384		739		41		18		AATTCCCATA		AATTCCCATACCCAAAAT
Cbren.WS247		Cbren.WS247_32:660763		32		660763		661250		488		27		18		AATAATTCCC		AATAATTCCCATACCCAA
Cbren.WS247		Cbren.WS247_32:675359		32		675359		675727		369		19		18		TTGGGTATGG		TTGGGTATGGGAATTATT
Cbren.WS247		Cbren.WS247_32:694047		32		694047		694237		191		10		18		AAATAATTCC		AAATAATTCCCATACCCA
Cbren.WS247		Cbren.WS247_33:633978		33		633978		635344		1367		13		54		TTTGGTGGTG		TTTGGTGGTGATCCATCCAGATCGATAACCTCTCTTGGGTTGAGCTGGAGCAAG
Cbren.WS247		Cbren.WS247_34:601345		34		601345		603107		1763		55		24		CTTGGCTTCA		CTTGGCTTCAGTTTCAGCCTTGGT
Cbren.WS247		Cbren.WS247_34:614464		34		614464		616188		1725		35		24		TCCTTCTTGG		TCCTTCTTGGCCTTTTCATCAGCC
Cbren.WS247		Cbren.WS247_34:620605		34		620605		622730		2126		65		24		CTTGGCTTCA		CTTGGCTTCAGCGTCCTTCTTGGC
Cbren.WS247		Cbren.WS247_34:623255		34		623255		624321		1067		32		33		CAGCTTGTTC		CAGCTTGTTCGACTGGTTTCTCCTCGACTGGAG
Cbren.WS247		Cbren.WS247_34:647260		34		647260		648558		1299		19		72		TTTCAGCCTT		TTTCAGCCTTGGTCTTGGCTTCGGCGTCCTTCTTGGTCTTTTCATCAGCCTCCTTCATGGCCTTGGCTTCAG
Cbren.WS247		Cbren.WS247_34:649032		34		649032		657400		8369		182		33		CAGCTTGTTC		CAGCTTGTTCGACTGGTTTCTCCTCGACTGGAG
Cbren.WS247		Cbren.WS247_34:661181		34		661181		673204		12024		284		33		CAGCTTGTTC		CAGCTTGTTCGATTGGCTTCTCCTCGACTGGAG
Cbren.WS247		Cbren.WS247_35:85729		35		85729		86021		293		13		20		AAATCGTGGA		AAATCGTGGACCGAAAAAAA
Cbren.WS247		Cbren.WS247_35:92467		35		92467		92752		286		12		20		CGGTCCACGA		CGGTCCACGATTTTTTTTTT
Cbren.WS247		Cbren.WS247_35:153368		35		153368		153622		255		11		30		GGTCCCCGAT		GGTCCCCGATTTTTCGGGCCACGATTTTTC
Cbren.WS247		Cbren.WS247_35:242238		35		242238		245982		3745		16		119		TTTACTGGAT		TTTACTGGATTTTAGGAATGTCTAGCCGGAATTCAGCTCAATTTCGATCCAATTCCAACTATTTCAACCTTTCCTTCGATCAAAACATGCTGGGTCACTAATGTTGTCTCTAGGCAAAA
Cbren.WS247		Cbren.WS247_36:64		36		64		10058		9995		47		189		GCAACCAACT		GCAACCAACTTCGTCAGTTTCGTCAGGAATTATGATGCATTACACAGTCAATTTGGACCCATTCAGAATGGGAAATTGACACGAGACTTTTTAGGTCAATCAGAAGATAATCCACCGTTTGGATTTCCCATATTTTACTTTTTTGATCGACACTCCGGCCCTAGAAAACAGAGCCTTTCAATAAAACCA
Cbren.WS247		Cbren.WS247_36:426733		36		426733		428198		1466		30		45		GGACCACCAG		GGACCACCAGGACCTCAAGGAGGACGTGGACAAGGCCCAGACTTC
Cbren.WS247		Cbren.WS247_36:582175		36		582175		584265		2091		11		77		CCCTTTCCTG		CCCTTTCCTGATTTACTCTCGACCGAAGCCAAAAGTAGAATCTGGAAAAACAACCGTGAGGGGGGGGGGGGTGGTCA
Cbren.WS247		Cbren.WS247_37:649918		37		649918		650161		244		13		18		TGTGACAAAA		TGTGACAAAAAAGAGGAG
Cbren.WS247		Cbren.WS247_37:710751		37		710751		712963		2213		50		30		CCAGCTCCAG		CCTGCTCCAGCACCAGCTGCTGAGGAGACT
Cbren.WS247		Cbren.WS247_38:421563		38		421563		422755		1193		60		20		CCAGGCCGGA		CCAGGCCGGACCAGACCAGG
Cbren.WS247		Cbren.WS247_39:18842		39		18842		19116		275		14		10		CCAGAAACTT		CCAGAAACTT
Cbren.WS247		Cbren.WS247_39:66103		39		66103		66372		270		12		20		AAAATCACGG		AAAATCACGGTCCCATCGAC
Cbren.WS247		Cbren.WS247_39:67449		39		67449		67718		270		12		20		TGGGACCGTG		TGGGACCGTGATTTTGAAAA
Cbren.WS247		Cbren.WS247_39:145505		39		145505		147220		1716		16		10		GTTTCTGGAA		GTTTCTAGAA
Cbren.WS247		Cbren.WS247_39:253320		39		253320		253835		516		31		10		AACTTCCAGA		AACTTCCAGA
Cbren.WS247		Cbren.WS247_39:332774		39		332774		337145		4372		180		20		GCCTTTAAAG		GCCTTCAAAGTAGTCCATGC
Cbren.WS247		Cbren.WS247_41:245		41		245		1215		971		39		24		CATACATCCT		CATATATCCTATTTTCTGTGTTGC
Cbren.WS247		Cbren.WS247_41:92486		41		92486		92857		372		16		19		TAGGCCAGAT		TAGGCCAGATTTGGGTTTC
Cbren.WS247		Cbren.WS247_41:183690		41		183690		184551		862		23		22		ATGGGATTTT		ATGGAATTTTTGAACACAAATT
Cbren.WS247		Cbren.WS247_41:224209		41		224209		224471		263		12		21		AAAAATGAAC		AAAAATGAACGGGTCGAAAAA
Cbren.WS247		Cbren.WS247_41:252961		41		252961		253171		211		13		15		AAAATCGGGG		AAAATCGGAGACCGA
Cbren.WS247		Cbren.WS247_41:253245		41		253245		255836		2592		29		15		CCCCGATTTT		CCCCGATTTTTGGGT
Cbren.WS247		Cbren.WS247_41:367910		41		367910		368726		817		28		29		GACGCTGGAA		GACGCTGGAACGCAGCGTTGAAACTTTTA
Cbren.WS247		Cbren.WS247_41:375649		41		375649		376442		794		27		29		AACGCTGCGT		AACGCTGCGTTCCAGCGTCTAAAAGTTTC
Cbren.WS247		Cbren.WS247_41:384413		41		384413		384741		329		11		29		CTGGAACGCA		CTGGAACGCAGCGTTGAAACTTTTGAACG
Cbren.WS247		Cbren.WS247_41:386803		41		386803		387326		524		17		29		TTCAACGCTG		TTCAACGCTGCGTTCCAGCGTTCAAAAGT
Cbren.WS247		Cbren.WS247_41:394237		41		394237		394669		433		15		28		AACGCTGCGT		AACGCTGCGTTCCAGCGTCCAAAGTTTG
Cbren.WS247		Cbren.WS247_41:401984		41		401984		404244		2261		29		28		GGAACGCAGC		GGAACGCAGCGTTGAAACTTTGAACGCT
Cbren.WS247		Cbren.WS247_41:530951		41		530951		533653		2703		38		16		CTGTCTGTCC		CTGTCTGTCCGGATGT
Cbren.WS247		Cbren.WS247_41:535006		41		535006		535248		243		13		12		AGACAGACAT		AGACAGACATAC
Cbren.WS247		Cbren.WS247_42:82773		42		82773		83227		455		21		20		TCCTTAGCCT		TCCTTAGCCTCTACATATAT
Cbren.WS247		Cbren.WS247_42:255113		42		255113		255426		314		13		16		ACAGATAGAC		ACAGATAGACAGATAG
Cbren.WS247		Cbren.WS247_42:372365		42		372365		374043		1679		100		10		GACCGGACCA		GACCGCACCA
Cbren.WS247		Cbren.WS247_43:604416		43		604416		605350		935		34		16		GGTTTCGAAA		GGTTTCAAAATGTCGT
Cbren.WS247		Cbren.WS247_44:261892		44		261892		262456		565		13		21		CCCAATTTTT		CCCAATTTTTGGCCCGGAAAA
Cbren.WS247		Cbren.WS247_44:303501		44		303501		304122		622		19		21		AAGCCTGAAA		AAGCCTGAAAGGCCTAATACC
Cbren.WS247		Cbren.WS247_44:307772		44		307772		308681		910		38		10		AGACAGCCTT		AGACAGCCTT
Cbren.WS247		Cbren.WS247_44:316230		44		316230		316831		602		26		12		TGAGCTTGAC		TGACCTTGACCT
Cbren.WS247		Cbren.WS247_44:319920		44		319920		322780		2861		43		10		CTGTCTAAGG		CTGTCTCAGG
Cbren.WS247		Cbren.WS247_44:327905		44		327905		328168		264		23		11		GCTAGGCTTA		GCTAGGCTTAG
Cbren.WS247		Cbren.WS247_44:331317		44		331317		331529		213		16		10		CTAAGGCTGT		CTAAGGCTGT
Cbren.WS247		Cbren.WS247_44:332579		44		332579		332769		191		12		15		CGTCAGGCTG		CGTCAGGCTGAGGTC
Cbren.WS247		Cbren.WS247_44:333212		44		333212		333432		221		14		10		AGACAGCCTT		AGACAGCCTT
Cbren.WS247		Cbren.WS247_44:341518		44		341518		342315		798		33		10		TTAGACAGCC		TTAGACAGCC
Cbren.WS247		Cbren.WS247_44:343330		44		343330		343630		301		19		10		GGCTGTCTAA		GGTTGTCTAA
Cbren.WS247		Cbren.WS247_44:363251		44		363251		363873		623		16		20		AAGCCGCTTC		AAGCCGCTTCAAGATGGTCT
Cbren.WS247		Cbren.WS247_44:363942		44		363942		364162		221		19		11		CCTCTACTAA		CCTCTACTAAC
Cbren.WS247		Cbren.WS247_44:367235		44		367235		367475		241		19		10		TGTCTAAGGC		TGTCTAAGGC
Cbren.WS247		Cbren.WS247_44:370247		44		370247		370887		641		18		20		TAGAAGCGGC		TAGAAGCTGCTTAGATCATC
Cbren.WS247		Cbren.WS247_44:432310		44		432310		433070		761		39		16		CAGGCTTCCA		CAGGCTTCCAGGCTTC
Cbren.WS247		Cbren.WS247_44:438924		44		438924		439232		309		25		10		GCTGTCTAAG		GCTGTCTAAG
Cbren.WS247		Cbren.WS247_44:444884		44		444884		445123		240		13		16		CTTGCCTCTA		CTTGCCTCTACAAATT
Cbren.WS247		Cbren.WS247_44:448906		44		448906		449268		363		23		10		TTCTAGAAGT		TTCTAGAAGT
Cbren.WS247		Cbren.WS247_44:455799		44		455799		456041		243		10		21		CGCTTGCCTC		CGCTTGCCTCTACAAAAAAGG
Cbren.WS247		Cbren.WS247_44:464042		44		464042		464484		443		19		10		GCTGTCTAAG		GCTGCCTAAG
Cbren.WS247		Cbren.WS247_44:489971		44		489971		490360		390		29		10		GACAGCCTTA		GACAGCCTAA
Cbren.WS247		Cbren.WS247_44:493729		44		493729		495046		1318		35		10		CTTAGACAGC		CTTAGACAGC
Cbren.WS247		Cbren.WS247_44:498821		44		498821		499113		293		18		16		ACATTTCGAA		ACATTTCGAAACCCGG
Cbren.WS247		Cbren.WS247_44:501145		44		501145		504065		2921		93		10		TTAGACAGCC		TTAGACAGCC
Cbren.WS247		Cbren.WS247_44:510672		44		510672		511600		929		21		20		TCTCAACTGC		TCTCAACTGCTTTAGGCCGC
Cbren.WS247		Cbren.WS247_44:543193		44		543193		544072		880		22		20		AGCGGCTTAG		AGCGGCTTAGAGCCTTTAGA
Cbren.WS247		Cbren.WS247_44:589066		44		589066		589486		421		36		10		AAGGCTGTCT		AAGGCTGTCT
Cbren.WS247		Cbren.WS247_45:116093		45		116093		116535		443		14		14		CGGAAGTCGG		CGGAAGCCGGAAGT
Cbren.WS247		Cbren.WS247_45:228102		45		228102		231466		3365		14		32		ATAGCAGTTG		ATAGCAGTTGATCCATAGCAGAAGAGCCAAAA
Cbren.WS247		Cbren.WS247_45:271403		45		271403		273259		1857		19		122		AGTTCGGGGG		AGTTCGGGGGTAGCCAGCAAATCTATAGGAAGATCAACCAGCCCACTAGGTACCCGCATCTTGACTGTCCAAAAGGGTGAGAGGGGGGAAAAAGTGTTCTAAGTTACTAGAGAAGTGACAGC
Cbren.WS247		Cbren.WS247_45:411963		45		411963		412429		467		36		12		TAGGTATAGG		TAGGTATAGGTA
Cbren.WS247		Cbren.WS247_45:468555		45		468555		468910		356		26		10		GCTAGGCTCG		GCTAGGCTCA
Cbren.WS247		Cbren.WS247_46:22556		46		22556		23273		718		35		15		GCAGCGTTCA		GCAGCGTTCAAAATC
Cbren.WS247		Cbren.WS247_46:25672		46		25672		26478		807		41		15		CAGCGTTCAA		CAGCGTTCAAATTCG
Cbren.WS247		Cbren.WS247_46:54623		46		54623		55307		685		55		11		CCTAAGCCTA		CTTAAGCCTAG
Cbren.WS247		Cbren.WS247_46:61217		46		61217		61693		477		21		21		TTAGGCTTAG		TTAGGCTTAGGTGACCACAGG
Cbren.WS247		Cbren.WS247_46:61217		46		61217		63174		1958		25		21		TTAGGCTTAG		TTAGGCTTAGGTGACCACAGG
Cbren.WS247		Cbren.WS247_46:111415		46		111415		115285		3871		27		55		TCTGCGCTCT		TCTGCGCTCTCCCATACTTACCGGAGAGAGCGCAGACAGCTAGACGCTCTGGCCG
Cbren.WS247		Cbren.WS247_46:116298		46		116298		116814		517		20		22		CCGCCCACTT		CCGCCCACTTTTGGGTTTAGCT
Cbren.WS247		Cbren.WS247_46:157510		46		157510		158150		641		10		63		CCATCATCGG		CCATCATCGGTGGATAACCCTGGAATGGTGGATTCTGAGCATCCTGACGTTGTTGCGGGGGCA
Cbren.WS247		Cbren.WS247_46:158493		46		158493		159413		921		28		22		GATTTTGGGA		GATTTCGGGACAGTTTCCTGGG
Cbren.WS247		Cbren.WS247_46:226863		46		226863		228334		1472		47		21		GGCTCAAAAA		GGCTCAAAAATCCTAAATTTT
Cbren.WS247		Cbren.WS247_46:237085		46		237085		237808		724		40		15		TGAACGCTGC		TAACGCTGCGAATTT
Cbren.WS247		Cbren.WS247_46:271752		46		271752		272758		1007		45		18		AAGGCCCCCT		AAGGCCCCCTTCAAGCCA
Cbren.WS247		Cbren.WS247_46:282061		46		282061		282480		420		33		11		TAGGCTTAGG		TAGGCTTAGGA
Cbren.WS247		Cbren.WS247_46:315443		46		315443		315689		247		12		15		GCAGCGTTCA		GCAGCGTTCAAAACA
Cbren.WS247		Cbren.WS247_46:317111		46		317111		317661		551		31		15		TTGAACGCTG		TTGAACGCTGCGAAT
Cbren.WS247		Cbren.WS247_46:329675		46		329675		330233		559		14		39		GATGTGCAGG		GATGTGCAGGTTCCTATCACTGCAGTAACTATATAGTTA
Cbren.WS247		Cbren.WS247_46:337950		46		337950		338239		290		13		21		TTAGGCTTAG		TTAGGCTTAGTAACATAAGAT
Cbren.WS247		Cbren.WS247_46:367714		46		367714		368201		488		27		15		TGAACGCTGC		TGAACGCTCCTGTTT
Cbren.WS247		Cbren.WS247_46:371309		46		371309		372018		710		37		15		TGAACGCTGC		TAACGCTGCGAATTT
Cbren.WS247		Cbren.WS247_46:373694		46		373694		374690		997		34		29		GCAGACCAGA		GCAGACCAGACGGTAAAAATTGGAGCTAA
Cbren.WS247		Cbren.WS247_46:502191		46		502191		502706		516		12		36		GCGCTCTATT		GCGCTCTATTGAGAATATTGGGAAATTCGAGAAAAT
Cbren.WS247		Cbren.WS247_46:503092		46		503092		503542		451		22		16		GGACATCTGG		GGATATCTGGAAATCC
Cbren.WS247		Cbren.WS247_46:518895		46		518895		519485		591		20		16		GACATCTGGA		GATATCTGGAAATCAG
Cbren.WS247		Cbren.WS247_46:585683		46		585683		586273		591		27		20		TTCTAGGCCA		TTCTAGGCCATCATTTGGAG
Cbren.WS247		Cbren.WS247_46:618528		46		618528		619030		503		32		16		TAGGTTTAGG		TAGGTTTAGGAGAGTT
Cbren.WS247		Cbren.WS247_47:37102		47		37102		37505		404		12		32		GGCCTAGGAT		GGCCTAGGATTTTTCTAGGCCACCGGGACCAT
Cbren.WS247		Cbren.WS247_47:66549		47		66549		66823		275		12		22		AGAGGACACC		AGAGGACACCGACCAGTCCTGG
Cbren.WS247		Cbren.WS247_47:86021		47		86021		86980		960		25		24		TCCGGATGTC		TCCGGATGTCCAGATGTCTGTTTG
Cbren.WS247		Cbren.WS247_47:103943		47		103943		104367		425		14		22		GCCTAAAATT		GCCTAAATTTAGGGGTTTTTGG
Cbren.WS247		Cbren.WS247_47:147774		47		147774		148092		319		13		21		GAAAGTTAGG		GAAAGTTAGGCCATCAATTTG
Cbren.WS247		Cbren.WS247_47:219387		47		219387		221282		1896		38		28		TTCAAAAATT		TTCAAAAATTCAAAAACTTTGGCGGGAT
Cbren.WS247		Cbren.WS247_47:221671		47		221671		222725		1055		31		28		AATTTTTGAA		AATTTTTGGATTTTCAAATTCCCGCCAA
Cbren.WS247		Cbren.WS247_47:318553		47		318553		319254		702		18		28		GACATCCGGA		GACATCCGGATATACAGACACACATCCA
Cbren.WS247		Cbren.WS247_47:363080		47		363080		364223		1144		17		19		TGACGCATTT		TGACGCGTTTTCGGTGGGT
Cbren.WS247		Cbren.WS247_47:365770		47		365770		365972		203		10		16		ATGTCCAGAT		ATGTCCAGATGTCTGG
Cbren.WS247		Cbren.WS247_47:503083		47		503083		504431		1349		28		20		TGGCCTAGAA		TGGCCTCGAAGTCCAAATAA
Cbren.WS247		Cbren.WS247_47:578015		47		578015		578406		392		18		21		TGATGGCCTA		GATGGCCTAACTTTCCGAATC
Cbren.WS247		Cbren.WS247_47:580439		47		580439		582248		1810		61		21		GCCTAACTTT		GCCTAATTTTCCAAATTGATG
Cbren.WS247		Cbren.WS247_47:582718		47		582718		583307		590		15		20		GACATCTGGA		GACATCCGGACAGACAGATA
Cbren.WS247		Cbren.WS247_48:86229		48		86229		86501		273		14		15		ATCGGGGACC		ATCGGAGACCGAAAA
Cbren.WS247		Cbren.WS247_48:254017		48		254017		255680		1664		10		84		GTTTTGTCTG		GTTTTGTCTGGTTCTTGGCTATGGTATTGCTTGTCAATCCGTTTGTCTCCCAGGGAACTACAGCTTATCCAACCCGGAGAGGTT
Cbren.WS247		Cbren.WS247_48:315594		48		315594		316976		1383		12		19		AATACCCGGG		AATACCCGGGACCTAAAAA
Cbren.WS247		Cbren.WS247_48:322166		48		322166		326261		4096		18		197		CAGAGATCAG		CAGAGATCAGTATGGTCTAATCAAACAAACATACAAACAAAGTATCAAATTAAAATAGAGAAGGGGTGAGAGCTACGAATGGATTTCCCTGGAACTTGTAGGTAATTTTAATAAGAAACTCTATCCATCTGTATGCTCGAAAAGACCCCTGAAACCGTTGAATGGACCTCCGAAGAGGCGCAGACCCCGAAGGAAAA
Cbren.WS247		Cbren.WS247_49:53397		49		53397		53964		568		12		29		TTTGGGTCTG		TTTGGGTCTGCTTATTATTTCCCATACCG
Cbren.WS247		Cbren.WS247_49:298433		49		298433		299342		910		39		20		AAGCCTTAGC		AAGCCTTAGCCGACTTTCCC
Cbren.WS247		Cbren.WS247_50:84312		50		84312		84710		399		11		14		GGAAGTCGGA		GGAAGTCGGAAGTT
Cbren.WS247		Cbren.WS247_50:491875		50		491875		492412		538		29		18		GGTATGGGAA		GGTATGGGAATTATTTTG
Cbren.WS247		Cbren.WS247_51:43373		51		43373		43593		221		20		10		GACAAGCCTA		GACAAGCCTA
Cbren.WS247		Cbren.WS247_51:47385		51		47385		47593		209		15		11		GCCTAAGCCT		GCCTAAGCCTG
Cbren.WS247		Cbren.WS247_51:52092		51		52092		52278		187		16		11		AGGCTTAGGC		AGGCTTAGGCC
Cbren.WS247		Cbren.WS247_51:74793		51		74793		75210		418		22		11		AGGTCTGTCT		AGGTCTGTCTA
Cbren.WS247		Cbren.WS247_51:145189		51		145189		145802		614		12		49		AAACTAGGCC		AAACTAGGCAATCAAACTAGTTTTGTGGTTTCTAGGCCATCGGTTGGAA
Cbren.WS247		Cbren.WS247_51:161061		51		161061		161531		471		15		20		TCAACTGCTA		TCAACTGCTATTTTTTTGTC
Cbren.WS247		Cbren.WS247_51:379721		51		379721		380074		354		11		16		GATATCTGGA		GATATCTGGATATCTG
Cbren.WS247		Cbren.WS247_51:400066		51		400066		400658		593		20		23		TACAGTAATC		TACAGTAATCCTAGGGTCAAAAC
Cbren.WS247		Cbren.WS247_51:526810		51		526810		527443		634		23		10		TTGTCTAGGC		TTGTCTAGGC
Cbren.WS247		Cbren.WS247_51:596742		51		596742		597189		448		24		15		GGTTTCAAAA		GGTTACAAAATGACC
Cbren.WS247		Cbren.WS247_51:599901		51		599901		601541		1641		43		10		AATCGGCCCA		AATCGGCCCA
Cbren.WS247		Cbren.WS247_51:602567		51		602567		605763		3197		124		20		ACGAGTTTTT		ATGAGTTTTTTCCGAAAACT
Cbren.WS247		Cbren.WS247_52:35325		52		35325		35743		419		14		24		AACCGATGCT		AACCGATGCTCTAAGATCTCCGGC
Cbren.WS247		Cbren.WS247_52:176402		52		176402		180547		4146		26		160		ATGGACATCG		ATGGACATCGGCTCTATTCCTTCTAGGACATTATAGAGCATAATTTTCCAAGTCTAAATCCAAAATTTCATGAACCTACGTGCAGTTTCAGCATCGGCCGAAACGAATTTGTCTGTAACAGGCGTCAAAACCAACTGAGAAAAATTCAAATATTGAAAAC
Cbren.WS247		Cbren.WS247_52:183210		52		183210		188180		4971		32		160		GGACATCGGC		GGACATCGGCTCTATTCCTTCTAGGACATTAAAGAGCATAATTTTCCAAGTCGCAATCCAAAATTTCATGAACCTACGTGCAGTTTCAGAATCGGCCGAAACGAATTTGTCTGTAACAGACGTCAAAACCAACTGAGAAAAATTCAAATATTGAAAACAT
Cbren.WS247		Cbren.WS247_52:196677		52		196677		199573		2897		18		160		ATATTGAAAA		ATATTGAAAACATGGACTTCGGCTCTATTTTTTCTAGGACATTAAAGAGCATAATTTTCCAAGTCGCAATCCAAAATTTCATGAACCTACGTGCAGTTTCAGCATCGGCCGAAACGAATTTGTCTGTAACAGACGTCAAAACCAACTGAGAAAAATTCAA
Cbren.WS247		Cbren.WS247_52:507049		52		507049		507539		491		20		39		CTTCCAGAAA		TTCCAGAAAGTTCCAGAACCTCCAGGAAAGCTCCAAAAG
Cbren.WS247		Cbren.WS247_52:654931		52		654931		655194		264		13		15		ATCGGGGACC		ATCGGGTACCGAAAA
Cbren.WS247		Cbren.WS247_52:657434		52		657434		657679		246		11		15		GGTCCCCGAT		GGTCCCCGATTTTTC
Cbren.WS247		Cbren.WS247_52:845028		52		845028		845239		212		10		18		TTTTTGGGCC		TTTTTGGGCCCTCCATTT
Cbren.WS247		Cbren.WS247_53:18		53		18		418		401		13		30		AAGAGAACGG		AAGAGAACGGCTAATACCTAAAAAGGTATT
Cbren.WS247		Cbren.WS247_53:13291		53		13291		13487		197		15		12		AGAGACAGAG		AGAGACAGAGAC
Cbren.WS247		Cbren.WS247_53:26619		53		26619		29336		2718		128		16		AAATCTGGCC		AAATCTGGCCGAGAGT
Cbren.WS247		Cbren.WS247_54:328891		54		328891		330471		1581		14		20		AAATCACGGT		AAATCACGGTCCCATCCACA
Cbren.WS247		Cbren.WS247_54:330838		54		330838		331087		250		11		20		TGGGACCGTG		TGGGACCGTGTTTTTAAAAT
Cbren.WS247		Cbren.WS247_54:762199		54		762199		762439		241		11		21		ATACCATAGG		ATACCATAGGTGGAAGACCGG
Cbren.WS247		Cbren.WS247_56:20483		56		20483		20818		336		23		10		TCTAGAAGTT		TCTAGAAGTT
Cbren.WS247		Cbren.WS247_56:153940		56		153940		155759		1820		28		10		AAGTTTCTGG		AAGTTTCTAG
Cbren.WS247		Cbren.WS247_56:271832		56		271832		272681		850		56		15		CTGGGACATT		CTGGGACATTTCCCT
Cbren.WS247		Cbren.WS247_56:372229		56		372229		372641		413		12		14		TTCCGACTTC		TTCCGACTTCCGGC
Cbren.WS247		Cbren.WS247_56:388539		56		388539		388814		276		11		15		ATCGGGGACC		ATCGGGTACCGAAAA
Cbren.WS247		Cbren.WS247_56:390097		56		390097		390339		243		10		30		GGTCCCCGAT		GGTCCCCGATTTTTCGGGCCACGATTTTTC
Cbren.WS247		Cbren.WS247_56:414911		56		414911		415303		393		28		10		AAGAGAGAGA		AGAGAGAGAG
Cbren.WS247		Cbren.WS247_56:434613		56		434613		435697		1085		76		10		TTCTAGAAGT		TTCTGGAAGT
Cbren.WS247		Cbren.WS247_56:605399		56		605399		605895		497		23		15		GGTCCCCGAT		GGTCCCCGATATTTG
Cbren.WS247		Cbren.WS247_57:23933		57		23933		25922		1990		12		29		TCAACTGCTA		TCAACTGCTATGAAATCTTCTGCTATATC
Cbren.WS247		Cbren.WS247_57:115119		57		115119		115279		161		12		12		TCTCTCTGTC		TCTCTCTCTCTG
Cbren.WS247		Cbren.WS247_57:315203		57		315203		315872		670		36		16		CTTCCGGGCT		CGTCCGGGCTTCCGGG
Cbren.WS247		Cbren.WS247_57:442412		57		442412		442843		432		24		10		TCTGGAAGTT		TCTAGAAGTT
Cbren.WS247		Cbren.WS247_58:97985		58		97985		98510		526		14		13		CGGAAGCGGA		CGGAAGACGGAAA
Cbren.WS247		Cbren.WS247_58:156378		58		156378		156696		319		11		28		TCCCGCCAAA		TCCCGCCAAAATTTTTGAATTTTTGAAT
Cbren.WS247		Cbren.WS247_58:182266		58		182266		182699		434		32		10		AACTTCCAGA		AACTTCCGGA
Cbren.WS247		Cbren.WS247_58:291678		58		291678		292079		402		19		20		CGGTCCACGA		CGGTCCACGATTTTTTTTTT
Cbren.WS247		Cbren.WS247_58:330513		58		330513		331228		716		29		25		CTAGAAAAAA		CTAGAAAAAAAAATTAGGTCATGAC
Cbren.WS247		Cbren.WS247_58:422070		58		422070		422265		196		11		15		ATCGGGGACC		ATCGGGTACCGAAAA
Cbren.WS247		Cbren.WS247_58:441291		58		441291		441554		264		10		30		GGTCCCCGAT		GGTCCCCGATTTTTCGGGTCCCTATTTTTG
Cbren.WS247		Cbren.WS247_58:616638		58		616638		616871		234		10		30		GGTCCCCGAT		GGTCCCCGATTTTTCGGGCCACGATTTTTC
Cbren.WS247		Cbren.WS247_60:236869		60		236869		237239		371		14		24		TTTTTTCTAG		TTTTTTCTAGGTCATGACCTAATT
Cbren.WS247		Cbren.WS247_60:241264		60		241264		241753		490		26		10		TCTGGAAGTT		TCTAGAAGTT
Cbren.WS247		Cbren.WS247_60:258897		60		258897		259429		533		25		21		AAAAATGAAC		AAAAATGAACGGGTCAAATAA
Cbren.WS247		Cbren.WS247_60:264867		60		264867		265795		929		21		11		TTATCGATAA		TTATCGATAAT
Cbren.WS247		Cbren.WS247_60:268775		60		268775		269395		621		23		24		AATTAGGTCA		AATTAGGTCATGACCTAGAAAAAA
Cbren.WS247		Cbren.WS247_61:589655		61		589655		590050		396		20		15		GACCGGACCA		GACCGGACCACGTCG
Cbren.WS247		Cbren.WS247_61:688481		61		688481		689282		802		23		19		TTTGGGCCGA		TTCGGGCCGATTCAGGCTG
Cbren.WS247		Cbren.WS247_62:196468		62		196468		197427		960		54		10		AACTGTCTGA		AACTGTCTGA
Cbren.WS247		Cbren.WS247_62:196543		62		196543		201126		4584		74		10		TCTGAAACTG		TCTGAAACTG
Cbren.WS247		Cbren.WS247_62:249633		62		249633		250031		399		12		22		TTGGAGCTGC		TTGGAGCTGCCTAGGCTACAAA
Cbren.WS247		Cbren.WS247_62:252087		62		252087		252463		377		19		11		AAATAGGCTC		AAATAGGCTCG
Cbren.WS247		Cbren.WS247_62:253631		62		253631		254665		1035		40		25		TTTCTAGGTC		TTTCTAGGTCACGACCTAATTTTTT
Cbren.WS247		Cbren.WS247_62:310338		62		310338		312758		2421		35		20		CTGCTTAGCT		CTGCTTAGGTAAATAGAGGG
Cbren.WS247		Cbren.WS247_62:334390		62		334390		336898		2509		36		15		TTAGGCTTAG		TCAGGCTTAGGCTTT
Cbren.WS247		Cbren.WS247_62:376998		62		376998		377333		336		19		18		ACAAAGACTA		ACAAAGACTACGAAAACT
Cbren.WS247		Cbren.WS247_62:400263		62		400263		400515		253		21		11		TTAGGAGAGG		TTAGGAGAGGC
Cbren.WS247		Cbren.WS247_62:404824		62		404824		404999		176		13		11		CCTCTCCTAA		CCTCTCCTAAG
Cbren.WS247		Cbren.WS247_62:448644		62		448644		451027		2384		11		143		GGGTTACGGT		GGGTTACGGTAGTTTTTGTGATTTCGTGACGGACCCAAAAATTAAAAAAATTCCAAACCCGACCTTGTGGGTAGTTTTCTGTGCCGCCTTCACGTGCTGATTCCAAATCTATCAAAACTATCGAGATCGAGTGAAAATTGATC
Cbren.WS247		Cbren.WS247_62:457431		62		457431		461765		4335		179		15		GCAGCGTTCA		GCAGCGTTCAAAACA
Cbren.WS247		Cbren.WS247_62:469369		62		469369		469821		453		20		15		GCAGCGTTCA		GCAGCGTTCAAAACC
Cbren.WS247		Cbren.WS247_62:496335		62		496335		500700		4366		152		15		AGCGTTCAAA		AGCGTTCAAAACAGC
Cbren.WS247		Cbren.WS247_63:26864		63		26864		28560		1697		18		15		ATCGGGGACC		ATCGGGTACCGAAAA
Cbren.WS247		Cbren.WS247_63:29676		63		29676		29990		315		13		30		GGTCCCCGAT		GGTCCCCGATTTTTCGGGCCACGATTTTTC
Cbren.WS247		Cbren.WS247_64:108419		64		108419		108918		500		20		21		TAAAACGGAT		TAAAACGGATAAAGTGCGCGA
Cbren.WS247		Cbren.WS247_64:198546		64		198546		200428		1883		17		30		AAATCGGGGA		AAATCGGGGACCGAAATATCGCGGCCCGAA
Cbren.WS247		Cbren.WS247_64:200501		64		200501		200771		271		16		15		CCCCGATTTT		CCCCGATATTTGGGT
Cbren.WS247		Cbren.WS247_64:241269		64		241269		241571		303		18		12		CTGTCTGTTT		CTGTCTGTCTGT
Cbren.WS247		Cbren.WS247_64:490754		64		490754		491109		356		16		15		ACTGGACATT		ACTGGACATTTTGGA
Cbren.WS247		Cbren.WS247_64:524310		64		524310		524801		492		32		10		TTCCAGAAAC		TTCCAGAAAG
Cbren.WS247		Cbren.WS247_65:0		65		0		2234		2235		39		52		AGCTACCTGC		AGCTACCTGCTGCCATTTACCCACCAAGTGGATTAGGGAAAGGGCAACGTAT
Cbren.WS247		Cbren.WS247_65:6784		65		6784		9262		2479		16		52		TGCTGCCATT		TGCTGCCATTTACCCAGGTAATGGATAAGGGAAAGGGCAACGTATAGCTACC
Cbren.WS247		Cbren.WS247_65:22895		65		22895		23946		1052		20		52		AGCTACCTGC		AGCTACCTGCTGCCATTTACCCAGATAATGGATTAGGGAAAGGGCAACGTAT
Cbren.WS247		Cbren.WS247_65:373942		65		373942		374321		380		30		11		CCTAAGCCTA		CCTAAGCCTAG
Cbren.WS247		Cbren.WS247_65:721624		65		721624		724420		2797		59		45		CATCGACCTC		CATCGACCTCCACTTCTGAAGCTCCAACCACAACAACCGAGGAAC
Cbren.WS247		Cbren.WS247_65:749919		65		749919		752644		2726		38		45		AACCATCGAC		AACCATCGACCTCCACTTCTGAATCTCCAACCACAACAACTGAGG
Cbren.WS247		Cbren.WS247_67:218501		67		218501		218783		283		19		10		TTCTGGAAGT		TTCTAGAAGT
Cbren.WS247		Cbren.WS247_68:218492		68		218492		218944		453		30		10		AACTTCTAGA		AACTTCCAGA
Cbren.WS247		Cbren.WS247_68:593573		68		593573		593962		390		18		21		ATCGGGGACC		ATCGGGGACCGAAAAAACGAA
Cbren.WS247		Cbren.WS247_68:595050		68		595050		595344		295		13		15		GGTCCCCGAT		GGTCCCCGATCTTTC
Cbren.WS247		Cbren.WS247_68:599341		68		599341		601636		2296		22		28		GACATCCGGA		GACATCCGGACATACAGGCACACAGTTG
Cbren.WS247		Cbren.WS247_69:12042		69		12042		12455		414		19		20		GCCTCTACAA		GCCTCTACAAAATCTCGCTT
Cbren.WS247		Cbren.WS247_69:67117		69		67117		67365		249		13		20		TGCCTCTACA		TGCCTCTACAAAAAAGCGCT
Cbren.WS247		Cbren.WS247_69:75005		69		75005		75630		626		28		21		GCCTCTACAA		GCCTCTACAAAATCCACGCTT
Cbren.WS247		Cbren.WS247_69:90590		69		90590		91073		484		23		21		GCCTCTACAA		GCCTCTACAAAACCGACGCTT
Cbren.WS247		Cbren.WS247_69:101036		69		101036		101596		561		27		20		CTTGCCTCTA		CTTGCCTCTACAAAGCAGTG
Cbren.WS247		Cbren.WS247_69:116196		69		116196		119672		3477		51		16		TTGTAGAGGC		TTGTAGAGGCAAACTT
Cbren.WS247		Cbren.WS247_69:199936		69		199936		200183		248		12		17		TTGTAGAGGC		TTGTAGAGGCAAAGGAA
Cbren.WS247		Cbren.WS247_69:206613		69		206613		213092		6480		48		21		GCCTCTACAA		GCCTCTACAAACTGCGCTGTT
Cbren.WS247		Cbren.WS247_69:238873		69		238873		240106		1234		17		12		CAGGCTCAGG		CAGGCTCATGCT
Cbren.WS247		Cbren.WS247_69:347588		69		347588		350038		2451		13		190		AATCCACCGT		AATCCACCGTTTGGATTTCCCATAATTTCCTTTTTTGATCGACACTCCGGTCCTAGAAAACAGAGCCTTCCAATATAACCGAATAAACAACTTCGTCAGTTTCGTCAGGAATTATGATGCTTTACACAGCCAATTTGGATCCATTCAGAATGGGAATTTAACAAGAGGTTGATCAGGTCAATCAGAAGAC
Cbren.WS247		Cbren.WS247_71:158654		71		158654		158991		338		18		15		GGAGGCGGAG		GGAGGCGGAGGATGT
Cbren.WS247		Cbren.WS247_72:29547		72		29547		29845		299		16		16		AAAACTCGGG		AAAACTCGGGGGCTCA
Cbren.WS247		Cbren.WS247_72:127402		72		127402		130844		3443		85		16		GTAGTGACGT		GTAGTGACGTAGGGAC
Cbren.WS247		Cbren.WS247_72:309127		72		309127		311142		2016		12		166		AAACTATAAA		AAACTATAAACAACATTCCTGTTTGCTGGCTGCCTGTACGTGTAGTATCTTGATATTGCATTCCCAACTGCAACCGAAGAACAAGACGTCTGTGAGGGCTCGGATGGTGTTTAAATTGCTATACACACCGTGTCGGAATCGTGATAACCTCTGTAGACCGATATCG
Cbren.WS247		Cbren.WS247_72:363506		72		363506		364918		1413		10		140		TGAGAAGATG		TGAGAAGATGTTGGATACGGAAAAAACAGTGCATTTCAGGTCGACAATGCGGAAATCTCTCAAATTTCCTATGTTTCATTCTCTCAGTAGACCATTAACTTGCGCTCAATTGTTTTCTCTTGTTCACCTAGAGAACGCAT
Cbren.WS247		Cbren.WS247_72:532836		72		532836		534844		2009		12		169		GGCTCGGATG		GGCTCGGATGGTGTTCAAATTGCTTTACAGACCGTGTCGGAATTGTGATAACCTTTGTAGACCGATATCGAAACTATAAACCACATTCCTGTTTGCTGGCTGCCTGTACTACACGTATATCTTGATTTTTGCATTCCCGGCTGCAACAGAAGAACAAGACGTTTGTGAA
Cbren.WS247		Cbren.WS247_72:547897		72		547897		551722		3826		16		173		GAATGTGGTT		GAATGTGGTTTATAGTTTCGATGTCGGTCTACAGAGGCTATAACGATTCCGACACGGTCTGTGAAGCAAATTAAACACCATCCGAGCCCTCACAAACGTCTTTTTCTTCTGTTGCAGCCGGGAATGCATGCAAAAATCAAGATATACGTGTAGTACAGGCAGCCAGCAAACAG
Cbren.WS247		Cbren.WS247_73:20159		73		20159		21029		871		32		27		TATAACATAG		TATAACATAGGGTAACACCAGAATAGT
Cbren.WS247		Cbren.WS247_73:147887		73		147887		148538		652		45		10		GACCGGACCA		GACCGGACCA
Cbren.WS247		Cbren.WS247_74:2788		74		2788		3577		790		31		24		TTTTCTAGGT		TTTTCTAGGTCATGGCCTAATTTC
Cbren.WS247		Cbren.WS247_74:267012		74		267012		268147		1136		15		75		TCTCAACTGA		TCTCAACTGAAGTGAATCAGTCAAAAGTCCACGTTGGAAACGCAATCGTGGGTGATCGCTCCTTTCCAGGCAAAG
Cbren.WS247		Cbren.WS247_75:60569		75		60569		61205		637		35		18		CATACCCAAA		CATACCCAAAATAATTCC
Cbren.WS247		Cbren.WS247_75:64880		75		64880		65699		820		45		18		AAATAATTCC		AAATAATTCCCATACCCA
Cbren.WS247		Cbren.WS247_75:81504		75		81504		82074		571		23		18		ATTCCCATAC		ATTCCCATACGCAAAATA
Cbren.WS247		Cbren.WS247_75:87425		75		87425		88106		682		37		18		AATTCCCATA		AATTCCCATACCCAAAAT
Cbren.WS247		Cbren.WS247_75:111818		75		111818		112080		263		12		20		AGGGGGCCCA		AGGGGGCCCATCTTAAGAGA
Cbren.WS247		Cbren.WS247_75:134939		75		134939		135590		652		36		18		AAATAATTCC		AAATAATTCCCATACCCA
Cbren.WS247		Cbren.WS247_75:144234		75		144234		144785		552		28		19		AGATGCGTTT		AGAAGCGTTTTGTGCGTCC
Cbren.WS247		Cbren.WS247_75:206605		75		206605		207281		677		16		47		GTTTCTCTGC		GTTTCTCTGCGCTCTAACTCCATGACGCAGAGAAGTCAGACACTCTC
Cbren.WS247		Cbren.WS247_75:322906		75		322906		323491		586		29		11		TTTTTTGGGC		TTTTTTGGGCC
Cbren.WS247		Cbren.WS247_75:332105		75		332105		332457		353		17		20		CAAAAAATGC		CATAAAATGCTTTTGCAGGT
Cbren.WS247		Cbren.WS247_75:347177		75		347177		347524		348		10		18		ACCCAAAATA		ACCCAAAATAATTCCCAT
Cbren.WS247		Cbren.WS247_75:356455		75		356455		356815		361		25		14		GCTACAGTAA		GCTACAGTAACCTG
Cbren.WS247		Cbren.WS247_75:359129		75		359129		359420		292		14		20		GGAGCAAAAA		GGAGCAAAAAATAGAATTTC
Cbren.WS247		Cbren.WS247_75:364295		75		364295		364533		239		19		12		CTAAGCCTAA		CTAAGCCTAAGC
Cbren.WS247		Cbren.WS247_75:374217		75		374217		374688		472		19		20		CTGAGCCAAA		CTGAACCAAATGAGTCGATT
Cbren.WS247		Cbren.WS247_75:401729		75		401729		402480		752		39		19		GCCCATTTTG		GCCCATTTTGCCCAAATCG
Cbren.WS247		Cbren.WS247_75:432017		75		432017		432343		327		18		18		AAATAATTCC		AAATAATTCCCATACCCA
Cbren.WS247		Cbren.WS247_76:35567		76		35567		35829		263		12		21		GAGCAACCGG		GAGCAACCGGCTCCTGCACCT
Cbren.WS247		Cbren.WS247_76:73698		76		73698		75742		2045		46		10		AAACTTCCAG		AAACTTCCAG
Cbren.WS247		Cbren.WS247_76:230101		76		230101		231667		1567		38		10		AACTTCTAGA		AACTTCCAGA
Cbren.WS247		Cbren.WS247_76:382938		76		382938		385915		2978		142		10		AACTTCCAGA		AACTTCCAGA
Cbren.WS247		Cbren.WS247_76:400916		76		400916		401235		320		10		28		GAATTCCCGC		GAATTCCCGCCAAAAATTTTGAAACTTT
Cbren.WS247		Cbren.WS247_76:455390		76		455390		455683		294		14		15		ATCGGGGACC		ATCGGGGACCGAAAA
Cbren.WS247		Cbren.WS247_76:456609		76		456609		456892		284		14		15		CCCCGATTTT		CCCCGATTTTTTGGG
Cbren.WS247		Cbren.WS247_77:75718		77		75718		76343		626		32		18		AAATAATTCC		AAATAATTCCCATACCCA
Cbren.WS247		Cbren.WS247_77:424475		77		424475		425256		782		18		20		GACAGACAAA		GACAGGCAAACCGATATACA
Cbren.WS247		Cbren.WS247_78:33379		78		33379		33869		491		16		18		GGCACTGGCG		GGCACTGGCGTCTTTAGC
Cbren.WS247		Cbren.WS247_78:59462		78		59462		60148		687		18		28		AAAAAGCTGA		AAAAAGCTGAAATTTTGGAGGAAACTGG
Cbren.WS247		Cbren.WS247_78:92899		78		92899		93410		512		33		10		TCTGGAAGTT		TCTAGAAGTT
Cbren.WS247		Cbren.WS247_78:144145		78		144145		144703		559		17		28		CCCGCCAAAA		CCCGCCAAAGTGTTTGAATTTTCGAATT
Cbren.WS247		Cbren.WS247_78:145792		78		145792		146405		614		14		28		TTTGGCGGGA		TTTGGCGGGAATTCAAAAATTCAAAACT
Cbren.WS247		Cbren.WS247_78:151806		78		151806		152136		331		13		20		GGCTAAGGAA		GGCTAAGGAAGGGTTGTAGA
Cbren.WS247		Cbren.WS247_78:155254		78		155254		157969		2716		20		20		CCTTAGCCTC		CCTTAGCCTCTACAAACTTT
Cbren.WS247		Cbren.WS247_78:290698		78		290698		291220		523		24		15		CCGGATCGGA		CCGGATCGGACCAGC
Cbren.WS247		Cbren.WS247_78:305949		78		305949		306180		232		10		20		ATAGCAGTTG		ATAGCAGTTGATCACCCCCA
Cbren.WS247		Cbren.WS247_78:385856		78		385856		386347		492		21		20		AGCCTCTACA		AGCCTCTACAAACTTTCCTT
Cbren.WS247		Cbren.WS247_79:1467		79		1467		3352		1886		12		144		GGGTCTCGCC		GGGTCTCGCCACGAAAATCTAAAAACTGTCATATCTCAGTCAGTTTTGGTCAGATTTAGATGAAAACAGTACCGTTGGAGTTAGGCTGAAGAGACGCTTCGAATGAGTATAACGATGACTAGGTTTTGACATATTTATATTTTC
Cbren.WS247		Cbren.WS247_79:177407		79		177407		177714		308		26		11		AGCCTAAGCC		AGCTTAAGCCT
Cbren.WS247		Cbren.WS247_79:217649		79		217649		218502		854		15		27		ATTTTTGAAT		TTTTTGAATTTTTGAATTCCCGCCAAA
Cbren.WS247		Cbren.WS247_79:405725		79		405725		406411		687		20		27		AAACTACAAA		AGACTACAAAAACTACAAAGACTACAG
Cbren.WS247		Cbren.WS247_80:29		80		29		1960		1932		12		160		TAGTATGTTC		TAGTATGTTCAGTTACAATTCCAAGATGCAAATCGAGGTTCAAAAAGTTTCTCCGTTTTTCTTGATTTCACAAATGTTGAACTTGATCATGACTAAAAATACGTATAGACTGAAAGATTTTCTCTGAAAGCTCAAAGAAACGTAGTTTTAGACACATTTA
Cbren.WS247		Cbren.WS247_80:262207		80		262207		263677		1471		16		14		TCAACTGCTA		TAACTGCTAGGGTC
Cbren.WS247		Cbren.WS247_80:282431		80		282431		282632		202		11		17		CTCATTGACT		CTCATTGACTACATTTA
Cbren.WS247		Cbren.WS247_81:0		81		0		441		442		16		27		CACCAGATTA		CACCAGATTAGTTATAACATAGGGTAA
Cbren.WS247		Cbren.WS247_81:130899		81		130899		131680		782		44		20		TTCCAGAAAC		TTCCAGAAACTTCTAGAATG
Cbren.WS247		Cbren.WS247_81:149835		81		149835		151790		1956		10		199		TCGAAGGCTC		TCGAAGGCTCATAGTCTGAGGTGCGCCTACACCACACAGCAATGAGACACTCAGGATGCCCAACCACCGCGATCTGTCAGGCAACGTGCTTCGGAAGGTCACTGGATCTATCTTATCAGAGATCCTTGACCTGAAGAGCACACGTGCGGACCGGTTGGATGCCGACTAAACCTAGAGGGTCTAATCCCAGAGGGAAAAG
Cbren.WS247		Cbren.WS247_81:278347		81		278347		278718		372		17		19		AACTTCTAGA		AACTTCCAGAGCTTCCAGA
Cbren.WS247		Cbren.WS247_81:438287		81		438287		438931		645		21		30		TTTAGAGTTA		TTTAGAGTTAGTGGAGTTCTTAGATCTAAA
Cbren.WS247		Cbren.WS247_82:9660		82		9660		12369		2710		18		150		ATCTACAGTA		ATCTACAGTAACCCAAAAACCAAAAAATCTTTGAAAGCTGCAGAGATTTCTCAAATTTGATACATCTAAAATCGAGGATTTCATGTTCGTTAGTTTCATATAGATCACAAACAAAATCTAAAAGATAGGACCTAAACGAGCTATCCTGTC
Cbren.WS247		Cbren.WS247_82:56513		82		56513		58627		2115		12		170		TGAAACTGAA		TGAAACTGAACAAATGATTGATACTAGGAGCAGAACAAAGATCTCAATAACAATACTATTTCAAAAAACTCCCAAAAATTTAGAATTTTAGACCCTAAAATGACCGACGTCTGAGCATTCAACATCTCTTCAACGCATTGTCCAACAGTGCTACTTGGAGCTTGAAATGC
Cbren.WS247		Cbren.WS247_82:470207		82		470207		472164		1958		12		162		CCATCAATTG		CCATCAATTGCCCGAAAAATCGAATCGGAAATTCAAAGTATTTGAACATTTTTCGAATTTTTCTGGAAATCTGAAAAAAACTGATATGGCTGAAACTTGAATCAATGTCACTAGAACTTATTACACTGATACTTAATACAACTATTTTGAGTGGATACAAAG
Cbren.WS247		Cbren.WS247_83:19237		83		19237		21476		2240		15		131		AGCCACGTGC		AGCCACGTGCCGTCAAGTTATCAAGCCTCCCGGAAAGGCTGATACCTTGACAACCAACCCATCTAGTAGCATTCGATGAGTCCGCGACTATCTTGTTCTTACCTCAGAACTTTTGGCATAGATACACAGAC
Cbren.WS247		Cbren.WS247_83:268874		83		268874		271129		2256		15		169		CTTCGACTGT		CTTCGACTGTTGTCTCTGCTCATGCTATATAGACCTGGACATCAATGGGAGTATTCGTAGTCAGCCCCTTAAGAACTTTTGTTCTTCCCGTTGGCGGTTTATTCTCGTTCAGGATCTAACAGCTTCAGATGGATCATAAAGCTTTTATGCTTTACTGTCTGATGTCTAA
Cbren.WS247		Cbren.WS247_85:83848		85		83848		84097		250		11		20		AAAATCACGG		AAAATCACGGTCCCAGAAAA
Cbren.WS247		Cbren.WS247_85:85125		85		85125		85394		270		12		20		GGACCGTGAT		GGACCGTGATTTTGAAAATC
Cbren.WS247		Cbren.WS247_85:108271		85		108271		108531		261		11		21		TTTGGGCCCT		TTTGGGCCCTCCATTTTTATT
Cbren.WS247		Cbren.WS247_85:261276		85		261276		266253		4978		267		18		TGGCGCTTAG		TGGCGCTTAGGATAGATT
Cbren.WS247		Cbren.WS247_85:261275		85		261275		271384		10110		452		18		TTGGCGCTTA		TTGGCGCTTAGGATAGAT
Cbren.WS247		Cbren.WS247_85:276258		85		276258		278446		2189		15		138		GTTCAGAAAA		GTTCAGAAAAGTACCCACAAGACGAGGTTTCAAATGTATCTGTTATAATCACTCATTTTGTGACTTCTAATAATTATTTATGGAATTCAAAAAAACCATGTCTTGTAGGTTATCATTAGAACCGTATCGACGTGCCGT
Cbren.WS247		Cbren.WS247_85:322159		85		322159		324104		1946		10		176		TATAAATCTG		TATAAACCTGCCTCTCATACCTAAAATTTGGCGGATTGGCAATAAGAATTGTATGTTTTTACTATCGGCATAATTATTACAACGATTTGACTAAGTTTCAGAAAACTTCAGCAAAGAATTGGAAAATTTTTTGGTTTAGGAGGCGACATTTTTGTCGAAAATTGGACAAATGTGAA
Cbren.WS247		Cbren.WS247_85:460422		85		460422		460662		241		10		21		ATCGGGGACC		ATCGGGGACCGAAAAAACGAA
Cbren.WS247		Cbren.WS247_85:462795		85		462795		463059		265		11		15		GGTCCCCGAT		GGTCCCCGATTTTTC
Cbren.WS247		Cbren.WS247_86:135090		86		135090		135601		512		20		20		TAAGCAGCTC		TAAGCAGCTTTGAGGGGTCC
Cbren.WS247		Cbren.WS247_86:199541		86		199541		201529		1989		42		45		CCTGACCAGA		CCTGACCAGAACAGGCCAGGCAGGGCTGGTCCAGGCTAGTCCAGG
Cbren.WS247		Cbren.WS247_86:338763		86		338763		339323		561		13		12		TCCGCTTCCG		TCCGCTTCCGTT
Cbren.WS247		Cbren.WS247_86:345387		86		345387		345916		530		19		10		GCTCAGCTAG		GCTCAGCTAG
Cbren.WS247		Cbren.WS247_87:0		87		0		733		734		41		18		ATTCCCATAC		ATTCCCATACCCAAAATA
Cbren.WS247		Cbren.WS247_87:7778		87		7778		8137		360		13		20		GAGCTCTGGA		GAGCTCTGGAAGGTCCTGGA
Cbren.WS247		Cbren.WS247_87:17408		87		17408		17812		405		21		18		AAATAATTCC		AAATAATTCCCATACCCA
Cbren.WS247		Cbren.WS247_87:19962		87		19962		21581		1620		31		18		AATAATTCCC		AATAATTCCCATACCCAA
Cbren.WS247		Cbren.WS247_87:52440		87		52440		53084		645		35		18		TTTGGGTATG		TTTGGGTATGGGAATTAT
Cbren.WS247		Cbren.WS247_87:96921		87		96921		97257		337		13		18		GGGCTTCCGG		GGGCTTCCGGGCCTTACC
Cbren.WS247		Cbren.WS247_87:169794		87		169794		171835		2042		37		20		AAGTCATTTT		AAGTCATTTTTTCCACCGGA
Cbren.WS247		Cbren.WS247_87:333127		87		333127		334550		1424		14		16		GAAGCCCGGA		GAAGACCGGAAGCCCG
Cbren.WS247		Cbren.WS247_87:356830		87		356830		359338		2509		45		50		AACTGACGTA		AACTGACGTAGCTTCCGAAGAAGCAGATTAGTCCTAGAAGGGTAAGTGAT
Cbren.WS247		Cbren.WS247_87:360952		87		360952		361352		401		18		19		AAATCGGCCC		AAATCGGCTCAGACAGCCT
Cbren.WS247		Cbren.WS247_88:103786		88		103786		104420		635		12		52		CCCTAATCCA		CCCTAATCCATTACCTGGGTAAATGGCAGCAGGTAGCTACACGTTGCCCTTT
Cbren.WS247		Cbren.WS247_88:493930		88		493930		494182		253		15		15		AAACTCGGGG		AAACTCGGGGCTCAA
Cbren.WS247		Cbren.WS247_89:136200		89		136200		136915		716		12		59		AAAATATTTT		AAAATATTTTGGTCATTTTTTTCCATAAAAATCCTCAGAAATATTCGAAAAAGTGACCA
Cbren.WS247		Cbren.WS247_89:332023		89		332023		332433		411		23		10		CCAGAAACTT		CCAGAAACTT
Cbren.WS247		Cbren.WS247_89:452368		89		452368		452955		588		32		18		ATACTCCTGC		ATACTCCTGCTGTACCAA
Cbren.WS247		Cbren.WS247_89:598964		89		598964		600060		1097		29		11		TTATCGATAA		TTATCGATAAT
Cbren.WS247		Cbren.WS247_89:660780		89		660780		661560		781		32		24		CCCGTGGGAA		CCCGTGGGAATATGCCCAGAGGCA
Cbren.WS247		Cbren.WS247_89:666031		89		666031		666700		670		28		24		ATGCCCAGAG		ATGCCCAGAGGCAGCCGTGGGAAT
Cbren.WS247		Cbren.WS247_89:669137		89		669137		683264		14128		143		52		CAGCAGGTAG		CAGCAGGTAGCTATACGTTGCGATTTTCCTATTCCATTACCTGTCAAAATGG
Cbren.WS247		Cbren.WS247_90:106265		90		106265		107046		782		17		15		AGCTGCAGCA		AGCTGCAGCACGAGC
Cbren.WS247		Cbren.WS247_91:32271		91		32271		32751		481		23		10		AGCCTAGACA		AGCCTAGACA
Cbren.WS247		Cbren.WS247_91:46070		91		46070		46600		531		14		39		TCCGGATATC		TCCGGATATCCGGATATCAAGATAACAAAAGTCTGTGTG
Cbren.WS247		Cbren.WS247_91:218141		91		218141		218927		787		42		18		TAGCACTTGA		TAGCAATTGACCACCCAG
Cbren.WS247		Cbren.WS247_91:230591		91		230591		234292		3702		18		138		CTAGGCCACG		CTAGGCCACGGCCGCGAAAAGTTAGGCCACCAATCTTCGAAATTGCACAGTTTGGGTGAAAATTGGGCTGGCGACTCGATTTTTGAACAGTTTCGGCCGGTTTGACCTGGGCTTTCAGGAAAAAACAAACATGGAATT
Cbren.WS247		Cbren.WS247_91:252010		91		252010		253670		1661		120		10		AACTTCTAGA		AACTTCCAGA
Cbren.WS247		Cbren.WS247_92:44		92		44		1982		1939		25		59		ATTTTTGGTC		ATTTTTGGTCACTTTTTCCAAAATTTCTGAGGTTTTTTGGATAAAAAAATGACCAAAAC
Cbren.WS247		Cbren.WS247_92:320575		92		320575		323786		3212		21		68		CCTCTACAAA		CCTCTACAAAATTTCTGCCGCCCTTGCGCGACAGTTTGTAGAGGCTAAACGCACAAACTACAATTTTG
Cbren.WS247		Cbren.WS247_93:695989		93		695989		696342		354		23		10		TGGAAGTTTC		TAGAAGTTTC
Cbren.WS247		Cbren.WS247_94:473829		94		473829		474229		401		12		30		CCGCTTGATG		CCGCTTGATGAAGAAGTTTCTGAGACTGAG
Cbren.WS247		Cbren.WS247_95:39773		95		39773		40537		765		18		28		AATTTTCAAA		AATTTTCAAAATTGTTGGCGGGAATTCA
Cbren.WS247		Cbren.WS247_95:278251		95		278251		278599		349		14		21		AAGTTAGGCC		AAGATAGGCCATCAATTTGGG
Cbren.WS247		Cbren.WS247_96:66508		96		66508		69562		3055		15		110		TCTCACTAAA		TCTCACTAAAAAGTAAGATTATAGGCTACCAAAATATGATTTCTGAACAGAATCACTTCGAGTTCTTTGGTGGTCATGGGTGGATTAGTCCCAGGACATACCTATAATTT
Cbren.WS247		Cbren.WS247_96:86324		96		86324		95970		9647		49		134		TTTTTGCTTT		TTTTTGCTTTTTTTCTTTTCGCAGAAAATGATTCAAAAAGTGTTCCTATTTGTTCCTATAGCTCAGTGGCTAAAAGCATTGGCAATTATTTGAACCTAACAGTCGCAAGTTCAAACCCCACCGGTGGCAAATCT
Cbren.WS247		Cbren.WS247_96:105052		96		105052		113187		8136		34		134		GGCAATTTTT		GGCAATTTTTTGAACCTAACAGTCGCAAGTTCAAACCGCACCGGTGGCAAATCTTTTTTGCTTTTTTTCTTTTGGCAGAAAATGATTCAAAAAGTGTTTCTTTGTGTTTTCATGGCTCAGTGGCTAAAAGCATT
Cbren.WS247		Cbren.WS247_96:276747		96		276747		277099		353		25		10		TTCCAGAAAC		TTCTAGAAAC
Cbren.WS247		Cbren.WS247_96:305789		96		305789		308149		2361		162		10		TTCTAGAAGT		TTCTAAAAGT
Cbren.WS247		Cbren.WS247_96:327497		96		327497		329154		1658		10		169		CAGGAATGTG		CAGGAATGTGGTTTATAGTTTCGATATCGGTCTACAGCGGTTATCACGATTCCGACACGGTCTTTGAAGCAATATAAACACCATCCGAGCCCTCACAAACGTCTTGTTCTTCTGTTGCAGCCGGGAATGCAAAAATCAAGATATACGTGTAGTACAGGCAGCCAGCAAA
Cbren.WS247		Cbren.WS247_97:87554		97		87554		87983		430		27		16		GAGCCTGAGA		GAGCCTGAGAGCCTGA
Cbren.WS247		Cbren.WS247_97:273193		97		273193		274529		1337		16		16		AAACGGAAAA		AAACGGAAAAACGGAA
Cbren.WS247		Cbren.WS247_97:339419		97		339419		339942		524		27		19		TCCTTTTTTC		TCCTTTTTTCCCATCCGTT
Cbren.WS247		Cbren.WS247_99:166726		99		166726		167168		443		13		14		CGGAAGTCGG		CGGAAGTCGGAAGT
Cbren.WS247		Cbren.WS247_99:248740		99		248740		249046		307		17		17		TTTGGGTATG		TTTGGGTATGGGAATTA
Cbren.WS247		Cbren.WS247_99:257894		99		257894		258379		486		27		18		GTATGGGAAT		GTATGGGAATTATTTTGG
Cbren.WS247		Cbren.WS247_99:369642		99		369642		370995		1354		59		18		AATTCCCATA		AATTCCCATACGCGAAAT
Cbren.WS247		Cbren.WS247_99:384981		99		384981		385239		259		14		18		TATGGGAATT		TACGGGAATTATTTTGGG
Cbren.WS247		Cbren.WS247_99:433806		99		433806		434150		345		18		18		GGTATGGGAA		GGTATGGGAATTATTTTG
Cbren.WS247		Cbren.WS247_99:467762		99		467762		468085		324		18		17		ATTCCCATAC		ATTCCCATACCCAAATA
Cbren.WS247		Cbren.WS247_99:586350		99		586350		586680		331		15		18		GTATGGGAAT		GTATGGGAATTATTTTGG
Cbren.WS247		Cbren.WS247_99:619693		99		619693		621155		1463		49		17		TCCCATACCC		TCCCATACCCAAATAGT
Cbren.WS247		Cbren.WS247_99:644649		99		644649		645129		481		27		18		GGAATTATTT		GGAATTATTTTGGGTATG
Cbren.WS247		Cbren.WS247_100:680		100		680		1732		1053		37		20		TAGGCTGATC		TAAGCTGATCTAGGCTGGCT
Cbren.WS247		Cbren.WS247_100:4766		100		4766		5403		638		22		29		GCCGATTTAG		GCCGATTTAAGCCATCTTCTTCAATTTGG
Cbren.WS247		Cbren.WS247_100:6738		100		6738		7216		479		30		16		ACAGATAGAC		ACAGATAGACAGATAG
Cbren.WS247		Cbren.WS247_100:97355		100		97355		98906		1552		17		18		TCTTTTACTT		TCTTTTACTTTTACTGAT
Cbren.WS247		Cbren.WS247_100:195872		100		195872		196161		290		13		20		GGGACCGTGA		GGGACCGTCATTTTTTAATT
Cbren.WS247		Cbren.WS247_100:225414		100		225414		225690		277		17		16		CGACATTTCG		CGACATTTCGAAACCG
Cbren.WS247		Cbren.WS247_100:244013		100		244013		244176		164		10		27		CTTCCGGGCC		CTTCCGGGCCTTCTGGGCTTTCTGCGC
Cbren.WS247		Cbren.WS247_100:316025		100		316025		317151		1127		38		18		CCGAGCCGAC		CCGAGGCGACGACTACCA
Cbren.WS247		Cbren.WS247_100:323089		100		323089		327226		4138		66		54		TTCGGCTCAG		TTCAGCTCAGTGTTTGTGGTTCCCTCCGATGTTGTCGTTGGGACGGTAGACGTC
Cbren.WS247		Cbren.WS247_100:376412		100		376412		376613		202		12		16		CCCCAGGACC		CCCCAGGACCCTAGAA
Cbren.WS247		Cbren.WS247_100:384626		100		384626		385097		472		24		12		AGGTCAGTAC		AGGTTAGTACCA
Cbren.WS247		Cbren.WS247_101:293616		101		293616		293885		270		12		20		AAATCACGGT		AAATCACGGTCCCATCCACA
Cbren.WS247		Cbren.WS247_101:294783		101		294783		295032		250		11		20		TGGGACCGTG		TGGGACCGTGATTTTGAAAA
Cbren.WS247		Cbren.WS247_101:364214		101		364214		365119		906		49		10		GGTCCGGTCT		GGTCCGGTCC
Cbren.WS247		Cbren.WS247_102:128915		102		128915		129460		546		22		39		CTTCCAGAAA		CTTCCAGAAACTTCCAAAAG
Cbren.WS247		Cbren.WS247_103:143229		103		143229		145056		1828		107		16		CATTTCGAAA		CATTTCGAAACTAAGA
Cbren.WS247		Cbren.WS247_103:169636		103		169636		170729		1094		43		18		TTCGGAATTT		TTCGGAATTTTTGGATTT
Cbren.WS247		Cbren.WS247_103:173886		103		173886		174370		485		17		20		GCAACTTGCC		GCAAATTGCCGTTTTCTCAG
Cbren.WS247		Cbren.WS247_103:176387		103		176387		176667		281		22		10		CTTCTACGGC		CTTCTACGGG
Cbren.WS247		Cbren.WS247_103:182845		103		182845		184393		1549		57		10		ACCGGACCAG		ACCGGACCAG
Cbren.WS247		Cbren.WS247_103:182845		103		182845		185304		2460		93		10		ACCGGACCAG		ACCGGACCAG
Cbren.WS247		Cbren.WS247_104:27826		104		27826		28765		940		61		15		CAGCGTTCAA		CAGCGTTAAAAAACG
Cbren.WS247		Cbren.WS247_104:37546		104		37546		38451		906		17		23		ATTGGGCAAC		ATTGGCCAACTTGCCTAGTTGTG
Cbren.WS247		Cbren.WS247_104:38879		104		38879		39608		730		24		18		GGCAAGTTGC		GGCAAGTTGCCCAAACGA
Cbren.WS247		Cbren.WS247_104:49855		104		49855		51463		1609		19		109		TGGTGGCCTA		TGGTGGCCTAGAACTATATCTGGCGGACATCTAAAATCAAGAAAATCAAAATGAGCCTCAACCCAAGATTCTAGCTCAACTTTGAAACGATTTACGACGTTTTGAAGTT
Cbren.WS247		Cbren.WS247_104:57824		104		57824		58271		448		18		23		GCAACTTGCC		GCAACTTACCTAGCTCAGATTGG
Cbren.WS247		Cbren.WS247_104:57824		104		57824		61749		3926		72		23		GCAACTTGCC		GCAACTTACCTAGCTCAGATTGG
Cbren.WS247		Cbren.WS247_104:68207		104		68207		68951		745		26		16		ATGTCCAGAT		ATGCCCAGATATCCAG
Cbren.WS247		Cbren.WS247_104:78503		104		78503		78915		413		15		16		ATCCGGACAT		ATCTGGACATCTGGAT
Cbren.WS247		Cbren.WS247_104:80593		104		80593		82513		1921		21		19		CAAATCTAGT		CAAATCTAGGTTCTTGCCG
Cbren.WS247		Cbren.WS247_104:83654		104		83654		83984		331		15		16		GATGTCCAGA		GATGTCCAGATGTCAG
Cbren.WS247		Cbren.WS247_104:94683		104		94683		95115		433		38		10		AGAGAGAAAG		AGAGAGAGAG
Cbren.WS247		Cbren.WS247_104:157348		104		157348		160075		2728		85		20		GTTTGTAGAG		GTTTGTAGAGGCTAAGAAAG
Cbren.WS247		Cbren.WS247_104:224824		104		224824		225296		473		25		10		AAACTTCCAG		AAACTTCAAG
Cbren.WS247		Cbren.WS247_105:222239		105		222239		223849		1611		12		28		AGAAAAAAAG		AGAAAAAAAGAGAATCAAATTAAAATAG
Cbren.WS247		Cbren.WS247_106:99955		106		99955		100715		761		50		15		TTCCCTCTGG		TTCCCTCTGGGACAT
Cbren.WS247		Cbren.WS247_107:80788		107		80788		82881		2094		90		23		TGTAGCTACA		TGTAGCTACATTTCCCTCCCTCA
Cbren.WS247		Cbren.WS247_107:109049		107		109049		109267		219		13		16		GCCTGAGAGC		GCCTGAGAGCCTGAGA
Cbren.WS247		Cbren.WS247_107:131550		107		131550		131899		350		22		15		TTGAACGCTG		TTGAACGCTGCGATT
Cbren.WS247		Cbren.WS247_107:148462		107		148462		148679		218		10		20		GGTCCTCGAT		GGTCCTCGATTATTTATTTC
Cbren.WS247		Cbren.WS247_107:168124		107		168124		168429		306		13		15		ATCGGGGACC		ATCGGGTACCGAAAA
Cbren.WS247		Cbren.WS247_107:169568		107		169568		169912		345		15		30		GGTCCCCGAT		GGTCCCCGATTTTTCGGGCCACGATTTTTC
Cbren.WS247		Cbren.WS247_107:342996		107		342996		344857		1862		14		16		ACATACAGAC		ACATACAGACACCTGA
Cbren.WS247		Cbren.WS247_107:417762		107		417762		418048		287		18		11		AAGAGAGAGA		AAGAGAGAGAG
Cbren.WS247		Cbren.WS247_107:421208		107		421208		423515		2308		71		10		AGAGAAAGAG		AGAGAGAGAG
Cbren.WS247		Cbren.WS247_107:487632		107		487632		487915		284		19		16		GAAAGAGAGA		GAAAGTGAGAGAGAGG
Cbren.WS247		Cbren.WS247_108:58254		108		58254		58808		555		16		27		GGACCACCAG		GGACCACCCGGACCACCAGGACCACCA
Cbren.WS247		Cbren.WS247_108:183816		108		183816		184226		411		15		10		TTCTAGAAGT		TTCTAGAAAG
Cbren.WS247		Cbren.WS247_109:8762		109		8762		13809		5048		29		120		TATAGCCGAT		TATAGCCGATTTCAGTTAACTATCCGATCATTCTTCGGCTACTTCAATTTATTTTGAAAATGAATCATTGCAGCACACTCAGGTTGTATCTTGGAAAATTTCACCGTTATTTAAGAATTT
Cbren.WS247		Cbren.WS247_110:0		110		0		856		857		21		41		AAGTAACCGT		AAGTAACCGTTGAAATTTTCTAAAACCCCGGAAAATTTCCA
Cbren.WS247		Cbren.WS247_110:13208		110		13208		15560		2353		23		16		GACATACAGA		GACAGACAGACATACA
Cbren.WS247		Cbren.WS247_110:15851		110		15851		19019		3169		31		16		GTCTGTATGT		GTCTGTGTGTCTGTAT
Cbren.WS247		Cbren.WS247_110:22132		110		22132		22630		499		18		16		GACATACAGA		GACATACAGACATTTG
Cbren.WS247		Cbren.WS247_110:29994		110		29994		30404		411		13		12		CATACAGACA		CATACAGACATA
Cbren.WS247		Cbren.WS247_110:75706		110		75706		77176		1471		20		16		TGTCTGTATG		TGTCTGTATGTCTGTA
Cbren.WS247		Cbren.WS247_110:103258		110		103258		103607		350		18		10		TTCTAGAAGT		TTCTGGAAGT
Cbren.WS247		Cbren.WS247_110:160937		110		160937		162506		1570		27		15		AAAATCGGGG		AAAATCGGAGACCGA
Cbren.WS247		Cbren.WS247_110:163143		110		163143		163355		213		12		15		GGTCCCCGAT		GGTCCCCGATTTTTG
Cbren.WS247		Cbren.WS247_110:218217		110		218217		218507		291		18		29		TCTGGAAGTT		TCTGGAAGTTCTGGAAGGTCCTAGAAGTT
Cbren.WS247		Cbren.WS247_111:134709		111		134709		135147		439		24		10		TCCGGTCTGG		TCCGGCCTGG
Cbren.WS247		Cbren.WS247_111:195132		111		195132		197587		2456		142		15		ATTTCCCTCT		ATTTCCCTCTGAGCA
Cbren.WS247		Cbren.WS247_111:211076		111		211076		213401		2326		148		15		TTCCCTCTGG		TTCCCCCTGGGACAT
Cbren.WS247		Cbren.WS247_111:236779		111		236779		237706		928		61		15		CCAGAGGGAA		CCAGAGGGAAATGTC
Cbren.WS247		Cbren.WS247_111:505694		111		505694		508510		2817		106		10		TGGTCCGGTC		TGGTCCGGTC
Cbren.WS247		Cbren.WS247_112:200822		112		200822		201096		275		11		19		AAGGGACCGT		AAGGGACCGTTCAAGTTTG
Cbren.WS247		Cbren.WS247_112:227620		112		227620		228168		549		21		30		AATTGGCCCG		AATTGGCCCGAATTGAATACCTTCGGCTCA
Cbren.WS247		Cbren.WS247_112:337060		112		337060		337582		523		11		19		GTGTCCTTTC		GTGTCCTTTCAACATTTAC
Cbren.WS247		Cbren.WS247_112:343441		112		343441		344767		1327		44		20		TAGCATAGGG		TAGCATAGGGCCAAAATGTA
Cbren.WS247		Cbren.WS247_114:185725		114		185725		186704		980		11		20		AAAAATTTTT		AAAAATTTTTGATGTGACCC
Cbren.WS247		Cbren.WS247_115:193484		115		193484		194772		1289		11		28		AATTCAAAAA		AATTCAAAAATTCAAAATTTTTGGCGGG
Cbren.WS247		Cbren.WS247_115:228716		115		228716		231089		2374		16		58		CTAGGCCACC		CTAGGTCACCAAATCTAGAAAGTTAGGCCGATGGACTAATTTTCCAGGATTTGGATTT
Cbren.WS247		Cbren.WS247_115:285539		115		285539		286125		587		29		24		TTACCACCGG		TTACGACCGGAATCCCACCGGGAA
Cbren.WS247		Cbren.WS247_117:73046		117		73046		73336		291		11		26		AAAAAAAATT		AAAAAAAATTTAGGTCATGACCTAGA
Cbren.WS247		Cbren.WS247_117:226459		117		226459		227134		676		35		14		ATTCTACATT		ATTCTACATTTATA
Cbren.WS247		Cbren.WS247_117:372548		117		372548		372768		221		12		20		CTTCCAGAAA		CTTCCAGAAACTTCTAGAAT
Cbren.WS247		Cbren.WS247_117:396811		117		396811		397227		417		29		10		TTCCAGAAAC		TTCTAGAAAC
Cbren.WS247		Cbren.WS247_118:236797		118		236797		237305		509		13		27		CCTGGTGGTC		CCTGGTGGTCCTGGTTCTCCTCTTGGT
Cbren.WS247		Cbren.WS247_120:482172		120		482172		482986		815		38		15		GGACCAGACC		GGACCAGACCAGGCC
Cbren.WS247		Cbren.WS247_121:186284		121		186284		186662		379		19		16		TAGGCTTAGG		TAGGCTTAGGGAGCCT
Cbren.WS247		Cbren.WS247_121:212182		121		212182		213899		1718		14		21		GGCCTAGGTT		GGACTAGGTTTCCTGAATGAT
Cbren.WS247		Cbren.WS247_121:248925		121		248925		257621		8697		43		160		CCACCCAGAT		CCACCCAGATTCCAACTTTTAGAAAAATCAAATATTTTCAGTAAAGTCGAAATTTGAAGCAATTTTTACATTGACCTGGAGACTTCTAGAATGTTAGGATTGATCATATTCTGCATTGCTAGGTTAATTCTGACCACTTGACACCAATTCTGAAGGTGCC
Cbren.WS247		Cbren.WS247_122:39380		122		39380		40073		694		34		21		TTGTAGAGGC		TTGTAGAGGCAAGCACCGTTT
Cbren.WS247		Cbren.WS247_122:93608		122		93608		94578		971		11		15		GGTTTTGAAA		GGTTTTGAAATGTCC
Cbren.WS247		Cbren.WS247_122:120636		122		120636		120860		225		11		19		TCAACTGCTA		TCAACTGCTATTGGGGTGA
Cbren.WS247		Cbren.WS247_123:63965		123		63965		64423		459		14		32		AAAACGGTTT		AAAACGGTTTTCCAGGAAAATCATTTTCTCGG
Cbren.WS247		Cbren.WS247_124:249706		124		249706		250316		611		10		60		AAAATGACCA		AAAATGACCAAAATATTTTTGGTCACTTTTTCCAAAACTTCTGAGGTTTTTTGTATTGTA
Cbren.WS247		Cbren.WS247_124:251156		124		251156		252009		854		22		28		TTTGAATTCC		TTTGAATCCCCGCCAAAAGTTCCTGAGT
Cbren.WS247		Cbren.WS247_124:278082		124		278082		279344		1263		11		28		AAATTTTGAA		AAATTTTGAAAATTTGAAATCCCGCCAA
Cbren.WS247		Cbren.WS247_125:168585		125		168585		169190		606		20		10		AGGCCAGACC		AGGCCAGGCC
Cbren.WS247		Cbren.WS247_126:257030		126		257030		257325		296		18		10		AACTTCTAGA		AACTTCTAGA
Cbren.WS247		Cbren.WS247_128:324208		128		324208		325417		1210		10		120		CCGATCATTC		CCGATCATTCTTCGGCTACTCCAACTTATTCTAAAATTGAATCATGGCAGCACCTACAGGTTGTATATAGGAAAATTTCACCGTTGTTTAAGAATTTTATAGCCGATTTCAGTTAACTAT
Cbren.WS247		Cbren.WS247_128:325516		128		325516		325821		306		13		21		AGGTGGAAGA		AGGTGGAAGATCGGATACCAT
Cbren.WS247		Cbren.WS247_128:328322		128		328322		329684		1363		26		52		GAAAGGGCAA		GAAAGGGCAACGTATAGCTACCTGCTGGCCTTTACCCAGGTAATGGATTAGG
Cbren.WS247		Cbren.WS247_129:20012		129		20012		21603		1592		47		25		CCGGTCCGGC		CCGGTCCGACCTGGTCTGGTCTGGT
Cbren.WS247		Cbren.WS247_129:245473		129		245473		246729		1257		24		16		CCCCAGGACC		CCTCAGGACCCCAGGA
Cbren.WS247		Cbren.WS247_130:29067		130		29067		29854		788		52		10		TTCTAGAAGT		TTCTAGAAGT
Cbren.WS247		Cbren.WS247_130:59300		130		59300		59568		269		12		20		AAATCGTGGA		AAATCGTGGACCGAAAAAAA
Cbren.WS247		Cbren.WS247_130:65742		130		65742		66034		293		13		20		TCCACGATTT		TCCACGATTTTTTTTCTCGG
Cbren.WS247		Cbren.WS247_131:25539		131		25539		26675		1137		61		18		TTGGCGCTTA		TTGGCGCTTAGAAATGAT
Cbren.WS247		Cbren.WS247_131:96353		131		96353		99886		3534		12		184		CTCTGACAAG		CTCTGACAAGATAGATCCAGTGACCTTCCGAAGCACGATGCCTGACAGATCGCGGTGGTTGGGCATCCAAAGTGTCTCATTGCTGTATGGTGTAGGCGCACCACAGACTATGAGCCTTCGACTAATCCCTCTGAGGATAGTCGGCATCCAACCGGTCCGCACGTGTGCTCTTCCGGTCAAGGAT
Cbren.WS247		Cbren.WS247_131:102080		131		102080		105961		3882		19		184		TTCCGGTCAA		TTCCGGTCAAAGATCTCTGACAAGATAGATCCAGTGACCTTCCGAAGCACGTTGCCTGACAGATCGCGGTGGTTGGGCATCCAAAGTGTCTCATTGCTGTATGGTGTAGGCGCACCACAGACTATGAGCCTTCGACTAATCCCTCTGAGGATAGTCGGCATCCAACCGGTCCGCACGTGTGCTC
Cbren.WS247		Cbren.WS247_131:113643		131		113643		114091		449		22		10		CTAGAAGTTT		CTGGAAGTTT
Cbren.WS247		Cbren.WS247_131:176392		131		176392		176966		575		15		42		TTAGGCTTAG		TTAGGCTTAGGCTTAGGTGACAACAAAAGCTTAGGCTGCCCC
Cbren.WS247		Cbren.WS247_131:183246		131		183246		183556		311		11		30		CCTAAGCCTA		CCTAAGCCTAAGCCTAAGCTTCAGTCGTGA
Cbren.WS247		Cbren.WS247_131:293253		131		293253		293681		429		12		14		TTCCGACTTC		TTCCGACTTCCGAC
Cbren.WS247		Cbren.WS247_132:5478		132		5478		6793		1316		74		12		CAGACAGGCA		CAGACAGACAGA
Cbren.WS247		Cbren.WS247_132:59870		132		59870		60296		427		28		12		TCTGTCTATC		TCTGTATATCTT
Cbren.WS247		Cbren.WS247_132:178945		132		178945		179127		183		13		13		TTACCTTTAA		TTACCTTTAACTT
Cbren.WS247		Cbren.WS247_132:180852		132		180852		181687		836		16		28		AAATTTTCAA		AAATTTTCAAAGTTTTTGGAGGGAATTC
Cbren.WS247		Cbren.WS247_132:189066		132		189066		189418		353		18		19		AGGCCGTTCG		AGGCCGTTCGGACCGATTT
Cbren.WS247		Cbren.WS247_132:188718		132		188718		191441		2724		15		28		AAATTTTCAA		AAATTTTCAAAGTTTTTGGAGGGAATTT
Cbren.WS247		Cbren.WS247_132:227475		132		227475		229631		2157		23		16		AGTGCAATCG		AGTGCAATCGTGCTCA
Cbren.WS247		Cbren.WS247_132:229091		132		229091		232892		3802		23		31		AGGGTCTAGG		AGGGTCTAGGGTCCAGGGTAGCCTAGGTCCC
Cbren.WS247		Cbren.WS247_132:247814		132		247814		249586		1773		14		11		ACAACCTTAG		ACAACCTTAGT
Cbren.WS247		Cbren.WS247_133:342574		133		342574		342802		229		13		10		TTCTAGAAGT		TTCTGGAAGT
Cbren.WS247		Cbren.WS247_134:14900		134		14900		17337		2438		12		165		GAGTTTTTGA		GAGTTTTTGAAGCTAGGAAGGGTATTGACAGGAGTACTGTCTAAGAGCTGATGTTGGAATCAAGAACAACCAAGTCACATACGCCAAAAAGGAGTGTTTCCACTCGATCCTGTCGCCTAGCTAACTGGATTATTCTTGGAAAAAAAGAAACTCGGAAAGAAGCTA
Cbren.WS247		Cbren.WS247_134:36627		134		36627		59129		22503		93		165		TTGGATGGGA		TTGGATGGGAGTCCAGTCTAAGTGGTGATGTGAAATAAAGAACAACCAAGTCACATACGCCAAAAAGGAGTTTTTTCACTCGATCCTGCCGCCTAGCTAACTGGATTTTTCCTGGGAAAAAAAGAAGCTCGGAAATAAGCTAGAGTTTTTGAAATCGGGAAGGGT
Cbren.WS247		Cbren.WS247_134:74440		134		74440		78830		4391		22		165		ATCAAGAACA		ATCAAGAACAACCAAGTCACATACGCCAAAAAGGAGTGTTTCCACTCGATCCTGCCGCCTAGCTAACTGGATTATTCTTGGGAAAAAAAAAGCTCGGAAATAAGCTAGATTTTTTGAAAATGGGAAGGGTTTGGATGGGAGTACTGTCTAAAAGCTGATGTTGAA
Cbren.WS247		Cbren.WS247_134:85566		134		85566		85796		231		10		20		AATCGAGGAC		AATCGAGGACCCAAAAAAAA
Cbren.WS247		Cbren.WS247_134:86857		134		86857		87094		238		11		20		GGTCCTCGAT		GGTCCTCGATTTTTTTTTTG
Cbren.WS247		Cbren.WS247_135:13567		135		13567		13943		377		19		10		GAAGTTTCTG		GAAGTTTCTG
Cbren.WS247		Cbren.WS247_137:417671		137		417671		418665		995		40		10		TCTAGAAGTT		TCTGGAAGTT
Cbren.WS247		Cbren.WS247_137:454119		137		454119		454750		632		44		10		TTCTAGAAGT		TTCTGGAAGT
Cbren.WS247		Cbren.WS247_139:19107		139		19107		20333		1227		39		21		AGTTAGGCCA		AGTTAGGCCATCGATTTGAAA
Cbren.WS247		Cbren.WS247_139:29458		139		29458		30667		1210		25		21		CTAGGCCACC		CTAGGCCATCATTTTGGAAAA
Cbren.WS247		Cbren.WS247_139:85135		139		85135		85536		402		16		20		CGTTTTAGGC		CGTTTTAGGCCGGTACAGGC
Cbren.WS247		Cbren.WS247_139:86987		139		86987		87386		400		15		21		TCTACAGTAA		TCTACAGTAATCTCCATTTTT
Cbren.WS247		Cbren.WS247_139:87724		139		87724		88209		486		19		22		CTAGAAAAGC		CTAGAAAAGCCTGATAAATTGC
Cbren.WS247		Cbren.WS247_139:118042		139		118042		118689		648		16		43		TTTGGATTTT		TTTGGTTTTTAGGCCTAAACTTTCGAATTTTTGGGACTAAACT
Cbren.WS247		Cbren.WS247_139:134110		139		134110		136193		2084		23		21		TGGCCTAACT		TGGCCTAGCTTCCCGAATTGA
Cbren.WS247		Cbren.WS247_139:177492		139		177492		178014		523		22		16		CGGTTTCGAA		CGGTTTCGAAAAGTCG
Cbren.WS247		Cbren.WS247_139:187098		139		187098		187624		527		22		21		AAGTTAGGCC		AAGTTAGGCCATCAATTTGGG
Cbren.WS247		Cbren.WS247_140:237772		140		237772		239779		2008		57		28		CATCCGGACA		CATTCGGACATACAGAAACACAGATGGG
Cbren.WS247		Cbren.WS247_141:117405		141		117405		117706		302		16		12		CTGGACCTGG		CTGTACCTGGGC
Cbren.WS247		Cbren.WS247_142:94012		142		94012		94510		499		28		16		CATACAGACA		CATACAGGCATCCGGA
Cbren.WS247		Cbren.WS247_142:94018		142		94018		97198		3181		36		16		GACATCCGGA		GACATCCGGACATACA
Cbren.WS247		Cbren.WS247_142:103004		142		103004		103454		451		18		24		ACATCCGGAC		ACATCCGGACATCTGGACACACAG
Cbren.WS247		Cbren.WS247_142:118796		142		118796		122719		3924		14		18		AAATAATTCC		AAATAATTCCCATACCCA
Cbren.WS247		Cbren.WS247_142:128661		142		128661		128976		316		18		16		TGTATGTCTG		TGTATGTCTGTATGTC
Cbren.WS247		Cbren.WS247_142:139741		142		139741		140326		586		31		10		GATTTGGGCC		GATTTGGCCC
Cbren.WS247		Cbren.WS247_142:148732		142		148732		149778		1047		35		16		GATGTCCAGA		GATGTCCGGATGTCCA
Cbren.WS247		Cbren.WS247_142:148800		142		148800		152366		3567		69		16		TCCGGATGTC		TCCGGATGTCCAGATG
Cbren.WS247		Cbren.WS247_142:163174		142		163174		163526		353		14		12		CAGACATACA		CAGACAGACATC
Cbren.WS247		Cbren.WS247_142:204856		142		204856		205093		238		10		20		ATCGTGGACC		ATCGTGGACCGAGAAAAAAA
Cbren.WS247		Cbren.WS247_142:265059		142		265059		266456		1398		32		16		TGTCTGTATG		TGTCTGTATGTCTGTA
Cbren.WS247		Cbren.WS247_142:272650		142		272650		273869		1220		16		12		CATACAGACA		CAAACAGACAGA
Cbren.WS247		Cbren.WS247_142:280080		142		280080		280872		793		27		20		ACAGACGGAC		ACAGACGGACAAACAGATAC
Cbren.WS247		Cbren.WS247_142:287136		142		287136		287791		656		13		16		GACATACAGA		GACATACAGACATACA
Cbren.WS247		Cbren.WS247_142:288410		142		288410		288771		362		16		10		CCGATTTGGG		CCGATTTGGG
Cbren.WS247		Cbren.WS247_142:290916		142		290916		291574		659		13		27		AAGTTTTGGC		AAGTTTTGGCTGGAATTCAAATTTTCA
Cbren.WS247		Cbren.WS247_142:317611		142		317611		320599		2989		41		41		GAAATTTTCT		GAAATTTTCTGGGAACCCGGAAAATTTCCAAAGTAACCGTT
Cbren.WS247		Cbren.WS247_143:16024		143		16024		16742		719		20		42		CCTAAGCCTA		CCTAAGCCTAAGCCTAAGTTGAAGCCTAAGATTTTGTTGTCA
Cbren.WS247		Cbren.WS247_143:16024		143		16024		17878		1855		25		42		CCTAAGCCTA		CCTAAGCCTAAGCCTAAGTTGAAGCCTAAGATTTTGTTGTCA
Cbren.WS247		Cbren.WS247_143:75557		143		75557		80461		4905		174		16		GAGAGCCTGA		GACAGCCTGAGAGCCT
Cbren.WS247		Cbren.WS247_143:82791		143		82791		85961		3171		96		16		TGAGAGCCTG		TGAGAGCTTGAGATCT
Cbren.WS247		Cbren.WS247_143:90450		143		90450		91148		699		27		16		CTGAGAGCCT		CTGAGGGCCTGAGAGC
Cbren.WS247		Cbren.WS247_145:334849		145		334849		335279		431		14		30		TAAAAAGTGA		TAAAAAGTGACTCCTCCATGTAAGTGACCA
Cbren.WS247		Cbren.WS247_145:352870		145		352870		353606		737		49		29		CAGAGTCACC		AGAGTCACCAGAGTCACCCCGGAGTCATT
Cbren.WS247		Cbren.WS247_146:213716		146		213716		213951		236		14		15		CCGAAAAATC		CCGAAAAATCGCGGC
Cbren.WS247		Cbren.WS247_146:216500		146		216500		216895		396		19		21		GGTCCCCGAT		GGTCCCCGATTTCGTTTTTTC
Cbren.WS247		Cbren.WS247_147:67		147		67		12795		12729		183		52		TTTCCCTAAT		TTTCCCTAATCCACATCCTAGGTAAAGGCCAGCAGGTAGCTATACGTTGCCC
Cbren.WS247		Cbren.WS247_147:16898		147		16898		18809		1912		36		52		CAGCAGGTAG		CAGCAGGTAGCTATACGTTGCCCTTTCCCTAATCCATTTCCTGGGTAAATGG
Cbren.WS247		Cbren.WS247_148:376665		148		376665		381880		5216		22		120		TGTTCAGATG		TGTTCAGATGAACCTTCAATAGGCTCGAGAAGTGGGGATGACCGTTCGTAAGTGACTTCATGACCAAACGACTGTTCGAAGTCAGCTCCTGATGTTGCACTTGACCGATCTTCTTCTAGA
Cbren.WS247		Cbren.WS247_149:146053		149		146053		146479		427		13		32		AAATGATTTT		AAATGATTTTCCTGGAAAATCGTTTTCCGAGA
Cbren.WS247		Cbren.WS247_151:95162		151		95162		95825		664		31		12		AGCCTAAGCC		AGCCTAAGCCTA
Cbren.WS247		Cbren.WS247_151:109803		151		109803		110085		283		14		19		TGGTGTCTGG		TGGTGTCTGGCGCTAAGGT
Cbren.WS247		Cbren.WS247_151:111499		151		111499		113272		1774		18		146		AAAAAAATTC		AAAAAAATTCTAATTTTTTGTGCAAAGGATAGCAAATGTGCTGAGGAAGCTTAGAACGAAAAAATTTTTTGAAAAATCTGTCTCTGAACCCTATTATAAGGGCATCCTCTATTAGAAGGGCACCCACCGGTTTCAGGACCGCCCCC
Cbren.WS247		Cbren.WS247_151:114122		151		114122		115348		1227		79		12		CCTAAGCCTA		CCTAAGCCTAAG
Cbren.WS247		Cbren.WS247_151:115563		151		115563		116224		662		31		21		TCGGATACCA		TCGGATACCATGGGTGGAAGA
Cbren.WS247		Cbren.WS247_151:114122		151		114122		117352		3231		97		12		CCTAAGCCTA		CCTAAGCCTAAG
Cbren.WS247		Cbren.WS247_151:239049		151		239049		239787		739		14		52		CAGGTAGCTA		CAGGTAGCTATACGTTGCCCTCTTCCTAATCCATTACCTGTCAAAATGGCAG
Cbren.WS247		Cbren.WS247_151:269785		151		269785		276914		7130		68		52		CATTACCTGT		CATTACCTGTCAAAATGGCAGCAGGTAGCTATACGTTGCCATCTTCCTCATC
Cbren.WS247		Cbren.WS247_152:326841		152		326841		327093		253		11		22		TCCCCCGGCG		TCCCCCGGCGAATCGAAATCAG
Cbren.WS247		Cbren.WS247_153:241984		153		241984		243570		1587		10		77		TTTCCGGGCC		TTTCCGGGCCTACTCTCGACCGAAGCCAAAGGTAGAACCTGGAAAAGCAACCGCGGAGGGGGGGCGGGTGGTCACTC
Cbren.WS247		Cbren.WS247_154:99337		154		99337		99695		359		28		12		AAATGGTAGC		AAATGGTAGCGA
Cbren.WS247		Cbren.WS247_155:106679		155		106679		107401		723		31		20		AGAAGTTTCT		AGAAGTTTCTGGAACATTCT
Cbren.WS247		Cbren.WS247_155:133180		155		133180		135310		2131		84		16		AGGGACGTAG		AGTGACGTAGGGACGT
Cbren.WS247		Cbren.WS247_155:155847		155		155847		156093		247		14		10		CCAGAAACTT		CTAGAAACTT
Cbren.WS247		Cbren.WS247_155:211909		155		211909		214481		2573		21		90		GCCGGTATGA		GCCGGTATGACACAATAGCAGAGCTAGATTAACTAGAAAAAGCGTATATATTGATTATATAGAAAAAGGGTCCAGACAATCACGAATGAT
Cbren.WS247		Cbren.WS247_156:148717		156		148717		148956		240		11		21		GAGGGCCCAA		GAGGGCCCAAAAATAAAAATG
Cbren.WS247		Cbren.WS247_156:149594		156		149594		149834		241		11		21		TTGGGCCCTC		TTGGGCCCTCGATTTTTATTT
Cbren.WS247		Cbren.WS247_156:159140		156		159140		159288		149		12		12		GAGCCTGAGC		GAGCCTGAGCCT
Cbren.WS247		Cbren.WS247_157:317814		157		317814		318272		459		13		28		AGATGGACAT		AGATGGACATCCGGACATACATACACGT
Cbren.WS247		Cbren.WS247_157:318449		157		318449		322506		4058		58		52		GGTAATGGAT		GGTAATGGATTAGGAAAATCGCAACGTATAGCTACCTGCTGCCATTTTGACA
Cbren.WS247		Cbren.WS247_158:47517		158		47517		51799		4283		40		104		TTTGGATGCC		TTTGGATGCCCAACCACCGCGATCTGTCAGGCAACGTGCTTCGGAAGGTCACTGGATCTATCTTGTCAGAGATCCTTGACCGAAAGAGCACATGTGCGGACCGG
Cbren.WS247		Cbren.WS247_160:28871		160		28871		29129		259		14		10		CCCCGGAAAA		CCCCGGAAAA
Cbren.WS247		Cbren.WS247_161:76363		161		76363		77255		893		16		48		ATGGCTCGGG		ATGGCTCGGGATGGAAGGAGGAGGACGACAACAACGACTGGATCATGG
Cbren.WS247		Cbren.WS247_163:20195		163		20195		20797		603		11		36		GTCCGGATGT		GTCCGGATGTCCTATTGCCTGTTTTTCTGTCTGTAT
Cbren.WS247		Cbren.WS247_163:49785		163		49785		50051		267		15		16		GGTTTCGAAA		GGTTTCGAAATGTCGC
Cbren.WS247		Cbren.WS247_163:96676		163		96676		96859		184		11		16		TTCTATTTCG		TTCTATTTCGACACAG
Cbren.WS247		Cbren.WS247_163:140288		163		140288		140855		568		24		16		TCTGGAAATC		TCTGGAAATCCGGACA
Cbren.WS247		Cbren.WS247_163:146475		163		146475		149286		2812		71		23		TTTCTAGGCC		TTTCTAGGCCATCAATTTTCAGA
Cbren.WS247		Cbren.WS247_164:159746		164		159746		165041		5296		119		22		TGTAGCTACA		TGTAGCTACACGCAGAGAGAAA
Cbren.WS247		Cbren.WS247_165:50712		165		50712		51120		409		12		14		TGTAGTTTGT		TGTAGTTTGTAGTT
Cbren.WS247		Cbren.WS247_167:223564		167		223564		227091		3528		215		10		GGTCTGGTCC		GGTCTGGTCC
Cbren.WS247		Cbren.WS247_168:99972		168		99972		100912		941		61		15		CGTCCGGTTA		CGTCCGGTTATGAAA
Cbren.WS247		Cbren.WS247_168:138474		168		138474		138747		274		21		10		TCTGGAAGTT		TCTAGAAGTT
Cbren.WS247		Cbren.WS247_168:211504		168		211504		211723		220		10		21		TTTTTGGGCC		TTTTTGGGCCCTTGATTTTTA
Cbren.WS247		Cbren.WS247_169:117464		169		117464		118274		811		13		14		TCAACTGCTA		TAACTGCTATTGTC
Cbren.WS247		Cbren.WS247_169:172219		169		172219		172512		294		13		15		ATCGGGGACC		ATCGGGGACCGAAAA
Cbren.WS247		Cbren.WS247_170:426846		170		426846		429873		3028		71		12		TTAGGCTTAG		TTAGGCTTAGGC
Cbren.WS247		Cbren.WS247_171:8499		171		8499		8845		347		19		18		TTTGGGTATG		TTTGGGTATGGGAATTAT
Cbren.WS247		Cbren.WS247_171:95792		171		95792		96115		324		17		17		CCATACCCAA		CCATACCCAAATAACTC
Cbren.WS247		Cbren.WS247_171:108056		171		108056		108593		538		30		18		TATGGGAATT		TATGGGAATTATTTTGGG
Cbren.WS247		Cbren.WS247_171:124130		171		124130		124589		460		25		18		ATGGGAATTA		ATGGGAATTATTTTGGGT
Cbren.WS247		Cbren.WS247_171:289715		171		289715		290191		477		26		18		TATTTTGGGT		TATTTTGGGTATTGGAAT
Cbren.WS247		Cbren.WS247_171:320391		171		320391		320610		220		11		18		TTCCCATACC		TTCCCATACCCAAAATAA
Cbren.WS247		Cbren.WS247_171:363442		171		363442		363890		449		25		18		CCATACCCAA		CCATACCCAAAATAATTC
Cbren.WS247		Cbren.WS247_171:400041		171		400041		400928		888		20		18		TTTGGGTATG		TTTGGGTATGGGAATTAT
Cbren.WS247		Cbren.WS247_171:413387		171		413387		413727		341		21		10		AAGTTTCTGG		AAGTTTCTAG
Cbren.WS247		Cbren.WS247_172:50636		172		50636		51992		1357		13		20		GGCCTAACTT		GGCCTAACTTTTCAAAATAT
Cbren.WS247		Cbren.WS247_172:73525		172		73525		74255		731		47		10		TAGAATGGCC		TAGAATGGTC
Cbren.WS247		Cbren.WS247_172:96263		172		96263		98191		1929		12		20		CCTAACTTTT		CCTAACTTTTTAAAATATGA
Cbren.WS247		Cbren.WS247_172:125214		172		125214		125907		694		24		24		AAAATTAGGT		AAAATTAGGTCATGACCTAGAAAA
Cbren.WS247		Cbren.WS247_172:134930		172		134930		137526		2597		23		28		AAAATTTTGG		AAAATTTTGGAGGGAACTCAAGAATTCA
Cbren.WS247		Cbren.WS247_172:170895		172		170895		171273		379		13		29		AATTTTTGAA		AATTTTTGAATTTCCGCCAAAAATTTCTT
Cbren.WS247		Cbren.WS247_172:174859		172		174859		175640		782		25		28		TTTTTGAATT		TTTTTGAATTTTCGAATTCCCATCAAAA
Cbren.WS247		Cbren.WS247_172:178704		172		178704		178982		279		12		20		ATCGTGGACC		ATCGTGGACCGAAAAAAGAA
Cbren.WS247		Cbren.WS247_173:55841		173		55841		56988		1148		49		21		ATGGCCTAGA		ATGGACTAGAATTTCAGAGCG
Cbren.WS247		Cbren.WS247_174:131515		174		131515		135108		3594		119		10		CGGACCAGGC		CGGAACAGGC
Cbren.WS247		Cbren.WS247_175:57847		175		57847		58501		655		19		28		CCGGATGTCC		CCGGATGTCCGTCTGTATGTCTGTATAT
Cbren.WS247		Cbren.WS247_176:22260		176		22260		22871		612		20		25		TTTTCGAAAA		TTTTCGAAAATTTTTCGGACCAAAT
Cbren.WS247		Cbren.WS247_176:24912		176		24912		25986		1075		16		22		TTTTCATGGA		TTTTCATGGATTTTTTCCGAAC
Cbren.WS247		Cbren.WS247_176:41883		176		41883		43803		1921		18		28		TTTGGCGGGA		TTTGGCGGGAATTCGAAAATTCTGAAAA
Cbren.WS247		Cbren.WS247_176:89509		176		89509		89723		215		15		11		CGCAACCGCA		CGCAACCGCAA
Cbren.WS247		Cbren.WS247_176:143750		176		143750		145275		1526		22		69		CAAACTACAA		CAAACTACAAACCTTGCCTCTACAAAATGCCTGCCGCTACTGAGCGACAGTTTGTAGAGGCTAAGGCTA
Cbren.WS247		Cbren.WS247_177:860		177		860		1089		230		10		20		CACGGTCCCA		CACGGTCCCATCCACAAAAT
Cbren.WS247		Cbren.WS247_177:3703		177		3703		3952		250		11		20		GGGACCGTGA		GGGACCGTGATTTTGAAAAT
Cbren.WS247		Cbren.WS247_177:133852		177		133852		135610		1759		13		30		TTTGGGAATG		TTTGGGAATGATTAGGTGCCGAGGGAAAGT
Cbren.WS247		Cbren.WS247_177:158080		177		158080		161401		3322		18		184		GTAGGCGCAC		GTAGGCGCACCTCAGAATATGAGCCCTCGACTTTTTCCTCTTGGGTCAGTCGGCATCCAACCGGTCCGCACGTGTGCTCTTCTGGTCAAGGATCTCTGACAAGATAGATCCAGTGACTTTCAGAAGCACGTTGCCTGACAGATCGCGGTGGTTGGGCATCCTGAGTGTCTCATTGCTGTGTGGT
Cbren.WS247		Cbren.WS247_177:171410		177		171410		174386		2977		14		182		GGCATCCAAC		GGCATCCAACCGGTCCGCACGTGTGCTCTTCTGGTCAAGGATCTCTGACAAGATAGATCCAGTGACCTTCCGAAGCACGTTGCCTGACAGATCGCGGTGGTTGGGCATCCTGAGTGTCTCATCGCTGTGGTGTAGGCGCACCTCAGACTATGAGCCTTCGACTTTTTCCTCTTGGGTCAGTC
Cbren.WS247		Cbren.WS247_177:272721		177		272721		273088		368		20		18		ATTCGTCCTC		ATTCGTCCTCCTTTTCTC
Cbren.WS247		Cbren.WS247_177:283829		177		283829		284336		508		12		19		GGTCCCGGGT		GGTCCCGGATATTTCTGAT
Cbren.WS247		Cbren.WS247_178:16971		178		16971		17285		315		27		11		TTTTTTCGGT		TTTTTTCGGTA
Cbren.WS247		Cbren.WS247_179:25334		179		25334		26498		1165		13		21		CAAAAAAAAA		CAAAAAAAAAAATGGAGGGCC
Cbren.WS247		Cbren.WS247_180:41451		180		41451		45180		3730		32		21		TACAGTAATC		TACAGTAGTCCTAGATATAAC
Cbren.WS247		Cbren.WS247_180:45325		180		45325		45924		600		16		28		TCCCGCCAAA		TCCCGCCAAAACTTCAGATTTTTCGAAT
Cbren.WS247		Cbren.WS247_180:48009		180		48009		49932		1924		11		36		ATTGACAATT		ATTGACAATTTCCAGAAAACCATGCAAAAGCGCTCT
Cbren.WS247		Cbren.WS247_180:80733		180		80733		81185		453		13		28		TTTGGCGGGA		TTTGGCGGGAATTCAAAAGTTCAAAAAA
Cbren.WS247		Cbren.WS247_180:170000		180		170000		171467		1468		16		16		TCCGGATGTC		TCCAGATGTCTGGATG
Cbren.WS247		Cbren.WS247_180:187430		180		187430		187709		280		21		10		AGGCTAGGCC		AGGCTAGGCC
Cbren.WS247		Cbren.WS247_181:204015		181		204015		204198		184		10		17		CTCATTGACT		CTCATTGACTACATTTA
Cbren.WS247		Cbren.WS247_182:78381		182		78381		79261		881		60		10		AACTTCCAGA		AACTTCCAGA
Cbren.WS247		Cbren.WS247_188:228223		188		228223		229016		794		22		30		TTCCAACAAC		TTCCAACAACCACAATTAAAACCACAACAG
Cbren.WS247		Cbren.WS247_189:209895		189		209895		210884		990		40		24		TTTTTTTCTA		TTTTTTTCTAGGTCATGTCATAAT
Cbren.WS247		Cbren.WS247_191:19522		191		19522		19928		407		13		28		TTTTTGAATT		TTTTTGAATTTTCGAATTCCCACCAAAA
Cbren.WS247		Cbren.WS247_192:22856		192		22856		23089		234		10		19		CGGTCCACGA		CGGTCCACGATTTTTTTTC
Cbren.WS247		Cbren.WS247_192:125228		192		125228		125448		221		10		24		AAATCTGAAA		AAATCTGAAAAATCTGGCGTTGCG
Cbren.WS247		Cbren.WS247_193:19117		193		19117		19756		640		20		28		AATTCAAAAA		AATTCAAAAATGCAGAAATTTGGCGGGG
Cbren.WS247		Cbren.WS247_194:11		194		11		747		737		30		25		TTTTTTCTAG		TTTTTTCTAGGTCATGACCTAATTT
Cbren.WS247		Cbren.WS247_194:90484		194		90484		91582		1099		32		34		TTTGTTCCCG		TTTGTTCCCGGAACGAAAATATAGACTGCTAAAA
Cbren.WS247		Cbren.WS247_194:106939		194		106939		107575		637		16		28		GTGTGTCTGT		GTGTGTCTGTATGTGCGGTTGTCCGTCT
Cbren.WS247		Cbren.WS247_194:122985		194		122985		123768		784		34		20		GAAGTTTCTG		GAAGTTTCTGGAACATTCTA
Cbren.WS247		Cbren.WS247_195:98893		195		98893		100140		1248		25		10		TCTGGAAGTT		TCTAGAAGTT
Cbren.WS247		Cbren.WS247_195:119029		195		119029		120224		1196		64		10		GGACCAGACC		GACCAGACCA
Cbren.WS247		Cbren.WS247_196:124237		196		124237		124670		434		22		10		GTCTGGTCCG		GTCTGGTCCA
Cbren.WS247		Cbren.WS247_196:125714		196		125714		126853		1140		80		10		GGACCAGACC		GGACCAGACT
Cbren.WS247		Cbren.WS247_198:38045		198		38045		39590		1546		39		16		GTAGGGACGT		GTAGTGACGTAGGGAC
Cbren.WS247		Cbren.WS247_198:83029		198		83029		85938		2910		50		29		ATACATCTGG		ATACATCTGGATGTATTAGGAAGTCGCTA
Cbren.WS247		Cbren.WS247_198:92873		198		92873		93188		316		12		20		GCTCACTGCC		GCTCACTGCCGCCCCGTTGC
Cbren.WS247		Cbren.WS247_198:93718		198		93718		94908		1191		40		30		AAAAAGGTAT		AAAAAGGTATTAGGGGACTCGCTGATACCC
Cbren.WS247		Cbren.WS247_198:151245		198		151245		152001		757		47		10		GTTTCTGGAA		GTTTCTGGAA
Cbren.WS247		Cbren.WS247_198:189099		198		189099		189768		670		16		28		GTGTGTCTGT		GTGTGTCTGTATGTCCGGATGTCCAGTT
Cbren.WS247		Cbren.WS247_199:50654		199		50654		52401		1748		29		10		TCCAGAAACT		TCCAGAAACT
Cbren.WS247		Cbren.WS247_201:142058		201		142058		142459		402		11		14		CGGAAGTCGG		CGGAAGCCGGAAGT
Cbren.WS247		Cbren.WS247_201:153747		201		153747		155404		1658		12		32		TCAACTGCTA		TCAACTGCTATATTTGGCTTTTCTGCTATGGA
Cbren.WS247		Cbren.WS247_201:185720		201		185720		186054		335		15		16		AGACAGATAG		AGACAGCTAGACAGGC
Cbren.WS247		Cbren.WS247_203:78896		203		78896		80363		1468		13		20		AATTTGAATT		AATTTGAATTTAGAATGGTA
Cbren.WS247		Cbren.WS247_203:96602		203		96602		96832		231		10		20		AATCGAGGAC		AATCGAGGACCCAAAAAAAA
Cbren.WS247		Cbren.WS247_203:103810		203		103810		104047		238		11		20		GGTCCTCGAT		GGTCCTCGATTTTTTTTTTG
Cbren.WS247		Cbren.WS247_204:61444		204		61444		61737		294		14		15		ATCGGGGACC		ATCGGGGACCGAAAA
Cbren.WS247		Cbren.WS247_204:70521		204		70521		70905		385		12		24		CACCGGACTT		CACCGGACTTACAGCCGTACTTAC
Cbren.WS247		Cbren.WS247_204:371608		204		371608		372542		935		39		24		ACCGGACTTA		ACCGGACTTACAGCCGTACTTACC
Cbren.WS247		Cbren.WS247_205:16337		205		16337		16970		634		36		10		AAGTTTCTGG		AAGTTTCTAG
Cbren.WS247		Cbren.WS247_205:18441		205		18441		19003		563		14		24		AGTTGGCGGA		AGTTGGCGGAATTCCTGGTTGTCC
Cbren.WS247		Cbren.WS247_205:133821		205		133821		134825		1005		38		25		TGACCTAGAA		TGACCTAGAAAAAAAATTTAGGTCG
Cbren.WS247		Cbren.WS247_207:42906		207		42906		45072		2167		26		28		TTGGCGGGAA		TTGGCGGGAATTCAAATTTTCAAAATTT
Cbren.WS247		Cbren.WS247_207:45872		207		45872		46780		909		19		28		TTCCCGCCAA		TTCCCGCCAAAATTTTTGAATTTTTGAA
Cbren.WS247		Cbren.WS247_207:52518		207		52518		54321		1804		16		15		AAATCGGGGA		AAATCGGAGACCGAA
Cbren.WS247		Cbren.WS247_207:54397		207		54397		54632		236		13		15		CGATTTTTCG		CGATTTTTGGGTCCC
Cbren.WS247		Cbren.WS247_209:37804		209		37804		38468		665		21		12		CCGTTGCCGT		CCTTGCCGTCTC
Cbren.WS247		Cbren.WS247_209:40741		209		40741		40961		221		21		10		GGCCAGGCTA		GGCCAGGCTA
Cbren.WS247		Cbren.WS247_209:40966		209		40966		41266		301		22		10		GGCTAGGCTG		GGCTAGGCTG
Cbren.WS247		Cbren.WS247_209:72633		209		72633		73581		949		11		74		TAGGCTCCGC		TAGGCTCCGCCCATTTTTTTTTTCAATATTTCAGTTTTGGGGCTGAAAATCAGTGTCTAAGGGTTGGGGGTAAC
Cbren.WS247		Cbren.WS247_210:5683		210		5683		6360		678		33		12		AGAGAGAGAA		AGAGAGAGAAAG
Cbren.WS247		Cbren.WS247_211:41936		211		41936		43449		1514		32		21		CAAGAAGAAG		CAGGAAGAAGGAACTCAAGAG
Cbren.WS247		Cbren.WS247_211:78684		211		78684		83910		5227		13		180		ACGAAGTTGG		ACGAAGTTGGTTGTTGGTTTAATTGAAAGGCTCTGTTTTCTAGGACCGGAGTGTCGATCAAAAAAGTAAAATATGGGAAATTTAAACGGTGGATTATCTTCTGATTGACCTGAAGAGTCTCTTGTCAATTTCCCATTCTGAATCGATCCAAACTGACTGTGTAATGCATCATAATTCCTC
Cbren.WS247		Cbren.WS247_211:83958		211		83958		84238		281		12		21		AGGGCCCAAA		AGGGCCCAAAAATAAAAATCG
Cbren.WS247		Cbren.WS247_211:84929		211		84929		85168		240		11		21		TTGGGCCCTC		TTGGGCCCTCGATTTTTATTT
Cbren.WS247		Cbren.WS247_211:113836		211		113836		114789		954		10		89		TGCTTCCAGC		TGCTTCCAGCGTGCTGAGCTTGGGGGAAAGTGTAGTCAGTTGGCTCCCGGGATTTTACTAAGCCTGTTTCTTAAAGGGTGTATCCTACG
Cbren.WS247		Cbren.WS247_211:192241		211		192241		192641		401		23		10		AACTTCCAGA		AACTTCCGGA
Cbren.WS247		Cbren.WS247_211:220168		211		220168		220928		761		10		75		TGATCGCTCC		TGATCGCTCCTTTCCAGGCAAAGTCTCAACTGAAGTGAATCAGTCAAAAGTCTACGTTGGAAACGCAATCGTGGA
Cbren.WS247		Cbren.WS247_211:222345		211		222345		223216		872		10		87		TTTTTCTGGC		TTTTTCTGGCTCGGACTCTAGATTGATGTATTTCGATCGAAAAAGTCTCCAGAAAAGTACAACTATCCCCCTCCCCTCCACAGTTGT
Cbren.WS247		Cbren.WS247_212:147564		212		147564		149022		1459		19		18		GGTATGGGAA		GGTATGGGAATTATTTTG
Cbren.WS247		Cbren.WS247_212:194696		212		194696		197971		3276		56		52		TGGATTAGGG		TGGATTAGGGAAAGGGCAACGTACAGCTACCTGCTGCCATTTACCCAGGATG
Cbren.WS247		Cbren.WS247_213:17136		213		17136		17420		285		13		15		GGTCCCCGAT		GGTCCCCGATATTTG
Cbren.WS247		Cbren.WS247_213:45272		213		45272		45714		443		20		18		AGATATCGGC		AGATATCGGCCAAAAAAA
Cbren.WS247		Cbren.WS247_214:10683		214		10683		12047		1365		22		35		TACTGTACCT		TACTGTAGCTGGCTTCCTGCCTATCCTACCAGGAT
Cbren.WS247		Cbren.WS247_214:135497		214		135497		135726		230		10		20		GACCGTGATT		GACCGTGATTTTAAATTCGA
Cbren.WS247		Cbren.WS247_214:158467		214		158467		159042		576		32		19		TTTGGGCCGA		TTTGGGCCAATTTGGGCCA
Cbren.WS247		Cbren.WS247_214:170750		214		170750		171189		440		12		23		AAGCCTAAAA		AAGCCTAAAAAGGCCTAGTTTAC
Cbren.WS247		Cbren.WS247_216:8		216		8		898		891		33		27		ACACACGCAC		ACACACGCACTGTCGATTTTTAGGGGC
Cbren.WS247		Cbren.WS247_216:3316		216		3316		7623		4308		79		27		AGGGGCACAC		AGGGGCACACACGCACTGTTGATTTTT
Cbren.WS247		Cbren.WS247_216:26355		216		26355		28774		2420		14		172		GCTATCTCAC		GCTATCTCACAGGTAAAATCAATTTTTATGCATATAAGTTGCCATTCCAACAGCTCGTCTGCCCAAGGAATTCTTACAATCCGCCTCAGAATAGTTTCAAGAACCCTCAAAAAAGCCAAAAAGTGATGGTCACGGAATGGCGATTCCGAGTGTTTCATGTTAAATAAAACAG
Cbren.WS247		Cbren.WS247_217:10267		217		10267		11238		972		16		60		CCTCAAAAGT		CCTCAAAAGTTTAAGAAAAAGTGACCAAAAAAATTCTGGTCATTTTTTCAAATCAAAATA
Cbren.WS247		Cbren.WS247_217:11292		217		11292		14231		2940		152		16		AAATCTGGCC		AAATCTGGCCGACAGG
Cbren.WS247		Cbren.WS247_217:16437		217		16437		21137		4701		171		16		AAATCTGGCC		AAATCTGGCCGACAGG
Cbren.WS247		Cbren.WS247_217:25883		217		25883		26658		776		16		10		TACCCGGGTA		TGCCCGGGTA
Cbren.WS247		Cbren.WS247_217:28529		217		28529		29750		1222		18		15		TCGGCCGGTG		TCGGCCGGTGTTATT
Cbren.WS247		Cbren.WS247_217:73590		217		73590		75286		1697		41		41		AAGTCAGATA		AAGTCAGATAGGACTTTCGTTCAGAAAGGCCTATTTGACCA
Cbren.WS247		Cbren.WS247_217:82478		217		82478		85126		2649		64		41		AAGTCAGATA		AAGTCAGATAGAACTTTTGTTCAGGAAGGCCTATTTGACCA
Cbren.WS247		Cbren.WS247_218:120873		218		120873		121324		452		10		18		ATTCCCATAC		ATTCCCATACCCAAAATA
Cbren.WS247		Cbren.WS247_219:33720		219		33720		34393		674		22		16		TCCAGATGTC		TCCAGTTGTCCGGATT
Cbren.WS247		Cbren.WS247_219:101271		219		101271		102181		911		10		90		GTCTTCCACT		GTCTTCCACTGGAACTACTGGACAGTCGATGCATGAATTCGTGACTGGAAACTGGAATAGTGCTCCATCGATTGGTATGGACTTTGGAAT
Cbren.WS247		Cbren.WS247_219:141324		219		141324		141744		421		12		39		CAGGCCTATT		CAGGCCTATTCGGGCTGCTCCAGGACAATTCAAACTAAA
Cbren.WS247		Cbren.WS247_220:24012		220		24012		24422		411		31		12		TTAGGCTTAG		TTAGGCTTAGGC
Cbren.WS247		Cbren.WS247_220:29389		220		29389		29513		125		10		12		TTAGGCTTAG		TTAGGCTTAGGC
Cbren.WS247		Cbren.WS247_221:109201		221		109201		109477		277		19		10		AACTTCTAGA		AACTTCTAGA
Cbren.WS247		Cbren.WS247_222:282		222		282		572		291		22		11		TAAGCCTAGC		TAAGCCTAGCC
Cbren.WS247		Cbren.WS247_222:34855		222		34855		37851		2997		19		63		GACGCAGAGA		GACGCAGAGAAACGAAAATGCCTACGGGTCTGCGCTCTCTACTAGTAGTGACAGCTATTGCGA
Cbren.WS247		Cbren.WS247_222:74472		222		74472		74966		495		14		29		GCGGGAATTC		GCGGGAATTCAAAAATTCGAGAAATTTTG
Cbren.WS247		Cbren.WS247_223:92469		223		92469		94592		2124		79		18		GGCCGATATC		GGCCGATCTCTTTTTTTA
Cbren.WS247		Cbren.WS247_223:128740		223		128740		129381		642		35		17		TGTCCATTTG		TGTCCATTTGTCCATCT
Cbren.WS247		Cbren.WS247_225:52442		225		52442		54857		2416		13		185		GATCTGTCAG		GATCTGTCAGGCAACCGTGCTTCGGAAAGTCACTGGATCTATCTTGTCAGAGATCCTTGACCGGAAGAGCACACGTGCGGACCGGTTGGATGCCGACTGACCCAAGAGGGATGAGTCGAAGACTCATAGTCTGAGGTGTGCCTACACCACACAGCAATGAGACAATTTGGATGCCCAATCACCGC
Cbren.WS247		Cbren.WS247_226:17		226		17		1870		1854		61		30		ATGTATTAGC		ATGTATTAGCGACCTCACTAATACATGCAG
Cbren.WS247		Cbren.WS247_226:33760		226		33760		34970		1211		40		30		CTAATACATG		CTAATACATGCAGATGTATTAGCGACCTCA
Cbren.WS247		Cbren.WS247_226:225037		226		225037		225244		208		11		18		AAATAATTCC		AAATAATTCCCACACCCA
Cbren.WS247		Cbren.WS247_227:143811		227		143811		144250		440		14		29		AATTCAAAAA		AATTCAAAAATTCAAAAAAATTTGGCGGG
Cbren.WS247		Cbren.WS247_227:200965		227		200965		202228		1264		24		21		GATTACTGTA		GATTATTGTAGTTGTATCTAG
Cbren.WS247		Cbren.WS247_227:222241		227		222241		222901		661		30		20		GTTCTAGGCC		GTTCTAGGCCTTTCTAGAGC
Cbren.WS247		Cbren.WS247_227:255300		227		255300		255987		688		29		23		ACTGTAGTTT		ACTGTAGTTTTTCATCCAGGATT
Cbren.WS247		Cbren.WS247_227:261360		227		261360		262214		855		17		12		TGAAAAAAAA		TGAAAAAAAAAT
Cbren.WS247		Cbren.WS247_227:262266		227		262266		262823		558		20		15		CTACAGTACC		CTACAGTACACCCAG
Cbren.WS247		Cbren.WS247_228:40266		228		40266		42839		2574		15		168		GTACTCTCAC		GTACTCTCACTTCTTCTGAAGTCGTCAAATAACATCCAGAACTGAACAGTTGCTCTAAATTGTTTGGTAATCACCTGATTCTCTCAACAAAGCCGTATCAGAACGGCATCGTGTGGTTTTCCAAGAAAAAGTTCTTGAGGTGTATATTTACTGATGATCCTCCCTCAA
Cbren.WS247		Cbren.WS247_228:66618		228		66618		68177		1560		25		62		ACGACTAGAG		ACGACTAGAGACCGAAGTCTTGAGCCTGTAGTCTGTTAGCAAGGAAACCAGTATGAAGACCT
Cbren.WS247		Cbren.WS247_228:93039		228		93039		94537		1499		24		62		CTGTAGTCTG		CTGTAGTCTGTTAGCAAGGAAACCAAAATAAAGACCTACGACTAGAGACCAAAGTCTAGAGC
Cbren.WS247		Cbren.WS247_228:128405		228		128405		130154		1750		10		174		AATACGTTGT		AATACGTTGTAGTTCATCGTTTTGTGCTGCATTCTCGATTGAAAATTTAATTTTTTAGTCAAAAATCCAAAAATATGACCTTTTTTATCCTGATATATTAGGATTTTAGTCTATTTCTGTCCGCCCTGAAAAAGTTTGTGCTTCTAATGGTCCAGACTTGTGATAATTTGTTTC
Cbren.WS247		Cbren.WS247_228:133758		228		133758		137557		3800		12		174		ATAATTTGTT		ATAATTTGTTTCAATACGTTGTAGTTCATCATTTTGTGCTGCATTCTCGATTGAAAATTTAATTTTTTAGTCAAAAATCCAAAAATATGACTATTTTCTACCTGATATTTTGAGATTTTGGTCTATTTCTGTCCGCCCTGAAAAAGTTTGAGCTTCTAATGATCCAGACTTGTG
Cbren.WS247		Cbren.WS247_228:135623		228		135623		141107		5485		25		174		CAGACTTGTG		CAGACTTGTGATAATTTGTTTCAATACGTTGTAGTTCATCATTTTGTGCTGCATTCTCGATTGAAAATTTAATTTTTTAGTCAAAAATCCAAAAATATGACTATTTTCTACCTGATATTTTGAGATTTTGGTCTATTTCTGTCCGCCCTGAAAAAGTTTGAGCTTCTAATGATC
Cbren.WS247		Cbren.WS247_228:151078		228		151078		151790		713		32		22		AGGTCATGAC		AGGTCATGACCTAGAAAAAATT
Cbren.WS247		Cbren.WS247_228:151825		228		151825		152045		221		18		12		AGGCTTAGGC		AGGCTTAGGCTT
Cbren.WS247		Cbren.WS247_228:158581		228		158581		159637		1057		18		39		GGTTACTAAC		GGTTACTAACCTGCAAGATTTTTTTCTGATTTTCTAGCA
Cbren.WS247		Cbren.WS247_228:178927		228		178927		179306		380		29		12		TTAGGCTTAG		TTAGGCTTAGGC
Cbren.WS247		Cbren.WS247_230:138211		230		138211		141812		3602		19		170		TCTCCAATCT		TCTCCAATCTTTTCGTGAGATTTTTTGTATTCTCACTCACAAGACCATAATTCTGCTCATACTACCTGTTTTCCTCCTATTTTTTGCCTTTGGAGATGTTCCAGTATTTCATGGGTGAAGTGTGTGGGAGAGCATTACTAACCATCATTTTCGACATTTTCGAATGAAAT
Cbren.WS247		Cbren.WS247_230:178694		230		178694		183293		4600		114		40		GTAGTGACGT		GTAGTGACGTAGGGACGTAGGCACGTAGGCTCGTAGGCAT
Cbren.WS247		Cbren.WS247_230:187290		230		187290		196918		9629		30		170		TGCTCATACT		TGCTCATACTACCTGTTTTTCTCCTTTTTTTTGCTTTTGGAGATGTTCCAGTATTTCATGGGTGAAGTGTGTGGGAGGGCATTACTAACCATCATTTTCGACATTTTCGAATGAAATTCTCCAATCTTTTCGTGGGATTTTTTGCATACTCACTCAGAAGACCATAATTC
Cbren.WS247		Cbren.WS247_231:37728		231		37728		39036		1309		17		19		TTGGGCCGAT		TTGGGCCGATCTAGGGTGT
Cbren.WS247		Cbren.WS247_231:83200		231		83200		84636		1437		11		127		ATAGTCGGCG		ATAGTCGGCGAGCGCCTGGAGCATTTCATTCGACCTAATATTCCGAACCTCATCCGGCCTCGCCGGCTATGACACATAAGCGTAGTTGGACCATCCAAGAACATAGGATCCAACCATGATATGTGTG
Cbren.WS247		Cbren.WS247_231:93467		231		93467		95364		1898		11		86		GCCAGAAAAA		GCCAGAAAAAACAACTGTGGAGGGGGAGGGGTAGTTGTACTTTTCTAGAGACTTTTTCGATCGAAATACATCAATCTAGAGTCCGA
Cbren.WS247		Cbren.WS247_231:141511		231		141511		143681		2171		35		50		TTCTTCGGAA		TTCTTCGGAAGCTACGTCAGTTATAACTTCTCCCTCTAGGACTGATCTGC
Cbren.WS247		Cbren.WS247_233:108689		233		108689		108913		225		10		20		AAATCGTGGA		AAATCGTGGACCGAAAAAAA
Cbren.WS247		Cbren.WS247_234:77984		234		77984		78462		479		14		14		GGAAGTCGGA		GGAAGTCGGAAGCC
Cbren.WS247		Cbren.WS247_234:96414		234		96414		96770		357		14		25		AAAAAATTAG		AAAAAATTAGGTCATGACCTAGAAA
Cbren.WS247		Cbren.WS247_234:164366		234		164366		164886		521		15		24		GGTCATGACC		GGTCATGACCCAGAAAAAAAATTA
Cbren.WS247		Cbren.WS247_235:56112		235		56112		56828		717		42		10		ACAAAACGCA		ACAAAACGCA
Cbren.WS247		Cbren.WS247_235:126665		235		126665		126865		201		12		16		GTTTCGAAAT		GTTTCGAAATGTCGCG
Cbren.WS247		Cbren.WS247_236:34220		236		34220		34683		464		10		27		GGACCACCAG		GGACCACCAGGACAACCAGGACCAGAC
Cbren.WS247		Cbren.WS247_236:353848		236		353848		354183		336		26		10		TCTGGAAGTT		TCTAGAAGTT
Cbren.WS247		Cbren.WS247_237:29500		237		29500		29924		425		24		16		CGACATTTCG		CGACATTTCGAAACCA
Cbren.WS247		Cbren.WS247_237:33082		237		33082		33300		219		13		16		CGACATTTCG		CGACATTACGAAACTA
Cbren.WS247		Cbren.WS247_237:80340		237		80340		80589		250		17		10		GTTTCTGGAA		GTTTCTGGAA
Cbren.WS247		Cbren.WS247_238:7972		238		7972		8527		556		30		18		GGGAATTATT		GGGAATTATTTTGGGTAT
Cbren.WS247		Cbren.WS247_238:167407		238		167407		168895		1489		71		18		TATGGGAATT		TATGGGAATTATTTTGGG
Cbren.WS247		Cbren.WS247_238:168908		238		168908		169820		913		22		41		TCCTGAACAA		TCCTGAACAAAAGTCCTATCTGACTTTGGTCAAAAAGGCCT
Cbren.WS247		Cbren.WS247_238:181505		238		181505		182294		790		19		41		AGTCCTATCT		AGTCCTATCTGACTTTGGTCAAATAGGCCCTCCTGAACAAA
Cbren.WS247		Cbren.WS247_238:200162		238		200162		204116		3955		51		41		CCTGAACAAA		CCTGAACAAAAGTCCTATCTGACTTTGGTCAAATAGGCCTT
Cbren.WS247		Cbren.WS247_238:206020		238		206020		206330		311		10		30		TAAATTTGGA		TAAATTTGGATCTAAGGACTCCGTTAGATC
Cbren.WS247		Cbren.WS247_239:28715		239		28715		30300		1586		34		10		AACTTCCAGA		AACTTCTAGA
Cbren.WS247		Cbren.WS247_239:122215		239		122215		122945		731		12		22		TTCTAGGCCA		TTCTAGGCCATTTTTCGAGGGT
Cbren.WS247		Cbren.WS247_242:195204		242		195204		195414		211		11		15		ATCGGGGACC		ATCGGGTACCGAAAA
Cbren.WS247		Cbren.WS247_242:196597		242		196597		196911		315		14		30		GGTCCCCGAT		GGTCCCCGATTTTTCGGGCCACGATTTTTC
Cbren.WS247		Cbren.WS247_242:223421		242		223421		224333		913		22		41		GACTTTGGTC		GACTTTGGTCAAATAGGCCTTCCTGAACAAAAGTCCTATCT
Cbren.WS247		Cbren.WS247_242:227678		242		227678		229980		2303		38		41		TGACTTTGGT		TGACTTTGGTCAAAAAGGCCTTCCTGAACAAAAGTCCTATC
Cbren.WS247		Cbren.WS247_243:117071		243		117071		119067		1997		95		17		ATTGACAAAG		ATTGACAAAGTTGGGTA
Cbren.WS247		Cbren.WS247_245:126002		245		126002		126599		598		13		45		TTGGTTGTGG		TTGGTTGTGGTGGATGGAGATCAGAATGTTCAGGTCGATGGTTTC
Cbren.WS247		Cbren.WS247_245:132919		245		132919		134954		2036		20		27		ACTGAATTTT		ACTGATTTTCGAGAAAATTTCGCAAAA
Cbren.WS247		Cbren.WS247_245:139993		245		139993		140723		731		16		45		AACCATCGAC		AACCATCGACCTGCACTTCTGATGCTCCAATCACCACAACCAAGA
Cbren.WS247		Cbren.WS247_245:166170		245		166170		169558		3389		53		45		CCACAACCAA		CCACAACCAAGGAACCATCGGCCTGCACTTCTGATGCTCCAATCA
Cbren.WS247		Cbren.WS247_245:175286		245		175286		177177		1892		11		171		AGAGCGAGAT		AGAGCGAGATTTGTGAGAAATTCCGAGAAATGAGCCTTCGAAACACGTATACCTGATTTTTGAGAAAATTTCGCAAAAACTGAATTTTGTTCGTTCAATATAGTTTAATCGGTATTGATCTGTTTCGATAACGCTAACGTTGGCTTCTCCGATCGTGTTCGAACTGAATCG
Cbren.WS247		Cbren.WS247_248:99893		248		99893		100763		871		12		69		AAGCCAAAAG		AAGCCAAAAGTAGAACCTGGAAAAGCAACCGCGGGGGGTGGTCACCCTTTCCTGATTCACTCTCGACCG
Cbren.WS247		Cbren.WS247_248:104585		248		104585		105438		854		36		12		CTTAGGCTTA		CTTAGGCTTCCA
Cbren.WS247		Cbren.WS247_248:108705		248		108705		109363		659		17		42		TTAGGCTTAG		TTAGGCTTAGGCTTAGGTGTCACCCCAATCTTAGGCTTCAAC
Cbren.WS247		Cbren.WS247_248:113447		248		113447		118903		5457		26		169		GTTCCACCAC		GTTCCACCACAATATGAAAAAATGTAACACGGTGTTTTTGACGCATTGGACACAATCCGAACCCTCATTAACATCCCATTCTGATGATTCACTTGCAGATGCAAAAATCAAGAGAAATCAGTAGTGCAGGCAGCGAGCAGACAGAAATGTCAAATAAAGTTTTGATATC
Cbren.WS247		Cbren.WS247_251:72100		251		72100		72404		305		15		10		TTTCTGGAAG		TTTCTAGAAG
Cbren.WS247		Cbren.WS247_251:93680		251		93680		94046		367		23		11		CAGAAACTTC		CAGAAAATTCT
Cbren.WS247		Cbren.WS247_251:111663		251		111663		112166		504		10		19		GTGTCCTTTC		GTGTCCTTTCAACAATTGA
Cbren.WS247		Cbren.WS247_252:0		252		0		4219		4220		20		169		TTGCAGATGC		TTGCAGATGCAAAAATAAAGAGAAATCAGTAGTGCAGGCAGCGAGCAGACAGAAATGTCAAATAAAGTTTTGATATCGTTTCACCACAATATGAAAAGATGTAACACGGTGTTTTTAACGCATTGGACACAATCCGAACCCTCATTAACATCCCATCCTGATGATTCAC
Cbren.WS247		Cbren.WS247_252:9741		252		9741		15602		5862		25		169		ATCAGTAGTG		ATCAGTAGTGCAGGCAGCGAGCAGACCGAAATGTCAAATAAAGTTTTGATATCGTTTCACCACAATATGAAAAGATGTAACACGGTGTTTTTAACGCATTGGACACAATCCGAACCCACATTAACATCCCGTTCTGATGATTCACTTGCAGATGCAAAAATCAAGAGAA
Cbren.WS247		Cbren.WS247_252:135580		252		135580		140287		4708		66		52		GCAACGTATA		GCAACGTATAGCTACCTGCTGCCATTTTGACAAGTAATGGATTAGGAAAATC
Cbren.WS247		Cbren.WS247_253:47690		253		47690		48173		484		21		21		CCCCACCATC		CCCCACCATCCAATATCGGCC
Cbren.WS247		Cbren.WS247_254:21852		254		21852		24085		2234		15		145		TGGTATCTTT		TGGTATCTTTGAAATCAGCATTTCGAGACGGTTCAAAAAAGTATAATCATGACCAGGTTTTGAAGATGTTTTGAATTTTGAATTATGGAATGAAAAATTGGATTTCGACGTATTTCGGTCAGTTTTGAACCTAAAATTATAAAAT
Cbren.WS247		Cbren.WS247_254:119837		254		119837		120295		459		17		29		CGGGCCAATT		CGGGCCAATTTGGGCCATTTTAAACCAAC
Cbren.WS247		Cbren.WS247_254:128155		254		128155		130003		1849		10		184		TTGTCAACTA		TTGTCAACTAATGAATTGCTCAGAATAAAATTGTACTCAATTTGTTAGTTGACAATTTTTCTGTATCTGTCAAGGAAACCGAGATTTAGACCATCAATCCTTCCTATCGCTATTCTGCAAGTGCGCTCTGTTGCTTTTCTGTTCAGAGGCTCATATCTCAATCAGGAAAAACGACATCACAAAG
Cbren.WS247		Cbren.WS247_254:141536		254		141536		145733		4198		19		120		CTGACTTTTT		CTGACTTTTTCCCCTAATTTTAATAAATTGGTGGTTCGAAAGTAGATGCTTCTGTGAGTGGATTGTGAAGTTTCCATCCCTCACTAGAGCCTAAGAGTCTGAAAATCTTCATCTGAAAAG
Cbren.WS247		Cbren.WS247_255:30658		255		30658		34779		4122		34		23		GCGCTACGAT		GCGCTACGATGCTCAACAACGAC
Cbren.WS247		Cbren.WS247_255:50842		255		50842		53297		2456		25		25		AATTTTTTTT		AATTTTTTTTTCTAGGTCTTGACCT
Cbren.WS247		Cbren.WS247_255:145549		255		145549		145798		250		11		20		AAAATCACGG		AAAATCACGGTCCCATCCAC
Cbren.WS247		Cbren.WS247_255:146879		255		146879		147148		270		12		20		TGGGACCGTG		TGGGACCGTGATTTTGAAAG
Cbren.WS247		Cbren.WS247_256:11835		256		11835		12139		305		14		21		CCTAACTTCC		CCTAACTTCCAAAATTGCTGG
Cbren.WS247		Cbren.WS247_256:12583		256		12583		13951		1369		29		21		AGTTAGGCCA		AGTTAGGCCATCTATTTGGGA
Cbren.WS247		Cbren.WS247_256:28889		256		28889		29443		555		24		22		AAAAATGGCC		AAAAATGGCCTAGAAAACCTCT
Cbren.WS247		Cbren.WS247_257:8360		257		8360		9178		819		28		29		CGCTGCGTTC		CGCTGCGTTCCAGCGTTCAAAAGTTTGGA
Cbren.WS247		Cbren.WS247_257:13460		257		13460		13902		443		15		29		CGCTGGAACG		CGCTGGAACGCAGCGTCCAAAACTTTGAA
Cbren.WS247		Cbren.WS247_257:21026		257		21026		21316		291		12		24		TCTGTCTATC		TCTGTCTACCCAAATGTCCGGATG
Cbren.WS247		Cbren.WS247_257:35446		257		35446		37230		1785		22		21		AAGTTAGGCC		AAGTTAGGCCATGATTCTGGG
Cbren.WS247		Cbren.WS247_257:65172		257		65172		65456		285		13		21		AGTTAGGCCA		AGTTAGGCCATCAAGTTCGAA
Cbren.WS247		Cbren.WS247_258:17321		258		17321		17818		498		26		10		TCTGGAAGTT		TCTGGAAGGT
Cbren.WS247		Cbren.WS247_258:93406		258		93406		93954		549		22		20		TGTAGAGGCT		TGTAGAGTCTAAGAGAAGTT
Cbren.WS247		Cbren.WS247_259:12421		259		12421		13490		1070		12		28		TTCTGAATTT		TTCTGAATTTTTGAATTCCCGCCAAAAT
Cbren.WS247		Cbren.WS247_259:46010		259		46010		46574		565		15		28		AATTCAAAAA		AATTCAAAAAATCGTAAGTTTCGGCGGG
Cbren.WS247		Cbren.WS247_260:4710		260		4710		4945		236		15		15		CCGAAAAATC		CCGAAAAATCGCGGC
Cbren.WS247		Cbren.WS247_260:8526		260		8526		8879		354		14		30		GGTCCCCGAT		GGTCCCCGATTTTTCGGGCCGCGATTTTTG
Cbren.WS247		Cbren.WS247_260:101292		260		101292		102611		1320		10		19		AATACCCGGG		AATACCCGGGACCAAAAAA
Cbren.WS247		Cbren.WS247_261:52248		261		52248		52568		321		18		20		TGTCTAAGGC		TGTCTAAGGCTGTCTGACGC
Cbren.WS247		Cbren.WS247_262:56657		262		56657		57115		459		14		28		GGGAATTCAA		GGGAATTCAAATTATCAAAATTTTTGGC
Cbren.WS247		Cbren.WS247_262:107670		262		107670		108856		1187		25		28		TCCCGCCAAA		TCCCGCCAAATTTTTTAAATTTTTGAAT
Cbren.WS247		Cbren.WS247_263:7902		263		7902		8272		371		28		12		TGAGCCTGAG		TGAGCCTGAGTT
Cbren.WS247		Cbren.WS247_263:63210		263		63210		63861		652		48		10		ACTTCTAGAA		ACTTCTAGAA
Cbren.WS247		Cbren.WS247_265:13535		265		13535		14057		523		39		10		AACTTCCAGA		AACTTCTAGA
Cbren.WS247		Cbren.WS247_265:16180		265		16180		16393		214		12		10		AACTTCCAGA		AACTTTCAGA
Cbren.WS247		Cbren.WS247_265:100299		265		100299		100930		632		12		21		TGCCAGCCTG		TGCCAGCCTGACGGGCCTCAG
Cbren.WS247		Cbren.WS247_265:140819		265		140819		141009		191		15		10		AGACAGCCTT		AGACATCCTT
Cbren.WS247		Cbren.WS247_266:82764		266		82764		88984		6221		196		27		ACAGTGCGTG		ACAGTGCGTGTGTGCCCCTAAATATCG
Cbren.WS247		Cbren.WS247_266:101110		266		101110		107629		6520		152		27		ACAGTGCGTG		ACAGTGCGTGTGTGCCCCTAAAAATCG
Cbren.WS247		Cbren.WS247_266:110295		266		110295		111051		757		25		27		ACAGTGCGTG		ACAGTGCGTGTGTGCCCCTAAATATCG
Cbren.WS247		Cbren.WS247_267:60533		267		60533		64324		3792		16		55		GATAATGAAA		GATAATGAAACAAACATGCCTTTGATTATACTCATTCAAACCGTTATGATCAGGA
Cbren.WS247		Cbren.WS247_268:31042		268		31042		31301		260		15		12		CCTAAACCTA		CCTAAACCTAAA
Cbren.WS247		Cbren.WS247_269:7378		269		7378		9872		2495		15		169		CTTCCGCTCA		CTTCCGCTCATGCTATATAGACCTGGACATCAAGAGAGCATTCTCACCAGCCCCTCGTTGAACTCCGGTTCTCGCCCGTTGGTGGTTTATTCTCGTTCAGGTTCTAACAGCTTCTAGTGAATCACAAAGAAGATGTGTTTCACTGTTTGATCTCGATGTTCGATTGTTT
Cbren.WS247		Cbren.WS247_269:37554		269		37554		37868		315		13		30		GGTCCCCGAT		GGTCCCCGATTTTTCGGGCCACGATTTTTC
Cbren.WS247		Cbren.WS247_269:70008		269		70008		70950		943		11		85		CTGGGAGACA		CTGGGAGACAGACGGATCGACAAGCAATCCATAGGCCAAGAACCAGACAAAACAACCTCTCCGGGGTTGGATAAGCTGTAGTTCC
Cbren.WS247		Cbren.WS247_269:104409		269		104409		104700		292		14		20		AATGGAGGGC		AATGGAGGGCCCAAAAATAA
Cbren.WS247		Cbren.WS247_269:171522		269		171522		172442		921		31		30		TCAAATAGAA		TCAAATAGAAATTGACATTGGGCCCTGAAT
Cbren.WS247		Cbren.WS247_270:85008		270		85008		86314		1307		25		52		TTGACAGGTA		TTGACAGGTAATGGATAAGGAAGATACCAACAGGTAGCTATACGTTGCCATT
Cbren.WS247		Cbren.WS247_271:19102		271		19102		19784		683		30		21		TCGGATACCA		TCGGATACCATAGGTGGAAGA
Cbren.WS247		Cbren.WS247_271:122162		271		122162		122434		273		12		15		ATCGGGGACC		ATCGGGGACCGAAAA
Cbren.WS247		Cbren.WS247_272:29525		272		29525		29936		412		21		10		CCTTAGACAG		CCTTAGACAG
Cbren.WS247		Cbren.WS247_273:50167		273		50167		53354		3188		139		12		AGTGTTTGAC		AGTGTTTGACCG
Cbren.WS247		Cbren.WS247_273:64091		273		64091		64895		805		47		11		TGTTTGACCG		TTTTGACCGAG
Cbren.WS247		Cbren.WS247_273:96380		273		96380		102686		6307		34		185		TCTTCCGTCT		TCTTCCGTCTCGCTCTCCAGGCAGCAAGTGCGCTCTGCTGTTTGTTTTAGACGTTTGTATCTCGGTTAGGAATGACGACATCGAAAAGTTGTCAACTAATAAAATGTTAAGTAGATGATTTTGTACAGTTTGTCAGTTGATCAGTTTTTTGTATCTATTAGGGAAACTGAGATATGGAACATCAA
Cbren.WS247		Cbren.WS247_274:9891		274		9891		10171		281		15		18		ATGGGAATTA		ATGGGAATTATTTTGGGT
Cbren.WS247		Cbren.WS247_274:21876		274		21876		25461		3586		34		32		ATCCGGACAT		ATCCGGACATCCAGACATACTGACATCCGGAT
Cbren.WS247		Cbren.WS247_274:26083		274		26083		26493		411		26		16		ACATACAGAC		ACATACTGACATACAG
Cbren.WS247		Cbren.WS247_274:32636		274		32636		33150		515		32		16		GTATGTCTGT		GTATGTCTGTGTGTCT
Cbren.WS247		Cbren.WS247_274:34799		274		34799		35945		1147		31		20		TGGCCTAGAA		TGGCCTAGAATCCCAAGTGG
Cbren.WS247		Cbren.WS247_274:43298		274		43298		44466		1169		34		21		CTAGGCCACC		CTAGGCCACCAATCTCAAACC
Cbren.WS247		Cbren.WS247_274:53430		274		53430		55412		1983		25		12		TCTGTATGTC		TCTGTCTGTCTG
Cbren.WS247		Cbren.WS247_274:68960		274		68960		69534		575		12		16		GACATCTGGA		GACATCTGGACACCTG
Cbren.WS247		Cbren.WS247_274:70036		274		70036		70807		772		23		24		TCCGGATGTC		TCCGGATTCCCGGATGTCCAGGTA
Cbren.WS247		Cbren.WS247_275:131		275		131		5378		5248		22		189		AAAACAGAGC		AAAACAGAGCCTTTCAATAAAACCAGCAACCAACTTCGTCAGTTTCGTCAGGAATTATGAAGCATTACACAGTCAATTTGGATCCATTCAGAATGGGAAATTGACAAGAGGTTAATCAGGTCAATCAGAAGATAATCCACCGTTTGGATTTCCCATATTTTACTTTCTTCATTGACACTCCGGTCCTAT
Cbren.WS247		Cbren.WS247_275:38392		275		38392		39825		1434		11		127		CGCCGACTAT		CGCCGACTATTCCACTTAGCGTAGTTGGATCCTATGGTCTTGAATGGTCCACCTATGCATAAGTGTCATAGCCGGCGAGACCGGATGAGGTTCAGAGTATCATGTCGGACGGAATGCTCCAGGCGCT
Cbren.WS247		Cbren.WS247_275:140179		275		140179		142698		2520		15		163		TAGCATGAGC		TAGCATGAGCGGAAGGGACAATCAGAGATTAACGAATACTGAAACACATCTTCTTTGTGATTCAGATGAAGCTGTTAGCACTCGAACGAAAATAGACCCCCACCGTATATGACCGAAGTCAAAGGAAGTGATACGAATATTCTCTTTCTTGTTCGAGTCTTTA
Cbren.WS247		Cbren.WS247_276:5634		276		5634		7007		1374		91		15		GTCCGGTCTG		GACCGGTCTGGTGTG
Cbren.WS247		Cbren.WS247_277:19		277		19		749		731		26		24		GACTGAAAAA		GACTGAAAAAAGGATGTATGGCAG
Cbren.WS247		Cbren.WS247_277:7194		277		7194		7524		331		18		15		AAAAATCGGG		AAATATCGGGGACCG
Cbren.WS247		Cbren.WS247_277:15278		277		15278		15601		324		17		15		GGTCCCCGAT		GGTCCCCGATTTTTG
Cbren.WS247		Cbren.WS247_277:20549		277		20549		20749		201		10		19		AGTGGTCCCA		AGTGGTCCCATGGGAGTTT
Cbren.WS247		Cbren.WS247_277:45669		277		45669		46645		977		14		69		AGTTGGATAC		AGTTGGATACGAAACTGTCCAAAGATTGTGTCGTGAAAAGTTCACCGAGCCAAAGTCAAATTGGACCCA
Cbren.WS247		Cbren.WS247_278:28		278		28		1810		1783		11		160		TTTTCAGTAA		TTTTCAGTAAAGTCGAAATTTGAAGCAATTTTTCCATTGGCCTGGCGACTTCTAGGATGTTAGGATTGATCATATTCTGCATTGCTAGGTTAATTCTGACCACTTGACACCAATTCCAAGAGCGCCCCACCCAGATTCCAACTTTTAGAAAAATCAAATA
Cbren.WS247		Cbren.WS247_278:13455		278		13455		15508		2054		13		160		TGCATTGCTA		TGCATTGCTAGGTTAATTCTGACCATTTGACACCAATTCCAAGAGCGCCCCACCCAGATTCCAACTTTTAGAAAAATCAAATATTTTCAGTAAAGTCGAAATTTGAAGCAATTTTTACATTGGCCTGGCGACTTCTAGGATGTTAGGATTGATCATATTC
Cbren.WS247		Cbren.WS247_278:53154		278		53154		53468		315		13		30		ATCGGGGACC		ATCGGGGACCGAAATATCGTGGCCCGAAAA
Cbren.WS247		Cbren.WS247_279:90366		279		90366		92817		2452		158		15		GGAAATGTCC		GGAAATGTCCCAGAG
Cbren.WS247		Cbren.WS247_280:139362		280		139362		139869		508		17		24		AGGTCATGAC		AGGTCATGACCTAATTTTTTTTCT
Cbren.WS247		Cbren.WS247_282:21009		282		21009		22387		1379		12		10		GGTCTAGGCT		GGTCTATGCT
Cbren.WS247		Cbren.WS247_282:65260		282		65260		66315		1056		58		11		GGGTTTTTTC		GGTTTTTTTCC
Cbren.WS247		Cbren.WS247_282:67066		282		67066		68252		1187		19		18		TTTTCGAAAA		TTTTCGAAAATGCCCATT
Cbren.WS247		Cbren.WS247_283:19927		283		19927		20216		290		13		20		AAAATCACGG		AAAATCACGGTCCCAAAAAT
Cbren.WS247		Cbren.WS247_283:21238		283		21238		22019		782		21		20		TGGGACCGTG		TGGGACCGTGATTTTATATT
Cbren.WS247		Cbren.WS247_284:55308		284		55308		55837		530		32		10		AACTTCCAGA		AACTTCTAGA
Cbren.WS247		Cbren.WS247_285:69352		285		69352		70853		1502		15		93		TCAGATGATT		TCAGATGATTCATCTGACGACGAAAAGAAACCAGCTATTAAGCCAACGCCGAAAGCAACTCCAGTCGCTGCCAAAAAGAAGGCCGAATCTTCC
Cbren.WS247		Cbren.WS247_285:151351		285		151351		153560		2210		10		231		ACACACCGTG		ACACACCGTGCTGAAAACCTTCAAGATGTTCCACTTTCTCATTCTGTCACATCTTATCCATCTGAATTCAGCTACGAGAAACTGCCAGAGCACGTTGTTCCAGTTGTTGTGGAGGAAACCGAGAAGAAGGATGAGCCATCATTGAAATCCAAGATTACCGGACTCTTCAAGAAGTCATCTGCTCATGCTGACTATCCAATCTCTGAACAATACGATGGACCATTGGAATCA
Cbren.WS247		Cbren.WS247_287:81042		287		81042		86254		5213		22		183		AAAGTCACTG		AAAGTCACTGGATCTATCTTGTCAGAGATCCTTGACCGGAAGAGCACACGTGCGGACCGGTTGGATGCCGACTGACCCAGGAGGGATGTCAAAGGCTCATAGTCTGAGGTGTGCCTACACCACACAGCAATGAGACAATTTGGATGCCCAACCACCGCGATCCGTCAGGCAACCGTGCTTCGG
Cbren.WS247		Cbren.WS247_288:101986		288		101986		102540		555		16		27		GGACCACCAG		GGACCACCCGGACCACCAGGACCACCA
Cbren.WS247		Cbren.WS247_289:11953		289		11953		14234		2282		22		15		CAACTACAAC		CTACTACAACTACGC
Cbren.WS247		Cbren.WS247_290:59577		290		59577		60471		895		18		16		GACATCCGGA		GATATCCGGATATCTG
Cbren.WS247		Cbren.WS247_292:16		292		16		593		578		27		21		TCGGATACCA		TCGGATACCATAGGTGGAAAT
Cbren.WS247		Cbren.WS247_292:108273		292		108273		108781		509		34		12		TTCGGCTTCA		TTCGGCTTCAGC
Cbren.WS247		Cbren.WS247_294:209959		294		209959		212259		2301		19		29		AATTTTTGGA		AATTTTTGGATTTTTTGAATCCCCACCAA
Cbren.WS247		Cbren.WS247_295:23653		295		23653		24044		392		25		10		TCTGGAAGTT		TCTGGAAGTT
Cbren.WS247		Cbren.WS247_297:70822		297		70822		71761		940		23		28		TCCCGCCAAA		TCCCGCCAAAATTTTAGAATTTTTGAAT
Cbren.WS247		Cbren.WS247_299:72185		299		72185		72521		337		22		11		ACTCATGGTG		ACTCATGGTGG
Cbren.WS247		Cbren.WS247_301:15919		301		15919		16239		321		13		24		AGCAATAGCA		AGCAATAGCAGTTGATCAGCCTGT
Cbren.WS247		Cbren.WS247_301:35717		301		35717		36573		857		13		40		TGGGCGGAGC		TGGGCGGGGCTTAGACTGCAACTCCGCTCCTTTTCGAATG
Cbren.WS247		Cbren.WS247_301:82843		301		82843		86732		3890		50		23		GATTACTGTA		ATTACTGTAGTTTTTGGTCTAGG
Cbren.WS247		Cbren.WS247_301:82843		301		82843		88136		5294		51		23		GATTACTGTA		ATTACTGTAGTTTTTGGTCTAGG
Cbren.WS247		Cbren.WS247_302:5779		302		5779		6372		594		14		20		AGGGTGGTGT		AGAGTGGTGTCTGGCGCCAG
Cbren.WS247		Cbren.WS247_304:51825		304		51825		52710		886		12		74		GTACGCAAAC		GTACGCAAACACACTTTACACGAAATTGCAGAAAATTTGGTTTTGGTACGAATTGTCGTGGGATCTAGCGCCGG
Cbren.WS247		Cbren.WS247_305:44079		305		44079		44478		400		22		17		TTTGGGTATG		TTTGGGTATGGGAATTA
Cbren.WS247		Cbren.WS247_305:55698		305		55698		56290		593		17		28		TTGGCGGGAA		TTGGCGGAAATTCAAATTTTCAAAATTT
Cbren.WS247		Cbren.WS247_307:106875		307		106875		107209		335		12		27		TCCTGAACCA		TCCTGAACCACCTGGAGTTCCTGGACT
Cbren.WS247		Cbren.WS247_308:64671		308		64671		64838		168		10		15		CCGAATCAGA		CCGAATCAGAACGGG
Cbren.WS247		Cbren.WS247_308:64871		308		64871		65259		389		12		29		AATGGCCCGA		AATGGCCCGAATTGGCCCGCTTGGCCCAA
Cbren.WS247		Cbren.WS247_309:42433		309		42433		43478		1046		14		16		GAAATCTGAC		GAAATCTGACGTATAT
Cbren.WS247		Cbren.WS247_309:97898		309		97898		99602		1705		16		28		AGGTGGCTCC		AGGTGGCTCCACTCCTCACAGGTCCCCA
Cbren.WS247		Cbren.WS247_311:128875		311		128875		129139		265		11		15		ATCGGGGACC		ATCGGGTACCGAAAA
Cbren.WS247		Cbren.WS247_311:130419		311		130419		130697		279		13		15		GGTCCCCGAT		GGTCCCCGATTTTTG
Cbren.WS247		Cbren.WS247_313:2569		313		2569		3125		557		16		32		AAGTGCGCTC		AAGTGCGCTCTATTGATAATCTTGAAATCTGC
Cbren.WS247		Cbren.WS247_313:7132		313		7132		9436		2305		10		30		TTTGTAGTTT		TTTGTAGTTTGTAGTCTCTTAGCCTCAGTT
Cbren.WS247		Cbren.WS247_313:9678		313		9678		10511		834		18		24		GACATCTGGA		GATATCTGGACGCTCGAAAATTGA
Cbren.WS247		Cbren.WS247_313:79854		313		79854		80400		547		15		20		TGTAGAGGCT		TGTAGAGGCTTAGTGGGTTT
Cbren.WS247		Cbren.WS247_313:83700		313		83700		84253		554		17		18		AGCCTCTACA		AGCCTCTACAAAATCCTA
Cbren.WS247		Cbren.WS247_313:106216		313		106216		106399		184		10		17		CTCATTGACT		CTCATTGACTACATTTA
Cbren.WS247		Cbren.WS247_313:171887		313		171887		172809		923		38		24		GCCCAGAGGC		GCCCAGAGGCACTCGTGGGAAAAT
Cbren.WS247		Cbren.WS247_315:648		315		648		998		351		19		10		TAAGGCTGTC		TAAGGATGTC
Cbren.WS247		Cbren.WS247_315:90926		315		90926		91590		665		30		20		TTTGGGCCGA		TTTGAGCCGATTCAGGCCGA
Cbren.WS247		Cbren.WS247_316:34298		316		34298		36765		2468		13		15		TTTCGAAACC		TTTCGAAACCGGACA
Cbren.WS247		Cbren.WS247_316:75399		316		75399		75718		320		18		17		AAATAATTCC		AAATAATTCCCATGCCC
Cbren.WS247		Cbren.WS247_316:79642		316		79642		79929		288		16		17		TAATTCCCAT		TAATTCCCATACCCAAA
Cbren.WS247		Cbren.WS247_321:74		321		74		1112		1039		34		29		GAATTCAAAT		GAATTCAAATAGAAATTGACATTGGCCCT
Cbren.WS247		Cbren.WS247_321:26838		321		26838		27613		776		15		51		ATAACTTTAC		ATAACTTTACCCCTTTAGGACTGATCTGCTTCTTCTGAAGCTACGTCGGTT
Cbren.WS247		Cbren.WS247_321:101330		321		101330		101800		471		28		10		CAGCCTTAGA		CAGTCTTAGA
Cbren.WS247		Cbren.WS247_321:150603		321		150603		151545		943		16		39		TCTGTTCCTC		TCTGTTCCTCTTAAAGGATCTGACTACTTTAGAATTTTG
Cbren.WS247		Cbren.WS247_322:26613		322		26613		27708		1096		43		20		TACAGTAACC		TACAGTAAGCTCAAAAAAGC
Cbren.WS247		Cbren.WS247_323:87680		323		87680		87955		276		15		18		CATACCCAAA		CATACCCAAAATAATTCC
Cbren.WS247		Cbren.WS247_324:50215		324		50215		52614		2400		42		12		CGAAGAGGAA		CGAAGAGGAACC
Cbren.WS247		Cbren.WS247_325:59001		325		59001		63672		4672		18		180		TTTTTCTTAA		TTTTTCTTAAAATGAAGCAATCGCTAAGATAATTCGGGGATATTTTCCCCAGTGGCTGTAGTGTCAAAAAAACATAATTTGAGCCCTGAGAAATGCCTAGTTAGGGCTGTGCAGCCAGGAATGCAAAAACGAAAATCCCAGTAGAAGTGGGATATAGGGTAAAATTTTGATGAATCACAA
Cbren.WS247		Cbren.WS247_325:102187		325		102187		104265		2079		12		170		ACTGGAACAT		ACTGGAACATCTAGAAAGGCAAAAAATAGGAGAAAAACAGGTAGTATGAGCAGAATTATGGTCTTGTGAGTGAGTATACAAAAAATCTCACGAAAAGATTGGAGACCTTCATTCGAAAATGTCGAAAATGATGGTTAGTAATGCTCTCCCACACACTTCACCCATGAAAT
Cbren.WS247		Cbren.WS247_329:37475		329		37475		39774		2300		16		143		TCCGTAGATC		TCCGTAGATCAAAAATAAAAATATTGAGAACCTGGTCATGATTATACTTTTCTGAAACGTCTCGAACTGCTGAATTCAAAGATACCAGTTTCATGATTTTAAGTTCAAAACTAGCCGGAAAACGTTGAAATTCGAATTTTAAT
Cbren.WS247		Cbren.WS247_330:74		330		74		5685		5612		35		160		CAGATTCCAA		CAGATTCCAACTTTTAGAAAAATCGAATTTTTTCAGTAGATTCGAAAATTCGAGATTTTTTTGCATTGTCCTGGCGGCAGCAGAATCGTTTGAACTGTGCATATTATGCATTGCCAGACTATTTCTGACCATTTGACATCAATTTTGAGTGTGCGCCACT
Cbren.WS247		Cbren.WS247_331:64172		331		64172		66540		2369		14		218		GGACTTGAAA		GGACTTGAAATCAGGGAATTATTGATTTAGTTTTTAGAAGCTTCTCAATTTTAACAGAATGATCAGATCAAATGATTCGTATAGACAGTGCATGTAAAGACGCTGGTCGTTGCTCAAAAAGCCCCGGCCCCCCGTCGGGAAGAGACAGAATTCACATACAACTGACTAATAAACCGCTCAATACAGACCGCCCCATTAAAATTATAAAAGGATGAAAG
Cbren.WS247		Cbren.WS247_331:77317		331		77317		78132		816		47		10		GACCGGACCA		GACCGGACCA
Cbren.WS247		Cbren.WS247_333:31986		333		31986		32298		313		22		10		TCTGGAAGTT		TCTAGAAGTT
Cbren.WS247		Cbren.WS247_333:88314		333		88314		90564		2251		13		169		CCATCCGAGC		CCATCCGAGCCCTCACAAACGTCTTGTTCTTCTGTTGCAGCCGGGAATGCCAAAATCAAGATATACGTGTAGTACAGGCAACCAGCAAACATGAATGTGGTTTATAGTTTCGATATCGGTCTACAACGGTTGTCACGATTCCGACACGGTCTATGAAGCAAATTAAACA
Cbren.WS247		Cbren.WS247_336:16399		336		16399		16625		227		10		20		AAATCGTGGA		AAATCGTGGACCGAAAAAAA
Cbren.WS247		Cbren.WS247_336:17187		336		17187		17485		299		16		18		CACGAGATGC		CACGAGATGCAGAAGCTC
Cbren.WS247		Cbren.WS247_336:71031		336		71031		71771		741		42		18		TTTGGGTATG		TTTGGGTATGGGAATTAT
Cbren.WS247		Cbren.WS247_336:93624		336		93624		94013		390		17		20		AAAATCACGG		AAAATCACGGTCCCAAAAAT
Cbren.WS247		Cbren.WS247_336:94573		336		94573		95312		740		13		18		CCACGTCCAC		CCACGTCCACTGTTTCCA
Cbren.WS247		Cbren.WS247_336:102448		336		102448		102838		391		17		20		TGGGACCGTG		TGGGACCGTGATTTTAAATT
Cbren.WS247		Cbren.WS247_336:136452		336		136452		137163		712		29		25		TTTTTCTAGG		TTTTTCTAGGTCATAACCTAATTTT
Cbren.WS247		Cbren.WS247_337:45226		337		45226		45519		294		15		15		ATCGGGGACC		ATCGGAGACCGAAAA
Cbren.WS247		Cbren.WS247_337:46644		337		46644		46854		211		13		15		CCCCGATTTT		CCCCGATATTTGGGT
Cbren.WS247		Cbren.WS247_338:15155		338		15155		17244		2090		18		28		TTTTGGCGGG		TTTTGGCGGGAATTCAAATTATCAAAAT
Cbren.WS247		Cbren.WS247_340:21382		340		21382		22860		1479		17		19		TTTTTTTTTG		TTTTTTTTTGGGCCCTCCT
Cbren.WS247		Cbren.WS247_341:83415		341		83415		83723		309		13		22		TCCTCTCCAG		TCCTCTCCAGGACAGGTTGGTG
Cbren.WS247		Cbren.WS247_342:43414		342		43414		44432		1019		12		84		GGTTGTTTTG		GGTTGTTTTGTCTGGTTCTTGGCTGTAGATTGCTTGTCAATCTGTTTGTCTCCCAGAGAACTACAGCTTATCCAACCCCGGAGC
Cbren.WS247		Cbren.WS247_342:48180		342		48180		50135		1956		18		84		GTTGTTTTGT		GTTGTTTTGTCTGGTTCTTGGCTGTAGATTGCTTGTCAATCTGTTTGTCTCCCAGAGAACTACAGCTTATCCAACCCCGGAGCG
Cbren.WS247		Cbren.WS247_342:85453		342		85453		86201		749		29		26		CATGACCTAA		CATGACCTAAATTTTTTTTTCTAGGC
Cbren.WS247		Cbren.WS247_344:95530		344		95530		96112		583		16		20		GGCAAGTTGC		GGCACGTTGCCAGACAAATC
Cbren.WS247		Cbren.WS247_344:104368		344		104368		105308		941		18		28		TTGAATTTGC		TTGAATTTGCGCGTAACTTACGAAATAT
Cbren.WS247		Cbren.WS247_345:135512		345		135512		137889		2378		35		52		CCTAATCCAT		CCTAATCCATATCCAGGGTAAATGCCAACAGGTAGCTATACGTTGCCATTTC
Cbren.WS247		Cbren.WS247_345:169070		345		169070		169652		583		11		52		CAGGTAGCTA		CAGGTAGCTATACGTTGCCCTTTCCCTAATCCATTACCTGGGTAAATGGCAG
Cbren.WS247		Cbren.WS247_345:169708		345		169708		172208		2501		124		15		CCAGAGGGAA		CCAGAGGGAAATGTC
Cbren.WS247		Cbren.WS247_347:4232		347		4232		5224		993		23		11		TTATCGATAA		TTATCGATAAA
Cbren.WS247		Cbren.WS247_348:59988		348		59988		60576		589		10		20		ATTTTTTTTT		ATTTTTTTTTTGGGCCCTTG
Cbren.WS247		Cbren.WS247_348:69012		348		69012		69383		372		22		16		ACCATGACCT		ACCATGACCTTTTTTA
Cbren.WS247		Cbren.WS247_350:71730		350		71730		71986		257		12		21		CTATAGCAGT		CTATAGCAGTTGATACAACAC
Cbren.WS247		Cbren.WS247_352:33046		352		33046		34640		1595		14		22		AAATTCCAGA		AAATTCCAGATTTTCAGACGAA
Cbren.WS247		Cbren.WS247_352:98446		352		98446		98920		475		16		30		AAGTTGCCCA		AAGTTGCCCAATGCTCGGCAAGCAAAAGAC
Cbren.WS247		Cbren.WS247_355:7654		355		7654		8194		541		30		10		GACCGGACCA		GACCGGACCG
Cbren.WS247		Cbren.WS247_358:7540		358		7540		9388		1849		128		14		ATCGGAATTG		ATCGGAATTGGTGA
Cbren.WS247		Cbren.WS247_358:22021		358		22021		22529		509		13		18		GGAGTAGTAT		GGAGTAGTATTTGGTGCC
Cbren.WS247		Cbren.WS247_358:60220		358		60220		60986		767		53		14		AATCGGAATT		AATCGGAATTGGTG
Cbren.WS247		Cbren.WS247_358:61019		358		61019		61566		548		22		25		ACCTAGAAAA		ACCTAGAAAAAAAAATTAGGTCATG
Cbren.WS247		Cbren.WS247_359:10		359		10		2427		2418		11		174		AAGCTCAAAC		AAGCTCAAACTTTTTCAGGGCGGACAGAAATAGACCAAAACCCGAAAGTATTAGGATGAAAAGGGTCATATTTTTGGATTTTTGACTAAAAAATTAATTTTCCAATCAAGAATACAGCACGAAATGATGAACTACAACGTATTGAAACAAATTAACACTTTTCTGGACCATTAG
Cbren.WS247		Cbren.WS247_359:10763		359		10763		13524		2762		19		146		ATTTCAGAAT		ATTTCAGAATTTTCGGTTCAAAACTAGCTGAAAAACGTAAAAAATCGAATTTTAAGACAAAACTGAAAAACCGAAAAATTCTTCAAAACCTGGTCATGATTATACTTTTTTGAACCGTCTCGATATGCTGAATTCAAAAAATACCG
Cbren.WS247		Cbren.WS247_359:29478		359		29478		29771		294		12		30		GGTCCCCGAT		GGTCTCCGATTTTTCGGACCACGATTTTTC
Cbren.WS247		Cbren.WS247_360:31		360		31		689		659		16		42		TTAGGCTTAG		TTAGGCTTAGGCTTAGGTGTCAACTCAATCTTAGGCTTCAAC
Cbren.WS247		Cbren.WS247_360:68731		360		68731		69172		442		14		14		GGAAGTCGGA		GGAAGTCGGAAGTA
Cbren.WS247		Cbren.WS247_361:176992		361		176992		177256		265		12		15		ATCGGGGACC		ATCGGGTACCGAAAA
Cbren.WS247		Cbren.WS247_365:36875		365		36875		37050		176		15		11		AAATCGTCTA		AAATCGTCTAT
Cbren.WS247		Cbren.WS247_368:67338		368		67338		67788		451		10		16		TTTCGAAACC		TTTCGAAACCCAGACA
Cbren.WS247		Cbren.WS247_368:93142		368		93142		96030		2889		90		23		AAACCATGAC		AAGCCATGACCTTTTTGTTTCTG
Cbren.WS247		Cbren.WS247_368:107659		368		107659		108374		716		26		23		AACCATGACC		AACCATGACCTTTTTGTTTCTAA
Cbren.WS247		Cbren.WS247_368:109460		368		109460		109802		343		13		23		AAAAGGTCAT		AAAAGGTCATGGTTTTAGAAACA
Cbren.WS247		Cbren.WS247_368:109807		368		109807		112033		2227		42		52		TAGGGAAAGG		TAGGGAAAGGGCAACGTATAGCTACCTGCTGGCCTTTACCCAGATAATGGAT
Cbren.WS247		Cbren.WS247_370:18402		370		18402		19253		852		47		18		TTCCCATACC		TTCCCATACCCAAAACAA
Cbren.WS247		Cbren.WS247_370:23396		370		23396		23795		400		22		18		TTTGGGTATG		TTTGGGTATGGGAATTAT
Cbren.WS247		Cbren.WS247_370:37117		370		37117		37537		421		23		18		TTCCCATACC		TTCCCATACCCAAAACAA
Cbren.WS247		Cbren.WS247_370:48943		370		48943		49392		450		34		10		AAAAAAATCG		AAAAAAATCG
Cbren.WS247		Cbren.WS247_374:21		374		21		2656		2636		71		28		GGATGTCTGT		GGATGTCTGTTAGGATATCTGAGTATCC
Cbren.WS247		Cbren.WS247_374:4345		374		4345		7870		3526		112		28		ACAGACATCC		ACAGACATCCGGAAATTCAGATATTCTA
Cbren.WS247		Cbren.WS247_374:11529		374		11529		12837		1309		15		28		GATGTCTGTT		GATGTCTGTTAGTATATCTTAATGTCCA
Cbren.WS247		Cbren.WS247_375:62966		375		62966		63249		284		19		10		AACTTCCAGA		AACTTCCAGG
Cbren.WS247		Cbren.WS247_376:63186		376		63186		63532		347		24		14		TCAATAATCA		TCAATAGTCAATAA
Cbren.WS247		Cbren.WS247_377:43472		377		43472		45645		2174		47		30		CTGGAGCTGG		CTGGAGCTGGTGCAGGTGTCTCTTCTGCTG
Cbren.WS247		Cbren.WS247_380:282		380		282		721		440		26		16		ACCATGACCT		ACCATGACCTTTTTTA
Cbren.WS247		Cbren.WS247_380:6158		380		6158		6457		300		17		16		AACCATGACC		AACCATGATCTTTCTT
Cbren.WS247		Cbren.WS247_380:35706		380		35706		36261		556		32		16		AAGGTCATGG		AAGGTCATGGTTGAAA
Cbren.WS247		Cbren.WS247_380:69069		380		69069		69739		671		22		30		ACTCTAAATT		ACTCTAAATTTGGACCTAAGCACTCCACTA
Cbren.WS247		Cbren.WS247_381:160954		381		160954		163690		2737		15		160		TTTTTGCATT		TTTTTGCATTGTCCTGGCGGCAGCAGAATCGTTTGAACTGTGCATATTATGCATTGCTAGACTACTTCTGACCATTTGACATCAATTTTGAGTGTGCCCCGTCTGGATTCCAACTATTGGAAAAATCGAATTTTTTCAGTAGAATCGAAAATTCAAGATT
Cbren.WS247		Cbren.WS247_381:168531		381		168531		171104		2574		11		160		TTTTTGCATT		TTTTTGCATTGTCCTGGCGGCAGCAGAATCGTTTGAACTGTGCATATTATGCATTGCTAGACTGTTTCTGACCATTTGACATCAATTTTGAGTGTGCGCCACTCAGATTCCAACTTTTAGAAAAATCGAATTTTTTCAGTAGAATCGAAAATTCAAGATT
Cbren.WS247		Cbren.WS247_383:26867		383		26867		27179		313		11		20		AGCGGCTTAG		AGCGGCTTAGAAAGGTTAGG
Cbren.WS247		Cbren.WS247_383:51399		383		51399		56584		5186		37		10		GACAGCCTAA		GACAGCCTAA
Cbren.WS247		Cbren.WS247_383:73360		383		73360		74211		852		15		24		TGGTGGGCAA		TGGTGGGCAAGTTGCCGGAGGTCT
Cbren.WS247		Cbren.WS247_384:49754		384		49754		50506		753		37		20		AGGCCATATT		AGGCCATATTTTGAAAAGTT
Cbren.WS247		Cbren.WS247_384:49764		384		49764		51940		2177		35		20		TTGAAAAGTT		TTGAAAAGTTAGGCCATATT
Cbren.WS247		Cbren.WS247_384:60563		384		60563		61113		551		27		20		GAAAAGTTAG		GAAAAGTTAGGCCATATTTT
Cbren.WS247		Cbren.WS247_384:71677		384		71677		72906		1230		27		28		TTCAAAAATT		TTCAAAAATTCAAAAATTTTGGGGGGAA
Cbren.WS247		Cbren.WS247_384:74175		384		74175		75043		869		21		20		AGACTAGATC		AGACTAGATCAGGCCAGATT
Cbren.WS247		Cbren.WS247_387:72107		387		72107		72865		759		44		17		AATGTCCGGA		AATGTCCGGATTGTCCA
Cbren.WS247		Cbren.WS247_388:10103		388		10103		11079		977		14		69		TTTTGTAGAG		TTTTGTAGAGGCAAGGTTTGTAGTTTGTAGCCTTAACCTCTACAAACTGTTGCGCCGGGGCGGCAGGCA
Cbren.WS247		Cbren.WS247_393:38787		393		38787		39851		1065		69		15		CCAGAGGGAA		CCAGAGGGAATTGTC
Cbren.WS247		Cbren.WS247_393:46877		393		46877		47415		539		30		10		TCTAGAAGTT		TCTGGAAGTT
Cbren.WS247		Cbren.WS247_394:32		394		32		1062		1031		51		20		GCATAGGGCC		GCATAGGGCCAAAATATGAA
Cbren.WS247		Cbren.WS247_394:13322		394		13322		13587		266		16		15		CCGAAAAATC		CCGAAAAATCGGGGA
Cbren.WS247		Cbren.WS247_399:67883		399		67883		68342		460		19		16		GATGTCCAGA		GATGTCCAGATGTCAG
Cbren.WS247		Cbren.WS247_403:2599		403		2599		3868		1270		16		10		TTTTCTGAAA		TTTTTGAAAT
Cbren.WS247		Cbren.WS247_403:50305		403		50305		51106		802		16		10		TTTTCTGAAA		TTTTTGAAAT
Cbren.WS247		Cbren.WS247_410:18117		410		18117		18410		294		12		30		GGTCCCCGAT		GGTCCCCGATTTTTCGGGCCCCTATTTTTG
Cbren.WS247		Cbren.WS247_410:94743		410		94743		95067		325		15		21		AATGGAGGGC		AATGGAGGGCCCAAAAATAAA
Cbren.WS247		Cbren.WS247_410:95485		410		95485		96044		560		10		21		TTTTTGGGCC		TTTTTGGGCCCTTGATTTTTA
Cbren.WS247		Cbren.WS247_411:65302		411		65302		66064		763		47		16		TCTCGGCCAG		TCTCGGCCAGATTTCC
Cbren.WS247		Cbren.WS247_412:68619		412		68619		68881		263		10		12		GCTCCGGCTC		GCTCCGGCTCCG
Cbren.WS247		Cbren.WS247_413:48669		413		48669		49096		428		17		25		AAAAATTAGG		AAAAATTAGGTCATGACCTAGAATT
Cbren.WS247		Cbren.WS247_413:121327		413		121327		121715		389		27		12		TCAGGCTCAG		TCAGGCTCAGGC
Cbren.WS247		Cbren.WS247_416:71821		416		71821		72529		709		25		10		TTAGGCTGTC		TTAGGCTGTC
Cbren.WS247		Cbren.WS247_416:79398		416		79398		79758		361		27		10		CCTTAGACAG		CCTTAGACAG
Cbren.WS247		Cbren.WS247_417:35331		417		35331		35624		294		13		15		ATCGGGGACC		ATCGGGGACCGAAAA
Cbren.WS247		Cbren.WS247_418:42414		418		42414		42676		263		10		28		AATTTTTGAA		AATTTTTGAATTTCTGAATTCTCACCGA
Cbren.WS247		Cbren.WS247_421:16749		421		16749		18396		1648		15		10		TTCCAGAAAC		TTCCAGAAAC
Cbren.WS247		Cbren.WS247_424:79065		424		79065		81124		2060		50		30		AAATCTATGC		AAATCTATGCGCTTTAGAACCACAAACTCA
Cbren.WS247		Cbren.WS247_424:90746		424		90746		92473		1728		35		30		TTGAGTTTGT		TTGAGTTTGTGGTTCTAAAGCGCATAGAGT
Cbren.WS247		Cbren.WS247_425:88		425		88		4219		4132		123		20		ATGACCGAGT		ATGACCGAGTGTTTGACCGA
Cbren.WS247		Cbren.WS247_425:21998		425		21998		23768		1771		109		16		AAATCTGGCC		AAATCTGCCCGAGAGA
Cbren.WS247		Cbren.WS247_425:111226		425		111226		111798		573		27		19		CCGAACGGCC		CCGAACGACCTAAATCGGT
Cbren.WS247		Cbren.WS247_428:120		428		120		438		319		17		10		TTCTGGAAGT		TTCTAGAAGT
Cbren.WS247		Cbren.WS247_430:141634		430		141634		141814		181		13		10		GGTCTGGTCC		GGTCTGGTCA
Cbren.WS247		Cbren.WS247_432:47099		432		47099		47715		617		15		12		GAGAGAGAGG		GAGAGAGAGGGG
Cbren.WS247		Cbren.WS247_435:9573		435		9573		9786		214		14		10		AACTTCCAGA		AACTTCCAGA
Cbren.WS247		Cbren.WS247_436:19389		436		19389		20400		1012		68		10		GGTCCGGCCT		GGTCCGGCCT
Cbren.WS247		Cbren.WS247_437:0		437		0		619		620		38		12		ATGTCCAGAG		ATGTCCAGAGGA
Cbren.WS247		Cbren.WS247_437:15614		437		15614		16541		928		60		15		TGGGACATTT		TGGGACATTTCCCTC
Cbren.WS247		Cbren.WS247_437:46806		437		46806		47485		680		22		20		AGACAGACAT		AGACAGACATCCGGATACAC
Cbren.WS247		Cbren.WS247_440:112539		440		112539		114273		1735		65		18		ATGGGAATTA		ATGGGAATTATTTTGGGT
Cbren.WS247		Cbren.WS247_445:43609		445		43609		43946		338		10		14		TACAAACTAC		TACAAACTACAAAC
Cbren.WS247		Cbren.WS247_445:72199		445		72199		72471		273		20		10		TTCTCTCTCT		TCTCTCTCTC
Cbren.WS247		Cbren.WS247_450:18385		450		18385		18638		254		11		16		CGGTCCACGA		CGGTCCACGATTTTTT
Cbren.WS247		Cbren.WS247_450:75227		450		75227		77287		2061		13		160		GCAAAAAAAT		GCAAAAAAATCTTGAATTTTCGATTCTACTGAAAAAATTCGATTTTTCTAAAAGTTGGAATCTGGACGGGGCGCTTTTAATTTTGGTGTCAAATGGTCAGAATTAATCTGGAAATGCATGATATGGTCAATTCTAACATCCCAGAAGTCGCCAGGATAAT
Cbren.WS247		Cbren.WS247_451:28270		451		28270		30621		2352		123		20		GGTCCGGTCT		GGTCCGGTCTAGTCCGGCCT
Cbren.WS247		Cbren.WS247_452:12333		452		12333		16913		4581		20		174		TTTTTAGTCA		TTTTTAGTCAAAAATCCAAAAATATGACTATTTTCTACTTGATATTTTAGGATTTTGGTCTATTTCTGCCCGCCCTGAAAAAGTTTGAGCTTCTAATGGTCCAGACTTGTGATAATTTGTTTCAATACGTTGAAGTTCATCATTTTGTGCTGTTTTCTCGATTGAAAAATTAAG
Cbren.WS247		Cbren.WS247_453:40575		453		40575		40809		235		14		16		CAGTTCTATT		CAGTTCTATTTTGTAG
Cbren.WS247		Cbren.WS247_466:89542		466		89542		89761		220		11		17		CTCATTGACT		CTCATTGACTACATTTA
Cbren.WS247		Cbren.WS247_466:90163		466		90163		90346		184		10		17		AGTCAATGAG		AGTCAATGAGACTTTGC
Cbren.WS247		Cbren.WS247_467:15424		467		15424		15857		434		36		10		AACTTCTAGA		AACTTCCAGA
Cbren.WS247		Cbren.WS247_472:29235		472		29235		29549		315		13		30		ATCGGGGACC		ATCGGGGACCGAAAAATCGTGGCCCGAAAA
Cbren.WS247		Cbren.WS247_473:31617		473		31617		32373		757		46		10		TTCTAGAAGT		TTCTAGAAGG
Cbren.WS247		Cbren.WS247_476:13784		476		13784		16118		2335		14		166		TTGTTCTTGA		TTGTTCTTGATCATCCACCTAAGCTCCCTAACAGTACTCCCATCCAAACCCTTCCCAACTTCAAAAACTCTAGCTTCTTTCCGAGCTTCTTTTTTCCCAAGAATAATCCAGTTAGCTAGGCGGCAGGATCGAGTGGAAACACTCCTTTTTGGCGTATGTGACTTGG
Cbren.WS247		Cbren.WS247_476:43788		476		43788		55908		12121		49		166		ACAGTACTCC		ACAGTACTCCCATCCAAACCCTTCCCAACTTCAAAAACTCTAGCTTCTTTCCGAGCTTCTTTTTTCTCAAGAATAATCCAGTTAGCTAGGCGGCAGGATCAAGTGGAAACACTCCTTTTTGGCGTATGTGACTTGGTTGTTCTTGATCATTTACCTAAGCTCCCTA
Cbren.WS247		Cbren.WS247_476:77305		476		77305		83464		6160		30		165		TTTCCGAGCT		TTTCCGAGCTTCTTTTTTCTCAAGAATAATCCAGTTAGCTAGGCGGCAGGATCGAGTGGAAACACTCCTTTTTGGCGTGTGTGACTTGGTTGTTCTTGATTTCAACATCAGCTCTTAGACAGTACTCCCATCCAAACCCTTCCCAATTTCAAAAGCTCTAGCTTA
Cbren.WS247		Cbren.WS247_478:3964		478		3964		4634		671		20		30		TAAGCCTAAA		TAAGCCTAAATCTATACCTAAGCCGGGGTC
Cbren.WS247		Cbren.WS247_480:107571		480		107571		109592		2022		50		30		GTATTAGCGA		GTATTAGCGAGTCTCCTAATACCTTTTTGG
Cbren.WS247		Cbren.WS247_485:0		485		0		5040		5041		27		160		TTTTTTTGCA		TTTTTTTGCATTGTCCTGGCGGCAGCAGAATCGTTTGAACTGAGTATATTATGAATTGCCAGAGTATTTCTGACCATTTGACATCAATTTTGAGTGTGCGCCACTCAGATTCCAACTTTTAGAAAAATCGAATTTTTTCAGTAGAATCGAAAATTCAAGA
Cbren.WS247		Cbren.WS247_486:18146		486		18146		18370		225		11		10		GTTTCTGGAA		GTTTCTGGAA
Cbren.WS247		Cbren.WS247_491:1208		491		1208		2139		932		62		10		AACTTCTAGA		AACTTCCAGA
Cbren.WS247		Cbren.WS247_494:42419		494		42419		43268		850		42		21		TTTTTATCCG		TTTTTATCCTTTTTACCTCCC
Cbren.WS247		Cbren.WS247_499:3475		499		3475		3688		214		10		21		AAGTTAGGCC		AAGTTAGGCCATCAGTTTAAA
Cbren.WS247		Cbren.WS247_499:7756		499		7756		10225		2470		46		21		AAAGTTAGGC		AAAGTTAGGCCATCAATTTAG
Cbren.WS247		Cbren.WS247_502:22105		502		22105		23385		1281		78		11		TCATGGTGGA		TCATGGTGGAC
Cbren.WS247		Cbren.WS247_513:43932		513		43932		45124		1193		89		12		CTTCGGCTTC		CTTCGGCTTCAC
Cbren.WS247		Cbren.WS247_521:24254		521		24254		24847		594		23		20		CGGCCTAAAT		CGGACTAAATCGGTCCGAAT
Cbren.WS247		Cbren.WS247_521:25744		521		25744		27619		1876		15		117		GTAATTTTTT		GTAATTTTTTTGGTGTTTTATGGTTATTTTATAAAAACGTGCAAGATCATATGAGACAGTTCCGAGTACCAATCAAAAATCTGCGAAATTAAAGGAGACTTCGTTCTTTTTGAAACT
Cbren.WS247		Cbren.WS247_523:701		523		701		1543		843		16		52		AGGTAGCTAT		AGGTAGCTATACGTTGCCATTTTGACAGGTAATGGATTAGGAAGATACCAAT
Cbren.WS247		Cbren.WS247_525:34597		525		34597		34855		259		11		20		AAATCGTGGA		AAATCGTGGACCGAAAAAAA
Cbren.WS247		Cbren.WS247_525:48405		525		48405		54031		5627		176		20		CAAACACTCG		CAAACACTCGGTCATTCGGT
Cbren.WS247		Cbren.WS247_532:7780		532		7780		8080		301		20		19		CCAGAAACTT		CTAGAAACTTCCAGAGCTC
Cbren.WS247		Cbren.WS247_532:45914		532		45914		46310		397		26		10		AACTTCTAGA		AACTTCTAGA
Cbren.WS247		Cbren.WS247_532:48379		532		48379		48515		137		11		12		GGCTCAGGCT		GGCTCAGGCTCA
Cbren.WS247		Cbren.WS247_535:21689		535		21689		22284		596		34		15		GGCCTGGTCC		GGCCTGATCCGGTCC
Cbren.WS247		Cbren.WS247_535:25007		535		25007		25690		684		27		20		GCCTGGTCCG		GCCTGGTCCGATCCGGTCTG
Cbren.WS247		Cbren.WS247_537:14819		537		14819		15565		747		14		12		TCCGCTTCCG		TCCGCTTCCGCT
Cbren.WS247		Cbren.WS247_541:23722		541		23722		24185		464		18		15		CATTTCGAAA		CATTTCGAAATCGGA
Cbren.WS247		Cbren.WS247_543:45016		543		45016		45489		474		22		10		TCTGGAAGTT		TCTAGAAGTT
Cbren.WS247		Cbren.WS247_545:33747		545		33747		34138		392		25		10		TCTGGAAGTT		TCTAGAAGTT
Cbren.WS247		Cbren.WS247_546:15436		546		15436		15925		490		31		10		CTGGAAGTTT		CTAGAAGTTT
Cbren.WS247		Cbren.WS247_550:10580		550		10580		10858		279		17		16		GATAGACAGA		GATAGACAGATAGACA
Cbren.WS247		Cbren.WS247_550:42223		550		42223		42755		533		16		29		TTTCTAGGCC		TTTCTAGGCCACCGAATCAAAATTTTTAG
Cbren.WS247		Cbren.WS247_550:43481		550		43481		45227		1747		18		29		TGGCCTAGAA		TGGCCTAGAAACCCAAATTGTTGATTTGA
Cbren.WS247		Cbren.WS247_551:13869		551		13869		14471		603		38		10		AACTTCCAGA		AACTTCTAGA
Cbren.WS247		Cbren.WS247_551:32706		551		32706		32949		244		11		15		GGTCCCCGAT		GGTCCCCTATTTTTG
Cbren.WS247		Cbren.WS247_551:47615		551		47615		47959		345		14		30		AAATCGGGGA		AAATCGGGGACCGAAAAATAGCGGCACGAA
Cbren.WS247		Cbren.WS247_551:52383		551		52383		52623		241		15		15		AAAATCGGGG		AAAATCGGAGACCGA
Cbren.WS247		Cbren.WS247_551:52696		551		52696		54491		1796		12		30		TCCCCGATTT		TCCCCGATTTTTCGGGCCGCGATTTTTCGG
Cbren.WS247		Cbren.WS247_553:250		553		250		736		487		14		28		CGGACATACA		CGGACATACAGACACACAGATGGACATC
Cbren.WS247		Cbren.WS247_554:11459		554		11459		12020		562		16		12		TCCGCTTCCG		TCCGCTTCCGCT
Cbren.WS247		Cbren.WS247_554:40799		554		40799		41514		716		26		27		TTTGGCGGGA		TTTGGCGGGAATTCAAATTTCGAAAAT
Cbren.WS247		Cbren.WS247_554:40758		554		40758		43025		2268		26		27		AATTTTGAAA		AATTTTGAAAATTTTGGCGGGAATTCA
Cbren.WS247		Cbren.WS247_555:28959		555		28959		30254		1296		14		28		AAATTTTGAA		AAATTTTGAAAATTCGAATTTCCGCCAA
Cbren.WS247		Cbren.WS247_557:10		557		10		1926		1917		11		174		CATTAGAAGC		CATTAGAAGCTCAAACTTTTTCAGGGCGGACAGAAATAGTCCAAAATCCTAAAATATCAGGTAGAAAATAGTCATATTTTTGGATTTTTGACTAAAAAATTAATTTTTCAATCGAGAATGCAGCACAAAGTGATGAACTACAACGTATTGAAACAAATTATCACAAGTCTGGAC
Cbren.WS247		Cbren.WS247_559:18251		559		18251		18674		424		14		23		GCCTAAAAAG		GCCTAAAAAGGCCTAGTCTGCAA
Cbren.WS247		Cbren.WS247_561:29667		561		29667		30761		1095		21		52		TGTCAAAATG		TGTCAAAATGCCAACAGGTAGCTATACGTTGCCATCTTCCTAATCCATTACC
Cbren.WS247		Cbren.WS247_563:55035		563		55035		55269		235		14		16		TGAGAGCCTG		TGAGAGCCTGAGAGCA
Cbren.WS247		Cbren.WS247_563:69478		563		69478		70021		544		15		16		TGTCTGTATG		TGTTTGTATGTCCGGA
Cbren.WS247		Cbren.WS247_564:25197		564		25197		25407		211		13		15		AAAATCGGGG		AAAATCGGAGACCGA
Cbren.WS247		Cbren.WS247_564:29416		564		29416		29850		435		29		10		TTCTAGAAGT		TTCTAGAAGT
Cbren.WS247		Cbren.WS247_564:56273		564		56273		56566		294		13		15		AAATCGGGGA		AAATCGGGGACCGAA
Cbren.WS247		Cbren.WS247_568:2		568		2		199		198		11		17		TCCAAATGTC		TCCAAATGTCCGGATTG
Cbren.WS247		Cbren.WS247_568:20902		568		20902		22048		1147		15		18		GGGTATGGGA		GGGTATGGGAATTATTTT
Cbren.WS247		Cbren.WS247_570:75501		570		75501		77594		2094		18		103		TTGGATGCCC		TTGGATGCCCAACCACCGCGATCTGTCAGGCAACGTGCTTCGGAAGGTCACTGGATCTATCTTGTCAGAGATCCTTGATCGAAAGAGCACACGTGCGGACCGG
Cbren.WS247		Cbren.WS247_577:22995		577		22995		23493		499		35		10		CCAGAAACTT		CTAGAAACTT
Cbren.WS247		Cbren.WS247_578:17417		578		17417		17747		331		16		20		AGTTAGGCCA		AGTTAGGCCATTTTCTGAAA
Cbren.WS247		Cbren.WS247_578:38427		578		38427		38999		573		27		20		CCTAACTTTT		CCTAACTTTTCGAAATATGG
Cbren.WS247		Cbren.WS247_578:39445		578		39445		39755		311		14		20		TTAGGCCATA		TTAGGCCATATTTCGAAAAG
Cbren.WS247		Cbren.WS247_581:27469		581		27469		29213		1745		23		22		ATTTTGGCCT		ATTTTGGCGTTAAAATTCTCCT
Cbren.WS247		Cbren.WS247_581:52445		581		52445		52628		184		10		17		CTCATTGACT		CTCATTGACTACATTTA
Cbren.WS247		Cbren.WS247_585:13482		585		13482		15602		2121		44		10		AGGCTGTCTT		AGGCTGTCTA
Cbren.WS247		Cbren.WS247_585:20373		585		20373		21005		633		30		10		TCTGGAAGTT		TCTAGAAGTT
Cbren.WS247		Cbren.WS247_585:23526		585		23526		24143		618		20		10		AGCCTAAGAC		AGCCTTAGAC
Cbren.WS247		Cbren.WS247_586:4471		586		4471		5003		533		18		33		CTATTTTCTC		CTATTTTCTCAAGCGCTACTGGGTGTTCGACTG
Cbren.WS247		Cbren.WS247_587:47589		587		47589		48142		554		31		11		AGGCTTAGGC		AGGGTTAGGCG
Cbren.WS247		Cbren.WS247_587:55963		587		55963		56463		501		21		19		GCCTAAACCT		GCCTAAACCCAAGGGTAAG
Cbren.WS247		Cbren.WS247_588:29941		588		29941		30476		536		16		16		CAGATAGACA		CAGATAGACAGATAGA
Cbren.WS247		Cbren.WS247_588:37080		588		37080		37453		374		10		40		GGATGTCCAG		GGATGTCCGGATGTCCAGGAATCTGTCTGTCTGTACTCCA
Cbren.WS247		Cbren.WS247_595:52272		595		52272		53900		1629		14		20		TTCAGAGCTG		TTCAGAGCTGTTTAGGGCAT
Cbren.WS247		Cbren.WS247_597:7230		597		7230		7433		204		10		21		CAAATTTTTT		CAAATTTTTTTCGGGATTTTT
Cbren.WS247		Cbren.WS247_604:7125		604		7125		7330		206		13		15		CCGAAAAATC		CCGAAAAATAGCGGC
Cbren.WS247		Cbren.WS247_604:8728		604		8728		8918		191		11		15		GATTTTTCGG		GATTTTTCGGTCCCC
Cbren.WS247		Cbren.WS247_608:22803		608		22803		23089		287		18		12		GCAGAAGCAG		GCAGCAGCAGAA
Cbren.WS247		Cbren.WS247_609:10800		609		10800		11631		832		40		10		AAAGCCTTAG		ACAGCCTTAG
Cbren.WS247		Cbren.WS247_610:25259		610		25259		25629		371		17		20		GGCCTAACTT		GGCCTAACTTTTCAAAATAT
Cbren.WS247		Cbren.WS247_611:19407		611		19407		19817		411		20		20		AAAGTTAGGC		AAAGTTAGGCCATATTTCGA
Cbren.WS247		Cbren.WS247_611:29826		611		29826		30076		251		12		20		AAAGTTAGGC		AAAGTTAGGCCATATTTTGA
Cbren.WS247		Cbren.WS247_611:45348		611		45348		46177		830		32		19		GGCCGATTTG		GGCCGATTTAGACCGAATA
Cbren.WS247		Cbren.WS247_615:43524		615		43524		44061		538		19		28		TTTGAATTCC		TTTGAATTCCCGCCAAAAATTTTGAAAG
Cbren.WS247		Cbren.WS247_617:43469		617		43469		44120		652		32		20		GGCCTAACTT		GGCTTAACTTTTCGAAATAT
Cbren.WS247		Cbren.WS247_618:33		618		33		1027		995		46		20		TGAAATTTGT		TGAAATTTGTGCCTCAAATC
Cbren.WS247		Cbren.WS247_618:10870		618		10870		11668		799		32		25		ATTAGGTCAT		ATTAGGTCATGACCTAGAGAAGAAA
Cbren.WS247		Cbren.WS247_618:23074		618		23074		28228		5155		51		28		AATTCAAAAA		AATTCAAAAATTCTAAAAATTTGGCGGG
Cbren.WS247		Cbren.WS247_618:50570		618		50570		52201		1632		22		22		TAGAGATTTT		AGAGATTTTTGCGCCTCAAAAT
Cbren.WS247		Cbren.WS247_619:51412		619		51412		51701		290		13		20		AAAATCACGG		AAAATCACGGTCCCAAAAAT
Cbren.WS247		Cbren.WS247_620:362		620		362		1042		681		34		10		ATGGTCTAGA		ATGGTCTAGA
Cbren.WS247		Cbren.WS247_620:24657		620		24657		25250		594		14		27		AAGTCCGATC		AAGTCCGATCCGGTCTATTTCGTCCCA
Cbren.WS247		Cbren.WS247_620:25934		620		25934		26644		711		31		20		AAAAGTTAGG		AAAAGTTAGGCCATATTTTA
Cbren.WS247		Cbren.WS247_620:29090		620		29090		30200		1111		50		20		GAAAAGTTAG		GAAAAGTTAGGCCATATTTT
Cbren.WS247		Cbren.WS247_620:35309		620		35309		36077		769		37		20		TTAGGCCATA		TTAGGCCATATTTTGAAAAG
Cbren.WS247		Cbren.WS247_622:8179		622		8179		8879		701		31		20		GCCGGGCCTA		GCGGGCCTATGCCGAAGCTG
Cbren.WS247		Cbren.WS247_626:10541		626		10541		10716		176		10		15		CCGAAAAATC		CCGAAAAATCGGGGA
Cbren.WS247		Cbren.WS247_626:11919		626		11919		12173		255		13		15		GGTCCCCGAT		GGTCCCCGATATTTG
Cbren.WS247		Cbren.WS247_626:22218		626		22218		24384		2167		19		18		AGGCTAGTCA		AGGCTAGTCAGGTTAGTC
Cbren.WS247		Cbren.WS247_626:33124		626		33124		33378		255		18		12		TCTATCTGTC		TCTATCTGACTG
Cbren.WS247		Cbren.WS247_628:2163		628		2163		4093		1931		12		160		GCCAGGACAA		GCCAGGACAATGCAAAAAAATCTTGAATTTTCGAATCAACTGAAAAAATTCGATTTTTCTAAAAGTTGGAATCTGAGTGGGGCACACTCAAAATTGATGTCAAATGGTCAGAAATACTCTGGCAATTCATAATGTGCACAGTTCAAACGATTCTGCTGCC
Cbren.WS247		Cbren.WS247_630:44498		630		44498		45081		584		30		17		AAATTTCAAA		AAATTTCAAAACTTTTT
Cbren.WS247		Cbren.WS247_631:20090		631		20090		22946		2857		67		10		GGTCTGGTCC		GGTCTGGTCC
Cbren.WS247		Cbren.WS247_637:0		637		0		788		789		57		10		TCTGGAAGTT		TCTAGAAGTT
Cbren.WS247		Cbren.WS247_646:50845		646		50845		51757		913		23		41		AGAAAATTTC		AGAAAATTTCAACGGTTACTTAGGAAATTTTCCGGGTTCCC
Cbren.WS247		Cbren.WS247_651:10819		651		10819		11292		474		22		15		ATCGGGGACC		ATCGGGGACCGAAAA
Cbren.WS247		Cbren.WS247_651:12487		651		12487		12747		261		12		15		CCCCGATTTT		CCCCGATTTTTCGGT
Cbren.WS247		Cbren.WS247_652:11996		652		11996		12303		308		16		15		TACTGTAGCT		TACTGTAGCTAAGAT
Cbren.WS247		Cbren.WS247_653:13		653		13		779		767		34		21		TCGGATACCA		TCGGATACCATAGGTGGAAGA
Cbren.WS247		Cbren.WS247_653:3561		653		3561		3820		260		11		20		TCGGTCCACG		TCGGTCCACGATTTTTTTTC
Cbren.WS247		Cbren.WS247_654:7102		654		7102		7694		593		19		18		GCTAGTCAGG		GCTAGTCAGGCTGATCAG
Cbren.WS247		Cbren.WS247_655:21194		655		21194		21725		532		19		11		TTTTCAGATT		TTTTCAGATTG
Cbren.WS247		Cbren.WS247_657:23733		657		23733		24093		361		11		20		TTTGATCTAC		TTTGATCTACCAGCCTATGT
Cbren.WS247		Cbren.WS247_657:26260		657		26260		26779		520		22		19		GTTGAGTCTA		GTGAGTCTAAGGAATAGCA
Cbren.WS247		Cbren.WS247_657:38344		657		38344		38738		395		11		32		GAAACCGCGA		GAAACCGCGACATTTCGTAACCGAGACATTCC
Cbren.WS247		Cbren.WS247_657:45401		657		45401		47258		1858		18		10		ACGGCCTTCC		ACGGCCTTCC
Cbren.WS247		Cbren.WS247_660:32		660		32		738		707		57		12		CTAAGCCTAA		CTAAGCCTAAGC
Cbren.WS247		Cbren.WS247_666:5898		666		5898		6900		1003		59		10		GGACCAGACC		GGCCAGACCA
Cbren.WS247		Cbren.WS247_669:38949		669		38949		39243		295		18		10		CCAGAAACTT		CTAGAAACTT
Cbren.WS247		Cbren.WS247_669:39311		669		39311		39847		537		18		28		GGGAATTCAA		GGGAATTCAAATTTTCAAAATTTCTGAT
Cbren.WS247		Cbren.WS247_672:2		672		2		152		151		12		11		GGCTTAGGCT		GGCTTAGGCTA
Cbren.WS247		Cbren.WS247_678:10110		678		10110		10630		521		30		17		CAAAGTTGGG		CAAAGTTGGGTGATTGA
Cbren.WS247		Cbren.WS247_679:6988		679		6988		7813		826		26		29		TTTGAATTCC		TTTAAATTCCCGCCAAAATTTTTTGAAAA
Cbren.WS247		Cbren.WS247_680:46573		680		46573		46902		330		11		29		AAGTGCCGCT		AAGTGCCGCTTCCAGGCGTCATGATCCAA
Cbren.WS247		Cbren.WS247_683:1410		683		1410		1860		451		20		20		AAAAGTTAGG		AAAAGTTAGGCCATATTTCG
Cbren.WS247		Cbren.WS247_683:41218		683		41218		41809		592		29		20		TGGCCTAACT		TGGCTTAACTTTTTGAAATA
Cbren.WS247		Cbren.WS247_687:37025		687		37025		38475		1451		65		11		AGACCTTAGA		AGACCTCAGAC
Cbren.WS247		Cbren.WS247_687:41714		687		41714		44032		2319		20		22		GAGCCCAAAT		GAGCCCAAATTCAAGCTTTTTT
Cbren.WS247		Cbren.WS247_687:70233		687		70233		70672		440		37		11		CAGGCTTAGG		CAGGCTTAGGC
Cbren.WS247		Cbren.WS247_687:71697		687		71697		73417		1721		53		10		TCTAGGCTTG		TCTAGGCTTG
Cbren.WS247		Cbren.WS247_691:14067		691		14067		14880		814		54		10		AGTTTCTGGA		AGTTTCTAGA
Cbren.WS247		Cbren.WS247_692:27		692		27		738		712		28		26		AATTTTTTTT		AATTTTTTTTTACTAGGTCATGACCC
Cbren.WS247		Cbren.WS247_694:14067		694		14067		16957		2891		18		169		CTCACAAACG		CTCACAAACGTCTTGTTCTTCTGTTGCAGCCGGGAATGCAAAAATCAAGATATACGTGTAGTAAAGGCAGCCAGCAAACAGGAATGTGGTTTATAGTTTCGATATCGGTCTACAGAGGCTATAACGATTCCGACACGGACTGTGAAGCAAATTAAACACCATCCGAGCC
Cbren.WS247		Cbren.WS247_709:19140		709		19140		21814		2675		94		29		GCAATCGTGG		GCAGTCGTGGGAAAATAAAATGCCCAGAG
Cbren.WS247		Cbren.WS247_709:21831		709		21831		23897		2067		11		160		TTCTGACCAT		TTCTGACCATTTGACATCAATTTTGAGTGTGCGCCACTCAGATTCCAACTTTTAGAAAAATCGAATTTTTTCAGTAGAATCGAAAATTCAAGATTTTTTTGCATTGTCCTGGCGACTTCTGGGATGTTAGAATCGACCATATCCTGCATTGCTAGACTAA
Cbren.WS247		Cbren.WS247_712:16710		712		16710		17419		710		22		22		TTCTAGGCCA		TTCTAGGCCACTTTTTAGAGGT
Cbren.WS247		Cbren.WS247_712:25902		712		25902		26212		311		20		16		CAGACAGGCA		CAGACAGGCAGACAGG
Cbren.WS247		Cbren.WS247_713:16317		713		16317		18002		1686		13		14		TCAACTGCTA		TAACTGCTAGTGTC
Cbren.WS247		Cbren.WS247_716:0		716		0		596		597		29		20		CAAATTTCAG		CAAATTTCAGATTTGAGGCA
Cbren.WS247		Cbren.WS247_721:17		721		17		334		318		14		22		ATGTAGCTAC		ATGTAGCTACATGTAGAGGGAA
Cbren.WS247		Cbren.WS247_722:17		722		17		1082		1066		40		24		TACACACTTT		TACACACTTTTTATTCAAGAGGAC
Cbren.WS247		Cbren.WS247_728:2215		728		2215		2423		209		13		10		TTCTAGAAAC		TTCTAGAAAG
Cbren.WS247		Cbren.WS247_729:7308		729		7308		7498		191		12		18		AGCCTGAGGA		AGCCTGAGGAGCCTGGGG
Cbren.WS247		Cbren.WS247_734:20256		734		20256		20667		412		34		10		TCTGGAAGTT		TCTAGAAGTT
Cbren.WS247		Cbren.WS247_735:5		735		5		1523		1519		10		96		TCGACCTGGC		TCGACCTGGCGGTTGAGCTGAGATCTACAACTGTACCTCATCCCCCCCCCCCTTTAGGGCGGTTGTATTCTCTTCTTGGCCATGGGTTGATGCATT
Cbren.WS247		Cbren.WS247_743:18047		743		18047		19830		1784		28		10		AGACCAGCCT		GACCAGCCTA
Cbren.WS247		Cbren.WS247_744:1184		744		1184		1900		717		24		22		TTTTTGAGCT		TTTTTGAGCTAAAAATTATAGT
Cbren.WS247		Cbren.WS247_751:173		751		173		12074		11902		54		169		CATTCCTGTT		CATTCCTGTTTGCTGGTTGCCTGTACTACACGTATATCTTGATTTTTGCATTCCCAGCTGCAACCGAAGAACAAGACGTTTGTGAGGGCTTGGATGGTGTTTAAATTGCTTCAAAGACCGTGTCGGAATCGTGATTACCTTTGTAGACCGATATCGAAACTATAAACCA
Cbren.WS247		Cbren.WS247_755:2		755		2		337		336		20		10		AGAAACTTCC		AGAAACTTCG
Cbren.WS247		Cbren.WS247_755:21920		755		21920		22294		375		10		28		CATCCGGACA		CATCCGGACATACAGACACACAGATGGA
Cbren.WS247		Cbren.WS247_759:9713		759		9713		10240		528		15		15		CGAAAAATTT		CGAAAAATTTTTTTT
Cbren.WS247		Cbren.WS247_766:230		766		230		891		662		10		65		GTCGCAGCTA		GTCGCAGCTATACTCTACCCCGGCTGCGTGGCGAAGTGGTAACACCCCGAGGTTCGAACCTACTA
Cbren.WS247		Cbren.WS247_778:2101		778		2101		2421		321		14		22		TTTCTAGGTC		TTTCTAGGTCATGACCTAATTT
Cbren.WS247		Cbren.WS247_784:6960		784		6960		8796		1837		22		16		TCCAGATGTC		TCCAGATGTTCGGATG
Cbren.WS247		Cbren.WS247_785:12056		785		12056		12290		235		11		15		GGTCCCCGAT		GGTCCCCGATTTTTC
Cbren.WS247		Cbren.WS247_786:832		786		832		1652		821		27		30		GACTTCCTTA		GACTTCCTTAATACATGGAGATGTATTAGT
Cbren.WS247		Cbren.WS247_786:5781		786		5781		6691		911		30		30		AATACATGCA		AATACATGCAGATGTATTAGTGACTTCCTT
Cbren.WS247		Cbren.WS247_787:304		787		304		3077		2774		45		27		CCTATGTTAT		CCTATGTTATAACTAATCTGGTGTTAC
Cbren.WS247		Cbren.WS247_790:6963		790		6963		7256		294		13		30		ATCGGGGACC		ATCGGGGACCGAAAAATCGTGGCCCGAAAA
Cbren.WS247		Cbren.WS247_800:4641		800		4641		5362		722		37		16		ACAGACATAC		ACAGACATACAGACAT
Cbren.WS247		Cbren.WS247_802:0		802		0		910		911		60		15		GGACATTTCC		GGACATTTCCCTGTG
Cbren.WS247		Cbren.WS247_802:1097		802		1097		2127		1031		67		15		AAATGTCCCA		AAATGTCCCACAGGG
Cbren.WS247		Cbren.WS247_811:8877		811		8877		10470		1594		63		16		CTCTCAGGCT		CTCTCAAGCTCTCAGG
Cbren.WS247		Cbren.WS247_815:11418		815		11418		12163		746		22		28		GAATTTTCAA		GAATTTTCAAATTCCCGCCAAAATTTTC
Cbren.WS247		Cbren.WS247_818:0		818		0		3551		3552		13		169		TTGTAGACCG		TTGTAGACCGATATCGAAACTATAAACCACATTCCTGTTTGCTGGCTGCCTGTACTACACGTATATCTTGATTTTTGCATTCCCGGCTGCAACAGAAGAACAAGACGTTTGTGAGGGCTCGGATGGTGTTTAAATTGCTTCACAGACCGTGTCGGAATCGTGATAACCT
Cbren.WS247		Cbren.WS247_818:47810		818		47810		49582		1773		10		169		TTAAATTGCT		TTAAATTGCTTCAAAGACCGTGTCGGAATCGTGATAACCGTTGTAGACCGATATCGAAACTATAAACCACATTCCTGTTTGCTGGCTGCCTGTACTACACGTATATCTTGATTTTTGCATTCCCGGCTGCAACAGAAGAACAAGACGTTTGTGAGGGTTCGGATGGTGT
Cbren.WS247		Cbren.WS247_820:23817		820		23817		24839		1023		35		28		GGATGTCTGT		GGATGTCTGTTAGAATATCTGAATATCC
Cbren.WS247		Cbren.WS247_823:3		823		3		981		979		53		18		TTTCTGAGGC		TTTCTGAGGCCGATATCT
Cbren.WS247		Cbren.WS247_823:1002		823		1002		3321		2320		108		17		AATCCGGACA		AATCCGGACATTCGGAC
Cbren.WS247		Cbren.WS247_828:48		828		48		678		631		10		62		TTGCTAACAG		TTGCTAACAGACTACAGGCTCTAGACTTCTGTCTCTAGTCGTAGGTCTTCATATTGGATAAT
Cbren.WS247		Cbren.WS247_833:12232		833		12232		13419		1188		19		62		TAGTCGTAGG		TAGTCGTAGGTCTTCATAATGGTTGCCTTTCTAACAGACTACAGGCTCTAGACTTCTGTCTC
Cbren.WS247		Cbren.WS247_838:79		838		79		8079		8001		139		52		AACGTATAGC		AACGTATAGCTACCTGCTGCCATTTACCCAGGTAATGGATTAGGGAAAGGGC
Cbren.WS247		Cbren.WS247_842:0		842		0		2451		2452		12		174		TTTTCAGGGC		TTTTCAGGGCGGACAGAAATCGACCAAAACAAAAAATTGTCAGGATGAGAGTGGTCATATACGGGGATTTTTGACTTTTTTTTGCGTTTCTCAATCAAGAATACAGCACGAAATGATAATCTACAACGTATTAAAACAAATTAACACTTTTCTGGACCATTAGAAGCTCAAACT
Cbren.WS247		Cbren.WS247_845:0		845		0		5233		5234		22		174		CAGCACGAAA		CAGCACGAAATGATGAACTACAACGTATTGAAACAAATTAACACTTTTCTGGACCAGTAGAAGCTCAAACTTTTTCAGGGCGGACAGAAATAGACGAAAATCCAAAAATATTAGGATGAAAAGGGTCATATTTTTGGACTATTGACTAAAATATGCGTTTCTTAATGGAGAATA
Cbren.WS247		Cbren.WS247_845:11781		845		11781		12267		487		17		28		ATTTTGGCGG		ATTTTGGCGGGATTTCAAATTTTGAATC
Cbren.WS247		Cbren.WS247_853:2		853		2		624		623		12		51		GATCTGCTTC		GATCTGCTTCTTCGGAAGCTACGTCGTTCATAACTTTACCCCTTTAGGACT
Cbren.WS247		Cbren.WS247_853:7419		853		7419		8326		908		13		69		AAGTTCTCGA		AAGTTCTCGAATCTGGCACTTGTGATCTGCTGACGAAGAAGACATCCACCACTTGCCTTCCGAAAGCAA
Cbren.WS247		Cbren.WS247_855:16032		855		16032		16306		275		17		11		AGGCTTAGGC		AGGCTTAGGCC
Cbren.WS247		Cbren.WS247_860:9733		860		9733		10358		626		36		10		TCTGGAAGTT		TCTAGAAGTT
Cbren.WS247		Cbren.WS247_863:6346		863		6346		10932		4587		23		160		TTCCAACTTT		TTCCAACTTTTAGAAAAATCAAATATTTTCAGTAAAGTCGAAATTTGAAGCTATTTTTCCATTGGCCTGGCGACTTCTAGGATGTTAGGATTGATCATTTTCTGCATTGCTAGGTTAATTCTGACCACTTGACACCAATTCCAAGAGCGCCCCACCCAGA
Cbren.WS247		Cbren.WS247_870:1644		870		1644		2350		707		47		12		CAGACAGGCA		CAGACAGACAGG
Cbren.WS247		Cbren.WS247_870:14341		870		14341		15116		776		24		21		TTAGCTCAAA		TTAGCTCAAAACTCACCTATT
Cbren.WS247		Cbren.WS247_873:23314		873		23314		23613		300		12		24		AAATTAGGTC		AAATTAGGTCATGACCTTTAAAAA
Cbren.WS247		Cbren.WS247_876:8069		876		8069		10115		2047		23		22		CCCTATTTTT		CCTTATTTTTCGGCTCTAAAAA
Cbren.WS247		Cbren.WS247_879:18		879		18		441		424		14		29		CTAATACCTT		CTAATACCTTTTTGGGTATCAAGAACTTG
Cbren.WS247		Cbren.WS247_888:7556		888		7556		7849		294		12		30		ATCGGGGACC		ATCGGGGACCGAAATATCGTGGCCCGAAAA
Cbren.WS247		Cbren.WS247_888:13751		888		13751		14787		1037		16		16		TGTATGTCTG		TGTATGTCTGTTCATC
Cbren.WS247		Cbren.WS247_889:16137		889		16137		16376		240		11		20		GGTCCTCGAT		GGTCCTCGATTATTTATTTC
Cbren.WS247		Cbren.WS247_892:11150		892		11150		11762		613		29		20		GTTTCTGGAA		GTTTCTGGAATTTTCTAGAA
Cbren.WS247		Cbren.WS247_895:2208		895		2208		2602		395		24		11		AGCCTTAAAA		AGCCTTCAAAT
Cbren.WS247		Cbren.WS247_896:3358		896		3358		4108		751		26		20		GCCTGACAGA		GCCTGACAGACCTGAGGACA
Cbren.WS247		Cbren.WS247_896:4534		896		4534		4823		290		14		18		AAAATTCTGA		AAAATTCTGAAAATTCCA
Cbren.WS247		Cbren.WS247_896:11351		896		11351		12679		1329		30		18		AATTCTGAAA		AATTCTGAAAATTCCAAA
Cbren.WS247		Cbren.WS247_896:15029		896		15029		15587		559		26		27		GAATTTTCGG		GAATTTTCGGAATTTCCAGAATTTCCA
Cbren.WS247		Cbren.WS247_896:16024		896		16024		16393		370		25		27		AAATTCTGAA		AAATTCCGAAAATTCTGAAAATTCCGA
Cbren.WS247		Cbren.WS247_896:20781		896		20781		21324		544		19		18		GAAAATTCTG		GAAAATTCCGAAAAATCC
Cbren.WS247		Cbren.WS247_896:21914		896		21914		23654		1741		16		18		AATTTTCAGA		AATTTTCAGAATTTTCCG
Cbren.WS247		Cbren.WS247_900:1688		900		1688		2159		472		22		20		AATATGGCCT		AATACGGCCTAACTTTCCAA
Cbren.WS247		Cbren.WS247_900:10885		900		10885		11175		291		13		20		AGGCCATATT		AGGCCGTATTTTGAAAAGTT
Cbren.WS247		Cbren.WS247_900:12395		900		12395		12657		263		18		14		GGTAAATCGG		GGTAAATCGGAAAT
Cbren.WS247		Cbren.WS247_900:12692		900		12692		13115		424		14		24		TTAGGTCATG		TTAGGTCATGACCTAGAAAAAGAA
Cbren.WS247		Cbren.WS247_908:11659		908		11659		12307		649		42		10		AGTTTCTGGA		AGTTTCTAGA
Cbren.WS247		Cbren.WS247_909:9385		909		9385		14212		4828		70		52		TACCTGTCAA		TACCTGTCAAAATGGCAGCAGGTAGCTATACGTTGCGATTTTCCTAATCAAT
Cbren.WS247		Cbren.WS247_918:3899		918		3899		7932		4034		24		169		GACGCATTGG		GACGCATTGGACACAATCCGAACCCGCATTAACATCCCATTCTGATGATTCACTTGCAGATGCAAAAATCAAGAGAAATCAGTAGTGCAGGCAGCGATCAGACAGAAATGTCAAATAAAGTTTTGATATCGTTCCACCACAATATGAAAAGATGTAACACGGTTTTTTT
Cbren.WS247		Cbren.WS247_941:12232		941		12232		12506		275		13		15		GGTCCCCGAT		GGTCCCCGATATTTG
Cbren.WS247		Cbren.WS247_941:17250		941		17250		18870		1621		77		20		TTCTTGTGAT		TTCTTGTGATAAATCACAGG
Cbren.WS247		Cbren.WS247_942:9357		942		9357		9571		215		13		16		GTTCTATTTC		GTTCTATTTCGACACA
Cbren.WS247		Cbren.WS247_958:3443		958		3443		4468		1026		32		10		CTTAGACAGC		CTTAGACAGC
Cbren.WS247		Cbren.WS247_958:7381		958		7381		10686		3306		22		10		CTTAGACAGC		CTTCGACAGC
Cbren.WS247		Cbren.WS247_958:11231		958		11231		12413		1183		23		10		AGGCTGTCTA		AGGCTGTCTA
Cbren.WS247		Cbren.WS247_963:10536		963		10536		10934		399		22		10		AGAAACTTCC		AGAAACTTCT
Cbren.WS247		Cbren.WS247_964:5839		964		5839		11544		5706		23		189		TTTCGTCAGG		TTTCGTCAGGAATTATGATGCATTACGCAGCCAATTTGGATCCATTCAGAATGGGAAGTAGACAAGAGGCTTTTCAGGTCAATCAAAAGATAATCCACCGTTTGGATTTCCCAAATTTTACTTTTTTGACCGACACACCGGTCCTAGAAAACAGAGCCTTTCAATAAAAGCAACAACCAACTTCGTCAG
Cbren.WS247		Cbren.WS247_974:14844		974		14844		15490		647		16		28		TTTGAATTCC		TTCGAATTCCCGTCAAAACTTTCCAAAA
Cbren.WS247		Cbren.WS247_974:17331		974		17331		18023		693		34		20		ATCGGCCCAA		ATCGGCGCAAATCGGTTCAA
Cbren.WS247		Cbren.WS247_988:17581		988		17581		18229		649		13		23		TAGAAAAAAA		TAGAAAAAAAATAGGCCATGACC
Cbren.WS247		Cbren.WS247_992:10335		992		10335		10617		283		15		16		GGTTTCGAAA		GGTTTCGAAATGTCTG
Cbren.WS247		Cbren.WS247_993:5957		993		5957		6656		700		10		68		CCCTGCCCCA		CCCTGCCCCAGATTCTGTCTGGGATTATCCGGGGATTTACGCTGAAGACGAGAAACAACTATTCGGTG
Cbren.WS247		Cbren.WS247_1000:2821		1000		2821		4905		2085		22		28		AATTTTTGGC		AATTTTTGGCGGGAATTCAAATTATCAA
Cbren.WS247		Cbren.WS247_1012:10529		1012		10529		13091		2563		39		62		TAACAGACTA		TAACAGACTACAGGCTTTAGACTTCGGTCTCTAGTCGTAGGTCTTTATATTGGTTGCCTTGC
Cbren.WS247		Cbren.WS247_1021:5		1021		5		2954		2950		26		52		ATCCATTACC		ATCCATTACCTGTCAAAATGGCAACGTATAGCTACCTGTTGGCATTTTCCTC
Cbren.WS247		Cbren.WS247_1021:6053		1021		6053		6739		687		13		52		TCAAAATGGC		TCAAAATGGCAGCAGGTAGCTATACGTTGCGATTTTCCTCATCCATTACCTG
Cbren.WS247		Cbren.WS247_1037:8801		1037		8801		9546		746		18		36		CCGAGCCGAC		CCGAGCCGACTACCACCACTGTCCCGACGACTACTA
Cbren.WS247		Cbren.WS247_1037:14795		1037		14795		18280		3486		31		54		TCGGCTCAGT		TCGGCTCAGTGCTGGTGGTTCCCTCCGCTGTTGTCGTTGGGACGGTAGACGTCT
Cbren.WS247		Cbren.WS247_1043:9612		1043		9612		9969		358		26		10		TCTGGAAGTT		TCTGGAAGTT
Cbren.WS247		Cbren.WS247_1048:4		1048		4		743		740		14		52		ACGTTGCCCT		ACGTTGCCCTTTCCCTAATCCATTACCTGGGTAAATGGCAGCAGGTAGCTAT
Cbren.WS247		Cbren.WS247_1048:5047		1048		5047		5629		583		16		19		ATAGCACTTG		ATAGCAGTTGATCATTCCA
Cbren.WS247		Cbren.WS247_1052:2184		1052		2184		3931		1748		23		10		CCTAGACCAG		CCTAGACCAA
Cbren.WS247		Cbren.WS247_1057:3020		1057		3020		3246		227		14		12		TTAGGCTTAG		TTAGGTTTAGGC
Cbren.WS247		Cbren.WS247_1057:5281		1057		5281		6331		1051		21		20		CACCACCCTC		CACCACCCTCTGGCGCCCGT
Cbren.WS247		Cbren.WS247_1066:2		1066		2		814		813		27		30		AAGCGCATAG		AAGCGCATAGATTTTGTGTTTGTGAGTCTA
Cbren.WS247		Cbren.WS247_1067:11173		1067		11173		12697		1525		27		39		AGTCAGATCC		AGTCAGATCCTTTAAGAGGAACAGACAAAATTCTAAAGT
Cbren.WS247		Cbren.WS247_1076:4854		1076		4854		5029		176		15		11		AAATCGTCTA		AAATCGTCTAT
Cbren.WS247		Cbren.WS247_1078:16		1078		16		888		873		21		41		AAGTAACCGT		AAGTAACCGTTGAAATTTTCTGAAAACCCGGAAAATTTCCA
Cbren.WS247		Cbren.WS247_1078:1797		1078		1797		2957		1161		13		41		CTGACGATTG		CTGACGATTGCTCAGTATTGCACCTAAAAACACTCGTTTTT
Cbren.WS247		Cbren.WS247_1078:14771		1078		14771		15355		585		14		41		CCCGGAAAAT		CCCGGAAAATTTCCAAAGTAACCGTGGAAATTTTCTGAGAA
Cbren.WS247		Cbren.WS247_1084:49		1084		49		1633		1585		72		10		ACAGCCTAAG		ACAGCCTTAG
Cbren.WS247		Cbren.WS247_1087:115		1087		115		1594		1480		103		10		AACTTCCAGA		AACTTCTAGA
Cbren.WS247		Cbren.WS247_1108:6148		1108		6148		6884		737		39		10		TTCTAGAAGT		TTCTGGAAGT
Cbren.WS247		Cbren.WS247_1113:5533		1113		5533		6037		505		26		19		CAGCGCAAAT		CAGCGCAAATCGGCCCAGA
Cbren.WS247		Cbren.WS247_1133:31		1133		31		3724		3694		37		86		AACTTTTTCA		AATTTTTCAATCGAGAATACAGCACAAAATGATGAACTACAACGTATTGGATCAAATTATCACAAGTCTGGACCATTAGAAGCTCA
Cbren.WS247		Cbren.WS247_1133:5963		1133		5963		7709		1747		10		174		TTTGACTAAA		TTTGACTAAAAAATCAATTTTTCAATCGAGAATACAGCACAAAGTGATGAACTACAACGTATTGAAACAAATTATCACAAGTCTGGACCATTAGAAGCTCAAACTTTTTCAGGGCGGACAGAAATAGACCAAAATCCTAAATTATCAGGATAAAAAAGGTCATATTTTTGGATT
Cbren.WS247		Cbren.WS247_1136:15030		1136		15030		15552		523		11		19		GAAAGGACAC		GAAAGGACACTTATTTGTT
Cbren.WS247		Cbren.WS247_1138:13077		1138		13077		15198		2122		17		20		AGCCAAAAAT		AGCCAAAAATGAGTTTTCAG
Cbren.WS247		Cbren.WS247_1147:3569		1147		3569		5010		1442		26		19		AATCGGCCCA		AATCGGCCCATACTGTCTA
Cbren.WS247		Cbren.WS247_1147:7397		1147		7397		7693		297		13		19		GGGCCGATTT		GGGCCGATTTAGGAAAAAT
Cbren.WS247		Cbren.WS247_1147:9783		1147		9783		11686		1904		79		19		CAAAATGGGC		CAAAATGGGCCGATTTAGA
Cbren.WS247		Cbren.WS247_1148:5384		1148		5384		7846		2463		42		41		TAACCGTTGA		TAGCCGTTGACATTTTCTGGGAACCCGGAAAATTTCCTAAG
Cbren.WS247		Cbren.WS247_1151:0		1151		0		2809		2810		16		169		AAATCAAGAG		AAATCAAGAGAAATCAGTAGTGCAGGCAGCGAGCAGACAGAAATGTCAAATAAAGTTCTGATATCGTTCCACCACAATATGAAAAGATGTAACACGGTGTTTTAAACGCATTGGACACAATCCGAACCCACATTAACATCCCATTCTGATGATTCACTTGCAGATGCAA
Cbren.WS247		Cbren.WS247_1157:35958		1157		35958		36403		446		29		15		CAGAGGGAAA		CAGAGGGAAATGTCT
Cbren.WS247		Cbren.WS247_1160:13669		1160		13669		14444		776		38		10		GGTCTGGTCC		GGTCTGGTCA
Cbren.WS247		Cbren.WS247_1164:10429		1164		10429		10703		275		11		24		AAAAAGTGTG		AAAAAGTGTGTAGTCCTCGTGAAT
Cbren.WS247		Cbren.WS247_1165:2633		1165		2633		4327		1695		11		174		CTACAACGTA		CTACAACGTATTGAAACAAATTATCACAAGTCTGGACCATTAGAAGCTCAAACTTTTTCAGGGCGGACAGAAATAGACCAAAATACTAAAATATCAGGTAGAAAATAGTCATATTTTTGGATTTTTGACTAGAAAATTTAATTTTCAATCGAGAATACAGCACAAAATGATGAA
Cbren.WS247		Cbren.WS247_1189:1380		1189		1380		1702		323		19		10		GACCGGACCA		GACCGGCCCA
Cbren.WS247		Cbren.WS247_1195:10		1195		10		1363		1354		79		17		ATCCGGACAT		ATCCGGACATTCGGACA
Cbren.WS247		Cbren.WS247_1200:1485		1200		1485		2204		720		12		37		GACACCACCC		GACACCACCCTCTGGCGCCCGTCTCCACCCTCAGCGA
Cbren.WS247		Cbren.WS247_1200:2384		1200		2384		2850		467		15		19		TTGACACTGG		TTGACACTAGATGCAGAAA
Cbren.WS247		Cbren.WS247_1200:2921		1200		2921		3446		526		10		19		AGGGTGGTGT		AGGGTGGTGTCTGGCGCTA
Cbren.WS247		Cbren.WS247_1200:7755		1200		7755		9682		1928		58		31		TTTATTTGAG		TTTATTCGAGTGCAAAGTGAGTTCATATATT
Cbren.WS247		Cbren.WS247_1201:1899		1201		1899		2406		508		20		20		GCTCACTGCC		GCTCACTGCCGCCCCGTTGC
Cbren.WS247		Cbren.WS247_1211:1403		1211		1403		2626		1224		32		20		GGCAAGCTGC		GGCAAGCTGCTTAACTGTTG
Cbren.WS247		Cbren.WS247_1212:8782		1212		8782		9178		397		14		23		TTTCTAGGTC		TTTTAGGTCACCACCTAATTTTA
Cbren.WS247		Cbren.WS247_1214:2471		1214		2471		5822		3352		13		169		GCGAGCAGAC		GCGAGCAGACAGAAATGTCAAATAAAGTTTTTATATCGTTCCACCACAATATGAAAAGATGTAACACGGTGTTTTCAACGCATTGGACACAATCCGAACCCTCATTAACATCCCATTCTGATGATTCACTTGCAGATGCAAAAATCAAGAGAAATCAGTAGTGCAGGCA
Cbren.WS247		Cbren.WS247_1215:5648		1215		5648		6395		748		52		10		ACTTCTAGAA		ACTTCTAGAA
Cbren.WS247		Cbren.WS247_1217:3791		1217		3791		6823		3033		198		29		CAGAGTCACC		AGAGTCACCAGAGTCACCTCAGAGTCAGT
Cbren.WS247		Cbren.WS247_1220:4890		1220		4890		5487		598		39		10		AACTTCCAGA		AACTTCCGGA
Cbren.WS247		Cbren.WS247_1235:1038		1235		1038		1333		296		15		19		TCAAAGGACC		TCAAAGGACCCTATAATTG
Cbren.WS247		Cbren.WS247_1235:10286		1235		10286		11047		762		24		39		TTCTAGAAGT		TTCTAGAAGT
Cbren.WS247		Cbren.WS247_1237:8339		1237		8339		8716		378		21		18		ATTATTTTGG		ATATTTTGGGTGTGGGAA
Cbren.WS247		Cbren.WS247_1252:68		1252		68		5270		5203		30		169		GCATCTGCAA		GCATCTGCAAGTGAATCATCAGAATGGGATGTTAATGTGGGTTCGGATTGTGTCCAATGCGTTAAAAACACCGTGTTGCATCTTTTCATATTGTGGTGGAACGATATCAGAACTTTATTTGACATTTCGGTCTGCTCGTTGCCTGCACTACTGATCTCTCTTGATTTTT
Cbren.WS247		Cbren.WS247_1257:5759		1257		5759		7329		1571		30		52		TAGCTACCTG		TAGCTACCTGTTGCCATTTTAATATGTAATGGATTAGGAAGATGGCAACGTA
Cbren.WS247		Cbren.WS247_1271:13034		1271		13034		13537		504		37		10		AACTTCTAGA		AACTTCTAGA
Cbren.WS247		Cbren.WS247_1286:7750		1286		7750		7956		207		16		10		TCTGGAAGTT		TCTAGAAGTT
Cbren.WS247		Cbren.WS247_1297:927		1297		927		1417		491		26		18		AGGCCGATAT		AGGCCGATATCTTTTCTG
Cbren.WS247		Cbren.WS247_1299:3201		1299		3201		7200		4000		16		174		TAATGGTCCA		TAATGGTCCAGACTTGTGATAATTTGTTTCAATACGTTGTAGTTCATCATTTTGTGCTGCTTTCTCGATTGAAAAATTAATTTTTTAGTCAAAAATCCAAAAATATGACCTTTTTTATCCTGATATTTTAGGATTTTGGTCTATTTCTGTCCGCCCTGAAAAAGTTTGAGCTTC
Cbren.WS247		Cbren.WS247_1302:9		1302		9		265		257		21		12		AGGCTTAGGC		AGGCTTAGGCTT
Cbren.WS247		Cbren.WS247_1302:1518		1302		1518		2328		811		36		22		TCTAGGTCAT		TCTAGGTCATGGCCTAATTCTT
Cbren.WS247		Cbren.WS247_1302:11777		1302		11777		12428		652		29		22		CTAGAAAAAA		CTAGAAAAAATAAGGTCATGAC
Cbren.WS247		Cbren.WS247_1302:12444		1302		12444		12844		401		33		12		GCTTAGGCTT		GCTTGGGCTTAG
Cbren.WS247		Cbren.WS247_1309:0		1309		0		970		971		72		10		AACTTCCAGA		AACTTCCAGA
Cbren.WS247		Cbren.WS247_1309:7695		1309		7695		8515		821		19		22		TACCCGGGTA		ACCCGGGTAGGGACGAGTCGAG
Cbren.WS247		Cbren.WS247_1313:7351		1313		7351		7788		438		29		10		AAAGAGAGAG		AAAGAGAGAG
Cbren.WS247		Cbren.WS247_1317:4253		1317		4253		4831		579		19		12		TCCGCTTCCG		TCCGCTTCCGCT
Cbren.WS247		Cbren.WS247_1318:1871		1318		1871		3879		2009		14		30		AAATCGGGGA		AAATCGGGGACCGAAATATCGCGGCCCGAA
Cbren.WS247		Cbren.WS247_1325:51		1325		51		1476		1426		13		59		CCATAAAAAA		CCATAAAAAACGTCAGAAATATTCGAAAAAGTGACCAAAAATATTTTGGTCATTTTTTT
Cbren.WS247		Cbren.WS247_1339:5130		1339		5130		5372		243		12		15		ATCGGGGACC		ATCGGGGACCGAAAA
Cbren.WS247		Cbren.WS247_1346:321		1346		321		3579		3259		19		174		TGATAATTTG		TGATAATTTGTTTCAATACTATGTAGTTCATCGTTTTGTGCTGCATTCTCGAGTGAAAATTTAATTTTTTAGTCAAAAATCCAAAAATATGACCTTTTTTATCCTGATATTTTAGGATTTTGGTCTATTTCTGTCCGCCCTGAAAAAGTTTGAGCTTCTAATGGTCCAGACTTG
Cbren.WS247		Cbren.WS247_1350:9157		1350		9157		9545		389		14		27		ATGTTATAAC		ATGTTATAACTATTCTGGTGTTACCCT
Cbren.WS247		Cbren.WS247_1355:3600		1355		3600		4421		822		20		41		AGTAACCGTT		AGTAACCGTTGAAATTTTCTAAGAACCCGGAAAATTTCCAA
Cbren.WS247		Cbren.WS247_1356:16297		1356		16297		16627		331		18		18		GGTATGGGAA		GGTATGGGAATTATTTTG
Cbren.WS247		Cbren.WS247_1363:6864		1363		6864		7098		235		10		14		GTAGTTTGTA		GTAGTTTGTAGTTT
Cbren.WS247		Cbren.WS247_1414:8252		1414		8252		10099		1848		21		22		GCTCTAAAAA		GCTCTAAAAACCCTATTTTTGG
Cbren.WS247		Cbren.WS247_1420:261		1420		261		579		319		16		16		TGTCCGGATG		TGTCCGGATGCCTGTA
Cbren.WS247		Cbren.WS247_1429:3655		1429		3655		3953		299		12		24		AGCTACAGTA		AGCTACAGTAATCCTAACTGTTGG
Cbren.WS247		Cbren.WS247_1429:5182		1429		5182		7369		2188		27		22		AAACTACAGT		AAACTACAGTAACCGAGATACA
Cbren.WS247		Cbren.WS247_1435:2765		1435		2765		3040		276		11		22		CTGTAGTTTT		CTGTAGTTTTTTAGTCTGGATA
Cbren.WS247		Cbren.WS247_1436:4639		1436		4639		5154		516		16		28		TCCCGCCAAA		TCCCGCCAAAATTTTCGAATTTCTGAAT
Cbren.WS247		Cbren.WS247_1441:1581		1441		1581		1956		376		13		28		TTGGCGGGAA		TTGGCGGGAATTCGAAATTTAAAAATTT
Cbren.WS247		Cbren.WS247_1442:13414		1442		13414		13883		470		17		21		AAAATCGATT		AAAATCGATTTTTTCGGTATG
Cbren.WS247		Cbren.WS247_1443:3123		1443		3123		3877		755		12		21		ACTGAGGCCC		ACTGAGGCCCTTCAGGCTGGC
Cbren.WS247		Cbren.WS247_1445:8777		1445		8777		10260		1484		43		27		CCGGGCCTTC		CCGGGCCTTCCGGGCCTTCCGGGCCTT
Cbren.WS247		Cbren.WS247_1448:5936		1448		5936		7588		1653		12		32		CAACTGCTAT		CAACTGCTATATTTGGCTCTTCTGCTATAGAC
Cbren.WS247		Cbren.WS247_1454:37		1454		37		4063		4027		27		23		ATCGTAGCGC		ATCGTAGCGCGTCGTTGTTGAGC
Cbren.WS247		Cbren.WS247_1458:87		1458		87		5557		5471		25		160		TTTTTGCATT		TTTTTGCATTGTCCTGGCGGCAGCAGAATCGTTTGAACTGTGCATATTATGCATTGCCAGACTAGTTCTGACCATTTGACATCAATTTTGAGTGTGCCCCGTCCAGATTCCAACTTTTAGAAAAATCGAATTTTTTCAGTAGATTCGAAAATTCAAGATT
Cbren.WS247		Cbren.WS247_1468:5987		1468		5987		6279		293		19		15		AAAAGGGGGC		AAAAGGGGGCCCGAA
Cbren.WS247		Cbren.WS247_1472:8624		1472		8624		9168		545		13		23		TGGCCTAGAA		TGGCCTAGAAATCCAAAAATTGA
Cbren.WS247		Cbren.WS247_1529:1405		1529		1405		1841		437		13		10		TTTTTTTCGG		TTTTTTTCGA
Cbren.WS247		Cbren.WS247_1547:77		1547		77		3487		3411		21		174		TAAAAAATTA		TAAAAAATTAATTTTTCAATCGAGAATACAGCACAAAATGATGAACTACAACGTATTGAAACAAATTATCACAAGTCTGGACCATTAGAAGCTCAAACTTTTTCAGGGCGGACAGAAATAGACCAAAATCCTAAAATATCAGGACAAAAAAGGTCATATTTTTGGATTTTTGAC
Cbren.WS247		Cbren.WS247_1548:1651		1548		1651		4030		2380		48		10		TGTCTAAGGC		TGTCTCAGGC
Cbren.WS247		Cbren.WS247_1556:6375		1556		6375		6984		610		38		15		CAGACCGGAC		CAGACCGGACCGGGT
Cbren.WS247		Cbren.WS247_1607:7377		1607		7377		7879		503		16		36		TCCTGGTGGT		TCCTGGTGGTCCTGGTGGTCCAGATTGTCCGTCGAC
Cbren.WS247		Cbren.WS247_1618:3170		1618		3170		3517		348		11		28		TTTTGGCGGG		TTTTGGCGGGAATTCAAATTTTCAAAAA
Cbren.WS247		Cbren.WS247_1622:10736		1622		10736		11025		290		11		20		TTGTAGAGGC		TTGTAGAGGCTTAGGAAGTG
Cbren.WS247		Cbren.WS247_1626:10707		1626		10707		10947		241		12		19		TTCTAGGCCA		TTCTAGGCCATGGGAGCAA
Cbren.WS247		Cbren.WS247_1646:3		1646		3		8407		8405		76		52		CATTACCTGT		CATTACCTGTCAAAATGGCAGCAGGTAGCTATACGTTGGCATCTTTCTAATC
Cbren.WS247		Cbren.WS247_1648:66		1648		66		3066		3001		41		52		ATACGTTGCC		ATACGTTGCCCTTTCCTAATCCATTTACCTGGGTAAATGGCAGCAGGTAGCT
Cbren.WS247		Cbren.WS247_1656:328		1656		328		4237		3910		13		189		CCTTTCAATA		CCTTTCAATAAAACCAGCAACCAACTTCGTCAGTTTCGTCAGGAATTATGATGCATTACACAGCCAATTTGGACCCATTCAGGATGTGAAATCGACACGAGGTTTATCAGGTCAATCAGAAGATGATCCACCGTTTGGATTTCCCATATTTTACTTTTTTGATCGACACTCCGGCCCTAGAAAACAGAG
Cbren.WS247		Cbren.WS247_1678:1752		1678		1752		2129		378		13		24		GGATTACTGT		GGATTACTGTAGGTCACCTAAATT
Cbren.WS247		Cbren.WS247_1678:14366		1678		14366		14875		510		23		19		AATCGGCCCA		AATCGGCCTATCTTGCCTA
Cbren.WS247		Cbren.WS247_1701:2381		1701		2381		2740		360		16		12		ACAGATAGAC		ACAGACAGACAG
Cbren.WS247		Cbren.WS247_1703:17		1703		17		1712		1696		33		52		GTAAATGGCA		GTAAATGGCAGCAGGTAGCTATACGTTGCCCTTTCCCTAATCCACATCCTGG
Cbren.WS247		Cbren.WS247_1710:7540		1710		7540		7682		143		12		11		ACATTTTCCA		ACATTTTCCAA
Cbren.WS247		Cbren.WS247_1713:3872		1713		3872		4750		879		55		15		CAGCGTTCAA		CAGCGTTCAAAATAG
Cbren.WS247		Cbren.WS247_1726:4141		1726		4141		5743		1603		13		52		CTACCTGCTG		CTACCTGCTGCCATTTACCTAGGTAATGGATTAGGGAAAGGGCAACGTATAG
Cbren.WS247		Cbren.WS247_1733:6774		1733		6774		7204		431		20		20		GCCTAACTTT		GCCTAACTTTTTGAAATAAA
Cbren.WS247		Cbren.WS247_1735:19		1735		19		1190		1172		64		11		GAGTCCACCA		GAGTCCACCAT
Cbren.WS247		Cbren.WS247_1735:3444		1735		3444		6065		2622		147		11		TGGTGGACTC		TGGTGGACTCA
Cbren.WS247		Cbren.WS247_1743:4735		1743		4735		7135		2401		13		151		GTGATGGTCC		GTGATGGTCCAGTAGGAGAAAGTGTTCTTCTCCTTCTAATCGAACTGTTTTTTTGATCTACTGAGAAGAGAACGAAAGAAAAGGTGGACGAGAGGAAGAGTATAAAATTGGAAGTTTGGACGGAAACAGAAAAAAAAATCAATAAAAAGAG
Cbren.WS247		Cbren.WS247_1744:17		1744		17		3784		3768		23		116		TAGCAGAAGA		TAGCAGAAGAAGGACAGACGAAGGCTGTTAGAACCCGAACGAAAGCGACCATCCACCGTGCATAACCGTAGTTAAATATGAGTGGTCCGAACACTTTCATTATGCTCAGGTCTTTA
Cbren.WS247		Cbren.WS247_1748:10		1748		10		1938		1929		11		174		TTTTTAGTCA		TTTTTAGTCAAAAATTCAAAAATATGACCTTTTTTATCCTGATATTTTAGGATTTTGGTCTATTTCTGTCCGCCCTGAAAAAGTTTGAGCTTTTAATGGTCCAGACTTGTGATAATTTGTTTCAATACGTTGTAGTTCATCATTTTGTGCTGCTTTCTCGATTGAAAAATTAAT
Cbren.WS247		Cbren.WS247_1759:10		1759		10		518		509		20		25		CCTAGAAAAA		CCTAGAAAAAAAAATTAGGTCATGA
Cbren.WS247		Cbren.WS247_1759:3311		1759		3311		4560		1250		33		25		TCATGACCTA		TCATGACCTAGAAAAAAAAATTAGG
Cbren.WS247		Cbren.WS247_1760:9808		1760		9808		10330		523		10		19		GTGTCCTTTC		GTGTCCTTTCAACATTTAT
Cbren.WS247		Cbren.WS247_1762:8749		1762		8749		9394		646		36		19		TGGGCCGATT		TGGGCCGATTTAGGCAAAA
Cbren.WS247		Cbren.WS247_1764:14		1764		14		2113		2100		12		174		ATATGACCCT		ATATGACCCTTTTCATCCTAATATTTTCGGATTTTGGTCTATTTCTGTCCGCCCTGAAAAAGTTTGAGCTTCTAATGGTCCAGAAAAGTGTTAATTTGTTTCAATACGTTGTAGTTCATCATTTCGTGCTGTATTCTACATTAAGAAACGCATATTTTAGTCAAAAATCCAAAA
Cbren.WS247		Cbren.WS247_1778:4132		1778		4132		5232		1101		64		10		ACCAGACCGG		ACCAGACCGG
Cbren.WS247		Cbren.WS247_1790:12179		1790		12179		12383		205		11		18		TTTGGGTATG		TTTGGGTATGGGAATTAT
Cbren.WS247		Cbren.WS247_1850:2158		1850		2158		2879		722		39		10		CTGGAAGTTT		CTGGAATTTT
Cbren.WS247		Cbren.WS247_1871:33		1871		33		3406		3374		12		169		TGTTCTTCTG		TGTTCTTCTGTTGCAGCCGGGAATGCAAAAATCAAGATATACGTGTAGTACAGGCAGCCAGCAAACAGGAATGTGGTTTATAGTTTCGATATCGGTCTACAACGGTTGTCACGATTCCGACACGGTCTTTGAAGCAATTTAAACACCATCCGAGCCCTCACAAACGTCT
Cbren.WS247		Cbren.WS247_1879:2436		1879		2436		2905		470		15		14		CGGAAGTCGG		CGGAAGTCGGAAGT
Cbren.WS247		Cbren.WS247_1882:2649		1882		2649		4488		1840		14		28		AATTCAAAAA		AATTCAAAAATTCAAAAATTTTGACGAG
Cbren.WS247		Cbren.WS247_1885:2031		1885		2031		3746		1716		60		29		AGAGGCAATC		AGAGGCAATCGTGGGAAAACAAAATGCCC
Cbren.WS247		Cbren.WS247_1885:3856		1885		3856		6157		2302		13		160		AAGATTTTTT		AAGATTTTTTTGCATTATCCCGGCGACTTCTGGGACGTTAGAATTGACCATATCCTGCATTTCCAGACTAATTCTGACCACTTGACACCAAAATTAAGAGCGCCCCGTCCAGATTCCAACTGTTAGAAAAATCGAATTTTTTCAGTAGATTCGAAAATTC
Cbren.WS247		Cbren.WS247_1908:5999		1908		5999		6386		388		17		21		GAGGGCCCAA		GAGGGCCCAAAAATAAAAATG
Cbren.WS247		Cbren.WS247_1915:0		1915		0		3808		3809		12		169		TGTAGACCGA		TGTAGACCGATATCGAAACTATAAACCACATTCCTGTTTGCTGGCTGCCTGTACTACATGTATATCTTGATTTTTGCATTCCCGGCTGCAACAGAAGAACAAGACGTTTGTGAGGGCTCGGATGGTGTTTAATTTGCTTCACAGACCGTGTCGGAATCGTTATAGCCTC
Cbren.WS247		Cbren.WS247_1921:3446		1921		3446		4075		630		28		20		TGGGACCGTG		TGGGACCGTGATTTTAAATT
Cbren.WS247		Cbren.WS247_1940:18		1940		18		1736		1719		10		169		AAAAATCAAG		AAAAATCAAGAGAAATCAGTAGTGCAGGCAGCGAGCAGACAGAAATGTCAAATAAAGTTTTGATATCGTTCCACCACATTATGAAAAGATGTAACACGGTGTTTTAAACGCATTGGACACAATCCGGACCCTCAATAACATCCCATTCTGATGATTCACTTGCAGATGC
Cbren.WS247		Cbren.WS247_1961:5857		1961		5857		6608		752		23		11		TTATCGATAA		TTATCGATAAA
Cbren.WS247		Cbren.WS247_1964:219		1964		219		3790		3572		17		169		ATGCAAAAAT		ATGCAAAAATCAAGATACACGTGTAGTACAGGCAGCCAGCAAACAGGAATGTGGTTTATAGTTTCGATATCGGTCTACAACGGTTATCACGATTCCGACACTGTCTTTGAAGCAATTAAAACACCATCCGAGCCCTCAAAAACGTCTTGTTCTTCTGTTGCAGCCGGGA
Cbren.WS247		Cbren.WS247_1966:3020		1966		3020		3746		727		12		29		TTGAATTCCC		TTGAATTCCCGCCAAAATTTCATGGAATT
Cbren.WS247		Cbren.WS247_1966:4160		1966		4160		5020		861		25		29		GGCGGGAATT		GGCGGGAATTCACAATTCAATGAAGTCTT
Cbren.WS247		Cbren.WS247_1968:5689		1968		5689		6425		737		19		33		CCAGTCGAAC		CCAGTCGAACAAGCTGTTCCAGTCGAGGAGAAA
Cbren.WS247		Cbren.WS247_1969:19		1969		19		4153		4135		15		169		TGTAGACCGA		TGTAGACCGATATCGAAACTATAAACCACATTCCTGTTTGCTGGCTGCCTTTACTACACGTATATCTTGATTTTTGCATTCCCGGCTGCAACAGAAGAACAAGACGTTTGTGAGGGCTCGGATGGTGTTTAAATTGCTTCAAAGACCGTGTCGGAATCGTGATAGCCGC
Cbren.WS247		Cbren.WS247_1984:0		1984		0		4655		4656		168		16		CGGCCAGATT		CGGCCAGATTTCTTGT
Cbren.WS247		Cbren.WS247_1985:5		1985		5		1575		1571		52		30		GCAGATGTAT		GCAGATGTATTAGCGACTTCCCTAATACAT
Cbren.WS247		Cbren.WS247_1985:4024		1985		4024		4723		700		23		30		GCAGATGTAT		GCAGATGTATTAGCGACTTCCCTAATACAT
Cbren.WS247		Cbren.WS247_1991:3601		1991		3601		3788		188		14		11		TTTTTAGACG		TTTTTAGACGT
Cbren.WS247		Cbren.WS247_2010:708		2010		708		934		227		18		12		GGCTTAGGCT		GGCTTAGGCTTA
Cbren.WS247		Cbren.WS247_2012:123		2012		123		4050		3928		21		166		AACTCTAGCT		AACTCTAGCTTCTTTCCGAGCTTCTTTTTTCCCAAGAATAATCCAGTTAGCTAGGCGGCAGGATCGAGTGGAAACACTCCTTTTTGGCGTATGTGACTTGGTTGTTCTTGATCATTCACCTAAGCTCCCTAACAGTACTCCCATCCAAACTCTCCCCGATTTCAAA
Cbren.WS247		Cbren.WS247_2022:4		2022		4		945		942		64		14		TCAATAATCA		TCGATAATCAATAA
Cbren.WS247		Cbren.WS247_2022:3387		2022		3387		4151		765		25		28		GTCTGCGTGT		GTCTGCGTGTCGGTGTGTCCGGTTGTCC
Cbren.WS247		Cbren.WS247_2023:40		2023		40		1090		1051		20		52		GGCAACGTAT		GGCAACGTATAGCTACCTGCTGCCATTTACCCAGGTAATGGATTAGGGAAAG
Cbren.WS247		Cbren.WS247_2023:3820		2023		3820		4506		687		13		52		ATGGATTAGG		ATGGATTAGGGAAATGGCAACGTATAGCTACCTGCTGGCATTTACCCAGGTT
Cbren.WS247		Cbren.WS247_2025:79		2025		79		2121		2043		13		160		TTTAGAAAAA		TTTAGAAAAATCAAATATTTTCAGTAAAGTCGAAATTTGAAGCAATTTTTCCATTGGCCTGGCGACTTCTAGGATGTTAGGATTGATCATTTTCTGCATTGCTAGAATAATTCTGACCGTTTGACACCAATTCTGAAGGCGCCCCACCCAGATTCCAACT
Cbren.WS247		Cbren.WS247_2059:560		2059		560		2075		1516		11		36		TCCGGATGTC		TCCGGATGTCCGGATGTCTGTCTGTGGGTAGGTTTA
Cbren.WS247		Cbren.WS247_2059:7097		2059		7097		7307		211		10		16		ATACAGACAT		ATACAGACATACAGAT
Cbren.WS247		Cbren.WS247_2064:56		2064		56		2897		2842		12		160		TATTATGAAT		TATTATGAATTGCCAGAGTATTTCTGACCATTTGACATCAATTTTGAGTGTGCGCCACTCAGATTCCAACTTTTAGAAAAATCGAATTTTTTCAGTAGAATCGAAAATTCAAGATTTTTTTGCATTGTCCTGGCGGCAGCAGAATCGTTTGAACTGAGCA
Cbren.WS247		Cbren.WS247_2076:3445		2076		3445		4130		686		15		45		GGTTGTGGTG		GGTTGTGGTGATTGAAGCATCAGAAGTGGAGGTCAATGGTTTCTT
Cbren.WS247		Cbren.WS247_2090:858		2090		858		1765		908		48		18		CCAAAATAAT		CCAAAATAATTCTCATAC
Cbren.WS247		Cbren.WS247_2093:13		2093		13		3523		3511		40		52		ATGGATTAGG		ATGGATTAGGGAAAGGGCAACGTATAGCTACCTGTTGGCATTTACCCTGGTT
Cbren.WS247		Cbren.WS247_2093:5791		2093		5791		6635		845		16		52		ATAGCTACCT		ATAGCTACCTGTTGGCATTTACCCTGGTTATGGATTAGGGAAATGGCAACGA
Cbren.WS247		Cbren.WS247_2095:3		2095		3		379		377		13		18		ATAATTCCCA		ATAATTCCCATACCCAAA
Cbren.WS247		Cbren.WS247_2120:153		2120		153		3254		3102		42		41		TTCAACGGTT		TTCAACGGTTACTTAGGAAATTTTCCGGGTTCCCAGAAAAT
Cbren.WS247		Cbren.WS247_2128:27		2128		27		4011		3985		17		160		AGGACAATGC		AGGACAATGCAAAAAAATCTTGAATTTTTGAATCTACTCAAAAATTTCGATTTTTCTAATAGTTGGAATCTGAGTGGGGCACACTCAAAATTGATGTCAAATGGTCAGAATTACTCTGGCAATTCATAATATGCACAGTTCAAACGATTCTGCTGCCGCC
Cbren.WS247		Cbren.WS247_2159:0		2159		0		3348		3349		11		169		TGCAACAGAA		TGCAACAGAAGAACAAGACGTTTGTGAGGGCTCGGATGGTGTTTAAATTGCTTCAAAGACCGTGTCGGAATCGTGATAACCTTTGTAGACCGATATCGAAACTATAAACCACATTCCTGTTTGCTGGCTGCCTGTACTACACGTATATCTTGATTTTTGCATTCCCGGC
Cbren.WS247		Cbren.WS247_2249:1615		2249		1615		2125		511		25		20		AAAGTTAGGC		AAAGTTAGACCATACTTCAA
Cbren.WS247		Cbren.WS247_2264:41		2264		41		3460		3420		114		16		TCGGCCAGAT		TCGGCCAGATTTCCTC
Cbren.WS247		Cbren.WS247_2265:2596		2265		2596		2855		260		11		21		GCCCTCCATT		GCCCTCCATTTTTATTTTTGG
Cbren.WS247		Cbren.WS247_2268:93		2268		93		1928		1836		44		48		TCCTTCTTGG		TCCTTTTTGGCCTTGGCCTCAGTATCAGCCTTGGTCTTTGCTTCAGCG
Cbren.WS247		Cbren.WS247_2268:1962		2268		1962		2599		638		19		33		TGGAGCAGCT		TGGAGCAGCTCGCTCAATTTGCTTCTCCTCGAC
Cbren.WS247		Cbren.WS247_2288:734		2288		734		1006		273		14		15		ATCGGGGACC		ATCGGAGACCGAAAA
Cbren.WS247		Cbren.WS247_2337:3513		2337		3513		3923		411		14		25		TCCGATCCGG		TCCGATCCGGCCTGTTCTAGTCCGG
Cbren.WS247		Cbren.WS247_2374:50		2374		50		757		708		17		41		GAAAATTTCA		GAAAATTTCAACGGTTACTTTGGAAATTTTCCGGGTTCCCC
Cbren.WS247		Cbren.WS247_2400:3		2400		3		4073		4071		14		174		TTTTTCAGGG		TTTTTCAGGGCGGACAGAAATAGATCAAAATACTAAAATATCAGGTAGAAAATAGTCATATTTTTCGATTTTTGACTAAAAAATTAATTTTTCAATCGAGAATACAGCACAAAATGATGAACTACAACAGATTGAAACAAATTATCACAAGTCTGGACCATTAGAAGCTCAAAC
Cbren.WS247		Cbren.WS247_2434:21		2434		21		537		517		18		27		AGGGGCACAC		AGGGGCACACACTCACTGTCGACTTTT
Cbren.WS247		Cbren.WS247_2434:3562		2434		3562		4829		1268		47		27		AGGGGCACAC		AGGGGCACACACGCACTGTCGATTTTT
Cbren.WS247		Cbren.WS247_2435:9		2435		9		3487		3479		76		33		TTCTCCTCGA		TTCTCTTCGACTGGAGCAGCTTGTTCGACTGGT
Cbren.WS247		Cbren.WS247_2447:2509		2447		2509		3199		691		34		20		TCACAAGAAC		TCACAAGAACCTGTGGTTAA
Cbren.WS247		Cbren.WS247_2484:3		2484		3		343		341		25		12		GCTTCAGCTT		GCTTCGGCTTCA
Cbren.WS247		Cbren.WS247_2499:3925		2499		3925		4685		761		25		30		GATGTATTAG		GATGTATTAGCGACTTCCCTAATACATGCA
Cbren.WS247		Cbren.WS247_2505:1065		2505		1065		1378		314		13		30		GGTCCCCGAT		GGTCCCCGATTTTTCGGGCCACGATTTTTC
Cbren.WS247		Cbren.WS247_2539:3988		2539		3988		4478		491		23		25		CTGGTCCGGT		CTGGTCCGGCCTAATCCGGTCTGGC
Cbren.WS247		Cbren.WS247_2558:1689		2558		1689		1894		206		10		14		CGGAAGTCGG		CGGAAGCCGGAAGT
Cbren.WS247		Cbren.WS247_2588:730		2588		730		931		202		11		17		CTCATTGACT		CTCATTGACTGCATTTA
Cbren.WS247		Cbren.WS247_2605:1240		2605		1240		1512		273		14		15		GGTCCCCGAT		GGTCCCCTATTTTTG
Cbren.WS247		Cbren.WS247_2615:0		2615		0		1140		1141		47		20		TTGGGCCGAT		TTGGGCCGATTTAGTCTGAC
Cbren.WS247		Cbren.WS247_2732:4		2732		4		782		779		29		24		CTGAAGCCAA		CTGAAGCCAAGACCAAGGCTGAAA
Cbren.WS247		Cbren.WS247_2759:4761		2759		4761		5136		376		10		16		ATGTCTGTAT		ATGTCAGTATGTCTGT
Cbren.WS247		Cbren.WS247_2770:122		2770		122		881		760		10		20		TGGCCTAACT		TGGTCTAACTTTTAGAAATA
Cbren.WS247		Cbren.WS247_2775:1		2775		1		3303		3303		80		20		GCATAGGGCC		GCATAGGGCCAAAATATGTA
Cbren.WS247		Cbren.WS247_2909:7		2909		7		537		531		25		20		TAGCATAGGG		TAGCATAGGGCCGAAATGTA
Cbren.WS247		Cbren.WS247_2911:3		2911		3		553		551		34		15		AATGTCCCAG		AATGTCCCAGAGGGA
Cbren.WS247		Cbren.WS247_2921:480		2921		480		2369		1890		18		15		AAATCGGGGA		AAATCGGAGACCGAA
Cbren.WS247		Cbren.WS247_2988:0		2988		0		1430		1431		50		23		TGACCTTTTT		TGACCTTTTTGTTTCTTTAACCA
Cbren.WS247		Cbren.WS247_2988:3590		2988		3590		4317		728		42		15		AATGTCCCAG		AATGTCCCAGGGGGA
Cbren.WS247		Cbren.WS247_3087:4051		3087		4051		4768		718		12		59		GTCACTTTTT		GTCACTTTTTCGAATATTTCTGAGGTTTTTTATGGAAAAAAATGACCAAAATATTTTTG
Cbren.WS247		Cbren.WS247_3092:3557		3092		3557		4299		743		14		52		CCATTTTGAC		CCATTTTGACAGGTGATGGATTAGGAAAATCGCAACGTATAGCTACCTGCTG
Cbren.WS247		Cbren.WS247_3097:2311		3097		2311		2517		207		12		12		AGACAAACAG		AGACAAACAGAC
