# Supplementary material for: High evolutionary turnover of satellite families in Caenorhabditis
Source: BMC Evol Biol. 2015 Oct 5;15:218. doi: 10.1186/s12862-015-0495-x (PMC4595182; doi:10.1186/s12862-015-0495-x)
Supplement: Additional file 1: — Files containing the description of all satellites and their families in several formats (31 files). (ZIP 1068 kb) [file 12862_2015_495_MOESM1_ESM.zip › Cbrig.WS247.sats.fa]

The program is running with the following parameters:
   All contigs
   Minimum number of repeats 10
   Length of the cluster 2000
   Length of the motif seed 10
   Accepted repeat length interval +- 1
   Minimum percentage of accepted repeats 30
   Minimum number of accepted repeat 1
   Length of accepted sequences: between 10 and 100000
   The list of accepted clusters will be printed with a representative repeat
   Errors accepted while aligning repeats of a cluster: 1
   Prefix satellite name: Cbrig.WS247
   Output file (gff3 table) CLUTTER_IM_MODULE=xim

--------------------------------------------------

 Genome: Cbrig.WS247
   Number of contigs: 12 
   Length: 108419665


--------------------------------------------------

 >Cbrig.WS247_1:17583-18346 Satlength=764 Nr of Repeats=29 RepeatLength=16 seed=AAATTCAGAA  
AAATTCAGAAATTCAG
>Cbrig.WS247_1:42187-42573 Satlength=387 Nr of Repeats=24 RepeatLength=16 seed=ATTCTTAGAT  
ATTCTTAGATTCTTAG
>Cbrig.WS247_1:50379-50677 Satlength=299 Nr of Repeats=18 RepeatLength=16 seed=ATTCTTAGAT  
ATTCTTAGATTCTTAG
>Cbrig.WS247_1:102679-103211 Satlength=533 Nr of Repeats=27 RepeatLength=16 seed=AACTGTGACA  
AACTGTGACATTTCAG
>Cbrig.WS247_1:107684-109463 Satlength=1780 Nr of Repeats=22 RepeatLength=16 seed=GATCTAGGGA  
GATCTAGGGATCTAAG
>Cbrig.WS247_1:126824-127162 Satlength=339 Nr of Repeats=18 RepeatLength=16 seed=TCAGAAATTC  
TCAGAAATTCAGAAAT
>Cbrig.WS247_1:134411-134749 Satlength=339 Nr of Repeats=18 RepeatLength=16 seed=TCAGAAATTC  
TCAGAAATTCAGAAAT
>Cbrig.WS247_1:152317-152709 Satlength=393 Nr of Repeats=15 RepeatLength=22 seed=AAAAATCTAG  
AAAAATCTAGGTCACGGCTCAA
>Cbrig.WS247_1:166854-167136 Satlength=283 Nr of Repeats=17 RepeatLength=16 seed=GAATTTTAGA  
GAATTTTAGAATTTCT
>Cbrig.WS247_1:228098-228630 Satlength=533 Nr of Repeats=29 RepeatLength=16 seed=AAATTCAGAA  
AAATTCAGAAATTCAG
>Cbrig.WS247_1:264159-266766 Satlength=2608 Nr of Repeats=138 RepeatLength=16 seed=TAGTTGCGAA  
TAGTTGCGAACCGGCA
>Cbrig.WS247_1:267096-269426 Satlength=2331 Nr of Repeats=22 RepeatLength=30 seed=CTACAAACTA  
CTATAAACTACAGAATCTAGACTACAGAAG
>Cbrig.WS247_1:285591-287372 Satlength=1782 Nr of Repeats=96 RepeatLength=16 seed=CAGAATTTCA  
CAGAATTACAGAATTT
>Cbrig.WS247_1:296211-297047 Satlength=837 Nr of Repeats=18 RepeatLength=16 seed=TCAGAAATTC  
TCAGAAATTCAGAAAT
>Cbrig.WS247_1:339535-339825 Satlength=291 Nr of Repeats=15 RepeatLength=16 seed=AATTCAGAAA  
AGTTCAGAAATTCAGA
>Cbrig.WS247_1:407464-408821 Satlength=1358 Nr of Repeats=12 RepeatLength=17 seed=TTTGGAATTT  
TTTGGAATTTTGGAATT
>Cbrig.WS247_1:421206-421848 Satlength=643 Nr of Repeats=36 RepeatLength=16 seed=ATTCAGAAAT  
ATTCAGAAATTCAGAA
>Cbrig.WS247_1:422527-422873 Satlength=347 Nr of Repeats=21 RepeatLength=16 seed=AATTTCTGAA  
AATTTCTGAATTTCTG
>Cbrig.WS247_1:429431-430491 Satlength=1061 Nr of Repeats=79 RepeatLength=11 seed=ATGGTAAGCC  
ATGGTATGCCT
>Cbrig.WS247_1:447705-447995 Satlength=291 Nr of Repeats=18 RepeatLength=16 seed=CCAGGGACCC  
CCAGGGACCCAGGGAC
>Cbrig.WS247_1:449181-450404 Satlength=1224 Nr of Repeats=32 RepeatLength=16 seed=TCAGAAATTC  
TCAGAAATTCGGAAAT
>Cbrig.WS247_1:460954-463260 Satlength=2307 Nr of Repeats=17 RepeatLength=21 seed=CATTTTTCAT  
CATTTTTCATGATTTTTAGGC
>Cbrig.WS247_1:502375-503410 Satlength=1036 Nr of Repeats=25 RepeatLength=21 seed=TTTTCAGTCA  
TTTTCAGTAGTTTTAGAGCTA
>Cbrig.WS247_1:507651-508176 Satlength=526 Nr of Repeats=22 RepeatLength=17 seed=AAATTCAGAA  
AAATTCCAGAAATTTAA
>Cbrig.WS247_1:513101-513447 Satlength=347 Nr of Repeats=21 RepeatLength=16 seed=TTCTTAGATT  
TTCTTAGATTCTTAGA
>Cbrig.WS247_1:519022-519491 Satlength=470 Nr of Repeats=14 RepeatLength=16 seed=AAATTCAGAA  
AAATTCAGAAATTCAG
>Cbrig.WS247_1:528798-529080 Satlength=283 Nr of Repeats=17 RepeatLength=16 seed=AAGAATCTAA  
AAGAATCTAAGAATCT
>Cbrig.WS247_1:535701-537078 Satlength=1378 Nr of Repeats=37 RepeatLength=18 seed=GGATTACTGT  
GGATTATTGTAGTCATAC
>Cbrig.WS247_1:537811-543896 Satlength=6086 Nr of Repeats=180 RepeatLength=16 seed=TCAGAAATTC  
TCAGAAATTCAGAAAA
>Cbrig.WS247_1:572676-576086 Satlength=3411 Nr of Repeats=171 RepeatLength=16 seed=TTCTGAATTT  
TTCTGAATTTATGATC
>Cbrig.WS247_1:584119-584589 Satlength=471 Nr of Repeats=17 RepeatLength=15 seed=CGGATCCAGG  
CGAATCCAGGTCACC
>Cbrig.WS247_1:595286-595875 Satlength=590 Nr of Repeats=36 RepeatLength=16 seed=TCTTAGATTC  
TCTTAGATTCTTAGAT
>Cbrig.WS247_1:611357-611639 Satlength=283 Nr of Repeats=17 RepeatLength=16 seed=CAGAAATTCA  
CAGAAATTCAGAAATT
>Cbrig.WS247_1:616514-618045 Satlength=1532 Nr of Repeats=59 RepeatLength=16 seed=AAATTCAGAA  
AAATTCAGAAATTCAG
>Cbrig.WS247_1:616514-619055 Satlength=2542 Nr of Repeats=66 RepeatLength=16 seed=AAATTCAGAA  
AAATTCAGAAATTCAG
>Cbrig.WS247_1:632225-632810 Satlength=586 Nr of Repeats=18 RepeatLength=11 seed=ATCCTTCTAG  
ATCCTTCTAGG
>Cbrig.WS247_1:639879-641700 Satlength=1822 Nr of Repeats=26 RepeatLength=16 seed=TTCTGAATTT  
TTCTGAATTTCTGAAA
>Cbrig.WS247_1:648750-653175 Satlength=4426 Nr of Repeats=192 RepeatLength=16 seed=ATTCAGAAAT  
ATTTAGAAATTCAGAA
>Cbrig.WS247_1:656660-659567 Satlength=2908 Nr of Repeats=173 RepeatLength=16 seed=TTTCTGAATT  
TTTCTGAATTTCTGTA
>Cbrig.WS247_1:669464-669730 Satlength=267 Nr of Repeats=16 RepeatLength=16 seed=AATTCAGAAA  
AATTCAGAAATTCAGA
>Cbrig.WS247_1:700482-703719 Satlength=3238 Nr of Repeats=101 RepeatLength=16 seed=CTGAGATTCT  
CTGAGACTCTGAGATT
>Cbrig.WS247_1:726392-727176 Satlength=785 Nr of Repeats=27 RepeatLength=16 seed=TTCAGAATTT  
TTCAGACTTTCAGAAT
>Cbrig.WS247_1:730899-731586 Satlength=688 Nr of Repeats=33 RepeatLength=16 seed=TTCAGAAATT  
TTCAGAAATTTAGAAT
>Cbrig.WS247_1:732509-735147 Satlength=2639 Nr of Repeats=36 RepeatLength=16 seed=TTCTGAATTT  
TTCTGAATTTTTGAAT
>Cbrig.WS247_1:735728-736295 Satlength=568 Nr of Repeats=34 RepeatLength=16 seed=AATCTCAGAA  
AATCTCAGAACCTCAA
>Cbrig.WS247_1:754518-755449 Satlength=932 Nr of Repeats=21 RepeatLength=57 seed=TTTCTGAATT  
TTTCCGAATTTCTGAATTTCAGGATTTCAAGGATTTCAGGACTTCAGGACTTCAGGA
>Cbrig.WS247_1:771800-772209 Satlength=410 Nr of Repeats=25 RepeatLength=16 seed=AAATTCAGAA  
AAATTCAGAAATTCGG
>Cbrig.WS247_1:808934-809272 Satlength=339 Nr of Repeats=19 RepeatLength=16 seed=TTTCTGAATT  
TTTCTGAATTTCTGAA
>Cbrig.WS247_1:810429-811999 Satlength=1571 Nr of Repeats=17 RepeatLength=16 seed=AAATTCAGAA  
AAATTCAGAAATTCAG
>Cbrig.WS247_1:817732-817974 Satlength=243 Nr of Repeats=15 RepeatLength=16 seed=GATTCTTAGA  
GATTCTTAGATTCTTA
>Cbrig.WS247_1:819665-819851 Satlength=187 Nr of Repeats=11 RepeatLength=16 seed=AATTTCTGAA  
AATTTCTGAATTTCTG
>Cbrig.WS247_1:820563-822989 Satlength=2427 Nr of Repeats=54 RepeatLength=16 seed=TCAGAAATTC  
TCAGAAATTCAGAAGT
>Cbrig.WS247_1:842513-843843 Satlength=1331 Nr of Repeats=16 RepeatLength=21 seed=ATTTTTCATG  
ATTTTTCATAATATTTAGATC
>Cbrig.WS247_1:849718-851457 Satlength=1740 Nr of Repeats=35 RepeatLength=11 seed=TTTAAGCCTA  
TTTAAGCCTAA
>Cbrig.WS247_1:862719-864684 Satlength=1966 Nr of Repeats=58 RepeatLength=16 seed=CTTAGATTCT  
CTTAGATTCTTAGATT
>Cbrig.WS247_1:865821-865991 Satlength=171 Nr of Repeats=10 RepeatLength=16 seed=CTAAGAATCT  
CTAAGAATCTAAGAAT
>Cbrig.WS247_1:866184-866629 Satlength=446 Nr of Repeats=27 RepeatLength=16 seed=AAATTCAGAA  
AAATTCAGAAATTCAA
>Cbrig.WS247_1:867020-867590 Satlength=571 Nr of Repeats=33 RepeatLength=16 seed=AATTTCTGAA  
AATTTCTGAATTTCTG
>Cbrig.WS247_1:869006-873361 Satlength=4356 Nr of Repeats=126 RepeatLength=16 seed=AAATTCAGAA  
AAATTCAGAAATTCAG
>Cbrig.WS247_1:938384-939772 Satlength=1389 Nr of Repeats=22 RepeatLength=16 seed=ATCTAAGAAT  
ATCTAAGAATCTAAGA
>Cbrig.WS247_1:956858-957133 Satlength=276 Nr of Repeats=15 RepeatLength=16 seed=TTCAGAAATT  
TTCAGAAATTCAGTAA
>Cbrig.WS247_1:957993-960397 Satlength=2405 Nr of Repeats=71 RepeatLength=16 seed=TTCTGAATTT  
TTTGAATTTATGATTT
>Cbrig.WS247_1:957992-961624 Satlength=3633 Nr of Repeats=76 RepeatLength=16 seed=TTTCTGAATT  
TTTTGAATTTATGATT
>Cbrig.WS247_1:976881-979236 Satlength=2356 Nr of Repeats=59 RepeatLength=16 seed=AAATTCAGAA  
AAATTCAGAAACTCGA
>Cbrig.WS247_1:985638-986294 Satlength=657 Nr of Repeats=15 RepeatLength=22 seed=TCATGACCTA  
TCATGACCTAGCTTTTTCTAGG
>Cbrig.WS247_1:1032673-1033878 Satlength=1206 Nr of Repeats=70 RepeatLength=16 seed=AAATTCAGAA  
AAATTCAGAAATTCAG
>Cbrig.WS247_1:1043477-1044955 Satlength=1479 Nr of Repeats=79 RepeatLength=16 seed=ATTTCTGAAT  
ATTTCTGAATTTCTGA
>Cbrig.WS247_1:1049111-1050385 Satlength=1275 Nr of Repeats=79 RepeatLength=16 seed=ATTTCTGAAT  
ATTTCTGAATTTCTGA
>Cbrig.WS247_1:1055272-1057285 Satlength=2014 Nr of Repeats=24 RepeatLength=16 seed=TTCTGAATTT  
TTCTGAATTTGTAGAA
>Cbrig.WS247_1:1055275-1059425 Satlength=4151 Nr of Repeats=44 RepeatLength=16 seed=TGAATTTCTG  
TGAATTTCTGGAATTC
>Cbrig.WS247_1:1063049-1063772 Satlength=724 Nr of Repeats=20 RepeatLength=16 seed=TTCTGAATTT  
TTCTGAATTTCTGAAT
>Cbrig.WS247_1:1066311-1066856 Satlength=546 Nr of Repeats=20 RepeatLength=16 seed=TTCTGAATTT  
TTCTGAATTCCTGAAC
>Cbrig.WS247_1:1074534-1075966 Satlength=1433 Nr of Repeats=26 RepeatLength=16 seed=TTCTGAATTT  
TTCTGAATTTCTGAAT
>Cbrig.WS247_1:1079626-1079812 Satlength=187 Nr of Repeats=11 RepeatLength=16 seed=GAATTTCTGA  
GAATTTTTGAATTTCT
>Cbrig.WS247_1:1085641-1085923 Satlength=283 Nr of Repeats=17 RepeatLength=16 seed=AATTTCTGAA  
AATTTCTGAATTTCTG
>Cbrig.WS247_1:1087578-1087740 Satlength=163 Nr of Repeats=10 RepeatLength=16 seed=AGATTCTTAG  
AGATTCTTAGATTCTT
>Cbrig.WS247_1:1093518-1094672 Satlength=1155 Nr of Repeats=34 RepeatLength=16 seed=AATTTCTGAA  
AATTTCCGAATTTCTG
>Cbrig.WS247_1:1095447-1095801 Satlength=355 Nr of Repeats=22 RepeatLength=16 seed=ATTCAGAAAT  
ATTCAGAAATTCGAAA
>Cbrig.WS247_1:1128400-1131093 Satlength=2694 Nr of Repeats=31 RepeatLength=16 seed=TTCTGAAATT  
TTCGAAATTTTCAAAT
>Cbrig.WS247_1:1131096-1132885 Satlength=1790 Nr of Repeats=27 RepeatLength=16 seed=AAATTCAGAA  
AAATTCAAAAATTCAG
>Cbrig.WS247_1:1138161-1139392 Satlength=1232 Nr of Repeats=13 RepeatLength=16 seed=AATTCAGAAA  
AATTCAGAAATTCAGA
>Cbrig.WS247_1:1141910-1142578 Satlength=669 Nr of Repeats=24 RepeatLength=16 seed=TGAATTTCTG  
TGAATTTCTGAATTTC
>Cbrig.WS247_1:1145320-1145688 Satlength=369 Nr of Repeats=17 RepeatLength=16 seed=TTCAGAAATT  
TTCAGAAATTCAGAAA
>Cbrig.WS247_1:1149767-1150241 Satlength=475 Nr of Repeats=28 RepeatLength=16 seed=AAATTCAGAA  
AAATTCAGAAATTCAG
>Cbrig.WS247_1:1154766-1156099 Satlength=1334 Nr of Repeats=51 RepeatLength=16 seed=GAATCTAAGA  
GAATCTAAGAATCTAA
>Cbrig.WS247_1:1175299-1177019 Satlength=1721 Nr of Repeats=20 RepeatLength=48 seed=TTTTAGAACT  
TTTTAGAAATTTTTGGTTCTGAAATGTCCTATTTTTAAAAATGTGACG
>Cbrig.WS247_1:1177916-1178834 Satlength=919 Nr of Repeats=42 RepeatLength=16 seed=GACACTTCGA  
GTCACTTCGAAACCGC
>Cbrig.WS247_1:1177914-1180340 Satlength=2427 Nr of Repeats=41 RepeatLength=31 seed=GCGACACTTC  
GAGACACTTCGAAGCCAGTCACTTCGAAACC
>Cbrig.WS247_1:1180651-1186868 Satlength=6218 Nr of Repeats=85 RepeatLength=16 seed=AGTTCTAAAA  
AGTTCTAAAATGTCGC
>Cbrig.WS247_1:1197562-1198316 Satlength=755 Nr of Repeats=42 RepeatLength=16 seed=TCTGAATTTC  
TCTGAAGTTCTGAATT
>Cbrig.WS247_1:1199779-1201523 Satlength=1745 Nr of Repeats=91 RepeatLength=16 seed=TTCAGAAATT  
TTCAGAAATTCAGAAA
>Cbrig.WS247_1:1208134-1208812 Satlength=679 Nr of Repeats=35 RepeatLength=16 seed=TTCTGAATTT  
TTCTGAATTTCTGAAT
>Cbrig.WS247_1:1221980-1223699 Satlength=1720 Nr of Repeats=21 RepeatLength=48 seed=TTTTAGAACT  
TTTTAGAAATTTTTGGTTCTGAAATGTCCTATTTTTAAAAATGTGACG
>Cbrig.WS247_1:1224597-1225660 Satlength=1064 Nr of Repeats=49 RepeatLength=16 seed=GACACTTCGA  
GTCACTTCGAAACCGC
>Cbrig.WS247_1:1228444-1229738 Satlength=1295 Nr of Repeats=39 RepeatLength=16 seed=ATTTTAGAAC  
ATTTTAGAACTATGAC
>Cbrig.WS247_1:1229939-1236613 Satlength=6675 Nr of Repeats=209 RepeatLength=16 seed=TCTGAATTTC  
TCTGAATTTCTGAATT
>Cbrig.WS247_1:1238265-1238654 Satlength=390 Nr of Repeats=24 RepeatLength=16 seed=AAATTCAGAA  
AAATTCAGAAATTCAG
>Cbrig.WS247_1:1240375-1241591 Satlength=1217 Nr of Repeats=74 RepeatLength=16 seed=TTCTGAATTT  
TTCTGAATTTCTGAAT
>Cbrig.WS247_1:1246003-1246285 Satlength=283 Nr of Repeats=17 RepeatLength=16 seed=AATTCAGAAA  
AATTCAGAAATTCAAA
>Cbrig.WS247_1:1247408-1249359 Satlength=1952 Nr of Repeats=107 RepeatLength=16 seed=TTCTGAATTT  
TTCCGAATTTCCGAAT
>Cbrig.WS247_1:1268446-1271489 Satlength=3044 Nr of Repeats=38 RepeatLength=16 seed=GACCCAGGGA  
GACCCAGGGACCCAGG
>Cbrig.WS247_1:1272074-1273926 Satlength=1853 Nr of Repeats=51 RepeatLength=16 seed=AATTTCTGAA  
AATTTTTGAATCTTTG
>Cbrig.WS247_1:1275617-1275886 Satlength=270 Nr of Repeats=19 RepeatLength=14 seed=GGTCCTGGGT  
GGTCCTGGGTCCTG
>Cbrig.WS247_1:1303883-1304959 Satlength=1077 Nr of Repeats=12 RepeatLength=46 seed=TTTCTAGGCC  
TTTCTAGGCCATTTCAACATGATGGCCTAACTTTCTCAACTTGAAT
>Cbrig.WS247_1:1310067-1310563 Satlength=497 Nr of Repeats=25 RepeatLength=16 seed=TTCCTGGATT  
TTCCTGGATTCCTGGA
>Cbrig.WS247_1:1314566-1314966 Satlength=401 Nr of Repeats=16 RepeatLength=16 seed=TTTCAGAACC  
TTTCAGAACCACGAAG
>Cbrig.WS247_1:1315062-1315334 Satlength=273 Nr of Repeats=13 RepeatLength=15 seed=GTTCTGAAAC  
GTTCTGAAACGTCGG
>Cbrig.WS247_1:1336575-1336986 Satlength=412 Nr of Repeats=15 RepeatLength=16 seed=ATTCAGAAAT  
ATTCAGAAATTTAGAA
>Cbrig.WS247_1:1345772-1348535 Satlength=2764 Nr of Repeats=43 RepeatLength=16 seed=AATTTCAGAA  
AATTTGAGAATTTGAG
>Cbrig.WS247_1:1353952-1355532 Satlength=1581 Nr of Repeats=22 RepeatLength=16 seed=AATTTCTGAA  
AATTTCTGAATTTCTG
>Cbrig.WS247_1:1358631-1359985 Satlength=1355 Nr of Repeats=29 RepeatLength=16 seed=AATTTCAGAA  
AATTTCCGAACTTCAG
>Cbrig.WS247_1:1362799-1364379 Satlength=1581 Nr of Repeats=22 RepeatLength=16 seed=AATTTCTGAA  
AATTTCTGAATTTCTG
>Cbrig.WS247_1:1394277-1394535 Satlength=259 Nr of Repeats=16 RepeatLength=16 seed=ATTTCTGAAT  
ATTTCTGAATTTCTGA
>Cbrig.WS247_1:1414239-1414625 Satlength=387 Nr of Repeats=24 RepeatLength=16 seed=AGATTCTTAG  
AGATTCTTAGATTTTT
>Cbrig.WS247_1:1417989-1418598 Satlength=610 Nr of Repeats=34 RepeatLength=14 seed=TCCTGGGTCC  
TCCTGGGTCCTGGA
>Cbrig.WS247_1:1421116-1423019 Satlength=1904 Nr of Repeats=28 RepeatLength=16 seed=TTCAGAAATT  
TTCAGAATTTCAAAAT
>Cbrig.WS247_1:1438387-1439135 Satlength=749 Nr of Repeats=45 RepeatLength=16 seed=TTTCTGAATT  
TTTCTGAATTTCTGAA
>Cbrig.WS247_1:1448297-1450654 Satlength=2358 Nr of Repeats=52 RepeatLength=16 seed=AATTTCTGAA  
AATTTCTGAATTTCTT
>Cbrig.WS247_1:1454685-1458121 Satlength=3437 Nr of Repeats=45 RepeatLength=16 seed=TTCTGAATTT  
TTCCGAATTTCTGAAT
>Cbrig.WS247_1:1461407-1461617 Satlength=211 Nr of Repeats=12 RepeatLength=16 seed=GAATTTCTGA  
GAATTTCTGAATTCCT
>Cbrig.WS247_1:1462432-1463018 Satlength=587 Nr of Repeats=36 RepeatLength=16 seed=AAGAATCTAA  
AAGAATCTAAGAATCT
>Cbrig.WS247_1:1464802-1465582 Satlength=781 Nr of Repeats=30 RepeatLength=16 seed=GAAATTCAGA  
GATATTCAGAAATACA
>Cbrig.WS247_1:1468252-1470195 Satlength=1944 Nr of Repeats=92 RepeatLength=16 seed=TTCAGAAATT  
TTCAGAAAATTAGATA
>Cbrig.WS247_1:1471507-1472331 Satlength=825 Nr of Repeats=37 RepeatLength=16 seed=ATTTCTGAAT  
ATTTCTGAATTTCTGA
>Cbrig.WS247_1:1481256-1481533 Satlength=278 Nr of Repeats=17 RepeatLength=16 seed=TTCTTAGATT  
TTCTTAGATTCTTAGA
>Cbrig.WS247_1:1497492-1497758 Satlength=267 Nr of Repeats=16 RepeatLength=16 seed=TTCAGAATTT  
TTCTGAATTTCTGAAT
>Cbrig.WS247_1:1511041-1512557 Satlength=1517 Nr of Repeats=81 RepeatLength=16 seed=AAATTCAGAA  
AAATTCAGAAATTCAG
>Cbrig.WS247_1:1519560-1521386 Satlength=1827 Nr of Repeats=11 RepeatLength=16 seed=TTCTGAATTT  
TTCTGAATTTCTAAAT
>Cbrig.WS247_1:1522203-1522877 Satlength=675 Nr of Repeats=38 RepeatLength=16 seed=ATTCAGAAAT  
ATTCAGAAATTCAGAA
>Cbrig.WS247_1:1543656-1544328 Satlength=673 Nr of Repeats=25 RepeatLength=16 seed=GATTCTTAGA  
GATTCTTAGATTCTTA
>Cbrig.WS247_1:1544986-1545437 Satlength=452 Nr of Repeats=17 RepeatLength=16 seed=TTCTGAATTT  
TTCTGAATTTCTGAAT
>Cbrig.WS247_1:1556022-1558005 Satlength=1984 Nr of Repeats=94 RepeatLength=16 seed=GAATTTCTGA  
GAATTTCTGAATTTCT
>Cbrig.WS247_1:1612704-1614924 Satlength=2221 Nr of Repeats=20 RepeatLength=16 seed=TTCTGAATTT  
TTCTGATTTTCAATAT
>Cbrig.WS247_1:1618573-1619065 Satlength=493 Nr of Repeats=27 RepeatLength=10 seed=CTAGAAGCAT  
CTAGAACCAT
>Cbrig.WS247_1:1629003-1629407 Satlength=405 Nr of Repeats=20 RepeatLength=16 seed=AAATTCAGAA  
AAATTCAGAAATTCGG
>Cbrig.WS247_1:1637129-1637555 Satlength=427 Nr of Repeats=26 RepeatLength=16 seed=TTCAGAAATT  
TTCAGAAATTCAGAAA
>Cbrig.WS247_1:1653752-1654035 Satlength=284 Nr of Repeats=12 RepeatLength=21 seed=AAATTCATGA  
AAATTCATGAAAAATGGTCCC
>Cbrig.WS247_1:1677121-1677411 Satlength=291 Nr of Repeats=13 RepeatLength=16 seed=AATTTCTGAA  
ATTTTCTGAATTTCTG
>Cbrig.WS247_1:1679902-1680738 Satlength=837 Nr of Repeats=28 RepeatLength=16 seed=TTCAGAAATT  
TTCAGAAATTCAGAAA
>Cbrig.WS247_1:1682944-1683227 Satlength=284 Nr of Repeats=13 RepeatLength=21 seed=ATTTTTCATG  
ATTTTTCATGAATTTCGGACC
>Cbrig.WS247_1:1702013-1702372 Satlength=360 Nr of Repeats=20 RepeatLength=16 seed=TCTGAATTTC  
TCTGAATTTCTGAATT
>Cbrig.WS247_1:1771747-1773716 Satlength=1970 Nr of Repeats=25 RepeatLength=16 seed=AAATTCAGAA  
AAATTCAGAAATTCAG
>Cbrig.WS247_1:1773365-1778190 Satlength=4826 Nr of Repeats=31 RepeatLength=16 seed=TTCAGAAATT  
TTCAGAAATTCAGAAA
>Cbrig.WS247_1:1807362-1809880 Satlength=2519 Nr of Repeats=68 RepeatLength=16 seed=TTCTGAATTT  
TTCTGAATTTTTGAAT
>Cbrig.WS247_1:1807362-1812817 Satlength=5456 Nr of Repeats=110 RepeatLength=16 seed=TTCTGAATTT  
TTCTGAATTTTTGAAT
>Cbrig.WS247_1:1809037-1813884 Satlength=4848 Nr of Repeats=67 RepeatLength=16 seed=AAATTCAGAA  
AAATTCGGAAATTTAG
>Cbrig.WS247_1:1828887-1829438 Satlength=552 Nr of Repeats=10 RepeatLength=20 seed=AGTTGAAGGA  
AGTTGAAGGATTACTGTAGG
>Cbrig.WS247_1:1846169-1846475 Satlength=307 Nr of Repeats=19 RepeatLength=16 seed=GAAATTCAGA  
GAAATTCAGAAATTCA
>Cbrig.WS247_1:1846933-1848679 Satlength=1747 Nr of Repeats=11 RepeatLength=16 seed=AATTTCTGAA  
AATTTCTGAATTTCTG
>Cbrig.WS247_1:1898797-1899151 Satlength=355 Nr of Repeats=11 RepeatLength=21 seed=ATTTTTGACC  
ATTTTTGACCCAAAATTAGTC
>Cbrig.WS247_1:1901814-1902097 Satlength=284 Nr of Repeats=14 RepeatLength=16 seed=TGAATTTCTG  
TGATTTTCTGGAATTC
>Cbrig.WS247_1:1970327-1970907 Satlength=581 Nr of Repeats=21 RepeatLength=16 seed=TTCTGAATTT  
TTCTGAATTTCTGAAT
>Cbrig.WS247_1:1972970-1973660 Satlength=691 Nr of Repeats=42 RepeatLength=16 seed=TTTCTGAATT  
TTTCCGAATTTCTGAT
>Cbrig.WS247_1:1986407-1986864 Satlength=458 Nr of Repeats=12 RepeatLength=32 seed=ATTCTCAGAT  
ATTCTCAGATTCTCAGATTCTGAAGTTGCGGA
>Cbrig.WS247_1:1996106-1996380 Satlength=275 Nr of Repeats=15 RepeatLength=16 seed=AATTTCTGAA  
AATTTCTGAATTCTTG
>Cbrig.WS247_1:2004386-2004756 Satlength=371 Nr of Repeats=21 RepeatLength=16 seed=CTGAAATTCT  
CTGAAATTCTGAATTT
>Cbrig.WS247_1:2009565-2009935 Satlength=371 Nr of Repeats=21 RepeatLength=16 seed=CTGAAATTCT  
CTGAAATTCTGAATTT
>Cbrig.WS247_1:2011854-2012538 Satlength=685 Nr of Repeats=22 RepeatLength=16 seed=AATTTCTGAA  
AATTTCTGAATTTCTG
>Cbrig.WS247_1:2058399-2058997 Satlength=599 Nr of Repeats=35 RepeatLength=16 seed=TGAATTTCTG  
TGAATTTCTGAATTTC
>Cbrig.WS247_1:2105204-2105558 Satlength=355 Nr of Repeats=11 RepeatLength=21 seed=ATTTTTGACC  
ATTTTTGACCCAAAATTAGTC
>Cbrig.WS247_1:2108222-2108505 Satlength=284 Nr of Repeats=14 RepeatLength=16 seed=TGAATTTCTG  
TGATTTTCTGGAATTC
>Cbrig.WS247_1:2122219-2122653 Satlength=435 Nr of Repeats=26 RepeatLength=16 seed=AAATTCAGAA  
AAATTCAGAAATTCAG
>Cbrig.WS247_1:2142972-2143170 Satlength=199 Nr of Repeats=11 RepeatLength=16 seed=TTCTTAGATT  
TTCTTAGATTCTTAGA
>Cbrig.WS247_1:2147727-2147947 Satlength=221 Nr of Repeats=11 RepeatLength=16 seed=TCTTAGATTC  
TCTTAGATTCCTAGGT
>Cbrig.WS247_1:2154833-2155105 Satlength=273 Nr of Repeats=12 RepeatLength=16 seed=AAATTCAGAA  
AAATTCAGAAATTCAG
>Cbrig.WS247_1:2175255-2181872 Satlength=6618 Nr of Repeats=111 RepeatLength=16 seed=TTCTGAATTT  
TCCTGAATTTCTGAAT
>Cbrig.WS247_1:2277748-2278370 Satlength=623 Nr of Repeats=25 RepeatLength=22 seed=TTTTTCTAGG  
TTTTTCTAGGTCATGACCTACT
>Cbrig.WS247_1:2300821-2301167 Satlength=347 Nr of Repeats=17 RepeatLength=16 seed=TTTTAGAACC  
TTTTAGAACCGCGACG
>Cbrig.WS247_1:2314994-2315451 Satlength=458 Nr of Repeats=26 RepeatLength=18 seed=CATAGTTACC  
CATAGGTACCATAGGTAC
>Cbrig.WS247_1:2317972-2318205 Satlength=234 Nr of Repeats=13 RepeatLength=16 seed=TTTTAGAACC  
TTTTAGAACCGCGACA
>Cbrig.WS247_1:2406506-2410573 Satlength=4068 Nr of Repeats=50 RepeatLength=16 seed=TTCTGAGATT  
TTCTGAAATTCTGAAT
>Cbrig.WS247_1:2442878-2444435 Satlength=1558 Nr of Repeats=28 RepeatLength=16 seed=TCAGAAATTC  
TCAAAAATTCAGAAAT
>Cbrig.WS247_1:2491616-2494337 Satlength=2722 Nr of Repeats=28 RepeatLength=21 seed=CATTTTTCAT  
CATTTTTAATGAATTTTGGAC
>Cbrig.WS247_1:2652953-2654343 Satlength=1391 Nr of Repeats=59 RepeatLength=22 seed=TTTTTCTAGG  
TTTTTCTAGGTCATGACCTAAC
>Cbrig.WS247_1:2809699-2809889 Satlength=191 Nr of Repeats=12 RepeatLength=15 seed=TCACCCGGAT  
TCACCCGGATTCAGG
>Cbrig.WS247_1:2938568-2939194 Satlength=627 Nr of Repeats=27 RepeatLength=16 seed=TCTGAAATTC  
TCTGAAATTCTGGAAA
>Cbrig.WS247_1:3043575-3043975 Satlength=401 Nr of Repeats=18 RepeatLength=15 seed=ATCCGGGTGA  
ATCCGGGTGACCTGG
>Cbrig.WS247_1:3202253-3203775 Satlength=1523 Nr of Repeats=12 RepeatLength=22 seed=CCTAGAAAAA  
CCTAGAAAAAATAAGGTCATGA
>Cbrig.WS247_1:3435099-3435602 Satlength=504 Nr of Repeats=26 RepeatLength=12 seed=GTCTGTCCGT  
GTCTGTCCGTCT
>Cbrig.WS247_1:3435825-3436008 Satlength=184 Nr of Repeats=11 RepeatLength=15 seed=TTAGGTTTTT  
TTAGGTTTTTTATTC
>Cbrig.WS247_1:3455852-3456386 Satlength=535 Nr of Repeats=33 RepeatLength=16 seed=AATTCTAAAA  
AATTCTAAAATTCCAA
>Cbrig.WS247_1:3538431-3538753 Satlength=323 Nr of Repeats=20 RepeatLength=16 seed=TAAAATTCTA  
TAAAATTCTAAAATTC
>Cbrig.WS247_1:3541137-3541581 Satlength=445 Nr of Repeats=26 RepeatLength=16 seed=AATTTTAGAA  
AATTTTAGAATTTTAG
>Cbrig.WS247_1:3562824-3563359 Satlength=536 Nr of Repeats=16 RepeatLength=26 seed=AACTACAGTA  
AACTACAGTACTCTTTGAAATTCTGA
>Cbrig.WS247_1:3566459-3566935 Satlength=477 Nr of Repeats=29 RepeatLength=16 seed=TTTAGAATTT  
TTTAAAATTTTGGAAT
>Cbrig.WS247_1:3569922-3570457 Satlength=536 Nr of Repeats=16 RepeatLength=26 seed=AACTACAGTA  
AACTACAGTACTCTTTGAAATTCTGA
>Cbrig.WS247_1:3573557-3574619 Satlength=1063 Nr of Repeats=64 RepeatLength=16 seed=TTTAGAATTT  
TTTAAAATTTTGGAAT
>Cbrig.WS247_1:3672162-3672672 Satlength=511 Nr of Repeats=35 RepeatLength=13 seed=TCCGTCAGGT  
TCCGTCAGGTCCG
>Cbrig.WS247_1:3722421-3723138 Satlength=718 Nr of Repeats=28 RepeatLength=16 seed=TGAAATTCTG  
TGAGATTCTGAAATTC
>Cbrig.WS247_1:4219445-4219840 Satlength=396 Nr of Repeats=12 RepeatLength=14 seed=CGGAATCCGG  
CGGAAACCGGAATC
>Cbrig.WS247_1:4357100-4357656 Satlength=557 Nr of Repeats=13 RepeatLength=35 seed=CCCTACAGTA  
CCCTACAGTAATCCTTTTGATTTTTGATCATTTTT
>Cbrig.WS247_1:4661552-4662018 Satlength=467 Nr of Repeats=18 RepeatLength=16 seed=TTCTGAAATT  
TTCTGAAGTTCTGAGA
>Cbrig.WS247_1:4770925-4771574 Satlength=650 Nr of Repeats=12 RepeatLength=27 seed=GTGGTAGTCT  
GTGGTAGTCTCCTCGACATATGGAGTC
>Cbrig.WS247_1:5144279-5144450 Satlength=172 Nr of Repeats=12 RepeatLength=14 seed=GAATCCTGAA  
GAATCCTGAATCCT
>Cbrig.WS247_1:5443855-5444111 Satlength=257 Nr of Repeats=10 RepeatLength=31 seed=ATTCCGGATT  
ATTCCGGATTCCGGATTCTGTCCATTTTTTC
>Cbrig.WS247_1:6063857-6064694 Satlength=838 Nr of Repeats=35 RepeatLength=16 seed=AATTCTGAAA  
AACTCTGAAATTCTAA
>Cbrig.WS247_1:6085344-6085843 Satlength=500 Nr of Repeats=24 RepeatLength=15 seed=CCGGGTGACC  
CCGGGCGACCTAGAT
>Cbrig.WS247_1:6299349-6299679 Satlength=331 Nr of Repeats=16 RepeatLength=16 seed=TTTTGAATTT  
TTTTGAATTTTTGAAT
>Cbrig.WS247_1:6681650-6681852 Satlength=203 Nr of Repeats=12 RepeatLength=16 seed=CTTAGAATCT  
CTTAGAATCTTAGAAT
>Cbrig.WS247_1:6707715-6708131 Satlength=417 Nr of Repeats=10 RepeatLength=14 seed=GGAATAAGGA  
GGAACAAGGAATAA
>Cbrig.WS247_1:6724034-6724466 Satlength=433 Nr of Repeats=18 RepeatLength=16 seed=GAATCTCAGA  
GAATTTCAGAATCTCA
>Cbrig.WS247_1:6809436-6810328 Satlength=893 Nr of Repeats=42 RepeatLength=21 seed=ATTTACCGTA  
ATTTACCGTAATTCCATTTTG
>Cbrig.WS247_1:7050653-7050960 Satlength=308 Nr of Repeats=13 RepeatLength=16 seed=GAGATTCTGA  
GAGATTCTGAGATTCT
>Cbrig.WS247_1:7058528-7059292 Satlength=765 Nr of Repeats=12 RepeatLength=11 seed=TTACCGGTAA  
TTACCGGTAAT
>Cbrig.WS247_1:7104477-7104849 Satlength=373 Nr of Repeats=17 RepeatLength=16 seed=AATCTCAGAA  
AATCTAAGAATCTCAG
>Cbrig.WS247_1:7105723-7110027 Satlength=4305 Nr of Repeats=36 RepeatLength=16 seed=TTCAGAAATT  
TTCAGAAATTCAGAAA
>Cbrig.WS247_1:7126360-7126578 Satlength=219 Nr of Repeats=13 RepeatLength=16 seed=TCAGAATCTC  
TCAGAGTCTCAGAATC
>Cbrig.WS247_1:7133322-7136764 Satlength=3443 Nr of Repeats=22 RepeatLength=16 seed=TCAGAATCTC  
TCAGAATTTCGAAACT
>Cbrig.WS247_1:7871826-7873011 Satlength=1186 Nr of Repeats=56 RepeatLength=21 seed=TTACGGTAAA  
TTACGGTAAATCAAAATGGAA
>Cbrig.WS247_1:8301079-8302670 Satlength=1592 Nr of Repeats=15 RepeatLength=99 seed=TCCGATGAAG  
TCCGATGAAGAATCGGCCTTCTTAGCAGCTGTAGACTTTGGAGTAACCTTTGCTGGAGTTGTTTTAGCCGCAGGCTTTTTCTCGTCGTCAGAAGAATCG
>Cbrig.WS247_1:8518653-8520013 Satlength=1361 Nr of Repeats=11 RepeatLength=16 seed=TTTCTGAATT  
TTTCTGAACTTCTGGA
>Cbrig.WS247_1:8711935-8712404 Satlength=470 Nr of Repeats=27 RepeatLength=16 seed=AGAATCTCAG  
AGAATCTCAGAATCTC
>Cbrig.WS247_1:9209736-9210229 Satlength=494 Nr of Repeats=31 RepeatLength=14 seed=GAATACGGAA  
GAATACGGAATCCA
>Cbrig.WS247_1:9326081-9327466 Satlength=1386 Nr of Repeats=31 RepeatLength=16 seed=CTGAAATTCT  
CTGAGATTCTGAAATT
>Cbrig.WS247_1:9818637-9819567 Satlength=931 Nr of Repeats=46 RepeatLength=20 seed=TTTCTGAATT  
TTTCTGAATTTCTGAATTTC
>Cbrig.WS247_1:9834982-9835208 Satlength=227 Nr of Repeats=14 RepeatLength=16 seed=ATTCTGAAAT  
ATTCTGAAATTCTGAA
>Cbrig.WS247_1:9842950-9843312 Satlength=363 Nr of Repeats=22 RepeatLength=16 seed=GAAATTCTGA  
GAAATTCTGAAATTCT
>Cbrig.WS247_1:10047829-10048740 Satlength=912 Nr of Repeats=45 RepeatLength=16 seed=AAATTCTGAA  
AAATTCTGAAGACCTG
>Cbrig.WS247_1:10215436-10216444 Satlength=1009 Nr of Repeats=51 RepeatLength=10 seed=AAATTCCAGA  
AAATTTCAGA
>Cbrig.WS247_1:10748981-10749905 Satlength=925 Nr of Repeats=16 RepeatLength=28 seed=TACAGTAATC  
TACAGTAATCCAAGAAATTAGTTAAAAC
>Cbrig.WS247_1:10776835-10777878 Satlength=1044 Nr of Repeats=13 RepeatLength=14 seed=GAATAAGGAA  
GAATAAGGAATAAA
>Cbrig.WS247_1:10879486-10879855 Satlength=370 Nr of Repeats=11 RepeatLength=16 seed=TCTCAGAATC  
TCTCAGAATCTCAGAA
>Cbrig.WS247_1:11023078-11023344 Satlength=267 Nr of Repeats=16 RepeatLength=16 seed=TCTGAATTTC  
TCTGAATTTCTGAATT
>Cbrig.WS247_1:11385664-11386011 Satlength=348 Nr of Repeats=16 RepeatLength=13 seed=CGGTCGAACC  
CGGTCGAACCAGA
>Cbrig.WS247_1:11441347-11441949 Satlength=603 Nr of Repeats=35 RepeatLength=16 seed=ATTTCAGAAT  
ATTTCAGAATTTCAGG
>Cbrig.WS247_1:11522407-11523803 Satlength=1397 Nr of Repeats=26 RepeatLength=16 seed=TCAGAATCTC  
TCAGAATCTCAGAATC
>Cbrig.WS247_1:11524807-11525399 Satlength=593 Nr of Repeats=31 RepeatLength=16 seed=TTTTGAATTT  
TTTAGAATTTCAGAAT
>Cbrig.WS247_1:11538014-11538905 Satlength=892 Nr of Repeats=48 RepeatLength=16 seed=ATTCTGAGAT  
ATTCTGAGATTCTGGG
>Cbrig.WS247_1:11565242-11566606 Satlength=1365 Nr of Repeats=13 RepeatLength=16 seed=AATTTCTGAA  
AATTCCTGAATTTCTG
>Cbrig.WS247_1:11587969-11588195 Satlength=227 Nr of Repeats=14 RepeatLength=16 seed=TGAATTTCTG  
TGAATTTCTGAATATC
>Cbrig.WS247_1:11620852-11622497 Satlength=1646 Nr of Repeats=75 RepeatLength=22 seed=ACCTAGAAAA  
ACCTAGAAAAAATTAGGTCGTG
>Cbrig.WS247_1:11629661-11634829 Satlength=5169 Nr of Repeats=35 RepeatLength=16 seed=TTTGAATTTT  
TTTGAGATTTTGAAAA
>Cbrig.WS247_1:11667980-11671488 Satlength=3509 Nr of Repeats=36 RepeatLength=35 seed=TACAGTAATC  
TACAGTAATCCTTTGGAATTGGTAAATAAAAAATC
>Cbrig.WS247_1:11742005-11742525 Satlength=521 Nr of Repeats=17 RepeatLength=11 seed=GATTACTGTA  
GATTACGGTAG
>Cbrig.WS247_1:11782208-11784290 Satlength=2083 Nr of Repeats=19 RepeatLength=16 seed=AAAATTCTAA  
AAAATTCTAAAATTCT
>Cbrig.WS247_1:11803455-11804216 Satlength=762 Nr of Repeats=11 RepeatLength=16 seed=TTTAGAATTT  
TTCAGAATTTTAGGAT
>Cbrig.WS247_1:11832398-11833766 Satlength=1369 Nr of Repeats=46 RepeatLength=16 seed=AAATTCAGAA  
AAATTCAGAAATTCAG
>Cbrig.WS247_1:11849157-11849375 Satlength=219 Nr of Repeats=13 RepeatLength=16 seed=TGAATTTCTG  
TGAATTTCTGCATTTC
>Cbrig.WS247_1:11851896-11853496 Satlength=1601 Nr of Repeats=39 RepeatLength=16 seed=TTCTGAAATT  
TTCTGGAATTCTGAAA
>Cbrig.WS247_1:11853581-11854281 Satlength=701 Nr of Repeats=42 RepeatLength=16 seed=TTCTGAATTT  
TTCTGAATTTCTGAAT
>Cbrig.WS247_1:11855994-11857594 Satlength=1601 Nr of Repeats=39 RepeatLength=16 seed=TTCTGAAATT  
TTCTGGAATTCTGAAA
>Cbrig.WS247_1:11857679-11860518 Satlength=2840 Nr of Repeats=167 RepeatLength=16 seed=TTCTGAATTT  
TTCTGAATTTCTGAAT
>Cbrig.WS247_1:11874775-11875225 Satlength=451 Nr of Repeats=22 RepeatLength=16 seed=TTCAGAAATT  
TTCAGAAGTTCAGAAA
>Cbrig.WS247_1:11958422-11958806 Satlength=385 Nr of Repeats=15 RepeatLength=22 seed=TCATGACCTA  
TCATGACCTAGTTTTTTCAATG
>Cbrig.WS247_1:11982864-11983129 Satlength=266 Nr of Repeats=13 RepeatLength=16 seed=CAGAAATTCA  
CAGAAATTCAGAAATT
>Cbrig.WS247_1:11993862-11994515 Satlength=654 Nr of Repeats=17 RepeatLength=35 seed=GATTACTGTA  
ATTACTGTAGGAAAGAATTAATTGAAAATCAAAAG
>Cbrig.WS247_1:11997421-11999223 Satlength=1803 Nr of Repeats=110 RepeatLength=16 seed=CAGAAATTCA  
CAGAAATTCAGAAATT
>Cbrig.WS247_1:12002038-12002584 Satlength=547 Nr of Repeats=33 RepeatLength=16 seed=TGAATTTCTG  
TGAACTTCTGAATTTC
>Cbrig.WS247_1:12037101-12037925 Satlength=825 Nr of Repeats=24 RepeatLength=16 seed=AAATTCAGAA  
AAATTCAGAAATTCAG
>Cbrig.WS247_1:12038621-12039544 Satlength=924 Nr of Repeats=33 RepeatLength=16 seed=TTTCTGAATT  
TTTCTGAATTTTTGAA
>Cbrig.WS247_1:12046380-12048055 Satlength=1676 Nr of Repeats=100 RepeatLength=16 seed=AATCTCAGAA  
AATCTCAGAATCTCAG
>Cbrig.WS247_1:12065490-12066052 Satlength=563 Nr of Repeats=27 RepeatLength=16 seed=ATCTCAGAAT  
ATCTCAGAATTTCAGA
>Cbrig.WS247_1:12065490-12066682 Satlength=1193 Nr of Repeats=44 RepeatLength=16 seed=ATCTCAGAAT  
ATCTCAGAATTTCAGA
>Cbrig.WS247_1:12066055-12068058 Satlength=2004 Nr of Repeats=29 RepeatLength=16 seed=AATTTCTGAA  
AATTTCTGAATTTCTG
>Cbrig.WS247_1:12140050-12140312 Satlength=263 Nr of Repeats=14 RepeatLength=16 seed=AAAAATTCAA  
AAAAATTCAAAAATTC
>Cbrig.WS247_1:12150041-12151987 Satlength=1947 Nr of Repeats=17 RepeatLength=16 seed=TCAAAAATTC  
TCAAAAATTCAAAAAT
>Cbrig.WS247_1:12177013-12178445 Satlength=1433 Nr of Repeats=51 RepeatLength=16 seed=CTGAGATTCT  
CTGAGATTCTGAGATC
>Cbrig.WS247_1:12179350-12180413 Satlength=1064 Nr of Repeats=59 RepeatLength=16 seed=GAATTTCAGA  
GAGTTTCAGAATATCA
>Cbrig.WS247_1:12184002-12185082 Satlength=1081 Nr of Repeats=46 RepeatLength=16 seed=TTTCTGAATT  
TTTCAGAATTTTGAAC
>Cbrig.WS247_1:12184008-12188441 Satlength=4434 Nr of Repeats=95 RepeatLength=16 seed=AATTTCTGAA  
AATTTTTGAATTTCAG
>Cbrig.WS247_1:12192378-12198017 Satlength=5640 Nr of Repeats=266 RepeatLength=16 seed=CAGAAATTCA  
CAGAAATTCATAAATT
>Cbrig.WS247_1:12192378-12199528 Satlength=7151 Nr of Repeats=283 RepeatLength=16 seed=CAGAAATTCA  
CAGAAATTCATAAATT
>Cbrig.WS247_1:12230681-12231136 Satlength=456 Nr of Repeats=21 RepeatLength=25 seed=TTTAGAATTT  
TTTAGAATTTTCAGAATTTCTGAAT
>Cbrig.WS247_1:12249410-12249806 Satlength=397 Nr of Repeats=13 RepeatLength=22 seed=TCATGACCTA  
TCATGACCTAATTTTATCTAGG
>Cbrig.WS247_1:12249930-12250291 Satlength=362 Nr of Repeats=15 RepeatLength=16 seed=TTCTGAAATT  
TTCTGAAATTCTGGAA
>Cbrig.WS247_1:12266047-12269699 Satlength=3653 Nr of Repeats=47 RepeatLength=16 seed=AATTCAGAAA  
AATCCAGAAATTCTAA
>Cbrig.WS247_1:12270446-12271044 Satlength=599 Nr of Repeats=26 RepeatLength=21 seed=AGGCATTTTT  
AGGCAATTTTAGGCTATGTTC
>Cbrig.WS247_1:12287251-12287742 Satlength=492 Nr of Repeats=31 RepeatLength=16 seed=GACGTTTCAG  
GACGTTTCGGAATCAC
>Cbrig.WS247_1:12288062-12288477 Satlength=416 Nr of Repeats=23 RepeatLength=16 seed=GTTCTGAAAC  
GTTCCGAAACGTCGTA
>Cbrig.WS247_1:12305468-12305759 Satlength=292 Nr of Repeats=18 RepeatLength=16 seed=AATCTCAGAA  
AATCTCAGAATCTCAA
>Cbrig.WS247_1:12320266-12321819 Satlength=1554 Nr of Repeats=35 RepeatLength=16 seed=AAATTCAAAA  
AAATTCAAAAATTCAA
>Cbrig.WS247_1:12353637-12354964 Satlength=1328 Nr of Repeats=80 RepeatLength=15 seed=TGTAAGCTAT  
TGTAAGCTATGAGCT
>Cbrig.WS247_1:12368345-12369058 Satlength=714 Nr of Repeats=32 RepeatLength=16 seed=CTGAGATTCT  
CTGAGATTCTGAGATC
>Cbrig.WS247_1:12368345-12371032 Satlength=2688 Nr of Repeats=65 RepeatLength=16 seed=CTGAGATTCT  
CTGAGATTCTGAGATC
>Cbrig.WS247_1:12367113-12372229 Satlength=5117 Nr of Repeats=44 RepeatLength=16 seed=GAAATTCAGA  
GACATTCAGAAATTGA
>Cbrig.WS247_1:12375156-12375480 Satlength=325 Nr of Repeats=19 RepeatLength=16 seed=ATTTCTGAAT  
ATTTCTGGATTTCTGA
>Cbrig.WS247_1:12376631-12377129 Satlength=499 Nr of Repeats=28 RepeatLength=16 seed=TCAGAAATTC  
TCAGAAATTCGGAAAT
>Cbrig.WS247_1:12393100-12393373 Satlength=274 Nr of Repeats=11 RepeatLength=21 seed=ATTTTTCATG  
ATTTTTCATGAATTTTGACCC
>Cbrig.WS247_1:12397816-12398081 Satlength=266 Nr of Repeats=11 RepeatLength=21 seed=CATGAAAAAT  
CATGAAAAATGACTCAAAATT
>Cbrig.WS247_1:12412677-12413216 Satlength=540 Nr of Repeats=21 RepeatLength=16 seed=AAATTCAGAA  
AAATTCAGAAATTTGG
>Cbrig.WS247_1:12429536-12431231 Satlength=1696 Nr of Repeats=71 RepeatLength=16 seed=ATTCAAAAAT  
ATTCAGAAATTCAAAT
>Cbrig.WS247_1:12435631-12436679 Satlength=1049 Nr of Repeats=25 RepeatLength=21 seed=ATTTTGAGCC  
ATTTTGACCCATTTTTCATGA
>Cbrig.WS247_1:12458728-12459981 Satlength=1254 Nr of Repeats=25 RepeatLength=16 seed=AAATTCTGAA  
AAATTCTGAAGTTCTG
>Cbrig.WS247_1:12480919-12482177 Satlength=1259 Nr of Repeats=25 RepeatLength=19 seed=TGACGCATTT  
TGACGCATTTTCAGAGTCT
>Cbrig.WS247_1:12482605-12484509 Satlength=1905 Nr of Repeats=28 RepeatLength=19 seed=AATGCGTCAA  
AATGCTTCAATGCTCTAAA
>Cbrig.WS247_1:12484858-12485732 Satlength=875 Nr of Repeats=46 RepeatLength=16 seed=AATTTCTGAA  
AATTTCAGAATTTCTG
>Cbrig.WS247_1:12484861-12488710 Satlength=3850 Nr of Repeats=84 RepeatLength=16 seed=TTCTGAATTT  
TTCTGAATTTCTGAAT
>Cbrig.WS247_1:12494489-12496493 Satlength=2005 Nr of Repeats=21 RepeatLength=16 seed=AAATTCAGAA  
AAATTGAGAAATTCAG
>Cbrig.WS247_1:12502451-12502629 Satlength=179 Nr of Repeats=12 RepeatLength=14 seed=TAAGGTATAA  
TAAGGTACAAGGTA
>Cbrig.WS247_1:12511151-12512007 Satlength=857 Nr of Repeats=39 RepeatLength=16 seed=CTGAGATTCT  
CTGAGATTCTGAGATC
>Cbrig.WS247_1:12518007-12519331 Satlength=1325 Nr of Repeats=30 RepeatLength=16 seed=AATTCAGAAA  
ATTTCAGAAAATCAGA
>Cbrig.WS247_1:12515862-12520623 Satlength=4762 Nr of Repeats=68 RepeatLength=16 seed=GAATTTCTGA  
GCATTTCTGAATTTCT
>Cbrig.WS247_1:12522835-12523714 Satlength=880 Nr of Repeats=31 RepeatLength=16 seed=AAATTCAGAA  
AAATTCAGAAATTCAG
>Cbrig.WS247_1:12537576-12540106 Satlength=2531 Nr of Repeats=38 RepeatLength=16 seed=AAATTCAGAA  
AAATTCAGAAATTCAG
>Cbrig.WS247_1:12543102-12546404 Satlength=3303 Nr of Repeats=63 RepeatLength=16 seed=TTCAGAAATT  
TTCAGAAATTCAGAAA
>Cbrig.WS247_1:12545750-12550416 Satlength=4667 Nr of Repeats=51 RepeatLength=16 seed=TTCTGAATTT  
TTCTGAAATTCTGGAT
>Cbrig.WS247_1:12550497-12551085 Satlength=589 Nr of Repeats=21 RepeatLength=16 seed=GAGATTCTGA  
GAGATCCTGAAACTCT
>Cbrig.WS247_1:12559018-12559241 Satlength=224 Nr of Repeats=12 RepeatLength=16 seed=TTCTGAATTT  
TTCTGAATTTCTGAAT
>Cbrig.WS247_1:12559007-12560287 Satlength=1281 Nr of Repeats=14 RepeatLength=16 seed=AAATTCAGAA  
AAATTCAGAAATTCAG
>Cbrig.WS247_1:12562943-12563123 Satlength=181 Nr of Repeats=11 RepeatLength=16 seed=TTTCTGAATT  
TTTCTGAATTTCTGAA
>Cbrig.WS247_1:12563275-12563646 Satlength=372 Nr of Repeats=21 RepeatLength=16 seed=AAATTCAGAA  
AAATTCAGAAATTCAG
>Cbrig.WS247_1:12580959-12581257 Satlength=299 Nr of Repeats=18 RepeatLength=16 seed=AATTCAGAAA  
AATTCAGAAATTCAGA
>Cbrig.WS247_1:12586206-12587213 Satlength=1008 Nr of Repeats=47 RepeatLength=16 seed=TTCAGAATTT  
TTCAGAATTTTTGAAT
>Cbrig.WS247_1:12596374-12596584 Satlength=211 Nr of Repeats=13 RepeatLength=16 seed=CTGAATTTCT  
CTGAATTTCTAAAACA
>Cbrig.WS247_1:12597403-12597731 Satlength=329 Nr of Repeats=14 RepeatLength=22 seed=CCTAGAAAAA  
CCTAGAAAAAATCAGATCTTGA
>Cbrig.WS247_1:12606539-12606756 Satlength=218 Nr of Repeats=14 RepeatLength=16 seed=AATTCAGAAA  
AATTCAGAAATTCAGA
>Cbrig.WS247_1:12607430-12608000 Satlength=571 Nr of Repeats=35 RepeatLength=16 seed=GATTCTGAGA  
GATTCTGAGATTCTGA
>Cbrig.WS247_1:12609345-12609843 Satlength=499 Nr of Repeats=31 RepeatLength=16 seed=TGAATTTCTG  
TGAATTTCTGAATTTC
>Cbrig.WS247_1:12610269-12612071 Satlength=1803 Nr of Repeats=84 RepeatLength=16 seed=TCAGAAATTC  
TCAGAAATTCAGAAAT
>Cbrig.WS247_1:12614280-12614466 Satlength=187 Nr of Repeats=11 RepeatLength=16 seed=TCAGAAATTC  
TCAGAAATTCAGAAAT
>Cbrig.WS247_1:12615676-12616916 Satlength=1241 Nr of Repeats=52 RepeatLength=16 seed=AATTTCTGAA  
AATTTCTGAATATCTG
>Cbrig.WS247_1:12626779-12627455 Satlength=677 Nr of Repeats=12 RepeatLength=16 seed=GAATTTCTGA  
GAATTTCTGAATTTCT
>Cbrig.WS247_1:12628750-12629257 Satlength=508 Nr of Repeats=30 RepeatLength=16 seed=TTCAGAAATT  
TTCAGAAATTCAGAAA
>Cbrig.WS247_1:12631275-12632304 Satlength=1030 Nr of Repeats=36 RepeatLength=16 seed=ATTCAGAAAT  
ATTCAGAAATTCAGAA
>Cbrig.WS247_1:12632815-12634219 Satlength=1405 Nr of Repeats=37 RepeatLength=23 seed=GGCCTAGAAA  
GCCTAGAAAACTCCTGAATTGGT
>Cbrig.WS247_1:12636603-12638715 Satlength=2113 Nr of Repeats=16 RepeatLength=16 seed=GAAATTCAGA  
GAAATTCAGAAATTCA
>Cbrig.WS247_1:12636077-12640012 Satlength=3936 Nr of Repeats=31 RepeatLength=16 seed=TTCTGAATTT  
TTCTGAATTTCTGAAT
>Cbrig.WS247_1:12643396-12646359 Satlength=2964 Nr of Repeats=147 RepeatLength=16 seed=ATCTCAGAAT  
ATCTCAGAATCTCAGA
>Cbrig.WS247_1:12652891-12653421 Satlength=531 Nr of Repeats=31 RepeatLength=16 seed=TTCTGAATTT  
TTCTGAATTTCCGAAT
>Cbrig.WS247_1:12654519-12655611 Satlength=1093 Nr of Repeats=46 RepeatLength=15 seed=AAACCAGTCA  
AAACCAGTCATTTCG
>Cbrig.WS247_1:12665884-12669238 Satlength=3355 Nr of Repeats=34 RepeatLength=20 seed=GCCTAACTTT  
GCCTAACCTTTTTATTAGTG
>Cbrig.WS247_1:12688119-12688793 Satlength=675 Nr of Repeats=37 RepeatLength=16 seed=ATCTCAGAAT  
ATCTCAGAATCTCAGA
>Cbrig.WS247_1:12689275-12691924 Satlength=2650 Nr of Repeats=99 RepeatLength=16 seed=ATTTCTGAAT  
ATTTCTGAATTTCTGA
>Cbrig.WS247_1:12697933-12700269 Satlength=2337 Nr of Repeats=76 RepeatLength=16 seed=AATCTCAGAA  
AATCTCGGAATCTAAG
>Cbrig.WS247_1:12703289-12703679 Satlength=391 Nr of Repeats=22 RepeatLength=16 seed=ATTTCTGAAT  
ATTTCTGAATTTCTGA
>Cbrig.WS247_1:12711580-12714011 Satlength=2432 Nr of Repeats=39 RepeatLength=16 seed=AAATTCAGAA  
AAATTCAGAAATTCAG
>Cbrig.WS247_1:12717104-12719200 Satlength=2097 Nr of Repeats=15 RepeatLength=16 seed=GAAATTCAGA  
GAAATTCAGAAATTCA
>Cbrig.WS247_1:12721933-12722724 Satlength=792 Nr of Repeats=34 RepeatLength=16 seed=GAATTTCTGA  
GAATTTCTGAATTTTT
>Cbrig.WS247_1:12724992-12725808 Satlength=817 Nr of Repeats=49 RepeatLength=16 seed=GAGATTCTGA  
GAGATTCTGAGATTCT
>Cbrig.WS247_1:12741245-12741595 Satlength=351 Nr of Repeats=21 RepeatLength=16 seed=AATTTCTGAA  
AATTTCTGAATTTCCG
>Cbrig.WS247_1:12742599-12743166 Satlength=568 Nr of Repeats=10 RepeatLength=16 seed=AAATTCAGAA  
AAATTCAGAAATTCAG
>Cbrig.WS247_1:12796945-12797453 Satlength=509 Nr of Repeats=30 RepeatLength=16 seed=AATTCAGAAA  
AATTCAGAAATTCAGA
>Cbrig.WS247_1:12808110-12809244 Satlength=1135 Nr of Repeats=48 RepeatLength=16 seed=TTCTGAAATT  
TTCTGAGATTTTGAAT
>Cbrig.WS247_1:12832298-12832846 Satlength=549 Nr of Repeats=16 RepeatLength=21 seed=AAGTTAGGCC  
AAGTTAGGCCACGACTTTCGG
>Cbrig.WS247_1:12834630-12835767 Satlength=1138 Nr of Repeats=70 RepeatLength=16 seed=ATTTCTGAAT  
ATTTCTGAATTTCTGA
>Cbrig.WS247_1:12834630-12838145 Satlength=3516 Nr of Repeats=90 RepeatLength=16 seed=ATTTCTGAAT  
ATTTCTGAATTTCTGA
>Cbrig.WS247_1:12840411-12841195 Satlength=785 Nr of Repeats=47 RepeatLength=16 seed=GAGATTCTGA  
GAGATTCTGAGATTCT
>Cbrig.WS247_1:12842450-12843212 Satlength=763 Nr of Repeats=46 RepeatLength=16 seed=AATTTCTGAA  
AATTTCTGAATTTCTG
>Cbrig.WS247_1:12853367-12858001 Satlength=4635 Nr of Repeats=86 RepeatLength=16 seed=AAATTCAGAA  
AAATTCAGAAATTCAG
>Cbrig.WS247_1:12874833-12876489 Satlength=1657 Nr of Repeats=17 RepeatLength=16 seed=ATTCAGAAAT  
ATTCAGAAATTCAGAA
>Cbrig.WS247_1:12874833-12878481 Satlength=3649 Nr of Repeats=39 RepeatLength=16 seed=ATTCAGAAAT  
ATTCAGAAATTCAGAA
>Cbrig.WS247_1:12909666-12912894 Satlength=3229 Nr of Repeats=53 RepeatLength=16 seed=CAGAAATTCA  
CAGATATTCAGAAATT
>Cbrig.WS247_1:12917961-12918307 Satlength=347 Nr of Repeats=21 RepeatLength=16 seed=TTTCTGAATT  
TTTCTGAATTTCTGAA
>Cbrig.WS247_1:12917961-12920159 Satlength=2199 Nr of Repeats=25 RepeatLength=16 seed=TTTCTGAATT  
TTTCTGAATTTCTGAA
>Cbrig.WS247_1:12917959-12923737 Satlength=5779 Nr of Repeats=59 RepeatLength=16 seed=AATTTCTGAA  
AATTTCTGAATTTCTG
>Cbrig.WS247_1:12924389-12926806 Satlength=2418 Nr of Repeats=116 RepeatLength=16 seed=AATTCAGAAA  
AATTCAGAAATTCAGA
>Cbrig.WS247_1:12930025-12931275 Satlength=1251 Nr of Repeats=73 RepeatLength=16 seed=ATCTCAGAAT  
ATCTCAGAATCTCAGA
>Cbrig.WS247_1:12933520-12934477 Satlength=958 Nr of Repeats=45 RepeatLength=16 seed=AAATTCAGAA  
AAATTCAGAAATTCAG
>Cbrig.WS247_1:12934427-12935119 Satlength=693 Nr of Repeats=13 RepeatLength=16 seed=AATCTCAGAA  
AATCTCAGAATCTCAG
>Cbrig.WS247_1:12937370-12938624 Satlength=1255 Nr of Repeats=61 RepeatLength=16 seed=TCAGAAATTC  
TCAGAAATTCAGAAAT
>Cbrig.WS247_1:12943126-12944839 Satlength=1714 Nr of Repeats=23 RepeatLength=16 seed=AATTTCTGAA  
AATTTCTGAATTTCTG
>Cbrig.WS247_1:12946273-12949523 Satlength=3251 Nr of Repeats=53 RepeatLength=16 seed=AATTTTTGAA  
AATTTTGAAATTTTGA
>Cbrig.WS247_1:12979630-12980179 Satlength=550 Nr of Repeats=22 RepeatLength=16 seed=GAATTTCTGA  
GAATTTCTGAATTTCT
>Cbrig.WS247_1:12981255-12981705 Satlength=451 Nr of Repeats=26 RepeatLength=16 seed=TCAGAAATTC  
TCAGAAATTCGAAAAT
>Cbrig.WS247_1:12985263-12985570 Satlength=308 Nr of Repeats=16 RepeatLength=16 seed=GTAAAATTTT  
GTAAAATTTTAGGCTT
>Cbrig.WS247_1:13021260-13022479 Satlength=1220 Nr of Repeats=25 RepeatLength=16 seed=TTCTGAATTT  
TTCTGAATTTCTGAAC
>Cbrig.WS247_1:13023157-13023503 Satlength=347 Nr of Repeats=21 RepeatLength=16 seed=ATTCAGAAAT  
ATTCAGAAATTGAGAA
>Cbrig.WS247_1:13064472-13064738 Satlength=267 Nr of Repeats=16 RepeatLength=16 seed=TCAGAATCTC  
TCAGAATCTCAGAGTT
>Cbrig.WS247_1:13064472-13065060 Satlength=589 Nr of Repeats=21 RepeatLength=16 seed=TCAGAATCTC  
TCAGAATCTCAGAGTT
>Cbrig.WS247_1:13067348-13069631 Satlength=2284 Nr of Repeats=29 RepeatLength=16 seed=TTTTGAATTT  
TTTCGAATTTTCGGAT
>Cbrig.WS247_1:13110960-13112793 Satlength=1834 Nr of Repeats=12 RepeatLength=16 seed=AATTCAGAAA  
AATTCAGAAATTCAGA
>Cbrig.WS247_1:13113244-13116365 Satlength=3122 Nr of Repeats=27 RepeatLength=16 seed=TTCTGAATTT  
TTCTGAATTTCTGAAT
>Cbrig.WS247_1:13145529-13149211 Satlength=3683 Nr of Repeats=142 RepeatLength=16 seed=GAAATTCAGA  
GAAATTCAGAAATTCA
>Cbrig.WS247_1:13149640-13149802 Satlength=163 Nr of Repeats=10 RepeatLength=16 seed=TGAATTTCTG  
TGAATTTCTGAATTTC
>Cbrig.WS247_1:13190989-13191195 Satlength=207 Nr of Repeats=10 RepeatLength=16 seed=GAAATTCAGA  
GAAATTCAGAAATTCA
>Cbrig.WS247_1:13193170-13193780 Satlength=611 Nr of Repeats=29 RepeatLength=16 seed=GAATTTCTGA  
GAATTTCGGAATTTCA
>Cbrig.WS247_1:13197012-13197419 Satlength=408 Nr of Repeats=13 RepeatLength=21 seed=AGCCTCAGTA  
AGCCTCAGTAAAACTTTCCTA
>Cbrig.WS247_1:13270366-13270720 Satlength=355 Nr of Repeats=22 RepeatLength=16 seed=TTTTGAATTT  
TTTTGAATTTTTGAAT
>Cbrig.WS247_1:13292866-13293130 Satlength=265 Nr of Repeats=16 RepeatLength=10 seed=TTTTCTCGAA  
TTTTCTCGAA
>Cbrig.WS247_1:13310600-13311122 Satlength=523 Nr of Repeats=19 RepeatLength=17 seed=TTCAAAAAAT  
TTCAAAAAATCAAAATA
>Cbrig.WS247_1:13334982-13335154 Satlength=173 Nr of Repeats=12 RepeatLength=27 seed=AACCCCATGA  
AACCCCATGAACCCCATGAACCCCATT
>Cbrig.WS247_1:13334987-13336775 Satlength=1789 Nr of Repeats=17 RepeatLength=27 seed=CATGAACCCC  
CATGAACCCCATGAACCCCATTAACCC
>Cbrig.WS247_1:13345146-13345845 Satlength=700 Nr of Repeats=29 RepeatLength=16 seed=GAATTTCTGA  
GAATTTCCGAATTTCT
>Cbrig.WS247_1:13383627-13384170 Satlength=544 Nr of Repeats=25 RepeatLength=16 seed=TTTTGAATTT  
TTTCGAATTTTCGGAT
>Cbrig.WS247_1:13390259-13392005 Satlength=1747 Nr of Repeats=22 RepeatLength=21 seed=GGTTACTGTA  
GGTTACTGTAGCTTTTTTCTG
>Cbrig.WS247_1:13395114-13396322 Satlength=1209 Nr of Repeats=17 RepeatLength=21 seed=AAATTTGGCT  
AAATTTAGCTGAAAATCTGAA
>Cbrig.WS247_1:13396539-13397578 Satlength=1040 Nr of Repeats=28 RepeatLength=32 seed=TGAAATTCTG  
TGAAATTCTGGAAATATGAAAATTCAAAAATC
>Cbrig.WS247_1:13486524-13487706 Satlength=1183 Nr of Repeats=30 RepeatLength=21 seed=GCCTAAAAAT  
GCTTAAAAATGGCCTAAAACA
>Cbrig.WS247_1:13491853-13492345 Satlength=493 Nr of Repeats=19 RepeatLength=22 seed=AAATAGGCCT  
AAATAAGCCTAAATTAGGTCAA
>Cbrig.WS247_1:13713849-13714169 Satlength=321 Nr of Repeats=20 RepeatLength=16 seed=TGAATTTCTG  
TGAACTTCTGAATTTT
>Cbrig.WS247_1:13892521-13893950 Satlength=1430 Nr of Repeats=38 RepeatLength=21 seed=AAATTGCTCA  
AAATTGCTCATTTTCAGGTCG
>Cbrig.WS247_1:14331854-14332133 Satlength=280 Nr of Repeats=14 RepeatLength=15 seed=CGGATCTAGG  
CGGATCTAGGTCAAC
>Cbrig.WS247_1:14510980-14511374 Satlength=395 Nr of Repeats=24 RepeatLength=16 seed=ACCTAGTTAC  
ACCTAGTTACCGTATA
>Cbrig.WS247_1:14512764-14513098 Satlength=335 Nr of Repeats=15 RepeatLength=16 seed=AATTCTGAAA  
AATTCTGAAATTCAAA
>Cbrig.WS247_1:14514501-14514703 Satlength=203 Nr of Repeats=12 RepeatLength=16 seed=TACGGTAACT  
TACGGTAACTAGGTTA
>Cbrig.WS247_1:14586544-14588733 Satlength=2190 Nr of Repeats=16 RepeatLength=41 seed=GACGACAAAA  
GACGACAAAATGCACAAAATTGAAACTAATACGCCAGAGTT
>Cbrig.WS247_1:14688762-14689081 Satlength=320 Nr of Repeats=17 RepeatLength=25 seed=CATAGCTGAC  
CATAGCTGACATTGCTGACCTAGAC
>Cbrig.WS247_1:14796851-14799028 Satlength=2178 Nr of Repeats=26 RepeatLength=83 seed=CTCCGCCCAC  
CTCCGCCCACTTTTCAGAAAGTGGGCGTGGTCTTGAAAATTCGAGATTGGGCGAAGCTTAAAACTAGCTCAAACTCGAATAGG
>Cbrig.WS247_1:14801646-14805615 Satlength=3970 Nr of Repeats=46 RepeatLength=83 seed=CTCCGCCCAC  
CTCCGCCCACTTTTCAGAAAGTGGGCGTGGTCTTGAAAATTCGAGATTGGGCGAAGCTTAAAACTAGCTCAAACTCGAATAGG
>Cbrig.WS247_1:14836435-14838057 Satlength=1623 Nr of Repeats=10 RepeatLength=161 seed=TGACGTCTTC  
TGACGTCTTCTGGATCTGATGGAGCGCAATTGCAATGACTTAAATTTCAAAACACTGTAACTTCTTTTCTAGTGGACCAAATTTTTTGATTTTTACACCATTAAAGAGGATTTTTTTTTGAATTTTAGCTGGCAATTCAAAATTTCAACAAATTCTATTTT
>Cbrig.WS247_1:14848463-14849080 Satlength=618 Nr of Repeats=19 RepeatLength=21 seed=GAAAAATGGT  
GAAAAATGGTCCAAAATGTAT
>Cbrig.WS247_1:14934933-14935287 Satlength=355 Nr of Repeats=15 RepeatLength=22 seed=TTTTCTAGGT  
TTTTCTAGGACATGATCTAGTT
>Cbrig.WS247_1:15017805-15018045 Satlength=241 Nr of Repeats=15 RepeatLength=10 seed=GAAAATTCCA  
GAAAATTCCA
>Cbrig.WS247_1:15094625-15095123 Satlength=499 Nr of Repeats=19 RepeatLength=16 seed=CTCAATTTCT  
CTGAATTTCTCAATAA
>Cbrig.WS247_1:15247109-15247364 Satlength=256 Nr of Repeats=14 RepeatLength=19 seed=TAAGCCTAAG  
TAAGCCTAAGCCTGAGGGT
>Cbrig.WS247_1:15330277-15330701 Satlength=425 Nr of Repeats=10 RepeatLength=14 seed=GGAATAAGGA  
GGAAAAAGGAATAA
>Cbrig.WS247_2:445708-446711 Satlength=1004 Nr of Repeats=11 RepeatLength=48 seed=TGGCCTAGAA  
TGGCCTAGAAAATGCAAAAATCTGGAAAATTAGACAATTTTGAGTGGG
>Cbrig.WS247_2:470846-473533 Satlength=2688 Nr of Repeats=21 RepeatLength=16 seed=AATTCTGAAA  
AATTATGAAATTCTGA
>Cbrig.WS247_2:494113-494617 Satlength=505 Nr of Repeats=29 RepeatLength=16 seed=AATTTCTGAA  
AATTTCAGAATTCCTG
>Cbrig.WS247_2:511876-512700 Satlength=825 Nr of Repeats=49 RepeatLength=16 seed=ATTCAGAAAT  
ATTCAGAAATTCAGAA
>Cbrig.WS247_2:511873-518107 Satlength=6235 Nr of Repeats=89 RepeatLength=16 seed=GAAATTCAGA  
GAAATTCAGAAATTCA
>Cbrig.WS247_2:524067-525183 Satlength=1117 Nr of Repeats=62 RepeatLength=16 seed=AAATTCAGAA  
AAATTCAGAATCTCAG
>Cbrig.WS247_2:526566-528568 Satlength=2003 Nr of Repeats=64 RepeatLength=16 seed=CTGAGATTCT  
CTGAAATTCTGCGATT
>Cbrig.WS247_2:586752-591530 Satlength=4779 Nr of Repeats=49 RepeatLength=21 seed=TTCATGATTT  
TCCATGATTTTAGGCCGATTT
>Cbrig.WS247_2:609363-609778 Satlength=416 Nr of Repeats=21 RepeatLength=16 seed=AATTCAGAAA  
AATTCAGAAATTCAGA
>Cbrig.WS247_2:609367-611336 Satlength=1970 Nr of Repeats=22 RepeatLength=16 seed=CAGAAATTCA  
CTGAAATTCAGAAATT
>Cbrig.WS247_2:612172-614070 Satlength=1899 Nr of Repeats=49 RepeatLength=16 seed=TCTGAGATTC  
TCTGAGATTCTGAGAT
>Cbrig.WS247_2:623745-624125 Satlength=381 Nr of Repeats=21 RepeatLength=16 seed=TTCAGAAATT  
TTCAAAAATTCAGAAA
>Cbrig.WS247_2:626781-627597 Satlength=817 Nr of Repeats=45 RepeatLength=16 seed=AATCTCAGAA  
AATCTCAGAACCTCAG
>Cbrig.WS247_2:628090-629790 Satlength=1701 Nr of Repeats=39 RepeatLength=16 seed=ATTCTGAGAT  
ATTCTGAAATTCTGAG
>Cbrig.WS247_2:628090-630086 Satlength=1997 Nr of Repeats=57 RepeatLength=16 seed=ATTCTGAGAT  
ATTCTGAAATTCTGAG
>Cbrig.WS247_2:630399-631510 Satlength=1112 Nr of Repeats=10 RepeatLength=16 seed=TTCTGAATTT  
TTCTGAATTTCTGAAT
>Cbrig.WS247_2:634324-635088 Satlength=765 Nr of Repeats=43 RepeatLength=16 seed=TTCTGAGATT  
TTCTGAGATTCTGAGA
>Cbrig.WS247_2:644894-645384 Satlength=491 Nr of Repeats=23 RepeatLength=16 seed=AATTCAGAAA  
AATTCAGAAATTCAGA
>Cbrig.WS247_2:654690-655267 Satlength=578 Nr of Repeats=31 RepeatLength=16 seed=ATTCTGAGAT  
ATTCCGAGATTCTGCG
>Cbrig.WS247_2:671889-672273 Satlength=385 Nr of Repeats=22 RepeatLength=16 seed=AAATTCTGAA  
AAATTCTGAAATTCGG
>Cbrig.WS247_2:688686-689504 Satlength=819 Nr of Repeats=49 RepeatLength=16 seed=AATCTCAGAA  
AATCTCAGAATCTCAG
>Cbrig.WS247_2:692054-692432 Satlength=379 Nr of Repeats=22 RepeatLength=16 seed=AAATTCAGAA  
AAACTCAGAAAATCAA
>Cbrig.WS247_2:700124-700750 Satlength=627 Nr of Repeats=37 RepeatLength=16 seed=TCAGAAATTC  
TCAGAAATTCTGAAAT
>Cbrig.WS247_2:700087-704567 Satlength=4481 Nr of Repeats=53 RepeatLength=16 seed=ATTCTGAGAT  
ATTCTGAAATTCTGAA
>Cbrig.WS247_2:706467-707217 Satlength=751 Nr of Repeats=39 RepeatLength=16 seed=GAATTTCTGA  
GAATTTATGAATTTCT
>Cbrig.WS247_2:714081-716224 Satlength=2144 Nr of Repeats=43 RepeatLength=16 seed=GAAATTCAGA  
GAAATTCCGAAATTCA
>Cbrig.WS247_2:725606-726168 Satlength=563 Nr of Repeats=30 RepeatLength=16 seed=TTTTGAATTT  
TTTTGAATTTTTGAAT
>Cbrig.WS247_2:729713-731455 Satlength=1743 Nr of Repeats=33 RepeatLength=16 seed=TTCAGAAATT  
TTCAGAAATTCAGAAA
>Cbrig.WS247_2:736571-737066 Satlength=496 Nr of Repeats=15 RepeatLength=16 seed=CTGAAATTCT  
CTGAAATTCTGAAATT
>Cbrig.WS247_2:741810-744402 Satlength=2593 Nr of Repeats=39 RepeatLength=16 seed=ATTCTGAAAT  
ATTCTGAAATACTGAA
>Cbrig.WS247_2:745732-746388 Satlength=657 Nr of Repeats=21 RepeatLength=26 seed=CCTAGATTTC  
CCTAGATTTCAATTTTCAGTACACGA
>Cbrig.WS247_2:766895-767865 Satlength=971 Nr of Repeats=59 RepeatLength=16 seed=GAATCTCAGA  
GAATCTTAGAATCTCA
>Cbrig.WS247_2:770835-773699 Satlength=2865 Nr of Repeats=50 RepeatLength=16 seed=TTTCTGAATT  
TTTCTGGATTTCTGAA
>Cbrig.WS247_2:777099-777397 Satlength=299 Nr of Repeats=16 RepeatLength=16 seed=CTCAGAATCT  
CTGAGAATCTGAGAAT
>Cbrig.WS247_2:800464-800714 Satlength=251 Nr of Repeats=14 RepeatLength=16 seed=GAATTTCTGA  
GAATTTCTGAATTTCG
>Cbrig.WS247_2:831427-832027 Satlength=601 Nr of Repeats=31 RepeatLength=16 seed=AATTCAGAAA  
ATTTCAGAAATTCACG
>Cbrig.WS247_2:831431-833585 Satlength=2155 Nr of Repeats=30 RepeatLength=16 seed=CAGAAATTCA  
CAGAAATTCACGAATT
>Cbrig.WS247_2:835549-839157 Satlength=3609 Nr of Repeats=114 RepeatLength=16 seed=TCTGAGATTC  
TCTGAGATTCTGAAGT
>Cbrig.WS247_2:839983-840361 Satlength=379 Nr of Repeats=23 RepeatLength=16 seed=AATCTCAGAA  
AATCTCAGAATCTCAG
>Cbrig.WS247_2:847145-848964 Satlength=1820 Nr of Repeats=101 RepeatLength=16 seed=TCAGAATTTC  
TCAGAATTTCGGAATT
>Cbrig.WS247_2:867288-869050 Satlength=1763 Nr of Repeats=108 RepeatLength=16 seed=CAGAATCTCA  
CAGAATCTCAGAATCT
>Cbrig.WS247_2:876750-876984 Satlength=235 Nr of Repeats=14 RepeatLength=16 seed=ATCTCAGAAT  
ATCTCGGAATCTCAGA
>Cbrig.WS247_2:879102-879898 Satlength=797 Nr of Repeats=33 RepeatLength=16 seed=TTTCTGAATT  
TTTCTGAATTTCTAAA
>Cbrig.WS247_2:881429-881903 Satlength=475 Nr of Repeats=28 RepeatLength=16 seed=TCAGAATCTC  
TCAGAATCTCAGAATT
>Cbrig.WS247_2:888652-889015 Satlength=364 Nr of Repeats=17 RepeatLength=16 seed=TTCAGAAATT  
TCCAGAAATTGTGAAA
>Cbrig.WS247_2:891342-892756 Satlength=1415 Nr of Repeats=48 RepeatLength=16 seed=AATCTCAGAA  
AATCTCAAAATCTCAG
>Cbrig.WS247_2:896003-897780 Satlength=1778 Nr of Repeats=23 RepeatLength=50 seed=ACGACAAAAT  
ACGACAAAATGCACAAAAATTTAAATTTTTGAAATTTTGCATACAATTTG
>Cbrig.WS247_2:906341-906855 Satlength=515 Nr of Repeats=26 RepeatLength=16 seed=AATTTCTGAA  
AATTTCTGAATTTTCG
>Cbrig.WS247_2:913602-913985 Satlength=384 Nr of Repeats=14 RepeatLength=16 seed=GAATTTCTGA  
GAATTTCTGAGTTTCC
>Cbrig.WS247_2:954276-955764 Satlength=1489 Nr of Repeats=24 RepeatLength=16 seed=GAATTTCTGA  
GAATTCCTGAATTTCT
>Cbrig.WS247_2:954276-956206 Satlength=1931 Nr of Repeats=33 RepeatLength=16 seed=GAATTTCTGA  
GAATTCCTGAATTTCT
>Cbrig.WS247_2:981283-981864 Satlength=582 Nr of Repeats=21 RepeatLength=16 seed=AATTTCAGAA  
AATTTCAGAATCTTAA
>Cbrig.WS247_2:982831-983948 Satlength=1118 Nr of Repeats=62 RepeatLength=16 seed=ATTCTGAGAT  
ATTCTGAAATTCTGAA
>Cbrig.WS247_2:991474-994384 Satlength=2911 Nr of Repeats=84 RepeatLength=16 seed=TTCTGAGATT  
TTCTGAGATGCTGAGA
>Cbrig.WS247_2:1006090-1006779 Satlength=690 Nr of Repeats=14 RepeatLength=21 seed=TTTTCATGAT  
TTATCATGATTTTTGAGTCAA
>Cbrig.WS247_2:1007672-1009793 Satlength=2122 Nr of Repeats=45 RepeatLength=21 seed=AATCATGAAA  
AATCATGAAAAACGACTCAAA
>Cbrig.WS247_2:1011883-1013314 Satlength=1432 Nr of Repeats=27 RepeatLength=16 seed=TTCCTGGATT  
TTCCTGGATTCCTAAA
>Cbrig.WS247_2:1020701-1021151 Satlength=451 Nr of Repeats=25 RepeatLength=16 seed=CTGAATTTCT  
CTGAATTTCTGAATTT
>Cbrig.WS247_2:1032272-1035418 Satlength=3147 Nr of Repeats=107 RepeatLength=16 seed=TTCTGAATTT  
TTCTGAACTTCTGAAA
>Cbrig.WS247_2:1033800-1036993 Satlength=3194 Nr of Repeats=63 RepeatLength=17 seed=AAATTTTGAG  
AAATTTTGAGAATTTTC
>Cbrig.WS247_2:1057516-1057944 Satlength=429 Nr of Repeats=25 RepeatLength=16 seed=TCTGAATTTC  
TCTGAATTTCTGAATT
>Cbrig.WS247_2:1062586-1063061 Satlength=476 Nr of Repeats=23 RepeatLength=16 seed=TTTCAGAATT  
TTTCAGAATTTCAGAA
>Cbrig.WS247_2:1063636-1064434 Satlength=799 Nr of Repeats=34 RepeatLength=14 seed=TCCTGGGTCC  
TCCTGGGTCCTGGG
>Cbrig.WS247_2:1070175-1074859 Satlength=4685 Nr of Repeats=173 RepeatLength=16 seed=TCAGAATCTC  
TCAGAATCTCAGAACC
>Cbrig.WS247_2:1079445-1079975 Satlength=531 Nr of Repeats=28 RepeatLength=16 seed=TGAGATTCTG  
TGAGATTCTGAGATTT
>Cbrig.WS247_2:1079513-1082645 Satlength=3133 Nr of Repeats=57 RepeatLength=16 seed=ATTCTGAAAT  
ATTCTGAAATTTAGAA
>Cbrig.WS247_2:1086131-1086809 Satlength=679 Nr of Repeats=41 RepeatLength=16 seed=TTCTGAGATT  
TTCTGAGATTCTGAGA
>Cbrig.WS247_2:1089286-1093191 Satlength=3906 Nr of Repeats=56 RepeatLength=16 seed=TTCAGAATTT  
TTCAGAATTTCAGAAT
>Cbrig.WS247_2:1110984-1115475 Satlength=4492 Nr of Repeats=92 RepeatLength=16 seed=ATTCTGAGAT  
ATTCTGAGATTCTGAG
>Cbrig.WS247_2:1118479-1119189 Satlength=711 Nr of Repeats=33 RepeatLength=16 seed=TTTCAGAATT  
TTTCAAATTTTTGAAT
>Cbrig.WS247_2:1119907-1124361 Satlength=4455 Nr of Repeats=110 RepeatLength=16 seed=GAGATTCTGA  
GAGATTCTGAGATTCT
>Cbrig.WS247_2:1128014-1128498 Satlength=485 Nr of Repeats=22 RepeatLength=15 seed=CACTTCGAAA  
CACTTCGAAACCAGA
>Cbrig.WS247_2:1137132-1138819 Satlength=1688 Nr of Repeats=55 RepeatLength=16 seed=ATCTCAGAAT  
ATCTCAGAATTTCAGA
>Cbrig.WS247_2:1140588-1143155 Satlength=2568 Nr of Repeats=114 RepeatLength=16 seed=ATTCTGAGAT  
ATTCTGAGATTCTGAA
>Cbrig.WS247_2:1144276-1146275 Satlength=2000 Nr of Repeats=93 RepeatLength=16 seed=AAATTCAGAA  
AAATTCAGAATTTCAG
>Cbrig.WS247_2:1144272-1148876 Satlength=4605 Nr of Repeats=117 RepeatLength=16 seed=TCAGAAATTC  
TCAGAAATTCAGAATT
>Cbrig.WS247_2:1182363-1182549 Satlength=187 Nr of Repeats=11 RepeatLength=16 seed=AAATTCAGAA  
AAATTCAGAAATTCAG
>Cbrig.WS247_2:1184385-1184874 Satlength=490 Nr of Repeats=28 RepeatLength=16 seed=ATCTCAGAAT  
ATCTCAGAATCTCAGA
>Cbrig.WS247_2:1194631-1196611 Satlength=1981 Nr of Repeats=15 RepeatLength=16 seed=TTCAGAAATT  
TTCAGAAATTCAGAAA
>Cbrig.WS247_2:1199150-1201952 Satlength=2803 Nr of Repeats=104 RepeatLength=16 seed=GAGATTCTGA  
GAGATTCTGAGATTCT
>Cbrig.WS247_2:1205608-1206092 Satlength=485 Nr of Repeats=22 RepeatLength=15 seed=CACTTCGAAA  
CACTTCGAAACCAGA
>Cbrig.WS247_2:1219619-1222518 Satlength=2900 Nr of Repeats=64 RepeatLength=16 seed=ATCTCAGAAT  
ATCTCAGAATTTCAGA
>Cbrig.WS247_2:1225641-1226100 Satlength=460 Nr of Repeats=22 RepeatLength=16 seed=TGAGATTCTG  
TGAAATTCTGAGATTC
>Cbrig.WS247_2:1237935-1238932 Satlength=998 Nr of Repeats=35 RepeatLength=21 seed=ATTTCGACCT  
ATTTCGACCTAAAAATCATGA
>Cbrig.WS247_2:1241356-1241576 Satlength=221 Nr of Repeats=10 RepeatLength=21 seed=AAAATCATGA  
AAAATCATGAAAATTGGCTCA
>Cbrig.WS247_2:1248021-1249957 Satlength=1937 Nr of Repeats=44 RepeatLength=16 seed=AGAACTGCGA  
AGAACCGCGACGTTTT
>Cbrig.WS247_2:1251355-1251945 Satlength=591 Nr of Repeats=17 RepeatLength=21 seed=TGAAAAATGA  
TGAAAAATGACCCAAAAATCA
>Cbrig.WS247_2:1252442-1252783 Satlength=342 Nr of Repeats=21 RepeatLength=15 seed=TTCAGAACCC  
TTCAGAACCCGACAG
>Cbrig.WS247_2:1267082-1268721 Satlength=1640 Nr of Repeats=56 RepeatLength=32 seed=CGACATTTTA  
CGACATTTTAGAACCGCGACGTTTCAAAACCG
>Cbrig.WS247_2:1271224-1271688 Satlength=465 Nr of Repeats=29 RepeatLength=11 seed=AAAAATCGAC  
AAAAATCGACA
>Cbrig.WS247_2:1274891-1277119 Satlength=2229 Nr of Repeats=47 RepeatLength=16 seed=TTTCTGAATT  
TTTCTGAATTTCTGAA
>Cbrig.WS247_2:1283058-1284223 Satlength=1166 Nr of Repeats=37 RepeatLength=16 seed=AAATTCAGAA  
AAATTCCGAAATCCAG
>Cbrig.WS247_2:1295674-1297781 Satlength=2108 Nr of Repeats=16 RepeatLength=16 seed=TGAATTTCTG  
TGAATTTCTGAATTAC
>Cbrig.WS247_2:1372106-1375492 Satlength=3387 Nr of Repeats=19 RepeatLength=21 seed=CCAAAAATCA  
CCAAAAATCATGAAAAAATAC
>Cbrig.WS247_2:1381552-1382200 Satlength=649 Nr of Repeats=24 RepeatLength=21 seed=CATGAAAAAT  
CATGAAAATTGACTCAAAATC
>Cbrig.WS247_2:1391774-1393119 Satlength=1346 Nr of Repeats=24 RepeatLength=16 seed=CAGAATTTCA  
CAGAATTTCAGAGTTT
>Cbrig.WS247_2:1402177-1402605 Satlength=429 Nr of Repeats=21 RepeatLength=16 seed=GAGATTCTGA  
GAGAATCTGAGAATCT
>Cbrig.WS247_2:1404330-1404628 Satlength=299 Nr of Repeats=18 RepeatLength=16 seed=TTCTGAATTT  
TTCTGAATTTCTGAAT
>Cbrig.WS247_2:1406776-1408474 Satlength=1699 Nr of Repeats=25 RepeatLength=16 seed=TTCAGAAATT  
TTCAAAAATTCAGAAA
>Cbrig.WS247_2:1416295-1416577 Satlength=283 Nr of Repeats=16 RepeatLength=16 seed=AATTTCAGAA  
AAGTTCAGAATTTCAG
>Cbrig.WS247_2:1426448-1427976 Satlength=1529 Nr of Repeats=37 RepeatLength=16 seed=TCTGAATTTC  
TCTGGATTTCTGAATT
>Cbrig.WS247_2:1426639-1428852 Satlength=2214 Nr of Repeats=35 RepeatLength=16 seed=TTCTGAGATT  
TTCTGAGATTCTGAAT
>Cbrig.WS247_2:1448200-1449618 Satlength=1419 Nr of Repeats=34 RepeatLength=16 seed=TTCTGAAATT  
TTCTGAGATTCTGAAA
>Cbrig.WS247_2:1452882-1454968 Satlength=2087 Nr of Repeats=23 RepeatLength=16 seed=TCAGAATCTC  
TCAGAATCTCAGAATC
>Cbrig.WS247_2:1455850-1456268 Satlength=419 Nr of Repeats=26 RepeatLength=16 seed=TCAGAAATTC  
TCAGAAATTCAGAAAT
>Cbrig.WS247_2:1457798-1458304 Satlength=507 Nr of Repeats=29 RepeatLength=16 seed=GAGATTCTGA  
GAGATTCTGAGATTCT
>Cbrig.WS247_2:1477289-1477555 Satlength=267 Nr of Repeats=16 RepeatLength=16 seed=AAATTCAGAA  
AAATTCAGAAATTCGA
>Cbrig.WS247_2:1498868-1499383 Satlength=516 Nr of Repeats=29 RepeatLength=16 seed=ATTCTGAGAT  
ATTCTGAGATTCTGAG
>Cbrig.WS247_2:1500318-1500950 Satlength=633 Nr of Repeats=38 RepeatLength=16 seed=AGAATCTCAG  
AGAATCTCAGAATCTC
>Cbrig.WS247_2:1506561-1506887 Satlength=327 Nr of Repeats=16 RepeatLength=16 seed=AATTTCTGAA  
AATTTCTGAAATTTTG
>Cbrig.WS247_2:1508981-1509598 Satlength=618 Nr of Repeats=21 RepeatLength=19 seed=AAATTCTGGT  
AAATTCTGGTCCTTAAAAA
>Cbrig.WS247_2:1515636-1521665 Satlength=6030 Nr of Repeats=52 RepeatLength=16 seed=GTTGCGAAAT  
GTTGCGAAATGTCACA
>Cbrig.WS247_2:1521736-1522260 Satlength=525 Nr of Repeats=13 RepeatLength=16 seed=AGTTCTAAAA  
AGTTCTAAAACGACGC
>Cbrig.WS247_2:1528253-1528715 Satlength=463 Nr of Repeats=18 RepeatLength=20 seed=GTTCTGAAAC  
GTTCTGAAACGTCACCAAAA
>Cbrig.WS247_2:1535771-1536810 Satlength=1040 Nr of Repeats=17 RepeatLength=31 seed=GTTGCGAAAT  
GTTGCAAAATGCCTGGTTCTATAACGTCACG
>Cbrig.WS247_2:1537929-1539250 Satlength=1322 Nr of Repeats=15 RepeatLength=16 seed=GTCGCGGTTC  
GTCGCGGTTCTAAAAT
>Cbrig.WS247_2:1546796-1547256 Satlength=461 Nr of Repeats=17 RepeatLength=28 seed=CTAGAAATCC  
CTAGAAATCCAAAAAACTGGGTCATGAC
>Cbrig.WS247_2:1549573-1554794 Satlength=5222 Nr of Repeats=66 RepeatLength=16 seed=GTTGCGAAAT  
TTGCGAAATGTCAAAA
>Cbrig.WS247_2:1563589-1564682 Satlength=1094 Nr of Repeats=14 RepeatLength=21 seed=TTTTCATGAT  
TTTTCATAATTTTTGAGTCAT
>Cbrig.WS247_2:1567448-1568240 Satlength=793 Nr of Repeats=20 RepeatLength=21 seed=AAAATCATGA  
AAAATCATGAAAAATGGTCTA
>Cbrig.WS247_2:1579372-1579763 Satlength=392 Nr of Repeats=18 RepeatLength=16 seed=TTCTGAATTT  
TCCTGAATTTCTGAAT
>Cbrig.WS247_2:1580696-1581402 Satlength=707 Nr of Repeats=41 RepeatLength=16 seed=AAATTCAGAA  
AAATTCAGAAATTCAG
>Cbrig.WS247_2:1582356-1583980 Satlength=1625 Nr of Repeats=42 RepeatLength=16 seed=ATTTCTGAAT  
ATTTCTGAATTTTTGG
>Cbrig.WS247_2:1607504-1609216 Satlength=1713 Nr of Repeats=36 RepeatLength=16 seed=AAATTCAGAA  
AAATTCAGAAATTCAA
>Cbrig.WS247_2:1610038-1610432 Satlength=395 Nr of Repeats=24 RepeatLength=16 seed=TGAATTTCTG  
TGAATTTCTGAATTTC
>Cbrig.WS247_2:1628091-1628653 Satlength=563 Nr of Repeats=34 RepeatLength=16 seed=TTCTGAGATT  
TTCTGAGATTCTGAGA
>Cbrig.WS247_2:1633532-1633870 Satlength=339 Nr of Repeats=20 RepeatLength=16 seed=TCAGAAATTC  
TCAGAAATTCAGAAAT
>Cbrig.WS247_2:1636480-1638618 Satlength=2139 Nr of Repeats=23 RepeatLength=16 seed=AATTTCTGAA  
AATTTCTGAATTTCTG
>Cbrig.WS247_2:1651061-1652396 Satlength=1336 Nr of Repeats=14 RepeatLength=16 seed=AATTTCTGAA  
AATTTCTGAATTTCTG
>Cbrig.WS247_2:1655845-1656599 Satlength=755 Nr of Repeats=38 RepeatLength=16 seed=AGAAATTCAG  
ATAAATTCAGAAATTC
>Cbrig.WS247_2:1672643-1673199 Satlength=557 Nr of Repeats=22 RepeatLength=16 seed=AAATTCAGAA  
AAATTCAGAAATTCTA
>Cbrig.WS247_2:1675980-1676660 Satlength=681 Nr of Repeats=40 RepeatLength=16 seed=TCAGAAATTC  
TCAGAAATTCAGAAAT
>Cbrig.WS247_2:1677205-1678160 Satlength=956 Nr of Repeats=35 RepeatLength=16 seed=TTCTGAATTT  
TTCTGAATTTCTGAAT
>Cbrig.WS247_2:1686955-1688237 Satlength=1283 Nr of Repeats=78 RepeatLength=16 seed=TCAGAAATTC  
TCAGAAATTCGGAAAT
>Cbrig.WS247_2:1697372-1697691 Satlength=320 Nr of Repeats=11 RepeatLength=16 seed=AATTTCTGAA  
AATTTCTGAATTCCTG
>Cbrig.WS247_2:1699024-1699459 Satlength=436 Nr of Repeats=25 RepeatLength=27 seed=ATAGATACCA  
ATAGATACCATAGATACCATAGATACC
>Cbrig.WS247_2:1701267-1701805 Satlength=539 Nr of Repeats=33 RepeatLength=16 seed=CAGAAATTCA  
CAGAGATTCAGAAACC
>Cbrig.WS247_2:1706564-1707102 Satlength=539 Nr of Repeats=33 RepeatLength=16 seed=CAGAAATTCA  
CAGAGATTCAGAAACC
>Cbrig.WS247_2:1712078-1713480 Satlength=1403 Nr of Repeats=28 RepeatLength=16 seed=TTTCTGAATT  
TTTCTGAATTTCTGGA
>Cbrig.WS247_2:1716530-1717088 Satlength=559 Nr of Repeats=12 RepeatLength=16 seed=AATTTCTGAA  
AATTTATGAATTTCTG
>Cbrig.WS247_2:1720475-1720847 Satlength=373 Nr of Repeats=16 RepeatLength=11 seed=ATTTTTCAGC  
ATTTTTCAGTT
>Cbrig.WS247_2:1736198-1739398 Satlength=3201 Nr of Repeats=31 RepeatLength=21 seed=ATGATTTTTG  
AGGATTTTTGGGTCATTTTTC
>Cbrig.WS247_2:1744746-1746275 Satlength=1530 Nr of Repeats=93 RepeatLength=16 seed=ATCTCAGAAT  
ATCTCCGAATCTCAGA
>Cbrig.WS247_2:1749514-1752263 Satlength=2750 Nr of Repeats=56 RepeatLength=16 seed=TTTCTGAATT  
TTTCTGAATTTCTGAA
>Cbrig.WS247_2:1753711-1755438 Satlength=1728 Nr of Repeats=36 RepeatLength=16 seed=TCAGAAATTC  
TCAAAAATTCAGAAAT
>Cbrig.WS247_2:1756791-1757017 Satlength=227 Nr of Repeats=13 RepeatLength=16 seed=TGAATTTCTG  
TGAATTTATGAATTTC
>Cbrig.WS247_2:1761300-1761684 Satlength=385 Nr of Repeats=20 RepeatLength=16 seed=ATTTCTGAAT  
ATTTCTGAATTTCTGA
>Cbrig.WS247_2:1764837-1765551 Satlength=715 Nr of Repeats=44 RepeatLength=16 seed=AAATTCAGAA  
AAATTCAGAAATTCAG
>Cbrig.WS247_2:1775079-1775782 Satlength=704 Nr of Repeats=33 RepeatLength=21 seed=TTTTCATGAT  
TTTTCATGATTTTTGAGTCAT
>Cbrig.WS247_2:1778491-1778977 Satlength=487 Nr of Repeats=26 RepeatLength=16 seed=CTGAATTTCT  
CTGAATTTCTGAATTT
>Cbrig.WS247_2:1780059-1782854 Satlength=2796 Nr of Repeats=38 RepeatLength=16 seed=TTCAGAAATT  
TTCAGAAATTCAGAAA
>Cbrig.WS247_2:1786022-1788283 Satlength=2262 Nr of Repeats=55 RepeatLength=16 seed=TTCTGAATTT  
TTCTGAATTTCTGATT
>Cbrig.WS247_2:1790985-1793235 Satlength=2251 Nr of Repeats=48 RepeatLength=16 seed=TCTGAATTTC  
TCTGAATTTCTGAATT
>Cbrig.WS247_2:1799883-1807137 Satlength=7255 Nr of Repeats=86 RepeatLength=16 seed=AATTCAGAAA  
AATCCAGAAATTCAAA
>Cbrig.WS247_2:1811147-1816548 Satlength=5402 Nr of Repeats=102 RepeatLength=16 seed=TTTCTGAATT  
TTTCCGAATTTCTGAA
>Cbrig.WS247_2:1819333-1820608 Satlength=1276 Nr of Repeats=21 RepeatLength=16 seed=AATTTCTGAA  
AATTTCTGGATTTCTG
>Cbrig.WS247_2:1819233-1825101 Satlength=5869 Nr of Repeats=76 RepeatLength=16 seed=TTCTGAATTT  
TTCCGAATTTCTGAAT
>Cbrig.WS247_2:1829955-1830244 Satlength=290 Nr of Repeats=15 RepeatLength=16 seed=ATTCTGAGAT  
ATTTTGAGATTCTGAG
>Cbrig.WS247_2:1833424-1834694 Satlength=1271 Nr of Repeats=18 RepeatLength=16 seed=AAATTCAGAA  
AAATTCAGAAATTCAG
>Cbrig.WS247_2:1853633-1855523 Satlength=1891 Nr of Repeats=28 RepeatLength=16 seed=CTGAATTTCT  
CTGAATTTCTGAATTT
>Cbrig.WS247_2:1856605-1859282 Satlength=2678 Nr of Repeats=30 RepeatLength=16 seed=TTCAGAAATT  
TTCAGAAATTCAGAAA
>Cbrig.WS247_2:1873142-1873519 Satlength=378 Nr of Repeats=20 RepeatLength=16 seed=TTCAGAAATT  
TTCAGAAATTCAGAAA
>Cbrig.WS247_2:1878542-1879006 Satlength=465 Nr of Repeats=26 RepeatLength=16 seed=AATTCAGAAA  
AATTCAGAAATTCAGA
>Cbrig.WS247_2:1905752-1906176 Satlength=425 Nr of Repeats=18 RepeatLength=16 seed=TCTGAATTTC  
TCTGAATTTCTGAATT
>Cbrig.WS247_2:1910553-1911582 Satlength=1030 Nr of Repeats=33 RepeatLength=16 seed=AATTTCAGAA  
AATTTCAGAATTTCAG
>Cbrig.WS247_2:1914995-1915506 Satlength=512 Nr of Repeats=18 RepeatLength=15 seed=TGACTGGTTT  
GACTGGTTTCGAACG
>Cbrig.WS247_2:1919722-1923465 Satlength=3744 Nr of Repeats=24 RepeatLength=16 seed=TTCTGAATTT  
TTCTGAATTTCTGAAT
>Cbrig.WS247_2:1928246-1928735 Satlength=490 Nr of Repeats=30 RepeatLength=16 seed=TTCAGAAATT  
TTCGGAAATTCAGAAA
>Cbrig.WS247_2:1946360-1947128 Satlength=769 Nr of Repeats=25 RepeatLength=16 seed=AGGGATCCAG  
AGGATCCAGAGATCAA
>Cbrig.WS247_2:1949535-1950209 Satlength=675 Nr of Repeats=41 RepeatLength=16 seed=ATCTCAGAAT  
ATCTCCGAATCTCAGA
>Cbrig.WS247_2:1949530-1950937 Satlength=1408 Nr of Repeats=43 RepeatLength=16 seed=TCAGAATCTC  
TCAGAATCTCCGAATC
>Cbrig.WS247_2:1957150-1958240 Satlength=1091 Nr of Repeats=23 RepeatLength=16 seed=GGGACCCAGG  
GGGACCCAGGGACCCA
>Cbrig.WS247_2:1957712-1961093 Satlength=3382 Nr of Repeats=85 RepeatLength=16 seed=AATTTCTGAA  
AATTTCTGAATTTCTG
>Cbrig.WS247_2:1981884-1982062 Satlength=179 Nr of Repeats=11 RepeatLength=16 seed=TCAGAAATTC  
TCAGAAATTCAGAAAT
>Cbrig.WS247_2:1990100-1990318 Satlength=219 Nr of Repeats=13 RepeatLength=16 seed=AATTTCTGAA  
AATTTCTGAATTTCTG
>Cbrig.WS247_2:1994835-1995053 Satlength=219 Nr of Repeats=13 RepeatLength=16 seed=AATTTCTGAA  
AATTTCTGAATTTCTG
>Cbrig.WS247_2:2003387-2003752 Satlength=366 Nr of Repeats=17 RepeatLength=16 seed=TCAGAATCTC  
TAAGAATCTCAAAAGC
>Cbrig.WS247_2:2011641-2012331 Satlength=691 Nr of Repeats=43 RepeatLength=16 seed=GAATCTCAGA  
GAATCTCAGAATCTCA
>Cbrig.WS247_2:2013027-2013484 Satlength=458 Nr of Repeats=24 RepeatLength=16 seed=ATTTCTGAAT  
ATTTCTGAATTTCTGA
>Cbrig.WS247_2:2015889-2018638 Satlength=2750 Nr of Repeats=76 RepeatLength=16 seed=TTCTGAGATT  
TTCTGAGATTCTGAGA
>Cbrig.WS247_2:2026959-2028541 Satlength=1583 Nr of Repeats=33 RepeatLength=16 seed=TTCTGAGATT  
TTCTGAGATTCTAAGG
>Cbrig.WS247_2:2031850-2033097 Satlength=1248 Nr of Repeats=58 RepeatLength=16 seed=TCAGAATCTC  
TCAGAATTTCAGAATC
>Cbrig.WS247_2:2043828-2044863 Satlength=1036 Nr of Repeats=26 RepeatLength=16 seed=AATTCAGAAA  
AATTCAAAAATTCAGA
>Cbrig.WS247_2:2058610-2058878 Satlength=269 Nr of Repeats=16 RepeatLength=16 seed=AGAAATTCAG  
AGAAATTCAGAAATTC
>Cbrig.WS247_2:2059198-2059411 Satlength=214 Nr of Repeats=11 RepeatLength=16 seed=TTCTGAATTT  
TTCTCAATTTCTCAAT
>Cbrig.WS247_2:2063063-2063478 Satlength=416 Nr of Repeats=19 RepeatLength=22 seed=CCTAGAAAAA  
CCTAGAAAAAATTGGGTCATGA
>Cbrig.WS247_2:2078789-2079405 Satlength=617 Nr of Repeats=12 RepeatLength=16 seed=TTCTGAATTT  
TTCTGAATTTCTGAAT
>Cbrig.WS247_2:2080337-2082497 Satlength=2161 Nr of Repeats=27 RepeatLength=16 seed=GAGATTCTGA  
GAGATTCTGAGAATCT
>Cbrig.WS247_2:2083436-2085402 Satlength=1967 Nr of Repeats=116 RepeatLength=16 seed=AAATTCAGAA  
AAATTCAGAAATTCAG
>Cbrig.WS247_2:2083436-2088610 Satlength=5175 Nr of Repeats=133 RepeatLength=16 seed=AAATTCAGAA  
AAATTCAGAAATTCAG
>Cbrig.WS247_2:2095986-2096661 Satlength=676 Nr of Repeats=37 RepeatLength=16 seed=GAAATTCTGA  
GAAATTCTGAGAGTCT
>Cbrig.WS247_2:2102533-2103248 Satlength=716 Nr of Repeats=41 RepeatLength=16 seed=GAATTTCTGA  
GAATTTCTGAATTTCT
>Cbrig.WS247_2:2107906-2108260 Satlength=355 Nr of Repeats=22 RepeatLength=16 seed=ATTCTGAGAT  
ATTCTGAGATTCTGAG
>Cbrig.WS247_2:2116476-2116638 Satlength=163 Nr of Repeats=10 RepeatLength=16 seed=TCAGAATCTC  
TCAGAATCTCAGAAAC
>Cbrig.WS247_2:2117803-2118029 Satlength=227 Nr of Repeats=14 RepeatLength=16 seed=TTCTGAATTT  
TTCTGAATTTCTGAAT
>Cbrig.WS247_2:2145887-2146642 Satlength=756 Nr of Repeats=15 RepeatLength=22 seed=GGTCATGACC  
GGTCACGACCTAATTTTTTCTA
>Cbrig.WS247_2:2150540-2151764 Satlength=1225 Nr of Repeats=16 RepeatLength=42 seed=GAGCGCATTT  
GAGAGCATTTTTTAAATTTCCAAAAGATGCAATTTCTCAATA
>Cbrig.WS247_2:2171258-2178012 Satlength=6755 Nr of Repeats=70 RepeatLength=47 seed=TTTCTAGGCC  
TTTCTAGGCCACGAAAAGTTTGATGGACTAGGTTTTCGATTTTAAGA
>Cbrig.WS247_2:2183356-2183589 Satlength=234 Nr of Repeats=14 RepeatLength=16 seed=TTCGAAACCG  
TTCGAAACCGCGACAC
>Cbrig.WS247_2:2191085-2191423 Satlength=339 Nr of Repeats=20 RepeatLength=16 seed=ATTTCTGAAT  
ATTTCTGAATTTACGA
>Cbrig.WS247_2:2195332-2199520 Satlength=4189 Nr of Repeats=48 RepeatLength=16 seed=TTCAGAAATT  
TTCAGAAATTCAGAAA
>Cbrig.WS247_2:2209352-2210124 Satlength=773 Nr of Repeats=43 RepeatLength=16 seed=TTTCTGAATT  
TTTCTGAATTTATGAA
>Cbrig.WS247_2:2217639-2218920 Satlength=1282 Nr of Repeats=32 RepeatLength=16 seed=CTGAATTTCT  
CTGAATTTCTGAATTT
>Cbrig.WS247_2:2217639-2221090 Satlength=3452 Nr of Repeats=39 RepeatLength=16 seed=CTGAATTTCT  
CTGAATTTCTGAATTT
>Cbrig.WS247_2:2218356-2222884 Satlength=4529 Nr of Repeats=76 RepeatLength=16 seed=TTCTGAATTT  
TTCTGAGTTTCTGAAT
>Cbrig.WS247_2:2224125-2227799 Satlength=3675 Nr of Repeats=181 RepeatLength=16 seed=AAATTCAGAA  
AAATTCAGAATTTCAG
>Cbrig.WS247_2:2228832-2229074 Satlength=243 Nr of Repeats=14 RepeatLength=16 seed=ATTCTGAGAT  
ATTCTGAGATTCTGAG
>Cbrig.WS247_2:2231359-2231776 Satlength=418 Nr of Repeats=25 RepeatLength=16 seed=TTCTGAATTT  
TTCTGAATTTCTGAAT
>Cbrig.WS247_2:2239400-2239670 Satlength=271 Nr of Repeats=15 RepeatLength=16 seed=TCAGAATCTC  
TCAGAATCTCAGAATC
>Cbrig.WS247_2:2247847-2249485 Satlength=1639 Nr of Repeats=11 RepeatLength=56 seed=CCTAGAAAAC  
CCAGAAAACGCATCAGATGAATATCAGGTCATTTCTAGGCCATTTCTACATGGTGG
>Cbrig.WS247_2:2263328-2263829 Satlength=502 Nr of Repeats=22 RepeatLength=15 seed=ACGTTTCAGA  
ACGTTTCAGAACCCG
>Cbrig.WS247_2:2272546-2273476 Satlength=931 Nr of Repeats=27 RepeatLength=16 seed=TTCCTAGATT  
TTCCTGGATTCCTAAA
>Cbrig.WS247_2:2280861-2281641 Satlength=781 Nr of Repeats=26 RepeatLength=11 seed=AAAATAGCTG  
AAAATGGCTGA
>Cbrig.WS247_2:2289084-2289310 Satlength=227 Nr of Repeats=13 RepeatLength=16 seed=GAAATTCAGA  
GAAATTCAGAAATTTA
>Cbrig.WS247_2:2290210-2291476 Satlength=1267 Nr of Repeats=29 RepeatLength=16 seed=TTTCTGAATT  
TTTCTGAATTTCTGAA
>Cbrig.WS247_2:2290211-2295368 Satlength=5158 Nr of Repeats=64 RepeatLength=16 seed=TTCTGAATTT  
TCCTGAATTTCTGAAT
>Cbrig.WS247_2:2294370-2298040 Satlength=3671 Nr of Repeats=108 RepeatLength=16 seed=AATTCAGAAA  
AATTCTGAAAATCTGA
>Cbrig.WS247_2:2303964-2304166 Satlength=203 Nr of Repeats=12 RepeatLength=16 seed=AAATTCAGAA  
AAATTCAGAAATTCAG
>Cbrig.WS247_2:2312746-2314185 Satlength=1440 Nr of Repeats=26 RepeatLength=16 seed=TCAGAATCTC  
TCAGAATCTCGGAATC
>Cbrig.WS247_2:2327552-2329028 Satlength=1477 Nr of Repeats=33 RepeatLength=16 seed=ATTTCAGAAT  
ATTCCAGAATCTCAGA
>Cbrig.WS247_2:2333600-2334269 Satlength=670 Nr of Repeats=22 RepeatLength=16 seed=ATTTCAGAAT  
ATCTCAGAATCTTAGG
>Cbrig.WS247_2:2344810-2346100 Satlength=1291 Nr of Repeats=18 RepeatLength=42 seed=ATTTTTGACC  
ATTTTTGACCCAATTATGACCATTTATAGCCAAATTTGAGTC
>Cbrig.WS247_2:2357082-2357550 Satlength=469 Nr of Repeats=23 RepeatLength=16 seed=AATTTCTGAA  
AATATCTGAATTTCCG
>Cbrig.WS247_2:2359564-2360004 Satlength=441 Nr of Repeats=20 RepeatLength=16 seed=AATTTCTGAA  
AATTTCTAAATTTCTA
>Cbrig.WS247_2:2367445-2367668 Satlength=224 Nr of Repeats=11 RepeatLength=16 seed=TTCAGAAATT  
TTCAAAAATTCAGAAA
>Cbrig.WS247_2:2368800-2369104 Satlength=305 Nr of Repeats=21 RepeatLength=14 seed=TGGAATCTGG  
TGGAATCTGGAATC
>Cbrig.WS247_2:2370125-2372230 Satlength=2106 Nr of Repeats=20 RepeatLength=16 seed=TTCTGAAATT  
TTCTGAAATTCTGCGG
>Cbrig.WS247_2:2401780-2404086 Satlength=2307 Nr of Repeats=50 RepeatLength=16 seed=TTCTGAATTT  
TTCTGAATTTCTGAAT
>Cbrig.WS247_2:2404211-2405429 Satlength=1219 Nr of Repeats=57 RepeatLength=16 seed=AAATTCAGAA  
AAATTCAGAAATTCAG
>Cbrig.WS247_2:2404327-2406754 Satlength=2428 Nr of Repeats=58 RepeatLength=16 seed=ATTCAGAAAT  
ATTCAGAAATTCAGAA
>Cbrig.WS247_2:2406394-2407923 Satlength=1530 Nr of Repeats=35 RepeatLength=16 seed=TTCTGAATTT  
TTCAGAATTTCAGAAT
>Cbrig.WS247_2:2406394-2408899 Satlength=2506 Nr of Repeats=50 RepeatLength=16 seed=TTCTGAATTT  
TTCAGAATTTCAGAAT
>Cbrig.WS247_2:2426629-2426973 Satlength=345 Nr of Repeats=18 RepeatLength=16 seed=GAAATTCAGA  
GAAGTTCAGAAATTCA
>Cbrig.WS247_2:2429617-2430129 Satlength=513 Nr of Repeats=20 RepeatLength=16 seed=GAAATTCAGA  
GAAATTCAGAAATTCA
>Cbrig.WS247_2:2434265-2434609 Satlength=345 Nr of Repeats=18 RepeatLength=16 seed=GAAATTCAGA  
GAAGTTCAGAAATTCA
>Cbrig.WS247_2:2437255-2438519 Satlength=1265 Nr of Repeats=39 RepeatLength=16 seed=AATTCAGAAA  
AATTCAGAAATTCAGA
>Cbrig.WS247_2:2445643-2445912 Satlength=270 Nr of Repeats=11 RepeatLength=22 seed=CCTAGAAAAA  
CCTAGAAAAAAGTAGGTCATGA
>Cbrig.WS247_2:2449854-2451343 Satlength=1490 Nr of Repeats=19 RepeatLength=10 seed=TTGAGTCTCG  
TCGAGTCTCG
>Cbrig.WS247_2:2496786-2497198 Satlength=413 Nr of Repeats=18 RepeatLength=16 seed=TCAGAAATTC  
TCAGAAAATCAGAAAT
>Cbrig.WS247_2:2503841-2505431 Satlength=1591 Nr of Repeats=11 RepeatLength=16 seed=AATTTTTGAA  
AATTTCTGAATTTTTG
>Cbrig.WS247_2:2522085-2522751 Satlength=667 Nr of Repeats=40 RepeatLength=16 seed=TGAGATTCTG  
TGAGATTCTGAGATTC
>Cbrig.WS247_2:2532188-2533680 Satlength=1493 Nr of Repeats=66 RepeatLength=16 seed=GAATCTAAGA  
GAATCTAAGAATCTAA
>Cbrig.WS247_2:2549968-2550175 Satlength=208 Nr of Repeats=10 RepeatLength=17 seed=AGGGTACATC  
AGGGTACATCGGATCAG
>Cbrig.WS247_2:2560258-2560666 Satlength=409 Nr of Repeats=17 RepeatLength=16 seed=TGAATTTCTG  
TGAATTTCTGAATTTC
>Cbrig.WS247_2:2566003-2566293 Satlength=291 Nr of Repeats=15 RepeatLength=16 seed=TGAGATTCTG  
TGAGATTCTGAGATTC
>Cbrig.WS247_2:2572376-2575259 Satlength=2884 Nr of Repeats=93 RepeatLength=16 seed=CTCAGAATCT  
CTCAGAATCTCAGAAT
>Cbrig.WS247_2:2576452-2577129 Satlength=678 Nr of Repeats=11 RepeatLength=16 seed=TTCAGAAATT  
TTCAAAAATTCAGAAA
>Cbrig.WS247_2:2585074-2587832 Satlength=2759 Nr of Repeats=94 RepeatLength=16 seed=AATTTCTGAA  
AATTTCTGAATTTCTG
>Cbrig.WS247_2:2594551-2596219 Satlength=1669 Nr of Repeats=25 RepeatLength=16 seed=TGAGATTCTG  
TGAGATTCTGAGATTC
>Cbrig.WS247_2:2597652-2599231 Satlength=1580 Nr of Repeats=15 RepeatLength=16 seed=GAATTTCTGA  
GAATTTCTGAATTTCT
>Cbrig.WS247_2:2599306-2599571 Satlength=266 Nr of Repeats=16 RepeatLength=16 seed=TCAGAATCTC  
TCAGAATCTCAGAATC
>Cbrig.WS247_2:2608894-2610691 Satlength=1798 Nr of Repeats=31 RepeatLength=16 seed=TTCAGAAATT  
TTCTGAAATTCTGAAA
>Cbrig.WS247_2:2620667-2620909 Satlength=243 Nr of Repeats=14 RepeatLength=16 seed=TTCTGAATTT  
TTCTGAATTTCTGAAT
>Cbrig.WS247_2:2638931-2640608 Satlength=1678 Nr of Repeats=16 RepeatLength=16 seed=AATTTCTGAA  
AATTTCTGAATTTCTG
>Cbrig.WS247_2:2640483-2640926 Satlength=444 Nr of Repeats=13 RepeatLength=16 seed=TTCAGAAATT  
TTCAGAAATTCAGAAA
>Cbrig.WS247_2:2644013-2644439 Satlength=427 Nr of Repeats=26 RepeatLength=16 seed=TCAGAATCTC  
TCAGAATCTCAGAATC
>Cbrig.WS247_2:2654401-2654807 Satlength=407 Nr of Repeats=18 RepeatLength=16 seed=ATTCAGAAAT  
ATTCAGAAATTTAGAA
>Cbrig.WS247_2:2664294-2665550 Satlength=1257 Nr of Repeats=38 RepeatLength=22 seed=TCATGACCTA  
TCATGACCTAGGAAAAATTAGG
>Cbrig.WS247_2:2682595-2683928 Satlength=1334 Nr of Repeats=35 RepeatLength=16 seed=AATCTCAGAA  
AATCTCAGAATCTCAA
>Cbrig.WS247_2:2693573-2695125 Satlength=1553 Nr of Repeats=23 RepeatLength=16 seed=TCAGAATCTC  
TCAGAATCTCAGAATC
>Cbrig.WS247_2:2697643-2698036 Satlength=394 Nr of Repeats=24 RepeatLength=16 seed=AAATTCAGAA  
AAATTCAGAAATTCAA
>Cbrig.WS247_2:2700696-2702131 Satlength=1436 Nr of Repeats=31 RepeatLength=16 seed=TTCAGAAATT  
TTCAGGAATTCAGAAA
>Cbrig.WS247_2:2704303-2704561 Satlength=259 Nr of Repeats=14 RepeatLength=16 seed=CGTTCCGTGA  
CGTTCCGTGATTTTTT
>Cbrig.WS247_2:2709792-2710450 Satlength=659 Nr of Repeats=40 RepeatLength=16 seed=TTCTGAATTT  
TTCTGAATTTCTGAAT
>Cbrig.WS247_2:2715532-2715886 Satlength=355 Nr of Repeats=22 RepeatLength=16 seed=TTTCTGAATT  
TTTCTGAATTTCTGAA
>Cbrig.WS247_2:2748674-2749052 Satlength=379 Nr of Repeats=13 RepeatLength=16 seed=CAGGAATCCA  
CAGGAATTCAGGAATT
>Cbrig.WS247_2:2765059-2765469 Satlength=411 Nr of Repeats=23 RepeatLength=16 seed=AATCTCAGAA  
AATCTCAGAATCTCAG
>Cbrig.WS247_2:2802152-2802509 Satlength=358 Nr of Repeats=18 RepeatLength=16 seed=AATCTCAGAA  
AATCTCAGGATCCGAG
>Cbrig.WS247_2:2803137-2804248 Satlength=1112 Nr of Repeats=51 RepeatLength=21 seed=GACCTAGAAA  
GACCTAGAAAAATTGGGTCAT
>Cbrig.WS247_2:2817465-2817659 Satlength=195 Nr of Repeats=12 RepeatLength=16 seed=TTCAGAAATT  
TTCAGAAATTCAGAAA
>Cbrig.WS247_2:2819305-2822870 Satlength=3566 Nr of Repeats=73 RepeatLength=27 seed=GGTATCTATG  
GGTATCTATGGTATCTATGGTACCTAT
>Cbrig.WS247_2:2829638-2831497 Satlength=1860 Nr of Repeats=27 RepeatLength=16 seed=AATTCAGAAA  
AATTCAGAAATTCAGA
>Cbrig.WS247_2:2850921-2851195 Satlength=275 Nr of Repeats=15 RepeatLength=16 seed=GAGATTCTGA  
GAGATTCTGAGATTCT
>Cbrig.WS247_2:2864588-2865639 Satlength=1052 Nr of Repeats=15 RepeatLength=16 seed=TTCAGAAATT  
TTCAGAAATTCAGAAA
>Cbrig.WS247_2:2865723-2866262 Satlength=540 Nr of Repeats=31 RepeatLength=16 seed=AGAATCTCAG  
AGAATCTCAGAATCTC
>Cbrig.WS247_2:2865757-2870943 Satlength=5187 Nr of Repeats=63 RepeatLength=16 seed=AATTTCAGAA  
AATTTCAGAATTTTAG
>Cbrig.WS247_2:2868901-2872097 Satlength=3197 Nr of Repeats=30 RepeatLength=16 seed=CAGAATCTCA  
CAAAATCTCAGAATCT
>Cbrig.WS247_2:2868901-2873056 Satlength=4156 Nr of Repeats=37 RepeatLength=16 seed=CAGAATCTCA  
CAAAATCTCAGAATCT
>Cbrig.WS247_2:2893745-2894303 Satlength=559 Nr of Repeats=20 RepeatLength=26 seed=TGACCTAGAT  
TGACCTAGACTTCAATTTTCAGGTCA
>Cbrig.WS247_2:2901963-2902502 Satlength=540 Nr of Repeats=31 RepeatLength=16 seed=AGAATCTCAG  
AGAATCTCAGAATCTC
>Cbrig.WS247_2:2905140-2906641 Satlength=1502 Nr of Repeats=15 RepeatLength=16 seed=CTCAGAATCT  
CTCAGAATCTTAGAAT
>Cbrig.WS247_2:2907270-2907488 Satlength=219 Nr of Repeats=13 RepeatLength=16 seed=AGAAATTCAG  
AGAAATTCAGAAATTC
>Cbrig.WS247_2:2907272-2910454 Satlength=3183 Nr of Repeats=43 RepeatLength=16 seed=AAATTCAGAA  
AAATTCAGAAATTCAG
>Cbrig.WS247_2:2912027-2912509 Satlength=483 Nr of Repeats=17 RepeatLength=16 seed=AATCTCAGAA  
AATCTCAGAATTTCAG
>Cbrig.WS247_2:2913250-2913687 Satlength=438 Nr of Repeats=20 RepeatLength=16 seed=TTCTGAGATT  
TTCTGAGATTCTGAGA
>Cbrig.WS247_2:2911979-2916857 Satlength=4879 Nr of Repeats=45 RepeatLength=16 seed=AATTTCTGAA  
AATTTTTGAATTCCTG
>Cbrig.WS247_2:2917340-2917638 Satlength=299 Nr of Repeats=17 RepeatLength=16 seed=AATCTCAGAA  
AATCTCAGAATCTCAG
>Cbrig.WS247_2:2934151-2934388 Satlength=238 Nr of Repeats=13 RepeatLength=16 seed=AATTCAGAAA  
AATTCAGAAATTCAGA
>Cbrig.WS247_2:2937961-2938671 Satlength=711 Nr of Repeats=26 RepeatLength=25 seed=AGTAATCCTC  
AGTAATCCTCGATTTTCAAAACTAC
>Cbrig.WS247_2:2939443-2941175 Satlength=1733 Nr of Repeats=50 RepeatLength=16 seed=TCAGAATCTC  
TCAGAATTTCAGAATT
>Cbrig.WS247_2:2943372-2943939 Satlength=568 Nr of Repeats=12 RepeatLength=16 seed=ATCTCAGAAT  
ATCTCAGAATCTCAGA
>Cbrig.WS247_2:2947390-2948135 Satlength=746 Nr of Repeats=44 RepeatLength=16 seed=TTCTGAGATT  
TTCTGAGATTCTGAGA
>Cbrig.WS247_2:2948515-2948882 Satlength=368 Nr of Repeats=22 RepeatLength=16 seed=TCAGAATCTC  
TCAGTATCTCAGAATC
>Cbrig.WS247_2:2954919-2957409 Satlength=2491 Nr of Repeats=75 RepeatLength=16 seed=AATCTCAGAA  
AATCTCAGAATCTCAG
>Cbrig.WS247_2:2956337-2961329 Satlength=4993 Nr of Repeats=64 RepeatLength=16 seed=TTCTGAATTT  
TTCTGAATTTCTATAT
>Cbrig.WS247_2:2970551-2972565 Satlength=2015 Nr of Repeats=20 RepeatLength=16 seed=TCAGAAATTC  
TCGGAAATTCAAAAAT
>Cbrig.WS247_2:2985617-2986075 Satlength=459 Nr of Repeats=13 RepeatLength=16 seed=TCAGAATCTC  
TCAGAATCTCAGAATC
>Cbrig.WS247_2:3004275-3005551 Satlength=1277 Nr of Repeats=78 RepeatLength=16 seed=TCAGAATCTC  
TCAGAATCTCAGAATC
>Cbrig.WS247_2:3029551-3031245 Satlength=1695 Nr of Repeats=19 RepeatLength=16 seed=GAATTTCAGA  
GAATCTCAGAATTTCA
>Cbrig.WS247_2:3047599-3047985 Satlength=387 Nr of Repeats=24 RepeatLength=16 seed=GAAATTCAGA  
GAAATTCAGAAATTCA
>Cbrig.WS247_2:3056322-3056668 Satlength=347 Nr of Repeats=19 RepeatLength=16 seed=ATCTCAGAAT  
ATCTCAGAATCTCAGA
>Cbrig.WS247_2:3137972-3138206 Satlength=235 Nr of Repeats=14 RepeatLength=16 seed=AGAATCTTAG  
AGAATCTTAGAATCTT
>Cbrig.WS247_2:3141639-3141857 Satlength=219 Nr of Repeats=12 RepeatLength=16 seed=TGAGATTCTG  
TGAGATTCTGAGTTTC
>Cbrig.WS247_2:3212849-3213059 Satlength=211 Nr of Repeats=11 RepeatLength=16 seed=TGAGATTCTG  
TGAGATACTGAGATTT
>Cbrig.WS247_2:3275966-3276185 Satlength=220 Nr of Repeats=13 RepeatLength=16 seed=TCAGAATCTC  
TCCGAATCTCAGAATC
>Cbrig.WS247_2:3279105-3279579 Satlength=475 Nr of Repeats=29 RepeatLength=16 seed=AATCTCAGAA  
AATCTCAGAATCCCAG
>Cbrig.WS247_2:3305376-3305770 Satlength=395 Nr of Repeats=24 RepeatLength=16 seed=TTCTGAGATT  
TTCTGAGATTCTGAAA
>Cbrig.WS247_2:3307953-3308458 Satlength=506 Nr of Repeats=20 RepeatLength=16 seed=TCAGAATCTC  
TCGGAATCTCGAAATC
>Cbrig.WS247_2:3332486-3332646 Satlength=161 Nr of Repeats=13 RepeatLength=12 seed=CAGGTCCAGG  
CAGGTCCAGGTC
>Cbrig.WS247_2:3370316-3370567 Satlength=252 Nr of Repeats=10 RepeatLength=16 seed=CTGAGATTCT  
CTGAGATTCTGAGATT
>Cbrig.WS247_2:3416037-3416295 Satlength=259 Nr of Repeats=12 RepeatLength=16 seed=CAGAATCTCA  
CAGAATCTCAGAATCT
>Cbrig.WS247_2:3439811-3440309 Satlength=499 Nr of Repeats=30 RepeatLength=16 seed=ATTCTGAGAT  
ATTCTGAGATTCTACG
>Cbrig.WS247_2:3452444-3454356 Satlength=1913 Nr of Repeats=35 RepeatLength=16 seed=ATCTCAGAAT  
ATCTCAGAATCTCAGA
>Cbrig.WS247_2:3490199-3490585 Satlength=387 Nr of Repeats=23 RepeatLength=16 seed=TTCTGAGATT  
TTCTGAGATTCTGAGA
>Cbrig.WS247_2:3492961-3493327 Satlength=367 Nr of Repeats=12 RepeatLength=16 seed=AGAATCTCAG  
AGAATCTTAGAATCTC
>Cbrig.WS247_2:3497260-3497926 Satlength=667 Nr of Repeats=30 RepeatLength=16 seed=TCAGAATCTC  
TCAGAATCTCAGAATC
>Cbrig.WS247_2:3504412-3504846 Satlength=435 Nr of Repeats=19 RepeatLength=16 seed=TTGGATTCTT  
TTGGATTCTTGGATTC
>Cbrig.WS247_2:3505756-3506596 Satlength=841 Nr of Repeats=15 RepeatLength=22 seed=CTAGAAAAAA  
CTAGAAAAAAGTAGGTCGTTAC
>Cbrig.WS247_2:3509354-3510336 Satlength=983 Nr of Repeats=17 RepeatLength=16 seed=GAATTTCTGA  
GAATTTCAGAATTTCT
>Cbrig.WS247_2:3514909-3517060 Satlength=2152 Nr of Repeats=80 RepeatLength=16 seed=CTGAGATTCT  
CTAAGATTCTGGGGTT
>Cbrig.WS247_2:3552099-3553206 Satlength=1108 Nr of Repeats=23 RepeatLength=16 seed=TTCTGAGATT  
TTCTGAGATTCCGAGA
>Cbrig.WS247_2:3555746-3555948 Satlength=203 Nr of Repeats=12 RepeatLength=16 seed=GAATCTTAGA  
GAATCTTAGAATCTTA
>Cbrig.WS247_2:3556601-3560530 Satlength=3930 Nr of Repeats=36 RepeatLength=16 seed=ATTCTGAGAT  
ATTCTGAGATTCTGAG
>Cbrig.WS247_2:3562685-3563631 Satlength=947 Nr of Repeats=56 RepeatLength=16 seed=GATTCTGAGA  
GATTCTGAGATTCTGA
>Cbrig.WS247_2:3566454-3566585 Satlength=132 Nr of Repeats=10 RepeatLength=11 seed=GCGAGCGACG  
GCGAGCGACGG
>Cbrig.WS247_2:3582555-3582957 Satlength=403 Nr of Repeats=17 RepeatLength=16 seed=AATCCTGGAA  
AATCCTGGAATCCTGA
>Cbrig.WS247_2:3595408-3595986 Satlength=579 Nr of Repeats=36 RepeatLength=16 seed=ATTCTGAGAT  
ATTCTGAGATTCTGAG
>Cbrig.WS247_2:3604313-3609873 Satlength=5561 Nr of Repeats=152 RepeatLength=16 seed=AGAATCTCAG  
AGAATCTCAGAATCAC
>Cbrig.WS247_2:3629757-3629999 Satlength=243 Nr of Repeats=14 RepeatLength=16 seed=ATTCTTGGAT  
ATTCTCGGATTCTTGG
>Cbrig.WS247_2:3637860-3645111 Satlength=7252 Nr of Repeats=199 RepeatLength=16 seed=TGAGATTCTG  
TGAGTTTCTGAGATTC
>Cbrig.WS247_2:3647817-3653264 Satlength=5448 Nr of Repeats=64 RepeatLength=16 seed=GAGATTCTGA  
GAGATTCTCAGATTCT
>Cbrig.WS247_2:3655744-3655930 Satlength=187 Nr of Repeats=11 RepeatLength=16 seed=ATTCTTGGAT  
ATTCTTGGATTCTGGG
>Cbrig.WS247_2:3658859-3660422 Satlength=1564 Nr of Repeats=87 RepeatLength=16 seed=ATTCTGAGAT  
ATTCTGGGATTCTGAA
>Cbrig.WS247_2:3658884-3663125 Satlength=4242 Nr of Repeats=91 RepeatLength=16 seed=TTCTGAAATT  
TTCTGAGATTCTGAGA
>Cbrig.WS247_2:3658883-3663777 Satlength=4895 Nr of Repeats=114 RepeatLength=16 seed=ATTCTGAAAT  
ATTCTGAGATTTTTTA
>Cbrig.WS247_2:3670014-3670594 Satlength=581 Nr of Repeats=11 RepeatLength=16 seed=TTCTGAAATT  
TTCTGAGATTCTGAGA
>Cbrig.WS247_2:3702800-3703294 Satlength=495 Nr of Repeats=29 RepeatLength=16 seed=TCAGAATCTC  
TCAGAATTTCAGAATC
>Cbrig.WS247_2:3713684-3715863 Satlength=2180 Nr of Repeats=100 RepeatLength=16 seed=TCTCAGAATC  
TCTCAGAATCTCAGAA
>Cbrig.WS247_2:3718371-3718838 Satlength=468 Nr of Repeats=12 RepeatLength=24 seed=GATTACTGTA  
GATTACTGTAGAATGATGAATTTG
>Cbrig.WS247_2:3762490-3762950 Satlength=461 Nr of Repeats=15 RepeatLength=16 seed=TTCCAGGATT  
TTCCAGGATTCCAGGA
>Cbrig.WS247_2:3777630-3781795 Satlength=4166 Nr of Repeats=31 RepeatLength=16 seed=AATCTCAGAA  
AATCTCAAAATCTCGG
>Cbrig.WS247_2:3787705-3787992 Satlength=288 Nr of Repeats=12 RepeatLength=16 seed=ATTCCAGGAT  
ATTTCAGGATTCCAGG
>Cbrig.WS247_2:3801954-3804672 Satlength=2719 Nr of Repeats=58 RepeatLength=16 seed=AATCTCAGAA  
AATCTTAGAATCTCAG
>Cbrig.WS247_2:3805550-3805712 Satlength=163 Nr of Repeats=10 RepeatLength=16 seed=GAGATTCTGA  
GAGATTCTGAAATTCT
>Cbrig.WS247_2:3815943-3817073 Satlength=1131 Nr of Repeats=12 RepeatLength=24 seed=TCTCAGAATC  
TATCAGAATCTCATAGATTGAAGA
>Cbrig.WS247_2:3863332-3865731 Satlength=2400 Nr of Repeats=58 RepeatLength=16 seed=AATCTCAGAA  
AATCTCAGTATCTCAG
>Cbrig.WS247_2:3865536-3867191 Satlength=1656 Nr of Repeats=18 RepeatLength=16 seed=AAATTCTGAA  
AAATTCTGAAATTCTG
>Cbrig.WS247_2:3899528-3902798 Satlength=3271 Nr of Repeats=38 RepeatLength=16 seed=AGATTCTGAG  
AGATTCTAAGATTCTA
>Cbrig.WS247_2:3903784-3903970 Satlength=187 Nr of Repeats=11 RepeatLength=16 seed=GAATCTCAGA  
GAATCTCAGAATCTCA
>Cbrig.WS247_2:3923004-3923214 Satlength=211 Nr of Repeats=13 RepeatLength=16 seed=ATTCTGAGAT  
ATTCTGAGATTCCGAA
>Cbrig.WS247_2:3923046-3923696 Satlength=651 Nr of Repeats=31 RepeatLength=16 seed=TCTGAAATTC  
TCTGAGATTCTGAGAT
>Cbrig.WS247_2:3938179-3938349 Satlength=171 Nr of Repeats=10 RepeatLength=16 seed=ATTCCAGGAT  
ATTCCAGGATTCCAGG
>Cbrig.WS247_2:3945031-3945340 Satlength=310 Nr of Repeats=11 RepeatLength=16 seed=ATTCTGAGAT  
ATTCTGAGATTTTGAG
>Cbrig.WS247_2:3974812-3975166 Satlength=355 Nr of Repeats=22 RepeatLength=16 seed=AATCTTAGAA  
AATCTTAGAATCCTAG
>Cbrig.WS247_2:3979502-3982188 Satlength=2687 Nr of Repeats=48 RepeatLength=16 seed=TCTTAGAATC  
TCTTAGAATCATGGAA
>Cbrig.WS247_2:3985185-3985831 Satlength=647 Nr of Repeats=40 RepeatLength=16 seed=AGATTCTAAG  
AGATTCTAAGATTCTA
>Cbrig.WS247_2:4000834-4001608 Satlength=775 Nr of Repeats=34 RepeatLength=16 seed=ATTTCAGAAT  
ATATCAGAATTTCAGA
>Cbrig.WS247_2:4045381-4049686 Satlength=4306 Nr of Repeats=97 RepeatLength=16 seed=AGAATCTCAG  
AGAATCTCAGAATCTT
>Cbrig.WS247_2:4052615-4052785 Satlength=171 Nr of Repeats=10 RepeatLength=16 seed=GACCCAGGGA  
GACCCAGGGACCCAGG
>Cbrig.WS247_2:4060381-4060807 Satlength=427 Nr of Repeats=26 RepeatLength=16 seed=TGAGATTCTG  
TGAGATTCTGAGATTC
>Cbrig.WS247_2:4060990-4061272 Satlength=283 Nr of Repeats=12 RepeatLength=16 seed=ATTCTGAAAT  
ATTCTGAAATTCTGAA
>Cbrig.WS247_2:4060959-4062423 Satlength=1465 Nr of Repeats=12 RepeatLength=16 seed=CAGAATCTCA  
CAGAATCTCAGAATCT
>Cbrig.WS247_2:4063383-4066298 Satlength=2916 Nr of Repeats=164 RepeatLength=16 seed=TCTGAGATTC  
TCAGAGATTCTGAGAT
>Cbrig.WS247_2:4075304-4075546 Satlength=243 Nr of Repeats=15 RepeatLength=16 seed=ATTCTAAGAT  
ATTCTAAGATTCTAAG
>Cbrig.WS247_2:4093715-4094069 Satlength=355 Nr of Repeats=21 RepeatLength=16 seed=GATTCTAAGA  
GATGCTAAGATTCTAA
>Cbrig.WS247_2:4095380-4095818 Satlength=439 Nr of Repeats=26 RepeatLength=16 seed=AATCTCAGAA  
AATTTCAGAATTTCAG
>Cbrig.WS247_2:4110227-4110751 Satlength=525 Nr of Repeats=20 RepeatLength=16 seed=AATCTTAGAA  
AATCCTAGAATCTTAG
>Cbrig.WS247_2:4123779-4124977 Satlength=1199 Nr of Repeats=12 RepeatLength=16 seed=GAGATTCTGA  
GAGATTCTGAGATTCT
>Cbrig.WS247_2:4131041-4131395 Satlength=355 Nr of Repeats=22 RepeatLength=16 seed=GAAATTCAGA  
GAAATTCGGAAATTTA
>Cbrig.WS247_2:4141663-4148252 Satlength=6590 Nr of Repeats=41 RepeatLength=21 seed=GGTCATGACC  
GGTCGTGACCTACTTTTTCTA
>Cbrig.WS247_2:4159658-4161476 Satlength=1819 Nr of Repeats=32 RepeatLength=16 seed=TTCAGAATTT  
TTCAGAATCTCGAAAC
>Cbrig.WS247_2:4198177-4198523 Satlength=347 Nr of Repeats=21 RepeatLength=16 seed=TCTGAGATTC  
TCTGAGATTCTGAGAT
>Cbrig.WS247_2:4198519-4198825 Satlength=307 Nr of Repeats=19 RepeatLength=16 seed=ATTCTGAAAT  
ATTCTGAAATTCTGAA
>Cbrig.WS247_2:4200020-4201149 Satlength=1130 Nr of Repeats=38 RepeatLength=16 seed=AATCTCAGAA  
AATCTCAGAATCTCAG
>Cbrig.WS247_2:4206209-4207272 Satlength=1064 Nr of Repeats=10 RepeatLength=16 seed=CAGAATCTCA  
CAGAATCTCAGAATCT
>Cbrig.WS247_2:4245315-4246954 Satlength=1640 Nr of Repeats=52 RepeatLength=16 seed=TTCTGAGATT  
TTCTGAGATTCTGAGA
>Cbrig.WS247_2:4250201-4250451 Satlength=251 Nr of Repeats=14 RepeatLength=16 seed=AGATTCTGAG  
AGATTCTAAGGTTCTG
>Cbrig.WS247_2:4252337-4252571 Satlength=235 Nr of Repeats=13 RepeatLength=16 seed=AATCTCAGAA  
AATCTCAGAATCTCAG
>Cbrig.WS247_2:4262622-4266078 Satlength=3457 Nr of Repeats=43 RepeatLength=16 seed=TTCTGAGATT  
TTCTGAGATTCTGAGA
>Cbrig.WS247_2:4272356-4272742 Satlength=387 Nr of Repeats=17 RepeatLength=16 seed=TCAGAATCTC  
TCAGAATCTCAGAATC
>Cbrig.WS247_2:4282517-4283239 Satlength=723 Nr of Repeats=32 RepeatLength=16 seed=TCAGAATCTC  
TCAGAACCTCAGGATC
>Cbrig.WS247_2:4303302-4303544 Satlength=243 Nr of Repeats=14 RepeatLength=16 seed=CTGAGATTCT  
CTGAGATTCTGAGATT
>Cbrig.WS247_2:4315396-4317216 Satlength=1821 Nr of Repeats=32 RepeatLength=16 seed=TTCAGAATTT  
TTCAGAATCTCGAAAC
>Cbrig.WS247_2:4343787-4348506 Satlength=4720 Nr of Repeats=95 RepeatLength=16 seed=TTCTGAATTT  
TTCTGGATTTCTAAAT
>Cbrig.WS247_2:4354949-4355526 Satlength=578 Nr of Repeats=28 RepeatLength=16 seed=TTTCTGAATT  
TTTCTGGATTTCTAAA
>Cbrig.WS247_2:4356379-4357937 Satlength=1559 Nr of Repeats=15 RepeatLength=16 seed=AAATTCAGAA  
AATTTCAGAATCTCAG
>Cbrig.WS247_2:4395686-4396107 Satlength=422 Nr of Repeats=19 RepeatLength=22 seed=TTTTCTAGGT  
TTTTCTAGGTCATGACCTAATT
>Cbrig.WS247_2:4450192-4451661 Satlength=1470 Nr of Repeats=13 RepeatLength=16 seed=CAGAATCTCA  
CAGAATCCCAGAATCT
>Cbrig.WS247_2:4453334-4455095 Satlength=1762 Nr of Repeats=26 RepeatLength=16 seed=AAATTCAGAA  
AAATTCAGAAATTCAG
>Cbrig.WS247_2:4455890-4456194 Satlength=305 Nr of Repeats=17 RepeatLength=14 seed=GAATCCGGAA  
GAATACGGAATACG
>Cbrig.WS247_2:4476104-4478118 Satlength=2015 Nr of Repeats=15 RepeatLength=16 seed=AATTTCAGAA  
AATTTCAGAATTTCAG
>Cbrig.WS247_2:4491973-4493002 Satlength=1030 Nr of Repeats=25 RepeatLength=16 seed=TTCTGAGATT  
TTCTGAGATTCTGAGA
>Cbrig.WS247_2:4513012-4513342 Satlength=331 Nr of Repeats=19 RepeatLength=16 seed=ATTCTGAGAT  
ATTCTGAAATTCTGAA
>Cbrig.WS247_2:4521263-4521799 Satlength=537 Nr of Repeats=27 RepeatLength=16 seed=TTCTAAAATT  
TTCTAAAATTCTGAAA
>Cbrig.WS247_2:4587188-4588415 Satlength=1228 Nr of Repeats=20 RepeatLength=22 seed=TAGGTCATGA  
TAGGTCATGACACAGATTTTTC
>Cbrig.WS247_2:4633659-4633894 Satlength=236 Nr of Repeats=14 RepeatLength=16 seed=AATCTCAGAA  
AATCTCAGAATCTCAG
>Cbrig.WS247_2:4632818-4634780 Satlength=1963 Nr of Repeats=23 RepeatLength=16 seed=AATTCAGAAA  
AATTCAGAAATTCAGA
>Cbrig.WS247_2:4671913-4672596 Satlength=684 Nr of Repeats=38 RepeatLength=16 seed=GAGATTCTGA  
GAGATTCTGAGATTCT
>Cbrig.WS247_2:4673088-4674971 Satlength=1884 Nr of Repeats=34 RepeatLength=16 seed=AATCTCAGAA  
AATCTTAGAATCTCAA
>Cbrig.WS247_2:4675460-4675743 Satlength=284 Nr of Repeats=12 RepeatLength=16 seed=GAGATTCTGA  
GAAATTCTGAGATTCT
>Cbrig.WS247_2:4685300-4685518 Satlength=219 Nr of Repeats=12 RepeatLength=16 seed=GAAATTCAGA  
GAAATTCAGAAATTCA
>Cbrig.WS247_2:4714801-4716122 Satlength=1322 Nr of Repeats=28 RepeatLength=16 seed=TTCTGAGATT  
TTCTGAAATTCTGAGA
>Cbrig.WS247_2:4743479-4745277 Satlength=1799 Nr of Repeats=26 RepeatLength=16 seed=TTCTGAGATT  
TTCCGAGATTCTAAGA
>Cbrig.WS247_2:4751773-4751948 Satlength=176 Nr of Repeats=11 RepeatLength=15 seed=GACATTTCGC  
GACATTTCGCAGCCA
>Cbrig.WS247_2:4760773-4761624 Satlength=852 Nr of Repeats=14 RepeatLength=16 seed=AATTTCTGAA  
AGTTTCTGAACTTCTG
>Cbrig.WS247_2:4773067-4773365 Satlength=299 Nr of Repeats=18 RepeatLength=16 seed=TGAATTTCTG  
TGAATTTCTGAATTTC
>Cbrig.WS247_2:4779627-4780648 Satlength=1022 Nr of Repeats=16 RepeatLength=16 seed=ATCTCAGAAT  
ATCTCAAAATCTTAGA
>Cbrig.WS247_2:4817254-4817447 Satlength=194 Nr of Repeats=10 RepeatLength=16 seed=AATTTCTGAA  
AATTTCTGAATTTCTG
>Cbrig.WS247_2:4873533-4875316 Satlength=1784 Nr of Repeats=43 RepeatLength=16 seed=TTCTGAATTT  
TTCTGAATTTCTAAAT
>Cbrig.WS247_2:4995025-4996503 Satlength=1479 Nr of Repeats=21 RepeatLength=16 seed=TCTGAAATTC  
TCCGAAATTCTGAGAT
>Cbrig.WS247_2:5294620-5294927 Satlength=308 Nr of Repeats=17 RepeatLength=15 seed=ATCCGGGTGA  
ATCCGGGTGATCTAG
>Cbrig.WS247_2:5417472-5418545 Satlength=1074 Nr of Repeats=13 RepeatLength=47 seed=GGATTACTGT  
GGACTACTGTAGTTTTAGGATACACTCTTCAAAGTTGAAAATAGTGA
>Cbrig.WS247_2:5520184-5520549 Satlength=366 Nr of Repeats=16 RepeatLength=22 seed=AAAAAATTAG  
AAAAATTAGATCGTGACCTATA
>Cbrig.WS247_2:5529740-5530577 Satlength=838 Nr of Repeats=48 RepeatLength=16 seed=GAAATTCAGA  
GAAATTCAGAAATTCA
>Cbrig.WS247_2:6027239-6027425 Satlength=187 Nr of Repeats=10 RepeatLength=16 seed=TGAATTTCTG  
TGAATTTCTGAATTTC
>Cbrig.WS247_2:6054261-6056004 Satlength=1744 Nr of Repeats=97 RepeatLength=16 seed=TTCTGAATTT  
TTCTGAAATTCTGAAG
>Cbrig.WS247_2:6146905-6147091 Satlength=187 Nr of Repeats=10 RepeatLength=16 seed=TGAATTTCTG  
TGAATTTCTGAATTTC
>Cbrig.WS247_2:6167580-6167915 Satlength=336 Nr of Repeats=13 RepeatLength=21 seed=GTCATGACCT  
GTCATGACCTAGAAAAATTGG
>Cbrig.WS247_2:6621647-6622490 Satlength=844 Nr of Repeats=46 RepeatLength=13 seed=GGACGAACCT  
GGACTAACCTCAC
>Cbrig.WS247_2:7104748-7105080 Satlength=333 Nr of Repeats=23 RepeatLength=14 seed=GATTCTGGAT  
GATTCTGGATTCTG
>Cbrig.WS247_2:7463512-7463904 Satlength=393 Nr of Repeats=27 RepeatLength=11 seed=CTTGCCCTGC  
CTTGCCCTGTT
>Cbrig.WS247_2:7476823-7478986 Satlength=2164 Nr of Repeats=116 RepeatLength=16 seed=AATTCAGAAA  
AATTCAGAAATTCAGA
>Cbrig.WS247_2:7479817-7480195 Satlength=379 Nr of Repeats=19 RepeatLength=16 seed=GAATTTCTGA  
GAATTTCTGAATTTCT
>Cbrig.WS247_2:7481595-7482482 Satlength=888 Nr of Repeats=42 RepeatLength=16 seed=AATTCAGAAA  
AGTTCAGAAATTCAGA
>Cbrig.WS247_2:7479821-7483404 Satlength=3584 Nr of Repeats=42 RepeatLength=16 seed=TTCTGAATTT  
TTCTGAATTTCTGAAT
>Cbrig.WS247_2:7604815-7606259 Satlength=1445 Nr of Repeats=60 RepeatLength=16 seed=TCAGAATTTC  
TCAGAATTTCGGAATC
>Cbrig.WS247_2:7975092-7975638 Satlength=547 Nr of Repeats=16 RepeatLength=14 seed=AATCCGGAAT  
AATCCGAAATCCGG
>Cbrig.WS247_2:8070689-8079838 Satlength=9150 Nr of Repeats=141 RepeatLength=54 seed=TCTGGAGAAG  
TCTGGAGAAGAGGCTACCACTGCTGCCGCCACTGAAGCCACAGTCGCCGAAGCA
>Cbrig.WS247_2:8836691-8837357 Satlength=667 Nr of Repeats=19 RepeatLength=16 seed=TTCTGAGATT  
TTCTGAGGTTCTGAAA
>Cbrig.WS247_2:8858086-8858972 Satlength=887 Nr of Repeats=42 RepeatLength=16 seed=ATTCTGAGAT  
ATTCTGAGATTCTGAG
>Cbrig.WS247_2:8965783-8965993 Satlength=211 Nr of Repeats=12 RepeatLength=16 seed=TTCTAAATTT  
TTCTAAATTTCTAAAT
>Cbrig.WS247_2:8965776-8966370 Satlength=595 Nr of Repeats=36 RepeatLength=16 seed=TCTGAATTTC  
TCTAAATTTCTAAATT
>Cbrig.WS247_2:9095123-9095700 Satlength=578 Nr of Repeats=30 RepeatLength=16 seed=AGAATCTCAG  
AGAATCTCAGAATATC
>Cbrig.WS247_2:9160039-9160259 Satlength=221 Nr of Repeats=14 RepeatLength=15 seed=TATCGGAAAT  
TATCGGAAATCTTGA
>Cbrig.WS247_2:9493251-9493681 Satlength=431 Nr of Repeats=12 RepeatLength=14 seed=CGGAATCCGG  
CGGAATCCGGAATA
>Cbrig.WS247_2:9617639-9619020 Satlength=1382 Nr of Repeats=40 RepeatLength=28 seed=TAGGTCATGA  
TAGGTCATGACCTAGAAAAACGAAAAAT
>Cbrig.WS247_2:10801689-10802124 Satlength=436 Nr of Repeats=14 RepeatLength=14 seed=ACTTCCGACT  
ACTTCCGACTTCCG
>Cbrig.WS247_2:10851538-10851942 Satlength=405 Nr of Repeats=11 RepeatLength=16 seed=TTCTGAGATT  
TTCTGAAATTAAGAAA
>Cbrig.WS247_2:10887224-10889202 Satlength=1979 Nr of Repeats=34 RepeatLength=16 seed=AAATTCAGAA  
AAATTCAGAAATTTAG
>Cbrig.WS247_2:11000915-11002782 Satlength=1868 Nr of Repeats=21 RepeatLength=16 seed=AATTCTGAAA  
AATTCTGAAATTCGAA
>Cbrig.WS247_2:11139434-11140544 Satlength=1111 Nr of Repeats=23 RepeatLength=16 seed=AAATTCAGAA  
AGATTCAGAAATTCGG
>Cbrig.WS247_2:11143704-11144306 Satlength=603 Nr of Repeats=35 RepeatLength=16 seed=GAAATTCAGA  
GAAATTCAGAAATTCA
>Cbrig.WS247_2:11190855-11191145 Satlength=291 Nr of Repeats=18 RepeatLength=16 seed=TTTCTGAATT  
TTTCTAAATTTCTGAA
>Cbrig.WS247_2:11192174-11193918 Satlength=1745 Nr of Repeats=13 RepeatLength=16 seed=AAATTCAGAA  
AAATTCAGAAATTTAG
>Cbrig.WS247_2:11397805-11398151 Satlength=347 Nr of Repeats=21 RepeatLength=16 seed=GAATTTCTGA  
GAATTTCTGAATTTCT
>Cbrig.WS247_2:11463251-11466615 Satlength=3365 Nr of Repeats=22 RepeatLength=16 seed=AATTTCTGAA  
AATTTCTGAATTTCTG
>Cbrig.WS247_2:11486472-11486968 Satlength=497 Nr of Repeats=18 RepeatLength=22 seed=TTTTTTCCAG  
TTTTTTCTAGGCCATGACCTAG
>Cbrig.WS247_2:11665445-11665700 Satlength=256 Nr of Repeats=16 RepeatLength=16 seed=TCAGAAATTC  
TCAGAAATTCAGAAAG
>Cbrig.WS247_2:11666729-11667139 Satlength=411 Nr of Repeats=25 RepeatLength=16 seed=TTCTGAATTT  
TTCTGAATTTCTGAAT
>Cbrig.WS247_2:11679985-11680339 Satlength=355 Nr of Repeats=21 RepeatLength=16 seed=CTGAATTTCT  
CTAAATTTCTGAATTT
>Cbrig.WS247_2:11706631-11707105 Satlength=475 Nr of Repeats=28 RepeatLength=16 seed=TTCTGAATTT  
TTCTGAATTTCTGAAT
>Cbrig.WS247_2:11723153-11724082 Satlength=930 Nr of Repeats=47 RepeatLength=16 seed=TGAGATTCTG  
TGAGATTTTGAGATTC
>Cbrig.WS247_2:11742204-11742888 Satlength=685 Nr of Repeats=38 RepeatLength=16 seed=TCAGAATTTC  
TCAGAATTTCAGAATT
>Cbrig.WS247_2:11808209-11808683 Satlength=475 Nr of Repeats=25 RepeatLength=16 seed=TTCTGAGATT  
TTCTGAGATTCTGAGA
>Cbrig.WS247_2:11825754-11825924 Satlength=171 Nr of Repeats=10 RepeatLength=16 seed=AATTCAGAAA  
AATTCAGAAATTCAGA
>Cbrig.WS247_2:11825732-11827695 Satlength=1964 Nr of Repeats=41 RepeatLength=16 seed=TTCTGAGATT  
TTCTGAGATTTTAAGA
>Cbrig.WS247_2:11834840-11836070 Satlength=1231 Nr of Repeats=54 RepeatLength=16 seed=GAGATTCTGA  
GAGATTCTGAGATTCT
>Cbrig.WS247_2:11972159-11973026 Satlength=868 Nr of Repeats=19 RepeatLength=16 seed=GATTCTAGGA  
GATTCTGGATTTTAAG
>Cbrig.WS247_2:12011270-12011726 Satlength=457 Nr of Repeats=21 RepeatLength=16 seed=ATTTCTGAAT  
ATTTCTGAATTTCTGA
>Cbrig.WS247_2:12021153-12021483 Satlength=331 Nr of Repeats=20 RepeatLength=16 seed=AATTCAGAAA  
AATTCAGAAATTCAGA
>Cbrig.WS247_2:12031039-12033079 Satlength=2041 Nr of Repeats=33 RepeatLength=16 seed=GAGATTCTGA  
GAGATTCTGAGATTTC
>Cbrig.WS247_2:12035911-12036201 Satlength=291 Nr of Repeats=18 RepeatLength=16 seed=TTCTGAATTT  
TTCTGAATTTCTGAAT
>Cbrig.WS247_2:12044564-12045558 Satlength=995 Nr of Repeats=61 RepeatLength=16 seed=AGATTCTGAG  
AGATTCTAAGATTCTG
>Cbrig.WS247_2:12104293-12105162 Satlength=870 Nr of Repeats=32 RepeatLength=11 seed=TTTGGGCAAG  
TTTGGGCAAGT
>Cbrig.WS247_2:12127520-12127730 Satlength=211 Nr of Repeats=12 RepeatLength=16 seed=TCAGAATCTC  
TCAAAATCTCAAAATC
>Cbrig.WS247_2:12135318-12136456 Satlength=1139 Nr of Repeats=34 RepeatLength=29 seed=TTCTAGGTCA  
TTCTAGGTCATGACCTAGTTTTTTGAATT
>Cbrig.WS247_2:12137188-12137534 Satlength=347 Nr of Repeats=21 RepeatLength=16 seed=AATTTCTGAA  
AATTTCTGAATTTCTG
>Cbrig.WS247_2:12154204-12154670 Satlength=467 Nr of Repeats=28 RepeatLength=16 seed=TTCAGAAATT  
TTCAGAAATTTAGAAA
>Cbrig.WS247_2:12157348-12157550 Satlength=203 Nr of Repeats=13 RepeatLength=16 seed=TTCTGAGATT  
TTCTGAGATTCTGAGA
>Cbrig.WS247_2:12169013-12169791 Satlength=779 Nr of Repeats=15 RepeatLength=16 seed=AATTTCTGAA  
AATTTCTGAATTTCTG
>Cbrig.WS247_2:12173456-12173842 Satlength=387 Nr of Repeats=24 RepeatLength=16 seed=TTCTGAATTT  
TTCTGAATTTCTGAAT
>Cbrig.WS247_2:12174801-12175115 Satlength=315 Nr of Repeats=19 RepeatLength=16 seed=GAGATTCTGA  
GAGATTCTGAGATTTT
>Cbrig.WS247_2:12193690-12195198 Satlength=1509 Nr of Repeats=32 RepeatLength=16 seed=TCTGAGATTC  
TCTGAGATTCTGAGAT
>Cbrig.WS247_2:12232727-12232960 Satlength=234 Nr of Repeats=16 RepeatLength=14 seed=AAGTGAAAAA  
AAGTGAAAAAATAT
>Cbrig.WS247_2:12237947-12238417 Satlength=471 Nr of Repeats=15 RepeatLength=20 seed=CTGACCGACC  
CTGACCGACCACCGATCAAT
>Cbrig.WS247_2:12240750-12241492 Satlength=743 Nr of Repeats=19 RepeatLength=19 seed=ACCATTGAAA  
ACCATTGAAGTGCCATGGA
>Cbrig.WS247_2:12247153-12247387 Satlength=235 Nr of Repeats=14 RepeatLength=16 seed=AATCTCAGAA  
AATCTCAGAATCTCAG
>Cbrig.WS247_2:12286007-12286149 Satlength=143 Nr of Repeats=11 RepeatLength=12 seed=GGATGGACGG  
GGATGGACGGAT
>Cbrig.WS247_2:12295681-12298052 Satlength=2372 Nr of Repeats=123 RepeatLength=16 seed=AATCTCAGAA  
AATCTCAGAACCTCAG
>Cbrig.WS247_2:12301782-12304369 Satlength=2588 Nr of Repeats=56 RepeatLength=16 seed=AATCTCAGAA  
AATCTCAGAATCTCAG
>Cbrig.WS247_2:12365405-12365784 Satlength=380 Nr of Repeats=15 RepeatLength=23 seed=ACCTAGAAAA  
ACCTAGAAAAAAATTAGGTCGTG
>Cbrig.WS247_2:12367098-12367574 Satlength=477 Nr of Repeats=24 RepeatLength=16 seed=GATTCTGAGA  
GATTCTGAGATTCTGA
>Cbrig.WS247_2:12434493-12434776 Satlength=284 Nr of Repeats=17 RepeatLength=13 seed=CCGTCAGGTT  
CCGTCAGGTTCGT
>Cbrig.WS247_2:12568453-12569633 Satlength=1181 Nr of Repeats=44 RepeatLength=16 seed=AGAACCGCGA  
AGAACCGCGACATTTC
>Cbrig.WS247_2:12587140-12590537 Satlength=3398 Nr of Repeats=59 RepeatLength=16 seed=CTGAGATTCT  
CTGAGATTCTGAGATT
>Cbrig.WS247_2:12611056-12611274 Satlength=219 Nr of Repeats=11 RepeatLength=16 seed=TCTGAATTTC  
TCTGAATTTCTGAATT
>Cbrig.WS247_2:12613568-12613858 Satlength=291 Nr of Repeats=16 RepeatLength=16 seed=AATCTCAGAA  
AATCTCAGAATCTCAG
>Cbrig.WS247_2:12622628-12624755 Satlength=2128 Nr of Repeats=32 RepeatLength=16 seed=ATCTCAGAAT  
ATCTCAAAATCTCAGA
>Cbrig.WS247_2:12626556-12626886 Satlength=331 Nr of Repeats=18 RepeatLength=16 seed=TTCTGAGATT  
TTCTGAGATTCTGAGA
>Cbrig.WS247_2:12628093-12628383 Satlength=291 Nr of Repeats=15 RepeatLength=16 seed=CAGAATCTCA  
CAGAACCTCAGAATCT
>Cbrig.WS247_2:12643938-12645219 Satlength=1282 Nr of Repeats=44 RepeatLength=16 seed=TTCTGAGATT  
TTCTGAGATTCTGAGA
>Cbrig.WS247_2:12652622-12653216 Satlength=595 Nr of Repeats=37 RepeatLength=16 seed=ATTCTGAGAT  
ATTCTGAGATTCTGAG
>Cbrig.WS247_2:12657055-12657601 Satlength=547 Nr of Repeats=32 RepeatLength=16 seed=TTCTGAATTT  
TTCTGAATTTCTGAAT
>Cbrig.WS247_2:12658188-12658582 Satlength=395 Nr of Repeats=23 RepeatLength=16 seed=AATCTCAGAA  
AATCTCAAAACCTCCG
>Cbrig.WS247_2:12659814-12661677 Satlength=1864 Nr of Repeats=36 RepeatLength=16 seed=TTCTGAGATT  
TTCTGAGATTTTGAGA
>Cbrig.WS247_2:12695700-12695878 Satlength=179 Nr of Repeats=10 RepeatLength=16 seed=CAGAATCTCA  
CAGAATCTCAGAATCT
>Cbrig.WS247_2:12699336-12700928 Satlength=1593 Nr of Repeats=92 RepeatLength=16 seed=AATCTCAGAA  
AATCTCAGAATCTTAG
>Cbrig.WS247_2:12706841-12707211 Satlength=371 Nr of Repeats=23 RepeatLength=16 seed=TTCAGAAATT  
TTCAGAAATTCAGAAA
>Cbrig.WS247_2:12736769-12737398 Satlength=630 Nr of Repeats=20 RepeatLength=16 seed=ATTCTGAAAT  
ATCCTGAAATTCTGAA
>Cbrig.WS247_2:12739820-12740343 Satlength=524 Nr of Repeats=20 RepeatLength=16 seed=TGGATTCATG  
TGGATTCATGGGTTCT
>Cbrig.WS247_2:12736864-12741491 Satlength=4628 Nr of Repeats=32 RepeatLength=16 seed=ATTCTGAGAT  
ATTCTGAAATTCTGAA
>Cbrig.WS247_2:12795267-12796916 Satlength=1650 Nr of Repeats=14 RepeatLength=16 seed=AATTTCAGAA  
ATTTTCAGAATTTCAG
>Cbrig.WS247_2:12801186-12801500 Satlength=315 Nr of Repeats=19 RepeatLength=16 seed=TCTGAGATTC  
TCTGAGATTCTGAGAT
>Cbrig.WS247_2:12802103-12802777 Satlength=675 Nr of Repeats=41 RepeatLength=16 seed=AATTTCTGAA  
AATTTCCGAATTTCTG
>Cbrig.WS247_2:12805139-12806981 Satlength=1843 Nr of Repeats=35 RepeatLength=16 seed=GGTCATGGGG  
GGTCATGGGGTCATGG
>Cbrig.WS247_2:12847098-12847960 Satlength=863 Nr of Repeats=32 RepeatLength=22 seed=TGACCTAGAA  
TGACCTAGAAAAAACTAGGTCA
>Cbrig.WS247_2:12874088-12874418 Satlength=331 Nr of Repeats=15 RepeatLength=16 seed=GAAATTCTGA  
GAAATTCTGGAATTCT
>Cbrig.WS247_2:12907099-12907395 Satlength=297 Nr of Repeats=11 RepeatLength=16 seed=AATCTCAGAA  
AATCTCAAAATCTCAG
>Cbrig.WS247_2:13027524-13028029 Satlength=506 Nr of Repeats=16 RepeatLength=28 seed=TTTCTAGGTC  
TTTCTAGGTCACGGCCTGATTTTTGAAT
>Cbrig.WS247_2:13049228-13051072 Satlength=1845 Nr of Repeats=11 RepeatLength=24 seed=CAAAAGGGGT  
CAAAAGGGGTCGATTTTGAAAATT
>Cbrig.WS247_2:13071582-13072134 Satlength=553 Nr of Repeats=10 RepeatLength=16 seed=TGAAATTCTG  
TGAAATTCTGAAATTC
>Cbrig.WS247_2:13073819-13074477 Satlength=659 Nr of Repeats=39 RepeatLength=16 seed=CAGAATCTCA  
CAGAATCTCAGAATCT
>Cbrig.WS247_2:13110117-13112403 Satlength=2287 Nr of Repeats=30 RepeatLength=16 seed=AATTCTGAAA  
AATTCTGAAATTCTGA
>Cbrig.WS247_2:13119677-13122723 Satlength=3047 Nr of Repeats=29 RepeatLength=16 seed=TGAAATTCTG  
TGAAATTCTGAAATTC
>Cbrig.WS247_2:13123330-13123612 Satlength=283 Nr of Repeats=17 RepeatLength=16 seed=GAATCTCAGA  
GAATCTCAGAATCTCA
>Cbrig.WS247_2:13124854-13125346 Satlength=493 Nr of Repeats=29 RepeatLength=16 seed=TGAGATTCTG  
TGTGATTCTGAGATTC
>Cbrig.WS247_2:13132206-13132544 Satlength=339 Nr of Repeats=21 RepeatLength=16 seed=TGAGATTCTG  
TGAAATTCTGAAATTC
>Cbrig.WS247_2:13145141-13145660 Satlength=520 Nr of Repeats=18 RepeatLength=16 seed=TTTCAGAATT  
TTTCAGAATTTCAGGA
>Cbrig.WS247_2:13200679-13201314 Satlength=636 Nr of Repeats=34 RepeatLength=16 seed=TTCTGAGATT  
TTCTAAGATTTTGAGA
>Cbrig.WS247_2:13202979-13203710 Satlength=732 Nr of Repeats=39 RepeatLength=16 seed=AATCTCAGAA  
AATCTCAGAATCTCAG
>Cbrig.WS247_2:13209645-13210439 Satlength=795 Nr of Repeats=45 RepeatLength=16 seed=TTCTGAGATT  
TTCTGAAATTCTGAGA
>Cbrig.WS247_2:13212014-13212256 Satlength=243 Nr of Repeats=14 RepeatLength=16 seed=ATCTCAGAAT  
ATCTCAGAATCTCAGA
>Cbrig.WS247_2:13216093-13216359 Satlength=267 Nr of Repeats=16 RepeatLength=16 seed=ATTCTGAGAT  
ATTCTGAGATTCTGAG
>Cbrig.WS247_2:13217652-13220128 Satlength=2477 Nr of Repeats=151 RepeatLength=16 seed=ATCTCAGAAT  
ATCTCAGAATCTTAGA
>Cbrig.WS247_2:13220397-13221057 Satlength=661 Nr of Repeats=38 RepeatLength=16 seed=AAATTCTGAA  
AAATTCTGAAATCCTG
>Cbrig.WS247_2:13255211-13255453 Satlength=243 Nr of Repeats=13 RepeatLength=16 seed=GAAATTCTGA  
GAAATTCTGAATATCT
>Cbrig.WS247_2:13281668-13283331 Satlength=1664 Nr of Repeats=18 RepeatLength=16 seed=AATCTCAGAA  
AATCTCAGAATTTCAG
>Cbrig.WS247_2:13298744-13300624 Satlength=1881 Nr of Repeats=43 RepeatLength=16 seed=TTCTGAGATT  
TTCTGAGATTCTGAGA
>Cbrig.WS247_2:13308743-13309193 Satlength=451 Nr of Repeats=27 RepeatLength=16 seed=TTCTGAGATT  
TTCTGAGATTCTGAGG
>Cbrig.WS247_2:13312652-13313760 Satlength=1109 Nr of Repeats=14 RepeatLength=16 seed=TTCTGAGATT  
TTCTGAGATTCTGAGA
>Cbrig.WS247_2:13313773-13314279 Satlength=507 Nr of Repeats=31 RepeatLength=16 seed=ATTTCTGAAT  
ATTTCTGAATTTCTGA
>Cbrig.WS247_2:13313775-13315573 Satlength=1799 Nr of Repeats=40 RepeatLength=16 seed=TTCTGAATTT  
TTTGAATTTCTGAATT
>Cbrig.WS247_2:13324547-13325057 Satlength=511 Nr of Repeats=25 RepeatLength=16 seed=TTCTGAGATT  
TTATGAGATTCTGAGA
>Cbrig.WS247_2:13326149-13326319 Satlength=171 Nr of Repeats=10 RepeatLength=16 seed=CAGAAATTCA  
CAGAAATTCAAAAATA
>Cbrig.WS247_2:13331289-13331709 Satlength=421 Nr of Repeats=22 RepeatLength=16 seed=AATTTAGAAA  
AATTTAGAAATTTAGA
>Cbrig.WS247_2:13342561-13343441 Satlength=881 Nr of Repeats=14 RepeatLength=43 seed=GTCAAAAATC  
GTCAAAAATCCGTAATTTTGATCCGAAATTTCATATTTTTTAT
>Cbrig.WS247_2:13349116-13349809 Satlength=694 Nr of Repeats=20 RepeatLength=16 seed=TTCTGAATTT  
TTCTGAATTTCTGAAT
>Cbrig.WS247_2:13373768-13374113 Satlength=346 Nr of Repeats=19 RepeatLength=16 seed=TTCTGAATTT  
TTCTGAGTTTCTGAAT
>Cbrig.WS247_2:13399983-13400336 Satlength=354 Nr of Repeats=16 RepeatLength=16 seed=ATTCTGAGAT  
ATTCTGAGATTCTGAG
>Cbrig.WS247_2:13426097-13429808 Satlength=3712 Nr of Repeats=193 RepeatLength=16 seed=AGAAATTCAG  
AGAAATTCAGAAATTC
>Cbrig.WS247_2:13448128-13448401 Satlength=274 Nr of Repeats=11 RepeatLength=16 seed=AATCCAAGAA  
AATTCAAGAATTCAAG
>Cbrig.WS247_2:13504402-13505265 Satlength=864 Nr of Repeats=34 RepeatLength=22 seed=ACCTAGAAAA  
ACCTAGAAAAAAGTAGGTCATG
>Cbrig.WS247_2:13552554-13554524 Satlength=1971 Nr of Repeats=122 RepeatLength=16 seed=CCAAGAATCC  
CAAGAATCCAAGAATC
>Cbrig.WS247_2:13566393-13566826 Satlength=434 Nr of Repeats=27 RepeatLength=16 seed=ATTCTGAGAT  
ATTCTGAGATTCTGAA
>Cbrig.WS247_2:13637440-13638518 Satlength=1079 Nr of Repeats=57 RepeatLength=16 seed=TTCAGAATTT  
TTCAGATTTCAGATTT
>Cbrig.WS247_2:13703273-13703699 Satlength=427 Nr of Repeats=26 RepeatLength=16 seed=ATTCTGAGAT  
ATTCTGAGATTCTGAG
>Cbrig.WS247_2:13734505-13735008 Satlength=504 Nr of Repeats=26 RepeatLength=16 seed=AGATTCTGAG  
AGATTCTAAGATTCTG
>Cbrig.WS247_2:13840784-13842192 Satlength=1409 Nr of Repeats=18 RepeatLength=16 seed=AGATTCTGAG  
AGATTCTGAGATTCTG
>Cbrig.WS247_2:13992875-13993371 Satlength=497 Nr of Repeats=17 RepeatLength=21 seed=GGGATTCTAG  
GGGATTCTAGGTCATGGTATT
>Cbrig.WS247_2:14011604-14011814 Satlength=211 Nr of Repeats=13 RepeatLength=16 seed=AATTTCTGAA  
AATTTCTGAATTTCTG
>Cbrig.WS247_2:14022129-14022605 Satlength=477 Nr of Repeats=19 RepeatLength=16 seed=AATTTCTGAA  
ATTTTCTGAATTTCTG
>Cbrig.WS247_2:14035296-14035742 Satlength=447 Nr of Repeats=25 RepeatLength=15 seed=CCGGGTGACC  
CCGGGTGACCTGAAT
>Cbrig.WS247_2:14050991-14051420 Satlength=430 Nr of Repeats=16 RepeatLength=21 seed=ATTTTTCATG  
ATTTTTCATGAATTTTGGACC
>Cbrig.WS247_2:14052453-14054142 Satlength=1690 Nr of Repeats=14 RepeatLength=21 seed=ATGAAAAATG  
ATGAAAAATGACTAAAAATCC
>Cbrig.WS247_2:14058153-14059530 Satlength=1378 Nr of Repeats=19 RepeatLength=16 seed=CTGAATTTCT  
CTGAATTCCTGAATTT
>Cbrig.WS247_2:14068078-14068380 Satlength=303 Nr of Repeats=15 RepeatLength=16 seed=TCTTGGATTC  
TCTTGGATTCTTGGAT
>Cbrig.WS247_2:14068839-14070053 Satlength=1215 Nr of Repeats=66 RepeatLength=16 seed=CTTAGATTCT  
CTTAGATTCTTAGATT
>Cbrig.WS247_2:14086817-14087491 Satlength=675 Nr of Repeats=41 RepeatLength=16 seed=ATTCAGAAAT  
ATTCAGAAATTCAGAA
>Cbrig.WS247_2:14119597-14121786 Satlength=2190 Nr of Repeats=16 RepeatLength=41 seed=GACGACAAAA  
GACGACAAAATGCACAAAATTGAAACTAATACGCCAGAGTT
>Cbrig.WS247_2:14125080-14127272 Satlength=2193 Nr of Repeats=59 RepeatLength=21 seed=ACATGGCTCC  
ACATGGGTCCGTGGGGGGCTG
>Cbrig.WS247_2:14162963-14163357 Satlength=395 Nr of Repeats=22 RepeatLength=16 seed=AATTCAGAAA  
AATTCAGAAATTCAGA
>Cbrig.WS247_2:14163388-14164882 Satlength=1495 Nr of Repeats=51 RepeatLength=16 seed=TTTCTGAATT  
TTTCTGAATTTTCGAA
>Cbrig.WS247_2:14174165-14174599 Satlength=435 Nr of Repeats=22 RepeatLength=16 seed=AATCTCAGAA  
AATCTCAGAATCTTAG
>Cbrig.WS247_2:14206591-14206882 Satlength=292 Nr of Repeats=17 RepeatLength=16 seed=AATTTCTGAA  
AATTTCTGAATTTCTG
>Cbrig.WS247_2:14207990-14208360 Satlength=371 Nr of Repeats=19 RepeatLength=15 seed=CTTGAGCCCT  
CTTGAGCCCTGGGTT
>Cbrig.WS247_2:14236569-14236835 Satlength=267 Nr of Repeats=16 RepeatLength=16 seed=AATTTCTGAA  
AATTTCTGAATTTCTG
>Cbrig.WS247_2:14242110-14242584 Satlength=475 Nr of Repeats=29 RepeatLength=16 seed=CTGAATTTCT  
CTGAATTTCTGAATTT
>Cbrig.WS247_2:14243386-14243684 Satlength=299 Nr of Repeats=18 RepeatLength=16 seed=AGAAATTCAG  
AGAAATTCAGAAATTC
>Cbrig.WS247_2:14247330-14247852 Satlength=523 Nr of Repeats=31 RepeatLength=16 seed=ATCTCAGAAT  
ATCTCAGAATCTCAGA
>Cbrig.WS247_2:14248663-14249090 Satlength=428 Nr of Repeats=18 RepeatLength=16 seed=TGAATTTCTG  
TGAATTTCTGAATTTC
>Cbrig.WS247_2:14247329-14252536 Satlength=5208 Nr of Repeats=104 RepeatLength=16 seed=AATCTCAGAA  
AATCTCAGAATCTCAG
>Cbrig.WS247_2:14255720-14256018 Satlength=299 Nr of Repeats=18 RepeatLength=16 seed=ATTTCAGAAT  
ATTTCAGAATTTCAGA
>Cbrig.WS247_2:14263442-14266979 Satlength=3538 Nr of Repeats=46 RepeatLength=16 seed=GAAATTCAGA  
GAATTTCAGAGATTTA
>Cbrig.WS247_2:14268412-14269698 Satlength=1287 Nr of Repeats=11 RepeatLength=16 seed=GAGATTCTGA  
GAGGTTCTGAGATTCT
>Cbrig.WS247_2:14269792-14270082 Satlength=291 Nr of Repeats=18 RepeatLength=16 seed=TCAGAATCTC  
TCAGAATCTCAGAATC
>Cbrig.WS247_2:14270348-14271200 Satlength=853 Nr of Repeats=18 RepeatLength=16 seed=TTTCTGAATT  
TTTCTGAATTTCTGAA
>Cbrig.WS247_2:14270948-14272420 Satlength=1473 Nr of Repeats=19 RepeatLength=16 seed=AAATTCAGAA  
AAATTCAGAAATTCAG
>Cbrig.WS247_2:14273163-14273446 Satlength=284 Nr of Repeats=20 RepeatLength=14 seed=GACCCAGGAC  
GACCCAGGACCCAG
>Cbrig.WS247_2:14273447-14273713 Satlength=267 Nr of Repeats=10 RepeatLength=16 seed=CCCGGATCCC  
CCCGGATCCCCGGATC
>Cbrig.WS247_2:14321585-14322923 Satlength=1339 Nr of Repeats=80 RepeatLength=16 seed=TGAGATTCTG  
TGAGGTTCTGATATTC
>Cbrig.WS247_2:14334128-14335913 Satlength=1786 Nr of Repeats=60 RepeatLength=16 seed=AAATTCAGAA  
AAATTCAGAAATTTAG
>Cbrig.WS247_2:14357237-14357536 Satlength=300 Nr of Repeats=15 RepeatLength=16 seed=TTTCAGAATT  
TCTCAGAATTTCAGAA
>Cbrig.WS247_2:14358995-14359563 Satlength=569 Nr of Repeats=15 RepeatLength=29 seed=ATGACCTAAT  
ATGACCTAATTTTTCGGATTTCCTAGGCC
>Cbrig.WS247_2:14380873-14381539 Satlength=667 Nr of Repeats=36 RepeatLength=16 seed=TCAGAATCTC  
TCAGAATCTCAGAATC
>Cbrig.WS247_2:14396586-14399777 Satlength=3192 Nr of Repeats=76 RepeatLength=16 seed=TCTGAATTTC  
TCTGAATTTCTGAATT
>Cbrig.WS247_2:14431422-14431808 Satlength=387 Nr of Repeats=23 RepeatLength=16 seed=GAAATTCAGA  
GAAATTCAGAAATTCA
>Cbrig.WS247_2:14440359-14442177 Satlength=1819 Nr of Repeats=91 RepeatLength=20 seed=CTGGAATTTT  
CTGGAATTTTCTAGAATGTT
>Cbrig.WS247_2:14444129-14444883 Satlength=755 Nr of Repeats=42 RepeatLength=16 seed=TCAGAATCTC  
TCAGAATCTCAATATC
>Cbrig.WS247_2:14445759-14446154 Satlength=396 Nr of Repeats=17 RepeatLength=16 seed=TGAGATTCTG  
TGAGATTCTAAAATTC
>Cbrig.WS247_2:14447471-14448169 Satlength=699 Nr of Repeats=43 RepeatLength=16 seed=TTTTAGAATT  
TTTTAAAATTTCAGAA
>Cbrig.WS247_2:14448964-14449367 Satlength=404 Nr of Repeats=20 RepeatLength=16 seed=TCTCAGAATC  
TCTCAGAATCTCAGAA
>Cbrig.WS247_2:14450364-14451760 Satlength=1397 Nr of Repeats=17 RepeatLength=16 seed=TCTGAGATTC  
TCTGAGATTCTAAGAT
>Cbrig.WS247_2:14450574-14452205 Satlength=1632 Nr of Repeats=29 RepeatLength=16 seed=GAAATTCTGA  
GAAATTCAGAAATTCA
>Cbrig.WS247_2:14453589-14455275 Satlength=1687 Nr of Repeats=31 RepeatLength=16 seed=TGAGATTCTG  
TGAGATTCTGAGATTC
>Cbrig.WS247_2:14454804-14456957 Satlength=2154 Nr of Repeats=32 RepeatLength=16 seed=GATTCTGAGA  
GATTCTGAGATTCTGA
>Cbrig.WS247_2:14473224-14473517 Satlength=294 Nr of Repeats=16 RepeatLength=16 seed=GAATTTCTGA  
GAATTTCAGAATTTCA
>Cbrig.WS247_2:14473605-14474455 Satlength=851 Nr of Repeats=48 RepeatLength=16 seed=TTCAGAAATT  
TTCAGAAATTCAGAAA
>Cbrig.WS247_2:14498094-14503889 Satlength=5796 Nr of Repeats=28 RepeatLength=16 seed=TTCTGAATTT  
TTCAGAATTTCTGAAT
>Cbrig.WS247_2:14504662-14504912 Satlength=251 Nr of Repeats=14 RepeatLength=16 seed=ATTCTGAGAT  
ATTCTGAGATTCTGAG
>Cbrig.WS247_2:14498094-14505315 Satlength=7222 Nr of Repeats=46 RepeatLength=16 seed=TTCTGAATTT  
TTCAGAATTTCTGAAT
>Cbrig.WS247_2:14525223-14525617 Satlength=395 Nr of Repeats=15 RepeatLength=16 seed=AATTTCTGAA  
AATTTCTGAATTTTTG
>Cbrig.WS247_2:14525741-14526433 Satlength=693 Nr of Repeats=41 RepeatLength=16 seed=AAATTCAGAA  
AAATTCAGAAATTCAG
>Cbrig.WS247_2:14535425-14535699 Satlength=275 Nr of Repeats=17 RepeatLength=16 seed=TTCTGAGATT  
TTCTGAGATTCTGAGA
>Cbrig.WS247_2:14535252-14538709 Satlength=3458 Nr of Repeats=125 RepeatLength=16 seed=AAATTCAGAA  
AAATTCAGAAATTCAG
>Cbrig.WS247_2:14538816-14542037 Satlength=3222 Nr of Repeats=197 RepeatLength=16 seed=ATTCTGAGAT  
ATTCTGAGATTCTGAG
>Cbrig.WS247_2:14555433-14557395 Satlength=1963 Nr of Repeats=51 RepeatLength=16 seed=TCTCAGAATC  
TCTCAGAATCTCAGAA
>Cbrig.WS247_2:14570719-14571292 Satlength=574 Nr of Repeats=34 RepeatLength=16 seed=TCTCAGAATC  
TCTCAGAATCTCAAAA
>Cbrig.WS247_2:14571817-14573273 Satlength=1457 Nr of Repeats=50 RepeatLength=28 seed=ACCTAATTTT  
ACCTAATTTACGAATTTTCTAGGTCATG
>Cbrig.WS247_2:14574517-14574943 Satlength=427 Nr of Repeats=23 RepeatLength=16 seed=TGAGATTCTG  
TGAGATTCTGAGGTTC
>Cbrig.WS247_2:14575591-14576270 Satlength=680 Nr of Repeats=42 RepeatLength=16 seed=TTCTGAATTT  
TTCTGAATTTTTGAAT
>Cbrig.WS247_2:14579730-14580258 Satlength=529 Nr of Repeats=28 RepeatLength=16 seed=CAGAATCTCA  
CAGAATCTCAGGATCT
>Cbrig.WS247_2:14580573-14583048 Satlength=2476 Nr of Repeats=49 RepeatLength=16 seed=TGAGATTCTG  
TGAGATTCTGAGATTC
>Cbrig.WS247_2:14599384-14602591 Satlength=3208 Nr of Repeats=165 RepeatLength=16 seed=AGAATCTCAG  
AGAATCTCAGAATCTC
>Cbrig.WS247_2:14608081-14608817 Satlength=737 Nr of Repeats=14 RepeatLength=42 seed=GGTCATTTTT  
GGTCATTTTTTGACTATTTTAGGCCTATTTTTGGACCAATTA
>Cbrig.WS247_2:14621395-14622090 Satlength=696 Nr of Repeats=42 RepeatLength=16 seed=ATTCTGAGAT  
ATTCTGAGATTCTGAG
>Cbrig.WS247_2:14627386-14628846 Satlength=1461 Nr of Repeats=51 RepeatLength=22 seed=TTTCTAGGTC  
TTTCTAGGTCGTGTCCCAATTT
>Cbrig.WS247_2:14645276-14646195 Satlength=920 Nr of Repeats=50 RepeatLength=16 seed=AAATTCAAAA  
AAATTTAAAAATTCAA
>Cbrig.WS247_2:14657711-14657889 Satlength=179 Nr of Repeats=10 RepeatLength=16 seed=GGACCCAGGG  
GGACCCAGGGACCCAG
>Cbrig.WS247_2:14659377-14660740 Satlength=1364 Nr of Repeats=53 RepeatLength=16 seed=TTCAGAAATT  
TTCAAAATTCCAGAAA
>Cbrig.WS247_2:14662507-14662812 Satlength=306 Nr of Repeats=18 RepeatLength=16 seed=GAATCTCAGA  
GAATCTCAGAATTTCA
>Cbrig.WS247_2:14659610-14663717 Satlength=4108 Nr of Repeats=91 RepeatLength=16 seed=AAATTCAGAA  
AATTTCAGAAATTCAG
>Cbrig.WS247_2:14667246-14669708 Satlength=2463 Nr of Repeats=83 RepeatLength=16 seed=AAATTCAGAA  
AAATTCAGAAATTCAG
>Cbrig.WS247_2:14670165-14670581 Satlength=417 Nr of Repeats=29 RepeatLength=14 seed=GGCTCCAGGC  
GGCTCCAGGCTCCA
>Cbrig.WS247_2:14671391-14671721 Satlength=331 Nr of Repeats=20 RepeatLength=16 seed=TTTCTGAATT  
TTTCTGAATTTCTGAA
>Cbrig.WS247_2:14672736-14674514 Satlength=1779 Nr of Repeats=107 RepeatLength=16 seed=ATTCTGAGAT  
ATTTTGAGATTCTGAG
>Cbrig.WS247_2:14676150-14677183 Satlength=1034 Nr of Repeats=54 RepeatLength=16 seed=GGTTCTAAAA  
GGTTCTAAAACGTCGC
>Cbrig.WS247_2:14686249-14687473 Satlength=1225 Nr of Repeats=60 RepeatLength=16 seed=GGTTCTAAAA  
GGTTCTAAAACGTCGC
>Cbrig.WS247_2:14700717-14701111 Satlength=395 Nr of Repeats=23 RepeatLength=16 seed=TCGCGGTTCT  
TCGCGGTTCTAAAACG
>Cbrig.WS247_2:14717540-14719119 Satlength=1580 Nr of Repeats=16 RepeatLength=18 seed=TTTTGAAAAA  
TTTTGAAAAAAAAAATTT
>Cbrig.WS247_2:14748773-14754378 Satlength=5606 Nr of Repeats=28 RepeatLength=16 seed=TTCTGAATTT  
TTATGAATTTCTGAAT
>Cbrig.WS247_2:14757459-14757781 Satlength=323 Nr of Repeats=19 RepeatLength=16 seed=TCAGAAATTC  
TCAGAAATTCAGAAAT
>Cbrig.WS247_2:14761704-14762729 Satlength=1026 Nr of Repeats=63 RepeatLength=16 seed=TTTCTGAATT  
TTTCTGAATTTCTGAA
>Cbrig.WS247_2:14767567-14768276 Satlength=710 Nr of Repeats=40 RepeatLength=16 seed=GAATTTCTGA  
GAATTTCTGAATTTCT
>Cbrig.WS247_2:14771129-14771659 Satlength=531 Nr of Repeats=32 RepeatLength=16 seed=AGATTCTGAG  
AGATTCTGAGATTCTG
>Cbrig.WS247_2:14779507-14779829 Satlength=323 Nr of Repeats=20 RepeatLength=16 seed=AAATTCAGAA  
AAATTCAGAAATTCAG
>Cbrig.WS247_2:14782612-14785895 Satlength=3284 Nr of Repeats=192 RepeatLength=16 seed=ATTTCTGAAT  
ATTTCTGAATTGCTGA
>Cbrig.WS247_2:14793667-14794458 Satlength=792 Nr of Repeats=48 RepeatLength=16 seed=TGAATTTCTG  
TGAATTTCTGAATTTC
>Cbrig.WS247_2:14797733-14798505 Satlength=773 Nr of Repeats=13 RepeatLength=19 seed=GTGCTTTGAC  
GTGCTTTGACGCATCTTCG
>Cbrig.WS247_2:14801780-14804049 Satlength=2270 Nr of Repeats=52 RepeatLength=21 seed=GGTCCAAAAT  
GGTCCAAAATGGCTCAAAATG
>Cbrig.WS247_2:14806748-14808016 Satlength=1269 Nr of Repeats=53 RepeatLength=16 seed=AGAATCTCAG  
AGAATTTCAGAATCTG
>Cbrig.WS247_2:14873624-14874113 Satlength=490 Nr of Repeats=18 RepeatLength=21 seed=CAATTTTAGG  
CAATTTTAGGCTGATTTAGGT
>Cbrig.WS247_2:14881258-14881894 Satlength=637 Nr of Repeats=29 RepeatLength=21 seed=AGGCCATTTT  
AGGCCATTTCAGACCGATTTC
>Cbrig.WS247_2:14892198-14893279 Satlength=1082 Nr of Repeats=45 RepeatLength=21 seed=TGAAAAATGG  
TGAAAAATGGTCCAAAATCCA
>Cbrig.WS247_2:14897390-14897698 Satlength=309 Nr of Repeats=20 RepeatLength=15 seed=AAGATTTTCT  
AAGATTTTCTTTAAG
>Cbrig.WS247_2:14901430-14902403 Satlength=974 Nr of Repeats=40 RepeatLength=21 seed=ACCATATTTC  
ACCATATTTCATGACTATGGT
>Cbrig.WS247_2:14907812-14908053 Satlength=242 Nr of Repeats=11 RepeatLength=21 seed=TTTTTCATAG  
TTTTTCATAGATTTTGGACCA
>Cbrig.WS247_2:14921052-14921389 Satlength=338 Nr of Repeats=16 RepeatLength=16 seed=TTTCTGAATT  
TTTCTGAATTTCTGAA
>Cbrig.WS247_2:14921153-14923790 Satlength=2638 Nr of Repeats=32 RepeatLength=16 seed=AATTTCTGAA  
AATTTCTGAATTTCAG
>Cbrig.WS247_2:14983010-14984152 Satlength=1143 Nr of Repeats=68 RepeatLength=16 seed=CAGAAATTCA  
CAGAAATTCAGAAATT
>Cbrig.WS247_2:14995058-14995561 Satlength=504 Nr of Repeats=25 RepeatLength=16 seed=TTTCTGAATT  
TTTCTGAATTTCTGAA
>Cbrig.WS247_2:15004883-15005574 Satlength=692 Nr of Repeats=28 RepeatLength=22 seed=GGTCATGACC  
GGTCATGACCTAGTTTTTTCCA
>Cbrig.WS247_2:15035039-15035369 Satlength=331 Nr of Repeats=20 RepeatLength=16 seed=GAATTTCTGA  
GAATTTCTGAATTTCT
>Cbrig.WS247_2:15049873-15050243 Satlength=371 Nr of Repeats=22 RepeatLength=16 seed=CTGAATTTCT  
CTGAATTTCTGAATTT
>Cbrig.WS247_2:15066831-15067975 Satlength=1145 Nr of Repeats=16 RepeatLength=16 seed=TTCTGAATTT  
TTCTGAATTTCTGAGT
>Cbrig.WS247_2:15074026-15075107 Satlength=1082 Nr of Repeats=56 RepeatLength=16 seed=CAGAAATTCA  
CAGAAATGCAGAAATT
>Cbrig.WS247_2:15104143-15104345 Satlength=203 Nr of Repeats=12 RepeatLength=16 seed=AAATTCAGAA  
AAATTCAGAAATTCAG
>Cbrig.WS247_2:15104354-15105098 Satlength=745 Nr of Repeats=25 RepeatLength=16 seed=TTCTGAATTT  
TTCTGAATTTCTGAAT
>Cbrig.WS247_2:15154082-15154252 Satlength=171 Nr of Repeats=10 RepeatLength=16 seed=TTCTGAATTT  
TTCTGAATTTCTGAAT
>Cbrig.WS247_2:15176862-15177048 Satlength=187 Nr of Repeats=11 RepeatLength=16 seed=TTTCTGAATT  
TTTCTGAATTTCTGAA
>Cbrig.WS247_2:15177626-15177844 Satlength=219 Nr of Repeats=13 RepeatLength=16 seed=CAGGGACCCA  
CAGGGACCCAGGGACC
>Cbrig.WS247_2:15181088-15182106 Satlength=1019 Nr of Repeats=61 RepeatLength=16 seed=AATTCAGAAA  
AATTCAGAAATTGAGA
>Cbrig.WS247_2:15185260-15186126 Satlength=867 Nr of Repeats=43 RepeatLength=16 seed=TTCTGAATTT  
TTCTGAATTTCTGAGT
>Cbrig.WS247_2:15208973-15209236 Satlength=264 Nr of Repeats=14 RepeatLength=16 seed=GAAATTCAGA  
GAAATTCAGAAATTCA
>Cbrig.WS247_2:15210060-15212400 Satlength=2341 Nr of Repeats=75 RepeatLength=21 seed=CATGAAAAAT  
CATGAAAAATGGTCCAAAATT
>Cbrig.WS247_2:15218121-15220871 Satlength=2751 Nr of Repeats=48 RepeatLength=16 seed=TTCTGAATTT  
TTCAGAATTTTAGAAT
>Cbrig.WS247_2:15218121-15223701 Satlength=5581 Nr of Repeats=61 RepeatLength=16 seed=TTCTGAATTT  
TTCAGAATTTTAGAAT
>Cbrig.WS247_2:15233884-15234285 Satlength=402 Nr of Repeats=24 RepeatLength=16 seed=TCAGAATCTC  
TCAGACTCTCAGAATC
>Cbrig.WS247_2:15234941-15236391 Satlength=1451 Nr of Repeats=60 RepeatLength=16 seed=AATTTCTGAA  
AATTTCTAAATTTCTA
>Cbrig.WS247_2:15236897-15237229 Satlength=333 Nr of Repeats=20 RepeatLength=16 seed=CTGGATCCCT  
CTGGGTCCCTGGATCC
>Cbrig.WS247_2:15236851-15239880 Satlength=3030 Nr of Repeats=32 RepeatLength=16 seed=AAATTCAGAA  
AAATTCAGAAATTCAG
>Cbrig.WS247_2:15236854-15242163 Satlength=5310 Nr of Repeats=64 RepeatLength=16 seed=TTCAGAAATT  
TTCAGAAATTCAGAAA
>Cbrig.WS247_2:15239282-15243174 Satlength=3893 Nr of Repeats=33 RepeatLength=16 seed=TTTCTGAATT  
TTTCTGAATTTCTGAA
>Cbrig.WS247_2:15247332-15247735 Satlength=404 Nr of Repeats=24 RepeatLength=16 seed=ATTCAGAAAT  
ATTCAGAAATTCAGAA
>Cbrig.WS247_2:15250086-15251824 Satlength=1739 Nr of Repeats=18 RepeatLength=16 seed=GAATTTCTGA  
GAATTTCTGAATTTCT
>Cbrig.WS247_2:15252183-15253294 Satlength=1112 Nr of Repeats=19 RepeatLength=16 seed=ATTCAGAAAT  
ATTCAGAAATTCAGAA
>Cbrig.WS247_2:15258285-15260404 Satlength=2120 Nr of Repeats=81 RepeatLength=16 seed=AAATTCAGAA  
AAATTCAGAAATTCAG
>Cbrig.WS247_2:15262964-15263238 Satlength=275 Nr of Repeats=15 RepeatLength=16 seed=TGAATTTCTG  
TGAATTTATGAATTTC
>Cbrig.WS247_2:15270616-15271570 Satlength=955 Nr of Repeats=58 RepeatLength=16 seed=AAATTCAGAA  
AAATTCAAAAATTCAG
>Cbrig.WS247_2:15311642-15312886 Satlength=1245 Nr of Repeats=51 RepeatLength=22 seed=AAAAAAGTAG  
AAAAAAGTAGGTGATGACCTAG
>Cbrig.WS247_2:15318268-15318757 Satlength=490 Nr of Repeats=30 RepeatLength=16 seed=AAATTCAGAA  
AAATTCAGAAATTCAG
>Cbrig.WS247_2:15325746-15326594 Satlength=849 Nr of Repeats=51 RepeatLength=16 seed=TTCAGAAATT  
TTCAGAAATTCAGAAA
>Cbrig.WS247_2:15331971-15332863 Satlength=893 Nr of Repeats=49 RepeatLength=27 seed=TATGGGTACT  
TATGGGTACTATGGGTACTATGGGTAC
>Cbrig.WS247_2:15334394-15337473 Satlength=3080 Nr of Repeats=58 RepeatLength=16 seed=GAAATTCAGA  
GAAATTCAGAAATTCA
>Cbrig.WS247_2:15340397-15342516 Satlength=2120 Nr of Repeats=57 RepeatLength=16 seed=TTCTGAATTT  
TTCTGAATTTCTGAAT
>Cbrig.WS247_2:15350337-15355261 Satlength=4925 Nr of Repeats=93 RepeatLength=16 seed=TTCAGAAATT  
TTCTGAAATTCTGAAG
>Cbrig.WS247_2:15356568-15356948 Satlength=381 Nr of Repeats=20 RepeatLength=16 seed=TTCTGAATTT  
TTCTGAATTTCTGAAT
>Cbrig.WS247_2:15359571-15360022 Satlength=452 Nr of Repeats=23 RepeatLength=15 seed=TTTCGAAACC  
TTTCAAAACCAGTCA
>Cbrig.WS247_2:15369663-15371801 Satlength=2139 Nr of Repeats=120 RepeatLength=16 seed=AATTTCTGAA  
AATTTCAGAATTTCAG
>Cbrig.WS247_2:15374622-15375055 Satlength=434 Nr of Repeats=18 RepeatLength=15 seed=TCACCCGGAT  
TCACCCGGATCAAAG
>Cbrig.WS247_2:15379119-15379497 Satlength=379 Nr of Repeats=23 RepeatLength=16 seed=TGAATTTCTG  
TGAATTCCTGAGTTTC
>Cbrig.WS247_2:15379813-15380918 Satlength=1106 Nr of Repeats=17 RepeatLength=21 seed=TGAAAAATAG  
TGAAAAATAGTACCAAATCCA
>Cbrig.WS247_2:15381714-15384603 Satlength=2890 Nr of Repeats=49 RepeatLength=10 seed=TCTCGTTAGG  
TCTCGTTGGA
>Cbrig.WS247_2:15387505-15387811 Satlength=307 Nr of Repeats=19 RepeatLength=16 seed=AATTCAGAAA  
AATTCAAAAATTCAGA
>Cbrig.WS247_2:15390979-15391325 Satlength=347 Nr of Repeats=21 RepeatLength=16 seed=CAGAAATTCA  
CAGAAATTCAGAAATT
>Cbrig.WS247_2:15390705-15397794 Satlength=7090 Nr of Repeats=81 RepeatLength=16 seed=TTCAGAAATT  
TTCAGAAATTCAGAAA
>Cbrig.WS247_2:15417337-15417955 Satlength=619 Nr of Repeats=36 RepeatLength=16 seed=CTCGCTGTCT  
CTCGCTGTCTCGCTGT
>Cbrig.WS247_2:15419506-15419936 Satlength=431 Nr of Repeats=12 RepeatLength=21 seed=CATGGGCAAG  
CATGGGCAAGTACAGGCAAGC
>Cbrig.WS247_2:15420556-15421107 Satlength=552 Nr of Repeats=20 RepeatLength=16 seed=TTCAGAAATT  
TTCAGAAATTCAGAAA
>Cbrig.WS247_2:15427343-15428002 Satlength=660 Nr of Repeats=16 RepeatLength=42 seed=TAGTGATTTT  
TAGTGATTTTCGGCTCAAAAATCCGCTTTTTGGGGTCAAAAT
>Cbrig.WS247_2:15441745-15444803 Satlength=3059 Nr of Repeats=182 RepeatLength=16 seed=TTCAGAAATT  
TTCAGAAATTCAGAAA
>Cbrig.WS247_2:15445761-15446169 Satlength=409 Nr of Repeats=19 RepeatLength=21 seed=ATGAAAAATG  
ATGAAAAATTAGTTAAAATTC
>Cbrig.WS247_2:15447391-15447818 Satlength=428 Nr of Repeats=27 RepeatLength=15 seed=GAAACGTCGG  
GAAACGTCGGGTTCC
>Cbrig.WS247_2:15450124-15451956 Satlength=1833 Nr of Repeats=54 RepeatLength=16 seed=AATTTCTGAA  
AATTTTGAAATTCTGA
>Cbrig.WS247_2:15452303-15452984 Satlength=682 Nr of Repeats=40 RepeatLength=16 seed=AAATTCAGAA  
AAATTCAGAAATTCAG
>Cbrig.WS247_2:15456259-15457318 Satlength=1060 Nr of Repeats=57 RepeatLength=16 seed=AAATTCAGAA  
AAATTCAGAAATTCAG
>Cbrig.WS247_2:15472773-15473075 Satlength=303 Nr of Repeats=13 RepeatLength=21 seed=CCATTTTTCA  
CCATTTTTCATGGATTTTGAA
>Cbrig.WS247_2:15477641-15479194 Satlength=1554 Nr of Repeats=11 RepeatLength=21 seed=CTGAAAATGA  
CTGAAAATGACTCATTTTTGA
>Cbrig.WS247_2:15502977-15503147 Satlength=171 Nr of Repeats=10 RepeatLength=16 seed=AGAATTTTAG  
AGAATTTTAGAATTTT
>Cbrig.WS247_2:15510140-15511575 Satlength=1436 Nr of Repeats=76 RepeatLength=16 seed=TCAGAAATTC  
TCAGAAATTCAGAAAT
>Cbrig.WS247_2:15515458-15517078 Satlength=1621 Nr of Repeats=94 RepeatLength=16 seed=TTCAGAAATT  
TTCAGGAATTCAGAAA
>Cbrig.WS247_2:15517111-15517777 Satlength=667 Nr of Repeats=29 RepeatLength=16 seed=TGAATCCCTG  
TGAATCCCTGAATCCC
>Cbrig.WS247_2:15530246-15533388 Satlength=3143 Nr of Repeats=147 RepeatLength=16 seed=TCAGAAATTC  
TCAGAAATTCAGAAAT
>Cbrig.WS247_2:15538831-15539875 Satlength=1045 Nr of Repeats=24 RepeatLength=36 seed=TACTGTAGAA  
TACTGTAGAAAAAAGGGAATTTTCAAAATCAAGAAC
>Cbrig.WS247_2:15555776-15556415 Satlength=640 Nr of Repeats=34 RepeatLength=16 seed=ATTCAGAAAT  
ATTCAGAAATTCAGAA
>Cbrig.WS247_2:15556805-15561279 Satlength=4475 Nr of Repeats=72 RepeatLength=16 seed=TTTCTGAATT  
TTTTGAATTTCTGAAT
>Cbrig.WS247_2:15566442-15568745 Satlength=2304 Nr of Repeats=47 RepeatLength=16 seed=TTCTGAATTT  
TTCTGAATTTCTGAAT
>Cbrig.WS247_2:15569575-15571321 Satlength=1747 Nr of Repeats=80 RepeatLength=16 seed=AAATTCAGAA  
AAATTCAGAAATTCAA
>Cbrig.WS247_2:15579331-15581309 Satlength=1979 Nr of Repeats=25 RepeatLength=16 seed=ATTCAGAAAT  
ATTCAGAAATTCAGAA
>Cbrig.WS247_2:15583937-15584763 Satlength=827 Nr of Repeats=26 RepeatLength=16 seed=AAAATTCTAA  
AAAATTCTAAAATTCT
>Cbrig.WS247_2:15585774-15588444 Satlength=2671 Nr of Repeats=125 RepeatLength=16 seed=AAATTCAGAA  
AAATTCAGAAATTCAG
>Cbrig.WS247_2:15593710-15594030 Satlength=321 Nr of Repeats=16 RepeatLength=19 seed=AAATTCTGGT  
AAATTCTGGTCCTTAAAAA
>Cbrig.WS247_2:15598551-15603106 Satlength=4556 Nr of Repeats=50 RepeatLength=72 seed=CAAGGAAGTC  
CAAGGAAGTCACCTTTGAACCACGTAACGTTCGTAGACGGAGCTTCGGTTCCCCTACACCCGACCACTAGTT
>Cbrig.WS247_2:15620243-15620445 Satlength=203 Nr of Repeats=12 RepeatLength=16 seed=CCTAGAATCC  
CCTAGAATCCTAGTTT
>Cbrig.WS247_2:15648826-15649656 Satlength=831 Nr of Repeats=50 RepeatLength=16 seed=AAAATTCTAA  
AAAATTCTAAGAGTCT
>Cbrig.WS247_2:15654771-15657561 Satlength=2791 Nr of Repeats=36 RepeatLength=16 seed=AATTTCTGAA  
AATTTCTGAATTTCTG
>Cbrig.WS247_2:15659844-15660750 Satlength=907 Nr of Repeats=52 RepeatLength=16 seed=AATTCAGAAA  
AATTCAGAAATTCAGA
>Cbrig.WS247_2:15663349-15665278 Satlength=1930 Nr of Repeats=116 RepeatLength=16 seed=TTTCTGAATT  
TTTCTGAATTTCTGAA
>Cbrig.WS247_2:15669484-15669881 Satlength=398 Nr of Repeats=24 RepeatLength=16 seed=AAATTCAGAA  
AAATTCAGAAATTCAG
>Cbrig.WS247_2:15671018-15671300 Satlength=283 Nr of Repeats=17 RepeatLength=16 seed=ATTTCTGAAT  
ATTTCTGAATTCCTGG
>Cbrig.WS247_2:15674132-15675262 Satlength=1131 Nr of Repeats=65 RepeatLength=16 seed=ATTCAGAAAT  
ATTCAGAAATTCAGAA
>Cbrig.WS247_2:15676219-15678024 Satlength=1806 Nr of Repeats=100 RepeatLength=16 seed=TTCTGAATTT  
TTCTGAATGTCTGAAT
>Cbrig.WS247_2:15703338-15703672 Satlength=335 Nr of Repeats=14 RepeatLength=16 seed=AAATTCAGAA  
AAATTCGGAAATTCAG
>Cbrig.WS247_2:15742280-15744167 Satlength=1888 Nr of Repeats=11 RepeatLength=16 seed=ATTTTAGAAT  
ATTTTAGAATTTTAGA
>Cbrig.WS247_2:15782809-15785950 Satlength=3142 Nr of Repeats=15 RepeatLength=73 seed=ACAAACTACA  
ACAAACTACATAGGAAACATTAGCAGACACATCATGCGCGTATTAGAAATGCGTCAGTTGGGTCTGTTAGACT
>Cbrig.WS247_2:15806111-15806457 Satlength=347 Nr of Repeats=21 RepeatLength=16 seed=GAAATTCAGA  
GAAATTCAGAAATTCA
>Cbrig.WS247_2:15819530-15819973 Satlength=444 Nr of Repeats=17 RepeatLength=16 seed=GAATTTCTGA  
GAATTTCTGAATTTCT
>Cbrig.WS247_2:15846135-15847475 Satlength=1341 Nr of Repeats=40 RepeatLength=16 seed=GAAATTCAGA  
GAAATTCAGAAATTCA
>Cbrig.WS247_2:15852668-15852941 Satlength=274 Nr of Repeats=11 RepeatLength=22 seed=AAAATTAGGT  
AAAATTAGGTCATGACCTAGAA
>Cbrig.WS247_2:15901706-15901932 Satlength=227 Nr of Repeats=14 RepeatLength=16 seed=AGATCCCTAG  
AGATCCCTAGATCCCT
>Cbrig.WS247_2:15902842-15903068 Satlength=227 Nr of Repeats=14 RepeatLength=16 seed=GGAATCCAGG  
GGAATCCAGGATTCCA
>Cbrig.WS247_2:15908376-15911199 Satlength=2824 Nr of Repeats=44 RepeatLength=16 seed=GGATTCTTGG  
GGATTCTTGAATTCTG
>Cbrig.WS247_2:15924758-15925056 Satlength=299 Nr of Repeats=18 RepeatLength=16 seed=GAAATTCAGA  
GAAACTCAGAAATTCA
>Cbrig.WS247_2:15963886-15964136 Satlength=251 Nr of Repeats=15 RepeatLength=16 seed=AATTTCTGAA  
AATTTCTGAATTTCTG
>Cbrig.WS247_2:15980340-15982114 Satlength=1775 Nr of Repeats=92 RepeatLength=16 seed=AAATTCAGAA  
AAATTCGGAAATTCAG
>Cbrig.WS247_2:15984192-15984431 Satlength=240 Nr of Repeats=12 RepeatLength=19 seed=TAAGGACCAG  
TAAGGACCAGAATTTTTTT
>Cbrig.WS247_2:16038485-16038727 Satlength=243 Nr of Repeats=14 RepeatLength=16 seed=TTCTGAATTT  
TTCTGAATTTCTGAAT
>Cbrig.WS247_2:16039877-16040321 Satlength=445 Nr of Repeats=25 RepeatLength=16 seed=TCTAAAATTC  
TCTAAAATTCTAAAAT
>Cbrig.WS247_2:16049307-16052217 Satlength=2911 Nr of Repeats=19 RepeatLength=16 seed=TTTCTGAATT  
TTTCTGAATTTCTGAT
>Cbrig.WS247_2:16083127-16083625 Satlength=499 Nr of Repeats=27 RepeatLength=16 seed=GAAATTCAGA  
GAAACTCAGAAATTCA
>Cbrig.WS247_2:16086686-16087433 Satlength=748 Nr of Repeats=28 RepeatLength=16 seed=TCTGAATTTC  
TCTGAATTTCTGAATT
>Cbrig.WS247_2:16088736-16090284 Satlength=1549 Nr of Repeats=45 RepeatLength=16 seed=ATTCAGAAAT  
ATTCAGAAATTCAGAG
>Cbrig.WS247_2:16095174-16096657 Satlength=1484 Nr of Repeats=62 RepeatLength=16 seed=TTGGATTCTT  
TTGGATTCTTGGATTC
>Cbrig.WS247_2:16102895-16103136 Satlength=242 Nr of Repeats=17 RepeatLength=14 seed=AAGGTATAAG  
AAGGTATAAGGTAT
>Cbrig.WS247_2:16105639-16105858 Satlength=220 Nr of Repeats=13 RepeatLength=16 seed=TTTCTGAATT  
TTTCTGAATTTCTGAA
>Cbrig.WS247_2:16113394-16113972 Satlength=579 Nr of Repeats=36 RepeatLength=16 seed=TTCTGAATTT  
TTCTGAATTTCTGAAT
>Cbrig.WS247_2:16115360-16116121 Satlength=762 Nr of Repeats=22 RepeatLength=30 seed=TCTAATAGCT  
TCTAATAGCTCAAAAAATGGGTCCCAATGT
>Cbrig.WS247_2:16141368-16145775 Satlength=4408 Nr of Repeats=34 RepeatLength=23 seed=TGGCCTAGAA  
TGGCCTAAAAACCCTGTTTTCAA
>Cbrig.WS247_2:16157583-16159499 Satlength=1917 Nr of Repeats=14 RepeatLength=27 seed=TTCCACGTCT  
TTCCACGTCTTCCACGTCTTCCACGTT
>Cbrig.WS247_2:16214287-16214668 Satlength=382 Nr of Repeats=19 RepeatLength=16 seed=TTCAGAAATT  
TTCAGAAATTCAGGAA
>Cbrig.WS247_2:16222730-16222948 Satlength=219 Nr of Repeats=13 RepeatLength=16 seed=TCAGAAATTC  
TCAGAAATTCAGAAAT
>Cbrig.WS247_2:16233725-16234323 Satlength=599 Nr of Repeats=31 RepeatLength=16 seed=AATCTCAGAA  
AATCTCGGAATCTCAG
>Cbrig.WS247_2:16343424-16343692 Satlength=269 Nr of Repeats=10 RepeatLength=21 seed=AAAAATTGGG  
AAAAATTGGGTCATGACCTAG
>Cbrig.WS247_3:51600-52130 Satlength=531 Nr of Repeats=23 RepeatLength=22 seed=CCTAGAAAAA  
CCTAGAAAAAATTAGGTGATGA
>Cbrig.WS247_3:75090-77070 Satlength=1981 Nr of Repeats=13 RepeatLength=254 seed=TTTTTTTGAT  
TTTTTTTGATTTTTTGTCATAGAAACGTTCTACATTCAATTTCAAGTTACGTCCCAAAATTTCAGGCCCAAATCTCTTATTTGAACAAAGTTATTAAGGATTGTTCTAAGCATGTACTTAAGCCAAAATTCGGTTTCAGGCTTTTGTCCATAACTTCGTATCGAGAAGAGATCTCGATCTGATATTCGAATTCGGTACCTAAATTTGAATGTAAAACGTTTTCATAACAAAAAATCTCAAAAAATTGACAAACA
>Cbrig.WS247_3:97541-98093 Satlength=553 Nr of Repeats=29 RepeatLength=16 seed=TTCAGAAATT  
TTCAGAAATTCAGAAA
>Cbrig.WS247_3:106060-106479 Satlength=420 Nr of Repeats=25 RepeatLength=16 seed=TGAATTTCTG  
TGAATTTCTGAATTTC
>Cbrig.WS247_3:111095-111504 Satlength=410 Nr of Repeats=15 RepeatLength=26 seed=GAAACTACAG  
GAAACTACAGTAACCCCAGGATCCTA
>Cbrig.WS247_3:118625-120602 Satlength=1978 Nr of Repeats=13 RepeatLength=254 seed=TTTTTTTGAT  
TTTTTTTGATTTTTTGTCATAGAAACGTTCTACATTCAATTTCAAGTTACGTCCCAAAATTTCAGGCCCAAATCTCTTATTTGAACAAAGTTATTAAGGATTGTTCTAAGCATGTACTTAAGCCAAAATTCGGTTTCAGGCTTTTGTCCATAACTTCGTATCGAGAAGAGATCTCGATCTGATATTCGAATTCGGTACCTAAATTTGAATGTAAAACGTTTTCATAACAAAAAATCTCAAAAAATTGACAAACA
>Cbrig.WS247_3:234127-235816 Satlength=1690 Nr of Repeats=14 RepeatLength=102 seed=TGGTCTTGGT  
TGGTCTTGGTCCGAATCCCGATGGTCCCTGTCCACGTTCTCCACGTCCTCCCGGTCCACGACGATCTGGGAAGTCCGAGTCAGGTCCAAAGTCTGGTCCTTG
>Cbrig.WS247_3:277497-277945 Satlength=449 Nr of Repeats=26 RepeatLength=16 seed=TTCTAAGATT  
TTCTAAGATTCTGAGA
>Cbrig.WS247_3:334130-334518 Satlength=389 Nr of Repeats=23 RepeatLength=16 seed=ATTCAGAAAT  
ATTCAGAAATTCAGAA
>Cbrig.WS247_3:338292-338681 Satlength=390 Nr of Repeats=23 RepeatLength=16 seed=ATTCAGAAAT  
ATTCAGAAATTCAGAA
>Cbrig.WS247_3:421628-423546 Satlength=1919 Nr of Repeats=28 RepeatLength=16 seed=TTCTGAAATT  
TTCTGAAATTCTGAAT
>Cbrig.WS247_3:430347-430778 Satlength=432 Nr of Repeats=16 RepeatLength=16 seed=CAAGAATCCA  
CAAGAATCCAAGAATC
>Cbrig.WS247_3:457195-457623 Satlength=429 Nr of Repeats=16 RepeatLength=14 seed=TTTTTGAGCT  
TTTTTGTGCTATAA
>Cbrig.WS247_3:531192-534696 Satlength=3505 Nr of Repeats=53 RepeatLength=16 seed=TTCTGAATTT  
TTCTGAATTTCTGAAT
>Cbrig.WS247_3:537139-540736 Satlength=3598 Nr of Repeats=60 RepeatLength=16 seed=TTCTGAATTT  
TTCTGAATTTCTGAAT
>Cbrig.WS247_3:563893-566372 Satlength=2480 Nr of Repeats=35 RepeatLength=38 seed=TGGTACCATA  
TGGTACCATAGGTTTTCAATAGTTCCATGGAGTTTAAA
>Cbrig.WS247_3:577299-577589 Satlength=291 Nr of Repeats=18 RepeatLength=16 seed=GAATCTTAGA  
GAATCTTAGAATCTTA
>Cbrig.WS247_3:625124-625606 Satlength=483 Nr of Repeats=19 RepeatLength=16 seed=GAATTTCAGA  
GAATTTCAGAATCTTA
>Cbrig.WS247_3:710250-710508 Satlength=259 Nr of Repeats=16 RepeatLength=16 seed=AGAATCTTAG  
AGAATCTAAGAATCTA
>Cbrig.WS247_3:728564-728909 Satlength=346 Nr of Repeats=20 RepeatLength=16 seed=TCTGAATTTC  
TCTGAATTTCCGAATT
>Cbrig.WS247_3:730148-730446 Satlength=299 Nr of Repeats=14 RepeatLength=16 seed=AGAAATTCAG  
AGAAATTCAGAAATTC
>Cbrig.WS247_3:747141-747327 Satlength=187 Nr of Repeats=11 RepeatLength=16 seed=AAATTCAGAA  
AAATTCAGAAATTCAG
>Cbrig.WS247_3:747347-748649 Satlength=1303 Nr of Repeats=32 RepeatLength=16 seed=AATTTCTGAA  
AATTTCTGAATTTCTG
>Cbrig.WS247_3:804701-805131 Satlength=431 Nr of Repeats=26 RepeatLength=16 seed=TCTGAATTTC  
TCTGAATTTCTGAATT
>Cbrig.WS247_3:813805-815102 Satlength=1298 Nr of Repeats=14 RepeatLength=16 seed=TTCAGAAATT  
TTCAGAAATTCAGAAA
>Cbrig.WS247_3:813837-817888 Satlength=4052 Nr of Repeats=106 RepeatLength=16 seed=AATTTCTGAA  
AATTTCAGAAATTCAG
>Cbrig.WS247_3:829046-830753 Satlength=1708 Nr of Repeats=94 RepeatLength=16 seed=AAATTCAGAA  
AAGTTCAGAAGTTCAG
>Cbrig.WS247_3:860094-860875 Satlength=782 Nr of Repeats=32 RepeatLength=26 seed=GATTACTGTA  
GATTACTGTAGTTTCTAGGACCCTGG
>Cbrig.WS247_3:866451-867143 Satlength=693 Nr of Repeats=28 RepeatLength=20 seed=TAGAACCTTC  
TAGAACCTTCTGGAATGCCC
>Cbrig.WS247_3:887376-887994 Satlength=619 Nr of Repeats=38 RepeatLength=16 seed=GAATTTCTGA  
GAATTTCTGAATCTCT
>Cbrig.WS247_3:991454-992191 Satlength=738 Nr of Repeats=24 RepeatLength=16 seed=TTTCTGAATT  
TTTCTGAATTTCTGAA
>Cbrig.WS247_3:1114030-1114256 Satlength=227 Nr of Repeats=14 RepeatLength=16 seed=TCTAAGAATC  
TCTAAGAATCTAAGAA
>Cbrig.WS247_3:1236406-1237056 Satlength=651 Nr of Repeats=38 RepeatLength=16 seed=TTCTGAATTT  
TTGTGAATTTGTGAAT
>Cbrig.WS247_3:1380319-1383123 Satlength=2805 Nr of Repeats=74 RepeatLength=16 seed=TCTAAGAATC  
TCTAAGAATCTAAGAA
>Cbrig.WS247_3:1428892-1429380 Satlength=489 Nr of Repeats=26 RepeatLength=16 seed=AGAATCTAAG  
AGAATCTAAGAATCTA
>Cbrig.WS247_3:1471443-1474563 Satlength=3121 Nr of Repeats=45 RepeatLength=21 seed=TTTTCATGAT  
TTTTCATGATTTTTGAGCCAT
>Cbrig.WS247_3:1526468-1526950 Satlength=483 Nr of Repeats=25 RepeatLength=16 seed=AAATTCAGAA  
AAATTCAGAAATTCAG
>Cbrig.WS247_3:1612643-1613301 Satlength=659 Nr of Repeats=24 RepeatLength=16 seed=ATTTCTGAAT  
ATTTCTGAATTTCTGA
>Cbrig.WS247_3:1613855-1614127 Satlength=273 Nr of Repeats=16 RepeatLength=16 seed=GAATCTAAGA  
GAATCTAAGAATCTAA
>Cbrig.WS247_3:1636890-1637172 Satlength=283 Nr of Repeats=17 RepeatLength=16 seed=TGAATTTCTG  
TGAATTTTTGAATTTA
>Cbrig.WS247_3:1682039-1682217 Satlength=179 Nr of Repeats=11 RepeatLength=16 seed=TCTTAGATTC  
TCTTAGATTCTTAGAT
>Cbrig.WS247_3:1688400-1688762 Satlength=363 Nr of Repeats=18 RepeatLength=16 seed=GGATTCCTGG  
GGATTCCTAGGTCCCC
>Cbrig.WS247_3:1764654-1765099 Satlength=446 Nr of Repeats=43 RepeatLength=10 seed=AGCCTAGCTT  
AGCCTAGCTT
>Cbrig.WS247_3:1799685-1800468 Satlength=784 Nr of Repeats=29 RepeatLength=22 seed=CCTAATTTTT  
CCTAATTTTTTCTAGGTCATGA
>Cbrig.WS247_3:1842925-1843145 Satlength=221 Nr of Repeats=10 RepeatLength=21 seed=TCTAGCTTAA  
TCTAGCTTAAAATAGGCCTTT
>Cbrig.WS247_3:1920768-1921261 Satlength=494 Nr of Repeats=25 RepeatLength=15 seed=GGTGACCTGG  
GGTGACCTGGGTCCG
>Cbrig.WS247_3:1935092-1935385 Satlength=294 Nr of Repeats=14 RepeatLength=21 seed=AAAAATGGTC  
AAAAATAGTCAAAAATGACTT
>Cbrig.WS247_3:1960502-1961393 Satlength=892 Nr of Repeats=27 RepeatLength=22 seed=CCTAGAAAAA  
CCTAGAAAAAACTAGGTCATGA
>Cbrig.WS247_3:2066444-2066883 Satlength=440 Nr of Repeats=22 RepeatLength=21 seed=GCCTGAAAAT  
GCTTGAAAATGGCCTAGATTT
>Cbrig.WS247_3:2137516-2138133 Satlength=618 Nr of Repeats=26 RepeatLength=21 seed=TTTTAGGCCA  
TTTTAGGCCATTTTAAGTCGA
>Cbrig.WS247_3:2272824-2273044 Satlength=221 Nr of Repeats=12 RepeatLength=22 seed=TAGGTCATGA  
TAGGTCATGACCTAGAAAAATC
>Cbrig.WS247_3:2312298-2314005 Satlength=1708 Nr of Repeats=28 RepeatLength=25 seed=CTGAAATTTT  
CTGAAATTTTCAAAAATCTGAAATC
>Cbrig.WS247_3:2441183-2441844 Satlength=662 Nr of Repeats=13 RepeatLength=42 seed=AAATGACTAT  
AAATGACTATTTTCAGCCTAAAACTGGCTATTTTAAGCCTGA
>Cbrig.WS247_3:2691594-2692397 Satlength=804 Nr of Repeats=50 RepeatLength=11 seed=AAAATAGGCT  
AAAATAGGCTT
>Cbrig.WS247_3:2696090-2696614 Satlength=525 Nr of Repeats=19 RepeatLength=16 seed=TTCAGAAATT  
TTCAGAAATTCAGAAA
>Cbrig.WS247_3:2701828-2702078 Satlength=251 Nr of Repeats=15 RepeatLength=16 seed=TTTCTGAATT  
TTTCTGAATTTATGAA
>Cbrig.WS247_3:2793808-2797283 Satlength=3476 Nr of Repeats=15 RepeatLength=141 seed=GTGTTTGCGT  
GTGTTTGCGTACTTTTGGAACTACAGTAGCCCGAAAAAAAGAATTTCACGGAATCCTATTGCTATGGGTATCAAAATGTCAGAAATTTCATATAAAATCCAGTTATTATGTTTTGAAAATCAAAAAATTGCGCTAGGCGTG
>Cbrig.WS247_3:2875767-2876012 Satlength=246 Nr of Repeats=14 RepeatLength=16 seed=TTTCTGAATT  
TTTCTGAATTTCTGAA
>Cbrig.WS247_3:2906522-2910674 Satlength=4153 Nr of Repeats=154 RepeatLength=21 seed=GATTCCACCT  
GATTCCACTGCCATCAGCTCC
>Cbrig.WS247_3:2923165-2923927 Satlength=763 Nr of Repeats=47 RepeatLength=16 seed=TCAGAAATTC  
TCAGAAATTCAGAAAT
>Cbrig.WS247_3:2923165-2926116 Satlength=2952 Nr of Repeats=83 RepeatLength=16 seed=TCAGAAATTC  
TCAGAAATTCAGAAAT
>Cbrig.WS247_3:2927306-2927468 Satlength=163 Nr of Repeats=10 RepeatLength=16 seed=GAATTTCTGA  
GAATTTCTGAATTTCA
>Cbrig.WS247_3:2939962-2940164 Satlength=203 Nr of Repeats=12 RepeatLength=16 seed=TTTCTGAATT  
TTTCTGAATTTCTGAA
>Cbrig.WS247_3:2972030-2972240 Satlength=211 Nr of Repeats=13 RepeatLength=16 seed=TCAGAAATTC  
TCAGAAATTCGGAAAT
>Cbrig.WS247_3:3025640-3026532 Satlength=893 Nr of Repeats=17 RepeatLength=18 seed=CAGAAGACGT  
CAGAAGACGTCAAGGATT
>Cbrig.WS247_3:3037076-3037574 Satlength=499 Nr of Repeats=31 RepeatLength=16 seed=GAATTTCTGA  
GAATTTCTGAATTTCT
>Cbrig.WS247_3:3040715-3042789 Satlength=2075 Nr of Repeats=121 RepeatLength=16 seed=TTCTGAATTT  
TTCTGAATTTCTGAAT
>Cbrig.WS247_3:3047868-3048614 Satlength=747 Nr of Repeats=46 RepeatLength=16 seed=ATTCTAAAAT  
ATTCTAAAATTCTGAA
>Cbrig.WS247_3:3050204-3050580 Satlength=377 Nr of Repeats=23 RepeatLength=16 seed=ATTTTAGAAT  
ATTTTAGAATTTTAGA
>Cbrig.WS247_3:3085710-3088533 Satlength=2824 Nr of Repeats=83 RepeatLength=16 seed=CTGAATTTCT  
CTAAATTTCTGAATTT
>Cbrig.WS247_3:3114240-3114610 Satlength=371 Nr of Repeats=23 RepeatLength=16 seed=AATTCAGAAA  
AATTCAGAAATTCAGA
>Cbrig.WS247_3:3119640-3119940 Satlength=301 Nr of Repeats=15 RepeatLength=16 seed=TTTCTGAATT  
TTTCTGAATTTCTGAA
>Cbrig.WS247_3:3120558-3121079 Satlength=522 Nr of Repeats=15 RepeatLength=16 seed=TTCTAAAATT  
TTCTAAAATTCTAAAA
>Cbrig.WS247_3:3125180-3125551 Satlength=372 Nr of Repeats=21 RepeatLength=16 seed=TTAGAATTTT  
TTAAAATTTTAGAATT
>Cbrig.WS247_3:3130318-3131456 Satlength=1139 Nr of Repeats=70 RepeatLength=16 seed=TTCAGAAATT  
TTCAGTAATTCAGAAA
>Cbrig.WS247_3:3130318-3132498 Satlength=2181 Nr of Repeats=72 RepeatLength=16 seed=TTCAGAAATT  
TTCAGTAATTCAGAAA
>Cbrig.WS247_3:3144739-3145120 Satlength=382 Nr of Repeats=20 RepeatLength=16 seed=AATTCTAAAA  
AATTCTAAAATTCTAA
>Cbrig.WS247_3:3152354-3152792 Satlength=439 Nr of Repeats=22 RepeatLength=16 seed=AAATTCAGAA  
AAATTCAGAAATTCAG
>Cbrig.WS247_3:3153846-3154291 Satlength=446 Nr of Repeats=26 RepeatLength=16 seed=AATTTCTGAA  
AATTTCTGAATTTCTG
>Cbrig.WS247_3:3157353-3157798 Satlength=446 Nr of Repeats=26 RepeatLength=16 seed=AATTTCTGAA  
AATTTCTGAATTTCTG
>Cbrig.WS247_3:3161533-3162189 Satlength=657 Nr of Repeats=39 RepeatLength=16 seed=AAATTCAGAA  
AAATTCAGAAATTCAG
>Cbrig.WS247_3:3235007-3239207 Satlength=4201 Nr of Repeats=131 RepeatLength=16 seed=AAATTCAGAA  
AAATTTAGAAATTCGG
>Cbrig.WS247_3:3249995-3252305 Satlength=2311 Nr of Repeats=83 RepeatLength=16 seed=AATTCAGAAA  
AATTCAGAAATTCAGA
>Cbrig.WS247_3:3258774-3259575 Satlength=802 Nr of Repeats=45 RepeatLength=16 seed=ATTCAGAAAT  
ATTCAGAAATTCTAAA
>Cbrig.WS247_3:3260215-3260817 Satlength=603 Nr of Repeats=36 RepeatLength=16 seed=ATTTTAGAAT  
ATTTTAGGATCTTGGA
>Cbrig.WS247_3:3290685-3291159 Satlength=475 Nr of Repeats=19 RepeatLength=16 seed=TTCTGAATTT  
TTCCGAATTTCTGAAT
>Cbrig.WS247_3:3289772-3292544 Satlength=2773 Nr of Repeats=53 RepeatLength=16 seed=AGAATTTTAG  
AGAATTTAAGAATCTC
>Cbrig.WS247_3:3293369-3293973 Satlength=605 Nr of Repeats=37 RepeatLength=16 seed=AAATTCTAAA  
AAATTCTAAAATCCAA
>Cbrig.WS247_3:3310825-3311204 Satlength=380 Nr of Repeats=18 RepeatLength=16 seed=TTTTAGAATT  
TTTCAGAATTTTTGGA
>Cbrig.WS247_3:3325143-3325335 Satlength=193 Nr of Repeats=13 RepeatLength=14 seed=CCTGGGTCCT  
CCTGGGTCCTGGGT
>Cbrig.WS247_3:3329331-3331853 Satlength=2523 Nr of Repeats=16 RepeatLength=32 seed=TTCGAAAATT  
TTCGAAAATTCTGAAACTCAAATATTCTGAAA
>Cbrig.WS247_3:3356156-3356743 Satlength=588 Nr of Repeats=34 RepeatLength=16 seed=AAATTCAGAA  
AAATTCAGAAATTCAA
>Cbrig.WS247_3:3359841-3360827 Satlength=987 Nr of Repeats=59 RepeatLength=16 seed=TTTCTGAATT  
TTTCTGAATTTCTGAA
>Cbrig.WS247_3:3390084-3390561 Satlength=478 Nr of Repeats=22 RepeatLength=16 seed=TTCAGAAATT  
TTCAGAAATTCAGAAA
>Cbrig.WS247_3:3391231-3393843 Satlength=2613 Nr of Repeats=127 RepeatLength=16 seed=AATCTCAGAA  
AATCTCAGAATCTCAA
>Cbrig.WS247_3:3395711-3396196 Satlength=486 Nr of Repeats=22 RepeatLength=16 seed=GGATTCCCGG  
GGATTTCCGGATTGCT
>Cbrig.WS247_3:3398099-3401531 Satlength=3433 Nr of Repeats=35 RepeatLength=16 seed=TTTCTGAATT  
TTTCTGAATTTCTGAA
>Cbrig.WS247_3:3402230-3402559 Satlength=330 Nr of Repeats=19 RepeatLength=16 seed=AAATTCAGAA  
AAATTCAGAAATTCAG
>Cbrig.WS247_3:3403225-3405560 Satlength=2336 Nr of Repeats=126 RepeatLength=16 seed=ATCTCAGAAT  
ACCTCAGAATTCCAGA
>Cbrig.WS247_3:3411961-3412801 Satlength=841 Nr of Repeats=52 RepeatLength=16 seed=TAGAATTTTA  
TAGAATTTTAGAATTT
>Cbrig.WS247_3:3426788-3426966 Satlength=179 Nr of Repeats=10 RepeatLength=16 seed=GAATTTTAGA  
GAATTTTAGAATTTCA
>Cbrig.WS247_3:3435848-3439563 Satlength=3716 Nr of Repeats=17 RepeatLength=16 seed=TTCAAAAATT  
TTGAAAAATTCAAAAA
>Cbrig.WS247_3:3437279-3440690 Satlength=3412 Nr of Repeats=39 RepeatLength=16 seed=AAATTCAAAA  
AAATTCAAAAATTCAA
>Cbrig.WS247_3:3437279-3440906 Satlength=3628 Nr of Repeats=50 RepeatLength=16 seed=AAATTCAAAA  
AAATTCAAAAATTCAA
>Cbrig.WS247_3:3439559-3441215 Satlength=1657 Nr of Repeats=21 RepeatLength=16 seed=AATTTTAGAA  
AATTTCAGAATTTCAG
>Cbrig.WS247_3:3440054-3441367 Satlength=1314 Nr of Repeats=22 RepeatLength=16 seed=AATTTTTGAA  
AATTTTAGAATTTTAG
>Cbrig.WS247_3:3453266-3455043 Satlength=1778 Nr of Repeats=23 RepeatLength=16 seed=TTCAGAAATT  
TTCAGAAATTCAGAAA
>Cbrig.WS247_3:3468141-3469480 Satlength=1340 Nr of Repeats=30 RepeatLength=16 seed=TTTAGAATTT  
TTTAAAATTTTAGAAT
>Cbrig.WS247_3:3482971-3484789 Satlength=1819 Nr of Repeats=44 RepeatLength=26 seed=TTTAGAATTT  
TTTAGGATTTCAGAATTTTCTGGAAT
>Cbrig.WS247_3:3500724-3500998 Satlength=275 Nr of Repeats=17 RepeatLength=16 seed=AATTCTAAAA  
AATTCTAAAATTCTAA
>Cbrig.WS247_3:3537839-3539076 Satlength=1238 Nr of Repeats=20 RepeatLength=16 seed=TTTAGAATTT  
TTTAGAACTTTAGAAT
>Cbrig.WS247_3:3539146-3539597 Satlength=452 Nr of Repeats=18 RepeatLength=22 seed=TTTTAGGTCA  
TTTTAGGTCATGACCTAGATTT
>Cbrig.WS247_3:3543845-3544434 Satlength=590 Nr of Repeats=32 RepeatLength=16 seed=AATTTTAGAA  
AATTTTAGAATTTTAG
>Cbrig.WS247_3:3568537-3569851 Satlength=1315 Nr of Repeats=22 RepeatLength=16 seed=AATTCTAAAA  
AATTCTAAAATTCTAA
>Cbrig.WS247_3:3615347-3615581 Satlength=235 Nr of Repeats=14 RepeatLength=16 seed=TCTAAAATTC  
TCTAAAATTCTAAAAT
>Cbrig.WS247_3:3667526-3667712 Satlength=187 Nr of Repeats=11 RepeatLength=16 seed=AGAATTTTAG  
AGAATTTTAGAATTTT
>Cbrig.WS247_3:3670960-3671122 Satlength=163 Nr of Repeats=10 RepeatLength=16 seed=TCTAAAATTC  
TCTAAAATTCTAAAAT
>Cbrig.WS247_3:3687189-3688045 Satlength=857 Nr of Repeats=14 RepeatLength=16 seed=GAATTTTAGA  
GAATTTTAGAATTTTA
>Cbrig.WS247_3:3706504-3707162 Satlength=659 Nr of Repeats=41 RepeatLength=16 seed=AAATTCTAAA  
AAATTCTAAAATTCTA
>Cbrig.WS247_3:3820676-3821108 Satlength=433 Nr of Repeats=17 RepeatLength=16 seed=AATTTCAGAA  
AATTTCAGAATTTCAG
>Cbrig.WS247_3:3832756-3833374 Satlength=619 Nr of Repeats=38 RepeatLength=16 seed=AGAATCTCAG  
AGAATCTCAGAATCTC
>Cbrig.WS247_3:3835753-3836587 Satlength=835 Nr of Repeats=13 RepeatLength=14 seed=TTCCTTATTC  
TTCCTTATTCCTTA
>Cbrig.WS247_3:3952320-3952842 Satlength=523 Nr of Repeats=32 RepeatLength=16 seed=AGAATCTCAG  
AGAATCTCAGAATCTC
>Cbrig.WS247_3:4033952-4035819 Satlength=1868 Nr of Repeats=27 RepeatLength=16 seed=AGAATCTCAG  
AGAATTTCAGAATTTC
>Cbrig.WS247_3:4096491-4100688 Satlength=4198 Nr of Repeats=139 RepeatLength=16 seed=TGAGATTCTG  
TGAGATTCTGAGATTC
>Cbrig.WS247_3:4104032-4106039 Satlength=2008 Nr of Repeats=39 RepeatLength=16 seed=CAGAATCTCA  
CAGAATTTCAGAATCT
>Cbrig.WS247_3:4155361-4155819 Satlength=459 Nr of Repeats=28 RepeatLength=16 seed=TTCTGAGATT  
TTCTGAGATTCTGAGA
>Cbrig.WS247_3:4218737-4222496 Satlength=3760 Nr of Repeats=23 RepeatLength=16 seed=CTCAGAATCT  
CTCAGAATCTCAGAAT
>Cbrig.WS247_3:4263809-4264235 Satlength=427 Nr of Repeats=25 RepeatLength=16 seed=AGATTCTGAG  
AGGTTCTGAGATTCTG
>Cbrig.WS247_3:4268673-4268915 Satlength=243 Nr of Repeats=14 RepeatLength=16 seed=GAGATTCTGA  
GAGACTCTGAGATTCT
>Cbrig.WS247_3:4307288-4307651 Satlength=364 Nr of Repeats=13 RepeatLength=16 seed=TCTGAAATTC  
TCTGAAATTCTCAGAC
>Cbrig.WS247_3:4307624-4311703 Satlength=4080 Nr of Repeats=21 RepeatLength=16 seed=TTCTGAGATT  
TTCGGAGATTCCGAGA
>Cbrig.WS247_3:4356262-4358648 Satlength=2387 Nr of Repeats=56 RepeatLength=16 seed=TTTCTGAATT  
TTTCTGCATTTCTGCA
>Cbrig.WS247_3:4359507-4361183 Satlength=1677 Nr of Repeats=14 RepeatLength=16 seed=AAATTCAGAA  
AAATTCAGAAATTCAG
>Cbrig.WS247_3:4394383-4394705 Satlength=323 Nr of Repeats=20 RepeatLength=16 seed=ATCTCAGAAT  
ATCTCAAAATCTCAGA
>Cbrig.WS247_3:4402154-4402679 Satlength=526 Nr of Repeats=22 RepeatLength=16 seed=AAATTCAGAA  
ATATTCAGAAATTCAG
>Cbrig.WS247_3:4448460-4448773 Satlength=314 Nr of Repeats=13 RepeatLength=16 seed=GAAATTCAGA  
GAAATTCAGAAATCCT
>Cbrig.WS247_3:4483067-4484456 Satlength=1390 Nr of Repeats=29 RepeatLength=16 seed=ATTCAGAAAT  
ATTCTGAAATTTTAAA
>Cbrig.WS247_3:4525886-4526256 Satlength=371 Nr of Repeats=15 RepeatLength=16 seed=AGAATTTTAG  
AGAATTTTAGAATTTT
>Cbrig.WS247_3:4565104-4565474 Satlength=371 Nr of Repeats=15 RepeatLength=16 seed=AGAATTTTAG  
AGAATTTTAGAATTTT
>Cbrig.WS247_3:4647977-4648267 Satlength=291 Nr of Repeats=14 RepeatLength=16 seed=ATCTCAGAAT  
ATCTCGGAATTCCTGA
>Cbrig.WS247_3:4706626-4706852 Satlength=227 Nr of Repeats=12 RepeatLength=16 seed=ATCTCAGAAT  
ATCTCAGAATCTCAGA
>Cbrig.WS247_3:4709716-4715221 Satlength=5506 Nr of Repeats=206 RepeatLength=16 seed=CTCAGAATCT  
CTTAGAATCTCAGAAT
>Cbrig.WS247_3:4765587-4770876 Satlength=5290 Nr of Repeats=262 RepeatLength=16 seed=TCTGAGATTC  
TCTGAGACTCTGAGAT
>Cbrig.WS247_3:4782416-4783514 Satlength=1099 Nr of Repeats=44 RepeatLength=16 seed=TGAGATTCTG  
TGAGACTCTGAAACTC
>Cbrig.WS247_3:4815935-4818169 Satlength=2235 Nr of Repeats=49 RepeatLength=16 seed=TTTTAGAATT  
TTTTAGAATTTTAGAA
>Cbrig.WS247_3:4819290-4819516 Satlength=227 Nr of Repeats=14 RepeatLength=16 seed=ATTCTGAGAT  
ATTCTGAGATACTGAG
>Cbrig.WS247_3:4819263-4819643 Satlength=381 Nr of Repeats=20 RepeatLength=16 seed=TGAAATTCTG  
TGAGATTCTGAGATAC
>Cbrig.WS247_3:4819643-4819837 Satlength=195 Nr of Repeats=12 RepeatLength=16 seed=AAATTCTAAA  
AAATTCTAAAATTCTA
>Cbrig.WS247_3:4845369-4845704 Satlength=336 Nr of Repeats=15 RepeatLength=22 seed=TTCTAGGTCA  
TTCTAGGTCATGACCTAATTTT
>Cbrig.WS247_3:4890727-4891420 Satlength=694 Nr of Repeats=23 RepeatLength=16 seed=ATCTCAGAAT  
ATTTCAGAATTTCGAA
>Cbrig.WS247_3:4896752-4896957 Satlength=206 Nr of Repeats=12 RepeatLength=16 seed=AAATTCAGAA  
AAATTCAGAAATTTAG
>Cbrig.WS247_3:5011685-5012624 Satlength=940 Nr of Repeats=16 RepeatLength=16 seed=GAATTTCTGA  
GAATTTCTGAATTTCT
>Cbrig.WS247_3:5055079-5055831 Satlength=753 Nr of Repeats=43 RepeatLength=16 seed=TTTTAGAATT  
TTTTAGAATTTTAGAA
>Cbrig.WS247_3:5079969-5081023 Satlength=1055 Nr of Repeats=16 RepeatLength=16 seed=TCAGAATCTC  
TCAGAATCTCAGAATC
>Cbrig.WS247_3:5262369-5262660 Satlength=292 Nr of Repeats=17 RepeatLength=16 seed=AAATTCAGAA  
AAATTCAGAAATTCAG
>Cbrig.WS247_3:5356438-5356624 Satlength=187 Nr of Repeats=11 RepeatLength=16 seed=AAATTCAGAA  
AAATTCAGAAATTCAG
>Cbrig.WS247_3:5492181-5492509 Satlength=329 Nr of Repeats=11 RepeatLength=27 seed=GGAGCCCCAG  
GGAGCCCCAGGACCACAAGGAGATGCC
>Cbrig.WS247_3:5495226-5495518 Satlength=293 Nr of Repeats=11 RepeatLength=36 seed=GGAGCCCCAG  
GGAGCTCCAGGAGCCCCAGGACAAGGATCAGGAGCC
>Cbrig.WS247_3:5497572-5497900 Satlength=329 Nr of Repeats=11 RepeatLength=27 seed=GGAGCCCCAG  
GGAGCCCCAGGACCACAAGGAGATGCC
>Cbrig.WS247_3:5596885-5597545 Satlength=661 Nr of Repeats=30 RepeatLength=21 seed=GAGGTGGAAT  
GAGGTGGAATCAGAGCTGGTG
>Cbrig.WS247_3:5739979-5741059 Satlength=1081 Nr of Repeats=11 RepeatLength=65 seed=CTGAGAATTC  
CTGAGAATTCGTTTGACATTGTCTCGGTTTCCTTTACTCTTTCAAGCCCCGACGGCTATGGCTGA
>Cbrig.WS247_3:6144550-6144863 Satlength=314 Nr of Repeats=15 RepeatLength=16 seed=ATTCTGAAAT  
ATTCTGAGATTCTGAG
>Cbrig.WS247_3:6632658-6633089 Satlength=432 Nr of Repeats=12 RepeatLength=14 seed=TTCCTTATTC  
TTCCTTATTCCTTA
>Cbrig.WS247_3:6774877-6775413 Satlength=537 Nr of Repeats=22 RepeatLength=14 seed=ATTCCGGATT  
ATTCCGGATTCCGT
>Cbrig.WS247_3:6900766-6901141 Satlength=376 Nr of Repeats=11 RepeatLength=14 seed=CGGAATCCGG  
CGGAATCCGGAATA
>Cbrig.WS247_3:7091168-7091369 Satlength=202 Nr of Repeats=10 RepeatLength=19 seed=AAATTCTGGT  
AAATTCTGGTCCTTAAAAA
>Cbrig.WS247_3:7330312-7332332 Satlength=2021 Nr of Repeats=20 RepeatLength=136 seed=GAATTCTCAG  
GAATTCTCAGAAAATCATTCAAAATCTAGGACCTACTTAGGAAAGGGGAGGAAGATTCTGAATATTTTAAAAGAATTCAGAAGACAATTCTCAATCTTCAATACCCTTTCGAACACAGCTAAACCTTTGACTGACT
>Cbrig.WS247_3:7332539-7334843 Satlength=2305 Nr of Repeats=135 RepeatLength=14 seed=GGAATACGGA  
GGAATACGGAATAC
>Cbrig.WS247_3:7671644-7682395 Satlength=10752 Nr of Repeats=84 RepeatLength=48 seed=TCAGTTGGAA  
TCAGTTGTAACAAGTTCTCCGTCTGGTCCAATGGCAAATCCAGTGGGA
>Cbrig.WS247_3:8334359-8335833 Satlength=1475 Nr of Repeats=66 RepeatLength=21 seed=TAAGCCTATG  
TAAGCCTATGCCATAACTAGC
>Cbrig.WS247_3:8335997-8336700 Satlength=704 Nr of Repeats=33 RepeatLength=21 seed=CATAGGCTTA  
CATAGGCTTAGCTATTTATGG
>Cbrig.WS247_3:8928141-8928708 Satlength=568 Nr of Repeats=26 RepeatLength=21 seed=AAAAATCTAG  
AAAAATCTAGGTCATGACCTA
>Cbrig.WS247_3:8939036-8939484 Satlength=449 Nr of Repeats=22 RepeatLength=17 seed=TCTCTTATAC  
TCTCTTATACTACCGAG
>Cbrig.WS247_3:8941324-8941772 Satlength=449 Nr of Repeats=22 RepeatLength=17 seed=GTATAAGAGA  
GTAAAAGAGACTTGGTA
>Cbrig.WS247_3:9489365-9491132 Satlength=1768 Nr of Repeats=18 RepeatLength=13 seed=CCGTCAGGTT  
CCGTCAGGTCTGA
>Cbrig.WS247_3:9717245-9717870 Satlength=626 Nr of Repeats=28 RepeatLength=16 seed=TCTGAGATTC  
TCTGAAATTCTGAGAT
>Cbrig.WS247_3:9924256-9925994 Satlength=1739 Nr of Repeats=40 RepeatLength=16 seed=ATTCTGAGAT  
ATTCTGAAATTCTGAA
>Cbrig.WS247_3:9939415-9939633 Satlength=219 Nr of Repeats=13 RepeatLength=16 seed=GAATCTCAGA  
GATTCTCAGAATCTCA
>Cbrig.WS247_3:9999442-10000027 Satlength=586 Nr of Repeats=34 RepeatLength=16 seed=ATTCTGAGAT  
ATTCTGAGATTCTGAG
>Cbrig.WS247_3:10008494-10008876 Satlength=383 Nr of Repeats=11 RepeatLength=14 seed=TTCCTTATTC  
TTCCTTATTCCTTA
>Cbrig.WS247_3:10039200-10039498 Satlength=299 Nr of Repeats=18 RepeatLength=16 seed=ATTCTGAGAT  
ATTCTGAAATTCTGAG
>Cbrig.WS247_3:10064263-10064573 Satlength=311 Nr of Repeats=20 RepeatLength=15 seed=GACATTTCGC  
GACATTTCGCAGCCG
>Cbrig.WS247_3:10065369-10065619 Satlength=251 Nr of Repeats=14 RepeatLength=15 seed=TGCGAAATGT  
TGCGAAATGTCCGGC
>Cbrig.WS247_3:10188282-10193023 Satlength=4742 Nr of Repeats=200 RepeatLength=13 seed=TCCGTGAGGT  
TCCGTGAGGTCCG
>Cbrig.WS247_3:10193120-10193442 Satlength=323 Nr of Repeats=23 RepeatLength=13 seed=AACCTGACGG  
AACCTGACGGTCG
>Cbrig.WS247_3:10214791-10215839 Satlength=1049 Nr of Repeats=14 RepeatLength=16 seed=ATTTCTGAAT  
ATTTCTGAATTTCTGA
>Cbrig.WS247_3:10217343-10217957 Satlength=615 Nr of Repeats=23 RepeatLength=16 seed=ATTCTGAAAT  
ATTCTGAAATTCTGAA
>Cbrig.WS247_3:10241156-10241551 Satlength=396 Nr of Repeats=20 RepeatLength=16 seed=AATCTCAGAA  
AATCTCAGAATCTCAG
>Cbrig.WS247_3:10253209-10254013 Satlength=805 Nr of Repeats=11 RepeatLength=14 seed=GGAATAAGGA  
GGAAGAAGGAATAA
>Cbrig.WS247_3:10309019-10309362 Satlength=344 Nr of Repeats=16 RepeatLength=15 seed=CCTCCTCCGC  
CATCCTCCGCTGGAT
>Cbrig.WS247_3:10373096-10373613 Satlength=518 Nr of Repeats=16 RepeatLength=21 seed=AAAAATTAGG  
AAAAATTAGGTCGTAACCTAG
>Cbrig.WS247_3:10541024-10541736 Satlength=713 Nr of Repeats=42 RepeatLength=15 seed=CAGGTCACCC  
CAGGTCACCCAGATT
>Cbrig.WS247_3:10604025-10604669 Satlength=645 Nr of Repeats=37 RepeatLength=16 seed=AAATTCTGAA  
AAATTCTGAAATTCTG
>Cbrig.WS247_3:10648505-10649018 Satlength=514 Nr of Repeats=17 RepeatLength=16 seed=CAGAATTTCA  
CAGAAATTCAAAACAT
>Cbrig.WS247_3:10720498-10721783 Satlength=1286 Nr of Repeats=36 RepeatLength=21 seed=GAGCTGGTGG  
GAGATGGTGGAGATGGAACCA
>Cbrig.WS247_3:10917222-10918509 Satlength=1288 Nr of Repeats=15 RepeatLength=22 seed=CTAGAAAAAA  
CTAGAAAAAATCAGTTCACGAC
>Cbrig.WS247_3:10981128-10982138 Satlength=1011 Nr of Repeats=40 RepeatLength=21 seed=TGGAATCGGA  
TGGAATCGGAGATGGTCAGGG
>Cbrig.WS247_3:11167355-11167822 Satlength=468 Nr of Repeats=25 RepeatLength=16 seed=TCAGAAATTC  
TCAGAAATTCAGAAAT
>Cbrig.WS247_3:11309085-11311082 Satlength=1998 Nr of Repeats=28 RepeatLength=16 seed=TTCTGAATTT  
TTCCGAATTTCTGAAT
>Cbrig.WS247_3:11310637-11312866 Satlength=2230 Nr of Repeats=31 RepeatLength=16 seed=AATTTCTGAA  
AATTTCTGAATTTCCG
>Cbrig.WS247_3:11312888-11313082 Satlength=195 Nr of Repeats=11 RepeatLength=16 seed=AGATTCTGAG  
AGATTCTGAGGTTCTG
>Cbrig.WS247_3:11317790-11318213 Satlength=424 Nr of Repeats=10 RepeatLength=26 seed=CCTAGATTTC  
CTTAGATTTCTATTTTCGGGTCATGA
>Cbrig.WS247_3:11318820-11322052 Satlength=3233 Nr of Repeats=34 RepeatLength=16 seed=TCTGAATTTC  
TCTGAATTTCTAAGTT
>Cbrig.WS247_3:11322568-11322994 Satlength=427 Nr of Repeats=26 RepeatLength=16 seed=TCTTAGATTC  
TCTTAGATTCTTAGAT
>Cbrig.WS247_3:11348849-11349299 Satlength=451 Nr of Repeats=28 RepeatLength=16 seed=TTCGATTCTT  
TTCGATTCTTCGATTC
>Cbrig.WS247_3:11393843-11394636 Satlength=794 Nr of Repeats=11 RepeatLength=26 seed=ATTTCAATTT  
ATTTCAATTTTTAGGTCATGATCTAG
>Cbrig.WS247_3:11486307-11486580 Satlength=274 Nr of Repeats=17 RepeatLength=16 seed=TCTGAATTTC  
TCTGAATTTCTAAATT
>Cbrig.WS247_3:11503286-11505602 Satlength=2317 Nr of Repeats=22 RepeatLength=16 seed=ATTTCAGAAT  
ATTTCAGAATTTCAGA
>Cbrig.WS247_3:11510304-11511482 Satlength=1179 Nr of Repeats=27 RepeatLength=16 seed=TTTCTGAATT  
TTTCTGAATTTCTGAA
>Cbrig.WS247_3:11515982-11518949 Satlength=2968 Nr of Repeats=11 RepeatLength=16 seed=GAAATTCAGA  
GAAATTCAGAAAATCA
>Cbrig.WS247_3:11515983-11521488 Satlength=5506 Nr of Repeats=38 RepeatLength=16 seed=AAATTCAGAA  
AAATTCAGAAAATCAG
>Cbrig.WS247_3:11542873-11543285 Satlength=413 Nr of Repeats=12 RepeatLength=29 seed=GATCCAGGTC  
GATCCAGGTCACCCGGTCAAGGTCACCCG
>Cbrig.WS247_3:11579843-11580085 Satlength=243 Nr of Repeats=15 RepeatLength=16 seed=GAATTTCTGA  
GAATTTCTGAATTTCT
>Cbrig.WS247_3:11596492-11597389 Satlength=898 Nr of Repeats=51 RepeatLength=16 seed=TGAATTTCTG  
TGAATTTCTGAACTTC
>Cbrig.WS247_3:11613986-11615596 Satlength=1611 Nr of Repeats=97 RepeatLength=16 seed=ATCTAAGAAT  
ATCTAAGAATCTAAGA
>Cbrig.WS247_3:11628540-11629316 Satlength=777 Nr of Repeats=32 RepeatLength=16 seed=AATTCTGAAA  
AATTCTTAAACACTGA
>Cbrig.WS247_3:11631595-11632253 Satlength=659 Nr of Repeats=39 RepeatLength=16 seed=AAATTCAGAA  
AAATTCAGAAATTCAG
>Cbrig.WS247_3:11762663-11763116 Satlength=454 Nr of Repeats=15 RepeatLength=21 seed=TGACTGAAAA  
TGACTGAAAATGGGCTACAAA
>Cbrig.WS247_3:11769434-11769887 Satlength=454 Nr of Repeats=15 RepeatLength=21 seed=TGACTGAAAA  
TGACTGAAAATGGGCTACAAA
>Cbrig.WS247_3:11775132-11775875 Satlength=744 Nr of Repeats=15 RepeatLength=16 seed=ATTCTTAGAT  
ATTCTTAGATTCTTAG
>Cbrig.WS247_3:11779410-11779861 Satlength=452 Nr of Repeats=14 RepeatLength=26 seed=TGACCTAGAT  
TGACCTAGATTTGAATATTTAGGTCA
>Cbrig.WS247_3:11792087-11793265 Satlength=1179 Nr of Repeats=32 RepeatLength=16 seed=ATTCTGAGAT  
ATTCTGAGATTCTGAG
>Cbrig.WS247_3:11800390-11803591 Satlength=3202 Nr of Repeats=43 RepeatLength=16 seed=CAGAATCTCA  
CAAAATCTCAAGATCT
>Cbrig.WS247_3:11811302-11811600 Satlength=299 Nr of Repeats=17 RepeatLength=16 seed=AAATTCAGAA  
AAATTCAGAAATTCAG
>Cbrig.WS247_3:11823366-11824443 Satlength=1078 Nr of Repeats=42 RepeatLength=21 seed=ACCAGCTCCG  
ACCAGCTCCGAATCCACCTCT
>Cbrig.WS247_3:11825515-11825756 Satlength=242 Nr of Repeats=11 RepeatLength=16 seed=TCAGAAATTC  
TCAGAAATTCAGAAAT
>Cbrig.WS247_3:11849679-11852562 Satlength=2884 Nr of Repeats=65 RepeatLength=16 seed=ATTCAGAAAT  
ATTCATAAATTCAGAA
>Cbrig.WS247_3:11856265-11856555 Satlength=291 Nr of Repeats=18 RepeatLength=16 seed=AAGAATCTAA  
AAGAATCTAAGAATCT
>Cbrig.WS247_3:11871715-11871893 Satlength=179 Nr of Repeats=10 RepeatLength=16 seed=TGAATTTCTG  
TGAATTTCTGAATTTC
>Cbrig.WS247_3:11961090-11963052 Satlength=1963 Nr of Repeats=18 RepeatLength=21 seed=AAATCATGAA  
AAATCATGAAAAATCACCTGA
>Cbrig.WS247_3:11978359-11978745 Satlength=387 Nr of Repeats=23 RepeatLength=16 seed=AAATTCAGAA  
AAATTCAGAAATTCAG
>Cbrig.WS247_3:11991930-11993116 Satlength=1187 Nr of Repeats=45 RepeatLength=16 seed=GAATTTCTGA  
GAATTTTTGAATTTCT
>Cbrig.WS247_3:12015159-12015509 Satlength=351 Nr of Repeats=16 RepeatLength=20 seed=TTTCTAGGCC  
TTTCTAGGCCATCAGTGAGG
>Cbrig.WS247_3:12040284-12040614 Satlength=331 Nr of Repeats=20 RepeatLength=16 seed=TCTGAATTTC  
TCTGAATTTCTGAATT
>Cbrig.WS247_3:12057290-12059848 Satlength=2559 Nr of Repeats=127 RepeatLength=16 seed=AATTTCTGAA  
AATTTCTGAATTTCTG
>Cbrig.WS247_3:12061165-12064589 Satlength=3425 Nr of Repeats=206 RepeatLength=16 seed=TCAGAAATTC  
TCAGAAACTCGGAAAT
>Cbrig.WS247_3:12080798-12081251 Satlength=454 Nr of Repeats=17 RepeatLength=26 seed=CCTAGATTTC  
CCTAGATTTCAGTTTCTGGGTCATGA
>Cbrig.WS247_3:12081959-12083259 Satlength=1301 Nr of Repeats=54 RepeatLength=16 seed=TTCTGAATTT  
TTCTGAATTTCTAAAT
>Cbrig.WS247_3:12083936-12084175 Satlength=240 Nr of Repeats=12 RepeatLength=16 seed=AATTCAGAAA  
AATTCAGAAATTCAGA
>Cbrig.WS247_3:12087944-12088610 Satlength=667 Nr of Repeats=41 RepeatLength=16 seed=TCCTGGATTC  
TCCTGGATTCATGGAT
>Cbrig.WS247_3:12138225-12138915 Satlength=691 Nr of Repeats=41 RepeatLength=16 seed=GAAATTCAGA  
GATATTCAGAAATTCG
>Cbrig.WS247_3:12214118-12214650 Satlength=533 Nr of Repeats=31 RepeatLength=16 seed=AATTCAGAAA  
AATTCAGAAATTCAGA
>Cbrig.WS247_3:12233284-12233478 Satlength=195 Nr of Repeats=12 RepeatLength=16 seed=TTCAGAAATT  
TTCAGAAATTCAGAAA
>Cbrig.WS247_3:12242469-12242679 Satlength=211 Nr of Repeats=12 RepeatLength=16 seed=TTTCTGAATT  
TTTCTGAATTTCTGAA
>Cbrig.WS247_3:12307856-12310086 Satlength=2231 Nr of Repeats=23 RepeatLength=16 seed=TTTTTGAATT  
TTTTTGAATTTTTGAA
>Cbrig.WS247_3:12314430-12314652 Satlength=223 Nr of Repeats=11 RepeatLength=27 seed=CCGAGGATCC  
CCGAGGATCCCATGGATCTCAAGGATC
>Cbrig.WS247_3:12339975-12342076 Satlength=2102 Nr of Repeats=18 RepeatLength=16 seed=AAAATTCAAA  
AAAATTCAAAAATTCA
>Cbrig.WS247_3:12357934-12358325 Satlength=392 Nr of Repeats=14 RepeatLength=21 seed=GGAATCGGAG  
GGAATCGGAGCTGGTGGAGGT
>Cbrig.WS247_3:12385020-12386779 Satlength=1760 Nr of Repeats=16 RepeatLength=22 seed=CCTAGATTTT  
CCTAGATTTTTCCAGGTCATGA
>Cbrig.WS247_3:12404049-12404387 Satlength=339 Nr of Repeats=21 RepeatLength=16 seed=TTCTGAATTT  
TTCTGAATTTCTGAAT
>Cbrig.WS247_3:12476708-12477414 Satlength=707 Nr of Repeats=19 RepeatLength=16 seed=AATTCAAAAA  
AATTCAAAAATTCGCA
>Cbrig.WS247_3:12518285-12518907 Satlength=623 Nr of Repeats=25 RepeatLength=21 seed=AGGTGGAATC  
AGGTGGAATCGGGGATGGTCT
>Cbrig.WS247_3:12538785-12542247 Satlength=3463 Nr of Repeats=23 RepeatLength=16 seed=AAAATTCAAA  
AAAATTCAAAAATTCA
>Cbrig.WS247_3:12551048-12553407 Satlength=2360 Nr of Repeats=31 RepeatLength=16 seed=AAAATTCAAA  
AAAATTCAAAAATTCA
>Cbrig.WS247_3:12607141-12607545 Satlength=405 Nr of Repeats=13 RepeatLength=32 seed=AGCCATTTTT  
AGCCATTTTTGACCTATTTTAAGCCAATTTGC
>Cbrig.WS247_3:12617199-12618923 Satlength=1725 Nr of Repeats=42 RepeatLength=22 seed=GGTACCATTT  
GGTATCATTTTCAATAAATTAT
>Cbrig.WS247_3:12619910-12623595 Satlength=3686 Nr of Repeats=121 RepeatLength=16 seed=CATTTCGCAA  
CATTTCGCAACTATGA
>Cbrig.WS247_3:12643154-12645241 Satlength=2088 Nr of Repeats=21 RepeatLength=16 seed=AATTTTTGAA  
AATTTTTGAATTATTG
>Cbrig.WS247_3:12715851-12716860 Satlength=1010 Nr of Repeats=11 RepeatLength=16 seed=AATTCAAAAA  
ATTTCAAAAATTCAAA
>Cbrig.WS247_3:12821855-12823350 Satlength=1496 Nr of Repeats=11 RepeatLength=16 seed=AATTTTAGAA  
AATTTTAGAATTATAG
>Cbrig.WS247_3:12838670-12838921 Satlength=252 Nr of Repeats=15 RepeatLength=16 seed=TTTTTGAATT  
TTTTTGAATTTTTGAA
>Cbrig.WS247_3:12999756-13000327 Satlength=572 Nr of Repeats=20 RepeatLength=21 seed=ATTTTCAGCC  
ATTTTCAGCCGATTTAGGCCT
>Cbrig.WS247_3:13260388-13262419 Satlength=2032 Nr of Repeats=63 RepeatLength=16 seed=TTTCTGAATT  
TTTCTGAATTTCTGAA
>Cbrig.WS247_3:13284500-13290250 Satlength=5751 Nr of Repeats=185 RepeatLength=16 seed=AATTCAGAAA  
ATTTCAGAAATTGAGA
>Cbrig.WS247_3:13290175-13291227 Satlength=1053 Nr of Repeats=23 RepeatLength=16 seed=GAATTTCAGA  
GAATTTCAGAATTCCA
>Cbrig.WS247_3:13291983-13292337 Satlength=355 Nr of Repeats=21 RepeatLength=16 seed=AGATTCTTAG  
AGATTCTTAGATTCTT
>Cbrig.WS247_3:13304066-13304988 Satlength=923 Nr of Repeats=56 RepeatLength=16 seed=ATTTCTGAAT  
ATTTCTGAATTTCTGA
>Cbrig.WS247_3:13314339-13314517 Satlength=179 Nr of Repeats=11 RepeatLength=16 seed=AATTTTAGAA  
AATTTTAGAATTTTAG
>Cbrig.WS247_3:13329347-13329634 Satlength=288 Nr of Repeats=16 RepeatLength=16 seed=TTCAGAAATT  
TTCAGAAATTCGGAAA
>Cbrig.WS247_3:13332933-13333280 Satlength=348 Nr of Repeats=21 RepeatLength=16 seed=TTTAGAATTT  
TTTAGAATTTTAGAAT
>Cbrig.WS247_3:13333294-13338493 Satlength=5200 Nr of Repeats=136 RepeatLength=16 seed=TTCAGAAATT  
TTCGGAAATTCAGAAA
>Cbrig.WS247_3:13333291-13340378 Satlength=7088 Nr of Repeats=148 RepeatLength=16 seed=AAATTCAGAA  
AAATTCGGAAATTCAG
>Cbrig.WS247_3:13349508-13349678 Satlength=171 Nr of Repeats=10 RepeatLength=16 seed=ATTCTAAAAT  
ATTCTAAAATTCTAAA
>Cbrig.WS247_3:13351065-13351339 Satlength=275 Nr of Repeats=16 RepeatLength=16 seed=ATTCAGAAAT  
ATTCAGAAATTCAGAA
>Cbrig.WS247_3:13354838-13355424 Satlength=587 Nr of Repeats=36 RepeatLength=16 seed=AAGAATCTAA  
AAGAATCTAAGAATCT
>Cbrig.WS247_3:13384643-13384902 Satlength=260 Nr of Repeats=16 RepeatLength=16 seed=AAGAATCTAA  
AAGAATCTAAGAATCT
>Cbrig.WS247_3:13427059-13427404 Satlength=346 Nr of Repeats=17 RepeatLength=16 seed=GAATTTCTGA  
GAATTTCCGAATTTCT
>Cbrig.WS247_3:13430428-13430990 Satlength=563 Nr of Repeats=35 RepeatLength=16 seed=AATCTAAGAA  
AATCTAAGAATCTAAG
>Cbrig.WS247_3:13431735-13433967 Satlength=2233 Nr of Repeats=14 RepeatLength=16 seed=TTTCAGAATT  
TTTCCGAATTTCAGAA
>Cbrig.WS247_3:13501750-13501991 Satlength=242 Nr of Repeats=16 RepeatLength=14 seed=TTATACCTTA  
TTATACCTTATACC
>Cbrig.WS247_3:13512884-13513457 Satlength=574 Nr of Repeats=36 RepeatLength=16 seed=TCTAAGAATC  
TCTAAGAATCTAAGAA
>Cbrig.WS247_3:13544099-13544285 Satlength=187 Nr of Repeats=10 RepeatLength=16 seed=AAATTCTAAA  
AAACTCTAAATTTCTG
>Cbrig.WS247_3:13545963-13546381 Satlength=419 Nr of Repeats=26 RepeatLength=16 seed=AATCTAAGAA  
AACCTAAGAATCTAAG
>Cbrig.WS247_3:13557559-13557737 Satlength=179 Nr of Repeats=12 RepeatLength=14 seed=TATAATATAT  
TATAATATATAATA
>Cbrig.WS247_3:13587359-13587672 Satlength=314 Nr of Repeats=12 RepeatLength=22 seed=ACCTAGAAAA  
ACCTAGAAAAAATTAGGTCGTG
>Cbrig.WS247_3:13593915-13595285 Satlength=1371 Nr of Repeats=60 RepeatLength=16 seed=ATCTAAGAAT  
ATCTAAGAATCTAAGA
>Cbrig.WS247_3:13612204-13612423 Satlength=220 Nr of Repeats=13 RepeatLength=16 seed=AAATTCTAAA  
AAATTCAAAAATTCAA
>Cbrig.WS247_3:13634857-13636206 Satlength=1350 Nr of Repeats=43 RepeatLength=16 seed=TAGATTCTTA  
TAGATTCTTAGATTCT
>Cbrig.WS247_3:13645726-13646363 Satlength=638 Nr of Repeats=33 RepeatLength=16 seed=TGAAATTCTG  
TGAAATTCTGAAATTC
>Cbrig.WS247_3:13651844-13652718 Satlength=875 Nr of Repeats=54 RepeatLength=16 seed=TCTAAGAATC  
TCTAAGAATCTAAGAA
>Cbrig.WS247_3:13653622-13655025 Satlength=1404 Nr of Repeats=46 RepeatLength=16 seed=GAAATTCTGA  
GAAATTCTGAGATTCT
>Cbrig.WS247_3:13662317-13665099 Satlength=2783 Nr of Repeats=25 RepeatLength=16 seed=TTCTGAAATT  
TTCTGAAATTCTGAGT
>Cbrig.WS247_3:13714663-13716010 Satlength=1348 Nr of Repeats=19 RepeatLength=48 seed=TTTCTAGGCC  
TTTCTAGGCCATCGGGCAAAATAACATGTGGTGGCCTAGAAATCCAAG
>Cbrig.WS247_3:13742378-13743190 Satlength=813 Nr of Repeats=28 RepeatLength=21 seed=GGCTTAAAAT  
GACTTAAAATCAGTCGAAATC
>Cbrig.WS247_3:13751134-13751408 Satlength=275 Nr of Repeats=17 RepeatLength=16 seed=AGAATCTAAG  
AGAATCTAAGAATCTA
>Cbrig.WS247_3:13754733-13755103 Satlength=371 Nr of Repeats=13 RepeatLength=16 seed=AATTTCAGAA  
AATTTCAGAAATTCAG
>Cbrig.WS247_3:13802024-13803425 Satlength=1402 Nr of Repeats=87 RepeatLength=16 seed=TTCCAGGATT  
TTCAAGGATTCCAGGA
>Cbrig.WS247_3:13835886-13836288 Satlength=403 Nr of Repeats=25 RepeatLength=16 seed=AGATTCTTAG  
AGATTCTTAGATTCTT
>Cbrig.WS247_3:13873409-13873687 Satlength=279 Nr of Repeats=11 RepeatLength=16 seed=GACCCATAGA  
GACCCATAGACCCATA
>Cbrig.WS247_3:13911255-13911827 Satlength=573 Nr of Repeats=14 RepeatLength=42 seed=GCTTAAAATG  
GCTTAAAATGACCAATTTTGGATCTAATTTTGCTCATTTTTG
>Cbrig.WS247_3:13914663-13916951 Satlength=2289 Nr of Repeats=22 RepeatLength=22 seed=TTTTTCTAGG  
TTTTTCTAGGTCGTGACCTAGA
>Cbrig.WS247_3:13942331-13942640 Satlength=310 Nr of Repeats=18 RepeatLength=16 seed=CGGTTTCGAA  
CGGTTTCGAAATGACT
>Cbrig.WS247_3:13945633-13947391 Satlength=1759 Nr of Repeats=26 RepeatLength=21 seed=CCATTTTTCA  
CCATTTTTCATTCATTTTAGG
>Cbrig.WS247_3:14030634-14031012 Satlength=379 Nr of Repeats=19 RepeatLength=16 seed=AGAACTGCGA  
AGAACTACGACATTTT
>Cbrig.WS247_3:14036835-14038522 Satlength=1688 Nr of Repeats=22 RepeatLength=16 seed=TCAGAATCTC  
TCAGAATCTCAGAATC
>Cbrig.WS247_3:14070229-14070659 Satlength=431 Nr of Repeats=16 RepeatLength=21 seed=TGGCCTAGAA  
TGGCCTAGAAAATAGGACTAG
>Cbrig.WS247_3:14144244-14144914 Satlength=671 Nr of Repeats=24 RepeatLength=23 seed=TTTTTCTAGG  
TTTTTCTAGGTCGTGACCTAGTA
>Cbrig.WS247_3:14162295-14162540 Satlength=246 Nr of Repeats=11 RepeatLength=16 seed=TGAGATTCTG  
TGAGATTCTGAGATTC
>Cbrig.WS247_3:14348667-14349554 Satlength=888 Nr of Repeats=18 RepeatLength=16 seed=AATTTCAGAA  
AATTTCAGAATTTCAG
>Cbrig.WS247_3:14436127-14439218 Satlength=3092 Nr of Repeats=72 RepeatLength=63 seed=GAGACTCCAG  
GAGACTCCAGAGACTCCAGAAACATCAGAGACCACCTTGACTCCTCCAACTGGAACTACAGCC
>Cbrig.WS247_3:14458827-14459871 Satlength=1045 Nr of Repeats=42 RepeatLength=22 seed=TTTTCTAGGT  
TTTTCTAGGTCATGACCCATTG
>Cbrig.WS247_3:14521709-14522261 Satlength=553 Nr of Repeats=35 RepeatLength=12 seed=AAGCCTAAGC  
AAGCCTAAGCCT
>Cbrig.WS247_3:14524266-14524456 Satlength=191 Nr of Repeats=10 RepeatLength=18 seed=AACGGCCAAA  
AACGGCCAAATTTTCGAT
>Cbrig.WS247_4:43687-44017 Satlength=331 Nr of Repeats=20 RepeatLength=16 seed=ATTCAGAAAT  
ATTCAGAAATTCAGAA
>Cbrig.WS247_4:50006-50200 Satlength=195 Nr of Repeats=12 RepeatLength=16 seed=AGAAATTCAG  
AGAAACTCAGAAATTC
>Cbrig.WS247_4:50781-51319 Satlength=539 Nr of Repeats=33 RepeatLength=16 seed=TTCTGAATTT  
TTCTGAATTTCCGAAT
>Cbrig.WS247_4:50006-52556 Satlength=2551 Nr of Repeats=31 RepeatLength=16 seed=AGAAATTCAG  
AGAAACTCAGAAATTC
>Cbrig.WS247_4:50205-52691 Satlength=2487 Nr of Repeats=12 RepeatLength=16 seed=CTAAAATTCT  
CTAAAATTTTAAAATT
>Cbrig.WS247_5:27699-28689 Satlength=991 Nr of Repeats=25 RepeatLength=16 seed=AAATTCTGAA  
AGATTCTGAAATTCTG
>Cbrig.WS247_5:41235-42071 Satlength=837 Nr of Repeats=18 RepeatLength=16 seed=TCAGAAATTC  
TCAGAAATTCAGAAAT
>Cbrig.WS247_6:51763-52229 Satlength=467 Nr of Repeats=16 RepeatLength=21 seed=CTACAAACTA  
CTACAAACTACAACGCCTAGG
>Cbrig.WS247_6:343147-346065 Satlength=2919 Nr of Repeats=117 RepeatLength=22 seed=GGTCATGACC  
GGTCATGACCCAATTTTTTCTA
>Cbrig.WS247_6:512433-512712 Satlength=280 Nr of Repeats=22 RepeatLength=11 seed=TCTTATGGTA  
TCTTATGGTAA
>Cbrig.WS247_6:526535-528717 Satlength=2183 Nr of Repeats=97 RepeatLength=22 seed=TTTTTCTAGG  
TTTTTCTAGGTCCTGACCTCGA
>Cbrig.WS247_6:567316-567504 Satlength=189 Nr of Repeats=10 RepeatLength=16 seed=TTGGATTCTT  
TTGAATTCTTGGATTC
>Cbrig.WS247_6:621824-622133 Satlength=310 Nr of Repeats=11 RepeatLength=16 seed=AATTCTGAAA  
AATTTTGAAAGTCGAA
>Cbrig.WS247_6:621824-623849 Satlength=2026 Nr of Repeats=52 RepeatLength=16 seed=AATTCTGAAA  
AATTTTGAAAGTCGAA
>Cbrig.WS247_6:626513-627177 Satlength=665 Nr of Repeats=18 RepeatLength=16 seed=TTCAGAATTT  
TTCAGAATTTCAGGAT
>Cbrig.WS247_6:627683-627837 Satlength=155 Nr of Repeats=11 RepeatLength=12 seed=CATCTTCATC  
CATCTTCACATT
>Cbrig.WS247_6:658972-661366 Satlength=2395 Nr of Repeats=32 RepeatLength=17 seed=AATTCTGAAA  
AATTCTGAAATTTCGTA
>Cbrig.WS247_6:710259-710523 Satlength=265 Nr of Repeats=13 RepeatLength=21 seed=AAAAAATCTA  
AAAAAATCTAGGTCACGAGCT
>Cbrig.WS247_6:728566-729193 Satlength=628 Nr of Repeats=28 RepeatLength=21 seed=CTAGATTTTT  
CTAGATTTTTTAGCTCGTGAC
>Cbrig.WS247_6:749022-751303 Satlength=2282 Nr of Repeats=41 RepeatLength=16 seed=GAAATTCAGA  
GAAATTCAGAAATTCA
>Cbrig.WS247_6:838874-839045 Satlength=172 Nr of Repeats=12 RepeatLength=14 seed=GGGTCCTGGG  
GGGTCCTGGGTCCT
>Cbrig.WS247_6:906919-907323 Satlength=405 Nr of Repeats=14 RepeatLength=22 seed=TGACCTAGAA  
TGACCTAGAAAAAATTAGATAA
>Cbrig.WS247_6:926695-928411 Satlength=1717 Nr of Repeats=14 RepeatLength=16 seed=AAATCTGAAA  
AAATCTGAAAATTCGG
>Cbrig.WS247_6:1084830-1085995 Satlength=1166 Nr of Repeats=34 RepeatLength=16 seed=AGTTGCGAAA  
ATTTGCGAAATGTCAT
>Cbrig.WS247_6:1098664-1101953 Satlength=3290 Nr of Repeats=35 RepeatLength=16 seed=TTTCGCAACT  
TTTGCAACTAGGAAAA
>Cbrig.WS247_6:1102537-1103012 Satlength=476 Nr of Repeats=25 RepeatLength=16 seed=TTGCGAAATG  
TTGCGTAATGTCATAG
>Cbrig.WS247_6:1148893-1149741 Satlength=849 Nr of Repeats=20 RepeatLength=22 seed=GTCATGACCT  
GTCATGACCTAGAAAAATATTG
>Cbrig.WS247_6:1193092-1193543 Satlength=452 Nr of Repeats=23 RepeatLength=14 seed=GCTCCAGAGC  
GCTCCAGAGCTCCA
>Cbrig.WS247_6:1202994-1203242 Satlength=249 Nr of Repeats=16 RepeatLength=14 seed=CTGGAGCCCG  
CTGGAGCCCGAGTC
>Cbrig.WS247_6:1280699-1282549 Satlength=1851 Nr of Repeats=97 RepeatLength=16 seed=GTTGCGAAAT  
GTTGCGAAATTTCACA
>Cbrig.WS247_6:1309213-1309575 Satlength=363 Nr of Repeats=22 RepeatLength=16 seed=ATCTCAGAAT  
ATCTTAGAATCTCAGA
>Cbrig.WS247_6:1403231-1403937 Satlength=707 Nr of Repeats=26 RepeatLength=15 seed=GGTTACTGTA  
GGTTACTGTAGTTAT
>Cbrig.WS247_6:1453465-1453836 Satlength=372 Nr of Repeats=10 RepeatLength=19 seed=GTTTTAGAAC  
GTTTTAGAACTTTTTGGAC
>Cbrig.WS247_6:1457213-1458537 Satlength=1325 Nr of Repeats=25 RepeatLength=19 seed=GACGTTTTAG  
GACGTTTTAGAGCTTTCGA
>Cbrig.WS247_6:1483935-1484295 Satlength=361 Nr of Repeats=15 RepeatLength=14 seed=ACCGCGGACC  
ACCGCAGACCTAAG
>Cbrig.WS247_6:1574256-1574628 Satlength=373 Nr of Repeats=21 RepeatLength=16 seed=TTTAGAACCG  
TTTAGAACAGCGACGT
>Cbrig.WS247_6:1614647-1614804 Satlength=158 Nr of Repeats=11 RepeatLength=14 seed=GTCCTGGGTC  
GTCCTGGGTCCTGG
>Cbrig.WS247_6:1735272-1735592 Satlength=321 Nr of Repeats=16 RepeatLength=10 seed=GAAAATTCCA  
GAAAATTCCA
>Cbrig.WS247_6:1753711-1754121 Satlength=411 Nr of Repeats=20 RepeatLength=16 seed=TGAAATTCTG  
TGAAATTCTGAAATTC
>Cbrig.WS247_6:1787209-1787730 Satlength=522 Nr of Repeats=21 RepeatLength=22 seed=GGTCATGACC  
GGTCATGACCTAGTTTTTTCTG
>Cbrig.WS247_6:1848235-1848406 Satlength=172 Nr of Repeats=12 RepeatLength=14 seed=GGTCCTGGGT  
GGTCCTGGGTCCTG
>Cbrig.WS247_6:1937360-1938234 Satlength=875 Nr of Repeats=16 RepeatLength=46 seed=TTTCTAGGCC  
TTTCTAGGCCGTATGCTCTTCATGGCCTGGGAATCCCGTTTTTGGG
>Cbrig.WS247_6:1939441-1939724 Satlength=284 Nr of Repeats=19 RepeatLength=14 seed=GGACCCAGGA  
GGACCCATGACCCA
>Cbrig.WS247_6:2022439-2022799 Satlength=361 Nr of Repeats=25 RepeatLength=14 seed=GACCCAGGAC  
GACCCAGGACCCAG
>Cbrig.WS247_6:2042323-2042631 Satlength=309 Nr of Repeats=17 RepeatLength=16 seed=TCTGAGATTC  
TCTGAGAATCTGAGAT
>Cbrig.WS247_6:2162727-2165307 Satlength=2581 Nr of Repeats=44 RepeatLength=16 seed=GAGATTCTGA  
GAGATTCTGAGATTCT
>Cbrig.WS247_6:2174458-2175068 Satlength=611 Nr of Repeats=39 RepeatLength=15 seed=CTGGGAGCTG  
CTGGGAGCTGAATCT
>Cbrig.WS247_6:2184813-2185307 Satlength=495 Nr of Repeats=30 RepeatLength=11 seed=GACCAGCGGC  
GACCAGCGGCT
>Cbrig.WS247_6:2189895-2190045 Satlength=151 Nr of Repeats=10 RepeatLength=14 seed=AGGACCCAGG  
AGGACCCAGGACCC
>Cbrig.WS247_6:2195670-2196298 Satlength=629 Nr of Repeats=20 RepeatLength=11 seed=GCGGCTGACC  
GCGCCTGACCT
>Cbrig.WS247_6:2241488-2241689 Satlength=202 Nr of Repeats=10 RepeatLength=19 seed=TAAGGACCAG  
TAAGGACCAGAATTTTTTT
>Cbrig.WS247_6:2360012-2361674 Satlength=1663 Nr of Repeats=103 RepeatLength=16 seed=AGAATCTCAG  
AGAATCTCAGAATCTC
>Cbrig.WS247_6:2451071-2451474 Satlength=404 Nr of Repeats=17 RepeatLength=22 seed=TTTTTCTAGG  
TTTTTCTAGGGCACGACCCAAT
>Cbrig.WS247_6:2573923-2574271 Satlength=349 Nr of Repeats=12 RepeatLength=21 seed=AAGGTACCAT  
AAGGTACCATTGTATCATTGA
>Cbrig.WS247_6:2575022-2575720 Satlength=699 Nr of Repeats=31 RepeatLength=16 seed=AGAACCGCGA  
AGAACCGCGACGTTTT
>Cbrig.WS247_6:2596928-2597336 Satlength=409 Nr of Repeats=26 RepeatLength=14 seed=CTTGGGCCTT  
TTGGGCCTTTGGGC
>Cbrig.WS247_6:2724291-2724456 Satlength=166 Nr of Repeats=11 RepeatLength=14 seed=CCCAGGACCC  
CCCAGGACCCAGGA
>Cbrig.WS247_6:3001535-3002743 Satlength=1209 Nr of Repeats=39 RepeatLength=21 seed=AAAAATGAGC  
AAAAATGAGCCGAAAATGATA
>Cbrig.WS247_6:3385166-3385562 Satlength=397 Nr of Repeats=16 RepeatLength=16 seed=TGAGATTCTG  
TGAGATTCTGAGATTC
>Cbrig.WS247_6:3430696-3430860 Satlength=165 Nr of Repeats=11 RepeatLength=14 seed=CTCGGGGCTC  
CTCGGGGCTCGGGG
>Cbrig.WS247_6:3514118-3517122 Satlength=3005 Nr of Repeats=98 RepeatLength=21 seed=GATTCCACCT  
GATTCCACCTCCACCAGCTCA
>Cbrig.WS247_6:3526305-3527020 Satlength=716 Nr of Repeats=18 RepeatLength=16 seed=AGTTCTAAAA  
AGTTCTAAAACGTCGC
>Cbrig.WS247_6:3637843-3638412 Satlength=570 Nr of Repeats=10 RepeatLength=14 seed=GGAATAAGGA  
GGAATAAGGAATAA
>Cbrig.WS247_6:3888670-3889064 Satlength=395 Nr of Repeats=11 RepeatLength=14 seed=AATCCGGAAT  
AATCCGGAATACGG
>Cbrig.WS247_6:3973387-3974791 Satlength=1405 Nr of Repeats=14 RepeatLength=11 seed=TTACCGGTAA  
TTACCGGTAAT
>Cbrig.WS247_6:3987627-3988747 Satlength=1121 Nr of Repeats=39 RepeatLength=29 seed=GAATCGGAGA  
GAATCGGAGAATCGGAGCTGGTGAAGGTG
>Cbrig.WS247_6:4013897-4014231 Satlength=335 Nr of Repeats=10 RepeatLength=16 seed=AATCTCAGAA  
AATCTCAGAATCTCAG
>Cbrig.WS247_6:4147375-4147909 Satlength=535 Nr of Repeats=23 RepeatLength=21 seed=CTGGTGGAGG  
CTGGTCGAGGCGGAATCGGAT
>Cbrig.WS247_6:4411049-4413376 Satlength=2328 Nr of Repeats=19 RepeatLength=21 seed=TCCAAAATTC  
TCCAGAATTCAGTAAAAATTG
>Cbrig.WS247_6:4557798-4557963 Satlength=166 Nr of Repeats=10 RepeatLength=15 seed=TTCAGAAACC  
TTCAGAAACCGACAG
>Cbrig.WS247_6:4648729-4649187 Satlength=459 Nr of Repeats=27 RepeatLength=14 seed=CAAGGCCCAA  
CAAAGCCCAAGGCC
>Cbrig.WS247_6:4712456-4712697 Satlength=242 Nr of Repeats=17 RepeatLength=14 seed=CAAGGCCCAA  
CAAGGCCCAAGGCC
>Cbrig.WS247_6:4878244-4880434 Satlength=2191 Nr of Repeats=72 RepeatLength=21 seed=GATTCCACCT  
GATTCCACCTGCGCCAGTTGC
>Cbrig.WS247_6:4902977-4904816 Satlength=1840 Nr of Repeats=81 RepeatLength=21 seed=AGGTGGAATC  
AGGTGAAATCATAGCTGGTGG
>Cbrig.WS247_6:4917851-4918407 Satlength=557 Nr of Repeats=26 RepeatLength=21 seed=AGGTGGAATC  
AGGTGGAATCGAAGCTGGTGA
>Cbrig.WS247_6:4997129-4997439 Satlength=311 Nr of Repeats=15 RepeatLength=20 seed=GAAAATTCCA  
GAAAATTCCAGAACATTCTA
>Cbrig.WS247_6:5006370-5006853 Satlength=484 Nr of Repeats=20 RepeatLength=15 seed=AGGTCACCCG  
AGGTCACCCGGTTAG
>Cbrig.WS247_6:5027188-5027872 Satlength=685 Nr of Repeats=10 RepeatLength=19 seed=CAGAATTTTT  
CAGAATTTTTTTTAAGGGC
>Cbrig.WS247_6:5118637-5119065 Satlength=429 Nr of Repeats=21 RepeatLength=20 seed=TCTGGAATTT  
TCTGGAATTTTCGAGAATTT
>Cbrig.WS247_6:5269946-5270495 Satlength=550 Nr of Repeats=28 RepeatLength=15 seed=GATCCGGGTG  
GATCCGGGTGGCCTG
>Cbrig.WS247_6:5479755-5480110 Satlength=356 Nr of Repeats=13 RepeatLength=15 seed=CGGATCCAGG  
CGGATCCAGGTCACC
>Cbrig.WS247_6:5622324-5622545 Satlength=222 Nr of Repeats=10 RepeatLength=15 seed=TGGTGGCCTG  
TGGTGGCCTGGGCCT
>Cbrig.WS247_6:5639999-5640416 Satlength=418 Nr of Repeats=12 RepeatLength=14 seed=TTCCTTATTC  
TTCCTTATTCCTTA
>Cbrig.WS247_6:6322038-6322537 Satlength=500 Nr of Repeats=23 RepeatLength=15 seed=GGGTGACCTG  
GGGTGACCTGGATCC
>Cbrig.WS247_6:7652584-7652814 Satlength=231 Nr of Repeats=12 RepeatLength=20 seed=GTTCCGTGAT  
GTTCCGTGATTTTATTTTTC
>Cbrig.WS247_6:8236417-8237020 Satlength=604 Nr of Repeats=13 RepeatLength=12 seed=TGGTGGTGGA  
TGGTGGTGGAGG
>Cbrig.WS247_6:8314814-8316176 Satlength=1363 Nr of Repeats=48 RepeatLength=22 seed=AATTGGGTCA  
AATTTGGTCATAACCTAGAAAA
>Cbrig.WS247_6:8595565-8596081 Satlength=517 Nr of Repeats=38 RepeatLength=11 seed=AGGAGCAGGG  
AGGAGCAGGGC
>Cbrig.WS247_6:9649458-9649748 Satlength=291 Nr of Repeats=20 RepeatLength=14 seed=ATTCTGGATT  
ATTCTGGATTCTGG
>Cbrig.WS247_6:9884529-9884691 Satlength=163 Nr of Repeats=10 RepeatLength=16 seed=TTCTAAAATT  
TTCTAAAATTCTAAAA
>Cbrig.WS247_6:10412142-10414493 Satlength=2352 Nr of Repeats=10 RepeatLength=200 seed=AAATCTTTCA  
AAATCTTTCAAAATCTAGGACCTACTCAAAAAGGAGAGGAAGATTCTTAAGATTTTCAAAGAATTCAGAAGACAGGTTCCAATCTTCAATACACTTTCGAACACAGCTAAACCTTTGACTGACCGAAATATCAGTCAGCCATAGCCGTCGGGGCTCGAAAGTGTAAAGGAAACCGGGAAATTGTCAAAAGAATACTAAGA
>Cbrig.WS247_6:11002226-11004261 Satlength=2036 Nr of Repeats=15 RepeatLength=46 seed=TTACTGTAGT  
TTACTGTAGTTTTCGGATTCATTTTCAAAAATTGAAAAAAAGAGGG
>Cbrig.WS247_6:11157617-11157817 Satlength=201 Nr of Repeats=11 RepeatLength=17 seed=CTCTTTGACT  
CTCTTTGACTACAAAGT
>Cbrig.WS247_6:11546747-11547544 Satlength=798 Nr of Repeats=32 RepeatLength=20 seed=ATTCTAGAAA  
ATTCTAGAAAATTCCAAGAC
>Cbrig.WS247_6:11945633-11950261 Satlength=4629 Nr of Repeats=88 RepeatLength=51 seed=TTCTTCAGAT  
TTCTTCAGATCCTCCGACTGGTGCTTGTGAAGATGCATCGGATGGATTTGG
>Cbrig.WS247_6:11952828-11954920 Satlength=2093 Nr of Repeats=25 RepeatLength=18 seed=CAGATGGTTC  
CAGATGGTTCCGGTTCAT
>Cbrig.WS247_6:12272719-12272938 Satlength=220 Nr of Repeats=11 RepeatLength=16 seed=CTGAGATTCT  
CTGAGATTCTGAAATT
>Cbrig.WS247_6:12273790-12273992 Satlength=203 Nr of Repeats=12 RepeatLength=16 seed=TCAGAATCTC  
TCAGAATCTCAGAATC
>Cbrig.WS247_6:12448618-12449003 Satlength=386 Nr of Repeats=10 RepeatLength=29 seed=AAAATTAGGT  
AAAATTAGGTCACGAAATAGAAATACGAG
>Cbrig.WS247_6:12453576-12455741 Satlength=2166 Nr of Repeats=63 RepeatLength=16 seed=AAATTCAAAA  
AAATTCAAAAATTCAA
>Cbrig.WS247_6:12459331-12460519 Satlength=1189 Nr of Repeats=19 RepeatLength=16 seed=ATTTCAGAAT  
ATTTCAGAGTTTTAGA
>Cbrig.WS247_6:12469553-12471452 Satlength=1900 Nr of Repeats=28 RepeatLength=16 seed=AATTTTAGAA  
AATTTTAGAATTTTAG
>Cbrig.WS247_6:12649816-12650058 Satlength=243 Nr of Repeats=13 RepeatLength=16 seed=TGAAATTCTG  
TGAAATTCTGAAATTC
>Cbrig.WS247_6:12698940-12699330 Satlength=391 Nr of Repeats=11 RepeatLength=14 seed=CGGAATCCGG  
CGGAATCCGGAATC
>Cbrig.WS247_6:12836507-12837071 Satlength=565 Nr of Repeats=26 RepeatLength=16 seed=AATTCAGAAA  
AATTCAGAAAATCAGA
>Cbrig.WS247_6:12837746-12838700 Satlength=955 Nr of Repeats=58 RepeatLength=16 seed=CAGAATCTCA  
CAGAATCTCAGAAATT
>Cbrig.WS247_6:12865532-12865988 Satlength=457 Nr of Repeats=26 RepeatLength=16 seed=TTCTGAGATT  
TTCTGAGATTCTGAGA
>Cbrig.WS247_6:12872743-12872921 Satlength=179 Nr of Repeats=10 RepeatLength=16 seed=AGAATCTCAG  
AGAATCTCAGAATCTC
>Cbrig.WS247_6:12909257-12910877 Satlength=1621 Nr of Repeats=18 RepeatLength=16 seed=AAATTCAGAA  
AAATTCAGAAATTCAG
>Cbrig.WS247_6:12956383-12956696 Satlength=314 Nr of Repeats=13 RepeatLength=16 seed=GATCTAGGAT  
GATCTAAGATCCTAAG
>Cbrig.WS247_6:13007286-13007680 Satlength=395 Nr of Repeats=24 RepeatLength=16 seed=AAATTCAGAA  
AAATTCAGAAATTCAG
>Cbrig.WS247_6:13070797-13070959 Satlength=163 Nr of Repeats=10 RepeatLength=16 seed=AATTTCTGAA  
AATTTCTGAATTTCTG
>Cbrig.WS247_6:13095023-13095285 Satlength=263 Nr of Repeats=12 RepeatLength=21 seed=AAAAAATCTA  
AAAAAATCTAGGTCACGATCT
>Cbrig.WS247_6:13116216-13116753 Satlength=538 Nr of Repeats=27 RepeatLength=15 seed=CCGGGTGACC  
CCGGGTGACCTAGAA
>Cbrig.WS247_6:13145938-13146252 Satlength=315 Nr of Repeats=19 RepeatLength=16 seed=GAAATTCAGA  
GAAATTCAGAAAATTA
>Cbrig.WS247_6:13221547-13225860 Satlength=4314 Nr of Repeats=42 RepeatLength=102 seed=AATTGATCGT  
AATTGATCGTCCTACTGAAGGTCTAGACTCAACCACCATCAACAGATCCACGTATCAAGGAGGCACTGGTGACAGATTCCAAGCTTCAAGACCAAAAGATGC
>Cbrig.WS247_6:13395506-13396263 Satlength=758 Nr of Repeats=27 RepeatLength=14 seed=TGACTTCAGA  
TGACTTCAGCTTCT
>Cbrig.WS247_6:13408280-13409037 Satlength=758 Nr of Repeats=27 RepeatLength=14 seed=TGACTTCAGA  
TGACTTCAGCTTCT
>Cbrig.WS247_6:13493883-13494309 Satlength=427 Nr of Repeats=26 RepeatLength=16 seed=ATTTCTGAAT  
ATATCTGAATTTCTGA
>Cbrig.WS247_6:13495098-13498331 Satlength=3234 Nr of Repeats=55 RepeatLength=21 seed=CCAGCTCCGA  
CCAGCTCCAATTCCACCTCCA
>Cbrig.WS247_6:13524476-13524726 Satlength=251 Nr of Repeats=15 RepeatLength=16 seed=GAATTTCTGA  
GAATTTCTGAATTTCT
>Cbrig.WS247_6:13563074-13563452 Satlength=379 Nr of Repeats=22 RepeatLength=15 seed=AGTTCTAAAA  
GTTCTAAAATGTCGC
>Cbrig.WS247_6:13587878-13588752 Satlength=875 Nr of Repeats=53 RepeatLength=16 seed=TCTTAGAATC  
TCTCAGAATCTCAGAA
>Cbrig.WS247_6:13606177-13606601 Satlength=425 Nr of Repeats=10 RepeatLength=18 seed=GGGTCCCTGG  
GGGTCTCTGGTGACCCGG
>Cbrig.WS247_6:13743464-13743882 Satlength=419 Nr of Repeats=26 RepeatLength=16 seed=AAATTCAGAA  
AAATTCAGAAATTCAG
>Cbrig.WS247_6:13825363-13827580 Satlength=2218 Nr of Repeats=24 RepeatLength=16 seed=GAATTTCAGA  
GAATTTCAGAATTTCA
>Cbrig.WS247_6:13884204-13884411 Satlength=208 Nr of Repeats=13 RepeatLength=15 seed=TGCGAAATGT  
TGCGAAATGTCTGGC
>Cbrig.WS247_6:13905870-13906352 Satlength=483 Nr of Repeats=28 RepeatLength=16 seed=AAATTCAGAA  
AAATTCAGAAATTCAG
>Cbrig.WS247_6:13945068-13945582 Satlength=515 Nr of Repeats=18 RepeatLength=14 seed=TTCCTTATTC  
TTCCTTATTCCTTA
>Cbrig.WS247_6:13947503-13948169 Satlength=667 Nr of Repeats=38 RepeatLength=16 seed=ATTTCTGAAT  
ATTTTTGAATTTTTGA
>Cbrig.WS247_6:13950800-13951250 Satlength=451 Nr of Repeats=28 RepeatLength=16 seed=TTCTGAATTT  
TTCTGAATTTCTGAAT
>Cbrig.WS247_6:13997842-14000018 Satlength=2177 Nr of Repeats=23 RepeatLength=21 seed=AAAATCCATG  
AAAATTCATGGAAAACGGTCT
>Cbrig.WS247_6:14024057-14024373 Satlength=317 Nr of Repeats=19 RepeatLength=16 seed=GAGATTCTGA  
GCGATTCTGAGATTCT
>Cbrig.WS247_6:14082982-14085908 Satlength=2927 Nr of Repeats=105 RepeatLength=16 seed=ATTTCTGAAT  
ATTTCTGAATTTCGGA
>Cbrig.WS247_6:14128136-14128693 Satlength=558 Nr of Repeats=34 RepeatLength=16 seed=TGAATTTCTG  
TGAATTTCTGAATTTC
>Cbrig.WS247_6:14128798-14128984 Satlength=187 Nr of Repeats=11 RepeatLength=16 seed=TCAGAAATTC  
TCAAAAATTCAAAAAT
>Cbrig.WS247_6:14150283-14150580 Satlength=298 Nr of Repeats=21 RepeatLength=14 seed=ATTCCAGATT  
ATTCCAGATTCCAG
>Cbrig.WS247_6:14181024-14183075 Satlength=2052 Nr of Repeats=23 RepeatLength=11 seed=GCTTAAAATA  
GCTTAAAATAG
>Cbrig.WS247_6:14214354-14214694 Satlength=341 Nr of Repeats=21 RepeatLength=16 seed=CTGAATTTCT  
CTGAATTTCTGAATTT
>Cbrig.WS247_6:14215208-14215466 Satlength=259 Nr of Repeats=15 RepeatLength=16 seed=AGAAATTCAG  
AGTAATTCAGAAATTT
>Cbrig.WS247_6:14247315-14247619 Satlength=305 Nr of Repeats=12 RepeatLength=21 seed=AAAATGGTCC  
AAAATGGTCCGAAATCAGTCA
>Cbrig.WS247_6:14313122-14313774 Satlength=653 Nr of Repeats=36 RepeatLength=16 seed=GAATTTCTGA  
GAATTTCTGAATTTCT
>Cbrig.WS247_6:14320601-14320891 Satlength=291 Nr of Repeats=18 RepeatLength=16 seed=AAATTCAGAA  
AAATTCAGAAATTCAG
>Cbrig.WS247_6:14326057-14326411 Satlength=355 Nr of Repeats=22 RepeatLength=16 seed=CTGAATTTCT  
CTGAATTTCTGAATTT
>Cbrig.WS247_6:14340048-14340247 Satlength=200 Nr of Repeats=14 RepeatLength=14 seed=TCCTGGGTCC  
TCCTGGGTCCTGGG
>Cbrig.WS247_6:14359996-14361687 Satlength=1692 Nr of Repeats=10 RepeatLength=16 seed=AATTCAGAAA  
AATTGAGAAATTCGAA
>Cbrig.WS247_6:14375062-14375553 Satlength=492 Nr of Repeats=28 RepeatLength=16 seed=TTCTGAATTT  
TTTGAATTTCTGAATT
>Cbrig.WS247_6:14380464-14380971 Satlength=508 Nr of Repeats=28 RepeatLength=16 seed=GAATTTCTGA  
GAATTTTTGAATTTCT
>Cbrig.WS247_6:14389223-14391523 Satlength=2301 Nr of Repeats=20 RepeatLength=19 seed=TACTGTAGTT  
TACTGTAGTTCAAAAAGAC
>Cbrig.WS247_6:14441207-14441635 Satlength=429 Nr of Repeats=27 RepeatLength=15 seed=ATCCAGGCCA  
ATCCAGGTCACCCGA
>Cbrig.WS247_6:14492771-14493005 Satlength=235 Nr of Repeats=14 RepeatLength=16 seed=AATTTCTGAA  
AATTTCTGAATTTCTG
>Cbrig.WS247_6:14495503-14497504 Satlength=2002 Nr of Repeats=15 RepeatLength=16 seed=CTGAATTTCT  
CTGAATTTCTGAATTT
>Cbrig.WS247_6:14514337-14515726 Satlength=1390 Nr of Repeats=15 RepeatLength=42 seed=TTTTGGACCA  
TTTTGGACCACTTTGCATGAATTTTGAACCGTTTTCCATGAA
>Cbrig.WS247_6:14522354-14524992 Satlength=2639 Nr of Repeats=49 RepeatLength=21 seed=CATTTTTCAT  
CATTTTTTATGAATTTTGGTC
>Cbrig.WS247_6:14538632-14540140 Satlength=1509 Nr of Repeats=52 RepeatLength=28 seed=CATGGCCTAG  
CATGGCCTAGAAATTCCAAAATCTAGGT
>Cbrig.WS247_6:14560224-14560699 Satlength=476 Nr of Repeats=13 RepeatLength=15 seed=GAACGTCCGG  
GAACGTCCGGTTCTG
>Cbrig.WS247_6:14588673-14589225 Satlength=553 Nr of Repeats=33 RepeatLength=16 seed=TTTAGAATTT  
TTTAGAATTTTAGAAT
>Cbrig.WS247_6:14670289-14670615 Satlength=327 Nr of Repeats=18 RepeatLength=16 seed=TCTGAATTTC  
TCTGAATTTCTGAATT
>Cbrig.WS247_6:14682408-14685045 Satlength=2638 Nr of Repeats=106 RepeatLength=16 seed=GAATTTCTGA  
GAATTTCTGAATTTCT
>Cbrig.WS247_6:14700607-14700862 Satlength=256 Nr of Repeats=12 RepeatLength=14 seed=AATCCAGAAT  
AATCCAGAATCCAA
>Cbrig.WS247_6:14702474-14703894 Satlength=1421 Nr of Repeats=72 RepeatLength=16 seed=TTTTAGAATT  
TTTTAGAATTTTAGAA
>Cbrig.WS247_6:14714616-14714882 Satlength=267 Nr of Repeats=16 RepeatLength=16 seed=GAATTTCTGA  
GAATTTCTGAATTTCT
>Cbrig.WS247_6:14723598-14723873 Satlength=276 Nr of Repeats=15 RepeatLength=16 seed=TTTAGAATTT  
TTTAGAATTTTAGAAT
>Cbrig.WS247_6:14737491-14737665 Satlength=175 Nr of Repeats=10 RepeatLength=16 seed=TTTAGAATTT  
TTTAGAATTTTAGAAT
>Cbrig.WS247_6:14746899-14750571 Satlength=3673 Nr of Repeats=209 RepeatLength=16 seed=AATTTCTGAA  
AATTTCTGAATTTTTG
>Cbrig.WS247_6:14765151-14768529 Satlength=3379 Nr of Repeats=109 RepeatLength=21 seed=AGCTCCGATT  
AGCTCCGATTCCGCCTCCACC
>Cbrig.WS247_6:14777548-14777911 Satlength=364 Nr of Repeats=21 RepeatLength=16 seed=AATTCAGAAA  
AATTCAGAAATTCAGA
>Cbrig.WS247_6:14782756-14783230 Satlength=475 Nr of Repeats=20 RepeatLength=14 seed=TGGGTCCTGG  
TGGGTCCTGGATTC
>Cbrig.WS247_6:14793091-14794669 Satlength=1579 Nr of Repeats=97 RepeatLength=16 seed=TCAGAAATTC  
TCAGAAATTCAAAAAT
>Cbrig.WS247_6:14798813-14800151 Satlength=1339 Nr of Repeats=42 RepeatLength=16 seed=AATTCTAAAA  
AATTCTAAAATTCTAA
>Cbrig.WS247_6:14818266-14818510 Satlength=245 Nr of Repeats=12 RepeatLength=18 seed=GAATTTTAGA  
GAATTTTAGAATTTTCTG
>Cbrig.WS247_6:14837032-14838556 Satlength=1525 Nr of Repeats=27 RepeatLength=16 seed=AAATTCTAAA  
AAATTCTAAAATTCTA
>Cbrig.WS247_6:14853962-14854632 Satlength=671 Nr of Repeats=34 RepeatLength=16 seed=TTCAGAAATT  
TTCTGAAATTCCAGAA
>Cbrig.WS247_6:14861311-14863784 Satlength=2474 Nr of Repeats=114 RepeatLength=16 seed=AAATTCTAAA  
AAATTCTAAAATTCTA
>Cbrig.WS247_6:14886265-14886531 Satlength=267 Nr of Repeats=16 RepeatLength=16 seed=TGAATTTCTG  
TGAATTTCTGAATTTC
>Cbrig.WS247_6:14935930-14936884 Satlength=955 Nr of Repeats=19 RepeatLength=21 seed=AGGTCATTTT  
ACGTCATTTTAAGCCTATTTC
>Cbrig.WS247_6:14938786-14939699 Satlength=914 Nr of Repeats=60 RepeatLength=16 seed=AAAATTCTAA  
AAAATTCTAAAATTCT
>Cbrig.WS247_6:14948999-14950067 Satlength=1069 Nr of Repeats=66 RepeatLength=16 seed=TTCTAAAATT  
TTCTAAGATTCTAAAA
>Cbrig.WS247_6:14954717-14957166 Satlength=2450 Nr of Repeats=14 RepeatLength=16 seed=AATTTTAGAA  
AATTTTAGAATTTTAG
>Cbrig.WS247_6:14961089-14961300 Satlength=212 Nr of Repeats=12 RepeatLength=16 seed=TCAGAAATTC  
TCAGAAATTCAGAAAT
>Cbrig.WS247_6:14963623-14964880 Satlength=1258 Nr of Repeats=11 RepeatLength=16 seed=AATTCAGAAA  
AATTCAGAAATTCAGA
>Cbrig.WS247_6:15005047-15006143 Satlength=1097 Nr of Repeats=62 RepeatLength=16 seed=TTTAGAATTT  
TTTAGAATTTTCGAAT
>Cbrig.WS247_6:15009299-15009735 Satlength=437 Nr of Repeats=25 RepeatLength=18 seed=TTTCTGAATT  
TTTCTGAATTTCTGCAAT
>Cbrig.WS247_6:15011033-15011662 Satlength=630 Nr of Repeats=40 RepeatLength=16 seed=TTTTAGAATT  
TTTTAGAATTTCAGAA
>Cbrig.WS247_6:15015480-15015970 Satlength=491 Nr of Repeats=30 RepeatLength=16 seed=TTTTAGAATT  
TTTTAAAATTTTAGAA
>Cbrig.WS247_6:15018356-15019321 Satlength=966 Nr of Repeats=24 RepeatLength=16 seed=TTCAGAAATT  
TTCAGAAATTCAGAAG
>Cbrig.WS247_6:15022921-15023132 Satlength=212 Nr of Repeats=12 RepeatLength=16 seed=TTTTAGAATT  
TTTTAGAATTTTAGAA
>Cbrig.WS247_6:15023432-15023706 Satlength=275 Nr of Repeats=17 RepeatLength=16 seed=TCTAAAATTC  
TCTAAAATTCTGAAAC
>Cbrig.WS247_6:15025753-15026714 Satlength=962 Nr of Repeats=56 RepeatLength=16 seed=GAATTTCTGA  
GAATTTCTGAATTTCT
>Cbrig.WS247_6:15031216-15031572 Satlength=357 Nr of Repeats=21 RepeatLength=16 seed=AATTTCTGAA  
AATTTCTGAATTTCTG
>Cbrig.WS247_6:15038695-15039306 Satlength=612 Nr of Repeats=36 RepeatLength=16 seed=AATTTTAGAA  
AATTTTAGAATTTAAG
>Cbrig.WS247_6:15064045-15065628 Satlength=1584 Nr of Repeats=93 RepeatLength=16 seed=TTTTAGAATT  
TTTCAGAATTTTAGAA
>Cbrig.WS247_6:15085260-15086071 Satlength=812 Nr of Repeats=27 RepeatLength=16 seed=GGTTCTAAAA  
GTTCTAAAATGTCAGA
>Cbrig.WS247_6:15099695-15103465 Satlength=3771 Nr of Repeats=83 RepeatLength=30 seed=TTCTAGAACC  
TTCTAGAACCACCTATTCTAGCTCTGGACG
>Cbrig.WS247_6:15111761-15114564 Satlength=2804 Nr of Repeats=151 RepeatLength=16 seed=AATTCAGAAA  
AATTCAGATATTCAGA
>Cbrig.WS247_6:15111761-15114902 Satlength=3142 Nr of Repeats=153 RepeatLength=16 seed=AATTCAGAAA  
AATTCAGATATTCAGA
>Cbrig.WS247_6:15125067-15125293 Satlength=227 Nr of Repeats=14 RepeatLength=16 seed=GGGACCCAGG  
GGGACCCAGGGACCCA
>Cbrig.WS247_6:15141381-15141750 Satlength=370 Nr of Repeats=23 RepeatLength=16 seed=TGAATTTCTG  
TGAATTTCTGAATTTC
>Cbrig.WS247_6:15145351-15146375 Satlength=1025 Nr of Repeats=27 RepeatLength=16 seed=AAAATTCTAA  
AAAATTCTAAAATTCT
>Cbrig.WS247_6:15148274-15148556 Satlength=283 Nr of Repeats=17 RepeatLength=16 seed=TTTTAGAATT  
TTTTAGAATTTCAGAA
>Cbrig.WS247_6:15151872-15154450 Satlength=2579 Nr of Repeats=49 RepeatLength=16 seed=AAATTCTAAA  
AAATTCTAAAATTCTA
>Cbrig.WS247_6:15156322-15156756 Satlength=435 Nr of Repeats=26 RepeatLength=16 seed=TTTCTGAATT  
TTTCTGAATTTCAGAA
>Cbrig.WS247_6:15161065-15161779 Satlength=715 Nr of Repeats=43 RepeatLength=16 seed=AAATTCAGAA  
AAATTCAGAAATTCAG
>Cbrig.WS247_6:15224936-15226047 Satlength=1112 Nr of Repeats=53 RepeatLength=16 seed=GAATTTCTGA  
GAATTTCTGAATTTCG
>Cbrig.WS247_6:15238992-15239402 Satlength=411 Nr of Repeats=25 RepeatLength=16 seed=TGAATTTCTG  
TGAATTTCTGAATTTC
>Cbrig.WS247_6:15242949-15244040 Satlength=1092 Nr of Repeats=65 RepeatLength=16 seed=ATTCAGAAAT  
ATTCAGAAATTCAGAA
>Cbrig.WS247_6:15268726-15268984 Satlength=259 Nr of Repeats=16 RepeatLength=16 seed=TTTCTGAATT  
TTCCTGAATTTCTGAA
>Cbrig.WS247_6:15270529-15272800 Satlength=2272 Nr of Repeats=49 RepeatLength=14 seed=CAGGACCCAG  
CAGGACCCAGGACC
>Cbrig.WS247_6:15276346-15276517 Satlength=172 Nr of Repeats=12 RepeatLength=14 seed=CCAGGACCCA  
CCAGGACCCAGGAC
>Cbrig.WS247_6:15285155-15287764 Satlength=2610 Nr of Repeats=22 RepeatLength=16 seed=TTCTGAATTT  
TTCTGAATTTCTGAAT
>Cbrig.WS247_6:15288041-15288211 Satlength=171 Nr of Repeats=10 RepeatLength=16 seed=AGAATTTTAG  
AGAATTTTAGAATTTT
>Cbrig.WS247_6:15285155-15289194 Satlength=4040 Nr of Repeats=29 RepeatLength=16 seed=TTCTGAATTT  
TTCTGAATTTCTGAAT
>Cbrig.WS247_6:15308620-15309798 Satlength=1179 Nr of Repeats=65 RepeatLength=16 seed=ATTTTAGAAT  
ATTTTAGAATTTTAAA
>Cbrig.WS247_6:15310474-15311037 Satlength=564 Nr of Repeats=34 RepeatLength=16 seed=AATTCTAAAA  
AATTATAAAATTCGAA
>Cbrig.WS247_6:15319806-15321233 Satlength=1428 Nr of Repeats=85 RepeatLength=16 seed=AATTTTAGAA  
AATTTTAGAATTTTAG
>Cbrig.WS247_6:15355787-15356559 Satlength=773 Nr of Repeats=44 RepeatLength=16 seed=TTTAGAATTT  
TTTGGAATTTTAGAAT
>Cbrig.WS247_6:15393630-15394030 Satlength=401 Nr of Repeats=26 RepeatLength=15 seed=TTTCAGAACC  
TTTCAGAACCCAACG
>Cbrig.WS247_6:15451617-15451947 Satlength=331 Nr of Repeats=20 RepeatLength=16 seed=AATTTCTGAA  
AATTTCTGAATTTCTG
>Cbrig.WS247_6:15475102-15475391 Satlength=290 Nr of Repeats=16 RepeatLength=16 seed=TTTTAGAATT  
TTTTAGAATTTTAGAA
>Cbrig.WS247_6:15478123-15478477 Satlength=355 Nr of Repeats=22 RepeatLength=16 seed=GAAATTCAGA  
GAAATTCAGAAATTCA
>Cbrig.WS247_6:15489710-15492654 Satlength=2945 Nr of Repeats=69 RepeatLength=16 seed=AATTCAGAAA  
AATTCAGAAATTTAGA
>Cbrig.WS247_6:15507391-15507752 Satlength=362 Nr of Repeats=21 RepeatLength=16 seed=AAATTCAGAA  
AAATTCGGAAATTCAG
>Cbrig.WS247_6:15522594-15523142 Satlength=549 Nr of Repeats=18 RepeatLength=21 seed=AAAATGGTCC  
AAAATGGCCCAAATTTGGCTG
>Cbrig.WS247_6:15531202-15534335 Satlength=3134 Nr of Repeats=174 RepeatLength=16 seed=ATTTCTGAAT  
ATTTCTGAATTTCTGA
>Cbrig.WS247_6:15569593-15575311 Satlength=5719 Nr of Repeats=33 RepeatLength=61 seed=GATTACTGTA  
GATTACTGTAGATTGGGTCAAAAGAGTCATTTTAAGTCAAGAATCGAAATTTTTGGATCAG
>Cbrig.WS247_6:15575616-15576813 Satlength=1198 Nr of Repeats=14 RepeatLength=21 seed=AAAATGGTCC  
AAAATGGTCCAAATTTGGCTG
>Cbrig.WS247_6:15613519-15614041 Satlength=523 Nr of Repeats=30 RepeatLength=16 seed=AAATTCAGAA  
AAATTCAGAATTTCAG
>Cbrig.WS247_6:15630431-15633288 Satlength=2858 Nr of Repeats=154 RepeatLength=16 seed=AAATTCAGAA  
AAATTCAGAAATTCAA
>Cbrig.WS247_6:15663512-15663862 Satlength=351 Nr of Repeats=16 RepeatLength=20 seed=TCCTAAGCCT  
TCCTAAGCCTCAGTAAAAAT
>Cbrig.WS247_6:15665755-15666959 Satlength=1205 Nr of Repeats=57 RepeatLength=16 seed=TTCTGAATTT  
TTCTGAATTTCTGAAT
>Cbrig.WS247_6:15669252-15670181 Satlength=930 Nr of Repeats=40 RepeatLength=16 seed=TTCTGAATTT  
TTCTGAATTTCTGAAT
>Cbrig.WS247_6:15691941-15692671 Satlength=731 Nr of Repeats=31 RepeatLength=16 seed=AAATTCAGAA  
AAATTTAGAAATTCAG
>Cbrig.WS247_6:15751947-15752152 Satlength=206 Nr of Repeats=11 RepeatLength=16 seed=GAAATTCAGA  
GAAATTCAGAAATTCG
>Cbrig.WS247_6:15766378-15768569 Satlength=2192 Nr of Repeats=24 RepeatLength=20 seed=AAGCCTCAGT  
AAGCCTCAGTAAAAATTCCT
>Cbrig.WS247_6:15779870-15780713 Satlength=844 Nr of Repeats=15 RepeatLength=20 seed=ACTGAGGCTT  
ACTGAGGCTTAGGAACTTCT
>Cbrig.WS247_6:15790345-15790592 Satlength=248 Nr of Repeats=12 RepeatLength=19 seed=AGCCTCAGTA  
AGCCTCAGTAAAATTCCTA
>Cbrig.WS247_6:15796441-15796967 Satlength=527 Nr of Repeats=13 RepeatLength=20 seed=CTAAGCCTCA  
CTAAGCCTCAGTAAAAATTC
>Cbrig.WS247_6:15797878-15798113 Satlength=236 Nr of Repeats=11 RepeatLength=20 seed=TTTTTACTGA  
TTTTTACTGAGGCTTAGGGA
>Cbrig.WS247_6:15818396-15818795 Satlength=400 Nr of Repeats=16 RepeatLength=17 seed=TTCCAAAATT  
TTCCAAAATTTCAGATT
>Cbrig.WS247_6:15829975-15831270 Satlength=1296 Nr of Repeats=40 RepeatLength=16 seed=AAATTCAGAA  
AATTTCAGAAATTCAA
>Cbrig.WS247_6:15880935-15883026 Satlength=2092 Nr of Repeats=22 RepeatLength=16 seed=TCAGAAATTC  
TCAGAAATTCAGAAAT
>Cbrig.WS247_6:15947450-15949709 Satlength=2260 Nr of Repeats=19 RepeatLength=50 seed=CAGATTTGAC  
CAGATTTGACGACAAAATGCAGAAATTTTCGATTTTTCCGAATTTTGCAT
>Cbrig.WS247_6:15953589-15954287 Satlength=699 Nr of Repeats=41 RepeatLength=16 seed=AATTTCTGAA  
AATTTCTGAACTTATG
>Cbrig.WS247_6:15969771-15970552 Satlength=782 Nr of Repeats=43 RepeatLength=16 seed=TTCAGAAATT  
TTCAGAAATTCAGAAA
>Cbrig.WS247_6:16021976-16022452 Satlength=477 Nr of Repeats=29 RepeatLength=16 seed=GAAATTCAGA  
GAAATTCAGAAATTCA
>Cbrig.WS247_6:16027661-16027803 Satlength=143 Nr of Repeats=11 RepeatLength=12 seed=TCCTGCTCCT  
TCCTGCTCCTTA
>Cbrig.WS247_6:16065632-16066121 Satlength=490 Nr of Repeats=28 RepeatLength=16 seed=GAAATTCAGA  
GAAAGTCAGAAATTTA
>Cbrig.WS247_6:16067143-16068365 Satlength=1223 Nr of Repeats=73 RepeatLength=16 seed=TTTCTGAATT  
TTTCTGAATTTCTGAA
>Cbrig.WS247_6:16070966-16071172 Satlength=207 Nr of Repeats=12 RepeatLength=16 seed=TCTGAATTTC  
TCTGAATTTCTGAATT
>Cbrig.WS247_6:16084131-16084764 Satlength=634 Nr of Repeats=19 RepeatLength=16 seed=AAATTCAGAA  
AAATTCGGAAATTCAG
>Cbrig.WS247_6:16093009-16094944 Satlength=1936 Nr of Repeats=12 RepeatLength=16 seed=TTCTGAATTT  
TTCTGAATTTCTGAAT
>Cbrig.WS247_6:16152383-16152654 Satlength=272 Nr of Repeats=13 RepeatLength=18 seed=TATGGTACAT  
TATGGTACATTTGGAATC
>Cbrig.WS247_6:16159664-16161550 Satlength=1887 Nr of Repeats=29 RepeatLength=18 seed=ATGGATCCCA  
ATGGATCTCATGGATCTC
>Cbrig.WS247_6:16175204-16175502 Satlength=299 Nr of Repeats=18 RepeatLength=16 seed=GAATTTCTGA  
GAATTTCTGAATTTCT
>Cbrig.WS247_6:16303089-16303493 Satlength=405 Nr of Repeats=15 RepeatLength=31 seed=TTTCAGCGAT  
TTTCAGCGATCCTCAGCTATTTTTAGGCATG
>Cbrig.WS247_6:16353688-16353990 Satlength=303 Nr of Repeats=14 RepeatLength=21 seed=TTTTTACTGA  
TTTTTACTGAGGCTTACGGAA
>Cbrig.WS247_6:16361175-16363170 Satlength=1996 Nr of Repeats=18 RepeatLength=20 seed=CTGAGGCTTA  
CTGAGGCTTAGAATTTTTTA
>Cbrig.WS247_6:16371893-16373964 Satlength=2072 Nr of Repeats=18 RepeatLength=19 seed=TTTACTGAGG  
TTTACTGAGGCTTAGGAAT
>Cbrig.WS247_6:16374691-16375933 Satlength=1243 Nr of Repeats=31 RepeatLength=31 seed=AGCGATTTTT  
AGCGATTTTTCTAGGAATTTTGAGGTTTTTA
>Cbrig.WS247_6:16376382-16376886 Satlength=505 Nr of Repeats=21 RepeatLength=20 seed=TAAGCCTCAG  
TAAGCCTCAGTAAAAAATCC
>Cbrig.WS247_6:16380281-16380707 Satlength=427 Nr of Repeats=26 RepeatLength=16 seed=ATTCTTGGAT  
ATTCTTGGATTCTTGG
>Cbrig.WS247_6:16384809-16385171 Satlength=363 Nr of Repeats=22 RepeatLength=16 seed=ATTCTTGGAT  
ATTCTTGGATTCTTAG
>Cbrig.WS247_6:16385649-16388897 Satlength=3249 Nr of Repeats=31 RepeatLength=20 seed=TTTTACTGAG  
TTTTACTGAGGCTTAGGAAT
>Cbrig.WS247_6:16397011-16397513 Satlength=503 Nr of Repeats=25 RepeatLength=20 seed=AGCCTCAGTA  
AGCCTCAGTACAAATTCGTA
>Cbrig.WS247_6:16399982-16404472 Satlength=4491 Nr of Repeats=76 RepeatLength=20 seed=CTCAGTAAAA  
CTCAGTAAAAATTCCTAAGC
>Cbrig.WS247_6:16443123-16444608 Satlength=1486 Nr of Repeats=62 RepeatLength=17 seed=AATTCTGAAA  
AATTCTGAAAATTCAAA
>Cbrig.WS247_6:16475433-16475725 Satlength=293 Nr of Repeats=11 RepeatLength=21 seed=TTTTACTGAG  
TTTTACTGAGGCTTAGGGGAG
>Cbrig.WS247_6:16478593-16483845 Satlength=5253 Nr of Repeats=25 RepeatLength=20 seed=TGAGGCTTAG  
TGAGGCTTAGGAATCTTTAC
>Cbrig.WS247_6:16478588-16487568 Satlength=8981 Nr of Repeats=42 RepeatLength=20 seed=TTTACTGAGG  
TTTACTGAAGCCTAGGAGTT
>Cbrig.WS247_6:16496495-16497646 Satlength=1152 Nr of Repeats=39 RepeatLength=20 seed=ACTGAGGCTT  
ACTGAGGTTTAGGAATTTTT
>Cbrig.WS247_6:16521285-16521770 Satlength=486 Nr of Repeats=23 RepeatLength=20 seed=TTTACTGAGG  
TTTACTGAGGCTTAGGAATT
>Cbrig.WS247_6:16524287-16524579 Satlength=293 Nr of Repeats=13 RepeatLength=20 seed=CTCAGTAAAA  
CTCAGTAAAAATTCCTTAGC
>Cbrig.WS247_6:16528527-16528865 Satlength=339 Nr of Repeats=16 RepeatLength=20 seed=TTTTACTGAG  
TTTTACTGAGGCCTAGGAGT
>Cbrig.WS247_6:16537749-16538170 Satlength=422 Nr of Repeats=16 RepeatLength=20 seed=TTTACTGAGG  
TTTACTGAGGCTTAGAATTT
>Cbrig.WS247_6:16544502-16544885 Satlength=384 Nr of Repeats=19 RepeatLength=20 seed=TTACTGAGGC  
TTACTGAGGCTTAGGAATTT
>Cbrig.WS247_6:16569643-16575337 Satlength=5695 Nr of Repeats=160 RepeatLength=17 seed=TTTCAGAATT  
TTTCAGAGTTTTTGAAT
>Cbrig.WS247_6:16593784-16594712 Satlength=929 Nr of Repeats=53 RepeatLength=16 seed=TCAGAAATTC  
TCAGAAATTCAGAAAT
>Cbrig.WS247_6:16596341-16597024 Satlength=684 Nr of Repeats=28 RepeatLength=16 seed=AATTTCTGAA  
AATTTCTGAAATGTTG
>Cbrig.WS247_6:16611629-16611815 Satlength=187 Nr of Repeats=11 RepeatLength=16 seed=GAACCCTGGA  
GAACCCTGGAACCCTG
>Cbrig.WS247_6:16626464-16628535 Satlength=2072 Nr of Repeats=27 RepeatLength=19 seed=TTTCTAGGCC  
TTTCTAGGTCATTTTCAGT
>Cbrig.WS247_6:16633947-16634630 Satlength=684 Nr of Repeats=28 RepeatLength=16 seed=AATTTCTGAA  
AATTTCTGAAATGTTG
>Cbrig.WS247_6:16697230-16697577 Satlength=348 Nr of Repeats=21 RepeatLength=16 seed=AAGCCCACAA  
AAGCCCACAAGCCCAC
>Cbrig.WS247_6:16703716-16704040 Satlength=325 Nr of Repeats=12 RepeatLength=20 seed=TAAGCCTCAG  
TAAGCCTCATTAAAATTTCC
>Cbrig.WS247_6:16705238-16705639 Satlength=402 Nr of Repeats=18 RepeatLength=19 seed=ACTGAGGCTT  
ACTGAGGCTTAGGAACTTT
>Cbrig.WS247_6:16709414-16709628 Satlength=215 Nr of Repeats=10 RepeatLength=20 seed=AAGCCTCAGT  
AAGCCTCAGTAAAAACGCTT
>Cbrig.WS247_6:16713408-16713864 Satlength=457 Nr of Repeats=21 RepeatLength=20 seed=TTTTACTGAG  
TTTTACTGAGGCTTAGGAAT
>Cbrig.WS247_6:16717736-16718308 Satlength=573 Nr of Repeats=27 RepeatLength=20 seed=TTTACTGAGG  
TTTACTCAGGCTCAGCCATA
>Cbrig.WS247_6:16721421-16721730 Satlength=310 Nr of Repeats=15 RepeatLength=20 seed=TCAGTAAAAA  
TCAGTAAAAATTCCTAAGCC
>Cbrig.WS247_6:16726946-16727157 Satlength=212 Nr of Repeats=10 RepeatLength=20 seed=TTTTTACTGA  
TTTTTACTGATGCTCAGGAA
>Cbrig.WS247_6:16729794-16730349 Satlength=556 Nr of Repeats=20 RepeatLength=20 seed=CTAAGCCTCA  
CTAAGCCTCAGTAAAATATC
>Cbrig.WS247_6:16797646-16798302 Satlength=657 Nr of Repeats=11 RepeatLength=38 seed=CGCAAAGGCA  
CGCAAAGGCACCAAAAATGCGTCAAGACACTAGAAAAG
>Cbrig.WS247_6:16823560-16823948 Satlength=389 Nr of Repeats=21 RepeatLength=16 seed=TCAGAAATTC  
TCAGAAATTCAGAAAT
>Cbrig.WS247_6:16840673-16840899 Satlength=227 Nr of Repeats=13 RepeatLength=16 seed=GAATTTCTGA  
GAATTTCTGAATTTCT
>Cbrig.WS247_6:16889428-16894175 Satlength=4748 Nr of Repeats=127 RepeatLength=16 seed=AGAAATTCAG  
AGAAATTCAGAAATTC
>Cbrig.WS247_6:16898005-16900583 Satlength=2579 Nr of Repeats=56 RepeatLength=16 seed=AGAAATTCAG  
AGAAATTCAGAGGTTC
>Cbrig.WS247_6:16888232-16903032 Satlength=14801 Nr of Repeats=201 RepeatLength=16 seed=AATTTCAGAA  
AATTCAGAAATTCAGA
>Cbrig.WS247_6:16903846-16907731 Satlength=3886 Nr of Repeats=13 RepeatLength=145 seed=GGATTACTGT  
GGATTACTGTAGTTTTGTCTGTTCTACTAAAACTACGGTATCTCAAGCTACAGTAATCCTAGAAACATGAAAAATACACCAATCGACTCGGTTCGTTGTTAACTTTCGATTGAATACACTCTTGATTATATTTGAGAAAGTTTTT
>Cbrig.WS247_6:16926589-16927075 Satlength=487 Nr of Repeats=24 RepeatLength=16 seed=TTCTGAAGTT  
TTCTGAAGTTCTAGAT
>Cbrig.WS247_6:16936458-16936842 Satlength=385 Nr of Repeats=21 RepeatLength=16 seed=AAATTCAGAA  
AAATTCAGAAATTCAG
>Cbrig.WS247_6:16954224-16954783 Satlength=560 Nr of Repeats=13 RepeatLength=16 seed=AATTCAGAAA  
AATTCAGAAATTCAGA
>Cbrig.WS247_6:16997461-16997778 Satlength=318 Nr of Repeats=16 RepeatLength=27 seed=ATCTATGGTA  
ATCTATGGTATCTATGGTATCTATGGT
>Cbrig.WS247_6:17004190-17004576 Satlength=387 Nr of Repeats=13 RepeatLength=16 seed=AAATTCAGAA  
AAATTCAGAAATTCAG
>Cbrig.WS247_6:17004639-17004825 Satlength=187 Nr of Repeats=11 RepeatLength=16 seed=TTCTGAATTT  
TTCTGAATTTCTGAAT
>Cbrig.WS247_6:17015362-17015724 Satlength=363 Nr of Repeats=19 RepeatLength=16 seed=CTCAGAATCT  
CTCAGAACCTCAGAAT
>Cbrig.WS247_6:17075475-17076529 Satlength=1055 Nr of Repeats=11 RepeatLength=14 seed=GGAATAAGGA  
GGAATAAGGACTAA
>Cbrig.WS247_6:17082844-17084694 Satlength=1851 Nr of Repeats=21 RepeatLength=16 seed=TTTCTGAATT  
TTTCTGAATTTCTGAA
>Cbrig.WS247_6:17098403-17099851 Satlength=1449 Nr of Repeats=15 RepeatLength=16 seed=ATCTCAGAAT  
ATCTCAGAATCTCAGA
>Cbrig.WS247_6:17109193-17109907 Satlength=715 Nr of Repeats=41 RepeatLength=16 seed=TTCTGAATTT  
TTCTGAATTTCTGAAT
>Cbrig.WS247_6:17364614-17365716 Satlength=1103 Nr of Repeats=12 RepeatLength=16 seed=AGAATCTCAG  
AGAATCTCAGAATCTC
>Cbrig.WS247_6:17418034-17421814 Satlength=3781 Nr of Repeats=77 RepeatLength=47 seed=ATTTGAGAAA  
ATTTGAGAAATATGAGGATTACTGTAGTTTTTAGATTCCTTTTTTCG
>Cbrig.WS247_7:633-790 Satlength=158 Nr of Repeats=11 RepeatLength=14 seed=AGGACCCAGG  
AGGACCCAGGACCC
>Cbrig.WS247_7:18093-18439 Satlength=347 Nr of Repeats=21 RepeatLength=16 seed=AGAACTGCGA  
AGAACTGCGACATTGC
>Cbrig.WS247_8:1244-4359 Satlength=3116 Nr of Repeats=129 RepeatLength=16 seed=TTCTGAATTT  
TTCTGAATTTCTGAAA
>Cbrig.WS247_8:6042-6466 Satlength=425 Nr of Repeats=20 RepeatLength=16 seed=AAATTCAGAA  
AAATTCAGAAATGCAG
>Cbrig.WS247_8:49592-50182 Satlength=591 Nr of Repeats=32 RepeatLength=20 seed=TGGAATTTTC  
TGGAATTTTCTAGAATGTTC
>Cbrig.WS247_8:52142-52712 Satlength=571 Nr of Repeats=32 RepeatLength=16 seed=GAATTTCTGA  
GAATTTCTGAATTTCT
>Cbrig.WS247_8:53774-55536 Satlength=1763 Nr of Repeats=31 RepeatLength=16 seed=ATTCTGAGAT  
ATTCTGAGATTCTGAG
>Cbrig.WS247_8:77628-78485 Satlength=858 Nr of Repeats=29 RepeatLength=16 seed=TTTTGAATTT  
TTTTGAATTTTTGAAT
>Cbrig.WS247_8:84582-84972 Satlength=391 Nr of Repeats=25 RepeatLength=16 seed=CTATAACGCT  
CTATAACGCTATAACG
>Cbrig.WS247_8:104868-106068 Satlength=1201 Nr of Repeats=18 RepeatLength=22 seed=TAATTTTTTC  
TAATTTTTTCTAGGTCATGGCC
>Cbrig.WS247_8:106276-107341 Satlength=1066 Nr of Repeats=25 RepeatLength=16 seed=TTCAGAAATT  
TTCAGAAATTCAGGAA
>Cbrig.WS247_8:109458-109819 Satlength=362 Nr of Repeats=22 RepeatLength=16 seed=TCTGAATTTC  
TCTGAATTTCTGAATC
>Cbrig.WS247_8:112930-113676 Satlength=747 Nr of Repeats=46 RepeatLength=16 seed=TTCAGAAATT  
TTCAGAAATTCGAAAA
>Cbrig.WS247_8:131015-132187 Satlength=1173 Nr of Repeats=27 RepeatLength=43 seed=AATTTGGCTG  
AATTTGGCTGAAATTGCTAGAAAAATAGGATAAAAATGGCGGA
>Cbrig.WS247_8:138818-139244 Satlength=427 Nr of Repeats=26 RepeatLength=16 seed=GACCCAGGGA  
GACCCAGGGACCCAGA
>Cbrig.WS247_8:140187-140421 Satlength=235 Nr of Repeats=13 RepeatLength=16 seed=CTGGGTCCCT  
CTGGGTCCCTGGGTCC
>Cbrig.WS247_8:151135-151593 Satlength=459 Nr of Repeats=26 RepeatLength=16 seed=TTTCTGAATT  
TTTCTGAATTTCTGAA
>Cbrig.WS247_8:154541-155422 Satlength=882 Nr of Repeats=54 RepeatLength=16 seed=GATTCTGAGA  
GATTCTGAGATTCTGA
>Cbrig.WS247_8:165277-169141 Satlength=3865 Nr of Repeats=43 RepeatLength=59 seed=AATAAAAAAA  
AATAAAAAAATCGCATTCCAATTTTCAAATTTCTGAATTTCCCTTCTAAAAATCATAAA
>Cbrig.WS247_8:213781-215366 Satlength=1586 Nr of Repeats=72 RepeatLength=21 seed=AGGTGGAATC  
AGGTGGAATCGGAGCTGGTGG
>Cbrig.WS247_8:263522-264529 Satlength=1008 Nr of Repeats=18 RepeatLength=11 seed=GCCTAAAAAT  
GCCTAGAAATA
>Cbrig.WS247_8:280975-283048 Satlength=2074 Nr of Repeats=81 RepeatLength=16 seed=AAATTCAGAA  
AAATTCAGAAATTCAG
>Cbrig.WS247_8:295988-296713 Satlength=726 Nr of Repeats=41 RepeatLength=16 seed=GAATTTCTGA  
GAATTTCTGAATTTCT
>Cbrig.WS247_8:299094-299757 Satlength=664 Nr of Repeats=22 RepeatLength=16 seed=TCAGAAATTC  
TCAGAAATTCAGAAAT
>Cbrig.WS247_8:299843-301505 Satlength=1663 Nr of Repeats=17 RepeatLength=16 seed=AGATTCTAAG  
ATATTCTAAGATTCTA
>Cbrig.WS247_8:303151-303747 Satlength=597 Nr of Repeats=28 RepeatLength=16 seed=TTCAGAAATT  
TTCAGAAATTCAGACG
>Cbrig.WS247_8:310446-311940 Satlength=1495 Nr of Repeats=22 RepeatLength=16 seed=TTTCTGAATT  
TTTCTGAATTTCCGAA
>Cbrig.WS247_8:315950-316206 Satlength=257 Nr of Repeats=18 RepeatLength=12 seed=ATGAAGATGA  
ATGAAGATGAAG
>Cbrig.WS247_8:405716-405941 Satlength=226 Nr of Repeats=11 RepeatLength=27 seed=TACAGTGCTT  
TACAGTGCTTACAGTGCTTACAGTGCT
>Cbrig.WS247_8:449221-450115 Satlength=895 Nr of Repeats=45 RepeatLength=16 seed=TTCAGAAATT  
TTCAGAAATTCAGAAA
>Cbrig.WS247_8:455620-457177 Satlength=1558 Nr of Repeats=17 RepeatLength=20 seed=GGATTACTGT  
GGATTACTGTAGATTTGAAG
>Cbrig.WS247_8:457601-458035 Satlength=435 Nr of Repeats=25 RepeatLength=16 seed=AAATTCAGAA  
AAATTCAGAAATTCAG
>Cbrig.WS247_8:458106-460763 Satlength=2658 Nr of Repeats=23 RepeatLength=16 seed=AATTTCTGAA  
AATTTCTAAATTTCTG
>Cbrig.WS247_8:466715-469151 Satlength=2437 Nr of Repeats=122 RepeatLength=16 seed=TTCAGAAATT  
TTCAGAAATTTAGAAA
>Cbrig.WS247_8:469154-470393 Satlength=1240 Nr of Repeats=21 RepeatLength=19 seed=AAAAATTCTG  
AAAAATTCTGGTCCTTAGA
>Cbrig.WS247_8:474735-475382 Satlength=648 Nr of Repeats=20 RepeatLength=16 seed=AATTTTTGAA  
AATTTTTGAATGTTTG
>Cbrig.WS247_8:478665-483528 Satlength=4864 Nr of Repeats=45 RepeatLength=19 seed=AAATGCGTCA  
AAATGTGTCAAGGAATCAA
>Cbrig.WS247_8:484129-485292 Satlength=1164 Nr of Repeats=34 RepeatLength=16 seed=AATTTCTGAA  
AATTTCTGAATTTCTG
>Cbrig.WS247_8:487008-488054 Satlength=1047 Nr of Repeats=22 RepeatLength=16 seed=TTCAGAAATT  
TTCAGAAATTCAGAAA
>Cbrig.WS247_8:491238-492026 Satlength=789 Nr of Repeats=45 RepeatLength=16 seed=GAATTTCTGA  
GAATCTCTGAATTTCT
>Cbrig.WS247_8:498305-502365 Satlength=4061 Nr of Repeats=190 RepeatLength=16 seed=TCAGAAATTC  
TCAGAAATTCAGAAAT
>Cbrig.WS247_8:515896-516727 Satlength=832 Nr of Repeats=42 RepeatLength=21 seed=TCCGGATTCC  
TCCGGATCCCGGATGCCTGTG
>Cbrig.WS247_8:518184-519016 Satlength=833 Nr of Repeats=44 RepeatLength=16 seed=AATTCAGAAA  
AATTTAGAAATTCAGA
>Cbrig.WS247_8:519720-520831 Satlength=1112 Nr of Repeats=60 RepeatLength=16 seed=TTTCTGAATT  
TTTCTGAATTTCTGAA
>Cbrig.WS247_8:521739-523445 Satlength=1707 Nr of Repeats=10 RepeatLength=21 seed=TCATGATTTT  
TCATGATTTTGGACTCATTTT
>Cbrig.WS247_8:532515-535728 Satlength=3214 Nr of Repeats=179 RepeatLength=16 seed=AAATTCAGAA  
AAATTCAGAAATTCAG
>Cbrig.WS247_8:541956-543415 Satlength=1460 Nr of Repeats=27 RepeatLength=16 seed=GAATTTCTGA  
GAATTTCTGAATTTCT
>Cbrig.WS247_8:544117-544808 Satlength=692 Nr of Repeats=25 RepeatLength=16 seed=TCAGAAATTC  
TCAGATATTCAGAAAT
>Cbrig.WS247_8:562098-563210 Satlength=1113 Nr of Repeats=40 RepeatLength=16 seed=GTCGCGGTTC  
GTCGCGGTTCTAAAAT
>Cbrig.WS247_8:616897-617139 Satlength=243 Nr of Repeats=14 RepeatLength=16 seed=GAATCTCAGA  
GAATCTCAGAATCTGG
>Cbrig.WS247_8:628559-628821 Satlength=263 Nr of Repeats=15 RepeatLength=18 seed=TCCTTGGGAT  
TCCTTGGGATCCTTAGAA
>Cbrig.WS247_8:629726-638100 Satlength=8375 Nr of Repeats=105 RepeatLength=16 seed=GAGATTCTGA  
GAGATTCTGAGGTTCT
>Cbrig.WS247_8:638217-645029 Satlength=6813 Nr of Repeats=304 RepeatLength=21 seed=GCATAGGCTT  
GCATAGGCTTAGCTTTTTGTG
>Cbrig.WS247_8:645319-645497 Satlength=179 Nr of Repeats=11 RepeatLength=16 seed=ATCTAAGAAT  
ATCTAAGGATCGAAGG
>Cbrig.WS247_8:647380-647644 Satlength=265 Nr of Repeats=12 RepeatLength=21 seed=ATGAAAAATG  
ATGAAAAATGGTTCAAAATCC
>Cbrig.WS247_8:648584-648841 Satlength=258 Nr of Repeats=11 RepeatLength=21 seed=TTTTCAGCCA  
TTTTCAACCAAAAATCGGTCA
>Cbrig.WS247_8:650776-651264 Satlength=489 Nr of Repeats=12 RepeatLength=21 seed=AAATTCATGA  
AAATTCATGAAAAATTGCCCA
>Cbrig.WS247_8:664661-666409 Satlength=1749 Nr of Repeats=12 RepeatLength=31 seed=AAAATCATGA  
AAAATCATGATTTTTAGGTTAAAATTGACCG
>Cbrig.WS247_8:679534-679824 Satlength=291 Nr of Repeats=18 RepeatLength=16 seed=TTTCTGAATT  
TTTCTGAATTTCTGAA
>Cbrig.WS247_8:681411-683342 Satlength=1932 Nr of Repeats=26 RepeatLength=16 seed=AATTCAGAAA  
AATTCAGAAATTCAGA
>Cbrig.WS247_8:683805-684423 Satlength=619 Nr of Repeats=38 RepeatLength=16 seed=AATTTCTGAA  
AATTTCTGAATTTCTG
>Cbrig.WS247_8:681411-686053 Satlength=4643 Nr of Repeats=93 RepeatLength=16 seed=AATTCAGAAA  
AATTCAGAAATTCAGA
>Cbrig.WS247_8:686672-687624 Satlength=953 Nr of Repeats=34 RepeatLength=16 seed=TTCTGAGATT  
TTCTGAGATTCTAAGG
>Cbrig.WS247_8:693778-694894 Satlength=1117 Nr of Repeats=52 RepeatLength=16 seed=TCAGAATTTC  
TCAGAATTTCAGAATT
>Cbrig.WS247_8:700892-702407 Satlength=1516 Nr of Repeats=22 RepeatLength=38 seed=AGCCGATCGG  
AGCCGATCGGCGATCGGCTAGTGTGGTTCGGATGTGTC
>Cbrig.WS247_8:713871-722479 Satlength=8609 Nr of Repeats=77 RepeatLength=58 seed=AAAATTAAAA  
AAAATTAAAAAATCGCATTCCAATTTTCAAATTTCTGAATTTCTCTACCAAAAATCAT
>Cbrig.WS247_8:728321-730771 Satlength=2451 Nr of Repeats=135 RepeatLength=16 seed=TTCAGAATTT  
TTCAGAATTTTAGAAT
>Cbrig.WS247_8:753476-753752 Satlength=277 Nr of Repeats=16 RepeatLength=16 seed=TCTGAGATTC  
TCTGAGACTCTGAGAC
>Cbrig.WS247_8:770771-770997 Satlength=227 Nr of Repeats=14 RepeatLength=16 seed=AATTCAGAAA  
AATTCAGAAATTCATT
>Cbrig.WS247_8:804433-812686 Satlength=8254 Nr of Repeats=74 RepeatLength=111 seed=GAAGACTCGC  
GAAGACTCGCCGACGTAATTCCCAAGCTTCCCCGTTCAAAGATTATCCATTTTGGTCAGAAATTGGCTCAGAAATCGGCTGGAGCAATGTTTCATCTGGGTGTAACAGAAG
>Cbrig.WS247_8:832783-833218 Satlength=436 Nr of Repeats=25 RepeatLength=16 seed=GAAATTCAGA  
GAAATTCAGAAATTCA
>Cbrig.WS247_8:835583-837342 Satlength=1760 Nr of Repeats=95 RepeatLength=16 seed=TTTCTGAATT  
TTTCTGAATTTCTGAA
>Cbrig.WS247_8:873301-873657 Satlength=357 Nr of Repeats=20 RepeatLength=16 seed=AAATTCAGAA  
AAATTCAGAAATTCAG
>Cbrig.WS247_8:874442-876409 Satlength=1968 Nr of Repeats=48 RepeatLength=16 seed=AATTTCTGAA  
AATTTTTGAATTTCTG
>Cbrig.WS247_8:874442-877059 Satlength=2618 Nr of Repeats=55 RepeatLength=16 seed=AATTTCTGAA  
AATTTTTGAATTTCTG
>Cbrig.WS247_8:877972-879929 Satlength=1958 Nr of Repeats=28 RepeatLength=21 seed=CTAGATTTTT  
CTAGATTGTTTAGGTCATGAC
>Cbrig.WS247_8:880156-881199 Satlength=1044 Nr of Repeats=14 RepeatLength=16 seed=TTTCTGAATT  
TTTCTGAATTTCTGAA
>Cbrig.WS247_8:881573-884029 Satlength=2457 Nr of Repeats=50 RepeatLength=16 seed=AATTCAGAAA  
AATTCAGAAAATCAGA
>Cbrig.WS247_8:906100-906739 Satlength=640 Nr of Repeats=27 RepeatLength=20 seed=GGAATTTTCT  
GGAACTTTCTAGAACGTTGT
>Cbrig.WS247_8:926108-927206 Satlength=1099 Nr of Repeats=56 RepeatLength=16 seed=TCAGAATCTC  
TCAGAATCTCAGAATC
>Cbrig.WS247_8:932193-933757 Satlength=1565 Nr of Repeats=94 RepeatLength=16 seed=ATTCTGAGAT  
ATTCTAAGATTCTGAG
>Cbrig.WS247_8:934372-935134 Satlength=763 Nr of Repeats=45 RepeatLength=16 seed=AGAATCTCAG  
AGAATCTCAGAATCTT
>Cbrig.WS247_8:954677-954951 Satlength=275 Nr of Repeats=16 RepeatLength=16 seed=AATTTCTGAA  
AATTTCTGAATTTCAA
>Cbrig.WS247_8:956616-957351 Satlength=736 Nr of Repeats=33 RepeatLength=16 seed=AAATTCAGAA  
AAATTCAGAAATTCAG
>Cbrig.WS247_8:970416-972369 Satlength=1954 Nr of Repeats=28 RepeatLength=16 seed=TTCTGAGATT  
TTCTGAGATGCTGAGA
>Cbrig.WS247_8:985290-985487 Satlength=198 Nr of Repeats=12 RepeatLength=16 seed=CAGAAATTCA  
CAGAAATTCAGAAATT
>Cbrig.WS247_8:995012-996536 Satlength=1525 Nr of Repeats=41 RepeatLength=16 seed=AATTTCAGAA  
AATCTCAGAATTTCAA
>Cbrig.WS247_8:997581-998374 Satlength=794 Nr of Repeats=29 RepeatLength=16 seed=AAATTCTGAA  
AGATTCTGAAACTCTG
>Cbrig.WS247_8:1000643-1001565 Satlength=923 Nr of Repeats=49 RepeatLength=16 seed=CAGAATCTCA  
CAGAATTTCAAAATTT
>Cbrig.WS247_8:1004455-1004961 Satlength=507 Nr of Repeats=14 RepeatLength=16 seed=ATCTCAGAAT  
ATCTCAGAATCTCAGA
>Cbrig.WS247_8:1010155-1011363 Satlength=1209 Nr of Repeats=10 RepeatLength=16 seed=TGAATTTCTG  
TGAATTTCTGAATTTC
>Cbrig.WS247_8:1015316-1015518 Satlength=203 Nr of Repeats=12 RepeatLength=16 seed=TTCTGAATTT  
TTCTGAATTTCTGAAT
>Cbrig.WS247_8:1032904-1034196 Satlength=1293 Nr of Repeats=31 RepeatLength=16 seed=AATCTCAGAA  
AATCTCAGAATCTTAG
>Cbrig.WS247_8:1035505-1035817 Satlength=313 Nr of Repeats=10 RepeatLength=22 seed=CATGACCTAA  
CATGACCTAATTTTTTCTAGGT
>Cbrig.WS247_8:1036888-1037372 Satlength=485 Nr of Repeats=17 RepeatLength=16 seed=TCTGAATTTC  
TCTGAATTTCTGAATT
>Cbrig.WS247_8:1039675-1040711 Satlength=1037 Nr of Repeats=62 RepeatLength=16 seed=AATTCAGAAA  
AATTCAAAAATTCAGA
>Cbrig.WS247_8:1041797-1042204 Satlength=408 Nr of Repeats=23 RepeatLength=16 seed=TTCTGAGATT  
TTCTGAGATTCTGAGA
>Cbrig.WS247_8:1049036-1049358 Satlength=323 Nr of Repeats=18 RepeatLength=16 seed=AAATTCAGAA  
AAATTCAGAAATTCAG
>Cbrig.WS247_8:1049909-1050987 Satlength=1079 Nr of Repeats=28 RepeatLength=16 seed=TTTAGAATTT  
TTTAGAATTTTAGAAT
>Cbrig.WS247_8:1048560-1051307 Satlength=2748 Nr of Repeats=26 RepeatLength=16 seed=TTCTGAATTT  
TTCTGAAATTTTCCAA
>Cbrig.WS247_8:1063202-1063396 Satlength=195 Nr of Repeats=11 RepeatLength=16 seed=AAATTCTGAA  
AAATTCTGAAATTCTG
>Cbrig.WS247_8:1063202-1064195 Satlength=994 Nr of Repeats=14 RepeatLength=16 seed=AAATTCTGAA  
AAATTCTGAAATTCTG
>Cbrig.WS247_8:1063190-1064890 Satlength=1701 Nr of Repeats=33 RepeatLength=16 seed=TCAGAAATTC  
TCTGAAATTCAGAAAT
>Cbrig.WS247_8:1071874-1072325 Satlength=452 Nr of Repeats=25 RepeatLength=16 seed=AGAAATTCAG  
AGAAATTCAGAAATTC
>Cbrig.WS247_8:1077279-1078634 Satlength=1356 Nr of Repeats=41 RepeatLength=42 seed=GACTCGGTCG  
GACTCGGTCGAGGTGGAGGTGGATTCAGTCGAGGTACTCGTG
>Cbrig.WS247_8:1078745-1083953 Satlength=5209 Nr of Repeats=138 RepeatLength=42 seed=TCCACGAGTA  
TCCACGAGTACCTCGACTGAATCCACCTCCACATCGACCGAG
>Cbrig.WS247_8:1092024-1094316 Satlength=2293 Nr of Repeats=37 RepeatLength=60 seed=CGACATCTTC  
CGACATCTTCAGCTGAGACCTCGACAATCGCCACCTCGACCGCTGAGACTAGTACAGTTC
>Cbrig.WS247_8:1105237-1105671 Satlength=435 Nr of Repeats=26 RepeatLength=16 seed=TTCTGAATTT  
TTCTGAATTTCTGAAT
>Cbrig.WS247_8:1105780-1106872 Satlength=1093 Nr of Repeats=63 RepeatLength=16 seed=AATCTCAGAA  
AATCTCAGAATCTCAG
>Cbrig.WS247_8:1160043-1160308 Satlength=266 Nr of Repeats=17 RepeatLength=15 seed=AGGTCACCCG  
AGGTCACCCGGATAC
>Cbrig.WS247_8:1184997-1185335 Satlength=339 Nr of Repeats=20 RepeatLength=16 seed=AAATTCAGAA  
AAATTCAGAAATTCGG
>Cbrig.WS247_8:1193657-1193964 Satlength=308 Nr of Repeats=17 RepeatLength=16 seed=ATTTCTGAAT  
ATTTCTGAATTTCTGA
>Cbrig.WS247_8:1221376-1221764 Satlength=389 Nr of Repeats=27 RepeatLength=14 seed=TCCAGATTCC  
TCCAGATTCCAGAT
>Cbrig.WS247_8:1224128-1224418 Satlength=291 Nr of Repeats=20 RepeatLength=14 seed=AGATTCCAGA  
AGATTCCAGATTCC
>Cbrig.WS247_8:1240121-1240893 Satlength=773 Nr of Repeats=21 RepeatLength=16 seed=AAATTCAAAA  
AAATCAAAAATTCAGA
>Cbrig.WS247_8:1250672-1252212 Satlength=1541 Nr of Repeats=50 RepeatLength=21 seed=AAAAATCTAG  
AAAAATCTAGGTCACGACCCA
>Cbrig.WS247_8:1278928-1281722 Satlength=2795 Nr of Repeats=131 RepeatLength=16 seed=GAATTTCTGA  
AATTTCTGAATTTCTT
>Cbrig.WS247_8:1281839-1283361 Satlength=1523 Nr of Repeats=92 RepeatLength=16 seed=AAATTCAGAA  
AAATTCAGAAATTCAG
>Cbrig.WS247_8:1288250-1288532 Satlength=283 Nr of Repeats=17 RepeatLength=16 seed=CCTGGATCCC  
CCTGGATCCCTGGATC
>Cbrig.WS247_8:1290947-1292517 Satlength=1571 Nr of Repeats=34 RepeatLength=16 seed=TTCAGAAATT  
TTCAGAAATTCAGAAA
>Cbrig.WS247_8:1296871-1299334 Satlength=2464 Nr of Repeats=66 RepeatLength=16 seed=ATTTCTGAAT  
ATTTCTGAATTTCTGA
>Cbrig.WS247_8:1296871-1300997 Satlength=4127 Nr of Repeats=69 RepeatLength=16 seed=ATTTCTGAAT  
ATTTCTGAATTTCTGA
>Cbrig.WS247_8:1307020-1307334 Satlength=315 Nr of Repeats=19 RepeatLength=16 seed=CAGAAACTCA  
CAGAAACTCAGAAATT
>Cbrig.WS247_8:1342691-1344327 Satlength=1637 Nr of Repeats=10 RepeatLength=164 seed=AAACAATTTT  
AAACAATTTTGAAATGAAGGAATGGTTTAGTTCATTTTATTAAAAAATAATTTATTTGAAAACGGAACAGTATGAAAACGCAGTTTGCAAAAATAAAAAAATCGCATTCCAATTTTCAAATTTCTGAATTTCTTTTCTAAAAATCATAAAATTCAAAAAAAAAC
>Cbrig.WS247_8:1349769-1349994 Satlength=226 Nr of Repeats=10 RepeatLength=21 seed=AAAAAATCTA  
AAAAAATCTAGGTCACGACCC
>Cbrig.WS247_8:1353111-1353378 Satlength=268 Nr of Repeats=17 RepeatLength=16 seed=AATTTCTGAA  
AATTTCTGAATTTCTG
>Cbrig.WS247_8:1358317-1360370 Satlength=2054 Nr of Repeats=87 RepeatLength=16 seed=AAATTCAGAA  
AAATTCAGAAATTCAG
>Cbrig.WS247_8:1399828-1400006 Satlength=179 Nr of Repeats=10 RepeatLength=16 seed=GAAATTCAGA  
GAAATTCAGAAATTCA
>Cbrig.WS247_8:1400155-1401145 Satlength=991 Nr of Repeats=64 RepeatLength=16 seed=GAGATTCTGA  
GAGATTCTGAGATTCT
>Cbrig.WS247_8:1418429-1419023 Satlength=595 Nr of Repeats=36 RepeatLength=16 seed=TTCTGAGATT  
TTCTGAGATTCCGAGA
>Cbrig.WS247_8:1422481-1424387 Satlength=1907 Nr of Repeats=99 RepeatLength=16 seed=ATTCTGAGAT  
ATTCTGAGATTCTGAG
>Cbrig.WS247_8:1432527-1433065 Satlength=539 Nr of Repeats=33 RepeatLength=16 seed=AATTCAGAAA  
AATCCAGAAATTCAGA
>Cbrig.WS247_8:1452728-1454975 Satlength=2248 Nr of Repeats=34 RepeatLength=16 seed=AAATTCTAAA  
AAATTCTAAAATTCTA
>Cbrig.WS247_8:1462899-1463158 Satlength=260 Nr of Repeats=14 RepeatLength=16 seed=GATCCAAGGA  
GATCCAAGGATCCAGG
>Cbrig.WS247_8:1464503-1464922 Satlength=420 Nr of Repeats=20 RepeatLength=16 seed=TCAGAATCTC  
TCAGAATCTCATAATC
>Cbrig.WS247_8:1467512-1470410 Satlength=2899 Nr of Repeats=65 RepeatLength=16 seed=ATTCTGAGAT  
ATTCTGAGATTCTGAG
>Cbrig.WS247_8:1494927-1495357 Satlength=431 Nr of Repeats=16 RepeatLength=21 seed=TGGCCTAGAA  
TGGCCTAGAAAATAGGACTAG
>Cbrig.WS247_8:1497545-1501729 Satlength=4185 Nr of Repeats=23 RepeatLength=111 seed=AAATGGAAAA  
AAATGGAAAAGAAGACTTGCTGAAAGGACCATTGAGCTTTTCGGCCCAAAAATTGTCCGATTTTCCTCAAAATTAAACGTTAAGATTACGGCAGCAGTGTGTCAATGGAGA
>Cbrig.WS247_8:1507870-1508445 Satlength=576 Nr of Repeats=15 RepeatLength=32 seed=GAACCGCTAC  
GAACCGCTACATTTTAGAACTGCGACATTTCA
>Cbrig.WS247_8:1525673-1528047 Satlength=2375 Nr of Repeats=77 RepeatLength=16 seed=TCAGAAATTC  
TCAGAAATTCTGAGAT
>Cbrig.WS247_8:1535965-1536860 Satlength=896 Nr of Repeats=37 RepeatLength=21 seed=ATTTTTGGTC  
ATTTTTGGTCCATTTTTCTTG
>Cbrig.WS247_8:1547741-1548124 Satlength=384 Nr of Repeats=26 RepeatLength=14 seed=TCCTGGGTCC  
TCCTGGGTCCTGGG
>Cbrig.WS247_8:1552551-1552729 Satlength=179 Nr of Repeats=11 RepeatLength=16 seed=TTCTGAATTT  
TTCTGAATTTCTGAAT
>Cbrig.WS247_8:1557616-1557946 Satlength=331 Nr of Repeats=11 RepeatLength=16 seed=AGGGATCCAG  
AGGGATCCAGGGATCC
>Cbrig.WS247_8:1561372-1561816 Satlength=445 Nr of Repeats=24 RepeatLength=16 seed=GAATTTTAGA  
GAATTTTAGAGTTTTA
>Cbrig.WS247_8:1565570-1569443 Satlength=3874 Nr of Repeats=28 RepeatLength=16 seed=TTTCTGAATT  
TTTCTGAATTTCTGAA
>Cbrig.WS247_8:1570038-1570280 Satlength=243 Nr of Repeats=14 RepeatLength=16 seed=CAGAAATTCA  
CAAAAATTCACAAATA
>Cbrig.WS247_8:1581885-1583163 Satlength=1279 Nr of Repeats=20 RepeatLength=16 seed=AATTCTGAAA  
AATTCTGAAATTCTGA
>Cbrig.WS247_8:1603776-1604227 Satlength=452 Nr of Repeats=21 RepeatLength=21 seed=TTTTCATGAT  
TTTTCATGATTTTTGAGTCAT
>Cbrig.WS247_8:1722114-1722423 Satlength=310 Nr of Repeats=15 RepeatLength=16 seed=GGGTCCATGG  
GGGTCCATGAGTCTAT
>Cbrig.WS247_8:1722842-1723014 Satlength=173 Nr of Repeats=12 RepeatLength=27 seed=ATGGGGTTCA  
ATGGGGTTCATGGGGTTCATGGGGTTC
>Cbrig.WS247_8:1728280-1729416 Satlength=1137 Nr of Repeats=16 RepeatLength=16 seed=AAATTCAAAA  
AAATTCAAAAATTCAA
>Cbrig.WS247_8:1775158-1776356 Satlength=1199 Nr of Repeats=67 RepeatLength=16 seed=CAGAATTTCA  
CATAATTTCAGTATTT
>Cbrig.WS247_8:1784739-1787859 Satlength=3121 Nr of Repeats=26 RepeatLength=16 seed=AAATTCAGAA  
AAATTCTGAAATTCTG
>Cbrig.WS247_8:1801954-1802860 Satlength=907 Nr of Repeats=55 RepeatLength=16 seed=TCAGAATCTC  
TCAAAATCTCTGAATC
>Cbrig.WS247_8:1856502-1856687 Satlength=186 Nr of Repeats=13 RepeatLength=14 seed=TTCCAGATTC  
TTCCAGATTCCATA
>Cbrig.WS247_8:1856834-1858727 Satlength=1894 Nr of Repeats=23 RepeatLength=81 seed=GAGTTTGAAG  
GAGTTTGAAGGAACCAGTGAGAGGATTGTTGTGAAAATTAATAAAGAGCCTTTTTCGTTGTTTTTGCATTAATTCTCCCCA
>Cbrig.WS247_8:1879768-1880833 Satlength=1066 Nr of Repeats=35 RepeatLength=10 seed=AATTTTCTAG  
AATTTTCTAG
>Cbrig.WS247_8:1897043-1897748 Satlength=706 Nr of Repeats=16 RepeatLength=21 seed=AGTTAGGCCA  
AGTTAGGCCATTAAAAGCAAA
>Cbrig.WS247_8:1912149-1912591 Satlength=443 Nr of Repeats=24 RepeatLength=16 seed=AGATTCTGAG  
AGATTCTGAGATTCTG
>Cbrig.WS247_8:2000761-2003411 Satlength=2651 Nr of Repeats=134 RepeatLength=20 seed=TGGAATTTTC  
TGGAATTTTCTAGAATGTTT
>Cbrig.WS247_8:2010191-2010529 Satlength=339 Nr of Repeats=20 RepeatLength=16 seed=AAATTCAGAA  
AAATTCAGAAATTCGG
>Cbrig.WS247_8:2014559-2018372 Satlength=3814 Nr of Repeats=192 RepeatLength=16 seed=TTCTGAGATT  
TTCTGAGATTCTGAAA
>Cbrig.WS247_8:2020393-2021179 Satlength=787 Nr of Repeats=48 RepeatLength=16 seed=ATTCTGAGAT  
ATTCTGAGATTCTTAG
>Cbrig.WS247_8:2025574-2026120 Satlength=547 Nr of Repeats=34 RepeatLength=16 seed=AATCTCAGAA  
AATCTCAGAATCTCAG
>Cbrig.WS247_8:2031798-2032399 Satlength=602 Nr of Repeats=36 RepeatLength=16 seed=TTCTGAATTT  
TTCTGAATTTCTGAAT
>Cbrig.WS247_8:2040176-2040530 Satlength=355 Nr of Repeats=19 RepeatLength=16 seed=GGGACCCAGG  
GGAACCCAGGGACCCA
>Cbrig.WS247_8:2052588-2053023 Satlength=436 Nr of Repeats=14 RepeatLength=14 seed=AAGTCGGAAG  
AAGTCGGAAGTCGG
>Cbrig.WS247_8:2055132-2055806 Satlength=675 Nr of Repeats=40 RepeatLength=16 seed=TCAGAATCTC  
TCAGAATCTCAGAATC
>Cbrig.WS247_8:2067569-2068019 Satlength=451 Nr of Repeats=27 RepeatLength=16 seed=GAAATTCAGA  
GAAATTGAGAAATTCA
>Cbrig.WS247_8:2077783-2078252 Satlength=470 Nr of Repeats=13 RepeatLength=16 seed=AATTTCTGAA  
AATTTCTGAATTTCTG
>Cbrig.WS247_8:2078718-2079481 Satlength=764 Nr of Repeats=47 RepeatLength=16 seed=AATTCAGAAA  
AATTCAGAAATTCAGA
>Cbrig.WS247_8:2103266-2112904 Satlength=9639 Nr of Repeats=158 RepeatLength=60 seed=ACCTCGACAA  
ACCTCGACAATCGCCACCTCGACCGCTGAGACTACCACAGTTCCAACATCATCAGCTGAG
>Cbrig.WS247_8:2124598-2124856 Satlength=259 Nr of Repeats=14 RepeatLength=19 seed=CTTAGGCTTA  
CTTAGGCTTAGGCTTAACC
>Cbrig.WS247_8:2127468-2129055 Satlength=1588 Nr of Repeats=10 RepeatLength=16 seed=GAATTTCTGA  
GAATTTCTGAATCTCT
>Cbrig.WS247_8:2170104-2180121 Satlength=10018 Nr of Repeats=54 RepeatLength=182 seed=CATGTCATAA  
CATGTCATAATTGTGCTAGAAAGATGCTTTTTAACCACCATGTTGAAAGATTCACTGAAGAGCGATGTCTAGAATTGTCCTCATTTTGAGCGTTTTTTAGGTCAAAATTACCGATTTTCTGTGAATTTTTTCAAGTATTCAACGGAAAAATAGCCGTGTCACTCTATTTTAACCAGATTAAG
>Cbrig.WS247_8:2183784-2185903 Satlength=2120 Nr of Repeats=64 RepeatLength=16 seed=TTCTGAATTT  
TTCTGAATTTCTAAAT
>Cbrig.WS247_8:2199997-2209461 Satlength=9465 Nr of Repeats=58 RepeatLength=163 seed=AAAAGACAGA  
AAAAGACAGAACAAGCAGATATTAGAACAAAACATTCACAGTGACTAATCGTTTACAAAAAGATATGCGTGAACTCGTTCGCTCAGAAAAAAGTTGGAAGCAAAAATTCCGATTTTGGGGGTCCAAAACAGGTTTTCCGCATTTTTCACATACTAGTTTTGTG
>Cbrig.WS247_8:2200018-2209984 Satlength=9967 Nr of Repeats=59 RepeatLength=163 seed=TTAGAACAAA  
TTAGAACAAAACATTCACAGTGACTAATCGTTTACAAAAAGATATGCGTGAACTCGTTCGCTCAGAAAAAAGTTGGAAGCAAAAATTCCGATTTTGGGGGTCCAAAACAGGTTTTCCGCATTTTTCACATACTAGTTTTGTGAAAAGACAGAACAAACAAACC
>Cbrig.WS247_8:2212139-2214162 Satlength=2024 Nr of Repeats=60 RepeatLength=21 seed=GCTATTTTAG  
GCTATTTTAGGCACTTTCTAG
>Cbrig.WS247_8:2217259-2217983 Satlength=725 Nr of Repeats=28 RepeatLength=21 seed=AGGCTAATTT  
AGGCTATTTCAGGCACTTTTC
>Cbrig.WS247_8:2228631-2231146 Satlength=2516 Nr of Repeats=145 RepeatLength=16 seed=ATTTCTGAAT  
ATTTCTGAATTTCTGA
>Cbrig.WS247_8:2237034-2237700 Satlength=667 Nr of Repeats=35 RepeatLength=16 seed=TTCTGAATTT  
TTCTGAATTTCTGAAA
>Cbrig.WS247_8:2245523-2245725 Satlength=203 Nr of Repeats=12 RepeatLength=16 seed=GAGATTCTGA  
GAGATTCTGAAATTCT
>Cbrig.WS247_8:2246986-2248300 Satlength=1315 Nr of Repeats=36 RepeatLength=16 seed=ATTTCTGAAT  
ATTTCCGAATTTCTGA
>Cbrig.WS247_8:2254980-2255439 Satlength=460 Nr of Repeats=28 RepeatLength=16 seed=TCAGAAATTC  
TCAGAAATTCAGAAAT
>Cbrig.WS247_8:2276932-2277320 Satlength=389 Nr of Repeats=22 RepeatLength=16 seed=GAATTTCTGA  
GAATCTCTGAATTTCT
>Cbrig.WS247_8:2281300-2286700 Satlength=5401 Nr of Repeats=52 RepeatLength=16 seed=TTCTGAAATT  
TTCGAAATTTCGAAAA
>Cbrig.WS247_8:2281969-2288984 Satlength=7016 Nr of Repeats=173 RepeatLength=16 seed=ATTCTGAGAT  
ATTCTGAGATTCTGAA
>Cbrig.WS247_8:2289142-2297134 Satlength=7993 Nr of Repeats=65 RepeatLength=127 seed=AACTTTTCAC  
AACTTTTCACACCCCATTTTCCACTTTTTAATTTTTCCCTTTCAATTTTTCATCCTGATTTTTTCAATTTCATTTTTTTGTTCTACATTTTTCATTTCCAAATTTTTGTGCATATTTTTTCATTCCT
>Cbrig.WS247_8:2299641-2301867 Satlength=2227 Nr of Repeats=16 RepeatLength=16 seed=AATTCTGAAA  
AATTCTGAAATTCTAA
>Cbrig.WS247_8:2305341-2308067 Satlength=2727 Nr of Repeats=75 RepeatLength=20 seed=AAATTCAGAA  
AAATTCAGAAAATTGACGGC
>Cbrig.WS247_8:2308627-2313172 Satlength=4546 Nr of Repeats=23 RepeatLength=154 seed=AAAATGTTTG  
AAAATGTTTGAAGTCAGTAGGGGAGCATTTTATTAGTTGACAAAACATTTTTATCTTTCACAGGAACGGAGATAATTGAACTTGAAAAAACCGAAATATTCAAGTTCATTTATTCCCTATTCTGGTGAAAGTTATCAATAAATAGTCAACAAGT
>Cbrig.WS247_8:2321206-2328899 Satlength=7694 Nr of Repeats=63 RepeatLength=122 seed=CATCAAATCA  
CATCAAATCACTAAAAATAGACAGCAAGAATTACTGTAGCCGAACAATTTCGATCTAATGGGCTCTGTAGTCGCTTCAGTTGACGCACTAGCCTAAAAAGTAAATTTTGAGCTCGTCAGAGT
>Cbrig.WS247_8:2344365-2351332 Satlength=6968 Nr of Repeats=41 RepeatLength=167 seed=TGACAGATTT  
TGACAGATTTTTGATAGCTCCCACAGAAACCGAGATGTATGGAACAGACGGCCGTCTTCCGTCACACAGAGAAACTTTGAGCTGAATTTGAGGGGTTCTTATGCGAGTTAGCAAAAATACGTCAACTGAAGAAATGTTAACAACACTTGTGCTAAGATTTTATTAGT
>Cbrig.WS247_8:2388851-2389230 Satlength=380 Nr of Repeats=23 RepeatLength=16 seed=AAATTCAGAA  
AAATTCAGAAATTCAG
>Cbrig.WS247_8:2393624-2398586 Satlength=4963 Nr of Repeats=24 RepeatLength=163 seed=TGTGAAAAAT  
TGTGAAAAATGCGGAAAACCTGTTTTGGACCCCCAAAATCGGAATTTTTGCTTCTAACTTTTTTCTGAACGAACGAGTTCACGCAAATCTTTTTGTAAAAGATAAGTCACTATGATTGTTTTGTTCTAAGGTTTGCTTGTTGTGTCTTTTCACAAAACTAGTG
>Cbrig.WS247_8:2409978-2411469 Satlength=1492 Nr of Repeats=88 RepeatLength=16 seed=TTTTAGAATT  
TTTCAGAATTTTAGAA
>Cbrig.WS247_8:2411766-2412084 Satlength=319 Nr of Repeats=19 RepeatLength=16 seed=GATTCTGAGA  
GATTCGGAGATTCTGA
>Cbrig.WS247_8:2414221-2415159 Satlength=939 Nr of Repeats=55 RepeatLength=16 seed=AATTTCTGAA  
AATTTCTGAATTTCTG
>Cbrig.WS247_8:2436910-2437429 Satlength=520 Nr of Repeats=13 RepeatLength=16 seed=TTCTGAATTT  
TTCTAAATTTCTGAAT
>Cbrig.WS247_8:2442558-2443019 Satlength=462 Nr of Repeats=25 RepeatLength=16 seed=AAATTCAGAA  
AAATTCAGAAATTCAG
>Cbrig.WS247_8:2461896-2467985 Satlength=6090 Nr of Repeats=286 RepeatLength=21 seed=TTACGGTAAA  
TTACGGTAAATCAAAATGGAA
>Cbrig.WS247_8:2480551-2482809 Satlength=2259 Nr of Repeats=55 RepeatLength=16 seed=TTCTGAATTT  
TTCTGAATTTCTGAAT
>Cbrig.WS247_8:2481191-2484265 Satlength=3075 Nr of Repeats=56 RepeatLength=17 seed=AAATTTTGAG  
AAATTTTGAGAATTTTC
>Cbrig.WS247_8:2494603-2495399 Satlength=797 Nr of Repeats=43 RepeatLength=16 seed=AAATTCAAAA  
AAATTTAAAAATTCAA
>Cbrig.WS247_8:2503908-2504469 Satlength=562 Nr of Repeats=29 RepeatLength=19 seed=GCTTAGGCTT  
GCTTAGGCTTAGGCTTCCC
>Cbrig.WS247_8:2507676-2507984 Satlength=309 Nr of Repeats=19 RepeatLength=16 seed=TCTGAATTTC  
TCTGAATTTCTGAATT
>Cbrig.WS247_8:2507200-2509616 Satlength=2417 Nr of Repeats=33 RepeatLength=16 seed=AAATTCAGAA  
AAATTCAGAAATTCAG
>Cbrig.WS247_8:2507681-2510415 Satlength=2735 Nr of Repeats=37 RepeatLength=16 seed=ATTTCTGAAT  
ATTTCTGAATTTCTGA
>Cbrig.WS247_8:2516438-2516967 Satlength=530 Nr of Repeats=21 RepeatLength=15 seed=AGAAAATCTT  
AGAAAATCTTCCTAA
>Cbrig.WS247_8:2516446-2522121 Satlength=5676 Nr of Repeats=317 RepeatLength=15 seed=TTCCTAAAGA  
TTCCTAAAGAAAATC
>Cbrig.WS247_8:2522264-2527512 Satlength=5249 Nr of Repeats=34 RepeatLength=154 seed=AACTTGAATA  
AACTTGAATATTTCGGTTTTTTCAAGTTCAGTTATCTCCGTTCCTGTGAGAAACAAAAATGTTTTGTTAACTAATAAAATGCTCCCCTACTGACTTCAACTATTTTACTTTTTGACTATTTATTGATAACTTTCACCAGAATAGGGAATAAATG
>Cbrig.WS247_8:2533049-2538153 Satlength=5105 Nr of Repeats=29 RepeatLength=182 seed=CGGTAATTTT  
CGGTAATTTTGACCTAAAAAACGCTCAAAATGAGGACTATTCTAGACATCGCTCTTCAGTGAATCTTTCAACATGGTGGTGAAAAAGCATCTTTCTAGCACAATTATGACATGCTTAATCTGTTTAAAATATAGTGACACGGCCATTTTTCCGTTGAATACCTGAAAAAATTCACAGAAAAT
>Cbrig.WS247_8:2538946-2542778 Satlength=3833 Nr of Repeats=78 RepeatLength=16 seed=TTCTGAAATT  
TTCTGAATTTCCAGGA
>Cbrig.WS247_8:2543450-2544580 Satlength=1131 Nr of Repeats=69 RepeatLength=16 seed=AATTCAGAAA  
AATTCAGAAGTTCAGA
>Cbrig.WS247_8:2546640-2547220 Satlength=581 Nr of Repeats=19 RepeatLength=16 seed=TCAGAAATTC  
TCTGAAATTCAGAAAA
>Cbrig.WS247_8:2558278-2562866 Satlength=4589 Nr of Repeats=76 RepeatLength=60 seed=CCTCGACAAT  
CCTCGACAATTGCCACCTCGACCGCTGAGACTACTACAGTTCCGACATCTTCAGCTGAGA
>Cbrig.WS247_8:2562976-2567381 Satlength=4406 Nr of Repeats=27 RepeatLength=163 seed=TCCTGCCTTT  
TCCTGCCTTTTCACAAAACTCGTTGGTGATAAATTTGAAAAATCGGTTTTTGAGACTTAAAATCGAGATTTTGGCTTCCAACTTTTTTCTAAATAACCCAATTCACACAAATTATTTTGTAAAATATTAGTCACGATTATAATATTGTTTTAATAGGTGCTTG
>Cbrig.WS247_8:2567630-2570579 Satlength=2950 Nr of Repeats=184 RepeatLength=10 seed=TGGAATTTTC  
TGGAACTTTC
>Cbrig.WS247_8:2572287-2576703 Satlength=4417 Nr of Repeats=54 RepeatLength=58 seed=TTTTTAATTT  
TTTTAAATTTTATGATTTTTAGAAGAGAAATTCAGAAATTTGAAAATTGGAATGCGAT
>Cbrig.WS247_8:2576703-2578481 Satlength=1779 Nr of Repeats=11 RepeatLength=163 seed=TATGATTGTT  
TATGATTGTTTTGTTCTAATATCTGTTTGTTCTGTCTTTTCACAAAACTAGTATGTGAAAAATGCGGAATACCTGTTTTGGACCCCCAAAATCGGAATTTTTGCTTCCAACTTTTTTCTGAGCGAACGAGTTCACGCATATCTTTTTGTAAAATGTTAGTCAC
>Cbrig.WS247_8:2585912-2590289 Satlength=4378 Nr of Repeats=24 RepeatLength=182 seed=TGTCACTATA  
TGTCACTATATTATAACCAGATTAAGCATGTCATAATTGTGCTAGAAAGATGCTTTTTAACCACCATGTTGAAAGATTCACTGAAGAGCGATGTCTAGAATTGTCCTCATTTTGAGCGTTTTTTAGGTCAAAATTACCGATTTTCTGTGAATTTTTTCAAGTATTCAACGGAAAGATGGCCG
>Cbrig.WS247_8:2593901-2594729 Satlength=829 Nr of Repeats=26 RepeatLength=16 seed=GAAATTCTGA  
GAAATTCTGAAATTCT
>Cbrig.WS247_8:2599324-2601470 Satlength=2147 Nr of Repeats=133 RepeatLength=16 seed=TGAATTTCTG  
TGAATTACTGAATTAC
>Cbrig.WS247_8:2609951-2610843 Satlength=893 Nr of Repeats=48 RepeatLength=16 seed=ATTCTGAGAT  
ATTCTGAGATTCTGGG
>Cbrig.WS247_8:2616735-2617799 Satlength=1065 Nr of Repeats=65 RepeatLength=16 seed=AATCCTGGAA  
AATCCTGGAATCCTGG
>Cbrig.WS247_8:2621036-2624954 Satlength=3919 Nr of Repeats=24 RepeatLength=163 seed=ATCGGGTTTT  
ATCGGGTTTTGAGCCCTAAAATCAAGATTTTCGCTTCCAACTTTTTTCTGAATAAGCCAATTCACCCAAATTCTTTTGTAAAATAATAGCCATAATCATAATAATGTTTTAAAATTTTCTTGTCCTGCCTTTTCCCAAAAATCGGATGTGATAAATTCGAAAA
>Cbrig.WS247_8:2632989-2637059 Satlength=4071 Nr of Repeats=17 RepeatLength=146 seed=TCATATTTCC  
TCATATTTCCACCCGTAAGGTTTGGATGCAAACTTCGTTGTTTTTTCTCCGGTATCGGGTTGGAAAAACTATGAGGGGTCTCAATCCTGTGTATAGACTACGAACCTTTGCTGTCGGCGTCTCAGTTGTATTGATCCGGCAGTACT
>Cbrig.WS247_8:2637313-2638419 Satlength=1107 Nr of Repeats=68 RepeatLength=16 seed=ATTCTGAGAT  
ATTCTGAGATTCTGAG
>Cbrig.WS247_8:2645234-2648983 Satlength=3750 Nr of Repeats=30 RepeatLength=127 seed=TCACACCCCA  
TCACACCCCATTTTTCACTTTTTAATTTTTCCCTTTCAATTTTTCATCCTAATTTTTTCAATTTCATTTTTTTGTCCTACATTTTTCATTTCCAAATTTTTGTGCATATTTTTTCATTCCTAACTTT
>Cbrig.WS247_8:2649239-2651462 Satlength=2224 Nr of Repeats=70 RepeatLength=20 seed=TGAGCCTACT  
TGAGCCTACTTTTTGAGGAC
>Cbrig.WS247_8:2653003-2653957 Satlength=955 Nr of Repeats=37 RepeatLength=16 seed=CAGAATCTCA  
CAGAATCTCAGAATCT
>Cbrig.WS247_8:2658611-2660649 Satlength=2039 Nr of Repeats=89 RepeatLength=16 seed=ATTCTGAGAT  
ATTCTGAGATTCTAAG
>Cbrig.WS247_8:2667013-2669916 Satlength=2904 Nr of Repeats=55 RepeatLength=16 seed=TTCTGAATTT  
TTCTGAATTTCTGAAT
>Cbrig.WS247_8:2671697-2672223 Satlength=527 Nr of Repeats=32 RepeatLength=16 seed=GATTCTTAGA  
GATTCTTAGATTCTTA
>Cbrig.WS247_8:2672336-2675855 Satlength=3520 Nr of Repeats=49 RepeatLength=64 seed=AAAATTCCAA  
AAAATTCCAAATTCCAAACTCAATCTCAAAAATTTAGCCATTCTCAGGCGTCATGTGTTCTCTT
>Cbrig.WS247_8:2677228-2678694 Satlength=1467 Nr of Repeats=37 RepeatLength=16 seed=TTCTGAATTT  
TTCTGAATTTCTGAAT
>Cbrig.WS247_8:2683478-2684154 Satlength=677 Nr of Repeats=39 RepeatLength=16 seed=TTTCTGAATT  
TTTCTGAATTTCTGAA
>Cbrig.WS247_8:2685012-2686688 Satlength=1677 Nr of Repeats=14 RepeatLength=16 seed=AAATTCAGAA  
AAATTCAGAAATTCAG
>Cbrig.WS247_8:2688855-2689100 Satlength=246 Nr of Repeats=13 RepeatLength=16 seed=AATTCAGAAA  
AATTTAGAAATTCAGA
>Cbrig.WS247_8:2695870-2697367 Satlength=1498 Nr of Repeats=63 RepeatLength=16 seed=ATCTCAGAAT  
ATCTCAGAATGTTTGA
>Cbrig.WS247_8:2706369-2706883 Satlength=515 Nr of Repeats=32 RepeatLength=16 seed=AAATTCTAAA  
AAATTCTAAAATTTCA
>Cbrig.WS247_8:2708703-2712041 Satlength=3339 Nr of Repeats=102 RepeatLength=30 seed=ACTGGAGCAG  
ACTGGAGCAGCCTCGACTGGTTTCTCTTCC
>Cbrig.WS247_8:2713643-2714267 Satlength=625 Nr of Repeats=38 RepeatLength=16 seed=AAATTCAGAA  
AAATGCAGAAATTCAG
>Cbrig.WS247_8:2718955-2722019 Satlength=3065 Nr of Repeats=19 RepeatLength=255 seed=TTTTTTTGAT  
TTTTTTTGATTTTTTGTCTTAGAAACGTTGTACATTCAATTTCAAGTTACGTCCCAAAATTTCAGGCCCAAATCTCTTATTTGAACAAAGTTATTAAGGATTTTTCTAAGCCTATACTTAAGCCAAAATTCGGTTTTAGGCTTTCGTCCATAACTTCGTATCGAGAAGAGATCTCGATCTGATATCTGAAACAGGTACCTGAAATTGAATGTCAAACGTTTTCTTAACAAAAAATCTCAAAAAATTGACAAACAT
>Cbrig.WS247_8:2727474-2730598 Satlength=3125 Nr of Repeats=20 RepeatLength=16 seed=AAATTCAAAA  
AAATTCAAAAATTCAA
>Cbrig.WS247_8:2727474-2731992 Satlength=4519 Nr of Repeats=59 RepeatLength=16 seed=AAATTCAAAA  
AAATTCAAAAATTCAA
>Cbrig.WS247_8:2737182-2738590 Satlength=1409 Nr of Repeats=49 RepeatLength=21 seed=AAAATCTAGG  
AAAATCTAGGTCACGACCCAA
>Cbrig.WS247_8:2741478-2742677 Satlength=1200 Nr of Repeats=52 RepeatLength=16 seed=AGAAATTCAG  
AGAAATTCAGAAATTC
>Cbrig.WS247_8:2744807-2745169 Satlength=363 Nr of Repeats=21 RepeatLength=16 seed=TCTGAATTTC  
TCTGAATTTCTGAATC
>Cbrig.WS247_8:2743073-2748414 Satlength=5342 Nr of Repeats=28 RepeatLength=163 seed=ATTTTTCGAA  
ATTTTTCGAACTTATCACATACGAGTTTTGTGAAAAGGCAGGACAAGCAATTTTTAAAACAATATTATGACTATGGCTATGATTTTACAAAAGAATTTGGGTGAATTGGCTCATTCAGAAAAAAGTTGGAAGCGAAAATCTTGATTTTAGGGCTCAAAACCCG
>Cbrig.WS247_8:2748568-2749282 Satlength=715 Nr of Repeats=44 RepeatLength=16 seed=GAATTTCTGA  
GAATTTCTGAGTTTCT
>Cbrig.WS247_8:2751808-2754727 Satlength=2920 Nr of Repeats=16 RepeatLength=182 seed=TTGAAAGATT  
TTGAAAGATTCACTGAAGAGCGATGTCTAGAATAGTCCTCATTTTGAGCGTTTTTTAGGTCAAAATTACCGATTTTCTGTGAATTTTTTCAAGTATTCAACGGAAAAATAGCCGTGTCACTCTATTTTAACCAGATTAAACATGTCATAATTGTGCTAGAAAGATGCTTTTTAACCACCATT
>Cbrig.WS247_8:2756286-2756657 Satlength=372 Nr of Repeats=22 RepeatLength=16 seed=TTTGAATTTT  
TTTGAATTTTTGAATT
>Cbrig.WS247_8:2759049-2759734 Satlength=686 Nr of Repeats=25 RepeatLength=26 seed=ATTTTTAGGT  
ATTTTTAGGTCATGACCTAGATTTCG
>Cbrig.WS247_8:2763680-2763940 Satlength=261 Nr of Repeats=11 RepeatLength=21 seed=CTAGATTTTT  
CTAGATTTTTCAGGTCATGAC
>Cbrig.WS247_8:2765107-2766358 Satlength=1252 Nr of Repeats=40 RepeatLength=16 seed=TCTGAAATTC  
TCTGAAATTCTGAAGT
>Cbrig.WS247_8:2767237-2770249 Satlength=3013 Nr of Repeats=18 RepeatLength=163 seed=GATTTTTCGA  
GATTTTTCGAATTTATCACATACGATTTTTGGGAACAGGCAGGACAAGCTTTTTTTAAAACAATATTATGATTATGGCTAATATTTCACATAACAATTTGGGTGAATTGGCTTATTCAAAAAAAAGTTGGATGCGAAAATCTTGATTTTAGGGCTCAAAACCC
>Cbrig.WS247_8:2770365-2773460 Satlength=3096 Nr of Repeats=23 RepeatLength=139 seed=ATTTCTCAAT  
ATTTCTCAATTTCGAACTGATTTTCTATAAAACAGCCCAATTTTTCTGTTCCAAACTTATCCGAAATCCAAATTTCCTGTATATCGTAGCTGATGAGCGGAAATTTGGGCAGAATTGAAAATTAGAAAACTGTGTTGTG
>Cbrig.WS247_8:2773482-2774332 Satlength=851 Nr of Repeats=44 RepeatLength=16 seed=AATTTCTGAA  
AATTTCTGAATTTCTG
>Cbrig.WS247_8:2778148-2779102 Satlength=955 Nr of Repeats=58 RepeatLength=16 seed=AAATTCAGAA  
AAATTCAAAAATTCAG
>Cbrig.WS247_8:2782118-2784859 Satlength=2742 Nr of Repeats=71 RepeatLength=20 seed=TGGAATTTTC  
TGGAATTTTCTAGAATGTTC
>Cbrig.WS247_8:2784981-2787709 Satlength=2729 Nr of Repeats=170 RepeatLength=15 seed=TTCTTTAGGA  
TTCTTTAGGAAAATT
>Cbrig.WS247_8:2788316-2788934 Satlength=619 Nr of Repeats=34 RepeatLength=16 seed=TTCTGAATTT  
TTCTGAATTTCAGATA
>Cbrig.WS247_8:2788316-2789762 Satlength=1447 Nr of Repeats=52 RepeatLength=16 seed=TTCTGAATTT  
TTCTGAATTTCAGATA
>Cbrig.WS247_8:2790255-2790529 Satlength=275 Nr of Repeats=16 RepeatLength=16 seed=AAATTCAGAA  
AAATTCAGAAATTCCA
>Cbrig.WS247_8:2799021-2799847 Satlength=827 Nr of Repeats=41 RepeatLength=16 seed=TCAGAAATTC  
TCAGAAATTCAGAAAT
>Cbrig.WS247_8:2803574-2803954 Satlength=381 Nr of Repeats=10 RepeatLength=12 seed=AGCCTAAGCC  
AGCCTAAGCCTA
>Cbrig.WS247_8:2804773-2807055 Satlength=2283 Nr of Repeats=46 RepeatLength=30 seed=TCTAGAACGT  
TCTAGAACGTCCAGATCTGAAACAGACGGT
>Cbrig.WS247_8:2815274-2815884 Satlength=611 Nr of Repeats=37 RepeatLength=16 seed=TTCTGAATTT  
TTCTGAATTTCTGAAT
>Cbrig.WS247_8:2815274-2817298 Satlength=2025 Nr of Repeats=39 RepeatLength=16 seed=TTCTGAATTT  
TTCTGAATTTCTGAAT
>Cbrig.WS247_8:2823232-2825687 Satlength=2456 Nr of Repeats=116 RepeatLength=21 seed=TTTGTGGCAT  
TTTGTGGCATAAGCTTATCTT
>Cbrig.WS247_8:2825814-2828225 Satlength=2412 Nr of Repeats=30 RepeatLength=80 seed=TGAGAGGATT  
TGAGAGGATTGTTGTGAAAATTAATAAAGAGCCTTTTTTGTTGTTTTGCATCAATTCTCCCCAGAGTTTGAAGGAACCAG
>Cbrig.WS247_8:2833543-2835895 Satlength=2353 Nr of Repeats=29 RepeatLength=81 seed=TGTGAAAATT  
TGTGAAAATTAATAAAGACCCTTTTTCGTTGTTTTTGCATCAATTCTCCCCAGAGTTTGAAGGAACCAGTGAGAGGATTGT
>Cbrig.WS247_8:2842025-2843210 Satlength=1186 Nr of Repeats=34 RepeatLength=16 seed=TTTCTGAATT  
TTTCTGAATTTCTGAA
>Cbrig.WS247_8:2848413-2850686 Satlength=2274 Nr of Repeats=28 RepeatLength=81 seed=TTGAAGGAAC  
TTGAAGGAACCAGTGAGAGGAGTGTTGTGAAAATTAATAAAGACCCTTTTTCGTTGTTTTTGCATCAATTCTCCCCAGAGT
>Cbrig.WS247_8:2850834-2851372 Satlength=539 Nr of Repeats=33 RepeatLength=16 seed=TTCTGAGATT  
TTCTGAGATTCTGAGA
>Cbrig.WS247_8:2858230-2860259 Satlength=2030 Nr of Repeats=25 RepeatLength=81 seed=AACCAGTGAG  
AACCAGTGAGAGGATTGTTGTGAAAATTAATAAAGACCCTTTTTCGTTGTTTTTGCATCAATTCTCCCCAGAGTTTGAAGG
>Cbrig.WS247_8:2865120-2867309 Satlength=2190 Nr of Repeats=27 RepeatLength=81 seed=AACCAGTGAG  
AACCAGTGAGAGGATTGTTGTGAAAATTAATAAAGACCCTTCTTCGTTGTTTTTGCATCAATTCTCCCCAGAGATTGAAGG
>Cbrig.WS247_8:2869759-2871760 Satlength=2002 Nr of Repeats=79 RepeatLength=21 seed=TAGGTCACGA  
TAGGTCACGAACCAAAAAATC
>Cbrig.WS247_8:2872026-2872349 Satlength=324 Nr of Repeats=19 RepeatLength=16 seed=CAGAAATTCA  
CAGAAATTCAGAAATT
>Cbrig.WS247_8:2872360-2872970 Satlength=611 Nr of Repeats=38 RepeatLength=16 seed=ATTCTGAGAT  
ATTCTGAGATTCTGAG
>Cbrig.WS247_8:2872028-2874170 Satlength=2143 Nr of Repeats=44 RepeatLength=16 seed=GAAATTCAGA  
GAAATTCAGAAATTCA
>Cbrig.WS247_8:2874275-2876328 Satlength=2054 Nr of Repeats=14 RepeatLength=146 seed=GAACCTTTGC  
GAACCTTTGCTGTCGGCGTCTCAGTTGTATTGATCCGGCCGTACTTCATATTTCCACCCGTAAGGTTTGGATGCAAATTTCGTTGTTTTTTCTCCGGTATCGGGTTGGAAAAACTATGAGGGGTCTCAATCCTGTGTACAGACTAT
>Cbrig.WS247_8:2876523-2878535 Satlength=2013 Nr of Repeats=22 RepeatLength=54 seed=TGTGCTAGAA  
TGTGCTAGAAAGATGCTTTTTAACCACCATGTTGAAAGATTCACTGAAGTGCGA
>Cbrig.WS247_8:2885499-2887543 Satlength=2045 Nr of Repeats=25 RepeatLength=81 seed=ACTGGTTCCT  
ACTGGTTCCTTCAAACTCTGGGGAGAATTGATGCAAAAACAACGAAAAAGGGTCTTTATTAATTTTCACAACAATCCTCTC
>Cbrig.WS247_8:2887711-2889804 Satlength=2094 Nr of Repeats=65 RepeatLength=21 seed=GACTCGGTCG  
GATTCGGTCGAGGTACTGGTG
>Cbrig.WS247_8:2889911-2890333 Satlength=423 Nr of Repeats=19 RepeatLength=16 seed=TCAGAATTTC  
TCAGAATTTCAGAATT
>Cbrig.WS247_8:2889913-2891985 Satlength=2073 Nr of Repeats=98 RepeatLength=16 seed=AGAATTTCAG  
AGAATTTCAGAATTTC
>Cbrig.WS247_8:2906169-2906347 Satlength=179 Nr of Repeats=12 RepeatLength=14 seed=TATAATATAT  
TATAATATATAATA
>Cbrig.WS247_8:2909227-2911177 Satlength=1951 Nr of Repeats=119 RepeatLength=15 seed=AGAAAATCTT  
AGAAAATCTTCTTAA
>Cbrig.WS247_8:2911492-2913243 Satlength=1752 Nr of Repeats=50 RepeatLength=30 seed=GGTGATAGTT  
GGTGATAGTTAAAGATGGAGTTGGTTCAGA
>Cbrig.WS247_8:2920130-2920711 Satlength=582 Nr of Repeats=34 RepeatLength=16 seed=TGAATTTCTG  
TGAATTTCTGAATTTC
>Cbrig.WS247_8:2935256-2936958 Satlength=1703 Nr of Repeats=21 RepeatLength=81 seed=TGGGGAGAAT  
TGGGGAGAATTGATGCAAAAACAACGAAGAAGGGTCTTTATTAATTTTCACAACAATCCTCTCACTGGTTCCTTCAAACTC
>Cbrig.WS247_9:351050-351345 Satlength=296 Nr of Repeats=19 RepeatLength=15 seed=TCCGGGTGAC  
TCCGGGTGACCTGGA
>Cbrig.WS247_9:436313-437364 Satlength=1052 Nr of Repeats=47 RepeatLength=22 seed=GACCTAGAAA  
GACCTAGAAAGAATAAGATCAT
>Cbrig.WS247_9:505982-506543 Satlength=562 Nr of Repeats=15 RepeatLength=36 seed=TCCTGGTGGT  
TCCTGGTGGTCCTGGTGGTCCGGCTTGTCCGTCGAT
>Cbrig.WS247_9:683129-683436 Satlength=308 Nr of Repeats=14 RepeatLength=15 seed=CTGGATCCGG  
CTGGATCCGGTTGAC
>Cbrig.WS247_9:692253-692559 Satlength=307 Nr of Repeats=15 RepeatLength=16 seed=AATCTCAGAA  
AATCTCAAAATCTCAG
>Cbrig.WS247_9:697262-697731 Satlength=470 Nr of Repeats=20 RepeatLength=16 seed=AATCTCAGAA  
AATCTCAGAACCTCAA
>Cbrig.WS247_9:699718-699933 Satlength=216 Nr of Repeats=13 RepeatLength=16 seed=ATTCTGAGAT  
ATTCTGAGATTCTGAG
>Cbrig.WS247_9:859625-862659 Satlength=3035 Nr of Repeats=45 RepeatLength=45 seed=ATGGAACCTT  
ATGGAACCTTCCACCAGAACCACTGAATCTTCAACCACCACCACT
>Cbrig.WS247_9:879970-881069 Satlength=1100 Nr of Repeats=25 RepeatLength=45 seed=TTCAGTAGTT  
TTCAGTAGTTGTGGTGGAAGGCTCCGTGGTGGTGGTGGTAGGAGC
>Cbrig.WS247_9:963437-963666 Satlength=230 Nr of Repeats=14 RepeatLength=15 seed=CCAGGTCACC  
CCAGGTCACCCGGAT
>Cbrig.WS247_9:1016463-1016899 Satlength=437 Nr of Repeats=18 RepeatLength=16 seed=ATTCTGAGAT  
ATTCTGAGATTCTAAG
>Cbrig.WS247_9:1015490-1019087 Satlength=3598 Nr of Repeats=33 RepeatLength=16 seed=TCAGAATCTC  
TCAGAATCTCAGAATC
>Cbrig.WS247_9:1116175-1116537 Satlength=363 Nr of Repeats=25 RepeatLength=11 seed=AGCCGACCGA  
AGCCGGCCGAC
>Cbrig.WS247_9:1282296-1282591 Satlength=296 Nr of Repeats=19 RepeatLength=15 seed=AGGTCACCCG  
AGGTCACCCGGATCC
>Cbrig.WS247_9:1296279-1296843 Satlength=565 Nr of Repeats=31 RepeatLength=16 seed=GAGATTCTGA  
GAGATTCTAAGATTCT
>Cbrig.WS247_9:1314093-1316823 Satlength=2731 Nr of Repeats=132 RepeatLength=16 seed=TTCTGAGATT  
TTCTGAGATTCTGAGA
>Cbrig.WS247_9:1348070-1353618 Satlength=5549 Nr of Repeats=110 RepeatLength=60 seed=ACGGAGCCAT  
ACGGAACCATGTCTGAATTCCACGTCTTCCGAAACTACCACAGAACCCTGTGAGACCACG
>Cbrig.WS247_9:1626618-1628106 Satlength=1489 Nr of Repeats=13 RepeatLength=12 seed=GGAAACGGAA  
GAAAACGGAAAC
>Cbrig.WS247_9:1669496-1671375 Satlength=1880 Nr of Repeats=14 RepeatLength=56 seed=TTCTAGGCCA  
TTCTAGGCCACCGTAGTCGATGGTCCAGAAATTGTCAGAAATTCACATGGTGGGAT
>Cbrig.WS247_9:1708948-1709650 Satlength=703 Nr of Repeats=36 RepeatLength=14 seed=GGGTCATGGG  
GGGTCATGGGATCC
>Cbrig.WS247_9:1710320-1711061 Satlength=742 Nr of Repeats=37 RepeatLength=10 seed=GAAAATTCCA  
GAAAATTCTA
>Cbrig.WS247_9:1720774-1720924 Satlength=151 Nr of Repeats=10 RepeatLength=14 seed=GACCCAGGAC  
GACCCAGGACCCAG
>Cbrig.WS247_9:1741201-1743174 Satlength=1974 Nr of Repeats=10 RepeatLength=16 seed=AAATTCAGAA  
AAATTCAGAAATTCAG
>Cbrig.WS247_9:1788681-1788930 Satlength=250 Nr of Repeats=12 RepeatLength=16 seed=GAATCTCAGA  
GAATCTCAGAATCTCA
>Cbrig.WS247_9:1795127-1795536 Satlength=410 Nr of Repeats=24 RepeatLength=14 seed=TTCCGGATTC  
TTCCGGATTCCGGA
>Cbrig.WS247_9:1797643-1797853 Satlength=211 Nr of Repeats=10 RepeatLength=16 seed=AATCTCAGAA  
AATCTCAAAATCTCAG
>Cbrig.WS247_9:1801498-1801907 Satlength=410 Nr of Repeats=24 RepeatLength=14 seed=TTCCGGATTC  
TTCCGGATTCCGGA
>Cbrig.WS247_9:1804014-1804224 Satlength=211 Nr of Repeats=10 RepeatLength=16 seed=AATCTCAGAA  
AATCTCAAAATCTCAG
>Cbrig.WS247_9:1813665-1813885 Satlength=221 Nr of Repeats=18 RepeatLength=12 seed=GCTCCAGCTC  
GATCCAGCTCCA
>Cbrig.WS247_9:1871509-1871782 Satlength=274 Nr of Repeats=18 RepeatLength=12 seed=GGCCCAGGCC  
GGCCCAGGCCCA
>Cbrig.WS247_9:1902935-1904155 Satlength=1221 Nr of Repeats=57 RepeatLength=16 seed=TGAGATTCTG  
TAAGATTCTGCGATTT
>Cbrig.WS247_9:1919310-1919725 Satlength=416 Nr of Repeats=23 RepeatLength=16 seed=GAATTTCTGA  
GAATTTCGGAATTTCT
>Cbrig.WS247_9:1920171-1920479 Satlength=309 Nr of Repeats=19 RepeatLength=10 seed=AAATTCCAGA  
AAATTCCAGA
>Cbrig.WS247_9:1921331-1921502 Satlength=172 Nr of Repeats=10 RepeatLength=14 seed=GATTCCGGAT  
GATTCCGGATTCCG
>Cbrig.WS247_9:1946595-1947047 Satlength=453 Nr of Repeats=14 RepeatLength=14 seed=CTTCCGACTT  
CTTCCGACTTCCGA
>Cbrig.WS247_9:1979661-1981246 Satlength=1586 Nr of Repeats=11 RepeatLength=12 seed=TTCCGTTTCC  
TTACGTTTCCGT
>Cbrig.WS247_9:1994803-1996388 Satlength=1586 Nr of Repeats=25 RepeatLength=63 seed=CTGGACGCTT  
CTGGACGCTTCTTCTCCTCCTCAGCTCCTTGGGTTCCCTTTGGCCGATCCTCAGCAGCTCTAG
>Cbrig.WS247_9:2028854-2029192 Satlength=339 Nr of Repeats=20 RepeatLength=16 seed=TTCTGAGATT  
TTCTGAGATTCTGAGA
>Cbrig.WS247_9:2030414-2030764 Satlength=351 Nr of Repeats=12 RepeatLength=20 seed=GTCTATTAGA  
GTCTATTAGAAGAGATGCAG
>Cbrig.WS247_9:2033600-2035560 Satlength=1961 Nr of Repeats=92 RepeatLength=16 seed=AGAAATTCAG  
AGAAATTCAGAAATTC
>Cbrig.WS247_9:2035574-2035824 Satlength=251 Nr of Repeats=14 RepeatLength=16 seed=TTCTGAGATT  
TTCTGAGATTCTGGAA
>Cbrig.WS247_9:2058404-2058806 Satlength=403 Nr of Repeats=21 RepeatLength=16 seed=AGATTCTGAG  
AGATTCTGAGATTATG
>Cbrig.WS247_9:2073771-2074481 Satlength=711 Nr of Repeats=22 RepeatLength=16 seed=ATTCTGAGAT  
ATTCTGAGATTCTGAG
>Cbrig.WS247_9:2085935-2088212 Satlength=2278 Nr of Repeats=51 RepeatLength=16 seed=ATCTCAGAAT  
ATCTCAGAATCTCAGA
>Cbrig.WS247_9:2089332-2090194 Satlength=863 Nr of Repeats=16 RepeatLength=35 seed=TGGCCTAGAA  
TGGCCTAGAAAACCAAATATTGCAATTCTCAGCCA
>Cbrig.WS247_9:2142201-2142563 Satlength=363 Nr of Repeats=22 RepeatLength=16 seed=GGGCTTCCGG  
GGGCTTCCGGGCTTCC
>Cbrig.WS247_9:2181910-2182562 Satlength=653 Nr of Repeats=36 RepeatLength=16 seed=TTCTGAGATT  
TTCTGTGATTCTGAGA
>Cbrig.WS247_9:2207775-2208034 Satlength=260 Nr of Repeats=15 RepeatLength=16 seed=AGGAATCCAG  
AGGAATCCAGAAATCC
>Cbrig.WS247_9:2214607-2214797 Satlength=191 Nr of Repeats=15 RepeatLength=12 seed=GCCCTAGCCC  
GCCCTAGCCCTA
>Cbrig.WS247_9:2215905-2216156 Satlength=252 Nr of Repeats=17 RepeatLength=14 seed=CTGGGTCCTG  
CTGGGTCCTGGGTC
>Cbrig.WS247_9:2228123-2230288 Satlength=2166 Nr of Repeats=46 RepeatLength=16 seed=TTCAGAAATT  
TTCAGAAATTTAGAAA
>Cbrig.WS247_9:2233626-2234876 Satlength=1251 Nr of Repeats=16 RepeatLength=14 seed=GAATCCAGAA  
GAATCCAGAATCCA
>Cbrig.WS247_9:2234936-2236931 Satlength=1996 Nr of Repeats=45 RepeatLength=16 seed=AATCTCAGAA  
AATCTCAGAATCTCAG
>Cbrig.WS247_9:2314411-2314597 Satlength=187 Nr of Repeats=11 RepeatLength=16 seed=TGGATCCTAG  
TGGATCCTAGATCCTA
>Cbrig.WS247_9:2315414-2316073 Satlength=660 Nr of Repeats=17 RepeatLength=16 seed=TAGGGTTCTA  
TAGGGTTCTAGGGTTC
>Cbrig.WS247_9:2321709-2323451 Satlength=1743 Nr of Repeats=95 RepeatLength=16 seed=AATCTCAGAA  
AATTTCAGAATTTCAG
>Cbrig.WS247_9:2324292-2324972 Satlength=681 Nr of Repeats=36 RepeatLength=16 seed=TTCTGAGATT  
TTCTGAGATTCTGAGA
>Cbrig.WS247_9:2339960-2340166 Satlength=207 Nr of Repeats=14 RepeatLength=14 seed=CCCAGGACCC  
CCCAGGACCCAGGA
>Cbrig.WS247_9:2348285-2349705 Satlength=1421 Nr of Repeats=30 RepeatLength=10 seed=TTCTAGATCC  
TTCTAGACCT
>Cbrig.WS247_9:2354772-2355032 Satlength=261 Nr of Repeats=11 RepeatLength=16 seed=CTAGATCCTA  
CAAGATCCTATGGATC
>Cbrig.WS247_9:2364321-2364747 Satlength=427 Nr of Repeats=25 RepeatLength=16 seed=TCGCGGTTCT  
TCGTGGTTCTAAAACG
>Cbrig.WS247_9:2369958-2370484 Satlength=527 Nr of Repeats=18 RepeatLength=24 seed=TCCTCCTTGT  
TCCTCCTTGGGATGTTCCTCCGAA
>Cbrig.WS247_9:2373336-2375250 Satlength=1915 Nr of Repeats=13 RepeatLength=11 seed=CACGGACGGA  
CACGGACGGAC
>Cbrig.WS247_9:2440973-2443115 Satlength=2143 Nr of Repeats=82 RepeatLength=16 seed=AGAACCGCGA  
AGAACCGCGACATTTT
>Cbrig.WS247_9:2456060-2456470 Satlength=411 Nr of Repeats=25 RepeatLength=16 seed=ATTCTGAGAT  
ATTCTAAGATTCTGAG
>Cbrig.WS247_9:2467664-2471541 Satlength=3878 Nr of Repeats=40 RepeatLength=16 seed=AATCTCAGAA  
AATCCAGAAAACTAGG
>Cbrig.WS247_9:2469621-2471663 Satlength=2043 Nr of Repeats=34 RepeatLength=16 seed=TCTCAGAATC  
TCTCAGAATTTCAGTA
>Cbrig.WS247_9:2474813-2475571 Satlength=759 Nr of Repeats=23 RepeatLength=16 seed=AAATTCTAAA  
AAATTCTAAAATTCTA
>Cbrig.WS247_9:2474756-2477848 Satlength=3093 Nr of Repeats=25 RepeatLength=16 seed=GAGATTCTGA  
GAGATTCCGAGATTCC
>Cbrig.WS247_9:2478271-2478448 Satlength=178 Nr of Repeats=10 RepeatLength=16 seed=ATCTCAGAAT  
ATCTCAGAATCTCAGG
>Cbrig.WS247_9:2479350-2479552 Satlength=203 Nr of Repeats=11 RepeatLength=16 seed=TTCAGAAATT  
TTCAGAAATTCAGAAA
>Cbrig.WS247_9:2500000-2500458 Satlength=459 Nr of Repeats=23 RepeatLength=16 seed=TAAAATGTCG  
TAAACTGTCGCGGTTC
>Cbrig.WS247_9:2516318-2516648 Satlength=331 Nr of Repeats=18 RepeatLength=16 seed=GAGATTCTGA  
GAGATTCTGAGATTCG
>Cbrig.WS247_9:2520982-2522035 Satlength=1054 Nr of Repeats=44 RepeatLength=16 seed=AATCTCAGAA  
AATCTCGGAATCTCAG
>Cbrig.WS247_9:2520990-2526327 Satlength=5338 Nr of Repeats=83 RepeatLength=16 seed=AATTTCAGAA  
AATCTCAGAATCTCAG
>Cbrig.WS247_9:2527092-2527726 Satlength=635 Nr of Repeats=33 RepeatLength=16 seed=TTCTGAGATT  
TTCTGAGATTCTGAGA
>Cbrig.WS247_9:2530646-2530861 Satlength=216 Nr of Repeats=10 RepeatLength=16 seed=AATCTCAGAA  
AATTTCAGAATTTCAG
>Cbrig.WS247_9:2531699-2533093 Satlength=1395 Nr of Repeats=83 RepeatLength=16 seed=CTGAGATTCT  
CTGAGATTCTGAGATT
>Cbrig.WS247_9:2535469-2538019 Satlength=2551 Nr of Repeats=68 RepeatLength=16 seed=AAATTCAGAA  
AATTTCAGAATTTCAG
>Cbrig.WS247_9:2536924-2539415 Satlength=2492 Nr of Repeats=66 RepeatLength=16 seed=TCTGAATTTC  
TCTGAAATTCAAAAAT
>Cbrig.WS247_9:2540269-2540542 Satlength=274 Nr of Repeats=15 RepeatLength=16 seed=GATTCTGAGA  
GATTCTGGAATTCTGA
>Cbrig.WS247_9:2573893-2581078 Satlength=7186 Nr of Repeats=127 RepeatLength=16 seed=TCAGAATCTC  
TCAGAATCTCAGAATC
>Cbrig.WS247_9:2573893-2582838 Satlength=8946 Nr of Repeats=154 RepeatLength=16 seed=TCAGAATCTC  
TCAGAATCTCAGAATC
>Cbrig.WS247_9:2614137-2616875 Satlength=2739 Nr of Repeats=65 RepeatLength=16 seed=GAATCTCAGA  
GAATCTCAAAATCTCC
>Cbrig.WS247_9:2668679-2669678 Satlength=1000 Nr of Repeats=59 RepeatLength=16 seed=AGAACCGCGA  
AGAACCGCGACATTTT
>Cbrig.WS247_9:2713500-2714460 Satlength=961 Nr of Repeats=10 RepeatLength=41 seed=CGGAAAATCG  
CGGAAAATCGAGTTCTCGAATTTTTTCTCGACTTTTTTTTC
>Cbrig.WS247_9:2722627-2724011 Satlength=1385 Nr of Repeats=60 RepeatLength=16 seed=TTCTGAGATT  
TTCTGAGATTCTGAGA
>Cbrig.WS247_9:2724455-2724632 Satlength=178 Nr of Repeats=10 RepeatLength=16 seed=ATCTCAGAAT  
ATCTCAGAATCTCAGG
>Cbrig.WS247_9:2725534-2726753 Satlength=1220 Nr of Repeats=53 RepeatLength=16 seed=TTCAGAAATT  
TTCAGAAATTCGGAAA
>Cbrig.WS247_9:2735648-2736985 Satlength=1338 Nr of Repeats=30 RepeatLength=16 seed=GAGATTCTGA  
GAGATTCTGAGGTTCT
>Cbrig.WS247_9:2742865-2743395 Satlength=531 Nr of Repeats=26 RepeatLength=16 seed=ATTCTGAGAT  
ATCCTGAGATTCTAAA
>Cbrig.WS247_9:2748356-2749311 Satlength=956 Nr of Repeats=59 RepeatLength=16 seed=GATTCTTAGA  
GATTCTTAGATTCTTA
>Cbrig.WS247_9:2752959-2755048 Satlength=2090 Nr of Repeats=22 RepeatLength=16 seed=TTCCTGGATT  
TTCCTGGTTTCCTGGA
>Cbrig.WS247_9:2752959-2755539 Satlength=2581 Nr of Repeats=47 RepeatLength=16 seed=TTCCTGGATT  
TTCCTGGTTTCCTGGA
>Cbrig.WS247_9:2788642-2789166 Satlength=525 Nr of Repeats=29 RepeatLength=16 seed=AGAATCTCAG  
AGAATCTCAGAACCTC
>Cbrig.WS247_9:2797504-2798548 Satlength=1045 Nr of Repeats=63 RepeatLength=16 seed=ATCTCAGAAT  
ATCTCAGAATCTCAGA
>Cbrig.WS247_9:2800202-2802166 Satlength=1965 Nr of Repeats=85 RepeatLength=16 seed=TCTGAGATTC  
TCGGAGATTCTGAGAT
>Cbrig.WS247_9:2819370-2819600 Satlength=231 Nr of Repeats=14 RepeatLength=10 seed=CTTCAGAATC  
CTTCAGAATC
>Cbrig.WS247_9:2822504-2822734 Satlength=231 Nr of Repeats=14 RepeatLength=10 seed=CTTCAGAATC  
CTTCAGAATC
>Cbrig.WS247_9:2830864-2831172 Satlength=309 Nr of Repeats=11 RepeatLength=16 seed=TTTCAGAATT  
TTTCAGACTTTCAGAC
>Cbrig.WS247_9:2837797-2838683 Satlength=887 Nr of Repeats=43 RepeatLength=16 seed=CTGAGATTCT  
CTGAGATTCTGAGATT
>Cbrig.WS247_9:2844410-2845296 Satlength=887 Nr of Repeats=43 RepeatLength=16 seed=CTGAGATTCT  
CTGAGATTCTGAGATT
>Cbrig.WS247_9:2850758-2853693 Satlength=2936 Nr of Repeats=85 RepeatLength=16 seed=CAGAATCTCA  
CAGAATCTCAGAATCT
>Cbrig.WS247_9:2863572-2863958 Satlength=387 Nr of Repeats=17 RepeatLength=16 seed=ATTCTGAAAT  
ATTCTGAGATTCTGAG
>Cbrig.WS247_9:2876222-2877461 Satlength=1240 Nr of Repeats=75 RepeatLength=16 seed=ATTCAGAAAT  
ATTCAGAAATTCAGAA
>Cbrig.WS247_9:2880077-2880697 Satlength=621 Nr of Repeats=36 RepeatLength=16 seed=AAATTCAGAA  
AAATTCAGAAATTCAG
>Cbrig.WS247_9:2937825-2938299 Satlength=475 Nr of Repeats=29 RepeatLength=16 seed=CTGAGATTCT  
CTGAGATTCTGAGATT
>Cbrig.WS247_9:2949165-2950307 Satlength=1143 Nr of Repeats=39 RepeatLength=16 seed=TCTGAAATTC  
TCTGAAATTTTGAAAT
>Cbrig.WS247_9:2950753-2953057 Satlength=2305 Nr of Repeats=91 RepeatLength=16 seed=CGGTTCTAAA  
CGGTTCTAAAACGTCG
>Cbrig.WS247_9:2965285-2971004 Satlength=5720 Nr of Repeats=89 RepeatLength=16 seed=TTCTGAAATT  
TTCTGAATTTCCAGGA
>Cbrig.WS247_9:3032236-3032547 Satlength=312 Nr of Repeats=21 RepeatLength=14 seed=AATCCAGAAT  
AATCCAGAATCCGG
>Cbrig.WS247_9:3034358-3034568 Satlength=211 Nr of Repeats=12 RepeatLength=16 seed=GAATTTCTGA  
GAATTTCTGAATTTCT
>Cbrig.WS247_9:3048251-3049691 Satlength=1441 Nr of Repeats=19 RepeatLength=16 seed=TTCTGAATTT  
TTCTGAATTTCTGAAT
>Cbrig.WS247_9:3068689-3069051 Satlength=363 Nr of Repeats=22 RepeatLength=16 seed=CTGAGATTCT  
CTGAGATTCTGAGATT
>Cbrig.WS247_9:3072408-3073032 Satlength=625 Nr of Repeats=38 RepeatLength=16 seed=AAATTCAGAA  
AAATGCAGAAATTCAG
>Cbrig.WS247_9:3102590-3104671 Satlength=2082 Nr of Repeats=17 RepeatLength=16 seed=AATTCAGAAA  
AATTCAGAAATTCAGA
>Cbrig.WS247_9:3138916-3141411 Satlength=2496 Nr of Repeats=25 RepeatLength=14 seed=TCTGGATTCT  
TCTGGATTCTGGAT
>Cbrig.WS247_9:3143515-3144459 Satlength=945 Nr of Repeats=14 RepeatLength=16 seed=ATCCTGAGAT  
ATCCTGAAATCCTGAG
>Cbrig.WS247_9:3145195-3145853 Satlength=659 Nr of Repeats=41 RepeatLength=16 seed=AATCTAAGAA  
AATCTAAGAATCTAAG
>Cbrig.WS247_9:3183242-3186229 Satlength=2988 Nr of Repeats=77 RepeatLength=16 seed=ATTCTGAGAT  
ATTCTGAGATTCTGAG
>Cbrig.WS247_9:3199526-3200724 Satlength=1199 Nr of Repeats=29 RepeatLength=16 seed=AACCCATGAA  
AACCCATGAACCCATG
>Cbrig.WS247_9:3201826-3202857 Satlength=1032 Nr of Repeats=29 RepeatLength=16 seed=GGGTTCATGG  
GGGTTCATGGGTTCAT
>Cbrig.WS247_9:3205960-3206258 Satlength=299 Nr of Repeats=17 RepeatLength=16 seed=TTCATGGGTT  
TTAATGGGTTAATGTT
>Cbrig.WS247_9:3226883-3229432 Satlength=2550 Nr of Repeats=64 RepeatLength=21 seed=CAGCTCCGAT  
CAGCTCCGATTCCACCATCAC
>Cbrig.WS247_9:3233416-3234070 Satlength=655 Nr of Repeats=16 RepeatLength=16 seed=AATCTCAGAA  
AATCTCAGAACCATAG
>Cbrig.WS247_9:3245116-3245463 Satlength=348 Nr of Repeats=15 RepeatLength=16 seed=GATTCTGAGA  
GATTCTGAGATTCTGA
>Cbrig.WS247_9:3246939-3248669 Satlength=1731 Nr of Repeats=32 RepeatLength=16 seed=GAATCTCAGA  
GAATATCAGAATCTCA
>Cbrig.WS247_9:3272440-3273690 Satlength=1251 Nr of Repeats=73 RepeatLength=16 seed=TTTCTGAATT  
TGTCTGAATTTCTAAA
>Cbrig.WS247_9:3313969-3314264 Satlength=296 Nr of Repeats=17 RepeatLength=16 seed=TGGGTTCATG  
TGGGATCATGGGTTCA
>Cbrig.WS247_9:3325653-3326199 Satlength=547 Nr of Repeats=34 RepeatLength=16 seed=AAATTCAGAA  
AAATTCAGAAATTCAG
>Cbrig.WS247_9:3365199-3366141 Satlength=943 Nr of Repeats=50 RepeatLength=16 seed=ATTCTGAGAT  
ATTCTGAGATTCTGAG
>Cbrig.WS247_9:3369846-3370328 Satlength=483 Nr of Repeats=29 RepeatLength=16 seed=ATCTCAGAAT  
ATCTCAGAATTTCAGA
>Cbrig.WS247_9:3418449-3418954 Satlength=506 Nr of Repeats=15 RepeatLength=26 seed=ACCTAATTTT  
ACCTAATTTTACAAAATCGAGGTCCG
>Cbrig.WS247_9:3420625-3420843 Satlength=219 Nr of Repeats=13 RepeatLength=16 seed=TGATCCTCTG  
TGGTCCTCTGGTCCAC
>Cbrig.WS247_9:3431303-3431488 Satlength=186 Nr of Repeats=13 RepeatLength=14 seed=CCTGGGTCCT  
CCTGGGTCCTGGGT
>Cbrig.WS247_9:3442389-3444446 Satlength=2058 Nr of Repeats=111 RepeatLength=16 seed=GAGATTCTGA  
GAGATACTGAGATTCT
>Cbrig.WS247_9:3453791-3455779 Satlength=1989 Nr of Repeats=21 RepeatLength=16 seed=ATTCTGAGAT  
ATTCTGAGATCCTGAG
>Cbrig.WS247_9:3473590-3474032 Satlength=443 Nr of Repeats=27 RepeatLength=16 seed=AGAATCTCAG  
AGAATCTCAGAATCTC
>Cbrig.WS247_9:3483139-3483461 Satlength=323 Nr of Repeats=20 RepeatLength=16 seed=TTCTGAATTT  
TTCTGAATTTCTGAAT
>Cbrig.WS247_9:3530677-3535957 Satlength=5281 Nr of Repeats=88 RepeatLength=16 seed=TCAGAATCTC  
TCAGAATCTCAGAATC
>Cbrig.WS247_9:3539710-3542320 Satlength=2611 Nr of Repeats=61 RepeatLength=16 seed=TCAGAATCTC  
TCAGAATTTCAGAATT
>Cbrig.WS247_9:3547830-3548718 Satlength=889 Nr of Repeats=34 RepeatLength=16 seed=GAGATTCTGA  
GAGATTCCGAGATTCC
>Cbrig.WS247_9:3615385-3616723 Satlength=1339 Nr of Repeats=48 RepeatLength=20 seed=AGAATGTTCT  
AGAATGTTCTGGAAATTCCT
>Cbrig.WS247_9:3707592-3710120 Satlength=2529 Nr of Repeats=31 RepeatLength=81 seed=AAACAACGAA  
AAACAACGAAAAAGGCTCTTTATTAATTTTCACAACAATCCTCTCACTGGTTCCTTCAAACTCTGGGGAGAATTAATGCAA
>Cbrig.WS247_9:3765755-3766155 Satlength=401 Nr of Repeats=15 RepeatLength=21 seed=CCTAGAAAAA  
CCAGAAAAAATTAGGTCGCGG
>Cbrig.WS247_9:3787850-3788221 Satlength=372 Nr of Repeats=10 RepeatLength=14 seed=TTCCTTATTC  
TTCCTTATTCCTTA
>Cbrig.WS247_9:3830469-3832770 Satlength=2302 Nr of Repeats=65 RepeatLength=20 seed=AATTTTCTAG  
AATTTTCTGGAACTTTCTGG
>Cbrig.WS247_9:3835502-3836201 Satlength=700 Nr of Repeats=31 RepeatLength=16 seed=AAATTCTGAA  
AAATTCTGAAATTCTG
>Cbrig.WS247_9:3837249-3839568 Satlength=2320 Nr of Repeats=28 RepeatLength=21 seed=TTTTTCTAGG  
TTTTTCTAGGTTATGACATAA
>Cbrig.WS247_9:3853049-3853922 Satlength=874 Nr of Repeats=40 RepeatLength=16 seed=ATCTCAGAAT  
ATCTCAGAATCTCAGA
>Cbrig.WS247_9:3872949-3873514 Satlength=566 Nr of Repeats=20 RepeatLength=18 seed=AAAATTCCGA  
AAAATTCCGTAAATTTTG
>Cbrig.WS247_9:3909030-3909390 Satlength=361 Nr of Repeats=17 RepeatLength=16 seed=TTCTGAGATT  
TTCTGAGGTTCTGAGA
>Cbrig.WS247_9:3909437-3910736 Satlength=1300 Nr of Repeats=16 RepeatLength=16 seed=CTCAGAATCT  
CTCAGAATTTCAGAAA
>Cbrig.WS247_9:3917173-3917525 Satlength=353 Nr of Repeats=24 RepeatLength=14 seed=AGCTCTGGAG  
AGCTCTGGAGCTGG
>Cbrig.WS247_9:3917919-3918417 Satlength=499 Nr of Repeats=30 RepeatLength=16 seed=TCAGAATTTC  
TCAGAATCTCAGAATT
>Cbrig.WS247_9:3917925-3918874 Satlength=950 Nr of Repeats=31 RepeatLength=16 seed=TTTCAGAATT  
TCTCAGAATTTCAGAA
>Cbrig.WS247_9:3925913-3927411 Satlength=1499 Nr of Repeats=40 RepeatLength=16 seed=GAGATTCTGA  
GAAATTCTGAAATTCT
>Cbrig.WS247_9:3928516-3928904 Satlength=389 Nr of Repeats=18 RepeatLength=16 seed=AATCTCAGAA  
AATCTCAGAATCTCAG
>Cbrig.WS247_9:3929927-3931916 Satlength=1990 Nr of Repeats=24 RepeatLength=16 seed=TTCTGAGATT  
TCCTGAGATTCTGAGA
>Cbrig.WS247_9:3962351-3962644 Satlength=294 Nr of Repeats=11 RepeatLength=24 seed=AATTCCCGCC  
AATTCCCGCCTAAATATTTTTTTG
>Cbrig.WS247_9:4257674-4257894 Satlength=221 Nr of Repeats=15 RepeatLength=14 seed=ACCCAGGACC  
ACCCAGGACCCAGG
>Cbrig.WS247_9:4425156-4425988 Satlength=833 Nr of Repeats=40 RepeatLength=16 seed=AGAATCTCAG  
AGAATCTCAGAATCTC
>Cbrig.WS247_9:4462792-4464698 Satlength=1907 Nr of Repeats=16 RepeatLength=119 seed=AAATTATTTT  
AAATTATTTTCACGTCTTCATTTTTAAGTTTTTTGTGAATATCTAGGTCAAAAATTGAAATTCTGGATTTTTAAAAACACGTTCGGAATGCACTATTTTTTCTGAATCCATTAATATAA
>Cbrig.WS247_9:4497267-4497674 Satlength=408 Nr of Repeats=18 RepeatLength=10 seed=TTCTGGAATT  
TTCTGGAAGT
>Cbrig.WS247_9:4513543-4513901 Satlength=359 Nr of Repeats=13 RepeatLength=16 seed=TCAGAATCTC  
TCAGAATTTCAGAATC
>Cbrig.WS247_9:4569571-4569877 Satlength=307 Nr of Repeats=18 RepeatLength=16 seed=TGAGATTCTG  
TGAGATTTTGAGATTC
>Cbrig.WS247_9:4569785-4570355 Satlength=571 Nr of Repeats=31 RepeatLength=16 seed=TCTGAAATTC  
TCTGAGATTCTGAGAT
>Cbrig.WS247_9:4576911-4577159 Satlength=249 Nr of Repeats=22 RepeatLength=10 seed=GTGTGTGGGT  
GTGTGTGGGT
>Cbrig.WS247_9:4585019-4585269 Satlength=251 Nr of Repeats=15 RepeatLength=16 seed=GAATCTCAGA  
GAATCTCAGAATCTCA
>Cbrig.WS247_9:4696204-4696454 Satlength=251 Nr of Repeats=15 RepeatLength=16 seed=CTGAGATTCT  
CTGAGATTCTGAGATT
>Cbrig.WS247_9:4697662-4698096 Satlength=435 Nr of Repeats=24 RepeatLength=16 seed=GAATCTCAGA  
GAATCTCAGAATTTCA
>Cbrig.WS247_9:4712777-4712969 Satlength=193 Nr of Repeats=10 RepeatLength=18 seed=TAGAGGTCCC  
TAGAGGTCCCAAAAAAAT
>Cbrig.WS247_9:4748484-4749290 Satlength=807 Nr of Repeats=25 RepeatLength=16 seed=TGAGATTCTG  
TGAGATTCTGAGATTC
>Cbrig.WS247_9:4793608-4793906 Satlength=299 Nr of Repeats=18 RepeatLength=16 seed=TTCTAAAATT  
TTCTAAAATTCTAAAA
>Cbrig.WS247_9:4877653-4877959 Satlength=307 Nr of Repeats=19 RepeatLength=16 seed=AGAATCTCAG  
AGAACCTCAGAATCTC
>Cbrig.WS247_9:4880561-4883379 Satlength=2819 Nr of Repeats=24 RepeatLength=16 seed=AAATTCAGAA  
AAATTCGGAAATCGGA
>Cbrig.WS247_9:4884144-4885660 Satlength=1517 Nr of Repeats=37 RepeatLength=16 seed=ATTTCTGAAT  
ATTTCTGAATTTCTGA
>Cbrig.WS247_9:4910544-4911041 Satlength=498 Nr of Repeats=27 RepeatLength=10 seed=AAAATTCCAG  
AAAATTCCAG
>Cbrig.WS247_9:4941447-4942393 Satlength=947 Nr of Repeats=45 RepeatLength=16 seed=GGTCCCTGGG  
GGTCCTTGGGTCCCTG
>Cbrig.WS247_9:4953744-4955542 Satlength=1799 Nr of Repeats=36 RepeatLength=16 seed=TTCTGAATTT  
TTTGAATTTCAGAACC
>Cbrig.WS247_9:4958059-4958269 Satlength=211 Nr of Repeats=10 RepeatLength=16 seed=TCAGAATCTC  
TCAGAATCTCAGAATC
>Cbrig.WS247_9:4958222-4960713 Satlength=2492 Nr of Repeats=23 RepeatLength=16 seed=GAATTTCAGA  
GACTTTCAGAATCTCA
>Cbrig.WS247_9:4963425-4964271 Satlength=847 Nr of Repeats=28 RepeatLength=16 seed=TGAGATTCTG  
TGAGATTCTGAGATTC
>Cbrig.WS247_9:4982250-4983898 Satlength=1649 Nr of Repeats=89 RepeatLength=16 seed=AGATTCTGAG  
AGATTCTCAGACTCTG
>Cbrig.WS247_9:5007947-5009060 Satlength=1114 Nr of Repeats=14 RepeatLength=14 seed=GGAATAAGGA  
GGAATAAGGAATAA
>Cbrig.WS247_9:5034038-5036300 Satlength=2263 Nr of Repeats=28 RepeatLength=16 seed=TTCTGAAATT  
TTCTGAGATTCTGAAA
>Cbrig.WS247_9:5042116-5042310 Satlength=195 Nr of Repeats=12 RepeatLength=16 seed=AAATTCAGAA  
AAATTCAGAAATTCAG
>Cbrig.WS247_9:5048424-5048602 Satlength=179 Nr of Repeats=12 RepeatLength=14 seed=CCCAGGACCC  
CCCAGGACCCAGGA
>Cbrig.WS247_9:5082638-5084914 Satlength=2277 Nr of Repeats=30 RepeatLength=16 seed=TTCTGAGATT  
TTTGAGATTTTGAGAT
>Cbrig.WS247_9:5089657-5089852 Satlength=196 Nr of Repeats=12 RepeatLength=16 seed=TTCCGGGCTT  
TTCCGGGCTTCCGGGC
>Cbrig.WS247_9:5092791-5094735 Satlength=1945 Nr of Repeats=76 RepeatLength=16 seed=GGGCTTCCGG  
GGGCTTCTGGGCTTCC
>Cbrig.WS247_9:5122894-5123343 Satlength=450 Nr of Repeats=28 RepeatLength=16 seed=AAATTCAGAA  
AAATTCAAAAATTCAG
>Cbrig.WS247_9:5124303-5124577 Satlength=275 Nr of Repeats=15 RepeatLength=16 seed=GAGATTCTGA  
GAGATTCTGAAATTCT
>Cbrig.WS247_9:5133998-5135759 Satlength=1762 Nr of Repeats=52 RepeatLength=16 seed=TCAGAAATTC  
TCAGAAATTCAGAAAT
>Cbrig.WS247_9:5147760-5148410 Satlength=651 Nr of Repeats=37 RepeatLength=16 seed=GAGATTCTGA  
GAGACTCTGAGATTTT
>Cbrig.WS247_9:5147760-5148818 Satlength=1059 Nr of Repeats=61 RepeatLength=16 seed=GAGATTCTGA  
GAGACTCTGAGATTTT
>Cbrig.WS247_9:5149885-5150887 Satlength=1003 Nr of Repeats=39 RepeatLength=16 seed=TCAGAATCTC  
TCAAAATCTCAAAATC
>Cbrig.WS247_9:5150096-5153525 Satlength=3430 Nr of Repeats=104 RepeatLength=16 seed=GAATTTCAGA  
GAATCTCAGAATCTCA
>Cbrig.WS247_9:5183782-5184144 Satlength=363 Nr of Repeats=22 RepeatLength=16 seed=TTCTTAGATT  
TTCTTAGATTCTTAGA
>Cbrig.WS247_9:5198247-5198553 Satlength=307 Nr of Repeats=16 RepeatLength=16 seed=ATCTCAGAAT  
ATTTCAGAATCTCAGA
>Cbrig.WS247_9:5210754-5213430 Satlength=2677 Nr of Repeats=48 RepeatLength=16 seed=TCTGAGATTC  
TCTGAGATTCTGAGAT
>Cbrig.WS247_9:5214722-5216603 Satlength=1882 Nr of Repeats=24 RepeatLength=16 seed=TTTCTGAATT  
TTCTGAATTTCTGAAT
>Cbrig.WS247_9:5221723-5222251 Satlength=529 Nr of Repeats=17 RepeatLength=16 seed=ATCTCAGAAT  
ACCTCAGAATCTCAGA
>Cbrig.WS247_9:5240367-5242585 Satlength=2219 Nr of Repeats=34 RepeatLength=16 seed=TTTTAGAACC  
TTTCAGAACCACGTCA
>Cbrig.WS247_9:5302657-5303911 Satlength=1255 Nr of Repeats=58 RepeatLength=20 seed=CTAGAAAATT  
CTAGAACATTCTAGAACATG
>Cbrig.WS247_9:5325702-5326639 Satlength=938 Nr of Repeats=22 RepeatLength=16 seed=TCAGAATCTC  
TCAGAATCTCAGAATC
>Cbrig.WS247_9:5334366-5334696 Satlength=331 Nr of Repeats=20 RepeatLength=16 seed=TGAGATTCTG  
TGAGATTCTGAGGTTC
>Cbrig.WS247_9:5336926-5337168 Satlength=243 Nr of Repeats=14 RepeatLength=16 seed=AATCTCAGAA  
AATCTCAGAAACTTAG
>Cbrig.WS247_9:5338533-5339231 Satlength=699 Nr of Repeats=22 RepeatLength=16 seed=GAGATTCTGA  
GAGATTCTGAGATTCT
>Cbrig.WS247_9:5341033-5343369 Satlength=2337 Nr of Repeats=21 RepeatLength=16 seed=GAAATTCAGA  
GAAATTCGATAACAGA
>Cbrig.WS247_9:5341033-5343825 Satlength=2793 Nr of Repeats=26 RepeatLength=16 seed=GAAATTCAGA  
GAAATTCGATAACAGA
>Cbrig.WS247_9:5410423-5412173 Satlength=1751 Nr of Repeats=40 RepeatLength=16 seed=ATCTCAGAAT  
ATCTCAGAATCTTAAA
>Cbrig.WS247_9:5420678-5422483 Satlength=1806 Nr of Repeats=86 RepeatLength=16 seed=CTAAGAATCT  
CTAAGAATCTAAGAAT
>Cbrig.WS247_9:5460620-5462385 Satlength=1766 Nr of Repeats=18 RepeatLength=16 seed=ATCTCAGAAT  
ATCTCAGAATCTCAGA
>Cbrig.WS247_9:5483896-5484131 Satlength=236 Nr of Repeats=13 RepeatLength=16 seed=AGAATCTCAG  
AGAATCTCAGAATCTC
>Cbrig.WS247_9:5498962-5499412 Satlength=451 Nr of Repeats=22 RepeatLength=20 seed=GAAAATTCCA  
GAAAATTCCAGAACTTTCTA
>Cbrig.WS247_9:5575262-5578425 Satlength=3164 Nr of Repeats=160 RepeatLength=20 seed=TGGAATTTTC  
TCGAATTTTCTAGAATGTTC
>Cbrig.WS247_9:5632606-5632896 Satlength=291 Nr of Repeats=18 RepeatLength=16 seed=TTAGATTCTT  
TTAGATTCTTAGATTC
>Cbrig.WS247_9:5632906-5633364 Satlength=459 Nr of Repeats=26 RepeatLength=16 seed=ATTCTGAGAT  
ATTCTGAGATTCTGAG
>Cbrig.WS247_9:5644467-5651074 Satlength=6608 Nr of Repeats=141 RepeatLength=16 seed=TGAGATTCTG  
TGAGATTCTGAGAATC
>Cbrig.WS247_9:5651722-5652401 Satlength=680 Nr of Repeats=27 RepeatLength=16 seed=AATCTCAGAA  
AATCTCAGAGTCTCAG
>Cbrig.WS247_9:5653613-5655316 Satlength=1704 Nr of Repeats=16 RepeatLength=16 seed=GAGATTCTGA  
GAAATTCTGATCTTCT
>Cbrig.WS247_9:5662609-5663609 Satlength=1001 Nr of Repeats=13 RepeatLength=39 seed=TGCCACGTGG  
TGCCACGTGGCTGCTGCTGGTGCTGCTGGTTCTGATAAT
>Cbrig.WS247_9:5675298-5675756 Satlength=459 Nr of Repeats=32 RepeatLength=14 seed=AGCTCCAGCT  
AGCTCCAGCTCCAG
>Cbrig.WS247_9:5684111-5686247 Satlength=2137 Nr of Repeats=68 RepeatLength=16 seed=GAATCTAAGA  
GAATCTAAGAATCTAA
>Cbrig.WS247_9:5710780-5711101 Satlength=322 Nr of Repeats=11 RepeatLength=16 seed=TTTCTGAATT  
TTTCTGAATTTCTGAA
>Cbrig.WS247_9:5713152-5713362 Satlength=211 Nr of Repeats=12 RepeatLength=16 seed=ATTCTGAGAT  
ATTCTGAGATTCTGAG
>Cbrig.WS247_9:5726221-5727887 Satlength=1667 Nr of Repeats=19 RepeatLength=16 seed=ATTCTGAAAT  
ATTCTGGAATTCTGAA
>Cbrig.WS247_9:5730348-5733790 Satlength=3443 Nr of Repeats=24 RepeatLength=16 seed=TGAGATTCTG  
TGATATTCTGAGATTC
>Cbrig.WS247_9:5738888-5739210 Satlength=323 Nr of Repeats=20 RepeatLength=16 seed=AATCTAAGAA  
AATCTAAGAATCTAAG
>Cbrig.WS247_9:5759970-5760502 Satlength=533 Nr of Repeats=28 RepeatLength=16 seed=TGAGATTCTG  
TGAGATTCTGAGATTC
>Cbrig.WS247_9:5768510-5771269 Satlength=2760 Nr of Repeats=46 RepeatLength=16 seed=GAAATTCAGA  
GAAATCCAGAAATTCA
>Cbrig.WS247_9:5777400-5778775 Satlength=1376 Nr of Repeats=21 RepeatLength=16 seed=GAAATTCAGA  
GAAATCCAGAAATTCA
>Cbrig.WS247_9:5787699-5788608 Satlength=910 Nr of Repeats=29 RepeatLength=20 seed=AATTTTCTAG  
AACTTTCTAGCCCTTTCTGG
>Cbrig.WS247_9:5806690-5807399 Satlength=710 Nr of Repeats=32 RepeatLength=16 seed=GAATCTCAGA  
GAATCTCAGAATCTCA
>Cbrig.WS247_9:5846940-5847486 Satlength=547 Nr of Repeats=31 RepeatLength=16 seed=AAGCCCGGAA  
AAGCCCGAAAGTTTGG
>Cbrig.WS247_9:5873557-5873756 Satlength=200 Nr of Repeats=10 RepeatLength=19 seed=TTCTGGTCCT  
TTCTGGTCCTTAAAAAAAA
>Cbrig.WS247_9:5877736-5877954 Satlength=219 Nr of Repeats=12 RepeatLength=16 seed=ATTCTGAGAT  
ATTCTGAGATTCTGAG
>Cbrig.WS247_9:5883194-5883395 Satlength=202 Nr of Repeats=10 RepeatLength=19 seed=AAGGACCAGA  
AAGGACCAGAATTTTTTTT
>Cbrig.WS247_9:5887446-5887728 Satlength=283 Nr of Repeats=13 RepeatLength=16 seed=AAATTCTGAA  
AAATTCTGAAATTCTG
>Cbrig.WS247_9:5931373-5931607 Satlength=235 Nr of Repeats=14 RepeatLength=16 seed=ATTCAGAAAT  
ATTCAGAAATTCAGAA
>Cbrig.WS247_9:5952617-5955090 Satlength=2474 Nr of Repeats=38 RepeatLength=16 seed=TTCTGAGATT  
TTCTGAGATTCTGAGA
>Cbrig.WS247_9:5978078-5978464 Satlength=387 Nr of Repeats=24 RepeatLength=16 seed=AAATTCAGAA  
AAATTCAGAAATTCAG
>Cbrig.WS247_9:5983301-5983535 Satlength=235 Nr of Repeats=16 RepeatLength=14 seed=TCCTGGGTCC  
TCCTGGGTCCTGGG
>Cbrig.WS247_9:6024804-6027405 Satlength=2602 Nr of Repeats=57 RepeatLength=16 seed=CAGAATCTCA  
CAGAATTTCAGAATTT
>Cbrig.WS247_9:6030887-6031718 Satlength=832 Nr of Repeats=16 RepeatLength=16 seed=ATCTCAGAAT  
ACCTCAGAATCTCAGA
>Cbrig.WS247_9:6081515-6082133 Satlength=619 Nr of Repeats=18 RepeatLength=16 seed=ATTCTGAGAT  
ATTCTGAAATTCTTAA
>Cbrig.WS247_9:6193927-6194402 Satlength=476 Nr of Repeats=16 RepeatLength=16 seed=TTCTGAGATT  
TTCTGAAATTCTGAGG
>Cbrig.WS247_9:6294643-6294850 Satlength=208 Nr of Repeats=12 RepeatLength=14 seed=GGGGCCTGGG  
GGGGCCTGGGCCTT
>Cbrig.WS247_9:6345095-6346065 Satlength=971 Nr of Repeats=50 RepeatLength=20 seed=CTCGAAAATT  
CTAGAAAATTCCAGAATTTC
>Cbrig.WS247_9:6429969-6430665 Satlength=697 Nr of Repeats=46 RepeatLength=14 seed=TTCTGGATTC  
TTCTGGATTCTGGA
>Cbrig.WS247_9:6555532-6555906 Satlength=375 Nr of Repeats=26 RepeatLength=13 seed=TTGGCCCAGG  
TTGGCCCAGGCCT
>Cbrig.WS247_9:6622746-6623900 Satlength=1155 Nr of Repeats=36 RepeatLength=14 seed=CCCAGGCCCA  
CCCAGGCCCAGGCC
>Cbrig.WS247_9:6651946-6652380 Satlength=435 Nr of Repeats=25 RepeatLength=16 seed=AGAATCTCAG  
AGAATCTCAGAATCTC
>Cbrig.WS247_9:6656054-6656504 Satlength=451 Nr of Repeats=17 RepeatLength=16 seed=CCAGGAATCC  
CCAGGAATCTAGGAAA
>Cbrig.WS247_9:6673705-6673910 Satlength=206 Nr of Repeats=11 RepeatLength=16 seed=CAGAATCTCA  
CAGAATCTCAGAATCT
>Cbrig.WS247_9:6678176-6678394 Satlength=219 Nr of Repeats=12 RepeatLength=16 seed=TCTGAGATTC  
TCCGAGATTCCGAGGC
>Cbrig.WS247_9:6713757-6714232 Satlength=476 Nr of Repeats=13 RepeatLength=16 seed=GAATTTCAGA  
GAATTTCAGAATTTCA
>Cbrig.WS247_9:6716345-6717454 Satlength=1110 Nr of Repeats=62 RepeatLength=10 seed=TTCTGGAATT  
TTCTGGAATT
>Cbrig.WS247_9:6741511-6743418 Satlength=1908 Nr of Repeats=15 RepeatLength=16 seed=AATCCAGGAA  
AATCCAGGAATCCAGG
>Cbrig.WS247_9:6744748-6745766 Satlength=1019 Nr of Repeats=14 RepeatLength=16 seed=CTCAGAATCT  
CTCAGAATCTCAGAAT
>Cbrig.WS247_9:6751188-6751582 Satlength=395 Nr of Repeats=24 RepeatLength=16 seed=AGACCGGAAG  
AGACCGGAAGACCGGA
>Cbrig.WS247_9:6835508-6835854 Satlength=347 Nr of Repeats=24 RepeatLength=14 seed=TCCAGAGCTC  
TCCAGAGCTCCAGC
>Cbrig.WS247_9:6885788-6886124 Satlength=337 Nr of Repeats=18 RepeatLength=15 seed=CCGGGTGACC  
CCGGGTGACCTGGAT
>Cbrig.WS247_9:7080156-7080403 Satlength=248 Nr of Repeats=16 RepeatLength=14 seed=GGGGCCTGGG  
GGAGCCTGGGCCTG
>Cbrig.WS247_9:7232044-7233075 Satlength=1032 Nr of Repeats=46 RepeatLength=15 seed=GGGTGACCTG  
GGGTGACCTGGGTCC
>Cbrig.WS247_9:7822781-7823463 Satlength=683 Nr of Repeats=47 RepeatLength=14 seed=CCTGTGGGCC  
CCTGTGGGCCTGGG
>Cbrig.WS247_9:7842292-7842554 Satlength=263 Nr of Repeats=16 RepeatLength=15 seed=CGGGTGACCT  
CGGGTGACCTGGGTC
>Cbrig.WS247_9:7858001-7858833 Satlength=833 Nr of Repeats=29 RepeatLength=27 seed=TATTTTTGAG  
TATTTTTGAGGCACGTAACGTGCCTTG
>Cbrig.WS247_9:7978872-7979078 Satlength=207 Nr of Repeats=13 RepeatLength=14 seed=TCCAGAGCTC  
TCCAGAGCTCCAGC
>Cbrig.WS247_9:8046055-8046409 Satlength=355 Nr of Repeats=24 RepeatLength=14 seed=ATTCCAGATT  
ATTCCATATTCCAG
>Cbrig.WS247_9:8101816-8102400 Satlength=585 Nr of Repeats=39 RepeatLength=14 seed=CTCCAGCTCC  
CTCCAGCTCCAGAG
>Cbrig.WS247_9:8253460-8254472 Satlength=1013 Nr of Repeats=24 RepeatLength=21 seed=ACTACGGAAC  
ACTACGGAACCTTCCACTATC
>Cbrig.WS247_9:8340032-8345802 Satlength=5771 Nr of Repeats=120 RepeatLength=48 seed=TCGTGCTCGA  
TCGTGCTCGATGATGGTACTTCACTAGTTGAGCTGGATGGTTCTGCTG
>Cbrig.WS247_9:8424221-8424387 Satlength=167 Nr of Repeats=12 RepeatLength=13 seed=CTGGGCCAAG  
CTGGGCCAAGGGC
>Cbrig.WS247_9:8446702-8447234 Satlength=533 Nr of Repeats=33 RepeatLength=16 seed=AAATTCTAAA  
AAATTCTAAAATTCTA
>Cbrig.WS247_9:8626560-8627062 Satlength=503 Nr of Repeats=15 RepeatLength=36 seed=TCCTGGTGGT  
TCCTGGTGGTCCTGGTGGTCCAGATTGTCCGTCGAC
>Cbrig.WS247_9:9138864-9139442 Satlength=579 Nr of Repeats=19 RepeatLength=29 seed=GATGCCAGTG  
GATGCCAGTGATATACTCCCGTATATCCT
>Cbrig.WS247_9:9415499-9417380 Satlength=1882 Nr of Repeats=60 RepeatLength=20 seed=AAAAGTAGGC  
AAAAGTAGGCTCAGCCCTCA
>Cbrig.WS247_9:9527201-9528228 Satlength=1028 Nr of Repeats=10 RepeatLength=14 seed=TTCCTTATTC  
TTCCTTATTCCTTA
>Cbrig.WS247_9:9760420-9763739 Satlength=3320 Nr of Repeats=68 RepeatLength=48 seed=TCGTGCTCGA  
TCGTGCTCGACGATGGTACTTCGGTAGTTGAACTGGATGGTTCTGCTG
>Cbrig.WS247_9:9887108-9887339 Satlength=232 Nr of Repeats=20 RepeatLength=11 seed=CAAGAGCAGG  
CAAGAACAGGA
>Cbrig.WS247_9:10119801-10121799 Satlength=1999 Nr of Repeats=100 RepeatLength=10 seed=TCTGGAATTT  
TCTGGAACTT
>Cbrig.WS247_9:10157062-10157903 Satlength=842 Nr of Repeats=42 RepeatLength=10 seed=AAAATTCCAG  
AAAATTCTAG
>Cbrig.WS247_9:11093332-11093643 Satlength=312 Nr of Repeats=13 RepeatLength=22 seed=GACCTAGAAA  
GACCTAGAAAAAATTAGGTCAT
>Cbrig.WS247_9:11169668-11170044 Satlength=377 Nr of Repeats=13 RepeatLength=10 seed=TTCTAGGGGA  
TTCTAGGGCA
>Cbrig.WS247_9:11251272-11251595 Satlength=324 Nr of Repeats=18 RepeatLength=16 seed=GAGATTCTGA  
GAGATTCTGAGATTCT
>Cbrig.WS247_9:11851895-11853868 Satlength=1974 Nr of Repeats=14 RepeatLength=16 seed=TTCTGAAATT  
TCTGAAATTCCAAACT
>Cbrig.WS247_9:11890068-11892094 Satlength=2027 Nr of Repeats=79 RepeatLength=24 seed=TCCTTCTTGG  
TCCTTCTTGGCCTTATCATCAGCC
>Cbrig.WS247_9:11903719-11905628 Satlength=1910 Nr of Repeats=60 RepeatLength=24 seed=TCCTTCTTGG  
TCCTTCTTGGTTTTGGCCTCGGCT
>Cbrig.WS247_9:11908263-11910673 Satlength=2411 Nr of Repeats=100 RepeatLength=24 seed=TCCTTCTTGG  
TCCTTCTTGGCCTTCTCGTCAGCT
>Cbrig.WS247_9:11910849-11914444 Satlength=3596 Nr of Repeats=78 RepeatLength=30 seed=ACTGGAGCAG  
ACTGGAGCAGCTTCGACTGGTTTCTCTTTA
>Cbrig.WS247_9:11918730-11921172 Satlength=2443 Nr of Repeats=89 RepeatLength=30 seed=CTGGAGCAGC  
CTGGAGCAGCCTCGACTGGTTTCTTTTCAA
>Cbrig.WS247_9:12356278-12356546 Satlength=269 Nr of Repeats=22 RepeatLength=12 seed=CTGGAGCTGG  
CTGGAGCTGAAG
>Cbrig.WS247_9:12525626-12526396 Satlength=771 Nr of Repeats=38 RepeatLength=15 seed=CCAGGTCACC  
CCAGGTCACCCAGAC
>Cbrig.WS247_9:12768900-12769165 Satlength=266 Nr of Repeats=15 RepeatLength=15 seed=CGGGTGACCT  
CGGGTGACCTAGATC
>Cbrig.WS247_9:13434785-13435923 Satlength=1139 Nr of Repeats=55 RepeatLength=16 seed=GATTCTGAGA  
GATTCTGGGATTCTGA
>Cbrig.WS247_9:13924648-13925333 Satlength=686 Nr of Repeats=25 RepeatLength=26 seed=ACCTAAAAAT  
ACCTAAAAATTAAAATCTAGGGCACG
>Cbrig.WS247_9:13976226-13976586 Satlength=361 Nr of Repeats=11 RepeatLength=16 seed=CAGAATCTCA  
CAGAATCACAAAACCT
>Cbrig.WS247_9:14043759-14044897 Satlength=1139 Nr of Repeats=55 RepeatLength=16 seed=GATTCTGAGA  
GATTCTGGGATTCTGA
>Cbrig.WS247_9:14069388-14069722 Satlength=335 Nr of Repeats=20 RepeatLength=16 seed=TTCATAGGGC  
TTCATAGGGCGACGAG
>Cbrig.WS247_9:14123033-14123865 Satlength=833 Nr of Repeats=18 RepeatLength=11 seed=TTACCGGTAA  
TTACCGGTAAT
>Cbrig.WS247_9:14389203-14390569 Satlength=1367 Nr of Repeats=26 RepeatLength=12 seed=GCTGGAGCTG  
GCTGGAGCTGGA
>Cbrig.WS247_9:14563136-14563890 Satlength=755 Nr of Repeats=10 RepeatLength=14 seed=GAATAAGGAA  
GAAGAAGGAATAAG
>Cbrig.WS247_9:14565793-14566822 Satlength=1030 Nr of Repeats=32 RepeatLength=16 seed=AATTTCAGAA  
AATTTTAGAAATTCAA
>Cbrig.WS247_9:14694463-14694673 Satlength=211 Nr of Repeats=12 RepeatLength=16 seed=TTCAGAATTT  
TTCAGAATTTTAGAAT
>Cbrig.WS247_9:14952318-14952751 Satlength=434 Nr of Repeats=22 RepeatLength=15 seed=CCAGGTCACC  
CCAGGTCACCCTGTT
>Cbrig.WS247_9:14972814-14973240 Satlength=427 Nr of Repeats=26 RepeatLength=16 seed=TTCAGAAATT  
TTCAGAAATTCAGAAA
>Cbrig.WS247_9:14991717-14993486 Satlength=1770 Nr of Repeats=23 RepeatLength=16 seed=TTTCAGAATT  
TTTCAGAATTTCCGAG
>Cbrig.WS247_9:15054420-15055294 Satlength=875 Nr of Repeats=44 RepeatLength=16 seed=TAGAATCTTA  
TAGAATCTTAGAATCT
>Cbrig.WS247_9:15059966-15061336 Satlength=1371 Nr of Repeats=82 RepeatLength=16 seed=CTTAGAATCT  
CTTAGAATCTTAGAAT
>Cbrig.WS247_9:15062102-15062338 Satlength=237 Nr of Repeats=13 RepeatLength=16 seed=TTCTGAATTT  
TTCTGAATTTCTGAAT
>Cbrig.WS247_9:15096132-15097636 Satlength=1505 Nr of Repeats=56 RepeatLength=16 seed=CTGAGATTCT  
CTGAGATACTGAGATT
>Cbrig.WS247_9:15101035-15103376 Satlength=2342 Nr of Repeats=78 RepeatLength=16 seed=TTAGAATCTT  
TTAGAATCTTAGAATC
>Cbrig.WS247_9:15113543-15114506 Satlength=964 Nr of Repeats=58 RepeatLength=16 seed=AAATTCAGAA  
AAATTCAGAAATTCAG
>Cbrig.WS247_9:15121560-15121874 Satlength=315 Nr of Repeats=19 RepeatLength=16 seed=TTCAGAAATT  
TTCAGAAATTCAGAAA
>Cbrig.WS247_9:15155272-15157982 Satlength=2711 Nr of Repeats=38 RepeatLength=63 seed=TCCTTGAGTC  
TCCTTGAGTCTTGGCTCCAACTTGGGCGGCAGCTCTGGCTGGGCGGTGTTGTTGAGCATCAGC
>Cbrig.WS247_9:15273709-15273951 Satlength=243 Nr of Repeats=14 RepeatLength=16 seed=CTTAGAATCT  
CTTAGAATCTTAGAAC
>Cbrig.WS247_9:15298321-15298578 Satlength=258 Nr of Repeats=10 RepeatLength=26 seed=GACCTAAAAA  
GACCTAAAATTAAAAACCTAGGTCAC
>Cbrig.WS247_9:15313062-15313357 Satlength=296 Nr of Repeats=12 RepeatLength=16 seed=GAGATTCTGA  
GAGATTTTGAAATTAT
>Cbrig.WS247_9:15314214-15314887 Satlength=674 Nr of Repeats=31 RepeatLength=16 seed=ATTCAGAAAT  
ATTCGGAAATTCAGAA
>Cbrig.WS247_9:15422394-15427557 Satlength=5164 Nr of Repeats=306 RepeatLength=16 seed=AGAATCTTAG  
AGAATCTTAGAATCTT
>Cbrig.WS247_9:15429949-15430239 Satlength=291 Nr of Repeats=18 RepeatLength=16 seed=TTCTGAATTT  
TTCTGAATTTCTGAAT
>Cbrig.WS247_9:15544284-15544529 Satlength=246 Nr of Repeats=17 RepeatLength=14 seed=AAATTGTAAA  
AAATTGTAAATTGT
>Cbrig.WS247_9:15551896-15553183 Satlength=1288 Nr of Repeats=66 RepeatLength=16 seed=TCTGAGATTC  
TCTGAAATTCTGAGAA
>Cbrig.WS247_9:15559725-15561494 Satlength=1770 Nr of Repeats=21 RepeatLength=16 seed=TCAGAATCTC  
TCAGAATCTCAGAATC
>Cbrig.WS247_9:15568703-15569025 Satlength=323 Nr of Repeats=20 RepeatLength=16 seed=AATCTCAGAA  
AATCTCAGAATCTCAG
>Cbrig.WS247_9:15588877-15589423 Satlength=547 Nr of Repeats=29 RepeatLength=16 seed=AATCTAGGAA  
AATCTAGGAATCTAGG
>Cbrig.WS247_9:15643854-15645577 Satlength=1724 Nr of Repeats=29 RepeatLength=16 seed=AATTCAGAAA  
AATTCAGAAATTCAGA
>Cbrig.WS247_9:15689279-15689479 Satlength=201 Nr of Repeats=10 RepeatLength=19 seed=AAATTCTGGT  
AAATTCTGGTCCTTAAAAA
>Cbrig.WS247_9:15694272-15694510 Satlength=239 Nr of Repeats=12 RepeatLength=19 seed=TTTAAGGACC  
TTTAAGGACCAGAATTTTT
>Cbrig.WS247_9:15862546-15863381 Satlength=836 Nr of Repeats=16 RepeatLength=14 seed=TTCCTTATTC  
TTCCTTATTCCTTA
>Cbrig.WS247_9:15903591-15904326 Satlength=736 Nr of Repeats=23 RepeatLength=24 seed=AATTCCCGCC  
AATTCCCGCCAAAATTCTTTTTTG
>Cbrig.WS247_9:15909725-15912789 Satlength=3065 Nr of Repeats=90 RepeatLength=16 seed=TTCTGAAATT  
TTCTGAAATTCTGAAT
>Cbrig.WS247_9:15945832-15946363 Satlength=532 Nr of Repeats=29 RepeatLength=10 seed=TTTCTGGAAT  
TTTCTGGAAC
>Cbrig.WS247_9:15989757-15990760 Satlength=1004 Nr of Repeats=17 RepeatLength=27 seed=CCTCCATTTC  
CCACCATTTCCTCCATTTCCGCCATGG
>Cbrig.WS247_9:16006356-16007546 Satlength=1191 Nr of Repeats=69 RepeatLength=16 seed=AATCTCAGAA  
AATCTCAGGATCTCAG
>Cbrig.WS247_9:16006356-16007714 Satlength=1359 Nr of Repeats=72 RepeatLength=16 seed=AATCTCAGAA  
AATCTCAGGATCTCAG
>Cbrig.WS247_9:16033371-16036931 Satlength=3561 Nr of Repeats=32 RepeatLength=28 seed=GAAAAATTGG  
GAAAAATTGGGGGTCAAAAAATCGAAGT
>Cbrig.WS247_9:16086209-16087101 Satlength=893 Nr of Repeats=51 RepeatLength=16 seed=TTCTGAATTT  
TTCAGAATTTTTAAAT
>Cbrig.WS247_9:16099535-16099937 Satlength=403 Nr of Repeats=24 RepeatLength=16 seed=ATTCAGAAAT  
ATTCAGAAATTCCAAA
>Cbrig.WS247_9:16185031-16187443 Satlength=2413 Nr of Repeats=22 RepeatLength=16 seed=TTTTTGAATT  
TTTTTGAGTTTTTGAA
>Cbrig.WS247_9:16201278-16206460 Satlength=5183 Nr of Repeats=255 RepeatLength=16 seed=GAAATTCAGA  
GAAATTCAGAAATTCA
>Cbrig.WS247_9:16316878-16317755 Satlength=878 Nr of Repeats=20 RepeatLength=35 seed=GGGCCCTTCT  
GGGCCCTTCTATTACAGGGGCCTTTCAATTAGAGG
>Cbrig.WS247_9:16402602-16404710 Satlength=2109 Nr of Repeats=32 RepeatLength=16 seed=AAATTCAGAA  
AAATTCAGAAATTCAG
>Cbrig.WS247_9:16481941-16487722 Satlength=5782 Nr of Repeats=65 RepeatLength=16 seed=GAATTTCTGA  
GAATTTTTGAATTTTT
>Cbrig.WS247_9:16523777-16525927 Satlength=2151 Nr of Repeats=32 RepeatLength=16 seed=GAATTTCTGA  
GAATTTCTGAATTTCT
>Cbrig.WS247_9:16523802-16526805 Satlength=3004 Nr of Repeats=46 RepeatLength=16 seed=AAATTCTGAA  
AATTTCTGAATTTCTG
>Cbrig.WS247_9:16532557-16532767 Satlength=211 Nr of Repeats=12 RepeatLength=16 seed=GAAATTCAGA  
GAAATTCAGAAATTCA
>Cbrig.WS247_9:16531358-16535891 Satlength=4534 Nr of Repeats=154 RepeatLength=16 seed=AATTTCTGAA  
AGTTTCTGAATTTCCG
>Cbrig.WS247_9:16552068-16553060 Satlength=993 Nr of Repeats=27 RepeatLength=16 seed=TTTCTGAATT  
TTTCTGAATTTCTGAA
>Cbrig.WS247_9:16556611-16556981 Satlength=371 Nr of Repeats=19 RepeatLength=16 seed=AGAAATTCAG  
AGAAATTCAGATATTC
>Cbrig.WS247_9:16570837-16571679 Satlength=843 Nr of Repeats=52 RepeatLength=16 seed=GAAATTCAGA  
GAAATTCAGAAATGCA
>Cbrig.WS247_9:16579907-16582612 Satlength=2706 Nr of Repeats=15 RepeatLength=16 seed=AATTTCTGAA  
AATTTCTGAATTTCTG
>Cbrig.WS247_9:16583235-16584521 Satlength=1287 Nr of Repeats=25 RepeatLength=22 seed=ACCATATGGT  
ACCATATGATACATAGAGATGA
>Cbrig.WS247_9:16591305-16591691 Satlength=387 Nr of Repeats=20 RepeatLength=16 seed=AAATTCTAAA  
AAATTCTAAAATTCTA
>Cbrig.WS247_9:16608434-16609066 Satlength=633 Nr of Repeats=18 RepeatLength=26 seed=TGACCTAAAA  
TGACCTAAAAATTGGAAACTAGGTCG
>Cbrig.WS247_9:16616031-16617683 Satlength=1653 Nr of Repeats=101 RepeatLength=16 seed=TTCAGAAATT  
TTCAGAAATTCAGAAA
>Cbrig.WS247_9:16616050-16618887 Satlength=2838 Nr of Repeats=101 RepeatLength=16 seed=TCAGAAATTC  
TCAGAAATTCAGAAAT
>Cbrig.WS247_9:16642117-16642715 Satlength=599 Nr of Repeats=30 RepeatLength=16 seed=CGGTTTCGAA  
CGGTTTCGAAATGTCG
>Cbrig.WS247_9:16647239-16647433 Satlength=195 Nr of Repeats=12 RepeatLength=16 seed=AATCTCAGAA  
AATCTCAGAATCTCAG
>Cbrig.WS247_9:16676816-16677242 Satlength=427 Nr of Repeats=24 RepeatLength=16 seed=CAGAATCTCA  
CAGAATCTCAGAATGG
>Cbrig.WS247_9:16683433-16684568 Satlength=1136 Nr of Repeats=30 RepeatLength=16 seed=GAATTTCTGA  
GAATTTCTGAATTACT
>Cbrig.WS247_9:16700158-16700861 Satlength=704 Nr of Repeats=13 RepeatLength=16 seed=TTTCTGAATT  
TTTCTGAATTTCTGAA
>Cbrig.WS247_9:16711938-16712410 Satlength=473 Nr of Repeats=28 RepeatLength=16 seed=AATTTCTGAA  
AATTTCTGAATTTCTG
>Cbrig.WS247_9:16740627-16741310 Satlength=684 Nr of Repeats=21 RepeatLength=16 seed=TCAGAAATTC  
TCAGAAATTCAGAAAT
>Cbrig.WS247_9:16754569-16754907 Satlength=339 Nr of Repeats=21 RepeatLength=16 seed=TTCAGAAATT  
TTCAGAAATTCAGAAA
>Cbrig.WS247_9:16777650-16777964 Satlength=315 Nr of Repeats=17 RepeatLength=16 seed=TTCAGAAATT  
TTCAGAAATTCAGAAA
>Cbrig.WS247_9:16780257-16780987 Satlength=731 Nr of Repeats=28 RepeatLength=16 seed=CATTATAGAA  
CATTATAGAACTATGT
>Cbrig.WS247_9:16785811-16790372 Satlength=4562 Nr of Repeats=47 RepeatLength=16 seed=TTTTTGAATT  
TTTTTGAATTTTTGAA
>Cbrig.WS247_9:16791355-16791953 Satlength=599 Nr of Repeats=22 RepeatLength=16 seed=AATTCAGAAA  
AATTCAGAAATTCAGA
>Cbrig.WS247_9:16795846-16796475 Satlength=630 Nr of Repeats=24 RepeatLength=16 seed=AATTCAGAAA  
AATTCAGAAATTCAGA
>Cbrig.WS247_9:16808844-16809158 Satlength=315 Nr of Repeats=19 RepeatLength=16 seed=AATTCAGAAA  
AATTCAGAAATTCAGA
>Cbrig.WS247_9:16836369-16840429 Satlength=4061 Nr of Repeats=100 RepeatLength=16 seed=ATTCAAAAAT  
ATTCAAAAATTCAAAA
>Cbrig.WS247_9:16844313-16845726 Satlength=1414 Nr of Repeats=24 RepeatLength=16 seed=ATTTTTGAAT  
ATTTTTGAATTTTTGA
>Cbrig.WS247_9:16848101-16849259 Satlength=1159 Nr of Repeats=14 RepeatLength=14 seed=GGAATAAGGA  
GAAATAAGGAATAC
>Cbrig.WS247_9:16853678-16853920 Satlength=243 Nr of Repeats=15 RepeatLength=16 seed=AATTTCAGAA  
AATTTCAGAATTTCAG
>Cbrig.WS247_9:16860293-16861610 Satlength=1318 Nr of Repeats=22 RepeatLength=16 seed=TTCTGAATTT  
TTCTGAATTTCTGAGT
>Cbrig.WS247_9:16864996-16866812 Satlength=1817 Nr of Repeats=12 RepeatLength=16 seed=TTCTGAATTT  
TTCAGAATTTTTGAAT
>Cbrig.WS247_9:16866952-16867744 Satlength=793 Nr of Repeats=46 RepeatLength=16 seed=AATTCAGAAA  
AATTCAGAAATTCAGA
>Cbrig.WS247_9:16873122-16873526 Satlength=405 Nr of Repeats=22 RepeatLength=16 seed=TTTGAATTTT  
TTTGAATTTTTGTATT
>Cbrig.WS247_9:16886225-16886467 Satlength=243 Nr of Repeats=15 RepeatLength=16 seed=AATTTCAGAA  
AATTTCAGAATTTCAG
>Cbrig.WS247_9:16904877-16905124 Satlength=248 Nr of Repeats=12 RepeatLength=19 seed=TAGAGGTCCC  
TAGAGGTCCCAAAAAAAAT
>Cbrig.WS247_9:16910498-16911049 Satlength=552 Nr of Repeats=19 RepeatLength=26 seed=TGACCTAGAT  
TCACCTAGATTTTGATTACTAGGCCA
>Cbrig.WS247_9:16915852-16917168 Satlength=1317 Nr of Repeats=22 RepeatLength=16 seed=TTCTGAATTT  
TTCTGAATTTCTGAGT
>Cbrig.WS247_9:16954264-16954522 Satlength=259 Nr of Repeats=16 RepeatLength=16 seed=TTCAGAAATT  
TTCAGAAATTCAGAAA
>Cbrig.WS247_9:16956903-16957225 Satlength=323 Nr of Repeats=20 RepeatLength=16 seed=TTTGAATTTT  
TTTGAAATTTTGAATT
>Cbrig.WS247_9:16959713-16963805 Satlength=4093 Nr of Repeats=54 RepeatLength=16 seed=TTCTGAATTT  
TTCTGAATTTCTGAAT
>Cbrig.WS247_9:16969818-16970556 Satlength=739 Nr of Repeats=44 RepeatLength=16 seed=AATTCAGAAA  
AATTCAAAAATTCAGA
>Cbrig.WS247_9:16978233-16978625 Satlength=393 Nr of Repeats=22 RepeatLength=16 seed=TTTCTGAATT  
TTTCTGAATTTCTGAA
>Cbrig.WS247_9:17001487-17001656 Satlength=170 Nr of Repeats=10 RepeatLength=16 seed=AAATTCAGAA  
AAATTCAGAAATTCAG
>Cbrig.WS247_9:17012838-17014528 Satlength=1691 Nr of Repeats=50 RepeatLength=16 seed=TTCTGAATTT  
TTCTGAATTTCTGAAT
>Cbrig.WS247_9:17019893-17020238 Satlength=346 Nr of Repeats=20 RepeatLength=16 seed=ATTCAGAAAT  
ATTCAGAAATTCAGAC
>Cbrig.WS247_9:17022263-17024263 Satlength=2001 Nr of Repeats=107 RepeatLength=16 seed=CAGAAATTCA  
CAGAAATTCAGAAATT
>Cbrig.WS247_9:17044051-17047654 Satlength=3604 Nr of Repeats=39 RepeatLength=16 seed=TCTGAATTTC  
TCTGAATTTCTGAATT
>Cbrig.WS247_9:17048608-17050299 Satlength=1692 Nr of Repeats=50 RepeatLength=16 seed=AAATTCAGAA  
AAATTCGAATCTTCAG
>Cbrig.WS247_9:17060054-17060428 Satlength=375 Nr of Repeats=16 RepeatLength=16 seed=GTTCTAAAAT  
GTTCTAAAATGTCGCG
>Cbrig.WS247_9:17068626-17069879 Satlength=1254 Nr of Repeats=21 RepeatLength=26 seed=TTTTTTTGAA  
TTTTTTTGAATTCTCGCCAAAACATA
>Cbrig.WS247_9:17073776-17074202 Satlength=427 Nr of Repeats=25 RepeatLength=16 seed=TGAATTTTTG  
TGAATTCTTGAATTTT
>Cbrig.WS247_9:17075943-17080556 Satlength=4614 Nr of Repeats=120 RepeatLength=15 seed=TTCGAAACCA  
TTCAAAACCAGTCAG
>Cbrig.WS247_9:17083289-17083835 Satlength=547 Nr of Repeats=33 RepeatLength=16 seed=ATTCTGAGAT  
ATTCTGAGATTCTGAG
>Cbrig.WS247_9:17093710-17094058 Satlength=349 Nr of Repeats=13 RepeatLength=26 seed=TAGATTTCAA  
TAGATTTCAATCTTTAGGTCATTACC
>Cbrig.WS247_9:17095672-17096577 Satlength=906 Nr of Repeats=33 RepeatLength=31 seed=ACTGGTTTCG  
ACTGGTTTCGAAGTGTCGCGGTTTCGAAATG
>Cbrig.WS247_9:17129952-17130347 Satlength=396 Nr of Repeats=12 RepeatLength=25 seed=ATTGAAATCT  
ATTGAAATCTTGTTCATTGCCTAGA
>Cbrig.WS247_9:17160554-17161976 Satlength=1423 Nr of Repeats=27 RepeatLength=16 seed=TTTTGAATTT  
TTTTGAATTTTTGAAT
>Cbrig.WS247_9:17172177-17173942 Satlength=1766 Nr of Repeats=49 RepeatLength=16 seed=TTTGAATTTT  
TTTGAATTTTTGAATT
>Cbrig.WS247_9:17174526-17178275 Satlength=3750 Nr of Repeats=38 RepeatLength=16 seed=AATTCAAAAA  
AATTCAAAAATTCAAA
>Cbrig.WS247_9:17187922-17188084 Satlength=163 Nr of Repeats=10 RepeatLength=16 seed=ATTCAGAAAT  
ATTCAGAAATTCAGAA
>Cbrig.WS247_9:17194450-17194806 Satlength=357 Nr of Repeats=22 RepeatLength=16 seed=TCTGAATTTC  
TCTGAATTTCTGAATT
>Cbrig.WS247_9:17201404-17202558 Satlength=1155 Nr of Repeats=70 RepeatLength=16 seed=AATTCAGAAA  
AATTCAGAAATTCAGA
>Cbrig.WS247_9:17205405-17205855 Satlength=451 Nr of Repeats=27 RepeatLength=16 seed=ATTTCTGAAT  
ATTTTTGAATTTTTGA
>Cbrig.WS247_9:17231783-17235152 Satlength=3370 Nr of Repeats=70 RepeatLength=16 seed=AAATTCAAAA  
AAATTCAAAAATTCAA
>Cbrig.WS247_9:17249071-17251434 Satlength=2364 Nr of Repeats=45 RepeatLength=16 seed=AATTCAAAAA  
AATTCAAAAATTTGAA
>Cbrig.WS247_9:17251271-17251673 Satlength=403 Nr of Repeats=25 RepeatLength=16 seed=AAATTCAGAA  
AAATTCAAAAATTCAA
>Cbrig.WS247_9:17262795-17263031 Satlength=237 Nr of Repeats=13 RepeatLength=16 seed=AATTCAGAAA  
AATTCAGAAATTCAGA
>Cbrig.WS247_9:17266405-17266912 Satlength=508 Nr of Repeats=22 RepeatLength=16 seed=AATTCAGAAA  
AATTCAGAAAATCAGA
>Cbrig.WS247_9:17269053-17269231 Satlength=179 Nr of Repeats=11 RepeatLength=16 seed=TTCTGAATTT  
TTCTGAATTTCTGAAT
>Cbrig.WS247_9:17274979-17275325 Satlength=347 Nr of Repeats=22 RepeatLength=16 seed=AAATTCAGAA  
AAATTCAGAAATTCAG
>Cbrig.WS247_9:17297373-17297856 Satlength=484 Nr of Repeats=11 RepeatLength=16 seed=ATTCAAAAAT  
ATTGAAAAATTCAGAA
>Cbrig.WS247_9:17324050-17326755 Satlength=2706 Nr of Repeats=74 RepeatLength=16 seed=TCAGAAATTC  
TCAGAAATTCAAAAAT
>Cbrig.WS247_9:17336664-17336844 Satlength=181 Nr of Repeats=12 RepeatLength=14 seed=CCTGGGTCCT  
CCTGGGTCCTGGGT
>Cbrig.WS247_9:17337819-17339531 Satlength=1713 Nr of Repeats=29 RepeatLength=19 seed=AATGCGTCAA  
AATGCGCCAAGGCACCAAA
>Cbrig.WS247_9:17342428-17342750 Satlength=323 Nr of Repeats=11 RepeatLength=28 seed=TAGGTCATGG  
TAGGTCATGGACTAGAAAATTCAAAATC
>Cbrig.WS247_9:17374213-17374810 Satlength=598 Nr of Repeats=15 RepeatLength=21 seed=AGGCCAATTT  
AGGCCAATTTCAAACCATTTT
>Cbrig.WS247_9:17418546-17418822 Satlength=277 Nr of Repeats=11 RepeatLength=16 seed=TTCAAAAATT  
TTAAAAAATTAAAAAA
>Cbrig.WS247_9:17431331-17433085 Satlength=1755 Nr of Repeats=30 RepeatLength=16 seed=TTTGAATTTT  
TTTGAATTTTTGAATT
>Cbrig.WS247_9:17433386-17435611 Satlength=2226 Nr of Repeats=13 RepeatLength=16 seed=AAAATTCAAA  
AAAATTCGAAAATTCA
>Cbrig.WS247_9:17493875-17496448 Satlength=2574 Nr of Repeats=30 RepeatLength=16 seed=TTTTGAATTT  
TTTTGAATTTTTGAAT
>Cbrig.WS247_9:17507986-17510114 Satlength=2129 Nr of Repeats=23 RepeatLength=16 seed=AAATTCAAAA  
AAATTCAAAAATTCAA
>Cbrig.WS247_9:17515849-17516224 Satlength=376 Nr of Repeats=12 RepeatLength=28 seed=TAGGTCATGA  
TAAGTCATGACCAATTTTTTTGAATTTC
>Cbrig.WS247_9:17523290-17524417 Satlength=1128 Nr of Repeats=28 RepeatLength=16 seed=TCTGAATTTC  
TCTGAATTTCTGAATT
>Cbrig.WS247_9:17544394-17544740 Satlength=347 Nr of Repeats=21 RepeatLength=16 seed=AAATTCAGAA  
AAATTCAGAAATTCAG
>Cbrig.WS247_9:17546009-17546318 Satlength=310 Nr of Repeats=18 RepeatLength=16 seed=TTTGAATTTT  
TTTGAATTTTTGAATT
>Cbrig.WS247_9:17547067-17548893 Satlength=1827 Nr of Repeats=12 RepeatLength=16 seed=AAAATTCAAA  
AAAATTCAAAAATTCA
>Cbrig.WS247_9:17549636-17550698 Satlength=1063 Nr of Repeats=24 RepeatLength=16 seed=TTTTGAATTT  
TTTTGAACTTTTGAAC
>Cbrig.WS247_9:17561051-17561285 Satlength=235 Nr of Repeats=14 RepeatLength=16 seed=TGAATTTTTG  
TGAATTTTTGAATTTT
>Cbrig.WS247_9:17567124-17568010 Satlength=887 Nr of Repeats=25 RepeatLength=16 seed=TTTGAATTTT  
TTTGAATTTTCAAATT
>Cbrig.WS247_9:17567160-17569762 Satlength=2603 Nr of Repeats=34 RepeatLength=16 seed=AATTTTTGAA  
AATTTTTGAAATTTCG
>Cbrig.WS247_9:17579676-17582959 Satlength=3284 Nr of Repeats=16 RepeatLength=145 seed=TTCTAGGCCA  
TTCTAGGCCATCAACCTAAAAATGGTCATAACTTGGCTGAAAATTGAGATTTTGAGCTGAAACTGAATCCAATAGGTTGCTGAGATCATCCCTGTCATTTTAAACCTATTTACGTCCTGGTGGCATAGAAACCCAACATTTGCAT
>Cbrig.WS247_9:17584176-17584921 Satlength=746 Nr of Repeats=33 RepeatLength=16 seed=AAATTCAAAA  
AAATTCAAAAATTCGA
>Cbrig.WS247_9:17598172-17599029 Satlength=858 Nr of Repeats=29 RepeatLength=16 seed=AAATTCAAAA  
AAATTCAAAAATTTGA
>Cbrig.WS247_9:17604372-17606932 Satlength=2561 Nr of Repeats=83 RepeatLength=16 seed=AATTTTAGAA  
AATTTTTGAATTTTTG
>Cbrig.WS247_9:17603045-17607607 Satlength=4563 Nr of Repeats=119 RepeatLength=16 seed=TTTTTGAATT  
TTTTTGAATTTTGGAA
>Cbrig.WS247_9:17609695-17609945 Satlength=251 Nr of Repeats=15 RepeatLength=16 seed=GAATTCTTGA  
GAATTCTTGAATTCTT
>Cbrig.WS247_9:17612965-17613403 Satlength=439 Nr of Repeats=27 RepeatLength=16 seed=AATTCAAGAA  
AATTCAAGAATTCAAG
>Cbrig.WS247_9:17673243-17674229 Satlength=987 Nr of Repeats=13 RepeatLength=28 seed=AAAAATTAGG  
AAAAATTAGGTCATGGCCTAGAAATCCA
>Cbrig.WS247_9:17733655-17736052 Satlength=2398 Nr of Repeats=36 RepeatLength=16 seed=TTCAAAAATT  
TTCAAAAATTCAAAAA
>Cbrig.WS247_9:17768637-17770612 Satlength=1976 Nr of Repeats=21 RepeatLength=21 seed=CATTTTTCAT  
CATTTTTCATAATTTTTGGTC
>Cbrig.WS247_9:17826884-17827411 Satlength=528 Nr of Repeats=19 RepeatLength=28 seed=GGAATCCGGA  
GGATTCCGGACCCAGAAGTCCGGAGTCA
>Cbrig.WS247_9:17828912-17829642 Satlength=731 Nr of Repeats=45 RepeatLength=16 seed=TCAGAAATTC  
TCAGGAATTCAGAAAT
>Cbrig.WS247_9:17830521-17831523 Satlength=1003 Nr of Repeats=26 RepeatLength=29 seed=GACCTAGAAA  
GACCTAGAAAATCGTAAAAATTAGGTCAT
>Cbrig.WS247_9:17826149-17832782 Satlength=6634 Nr of Repeats=81 RepeatLength=16 seed=AATTCAAAAA  
AATTCAGAAATTCAGA
>Cbrig.WS247_9:17835629-17836319 Satlength=691 Nr of Repeats=40 RepeatLength=16 seed=AATTTCTGAA  
AATTTCTGAATTTCTG
>Cbrig.WS247_9:17837200-17837492 Satlength=293 Nr of Repeats=17 RepeatLength=16 seed=AGGGACCCAG  
AGGGACCCAGGGACCC
>Cbrig.WS247_9:17839464-17840100 Satlength=637 Nr of Repeats=22 RepeatLength=21 seed=TGGTCCATTT  
TGGTTCATTTTTCATTATTTT
>Cbrig.WS247_9:17840640-17841226 Satlength=587 Nr of Repeats=41 RepeatLength=10 seed=AAATTCCAGA  
AAATTCCAGA
>Cbrig.WS247_9:17843372-17844763 Satlength=1392 Nr of Repeats=16 RepeatLength=16 seed=TTCTGAATTT  
TTTGAATTTTGGAATT
>Cbrig.WS247_9:17848598-17849648 Satlength=1051 Nr of Repeats=64 RepeatLength=16 seed=GAAATTCAGA  
GAAATTCAGAAATTCA
>Cbrig.WS247_9:17848602-17850807 Satlength=2206 Nr of Repeats=63 RepeatLength=16 seed=TTCAGAAATT  
TTCAGAAATTCAGAAA
>Cbrig.WS247_9:17938174-17938472 Satlength=299 Nr of Repeats=17 RepeatLength=16 seed=GACCCAGGGA  
GACCCAGAGACACAGA
>Cbrig.WS247_9:17965004-17965725 Satlength=722 Nr of Repeats=43 RepeatLength=16 seed=AAATTCAGAA  
AAATTCAGAAATTCGG
>Cbrig.WS247_9:17968331-17970274 Satlength=1944 Nr of Repeats=31 RepeatLength=16 seed=ATTTCTGAAT  
ATTTCTGAATTTCTGA
>Cbrig.WS247_9:17968333-17976755 Satlength=8423 Nr of Repeats=80 RepeatLength=16 seed=TTCTGAATTT  
TTCTGAATTTTTGAAT
>Cbrig.WS247_9:17978373-17978822 Satlength=450 Nr of Repeats=14 RepeatLength=21 seed=ATGAAAAATG  
ATGAAAAATGGACTAAAAATT
>Cbrig.WS247_9:17997912-17999726 Satlength=1815 Nr of Repeats=19 RepeatLength=16 seed=TTCAGAAATT  
TTCAGAAATTCAGAAA
>Cbrig.WS247_9:18002433-18003309 Satlength=877 Nr of Repeats=48 RepeatLength=16 seed=TCAGAAATTC  
TCAGAAATTCAGAAAT
>Cbrig.WS247_9:18004588-18004830 Satlength=243 Nr of Repeats=13 RepeatLength=16 seed=TTTCTGAATT  
TTTCTAATTTTTAGAA
>Cbrig.WS247_9:18005330-18005550 Satlength=221 Nr of Repeats=12 RepeatLength=16 seed=AAATTCAGAA  
AAATTCAGAATGTCAG
>Cbrig.WS247_9:18007285-18007909 Satlength=625 Nr of Repeats=30 RepeatLength=21 seed=TCATGACCTA  
TCATGACCTAGATTTTTTAGG
>Cbrig.WS247_9:18010382-18010671 Satlength=290 Nr of Repeats=13 RepeatLength=21 seed=ATCTAGGTCA  
ATCTAGGTCATGATCTGAAAA
>Cbrig.WS247_9:18011658-18012457 Satlength=800 Nr of Repeats=21 RepeatLength=12 seed=ATGGGACCCA  
ATGGGACCCATC
>Cbrig.WS247_9:18016100-18016286 Satlength=187 Nr of Repeats=11 RepeatLength=16 seed=AGAAATTCAG  
AGAAATTCAGAAATTC
>Cbrig.WS247_9:18021465-18022848 Satlength=1384 Nr of Repeats=65 RepeatLength=21 seed=AAAAATCATG  
AAAAATCATGAAAAATGGTTT
>Cbrig.WS247_9:18026138-18026515 Satlength=378 Nr of Repeats=23 RepeatLength=16 seed=AATTCAGAAA  
AATTCAGAAATTTAGA
>Cbrig.WS247_9:18030807-18031329 Satlength=523 Nr of Repeats=27 RepeatLength=16 seed=AATTCAGAAA  
AATTCAGAAATTCAAA
>Cbrig.WS247_9:18033874-18036310 Satlength=2437 Nr of Repeats=52 RepeatLength=16 seed=TTTCTGAATT  
TTTCTGAATTTCTGAA
>Cbrig.WS247_9:18036321-18037636 Satlength=1316 Nr of Repeats=77 RepeatLength=16 seed=GATTCTTAGA  
GATTCTTAGATTCTTA
>Cbrig.WS247_9:18053279-18053506 Satlength=228 Nr of Repeats=14 RepeatLength=14 seed=TACAAACTAC  
TACGAACTACATAC
>Cbrig.WS247_9:18056005-18056223 Satlength=219 Nr of Repeats=13 RepeatLength=16 seed=TCTAAAATGT  
TCTAAAATGTCGTAGT
>Cbrig.WS247_9:18057082-18057427 Satlength=346 Nr of Repeats=21 RepeatLength=16 seed=ATTTTAGAAC  
ATTTTAGAACCACGAC
>Cbrig.WS247_9:18058267-18058653 Satlength=387 Nr of Repeats=20 RepeatLength=16 seed=GAATTTCTGA  
GAATTTCTGAATTTCT
>Cbrig.WS247_9:18067081-18070483 Satlength=3403 Nr of Repeats=23 RepeatLength=31 seed=GCAGTAGCAA  
GCAGTAGCAAATTCGGTGTTACTACTGCTTA
>Cbrig.WS247_9:18073608-18074066 Satlength=459 Nr of Repeats=17 RepeatLength=21 seed=CAAAAATCAT  
CGAAAATCATGAAAATTTATC
>Cbrig.WS247_9:18076874-18077727 Satlength=854 Nr of Repeats=31 RepeatLength=16 seed=AAATTCAGAA  
AAATTCAAAGATTGAA
>Cbrig.WS247_9:18085014-18085899 Satlength=886 Nr of Repeats=32 RepeatLength=16 seed=AAATTCAGAA  
AAATTCAAAGATTGAA
>Cbrig.WS247_9:18093768-18096484 Satlength=2717 Nr of Repeats=31 RepeatLength=21 seed=AGTCAAAAAT  
AGCCAAAAATGGTCCAAAATC
>Cbrig.WS247_9:18098292-18100509 Satlength=2218 Nr of Repeats=38 RepeatLength=21 seed=TCATGAAAAA  
TCATGAAAAATGGACCAAAAA
>Cbrig.WS247_9:18103386-18103926 Satlength=541 Nr of Repeats=18 RepeatLength=21 seed=ATTTTGGCTC  
ATTTTGGCTCTTGAAACCCTG
>Cbrig.WS247_9:18107717-18109456 Satlength=1740 Nr of Repeats=44 RepeatLength=22 seed=AAAATGGTAC  
AAAATGGTACCGAAACAGGCTC
>Cbrig.WS247_9:18117938-18118284 Satlength=347 Nr of Repeats=16 RepeatLength=21 seed=CCAAAAATCA  
CCAAAAATCATGAAAAATGGT
>Cbrig.WS247_9:18121236-18121619 Satlength=384 Nr of Repeats=22 RepeatLength=16 seed=ATTTCTGAAT  
ATTTCCGAATTTCTGA
>Cbrig.WS247_9:18142325-18142639 Satlength=315 Nr of Repeats=14 RepeatLength=16 seed=AGAATTTCAG  
AGAATATCAGAATCTC
>Cbrig.WS247_9:18143491-18144373 Satlength=883 Nr of Repeats=38 RepeatLength=16 seed=TCAGAAATTC  
TCAGAAATTCAGAAAT
>Cbrig.WS247_9:18153662-18153984 Satlength=323 Nr of Repeats=15 RepeatLength=21 seed=AAATCATGAA  
AAATCATAAAAAATAGCCCAA
>Cbrig.WS247_9:18160248-18161689 Satlength=1442 Nr of Repeats=22 RepeatLength=19 seed=AAATGCGTCA  
AAATGCGTCAATGCACTAG
>Cbrig.WS247_9:18162690-18164043 Satlength=1354 Nr of Repeats=34 RepeatLength=16 seed=TTTCTGAATT  
TTTCTGAATTTCTGAA
>Cbrig.WS247_9:18169219-18169526 Satlength=308 Nr of Repeats=17 RepeatLength=16 seed=CCAGGGATCC  
CCAGGGATCCAGGGAT
>Cbrig.WS247_9:18175057-18177103 Satlength=2047 Nr of Repeats=17 RepeatLength=16 seed=TTCTGAATTT  
TTCTGAATTTCTGAGT
>Cbrig.WS247_9:18177738-18179355 Satlength=1618 Nr of Repeats=35 RepeatLength=33 seed=GTCATTTCGA  
GTCATTTCGAAACTACGTGACACTTTGAAGCCG
>Cbrig.WS247_9:18183834-18184044 Satlength=211 Nr of Repeats=13 RepeatLength=16 seed=AATTTCTGAA  
AATTTCTGAATTTCTG
>Cbrig.WS247_9:18199589-18202549 Satlength=2961 Nr of Repeats=138 RepeatLength=16 seed=AAATTCAGAA  
AAATTCAGAAATTCAG
>Cbrig.WS247_9:18228133-18228333 Satlength=201 Nr of Repeats=10 RepeatLength=19 seed=GGACCTCTAA  
GGACCTCTAATTTTTTTTC
>Cbrig.WS247_9:18228992-18229874 Satlength=883 Nr of Repeats=53 RepeatLength=16 seed=TCAGAAATTC  
TCAGAAATTCAGAAAT
>Cbrig.WS247_9:18228992-18233305 Satlength=4314 Nr of Repeats=159 RepeatLength=16 seed=TCAGAAATTC  
TCAGAAATTCAGAAAT
>Cbrig.WS247_9:18234569-18236530 Satlength=1962 Nr of Repeats=62 RepeatLength=16 seed=AATTTCTGAA  
AATTTCTGAATTTCTG
>Cbrig.WS247_9:18255032-18256938 Satlength=1907 Nr of Repeats=93 RepeatLength=16 seed=CTGAGATTCT  
CTGAGATTCTGAGATT
>Cbrig.WS247_9:18284873-18285932 Satlength=1060 Nr of Repeats=40 RepeatLength=16 seed=AATTTCTGAA  
AATTTCTGAATTTCTG
>Cbrig.WS247_9:18301729-18303094 Satlength=1366 Nr of Repeats=15 RepeatLength=16 seed=TTCAGAAATT  
TTCAGAAATTCGGAAA
>Cbrig.WS247_9:18346627-18348053 Satlength=1427 Nr of Repeats=84 RepeatLength=16 seed=AATTTCTGAA  
AATTTCTGAATTCCTG
>Cbrig.WS247_9:18348593-18348883 Satlength=291 Nr of Repeats=18 RepeatLength=16 seed=GGACCCAGGG  
GGACCCAGGGACCCAG
>Cbrig.WS247_9:18348986-18349249 Satlength=264 Nr of Repeats=16 RepeatLength=15 seed=CAGGTCACCC  
CAGGTCACCCGGACC
>Cbrig.WS247_9:18353118-18354264 Satlength=1147 Nr of Repeats=11 RepeatLength=16 seed=TTCTGAGATT  
TTCTGAGATTTTGAGA
>Cbrig.WS247_9:18401485-18401679 Satlength=195 Nr of Repeats=12 RepeatLength=16 seed=TCTGAATTTC  
TCTGAATTTCTGAATT
>Cbrig.WS247_9:18442824-18443218 Satlength=395 Nr of Repeats=23 RepeatLength=16 seed=GAATCTCAGA  
GAATCTCAGAATCTCA
>Cbrig.WS247_9:18446795-18447005 Satlength=211 Nr of Repeats=13 RepeatLength=16 seed=TTCTGAATTT  
TTCTGAATTTCTGAAT
>Cbrig.WS247_9:18478747-18479117 Satlength=371 Nr of Repeats=23 RepeatLength=16 seed=GAATTTCTGA  
GAATTTCCGAATTTCT
>Cbrig.WS247_9:18484528-18485026 Satlength=499 Nr of Repeats=30 RepeatLength=16 seed=TTTCTGAATT  
TTTCTGAATTTCGGAA
>Cbrig.WS247_9:18493508-18494091 Satlength=584 Nr of Repeats=35 RepeatLength=16 seed=TTCTGAATTT  
TTCTGAATTTCTGAAT
>Cbrig.WS247_9:18502792-18503371 Satlength=580 Nr of Repeats=35 RepeatLength=16 seed=TTCAGAAATT  
TTCAGAAATTCAGAAA
>Cbrig.WS247_9:18507289-18509052 Satlength=1764 Nr of Repeats=99 RepeatLength=16 seed=TTCAGAAATT  
TTCAGAAATTCAGAAA
>Cbrig.WS247_9:18514436-18516627 Satlength=2192 Nr of Repeats=127 RepeatLength=16 seed=TTCAGAAATT  
TCCAGAAATTCAGAAA
>Cbrig.WS247_9:18529008-18529393 Satlength=386 Nr of Repeats=23 RepeatLength=10 seed=CTAGCTTAGA  
CTAGCTTAGA
>Cbrig.WS247_9:18569000-18569330 Satlength=331 Nr of Repeats=17 RepeatLength=16 seed=AATTCAGAAA  
AATTCAGAAATTCGAA
>Cbrig.WS247_9:18570638-18571110 Satlength=473 Nr of Repeats=28 RepeatLength=16 seed=GAATTTCTGA  
GAATTTCTGAATTTCT
>Cbrig.WS247_9:18574853-18576967 Satlength=2115 Nr of Repeats=129 RepeatLength=16 seed=AAATTCAGAA  
AAATTCAGAAATTCAG
>Cbrig.WS247_9:18577975-18578975 Satlength=1001 Nr of Repeats=61 RepeatLength=16 seed=TTTCTGAATT  
TTTCTGAATTTCTGAA
>Cbrig.WS247_9:18586921-18587188 Satlength=268 Nr of Repeats=17 RepeatLength=16 seed=AATTTCTGAA  
AATTTCTGAATTTCTG
>Cbrig.WS247_9:18592129-18592643 Satlength=515 Nr of Repeats=31 RepeatLength=16 seed=AAATTCAGAA  
AAATTCAGAAATTCAG
>Cbrig.WS247_9:18612593-18612952 Satlength=360 Nr of Repeats=21 RepeatLength=17 seed=TCTGAATTTC  
TCTGAATTTCTGAATTC
>Cbrig.WS247_9:18615914-18616236 Satlength=323 Nr of Repeats=20 RepeatLength=16 seed=TTCAGAAATT  
TTCAGAAATTCAGAAA
>Cbrig.WS247_9:18621889-18622367 Satlength=479 Nr of Repeats=27 RepeatLength=16 seed=AAATTCAGAA  
AAATTCAGAATTTCAG
>Cbrig.WS247_9:18626355-18628862 Satlength=2508 Nr of Repeats=86 RepeatLength=16 seed=TTCAGAAATT  
TTCAGAAATTCAGAAA
>Cbrig.WS247_9:18633093-18633257 Satlength=165 Nr of Repeats=11 RepeatLength=14 seed=CAGATTCCAG  
CAGATTCCAGATTC
>Cbrig.WS247_9:18634274-18634812 Satlength=539 Nr of Repeats=32 RepeatLength=16 seed=AATTCAGAAA  
AATTCAGAAATTCAGA
>Cbrig.WS247_9:18638595-18638909 Satlength=315 Nr of Repeats=19 RepeatLength=16 seed=TTCTGAATTT  
TTCTGAATTTCTTAAT
>Cbrig.WS247_9:18664359-18665089 Satlength=731 Nr of Repeats=44 RepeatLength=16 seed=AGAAATTCAG  
AGAAATTCAGAAATTC
>Cbrig.WS247_9:18665405-18665759 Satlength=355 Nr of Repeats=23 RepeatLength=16 seed=TTTCTGAATT  
TTTCTGAATTTCTGAA
>Cbrig.WS247_9:18667388-18667590 Satlength=203 Nr of Repeats=12 RepeatLength=16 seed=GAAATTCAGA  
GAAATTCAGAAATTCA
>Cbrig.WS247_9:18699456-18702026 Satlength=2571 Nr of Repeats=23 RepeatLength=16 seed=TTCAGAAATT  
TTCAGAAATTCAGAAA
>Cbrig.WS247_9:18699456-18707049 Satlength=7594 Nr of Repeats=98 RepeatLength=16 seed=TTCAGAAATT  
TTCAGAAATTCAGAAA
>Cbrig.WS247_9:18719399-18719989 Satlength=591 Nr of Repeats=24 RepeatLength=20 seed=AAAATGGTAC  
AAGATGGTACCTCAGCTGGG
>Cbrig.WS247_9:18781300-18781494 Satlength=195 Nr of Repeats=12 RepeatLength=16 seed=AGAAATTCAG  
AGAAATTCAGAAATTC
>Cbrig.WS247_9:18804302-18804872 Satlength=571 Nr of Repeats=33 RepeatLength=16 seed=TCTGAATTTC  
TCTGGATTTCTGAATT
>Cbrig.WS247_9:18840169-18840700 Satlength=532 Nr of Repeats=18 RepeatLength=19 seed=AAACCACTAG  
AAACCACGAGAGTCCCAAA
>Cbrig.WS247_9:18895503-18895775 Satlength=273 Nr of Repeats=17 RepeatLength=10 seed=CTATTTTAGG  
CTATTTTAGG
>Cbrig.WS247_9:18939926-18940241 Satlength=316 Nr of Repeats=13 RepeatLength=21 seed=CATTTTTCAT  
CATTTTTCATGATTTTTGGAC
>Cbrig.WS247_9:18948851-18949343 Satlength=493 Nr of Repeats=16 RepeatLength=27 seed=CAAGTACCGT  
CAAGTACCGTACTTTTGATCTCTGAAA
>Cbrig.WS247_9:19011465-19011898 Satlength=434 Nr of Repeats=19 RepeatLength=21 seed=ATTTTTCATG  
ATTTTTCATGATTTTTGACCC
>Cbrig.WS247_9:19074976-19075806 Satlength=831 Nr of Repeats=43 RepeatLength=10 seed=TGGAATTTTC  
TGGAATTTTC
>Cbrig.WS247_9:19085031-19085330 Satlength=300 Nr of Repeats=13 RepeatLength=15 seed=TTTCGAAGTG  
TTTCGAAGTGACTGG
>Cbrig.WS247_9:19144204-19144532 Satlength=329 Nr of Repeats=20 RepeatLength=15 seed=CAGGTCACCC  
CAGGTCACCCGAATC
>Cbrig.WS247_9:19204992-19205340 Satlength=349 Nr of Repeats=14 RepeatLength=21 seed=AAAATCTAGG  
AAAGTCTAGGTCACGATCTAA
>Cbrig.WS247_9:19246202-19246732 Satlength=531 Nr of Repeats=20 RepeatLength=26 seed=GACCTAGATT  
GACCTAGATTCCAGTTTTTAGGTCAT
>Cbrig.WS247_9:19370971-19371281 Satlength=311 Nr of Repeats=19 RepeatLength=15 seed=GATCCGGGTG  
GATCCGGGTGACCTG
>Cbrig.WS247_9:19446291-19447563 Satlength=1273 Nr of Repeats=62 RepeatLength=16 seed=GAATTTCTGA  
GAGTTTCTGAGTTTCG
>Cbrig.WS247_9:19460776-19462531 Satlength=1756 Nr of Repeats=22 RepeatLength=19 seed=TTGACGCATT  
TTGGCGCATTTTCAGTGCC
>Cbrig.WS247_9:19463628-19465616 Satlength=1989 Nr of Repeats=113 RepeatLength=16 seed=TTCTGAATTT  
TTCTGAATTTCCGAAT
>Cbrig.WS247_10:109-3894 Satlength=3786 Nr of Repeats=104 RepeatLength=21 seed=ACGGAGCCAT  
ACGGAGCCATGTGAGACCACG
>Cbrig.WS247_11:529517-529710 Satlength=194 Nr of Repeats=10 RepeatLength=19 seed=TTAGTCCTAA  
TTAGTCCTAACCGCAAGAG
>Cbrig.WS247_11:639589-639797 Satlength=209 Nr of Repeats=11 RepeatLength=18 seed=TTTGGCCGTT  
TTTGGCCGTTAGTAACGA
>Cbrig.WS247_11:684778-686227 Satlength=1450 Nr of Repeats=43 RepeatLength=30 seed=TGATAGTTGA  
TGAAAGTTGAAGCTGTGGTAGGTACAGAGG
>Cbrig.WS247_11:686383-689862 Satlength=3480 Nr of Repeats=93 RepeatLength=30 seed=TCAACTATCA  
TCAACTATCACCTCTGATGCTTCTCCAGTT
>Cbrig.WS247_11:707877-711005 Satlength=3129 Nr of Repeats=55 RepeatLength=30 seed=GGTGATAGTT  
GGTGATAGTTGAAGATGGATGAGGTTCAGA
>Cbrig.WS247_11:734813-736209 Satlength=1397 Nr of Repeats=24 RepeatLength=45 seed=ACACCAGCAG  
ACACCAGCAGGCCCGTCTGGACCAACCATGACGACAACAAAACCT
>Cbrig.WS247_11:738360-739935 Satlength=1576 Nr of Repeats=22 RepeatLength=72 seed=GATCCACAGT  
GATCCACAGTAACCAAATCTTCTTCTTTATCCGCTGTCCCATCAACCACACAGGCAACATCTAGTTCTAAGG
>Cbrig.WS247_11:924068-926899 Satlength=2832 Nr of Repeats=20 RepeatLength=81 seed=AGAGTTTGAA  
AGAGTTTGAAGGAACCAGTGAGAGGATTGTTGTGAAAATTAATAAAGACCCTTTTTCGTTGTTTTTGCATCAATTCTCCCC
>Cbrig.WS247_11:1050257-1050902 Satlength=646 Nr of Repeats=20 RepeatLength=30 seed=AGGTTCAGAG  
AGGTTCGGAGGTGGTAGTTGCATCTGTAGT
>Cbrig.WS247_11:1418568-1422181 Satlength=3614 Nr of Repeats=88 RepeatLength=30 seed=AGTAGGTTCA  
AGTAGGTTCAGAGGTGTTAGTTGAAGTTGG
>Cbrig.WS247_11:1845541-1845913 Satlength=373 Nr of Repeats=12 RepeatLength=14 seed=GAATAAGGAA  
GAATAAGGAATAAG
>Cbrig.WS247_11:2030306-2034774 Satlength=4469 Nr of Repeats=83 RepeatLength=16 seed=ATTCTGAGAT  
ATGCTGAGATTTTGAA
>Cbrig.WS247_11:2111753-2112075 Satlength=323 Nr of Repeats=20 RepeatLength=16 seed=AATTTCTGAA  
AATTTCTGAATTTCTG
>Cbrig.WS247_11:2118019-2118373 Satlength=355 Nr of Repeats=20 RepeatLength=16 seed=ATTTCTGAAT  
ATTTCTGAATTTCTGA
>Cbrig.WS247_11:2151551-2152833 Satlength=1283 Nr of Repeats=69 RepeatLength=16 seed=TTCAGAAATT  
TTAGAAATTTAGAAAT
>Cbrig.WS247_11:2178982-2182867 Satlength=3886 Nr of Repeats=216 RepeatLength=16 seed=AATCTCAGAA  
AATTTCAGAACTTCAG
>Cbrig.WS247_11:2207545-2208459 Satlength=915 Nr of Repeats=51 RepeatLength=16 seed=AATCTCAGAA  
AATCTCGGAATCTCAA
>Cbrig.WS247_11:2301280-2302647 Satlength=1368 Nr of Repeats=28 RepeatLength=16 seed=AATTTCTGAA  
AATTTCTGAATTTCCA
>Cbrig.WS247_11:2474861-2475512 Satlength=652 Nr of Repeats=37 RepeatLength=16 seed=CAGAATCTCA  
CAGAATCTCAGAATCT
>Cbrig.WS247_11:2481536-2482414 Satlength=879 Nr of Repeats=44 RepeatLength=16 seed=TGAATTTCTG  
TGAATTTCTGAATGTC
>Cbrig.WS247_11:2584937-2586191 Satlength=1255 Nr of Repeats=75 RepeatLength=16 seed=AGATTCTGAG  
AGCTTCTGAGCTCCAG
>Cbrig.WS247_11:2589045-2590575 Satlength=1531 Nr of Repeats=83 RepeatLength=16 seed=TTCTGAGATT  
TTCTGAGATTCTGAGA
>Cbrig.WS247_11:2598269-2600746 Satlength=2478 Nr of Repeats=109 RepeatLength=16 seed=TTCTGAGATT  
TTCTGAGATTCTGAGA
>Cbrig.WS247_11:2623152-2623538 Satlength=387 Nr of Repeats=24 RepeatLength=16 seed=TTCAGAAATT  
TTCAGAAATTCAGAAA
>Cbrig.WS247_11:2743363-2743982 Satlength=620 Nr of Repeats=36 RepeatLength=16 seed=ATTTCTGAAT  
ATTTCTGAATTTCTGA
>Cbrig.WS247_11:2772368-2772786 Satlength=419 Nr of Repeats=25 RepeatLength=16 seed=AATCTCAGAA  
AATCTTAGAATCTCAA
>Cbrig.WS247_11:2827136-2831532 Satlength=4397 Nr of Repeats=57 RepeatLength=57 seed=TTTGGAATTT  
TTTGGAATTTTGAGAGAACACATGACGCCTGAGAATGGCTAAATTATTGAGATTGAG
>Cbrig.WS247_11:2983358-2984755 Satlength=1398 Nr of Repeats=39 RepeatLength=42 seed=GACTCGGTCG  
GACTCGGTCGATGTGGAGGTGGATTCAGTCGAGGTACTTGTG
>Cbrig.WS247_11:3045691-3057853 Satlength=12163 Nr of Repeats=189 RepeatLength=60 seed=GAGACCTCGA  
GAGACCTCGACAATTGCCACCTCGACCGCTGAGACGACTACAGTTCCAACATCATCAGCT
>Cbrig.WS247_11:3251240-3251847 Satlength=608 Nr of Repeats=18 RepeatLength=16 seed=TCAGAATCTC  
TCAGAATCTCAGAATG
>Cbrig.WS247_11:3317213-3319108 Satlength=1896 Nr of Repeats=20 RepeatLength=26 seed=GAATACTACA  
GAATACTACAATAGTCCTAATATCCA
>Cbrig.WS247_11:3336733-3337284 Satlength=552 Nr of Repeats=16 RepeatLength=11 seed=TTACCGGTAA  
TTACCGGTAAT
>Cbrig.WS247_11:3645353-3647918 Satlength=2566 Nr of Repeats=16 RepeatLength=156 seed=GTGATGACCT  
GTGATGACCTAATTGAAAAAAAGCAAAGTTTGACAAATTTGACTTTGGAGCTCTTGTGCGACCGCTCTTTTACAATTTTTTCAGCTTACGACAGTCGCTAACTTAATTTTAATAGCTAGCTTCAGAAAATAGAACCTATGTAATTTCAAATTGCCA
>Cbrig.WS247_11:3944956-3946734 Satlength=1779 Nr of Repeats=101 RepeatLength=16 seed=TCTGAGATTC  
TCTGAGATTCTGAGAT
>Cbrig.WS247_11:4178726-4182638 Satlength=3913 Nr of Repeats=22 RepeatLength=64 seed=TGTCTAATTG  
TGTCTAATTGGGAGACGACGAGAGGAACGACGGGGGGACGGTGGGACGGATGGAGGAGAGATGG
>Cbrig.WS247_11:4291297-4291763 Satlength=467 Nr of Repeats=29 RepeatLength=16 seed=TCAGAATCTC  
TCAGAATCTCAGAATC
>Cbrig.WS247_11:4313648-4315093 Satlength=1446 Nr of Repeats=11 RepeatLength=16 seed=AATTTCTGAA  
AATTTCTGAATTTTTG
>Cbrig.WS247_11:4333140-4333394 Satlength=255 Nr of Repeats=14 RepeatLength=16 seed=AATTTCTGAA  
AATTTCTGAAATTCTG
>Cbrig.WS247_11:4508083-4510057 Satlength=1975 Nr of Repeats=11 RepeatLength=16 seed=AGAAATTCAG  
AGAAATTCAGAAATTC
>Cbrig.WS247_11:4706310-4710493 Satlength=4184 Nr of Repeats=21 RepeatLength=163 seed=TCAGAAAAAT  
TCAGAAAAATATTGGAAGCGAAAATAGCGATTTGGACGATCAAAAACTAATTTTTCGAATATTTAGCATATGAATTTTCGAAAAAGCCAGATCAAACAGATCTTTAAACAACATTATGACTGCGTTAAACGTTTTACAGAAATATTTGCGTGAATTCGTTAAT
>Cbrig.WS247_11:4733438-4736447 Satlength=3010 Nr of Repeats=13 RepeatLength=146 seed=TGAGACGCCG  
TGAGACGCCGACAGCAAAGGTTCGTAGTCTGTACACAAGATTGAGACCCCTCATAGTTTTTCCAACCCGATACCGGAGAAAAAACAACGAAGTTTGCATCCAAACCTTACGGGTGGAAATATGAAGTACTGCCGGATCAATACAAC
>Cbrig.WS247_11:4738997-4741342 Satlength=2346 Nr of Repeats=16 RepeatLength=146 seed=CAAAGGTTCG  
CAAAGGTTCGTAGTCTATACACAGGATTGAGACCCCTCATAGTTTTTCCAACCCGATACCGGAGAAAAAACAACGAAGTTTGCATCCAAACCTTACGGGTGGAAATATGAAGTACGGCCGGATCAATACAACTAAGACGCCGACAG
>Cbrig.WS247_11:4758538-4759004 Satlength=467 Nr of Repeats=29 RepeatLength=16 seed=ATCTCAGAAT  
ATTTCAGAATCTCAGT
>Cbrig.WS247_11:5021352-5022338 Satlength=987 Nr of Repeats=61 RepeatLength=16 seed=AATTTCTGAA  
AATTTCTGAATTTCTG
>Cbrig.WS247_11:5027860-5029191 Satlength=1332 Nr of Repeats=79 RepeatLength=16 seed=AATTTCTGAA  
AATTTCTGAATTTCTG
>Cbrig.WS247_11:5194005-5194183 Satlength=179 Nr of Repeats=10 RepeatLength=16 seed=GAATTTTGGA  
GAATTTTGGAATTTTG
>Cbrig.WS247_11:5296579-5297771 Satlength=1193 Nr of Repeats=32 RepeatLength=15 seed=TTCTAGAACC  
TTCTGGAACCAGAAA
>Cbrig.WS247_11:5553855-5554710 Satlength=856 Nr of Repeats=19 RepeatLength=37 seed=GGACAACGGA  
GGACAACTGAGAAAAATTTGTTTTCACCAAAACAGAT
>Cbrig.WS247_11:6187887-6188702 Satlength=816 Nr of Repeats=42 RepeatLength=19 seed=TCTGGTCCTT  
TCTGGTCCTTAGAAAAAAT
>Cbrig.WS247_11:6201110-6203122 Satlength=2013 Nr of Repeats=11 RepeatLength=182 seed=TTAGGTCAAA  
TTAGGTCAAAATTACCGATTTTCTGTGAATTTTTTCAGGTATTCAACGGAAAGATGGCCGTGTCACTCTATTTTAACCAGATTAAACATGTCATAATTGTGCTAGAAAGATGCTTTTTAACCACCATGTTGAAAGATTCACTGAAGTGCGATGTCTAGAATAGTCCTCATTTTGAGCGTTTT
>Cbrig.WS247_11:6239151-6242435 Satlength=3285 Nr of Repeats=18 RepeatLength=182 seed=GAATCTTTCA  
GAATCTTTCAACATGGTGGTTAAAAAGCATCTTTCTAGCACAATTATGACATGCTTAATCTGTTCATAATATAGTGACACGGCCATCTTTCCGTTGAATACTTGAAAAAATTCACAGAAAATCGGTAATTTTAACCTAAAAAACGCTCAAAATGAGGACTATTCTAGACATCGCACTTCAGT
>Cbrig.WS247_11:6625507-6628692 Satlength=3186 Nr of Repeats=182 RepeatLength=10 seed=AGAAAATTCC  
AGAAAATTCC
>Cbrig.WS247_11:6671710-6672585 Satlength=876 Nr of Repeats=54 RepeatLength=16 seed=AATTTCTGAA  
AATTTCCGAATTTCTG
>Cbrig.WS247_11:6694437-6697595 Satlength=3159 Nr of Repeats=16 RepeatLength=139 seed=GATTTTCTAT  
GATTTTCTATAAAACAGCCCAATTTTTCTGTTCCAAACTTATCCGAAATCCAAATTTCCTGTATATCGTAGCTGATGAGCGGAAATTTGGGCAGAATTAAAAATTAGAAAACTGTGTTGTGATTTCTCAATTTCGAACT
>Cbrig.WS247_11:6725859-6726106 Satlength=248 Nr of Repeats=15 RepeatLength=16 seed=TCAGAATCTC  
TCAGAATCTCAAAATC
>Cbrig.WS247_11:7201627-7205404 Satlength=3778 Nr of Repeats=28 RepeatLength=139 seed=GTGTTGTGAT  
GTGTTGTGATTTCTCAATTTCGAACTGATTTTCTATAAAACCGCCCAATTTTTCTGTTCCAAACTTATCCGAAATTCAAATTTCCTGTATATCCTAACTGATGAGCGGAAATTTGGGCAGAATTGAAAATTAGAAAACT
>Cbrig.WS247_11:7211877-7214070 Satlength=2194 Nr of Repeats=26 RepeatLength=21 seed=TAAGCCTAAG  
TAAGCCTAAGCCTAAGGTAGC
>Cbrig.WS247_11:7267722-7269115 Satlength=1394 Nr of Repeats=20 RepeatLength=16 seed=ATTCTGAAAT  
ATTCCGAAATTCCGGA
>Cbrig.WS247_11:7281908-7286943 Satlength=5036 Nr of Repeats=61 RepeatLength=162 seed=GAAAAATTGG  
GAAAAATTGGAAAAATTGGTTTTTTAGCCCCAAATCCCAAATTTTTGTTGCCAACTTTTTTTTAAATGAACGAATTCACGCGTATCCTTTCTGTAAAACACTAGTCACAATATAGTGGGGGGGGTAATTTTGCTTCATCTGGCTTTTTACAAATTCGAATGT
>Cbrig.WS247_11:7355861-7356417 Satlength=557 Nr of Repeats=22 RepeatLength=22 seed=GGTCATGACC  
GGACATGACCTTATTTTATCTG
>Cbrig.WS247_11:7373700-7377667 Satlength=3968 Nr of Repeats=42 RepeatLength=162 seed=GAAAAATTGG  
GAAAAATTGGAAAAATTGGTTTTTTAGCCCCAAATCCCAATATTTCGTTTCCAACTTTTTTCTAAATGAACGAATTCACGCATATCTTTCTGTAAAACACTAGTCACAATTATAGTTTTGTTCTTAATTTTGCTTCATCTGTCTTTTTACAAATTCAAATGT
>Cbrig.WS247_11:7523549-7524000 Satlength=452 Nr of Repeats=21 RepeatLength=21 seed=TTTACCGTAA  
TTTACCATAATTTTATTTTGA
>Cbrig.WS247_11:7542120-7543127 Satlength=1008 Nr of Repeats=53 RepeatLength=20 seed=TCTGGAATTT  
TCTGGAATTTTTTAGAATGT
>Cbrig.WS247_11:7567531-7570104 Satlength=2574 Nr of Repeats=15 RepeatLength=154 seed=AAAAATGTTT  
AAAAATGTTTTGTCAACTGATAAAATGCTCCCCTACTGATTTCAAACATTTTACTTGTTGACTATTTATTGATAACTTTCACCAGAATAGAGAATAAATTAACTTGAATATTTCGTTTTTTTCAAGTACAATTATCTCCGTTCCTGTGAAAGAT
>Cbrig.WS247_11:7570318-7572118 Satlength=1801 Nr of Repeats=116 RepeatLength=20 seed=GAAAATTCCA  
GAAAATTCCAGAACTTTCTC
>Cbrig.WS247_11:7622045-7622713 Satlength=669 Nr of Repeats=41 RepeatLength=16 seed=AATTTCTGAA  
AATTTCTGAATTTCTG
>Cbrig.WS247_11:8005042-8006136 Satlength=1095 Nr of Repeats=13 RepeatLength=14 seed=TTCCTTATTC  
TTCCTTATTCCTTA
>Cbrig.WS247_11:8369630-8373936 Satlength=4307 Nr of Repeats=24 RepeatLength=163 seed=CCAATTCACA  
CCAATTCACACAAATTCTTTTGTAAAATATAAGCCATAATAATATCATTGTTTTAAACTTTGCTTGTCCTGCCTTTTCACAAAACTCGTATGTGATAAATTCGAAAAATCGGTTTTTGAGCCCTAAAATCGAGATTTTGGCTTCCAACTTTTTTCTGAATGAG
>Cbrig.WS247_11:8553906-8557555 Satlength=3650 Nr of Repeats=56 RepeatLength=46 seed=TTCTAGGTCA  
TTCTAGGTCATTTTGAAGTTTTGGCCTAACTTTTGCAAATTTGTTT
>Cbrig.WS247_11:8563060-8566602 Satlength=3543 Nr of Repeats=68 RepeatLength=16 seed=TTCAGAAATT  
TTCAGAAATTCATAAT
>Cbrig.WS247_11:8964043-8964447 Satlength=405 Nr of Repeats=21 RepeatLength=16 seed=TCTCAGAATC  
TCTCAGAATCACAGAA
>Cbrig.WS247_11:9503893-9504169 Satlength=277 Nr of Repeats=14 RepeatLength=19 seed=TAAGGACCAG  
TAAGGACCAGAATTTTTTT
>Cbrig.WS247_11:9529567-9529860 Satlength=294 Nr of Repeats=14 RepeatLength=16 seed=TTTCTGAATT  
TTTCTGAATTTCTGAA
>Cbrig.WS247_11:9546152-9549075 Satlength=2924 Nr of Repeats=16 RepeatLength=182 seed=TGTTTAAAAT  
TGTTTAAAATATAGTGACAAGGCCATCTTTCCGTTCAATACTTGAAAAAATGTTTACAAAATCGGCAATTTTGAACTAAAAAACGCTCAAAATGAGGAATATTCTAGACATCGCACTTCAGTGGATCTTTCTACATGGTGGTTAAAAAGCATTTTCCTAGCACAATGATGACATGCTTAATA
>Cbrig.WS247_11:9569190-9571927 Satlength=2738 Nr of Repeats=36 RepeatLength=14 seed=TTTGGAATTT  
TCTGGAATTTGAAA
>Cbrig.WS247_11:9586858-9588497 Satlength=1640 Nr of Repeats=74 RepeatLength=22 seed=AAAATGGACC  
AAAATGGACCTGAAGGAGGGCA
>Cbrig.WS247_11:9600527-9603024 Satlength=2498 Nr of Repeats=19 RepeatLength=131 seed=AGTCAAAAAT  
AGTCAAAAATCAAGCTGAAAAGTCTTCTTTTTCTAGCGGTGTTTGACTTAGCTGCCATATGGGTTGAAGACTATCCTCACGAGCTGAGATGGGAACTTTTTCGCCCAATTTCTTGAAAAAATCTCTGTAAA
>Cbrig.WS247_11:10659650-10660153 Satlength=504 Nr of Repeats=24 RepeatLength=16 seed=ATCTCAGAAT  
ATCTCAGAATTTCAGA
>Cbrig.WS247_11:10802761-10803331 Satlength=571 Nr of Repeats=11 RepeatLength=14 seed=TTCCTTATTC  
TTCCTTATTCCTTA
>Cbrig.WS247_11:10860554-10864259 Satlength=3706 Nr of Repeats=21 RepeatLength=167 seed=GACGTATTTT  
GACGTATTTTTGCTAACTCGCATAAGAACCCCTCAAATTCAGCTCAAAGTTTCTCTGTGTGACGGAAGACGGCCGTCTGTTCCATATATCTCGGTTACTGTAAGGGCTATCAAAAATCTGTCAACTAATAAAATCTTAGCACAAGTGTTGTTAACATTTGTTCAGTT
>Cbrig.WS247_11:11637013-11639679 Satlength=2667 Nr of Repeats=17 RepeatLength=163 seed=AAAAATCGGG  
AAAAATCGGGTTTTGAGCCCTAAAATCAAGATTTTCGCTTCCAACTTTTTTCTGAATAAGCCAATTCACCCAAATTCTTTTGTAAAATAATAGCCATAATCATAATAATGTTTTAAAATTTTCTTGTCCTGCCTTTTCCCAAAAATCGTATGTGATAAATTCG
>Cbrig.WS247_11:12939394-12943254 Satlength=3861 Nr of Repeats=20 RepeatLength=167 seed=TTTTGCTAAC  
TTTTGCTAACTCGCATGAGAACCTCTCAAATTCAGCTCAAAGTTTCTCTGTGTGACGGAAGACGGCCGTCTGTTCCATATATCTCGGTTTCTGTAAGGGCTTTCAAAAATCTGTCAACTGATAAAATCTTAGCACAAGTGTTGTTAACATTTCTTCAGTTGACGTAT
>Cbrig.WS247_11:13546216-13551921 Satlength=5706 Nr of Repeats=48 RepeatLength=88 seed=TTTTTCAGAA  
TTTTTCAGAATGAACGAATTCACTTGAATTATTTTGTAAAATGTTAATTACTACTATCCGTCAAATCTGAGATCTGCATGTTCTGCCG
>Cbrig.WS247_11:13716813-13720144 Satlength=3332 Nr of Repeats=30 RepeatLength=111 seed=CCATTTTGGT  
CCATTTTGGTCAGAAATTGGCTCAGAAATCGGCTGGAGCAATGTGTCAACTGGGTGTAACAGAAGGAAAACTCGCCAACATAGTTTTGGAACTTGCACGTTCCAATATTTG
>Cbrig.WS247_11:13732376-13735493 Satlength=3118 Nr of Repeats=28 RepeatLength=111 seed=CCATTTTGGT  
CCATTTTGGTCAGAAATTGGCTCAGAAATCGGCTGGAGCAATGTGTCAACTGGGTATAACAGAAGGAAGACTCGCCAACATAGTTTTGGAACTTGCACGTTCCAATATTTG
>Cbrig.WS247_11:13914074-13916076 Satlength=2003 Nr of Repeats=25 RepeatLength=66 seed=ATGGTACGTC  
ATGGTACGTCGCCGACTACTGACCGTACGCCAAGAGCACACGAGAAAATGATGTCTGCCACCGTTG
>Cbrig.WS247_11:14040228-14047768 Satlength=7541 Nr of Repeats=45 RepeatLength=163 seed=GAGATCTGCA  
GAGATCTGCATGTTCTGCCGTTTTATAAAATTCATATGAGAAAAATTTGAAAAATCTGTTTCTGACCCCCAAAATCGTCATTTTCGTTTCCCACATTTTTCAGAATGAACGAATTCACTCGAATCGTTTTGTAAAATGTTAATTACTACTATCCGTCAAATCT
>Cbrig.WS247_11:14630215-14631050 Satlength=836 Nr of Repeats=12 RepeatLength=14 seed=GGAATAAGGA  
GGAATAAGGAATGA
>Cbrig.WS247_11:14787786-14789196 Satlength=1411 Nr of Repeats=42 RepeatLength=34 seed=ACTCGGAATA  
ACTCGGAATAAGTAGTACCAATTCGATACTACTT
>Cbrig.WS247_11:15236951-15239871 Satlength=2921 Nr of Repeats=165 RepeatLength=10 seed=GAAAATTCCA  
GAAAATTCCA
>Cbrig.WS247_11:15239981-15242498 Satlength=2518 Nr of Repeats=15 RepeatLength=163 seed=CAAAATCGGA  
CAAAATCGGAATTTTTGCTTCTAACTTTTTTCTGAACGAACGAGTTCACGCAAATCTTTTTGTAAAAAACAAGTCACTATGATTTTTTTGTTCTAATATTTGCTTGTTCTGTCTTTTCACAAAACTAGTGTGTGAAAAATGCGGAAAACCAGTTTTGGACCAT
>Cbrig.WS247_11:15243339-15247934 Satlength=4596 Nr of Repeats=70 RepeatLength=21 seed=AAAATAGGTC  
AAAATAGGTCATGCCATTTAA
>Cbrig.WS247_11:15252798-15254038 Satlength=1241 Nr of Repeats=82 RepeatLength=10 seed=AATTCCAGAA  
AATTCCAGAA
>Cbrig.WS247_11:15561512-15562698 Satlength=1187 Nr of Repeats=103 RepeatLength=10 seed=CTAGGCTCGG  
CTAGGCTCGG
>Cbrig.WS247_11:15572272-15574134 Satlength=1863 Nr of Repeats=15 RepeatLength=24 seed=GATGTACCCT  
GATGTACCCTGGAATCCTTTCCCT
>Cbrig.WS247_11:15627410-15633013 Satlength=5604 Nr of Repeats=21 RepeatLength=163 seed=TCACAAAACT  
TCACAAAACTAGTGTGTGAAAAATGCGGAAAACCTGTTTTGGACCCCCAAAATCGGAATTTTTGCTTCTAACTTTTTTCTGAACGAACGAGTTCACGCAAATCTTTTTGTAAAAGATAAGTCACTATGATTGTTTTGTTCTAAGGTTTGCTTGTTGTGTCTTT
>Cbrig.WS247_11:15692357-15692754 Satlength=398 Nr of Repeats=11 RepeatLength=14 seed=GGAATAAGGA  
GGAATAAGGAATAA
>Cbrig.WS247_11:15837902-15838540 Satlength=639 Nr of Repeats=22 RepeatLength=30 seed=CTGGAATTTT  
CTGGAACTTTCTAGAACGTTGTGGACTTTT
>Cbrig.WS247_11:16109363-16116778 Satlength=7416 Nr of Repeats=79 RepeatLength=111 seed=TTTCAGCAAG  
TTTCAGCAAGTCTTCTTTTCCATTTTCTCCATTGACACACTGCTGCCGTAATCTTAAAGTTTAATTTTGAGGAAAATCGGACAATTTTTGGGCCTAAAAGCTCAATGGTCC
>Cbrig.WS247_11:16127489-16129917 Satlength=2429 Nr of Repeats=21 RepeatLength=111 seed=CTGCTGCCGT  
CTGCTGCCGTAATCTTAAAGTTTAATTTTGAGGAAAATCGGACAATTTTTGGGCCTAAAAGATCAATGGTCCTTTCAGCAAGTCTTCTTTTCCATTTTCTCCATTGACACA
>Cbrig.WS247_11:16146022-16152322 Satlength=6301 Nr of Repeats=38 RepeatLength=163 seed=TGCGTGAACT  
TGCGTGAACTCGTTCGCTCAGAAAAAAGTTGAAAGCAAAAATTCCGATTTTGGGGGTCTAAAACAGGTTTTCCGCATTTTTCACATACTAGTTTTGTGAAAAGACAGAACAAACAGATATTAGAACAAAACAATCATAGTGACTAATTTTTTACAAAAAGATA
>Cbrig.WS247_11:16180775-16182432 Satlength=1658 Nr of Repeats=17 RepeatLength=16 seed=AATTTCAGAA  
AATTTCAGAATTTCAG
>Cbrig.WS247_11:16183018-16185938 Satlength=2921 Nr of Repeats=102 RepeatLength=15 seed=AAGATTTTCT  
AAGATTTTCTTTAGG
>Cbrig.WS247_11:16187980-16188439 Satlength=460 Nr of Repeats=27 RepeatLength=16 seed=AAATTCTGAA  
AAATTCTGAACTTCTA
>Cbrig.WS247_11:16195887-16197670 Satlength=1784 Nr of Repeats=12 RepeatLength=16 seed=TTCTGAAATT  
TTCTGAAATTCTGAAA
>Cbrig.WS247_11:16200096-16200365 Satlength=270 Nr of Repeats=19 RepeatLength=14 seed=TTCAGATTTC  
TTCAGATTTCAGAT
>Cbrig.WS247_11:16200412-16203003 Satlength=2592 Nr of Repeats=34 RepeatLength=16 seed=AAATTCTGAA  
AAATTCTGAAATTTTA
>Cbrig.WS247_11:16208384-16208922 Satlength=539 Nr of Repeats=33 RepeatLength=16 seed=GAGATTCTGA  
GAGATTCTGAGATTCT
>Cbrig.WS247_11:16214394-16214901 Satlength=508 Nr of Repeats=36 RepeatLength=14 seed=ATTTCAGATT  
ATTTCAGATTTCAG
>Cbrig.WS247_11:16215568-16215818 Satlength=251 Nr of Repeats=15 RepeatLength=16 seed=AAATTCTGAA  
AAATTCTGAAATTATA
>Cbrig.WS247_11:16233449-16236623 Satlength=3175 Nr of Repeats=75 RepeatLength=16 seed=TTCTGAAATT  
TTCTGAAATTTTGAAG
>Cbrig.WS247_11:16234204-16238142 Satlength=3939 Nr of Repeats=63 RepeatLength=16 seed=TCAGAATTTC  
TCAGAATTTCAAAAAT
>Cbrig.WS247_11:16243795-16246097 Satlength=2303 Nr of Repeats=136 RepeatLength=15 seed=AGAAAATCTT  
AGAAAATCTTCCTAA
>Cbrig.WS247_11:16756731-16758545 Satlength=1815 Nr of Repeats=11 RepeatLength=122 seed=AATTTCAGGC  
AATTTCAGGCCAGTGGAATGTGCCAACTGACAGTAGCAGGACCTGTGTAACTGGGAAGAAGACTCGATGGCAATTTGACCTTCCAATTGAGCTTAATAGCCTGAAATTCAAGGAAGATAGCT
>Cbrig.WS247_11:16849950-16850202 Satlength=253 Nr of Repeats=13 RepeatLength=19 seed=CAGAATTTTT  
CAGAATTTTTTTTAAGGAC
>Cbrig.WS247_11:16891438-16892028 Satlength=591 Nr of Repeats=31 RepeatLength=20 seed=TCTGGAATTT  
TCTGGAATTTTCTAGAATGT
>Cbrig.WS247_11:17137949-17138143 Satlength=195 Nr of Repeats=11 RepeatLength=16 seed=TTCTGAATTT  
TTCTGAATTTCTGAAT
>Cbrig.WS247_11:17403072-17405374 Satlength=2303 Nr of Repeats=35 RepeatLength=54 seed=TTTTTTAATT  
TTTTTTAATTTTTGAACACTGCGTTTTCATACTGTTCCGTTCTCAAATGAATTA
>Cbrig.WS247_11:17475047-17475289 Satlength=243 Nr of Repeats=15 RepeatLength=16 seed=AAATTCAGAA  
AAATTCAAAAATTCAG
>Cbrig.WS247_11:17674409-17676146 Satlength=1738 Nr of Repeats=10 RepeatLength=16 seed=TTTCTGAATT  
TTTCTGAATTTCTGAA
>Cbrig.WS247_11:17962708-17963737 Satlength=1030 Nr of Repeats=19 RepeatLength=20 seed=AGCATGGTCC  
AGCATGATCCCATCCCTCTC
>Cbrig.WS247_11:18103109-18108978 Satlength=5870 Nr of Repeats=36 RepeatLength=108 seed=GGAGAACGAT  
GGAGAACGATATGCCAAGAAAGTCCCAGCTGACAACAAGATTCTCCAAGGTGATGGCCAACAGTTCGAAGCCAAAACACAGAATCAAGAGGACTTCACTCACATCAGT
>Cbrig.WS247_11:18119066-18119332 Satlength=267 Nr of Repeats=16 RepeatLength=16 seed=TCAGAAATTC  
TCAAAAATTCGGAAAT
>Cbrig.WS247_11:18404626-18405461 Satlength=836 Nr of Repeats=47 RepeatLength=16 seed=TCAGAAATTC  
TCGGAAATTCAGAAAT
>Cbrig.WS247_11:18436866-18437500 Satlength=635 Nr of Repeats=39 RepeatLength=16 seed=GAATTTCTGA  
GAATTTCTGAATTTCT
>Cbrig.WS247_11:18517897-18518203 Satlength=307 Nr of Repeats=14 RepeatLength=16 seed=AAATTCAGAA  
AAATTCAGAAATTCAG
>Cbrig.WS247_11:18878084-18879189 Satlength=1106 Nr of Repeats=29 RepeatLength=16 seed=TTTCTGAATT  
TTTCTGAATTTCTGAA
>Cbrig.WS247_11:18949656-18951393 Satlength=1738 Nr of Repeats=15 RepeatLength=26 seed=GACGATATCA  
GACAATATCAACGAAGGAGATGAGCC
>Cbrig.WS247_11:19003389-19005388 Satlength=2000 Nr of Repeats=14 RepeatLength=46 seed=GTTTTCTAGG  
GTTTTCTGGGTCATTTTGAAGTGGTGGCCTAACTTTTGCGAATTTG
>Cbrig.WS247_11:19065383-19065713 Satlength=331 Nr of Repeats=20 RepeatLength=16 seed=AAATTCAGAA  
AAATTCAGAAATTCAG
>Cbrig.WS247_11:19214607-19214961 Satlength=355 Nr of Repeats=22 RepeatLength=16 seed=TTCTGAATTT  
TTCTGAATTTCTGAAT
>Cbrig.WS247_11:19315068-19315322 Satlength=255 Nr of Repeats=12 RepeatLength=16 seed=CAGTTCTATT  
CAGTTCTATTCCAGAG
>Cbrig.WS247_11:19575061-19575857 Satlength=797 Nr of Repeats=15 RepeatLength=14 seed=TTCCTTATTC  
TTCCTTATTCCTTA
>Cbrig.WS247_11:19959934-19964767 Satlength=4834 Nr of Repeats=37 RepeatLength=122 seed=ATTTTGAGCT  
ATTTTGAGCTCGTCAGAGCCATCAAATCACTGAAAATAGACAGCAAGAATTACTGTAGCCGAACAATTTCGATCTTATGGGCTCTGTAGTCGCTTCAGCTGACGCACTAGCCTAAAATGTAA
>Cbrig.WS247_11:20450763-20452078 Satlength=1316 Nr of Repeats=20 RepeatLength=46 seed=CCTAGAAAAC  
CCTAGAAAACCAAACTTGTAAAAATTAGGACACCACTTCAAGATGA
>Cbrig.WS247_11:20485046-20490689 Satlength=5644 Nr of Repeats=274 RepeatLength=16 seed=ATTCTGAGAT  
ATTCTGAGATTCTGAG
>Cbrig.WS247_11:20575374-20575986 Satlength=613 Nr of Repeats=14 RepeatLength=16 seed=GGAATCCTGG  
GGAATCTTGGAGTTTC
>Cbrig.WS247_11:20580999-20589025 Satlength=8027 Nr of Repeats=57 RepeatLength=140 seed=GATTCTATAG  
GATTCTATAGGAATGAAACATACTCTGGCTCCTCGTTACTGTTGGTAGTGGTTCCGCGTGATTTCACGTTTTTTAGAATAGAAGCTGTTTTGCGTGGGAGTGGGTTTGGAGTCATTCTAAAATTGAAAGGTTTTCTTGTA
>Cbrig.WS247_11:20593198-20594032 Satlength=835 Nr of Repeats=48 RepeatLength=16 seed=AATCTCAGAA  
AATCTCAAAATCTCAG
>Cbrig.WS247_11:20749812-20750222 Satlength=411 Nr of Repeats=25 RepeatLength=16 seed=AATTTCTGAA  
AATTTCTGAATTTCTG
>Cbrig.WS247_11:20810961-20811434 Satlength=474 Nr of Repeats=29 RepeatLength=16 seed=AAATTCAGAA  
AAAGTCAGAAATTTAG
>Cbrig.WS247_11:20812485-20813967 Satlength=1483 Nr of Repeats=71 RepeatLength=16 seed=TCAGAATCTC  
TCAGAATTTCAGAATC
>Cbrig.WS247_11:20830602-20833020 Satlength=2419 Nr of Repeats=75 RepeatLength=16 seed=ATCTCAGAAT  
ATCTCAGAATCTCAGA
>Cbrig.WS247_11:20834082-20834652 Satlength=571 Nr of Repeats=33 RepeatLength=16 seed=TCAGAAATTC  
TCAGAAATTCAGAAAT
>Cbrig.WS247_11:20836612-20837202 Satlength=591 Nr of Repeats=33 RepeatLength=20 seed=GAAAATTCCA  
GAAAATTCCAGAACATTCTC
>Cbrig.WS247_11:20943502-20944252 Satlength=751 Nr of Repeats=24 RepeatLength=20 seed=GAACATTCTA  
GAACATTCTAGATAATTCCA
>Cbrig.WS247_11:21008995-21010472 Satlength=1478 Nr of Repeats=15 RepeatLength=17 seed=TGTTTTGTTC  
TGTTTTGTTCTAATATC
>Cbrig.WS247_11:21076903-21077604 Satlength=702 Nr of Repeats=28 RepeatLength=20 seed=AATTCCAGAA  
AATTCCAGTAAATCCCAGAA
>Cbrig.WS247_11:21088981-21089574 Satlength=594 Nr of Repeats=29 RepeatLength=12 seed=TTCTCGAATT  
TTCTCGAATTTT
>Cbrig.WS247_11:21094959-21095389 Satlength=431 Nr of Repeats=17 RepeatLength=16 seed=TTCTGAAATT  
TTCTGAAATTCTGAAA
>Cbrig.WS247_11:21127824-21128075 Satlength=252 Nr of Repeats=14 RepeatLength=16 seed=TTCTGAATTT  
TTCTGAATTTCTGAAT
>Cbrig.WS247_11:21216606-21217422 Satlength=817 Nr of Repeats=16 RepeatLength=14 seed=ATTCCTTATT  
ATTCCTTATTCCTT
>Cbrig.WS247_11:21369700-21369958 Satlength=259 Nr of Repeats=16 RepeatLength=16 seed=TCTGAATTTC  
TCTGAATCTCTGAATT

 Acceptats=2788   Rebutjats=560 
