# Supplementary material for: High evolutionary turnover of satellite families in Caenorhabditis
Source: BMC Evol Biol. 2015 Oct 5;15:218. doi: 10.1186/s12862-015-0495-x (PMC4595182; doi:10.1186/s12862-015-0495-x)
Supplement: Additional file 1: — Files containing the description of all satellites and their families in several formats (31 files). (ZIP 1068 kb) [file 12862_2015_495_MOESM1_ESM.zip › Cbrig.WS247.sats.table]

Genome		Satellite		name		Contig		Start		End		Sat.		Number		Repeat		Seed		motif		Representative
length		repeats		length		repeat
Cbrig.WS247		Cbrig.WS247_1:17583		1		17583		18346		764		29		16		AAATTCAGAA		AAATTCAGAAATTCAG
Cbrig.WS247		Cbrig.WS247_1:42187		1		42187		42573		387		24		16		ATTCTTAGAT		ATTCTTAGATTCTTAG
Cbrig.WS247		Cbrig.WS247_1:50379		1		50379		50677		299		18		16		ATTCTTAGAT		ATTCTTAGATTCTTAG
Cbrig.WS247		Cbrig.WS247_1:102679		1		102679		103211		533		27		16		AACTGTGACA		AACTGTGACATTTCAG
Cbrig.WS247		Cbrig.WS247_1:107684		1		107684		109463		1780		22		16		GATCTAGGGA		GATCTAGGGATCTAAG
Cbrig.WS247		Cbrig.WS247_1:126824		1		126824		127162		339		18		16		TCAGAAATTC		TCAGAAATTCAGAAAT
Cbrig.WS247		Cbrig.WS247_1:134411		1		134411		134749		339		18		16		TCAGAAATTC		TCAGAAATTCAGAAAT
Cbrig.WS247		Cbrig.WS247_1:152317		1		152317		152709		393		15		22		AAAAATCTAG		AAAAATCTAGGTCACGGCTCAA
Cbrig.WS247		Cbrig.WS247_1:166854		1		166854		167136		283		17		16		GAATTTTAGA		GAATTTTAGAATTTCT
Cbrig.WS247		Cbrig.WS247_1:228098		1		228098		228630		533		29		16		AAATTCAGAA		AAATTCAGAAATTCAG
Cbrig.WS247		Cbrig.WS247_1:264159		1		264159		266766		2608		138		16		TAGTTGCGAA		TAGTTGCGAACCGGCA
Cbrig.WS247		Cbrig.WS247_1:267096		1		267096		269426		2331		22		30		CTACAAACTA		CTATAAACTACAGAATCTAGACTACAGAAG
Cbrig.WS247		Cbrig.WS247_1:285591		1		285591		287372		1782		96		16		CAGAATTTCA		CAGAATTACAGAATTT
Cbrig.WS247		Cbrig.WS247_1:296211		1		296211		297047		837		18		16		TCAGAAATTC		TCAGAAATTCAGAAAT
Cbrig.WS247		Cbrig.WS247_1:339535		1		339535		339825		291		15		16		AATTCAGAAA		AGTTCAGAAATTCAGA
Cbrig.WS247		Cbrig.WS247_1:407464		1		407464		408821		1358		12		17		TTTGGAATTT		TTTGGAATTTTGGAATT
Cbrig.WS247		Cbrig.WS247_1:421206		1		421206		421848		643		36		16		ATTCAGAAAT		ATTCAGAAATTCAGAA
Cbrig.WS247		Cbrig.WS247_1:422527		1		422527		422873		347		21		16		AATTTCTGAA		AATTTCTGAATTTCTG
Cbrig.WS247		Cbrig.WS247_1:429431		1		429431		430491		1061		79		11		ATGGTAAGCC		ATGGTATGCCT
Cbrig.WS247		Cbrig.WS247_1:447705		1		447705		447995		291		18		16		CCAGGGACCC		CCAGGGACCCAGGGAC
Cbrig.WS247		Cbrig.WS247_1:449181		1		449181		450404		1224		32		16		TCAGAAATTC		TCAGAAATTCGGAAAT
Cbrig.WS247		Cbrig.WS247_1:460954		1		460954		463260		2307		17		21		CATTTTTCAT		CATTTTTCATGATTTTTAGGC
Cbrig.WS247		Cbrig.WS247_1:502375		1		502375		503410		1036		25		21		TTTTCAGTCA		TTTTCAGTAGTTTTAGAGCTA
Cbrig.WS247		Cbrig.WS247_1:507651		1		507651		508176		526		22		17		AAATTCAGAA		AAATTCCAGAAATTTAA
Cbrig.WS247		Cbrig.WS247_1:513101		1		513101		513447		347		21		16		TTCTTAGATT		TTCTTAGATTCTTAGA
Cbrig.WS247		Cbrig.WS247_1:519022		1		519022		519491		470		14		16		AAATTCAGAA		AAATTCAGAAATTCAG
Cbrig.WS247		Cbrig.WS247_1:528798		1		528798		529080		283		17		16		AAGAATCTAA		AAGAATCTAAGAATCT
Cbrig.WS247		Cbrig.WS247_1:535701		1		535701		537078		1378		37		18		GGATTACTGT		GGATTATTGTAGTCATAC
Cbrig.WS247		Cbrig.WS247_1:537811		1		537811		543896		6086		180		16		TCAGAAATTC		TCAGAAATTCAGAAAA
Cbrig.WS247		Cbrig.WS247_1:572676		1		572676		576086		3411		171		16		TTCTGAATTT		TTCTGAATTTATGATC
Cbrig.WS247		Cbrig.WS247_1:584119		1		584119		584589		471		17		15		CGGATCCAGG		CGAATCCAGGTCACC
Cbrig.WS247		Cbrig.WS247_1:595286		1		595286		595875		590		36		16		TCTTAGATTC		TCTTAGATTCTTAGAT
Cbrig.WS247		Cbrig.WS247_1:611357		1		611357		611639		283		17		16		CAGAAATTCA		CAGAAATTCAGAAATT
Cbrig.WS247		Cbrig.WS247_1:616514		1		616514		618045		1532		59		16		AAATTCAGAA		AAATTCAGAAATTCAG
Cbrig.WS247		Cbrig.WS247_1:616514		1		616514		619055		2542		66		16		AAATTCAGAA		AAATTCAGAAATTCAG
Cbrig.WS247		Cbrig.WS247_1:632225		1		632225		632810		586		18		11		ATCCTTCTAG		ATCCTTCTAGG
Cbrig.WS247		Cbrig.WS247_1:639879		1		639879		641700		1822		26		16		TTCTGAATTT		TTCTGAATTTCTGAAA
Cbrig.WS247		Cbrig.WS247_1:648750		1		648750		653175		4426		192		16		ATTCAGAAAT		ATTTAGAAATTCAGAA
Cbrig.WS247		Cbrig.WS247_1:656660		1		656660		659567		2908		173		16		TTTCTGAATT		TTTCTGAATTTCTGTA
Cbrig.WS247		Cbrig.WS247_1:669464		1		669464		669730		267		16		16		AATTCAGAAA		AATTCAGAAATTCAGA
Cbrig.WS247		Cbrig.WS247_1:700482		1		700482		703719		3238		101		16		CTGAGATTCT		CTGAGACTCTGAGATT
Cbrig.WS247		Cbrig.WS247_1:726392		1		726392		727176		785		27		16		TTCAGAATTT		TTCAGACTTTCAGAAT
Cbrig.WS247		Cbrig.WS247_1:730899		1		730899		731586		688		33		16		TTCAGAAATT		TTCAGAAATTTAGAAT
Cbrig.WS247		Cbrig.WS247_1:732509		1		732509		735147		2639		36		16		TTCTGAATTT		TTCTGAATTTTTGAAT
Cbrig.WS247		Cbrig.WS247_1:735728		1		735728		736295		568		34		16		AATCTCAGAA		AATCTCAGAACCTCAA
Cbrig.WS247		Cbrig.WS247_1:754518		1		754518		755449		932		21		57		TTTCTGAATT		TTTCCGAATTTCTGAATTTCAGGATTTCAAGGATTTCAGGACTTCAGGACTTCAGGA
Cbrig.WS247		Cbrig.WS247_1:771800		1		771800		772209		410		25		16		AAATTCAGAA		AAATTCAGAAATTCGG
Cbrig.WS247		Cbrig.WS247_1:808934		1		808934		809272		339		19		16		TTTCTGAATT		TTTCTGAATTTCTGAA
Cbrig.WS247		Cbrig.WS247_1:810429		1		810429		811999		1571		17		16		AAATTCAGAA		AAATTCAGAAATTCAG
Cbrig.WS247		Cbrig.WS247_1:817732		1		817732		817974		243		15		16		GATTCTTAGA		GATTCTTAGATTCTTA
Cbrig.WS247		Cbrig.WS247_1:819665		1		819665		819851		187		11		16		AATTTCTGAA		AATTTCTGAATTTCTG
Cbrig.WS247		Cbrig.WS247_1:820563		1		820563		822989		2427		54		16		TCAGAAATTC		TCAGAAATTCAGAAGT
Cbrig.WS247		Cbrig.WS247_1:842513		1		842513		843843		1331		16		21		ATTTTTCATG		ATTTTTCATAATATTTAGATC
Cbrig.WS247		Cbrig.WS247_1:849718		1		849718		851457		1740		35		11		TTTAAGCCTA		TTTAAGCCTAA
Cbrig.WS247		Cbrig.WS247_1:862719		1		862719		864684		1966		58		16		CTTAGATTCT		CTTAGATTCTTAGATT
Cbrig.WS247		Cbrig.WS247_1:865821		1		865821		865991		171		10		16		CTAAGAATCT		CTAAGAATCTAAGAAT
Cbrig.WS247		Cbrig.WS247_1:866184		1		866184		866629		446		27		16		AAATTCAGAA		AAATTCAGAAATTCAA
Cbrig.WS247		Cbrig.WS247_1:867020		1		867020		867590		571		33		16		AATTTCTGAA		AATTTCTGAATTTCTG
Cbrig.WS247		Cbrig.WS247_1:869006		1		869006		873361		4356		126		16		AAATTCAGAA		AAATTCAGAAATTCAG
Cbrig.WS247		Cbrig.WS247_1:938384		1		938384		939772		1389		22		16		ATCTAAGAAT		ATCTAAGAATCTAAGA
Cbrig.WS247		Cbrig.WS247_1:956858		1		956858		957133		276		15		16		TTCAGAAATT		TTCAGAAATTCAGTAA
Cbrig.WS247		Cbrig.WS247_1:957993		1		957993		960397		2405		71		16		TTCTGAATTT		TTTGAATTTATGATTT
Cbrig.WS247		Cbrig.WS247_1:957992		1		957992		961624		3633		76		16		TTTCTGAATT		TTTTGAATTTATGATT
Cbrig.WS247		Cbrig.WS247_1:976881		1		976881		979236		2356		59		16		AAATTCAGAA		AAATTCAGAAACTCGA
Cbrig.WS247		Cbrig.WS247_1:985638		1		985638		986294		657		15		22		TCATGACCTA		TCATGACCTAGCTTTTTCTAGG
Cbrig.WS247		Cbrig.WS247_1:1032673		1		1032673		1033878		1206		70		16		AAATTCAGAA		AAATTCAGAAATTCAG
Cbrig.WS247		Cbrig.WS247_1:1043477		1		1043477		1044955		1479		79		16		ATTTCTGAAT		ATTTCTGAATTTCTGA
Cbrig.WS247		Cbrig.WS247_1:1049111		1		1049111		1050385		1275		79		16		ATTTCTGAAT		ATTTCTGAATTTCTGA
Cbrig.WS247		Cbrig.WS247_1:1055272		1		1055272		1057285		2014		24		16		TTCTGAATTT		TTCTGAATTTGTAGAA
Cbrig.WS247		Cbrig.WS247_1:1055275		1		1055275		1059425		4151		44		16		TGAATTTCTG		TGAATTTCTGGAATTC
Cbrig.WS247		Cbrig.WS247_1:1063049		1		1063049		1063772		724		20		16		TTCTGAATTT		TTCTGAATTTCTGAAT
Cbrig.WS247		Cbrig.WS247_1:1066311		1		1066311		1066856		546		20		16		TTCTGAATTT		TTCTGAATTCCTGAAC
Cbrig.WS247		Cbrig.WS247_1:1074534		1		1074534		1075966		1433		26		16		TTCTGAATTT		TTCTGAATTTCTGAAT
Cbrig.WS247		Cbrig.WS247_1:1079626		1		1079626		1079812		187		11		16		GAATTTCTGA		GAATTTTTGAATTTCT
Cbrig.WS247		Cbrig.WS247_1:1085641		1		1085641		1085923		283		17		16		AATTTCTGAA		AATTTCTGAATTTCTG
Cbrig.WS247		Cbrig.WS247_1:1087578		1		1087578		1087740		163		10		16		AGATTCTTAG		AGATTCTTAGATTCTT
Cbrig.WS247		Cbrig.WS247_1:1093518		1		1093518		1094672		1155		34		16		AATTTCTGAA		AATTTCCGAATTTCTG
Cbrig.WS247		Cbrig.WS247_1:1095447		1		1095447		1095801		355		22		16		ATTCAGAAAT		ATTCAGAAATTCGAAA
Cbrig.WS247		Cbrig.WS247_1:1128400		1		1128400		1131093		2694		31		16		TTCTGAAATT		TTCGAAATTTTCAAAT
Cbrig.WS247		Cbrig.WS247_1:1131096		1		1131096		1132885		1790		27		16		AAATTCAGAA		AAATTCAAAAATTCAG
Cbrig.WS247		Cbrig.WS247_1:1138161		1		1138161		1139392		1232		13		16		AATTCAGAAA		AATTCAGAAATTCAGA
Cbrig.WS247		Cbrig.WS247_1:1141910		1		1141910		1142578		669		24		16		TGAATTTCTG		TGAATTTCTGAATTTC
Cbrig.WS247		Cbrig.WS247_1:1145320		1		1145320		1145688		369		17		16		TTCAGAAATT		TTCAGAAATTCAGAAA
Cbrig.WS247		Cbrig.WS247_1:1149767		1		1149767		1150241		475		28		16		AAATTCAGAA		AAATTCAGAAATTCAG
Cbrig.WS247		Cbrig.WS247_1:1154766		1		1154766		1156099		1334		51		16		GAATCTAAGA		GAATCTAAGAATCTAA
Cbrig.WS247		Cbrig.WS247_1:1175299		1		1175299		1177019		1721		20		48		TTTTAGAACT		TTTTAGAAATTTTTGGTTCTGAAATGTCCTATTTTTAAAAATGTGACG
Cbrig.WS247		Cbrig.WS247_1:1177916		1		1177916		1178834		919		42		16		GACACTTCGA		GTCACTTCGAAACCGC
Cbrig.WS247		Cbrig.WS247_1:1177914		1		1177914		1180340		2427		41		31		GCGACACTTC		GAGACACTTCGAAGCCAGTCACTTCGAAACC
Cbrig.WS247		Cbrig.WS247_1:1180651		1		1180651		1186868		6218		85		16		AGTTCTAAAA		AGTTCTAAAATGTCGC
Cbrig.WS247		Cbrig.WS247_1:1197562		1		1197562		1198316		755		42		16		TCTGAATTTC		TCTGAAGTTCTGAATT
Cbrig.WS247		Cbrig.WS247_1:1199779		1		1199779		1201523		1745		91		16		TTCAGAAATT		TTCAGAAATTCAGAAA
Cbrig.WS247		Cbrig.WS247_1:1208134		1		1208134		1208812		679		35		16		TTCTGAATTT		TTCTGAATTTCTGAAT
Cbrig.WS247		Cbrig.WS247_1:1221980		1		1221980		1223699		1720		21		48		TTTTAGAACT		TTTTAGAAATTTTTGGTTCTGAAATGTCCTATTTTTAAAAATGTGACG
Cbrig.WS247		Cbrig.WS247_1:1224597		1		1224597		1225660		1064		49		16		GACACTTCGA		GTCACTTCGAAACCGC
Cbrig.WS247		Cbrig.WS247_1:1228444		1		1228444		1229738		1295		39		16		ATTTTAGAAC		ATTTTAGAACTATGAC
Cbrig.WS247		Cbrig.WS247_1:1229939		1		1229939		1236613		6675		209		16		TCTGAATTTC		TCTGAATTTCTGAATT
Cbrig.WS247		Cbrig.WS247_1:1238265		1		1238265		1238654		390		24		16		AAATTCAGAA		AAATTCAGAAATTCAG
Cbrig.WS247		Cbrig.WS247_1:1240375		1		1240375		1241591		1217		74		16		TTCTGAATTT		TTCTGAATTTCTGAAT
Cbrig.WS247		Cbrig.WS247_1:1246003		1		1246003		1246285		283		17		16		AATTCAGAAA		AATTCAGAAATTCAAA
Cbrig.WS247		Cbrig.WS247_1:1247408		1		1247408		1249359		1952		107		16		TTCTGAATTT		TTCCGAATTTCCGAAT
Cbrig.WS247		Cbrig.WS247_1:1268446		1		1268446		1271489		3044		38		16		GACCCAGGGA		GACCCAGGGACCCAGG
Cbrig.WS247		Cbrig.WS247_1:1272074		1		1272074		1273926		1853		51		16		AATTTCTGAA		AATTTTTGAATCTTTG
Cbrig.WS247		Cbrig.WS247_1:1275617		1		1275617		1275886		270		19		14		GGTCCTGGGT		GGTCCTGGGTCCTG
Cbrig.WS247		Cbrig.WS247_1:1303883		1		1303883		1304959		1077		12		46		TTTCTAGGCC		TTTCTAGGCCATTTCAACATGATGGCCTAACTTTCTCAACTTGAAT
Cbrig.WS247		Cbrig.WS247_1:1310067		1		1310067		1310563		497		25		16		TTCCTGGATT		TTCCTGGATTCCTGGA
Cbrig.WS247		Cbrig.WS247_1:1314566		1		1314566		1314966		401		16		16		TTTCAGAACC		TTTCAGAACCACGAAG
Cbrig.WS247		Cbrig.WS247_1:1315062		1		1315062		1315334		273		13		15		GTTCTGAAAC		GTTCTGAAACGTCGG
Cbrig.WS247		Cbrig.WS247_1:1336575		1		1336575		1336986		412		15		16		ATTCAGAAAT		ATTCAGAAATTTAGAA
Cbrig.WS247		Cbrig.WS247_1:1345772		1		1345772		1348535		2764		43		16		AATTTCAGAA		AATTTGAGAATTTGAG
Cbrig.WS247		Cbrig.WS247_1:1353952		1		1353952		1355532		1581		22		16		AATTTCTGAA		AATTTCTGAATTTCTG
Cbrig.WS247		Cbrig.WS247_1:1358631		1		1358631		1359985		1355		29		16		AATTTCAGAA		AATTTCCGAACTTCAG
Cbrig.WS247		Cbrig.WS247_1:1362799		1		1362799		1364379		1581		22		16		AATTTCTGAA		AATTTCTGAATTTCTG
Cbrig.WS247		Cbrig.WS247_1:1394277		1		1394277		1394535		259		16		16		ATTTCTGAAT		ATTTCTGAATTTCTGA
Cbrig.WS247		Cbrig.WS247_1:1414239		1		1414239		1414625		387		24		16		AGATTCTTAG		AGATTCTTAGATTTTT
Cbrig.WS247		Cbrig.WS247_1:1417989		1		1417989		1418598		610		34		14		TCCTGGGTCC		TCCTGGGTCCTGGA
Cbrig.WS247		Cbrig.WS247_1:1421116		1		1421116		1423019		1904		28		16		TTCAGAAATT		TTCAGAATTTCAAAAT
Cbrig.WS247		Cbrig.WS247_1:1438387		1		1438387		1439135		749		45		16		TTTCTGAATT		TTTCTGAATTTCTGAA
Cbrig.WS247		Cbrig.WS247_1:1448297		1		1448297		1450654		2358		52		16		AATTTCTGAA		AATTTCTGAATTTCTT
Cbrig.WS247		Cbrig.WS247_1:1454685		1		1454685		1458121		3437		45		16		TTCTGAATTT		TTCCGAATTTCTGAAT
Cbrig.WS247		Cbrig.WS247_1:1461407		1		1461407		1461617		211		12		16		GAATTTCTGA		GAATTTCTGAATTCCT
Cbrig.WS247		Cbrig.WS247_1:1462432		1		1462432		1463018		587		36		16		AAGAATCTAA		AAGAATCTAAGAATCT
Cbrig.WS247		Cbrig.WS247_1:1464802		1		1464802		1465582		781		30		16		GAAATTCAGA		GATATTCAGAAATACA
Cbrig.WS247		Cbrig.WS247_1:1468252		1		1468252		1470195		1944		92		16		TTCAGAAATT		TTCAGAAAATTAGATA
Cbrig.WS247		Cbrig.WS247_1:1471507		1		1471507		1472331		825		37		16		ATTTCTGAAT		ATTTCTGAATTTCTGA
Cbrig.WS247		Cbrig.WS247_1:1481256		1		1481256		1481533		278		17		16		TTCTTAGATT		TTCTTAGATTCTTAGA
Cbrig.WS247		Cbrig.WS247_1:1497492		1		1497492		1497758		267		16		16		TTCAGAATTT		TTCTGAATTTCTGAAT
Cbrig.WS247		Cbrig.WS247_1:1511041		1		1511041		1512557		1517		81		16		AAATTCAGAA		AAATTCAGAAATTCAG
Cbrig.WS247		Cbrig.WS247_1:1519560		1		1519560		1521386		1827		11		16		TTCTGAATTT		TTCTGAATTTCTAAAT
Cbrig.WS247		Cbrig.WS247_1:1522203		1		1522203		1522877		675		38		16		ATTCAGAAAT		ATTCAGAAATTCAGAA
Cbrig.WS247		Cbrig.WS247_1:1543656		1		1543656		1544328		673		25		16		GATTCTTAGA		GATTCTTAGATTCTTA
Cbrig.WS247		Cbrig.WS247_1:1544986		1		1544986		1545437		452		17		16		TTCTGAATTT		TTCTGAATTTCTGAAT
Cbrig.WS247		Cbrig.WS247_1:1556022		1		1556022		1558005		1984		94		16		GAATTTCTGA		GAATTTCTGAATTTCT
Cbrig.WS247		Cbrig.WS247_1:1612704		1		1612704		1614924		2221		20		16		TTCTGAATTT		TTCTGATTTTCAATAT
Cbrig.WS247		Cbrig.WS247_1:1618573		1		1618573		1619065		493		27		10		CTAGAAGCAT		CTAGAACCAT
Cbrig.WS247		Cbrig.WS247_1:1629003		1		1629003		1629407		405		20		16		AAATTCAGAA		AAATTCAGAAATTCGG
Cbrig.WS247		Cbrig.WS247_1:1637129		1		1637129		1637555		427		26		16		TTCAGAAATT		TTCAGAAATTCAGAAA
Cbrig.WS247		Cbrig.WS247_1:1653752		1		1653752		1654035		284		12		21		AAATTCATGA		AAATTCATGAAAAATGGTCCC
Cbrig.WS247		Cbrig.WS247_1:1677121		1		1677121		1677411		291		13		16		AATTTCTGAA		ATTTTCTGAATTTCTG
Cbrig.WS247		Cbrig.WS247_1:1679902		1		1679902		1680738		837		28		16		TTCAGAAATT		TTCAGAAATTCAGAAA
Cbrig.WS247		Cbrig.WS247_1:1682944		1		1682944		1683227		284		13		21		ATTTTTCATG		ATTTTTCATGAATTTCGGACC
Cbrig.WS247		Cbrig.WS247_1:1702013		1		1702013		1702372		360		20		16		TCTGAATTTC		TCTGAATTTCTGAATT
Cbrig.WS247		Cbrig.WS247_1:1771747		1		1771747		1773716		1970		25		16		AAATTCAGAA		AAATTCAGAAATTCAG
Cbrig.WS247		Cbrig.WS247_1:1773365		1		1773365		1778190		4826		31		16		TTCAGAAATT		TTCAGAAATTCAGAAA
Cbrig.WS247		Cbrig.WS247_1:1807362		1		1807362		1809880		2519		68		16		TTCTGAATTT		TTCTGAATTTTTGAAT
Cbrig.WS247		Cbrig.WS247_1:1807362		1		1807362		1812817		5456		110		16		TTCTGAATTT		TTCTGAATTTTTGAAT
Cbrig.WS247		Cbrig.WS247_1:1809037		1		1809037		1813884		4848		67		16		AAATTCAGAA		AAATTCGGAAATTTAG
Cbrig.WS247		Cbrig.WS247_1:1828887		1		1828887		1829438		552		10		20		AGTTGAAGGA		AGTTGAAGGATTACTGTAGG
Cbrig.WS247		Cbrig.WS247_1:1846169		1		1846169		1846475		307		19		16		GAAATTCAGA		GAAATTCAGAAATTCA
Cbrig.WS247		Cbrig.WS247_1:1846933		1		1846933		1848679		1747		11		16		AATTTCTGAA		AATTTCTGAATTTCTG
Cbrig.WS247		Cbrig.WS247_1:1898797		1		1898797		1899151		355		11		21		ATTTTTGACC		ATTTTTGACCCAAAATTAGTC
Cbrig.WS247		Cbrig.WS247_1:1901814		1		1901814		1902097		284		14		16		TGAATTTCTG		TGATTTTCTGGAATTC
Cbrig.WS247		Cbrig.WS247_1:1970327		1		1970327		1970907		581		21		16		TTCTGAATTT		TTCTGAATTTCTGAAT
Cbrig.WS247		Cbrig.WS247_1:1972970		1		1972970		1973660		691		42		16		TTTCTGAATT		TTTCCGAATTTCTGAT
Cbrig.WS247		Cbrig.WS247_1:1986407		1		1986407		1986864		458		12		32		ATTCTCAGAT		ATTCTCAGATTCTCAGATTCTGAAGTTGCGGA
Cbrig.WS247		Cbrig.WS247_1:1996106		1		1996106		1996380		275		15		16		AATTTCTGAA		AATTTCTGAATTCTTG
Cbrig.WS247		Cbrig.WS247_1:2004386		1		2004386		2004756		371		21		16		CTGAAATTCT		CTGAAATTCTGAATTT
Cbrig.WS247		Cbrig.WS247_1:2009565		1		2009565		2009935		371		21		16		CTGAAATTCT		CTGAAATTCTGAATTT
Cbrig.WS247		Cbrig.WS247_1:2011854		1		2011854		2012538		685		22		16		AATTTCTGAA		AATTTCTGAATTTCTG
Cbrig.WS247		Cbrig.WS247_1:2058399		1		2058399		2058997		599		35		16		TGAATTTCTG		TGAATTTCTGAATTTC
Cbrig.WS247		Cbrig.WS247_1:2105204		1		2105204		2105558		355		11		21		ATTTTTGACC		ATTTTTGACCCAAAATTAGTC
Cbrig.WS247		Cbrig.WS247_1:2108222		1		2108222		2108505		284		14		16		TGAATTTCTG		TGATTTTCTGGAATTC
Cbrig.WS247		Cbrig.WS247_1:2122219		1		2122219		2122653		435		26		16		AAATTCAGAA		AAATTCAGAAATTCAG
Cbrig.WS247		Cbrig.WS247_1:2142972		1		2142972		2143170		199		11		16		TTCTTAGATT		TTCTTAGATTCTTAGA
Cbrig.WS247		Cbrig.WS247_1:2147727		1		2147727		2147947		221		11		16		TCTTAGATTC		TCTTAGATTCCTAGGT
Cbrig.WS247		Cbrig.WS247_1:2154833		1		2154833		2155105		273		12		16		AAATTCAGAA		AAATTCAGAAATTCAG
Cbrig.WS247		Cbrig.WS247_1:2175255		1		2175255		2181872		6618		111		16		TTCTGAATTT		TCCTGAATTTCTGAAT
Cbrig.WS247		Cbrig.WS247_1:2277748		1		2277748		2278370		623		25		22		TTTTTCTAGG		TTTTTCTAGGTCATGACCTACT
Cbrig.WS247		Cbrig.WS247_1:2300821		1		2300821		2301167		347		17		16		TTTTAGAACC		TTTTAGAACCGCGACG
Cbrig.WS247		Cbrig.WS247_1:2314994		1		2314994		2315451		458		26		18		CATAGTTACC		CATAGGTACCATAGGTAC
Cbrig.WS247		Cbrig.WS247_1:2317972		1		2317972		2318205		234		13		16		TTTTAGAACC		TTTTAGAACCGCGACA
Cbrig.WS247		Cbrig.WS247_1:2406506		1		2406506		2410573		4068		50		16		TTCTGAGATT		TTCTGAAATTCTGAAT
Cbrig.WS247		Cbrig.WS247_1:2442878		1		2442878		2444435		1558		28		16		TCAGAAATTC		TCAAAAATTCAGAAAT
Cbrig.WS247		Cbrig.WS247_1:2491616		1		2491616		2494337		2722		28		21		CATTTTTCAT		CATTTTTAATGAATTTTGGAC
Cbrig.WS247		Cbrig.WS247_1:2652953		1		2652953		2654343		1391		59		22		TTTTTCTAGG		TTTTTCTAGGTCATGACCTAAC
Cbrig.WS247		Cbrig.WS247_1:2809699		1		2809699		2809889		191		12		15		TCACCCGGAT		TCACCCGGATTCAGG
Cbrig.WS247		Cbrig.WS247_1:2938568		1		2938568		2939194		627		27		16		TCTGAAATTC		TCTGAAATTCTGGAAA
Cbrig.WS247		Cbrig.WS247_1:3043575		1		3043575		3043975		401		18		15		ATCCGGGTGA		ATCCGGGTGACCTGG
Cbrig.WS247		Cbrig.WS247_1:3202253		1		3202253		3203775		1523		12		22		CCTAGAAAAA		CCTAGAAAAAATAAGGTCATGA
Cbrig.WS247		Cbrig.WS247_1:3435099		1		3435099		3435602		504		26		12		GTCTGTCCGT		GTCTGTCCGTCT
Cbrig.WS247		Cbrig.WS247_1:3435825		1		3435825		3436008		184		11		15		TTAGGTTTTT		TTAGGTTTTTTATTC
Cbrig.WS247		Cbrig.WS247_1:3455852		1		3455852		3456386		535		33		16		AATTCTAAAA		AATTCTAAAATTCCAA
Cbrig.WS247		Cbrig.WS247_1:3538431		1		3538431		3538753		323		20		16		TAAAATTCTA		TAAAATTCTAAAATTC
Cbrig.WS247		Cbrig.WS247_1:3541137		1		3541137		3541581		445		26		16		AATTTTAGAA		AATTTTAGAATTTTAG
Cbrig.WS247		Cbrig.WS247_1:3562824		1		3562824		3563359		536		16		26		AACTACAGTA		AACTACAGTACTCTTTGAAATTCTGA
Cbrig.WS247		Cbrig.WS247_1:3566459		1		3566459		3566935		477		29		16		TTTAGAATTT		TTTAAAATTTTGGAAT
Cbrig.WS247		Cbrig.WS247_1:3569922		1		3569922		3570457		536		16		26		AACTACAGTA		AACTACAGTACTCTTTGAAATTCTGA
Cbrig.WS247		Cbrig.WS247_1:3573557		1		3573557		3574619		1063		64		16		TTTAGAATTT		TTTAAAATTTTGGAAT
Cbrig.WS247		Cbrig.WS247_1:3672162		1		3672162		3672672		511		35		13		TCCGTCAGGT		TCCGTCAGGTCCG
Cbrig.WS247		Cbrig.WS247_1:3722421		1		3722421		3723138		718		28		16		TGAAATTCTG		TGAGATTCTGAAATTC
Cbrig.WS247		Cbrig.WS247_1:4219445		1		4219445		4219840		396		12		14		CGGAATCCGG		CGGAAACCGGAATC
Cbrig.WS247		Cbrig.WS247_1:4357100		1		4357100		4357656		557		13		35		CCCTACAGTA		CCCTACAGTAATCCTTTTGATTTTTGATCATTTTT
Cbrig.WS247		Cbrig.WS247_1:4661552		1		4661552		4662018		467		18		16		TTCTGAAATT		TTCTGAAGTTCTGAGA
Cbrig.WS247		Cbrig.WS247_1:4770925		1		4770925		4771574		650		12		27		GTGGTAGTCT		GTGGTAGTCTCCTCGACATATGGAGTC
Cbrig.WS247		Cbrig.WS247_1:5144279		1		5144279		5144450		172		12		14		GAATCCTGAA		GAATCCTGAATCCT
Cbrig.WS247		Cbrig.WS247_1:5443855		1		5443855		5444111		257		10		31		ATTCCGGATT		ATTCCGGATTCCGGATTCTGTCCATTTTTTC
Cbrig.WS247		Cbrig.WS247_1:6063857		1		6063857		6064694		838		35		16		AATTCTGAAA		AACTCTGAAATTCTAA
Cbrig.WS247		Cbrig.WS247_1:6085344		1		6085344		6085843		500		24		15		CCGGGTGACC		CCGGGCGACCTAGAT
Cbrig.WS247		Cbrig.WS247_1:6299349		1		6299349		6299679		331		16		16		TTTTGAATTT		TTTTGAATTTTTGAAT
Cbrig.WS247		Cbrig.WS247_1:6681650		1		6681650		6681852		203		12		16		CTTAGAATCT		CTTAGAATCTTAGAAT
Cbrig.WS247		Cbrig.WS247_1:6707715		1		6707715		6708131		417		10		14		GGAATAAGGA		GGAACAAGGAATAA
Cbrig.WS247		Cbrig.WS247_1:6724034		1		6724034		6724466		433		18		16		GAATCTCAGA		GAATTTCAGAATCTCA
Cbrig.WS247		Cbrig.WS247_1:6809436		1		6809436		6810328		893		42		21		ATTTACCGTA		ATTTACCGTAATTCCATTTTG
Cbrig.WS247		Cbrig.WS247_1:7050653		1		7050653		7050960		308		13		16		GAGATTCTGA		GAGATTCTGAGATTCT
Cbrig.WS247		Cbrig.WS247_1:7058528		1		7058528		7059292		765		12		11		TTACCGGTAA		TTACCGGTAAT
Cbrig.WS247		Cbrig.WS247_1:7104477		1		7104477		7104849		373		17		16		AATCTCAGAA		AATCTAAGAATCTCAG
Cbrig.WS247		Cbrig.WS247_1:7105723		1		7105723		7110027		4305		36		16		TTCAGAAATT		TTCAGAAATTCAGAAA
Cbrig.WS247		Cbrig.WS247_1:7126360		1		7126360		7126578		219		13		16		TCAGAATCTC		TCAGAGTCTCAGAATC
Cbrig.WS247		Cbrig.WS247_1:7133322		1		7133322		7136764		3443		22		16		TCAGAATCTC		TCAGAATTTCGAAACT
Cbrig.WS247		Cbrig.WS247_1:7871826		1		7871826		7873011		1186		56		21		TTACGGTAAA		TTACGGTAAATCAAAATGGAA
Cbrig.WS247		Cbrig.WS247_1:8301079		1		8301079		8302670		1592		15		99		TCCGATGAAG		TCCGATGAAGAATCGGCCTTCTTAGCAGCTGTAGACTTTGGAGTAACCTTTGCTGGAGTTGTTTTAGCCGCAGGCTTTTTCTCGTCGTCAGAAGAATCG
Cbrig.WS247		Cbrig.WS247_1:8518653		1		8518653		8520013		1361		11		16		TTTCTGAATT		TTTCTGAACTTCTGGA
Cbrig.WS247		Cbrig.WS247_1:8711935		1		8711935		8712404		470		27		16		AGAATCTCAG		AGAATCTCAGAATCTC
Cbrig.WS247		Cbrig.WS247_1:9209736		1		9209736		9210229		494		31		14		GAATACGGAA		GAATACGGAATCCA
Cbrig.WS247		Cbrig.WS247_1:9326081		1		9326081		9327466		1386		31		16		CTGAAATTCT		CTGAGATTCTGAAATT
Cbrig.WS247		Cbrig.WS247_1:9818637		1		9818637		9819567		931		46		20		TTTCTGAATT		TTTCTGAATTTCTGAATTTC
Cbrig.WS247		Cbrig.WS247_1:9834982		1		9834982		9835208		227		14		16		ATTCTGAAAT		ATTCTGAAATTCTGAA
Cbrig.WS247		Cbrig.WS247_1:9842950		1		9842950		9843312		363		22		16		GAAATTCTGA		GAAATTCTGAAATTCT
Cbrig.WS247		Cbrig.WS247_1:10047829		1		10047829		10048740		912		45		16		AAATTCTGAA		AAATTCTGAAGACCTG
Cbrig.WS247		Cbrig.WS247_1:10215436		1		10215436		10216444		1009		51		10		AAATTCCAGA		AAATTTCAGA
Cbrig.WS247		Cbrig.WS247_1:10748981		1		10748981		10749905		925		16		28		TACAGTAATC		TACAGTAATCCAAGAAATTAGTTAAAAC
Cbrig.WS247		Cbrig.WS247_1:10776835		1		10776835		10777878		1044		13		14		GAATAAGGAA		GAATAAGGAATAAA
Cbrig.WS247		Cbrig.WS247_1:10879486		1		10879486		10879855		370		11		16		TCTCAGAATC		TCTCAGAATCTCAGAA
Cbrig.WS247		Cbrig.WS247_1:11023078		1		11023078		11023344		267		16		16		TCTGAATTTC		TCTGAATTTCTGAATT
Cbrig.WS247		Cbrig.WS247_1:11385664		1		11385664		11386011		348		16		13		CGGTCGAACC		CGGTCGAACCAGA
Cbrig.WS247		Cbrig.WS247_1:11441347		1		11441347		11441949		603		35		16		ATTTCAGAAT		ATTTCAGAATTTCAGG
Cbrig.WS247		Cbrig.WS247_1:11522407		1		11522407		11523803		1397		26		16		TCAGAATCTC		TCAGAATCTCAGAATC
Cbrig.WS247		Cbrig.WS247_1:11524807		1		11524807		11525399		593		31		16		TTTTGAATTT		TTTAGAATTTCAGAAT
Cbrig.WS247		Cbrig.WS247_1:11538014		1		11538014		11538905		892		48		16		ATTCTGAGAT		ATTCTGAGATTCTGGG
Cbrig.WS247		Cbrig.WS247_1:11565242		1		11565242		11566606		1365		13		16		AATTTCTGAA		AATTCCTGAATTTCTG
Cbrig.WS247		Cbrig.WS247_1:11587969		1		11587969		11588195		227		14		16		TGAATTTCTG		TGAATTTCTGAATATC
Cbrig.WS247		Cbrig.WS247_1:11620852		1		11620852		11622497		1646		75		22		ACCTAGAAAA		ACCTAGAAAAAATTAGGTCGTG
Cbrig.WS247		Cbrig.WS247_1:11629661		1		11629661		11634829		5169		35		16		TTTGAATTTT		TTTGAGATTTTGAAAA
Cbrig.WS247		Cbrig.WS247_1:11667980		1		11667980		11671488		3509		36		35		TACAGTAATC		TACAGTAATCCTTTGGAATTGGTAAATAAAAAATC
Cbrig.WS247		Cbrig.WS247_1:11742005		1		11742005		11742525		521		17		11		GATTACTGTA		GATTACGGTAG
Cbrig.WS247		Cbrig.WS247_1:11782208		1		11782208		11784290		2083		19		16		AAAATTCTAA		AAAATTCTAAAATTCT
Cbrig.WS247		Cbrig.WS247_1:11803455		1		11803455		11804216		762		11		16		TTTAGAATTT		TTCAGAATTTTAGGAT
Cbrig.WS247		Cbrig.WS247_1:11832398		1		11832398		11833766		1369		46		16		AAATTCAGAA		AAATTCAGAAATTCAG
Cbrig.WS247		Cbrig.WS247_1:11849157		1		11849157		11849375		219		13		16		TGAATTTCTG		TGAATTTCTGCATTTC
Cbrig.WS247		Cbrig.WS247_1:11851896		1		11851896		11853496		1601		39		16		TTCTGAAATT		TTCTGGAATTCTGAAA
Cbrig.WS247		Cbrig.WS247_1:11853581		1		11853581		11854281		701		42		16		TTCTGAATTT		TTCTGAATTTCTGAAT
Cbrig.WS247		Cbrig.WS247_1:11855994		1		11855994		11857594		1601		39		16		TTCTGAAATT		TTCTGGAATTCTGAAA
Cbrig.WS247		Cbrig.WS247_1:11857679		1		11857679		11860518		2840		167		16		TTCTGAATTT		TTCTGAATTTCTGAAT
Cbrig.WS247		Cbrig.WS247_1:11874775		1		11874775		11875225		451		22		16		TTCAGAAATT		TTCAGAAGTTCAGAAA
Cbrig.WS247		Cbrig.WS247_1:11958422		1		11958422		11958806		385		15		22		TCATGACCTA		TCATGACCTAGTTTTTTCAATG
Cbrig.WS247		Cbrig.WS247_1:11982864		1		11982864		11983129		266		13		16		CAGAAATTCA		CAGAAATTCAGAAATT
Cbrig.WS247		Cbrig.WS247_1:11993862		1		11993862		11994515		654		17		35		GATTACTGTA		ATTACTGTAGGAAAGAATTAATTGAAAATCAAAAG
Cbrig.WS247		Cbrig.WS247_1:11997421		1		11997421		11999223		1803		110		16		CAGAAATTCA		CAGAAATTCAGAAATT
Cbrig.WS247		Cbrig.WS247_1:12002038		1		12002038		12002584		547		33		16		TGAATTTCTG		TGAACTTCTGAATTTC
Cbrig.WS247		Cbrig.WS247_1:12037101		1		12037101		12037925		825		24		16		AAATTCAGAA		AAATTCAGAAATTCAG
Cbrig.WS247		Cbrig.WS247_1:12038621		1		12038621		12039544		924		33		16		TTTCTGAATT		TTTCTGAATTTTTGAA
Cbrig.WS247		Cbrig.WS247_1:12046380		1		12046380		12048055		1676		100		16		AATCTCAGAA		AATCTCAGAATCTCAG
Cbrig.WS247		Cbrig.WS247_1:12065490		1		12065490		12066052		563		27		16		ATCTCAGAAT		ATCTCAGAATTTCAGA
Cbrig.WS247		Cbrig.WS247_1:12065490		1		12065490		12066682		1193		44		16		ATCTCAGAAT		ATCTCAGAATTTCAGA
Cbrig.WS247		Cbrig.WS247_1:12066055		1		12066055		12068058		2004		29		16		AATTTCTGAA		AATTTCTGAATTTCTG
Cbrig.WS247		Cbrig.WS247_1:12140050		1		12140050		12140312		263		14		16		AAAAATTCAA		AAAAATTCAAAAATTC
Cbrig.WS247		Cbrig.WS247_1:12150041		1		12150041		12151987		1947		17		16		TCAAAAATTC		TCAAAAATTCAAAAAT
Cbrig.WS247		Cbrig.WS247_1:12177013		1		12177013		12178445		1433		51		16		CTGAGATTCT		CTGAGATTCTGAGATC
Cbrig.WS247		Cbrig.WS247_1:12179350		1		12179350		12180413		1064		59		16		GAATTTCAGA		GAGTTTCAGAATATCA
Cbrig.WS247		Cbrig.WS247_1:12184002		1		12184002		12185082		1081		46		16		TTTCTGAATT		TTTCAGAATTTTGAAC
Cbrig.WS247		Cbrig.WS247_1:12184008		1		12184008		12188441		4434		95		16		AATTTCTGAA		AATTTTTGAATTTCAG
Cbrig.WS247		Cbrig.WS247_1:12192378		1		12192378		12198017		5640		266		16		CAGAAATTCA		CAGAAATTCATAAATT
Cbrig.WS247		Cbrig.WS247_1:12192378		1		12192378		12199528		7151		283		16		CAGAAATTCA		CAGAAATTCATAAATT
Cbrig.WS247		Cbrig.WS247_1:12230681		1		12230681		12231136		456		21		25		TTTAGAATTT		TTTAGAATTTTCAGAATTTCTGAAT
Cbrig.WS247		Cbrig.WS247_1:12249410		1		12249410		12249806		397		13		22		TCATGACCTA		TCATGACCTAATTTTATCTAGG
Cbrig.WS247		Cbrig.WS247_1:12249930		1		12249930		12250291		362		15		16		TTCTGAAATT		TTCTGAAATTCTGGAA
Cbrig.WS247		Cbrig.WS247_1:12266047		1		12266047		12269699		3653		47		16		AATTCAGAAA		AATCCAGAAATTCTAA
Cbrig.WS247		Cbrig.WS247_1:12270446		1		12270446		12271044		599		26		21		AGGCATTTTT		AGGCAATTTTAGGCTATGTTC
Cbrig.WS247		Cbrig.WS247_1:12287251		1		12287251		12287742		492		31		16		GACGTTTCAG		GACGTTTCGGAATCAC
Cbrig.WS247		Cbrig.WS247_1:12288062		1		12288062		12288477		416		23		16		GTTCTGAAAC		GTTCCGAAACGTCGTA
Cbrig.WS247		Cbrig.WS247_1:12305468		1		12305468		12305759		292		18		16		AATCTCAGAA		AATCTCAGAATCTCAA
Cbrig.WS247		Cbrig.WS247_1:12320266		1		12320266		12321819		1554		35		16		AAATTCAAAA		AAATTCAAAAATTCAA
Cbrig.WS247		Cbrig.WS247_1:12353637		1		12353637		12354964		1328		80		15		TGTAAGCTAT		TGTAAGCTATGAGCT
Cbrig.WS247		Cbrig.WS247_1:12368345		1		12368345		12369058		714		32		16		CTGAGATTCT		CTGAGATTCTGAGATC
Cbrig.WS247		Cbrig.WS247_1:12368345		1		12368345		12371032		2688		65		16		CTGAGATTCT		CTGAGATTCTGAGATC
Cbrig.WS247		Cbrig.WS247_1:12367113		1		12367113		12372229		5117		44		16		GAAATTCAGA		GACATTCAGAAATTGA
Cbrig.WS247		Cbrig.WS247_1:12375156		1		12375156		12375480		325		19		16		ATTTCTGAAT		ATTTCTGGATTTCTGA
Cbrig.WS247		Cbrig.WS247_1:12376631		1		12376631		12377129		499		28		16		TCAGAAATTC		TCAGAAATTCGGAAAT
Cbrig.WS247		Cbrig.WS247_1:12393100		1		12393100		12393373		274		11		21		ATTTTTCATG		ATTTTTCATGAATTTTGACCC
Cbrig.WS247		Cbrig.WS247_1:12397816		1		12397816		12398081		266		11		21		CATGAAAAAT		CATGAAAAATGACTCAAAATT
Cbrig.WS247		Cbrig.WS247_1:12412677		1		12412677		12413216		540		21		16		AAATTCAGAA		AAATTCAGAAATTTGG
Cbrig.WS247		Cbrig.WS247_1:12429536		1		12429536		12431231		1696		71		16		ATTCAAAAAT		ATTCAGAAATTCAAAT
Cbrig.WS247		Cbrig.WS247_1:12435631		1		12435631		12436679		1049		25		21		ATTTTGAGCC		ATTTTGACCCATTTTTCATGA
Cbrig.WS247		Cbrig.WS247_1:12458728		1		12458728		12459981		1254		25		16		AAATTCTGAA		AAATTCTGAAGTTCTG
Cbrig.WS247		Cbrig.WS247_1:12480919		1		12480919		12482177		1259		25		19		TGACGCATTT		TGACGCATTTTCAGAGTCT
Cbrig.WS247		Cbrig.WS247_1:12482605		1		12482605		12484509		1905		28		19		AATGCGTCAA		AATGCTTCAATGCTCTAAA
Cbrig.WS247		Cbrig.WS247_1:12484858		1		12484858		12485732		875		46		16		AATTTCTGAA		AATTTCAGAATTTCTG
Cbrig.WS247		Cbrig.WS247_1:12484861		1		12484861		12488710		3850		84		16		TTCTGAATTT		TTCTGAATTTCTGAAT
Cbrig.WS247		Cbrig.WS247_1:12494489		1		12494489		12496493		2005		21		16		AAATTCAGAA		AAATTGAGAAATTCAG
Cbrig.WS247		Cbrig.WS247_1:12502451		1		12502451		12502629		179		12		14		TAAGGTATAA		TAAGGTACAAGGTA
Cbrig.WS247		Cbrig.WS247_1:12511151		1		12511151		12512007		857		39		16		CTGAGATTCT		CTGAGATTCTGAGATC
Cbrig.WS247		Cbrig.WS247_1:12518007		1		12518007		12519331		1325		30		16		AATTCAGAAA		ATTTCAGAAAATCAGA
Cbrig.WS247		Cbrig.WS247_1:12515862		1		12515862		12520623		4762		68		16		GAATTTCTGA		GCATTTCTGAATTTCT
Cbrig.WS247		Cbrig.WS247_1:12522835		1		12522835		12523714		880		31		16		AAATTCAGAA		AAATTCAGAAATTCAG
Cbrig.WS247		Cbrig.WS247_1:12537576		1		12537576		12540106		2531		38		16		AAATTCAGAA		AAATTCAGAAATTCAG
Cbrig.WS247		Cbrig.WS247_1:12543102		1		12543102		12546404		3303		63		16		TTCAGAAATT		TTCAGAAATTCAGAAA
Cbrig.WS247		Cbrig.WS247_1:12545750		1		12545750		12550416		4667		51		16		TTCTGAATTT		TTCTGAAATTCTGGAT
Cbrig.WS247		Cbrig.WS247_1:12550497		1		12550497		12551085		589		21		16		GAGATTCTGA		GAGATCCTGAAACTCT
Cbrig.WS247		Cbrig.WS247_1:12559018		1		12559018		12559241		224		12		16		TTCTGAATTT		TTCTGAATTTCTGAAT
Cbrig.WS247		Cbrig.WS247_1:12559007		1		12559007		12560287		1281		14		16		AAATTCAGAA		AAATTCAGAAATTCAG
Cbrig.WS247		Cbrig.WS247_1:12562943		1		12562943		12563123		181		11		16		TTTCTGAATT		TTTCTGAATTTCTGAA
Cbrig.WS247		Cbrig.WS247_1:12563275		1		12563275		12563646		372		21		16		AAATTCAGAA		AAATTCAGAAATTCAG
Cbrig.WS247		Cbrig.WS247_1:12580959		1		12580959		12581257		299		18		16		AATTCAGAAA		AATTCAGAAATTCAGA
Cbrig.WS247		Cbrig.WS247_1:12586206		1		12586206		12587213		1008		47		16		TTCAGAATTT		TTCAGAATTTTTGAAT
Cbrig.WS247		Cbrig.WS247_1:12596374		1		12596374		12596584		211		13		16		CTGAATTTCT		CTGAATTTCTAAAACA
Cbrig.WS247		Cbrig.WS247_1:12597403		1		12597403		12597731		329		14		22		CCTAGAAAAA		CCTAGAAAAAATCAGATCTTGA
Cbrig.WS247		Cbrig.WS247_1:12606539		1		12606539		12606756		218		14		16		AATTCAGAAA		AATTCAGAAATTCAGA
Cbrig.WS247		Cbrig.WS247_1:12607430		1		12607430		12608000		571		35		16		GATTCTGAGA		GATTCTGAGATTCTGA
Cbrig.WS247		Cbrig.WS247_1:12609345		1		12609345		12609843		499		31		16		TGAATTTCTG		TGAATTTCTGAATTTC
Cbrig.WS247		Cbrig.WS247_1:12610269		1		12610269		12612071		1803		84		16		TCAGAAATTC		TCAGAAATTCAGAAAT
Cbrig.WS247		Cbrig.WS247_1:12614280		1		12614280		12614466		187		11		16		TCAGAAATTC		TCAGAAATTCAGAAAT
Cbrig.WS247		Cbrig.WS247_1:12615676		1		12615676		12616916		1241		52		16		AATTTCTGAA		AATTTCTGAATATCTG
Cbrig.WS247		Cbrig.WS247_1:12626779		1		12626779		12627455		677		12		16		GAATTTCTGA		GAATTTCTGAATTTCT
Cbrig.WS247		Cbrig.WS247_1:12628750		1		12628750		12629257		508		30		16		TTCAGAAATT		TTCAGAAATTCAGAAA
Cbrig.WS247		Cbrig.WS247_1:12631275		1		12631275		12632304		1030		36		16		ATTCAGAAAT		ATTCAGAAATTCAGAA
Cbrig.WS247		Cbrig.WS247_1:12632815		1		12632815		12634219		1405		37		23		GGCCTAGAAA		GCCTAGAAAACTCCTGAATTGGT
Cbrig.WS247		Cbrig.WS247_1:12636603		1		12636603		12638715		2113		16		16		GAAATTCAGA		GAAATTCAGAAATTCA
Cbrig.WS247		Cbrig.WS247_1:12636077		1		12636077		12640012		3936		31		16		TTCTGAATTT		TTCTGAATTTCTGAAT
Cbrig.WS247		Cbrig.WS247_1:12643396		1		12643396		12646359		2964		147		16		ATCTCAGAAT		ATCTCAGAATCTCAGA
Cbrig.WS247		Cbrig.WS247_1:12652891		1		12652891		12653421		531		31		16		TTCTGAATTT		TTCTGAATTTCCGAAT
Cbrig.WS247		Cbrig.WS247_1:12654519		1		12654519		12655611		1093		46		15		AAACCAGTCA		AAACCAGTCATTTCG
Cbrig.WS247		Cbrig.WS247_1:12665884		1		12665884		12669238		3355		34		20		GCCTAACTTT		GCCTAACCTTTTTATTAGTG
Cbrig.WS247		Cbrig.WS247_1:12688119		1		12688119		12688793		675		37		16		ATCTCAGAAT		ATCTCAGAATCTCAGA
Cbrig.WS247		Cbrig.WS247_1:12689275		1		12689275		12691924		2650		99		16		ATTTCTGAAT		ATTTCTGAATTTCTGA
Cbrig.WS247		Cbrig.WS247_1:12697933		1		12697933		12700269		2337		76		16		AATCTCAGAA		AATCTCGGAATCTAAG
Cbrig.WS247		Cbrig.WS247_1:12703289		1		12703289		12703679		391		22		16		ATTTCTGAAT		ATTTCTGAATTTCTGA
Cbrig.WS247		Cbrig.WS247_1:12711580		1		12711580		12714011		2432		39		16		AAATTCAGAA		AAATTCAGAAATTCAG
Cbrig.WS247		Cbrig.WS247_1:12717104		1		12717104		12719200		2097		15		16		GAAATTCAGA		GAAATTCAGAAATTCA
Cbrig.WS247		Cbrig.WS247_1:12721933		1		12721933		12722724		792		34		16		GAATTTCTGA		GAATTTCTGAATTTTT
Cbrig.WS247		Cbrig.WS247_1:12724992		1		12724992		12725808		817		49		16		GAGATTCTGA		GAGATTCTGAGATTCT
Cbrig.WS247		Cbrig.WS247_1:12741245		1		12741245		12741595		351		21		16		AATTTCTGAA		AATTTCTGAATTTCCG
Cbrig.WS247		Cbrig.WS247_1:12742599		1		12742599		12743166		568		10		16		AAATTCAGAA		AAATTCAGAAATTCAG
Cbrig.WS247		Cbrig.WS247_1:12796945		1		12796945		12797453		509		30		16		AATTCAGAAA		AATTCAGAAATTCAGA
Cbrig.WS247		Cbrig.WS247_1:12808110		1		12808110		12809244		1135		48		16		TTCTGAAATT		TTCTGAGATTTTGAAT
Cbrig.WS247		Cbrig.WS247_1:12832298		1		12832298		12832846		549		16		21		AAGTTAGGCC		AAGTTAGGCCACGACTTTCGG
Cbrig.WS247		Cbrig.WS247_1:12834630		1		12834630		12835767		1138		70		16		ATTTCTGAAT		ATTTCTGAATTTCTGA
Cbrig.WS247		Cbrig.WS247_1:12834630		1		12834630		12838145		3516		90		16		ATTTCTGAAT		ATTTCTGAATTTCTGA
Cbrig.WS247		Cbrig.WS247_1:12840411		1		12840411		12841195		785		47		16		GAGATTCTGA		GAGATTCTGAGATTCT
Cbrig.WS247		Cbrig.WS247_1:12842450		1		12842450		12843212		763		46		16		AATTTCTGAA		AATTTCTGAATTTCTG
Cbrig.WS247		Cbrig.WS247_1:12853367		1		12853367		12858001		4635		86		16		AAATTCAGAA		AAATTCAGAAATTCAG
Cbrig.WS247		Cbrig.WS247_1:12874833		1		12874833		12876489		1657		17		16		ATTCAGAAAT		ATTCAGAAATTCAGAA
Cbrig.WS247		Cbrig.WS247_1:12874833		1		12874833		12878481		3649		39		16		ATTCAGAAAT		ATTCAGAAATTCAGAA
Cbrig.WS247		Cbrig.WS247_1:12909666		1		12909666		12912894		3229		53		16		CAGAAATTCA		CAGATATTCAGAAATT
Cbrig.WS247		Cbrig.WS247_1:12917961		1		12917961		12918307		347		21		16		TTTCTGAATT		TTTCTGAATTTCTGAA
Cbrig.WS247		Cbrig.WS247_1:12917961		1		12917961		12920159		2199		25		16		TTTCTGAATT		TTTCTGAATTTCTGAA
Cbrig.WS247		Cbrig.WS247_1:12917959		1		12917959		12923737		5779		59		16		AATTTCTGAA		AATTTCTGAATTTCTG
Cbrig.WS247		Cbrig.WS247_1:12924389		1		12924389		12926806		2418		116		16		AATTCAGAAA		AATTCAGAAATTCAGA
Cbrig.WS247		Cbrig.WS247_1:12930025		1		12930025		12931275		1251		73		16		ATCTCAGAAT		ATCTCAGAATCTCAGA
Cbrig.WS247		Cbrig.WS247_1:12933520		1		12933520		12934477		958		45		16		AAATTCAGAA		AAATTCAGAAATTCAG
Cbrig.WS247		Cbrig.WS247_1:12934427		1		12934427		12935119		693		13		16		AATCTCAGAA		AATCTCAGAATCTCAG
Cbrig.WS247		Cbrig.WS247_1:12937370		1		12937370		12938624		1255		61		16		TCAGAAATTC		TCAGAAATTCAGAAAT
Cbrig.WS247		Cbrig.WS247_1:12943126		1		12943126		12944839		1714		23		16		AATTTCTGAA		AATTTCTGAATTTCTG
Cbrig.WS247		Cbrig.WS247_1:12946273		1		12946273		12949523		3251		53		16		AATTTTTGAA		AATTTTGAAATTTTGA
Cbrig.WS247		Cbrig.WS247_1:12979630		1		12979630		12980179		550		22		16		GAATTTCTGA		GAATTTCTGAATTTCT
Cbrig.WS247		Cbrig.WS247_1:12981255		1		12981255		12981705		451		26		16		TCAGAAATTC		TCAGAAATTCGAAAAT
Cbrig.WS247		Cbrig.WS247_1:12985263		1		12985263		12985570		308		16		16		GTAAAATTTT		GTAAAATTTTAGGCTT
Cbrig.WS247		Cbrig.WS247_1:13021260		1		13021260		13022479		1220		25		16		TTCTGAATTT		TTCTGAATTTCTGAAC
Cbrig.WS247		Cbrig.WS247_1:13023157		1		13023157		13023503		347		21		16		ATTCAGAAAT		ATTCAGAAATTGAGAA
Cbrig.WS247		Cbrig.WS247_1:13064472		1		13064472		13064738		267		16		16		TCAGAATCTC		TCAGAATCTCAGAGTT
Cbrig.WS247		Cbrig.WS247_1:13064472		1		13064472		13065060		589		21		16		TCAGAATCTC		TCAGAATCTCAGAGTT
Cbrig.WS247		Cbrig.WS247_1:13067348		1		13067348		13069631		2284		29		16		TTTTGAATTT		TTTCGAATTTTCGGAT
Cbrig.WS247		Cbrig.WS247_1:13110960		1		13110960		13112793		1834		12		16		AATTCAGAAA		AATTCAGAAATTCAGA
Cbrig.WS247		Cbrig.WS247_1:13113244		1		13113244		13116365		3122		27		16		TTCTGAATTT		TTCTGAATTTCTGAAT
Cbrig.WS247		Cbrig.WS247_1:13145529		1		13145529		13149211		3683		142		16		GAAATTCAGA		GAAATTCAGAAATTCA
Cbrig.WS247		Cbrig.WS247_1:13149640		1		13149640		13149802		163		10		16		TGAATTTCTG		TGAATTTCTGAATTTC
Cbrig.WS247		Cbrig.WS247_1:13190989		1		13190989		13191195		207		10		16		GAAATTCAGA		GAAATTCAGAAATTCA
Cbrig.WS247		Cbrig.WS247_1:13193170		1		13193170		13193780		611		29		16		GAATTTCTGA		GAATTTCGGAATTTCA
Cbrig.WS247		Cbrig.WS247_1:13197012		1		13197012		13197419		408		13		21		AGCCTCAGTA		AGCCTCAGTAAAACTTTCCTA
Cbrig.WS247		Cbrig.WS247_1:13270366		1		13270366		13270720		355		22		16		TTTTGAATTT		TTTTGAATTTTTGAAT
Cbrig.WS247		Cbrig.WS247_1:13292866		1		13292866		13293130		265		16		10		TTTTCTCGAA		TTTTCTCGAA
Cbrig.WS247		Cbrig.WS247_1:13310600		1		13310600		13311122		523		19		17		TTCAAAAAAT		TTCAAAAAATCAAAATA
Cbrig.WS247		Cbrig.WS247_1:13334982		1		13334982		13335154		173		12		27		AACCCCATGA		AACCCCATGAACCCCATGAACCCCATT
Cbrig.WS247		Cbrig.WS247_1:13334987		1		13334987		13336775		1789		17		27		CATGAACCCC		CATGAACCCCATGAACCCCATTAACCC
Cbrig.WS247		Cbrig.WS247_1:13345146		1		13345146		13345845		700		29		16		GAATTTCTGA		GAATTTCCGAATTTCT
Cbrig.WS247		Cbrig.WS247_1:13383627		1		13383627		13384170		544		25		16		TTTTGAATTT		TTTCGAATTTTCGGAT
Cbrig.WS247		Cbrig.WS247_1:13390259		1		13390259		13392005		1747		22		21		GGTTACTGTA		GGTTACTGTAGCTTTTTTCTG
Cbrig.WS247		Cbrig.WS247_1:13395114		1		13395114		13396322		1209		17		21		AAATTTGGCT		AAATTTAGCTGAAAATCTGAA
Cbrig.WS247		Cbrig.WS247_1:13396539		1		13396539		13397578		1040		28		32		TGAAATTCTG		TGAAATTCTGGAAATATGAAAATTCAAAAATC
Cbrig.WS247		Cbrig.WS247_1:13486524		1		13486524		13487706		1183		30		21		GCCTAAAAAT		GCTTAAAAATGGCCTAAAACA
Cbrig.WS247		Cbrig.WS247_1:13491853		1		13491853		13492345		493		19		22		AAATAGGCCT		AAATAAGCCTAAATTAGGTCAA
Cbrig.WS247		Cbrig.WS247_1:13713849		1		13713849		13714169		321		20		16		TGAATTTCTG		TGAACTTCTGAATTTT
Cbrig.WS247		Cbrig.WS247_1:13892521		1		13892521		13893950		1430		38		21		AAATTGCTCA		AAATTGCTCATTTTCAGGTCG
Cbrig.WS247		Cbrig.WS247_1:14331854		1		14331854		14332133		280		14		15		CGGATCTAGG		CGGATCTAGGTCAAC
Cbrig.WS247		Cbrig.WS247_1:14510980		1		14510980		14511374		395		24		16		ACCTAGTTAC		ACCTAGTTACCGTATA
Cbrig.WS247		Cbrig.WS247_1:14512764		1		14512764		14513098		335		15		16		AATTCTGAAA		AATTCTGAAATTCAAA
Cbrig.WS247		Cbrig.WS247_1:14514501		1		14514501		14514703		203		12		16		TACGGTAACT		TACGGTAACTAGGTTA
Cbrig.WS247		Cbrig.WS247_1:14586544		1		14586544		14588733		2190		16		41		GACGACAAAA		GACGACAAAATGCACAAAATTGAAACTAATACGCCAGAGTT
Cbrig.WS247		Cbrig.WS247_1:14688762		1		14688762		14689081		320		17		25		CATAGCTGAC		CATAGCTGACATTGCTGACCTAGAC
Cbrig.WS247		Cbrig.WS247_1:14796851		1		14796851		14799028		2178		26		83		CTCCGCCCAC		CTCCGCCCACTTTTCAGAAAGTGGGCGTGGTCTTGAAAATTCGAGATTGGGCGAAGCTTAAAACTAGCTCAAACTCGAATAGG
Cbrig.WS247		Cbrig.WS247_1:14801646		1		14801646		14805615		3970		46		83		CTCCGCCCAC		CTCCGCCCACTTTTCAGAAAGTGGGCGTGGTCTTGAAAATTCGAGATTGGGCGAAGCTTAAAACTAGCTCAAACTCGAATAGG
Cbrig.WS247		Cbrig.WS247_1:14836435		1		14836435		14838057		1623		10		161		TGACGTCTTC		TGACGTCTTCTGGATCTGATGGAGCGCAATTGCAATGACTTAAATTTCAAAACACTGTAACTTCTTTTCTAGTGGACCAAATTTTTTGATTTTTACACCATTAAAGAGGATTTTTTTTTGAATTTTAGCTGGCAATTCAAAATTTCAACAAATTCTATTTT
Cbrig.WS247		Cbrig.WS247_1:14848463		1		14848463		14849080		618		19		21		GAAAAATGGT		GAAAAATGGTCCAAAATGTAT
Cbrig.WS247		Cbrig.WS247_1:14934933		1		14934933		14935287		355		15		22		TTTTCTAGGT		TTTTCTAGGACATGATCTAGTT
Cbrig.WS247		Cbrig.WS247_1:15017805		1		15017805		15018045		241		15		10		GAAAATTCCA		GAAAATTCCA
Cbrig.WS247		Cbrig.WS247_1:15094625		1		15094625		15095123		499		19		16		CTCAATTTCT		CTGAATTTCTCAATAA
Cbrig.WS247		Cbrig.WS247_1:15247109		1		15247109		15247364		256		14		19		TAAGCCTAAG		TAAGCCTAAGCCTGAGGGT
Cbrig.WS247		Cbrig.WS247_1:15330277		1		15330277		15330701		425		10		14		GGAATAAGGA		GGAAAAAGGAATAA
Cbrig.WS247		Cbrig.WS247_2:445708		2		445708		446711		1004		11		48		TGGCCTAGAA		TGGCCTAGAAAATGCAAAAATCTGGAAAATTAGACAATTTTGAGTGGG
Cbrig.WS247		Cbrig.WS247_2:470846		2		470846		473533		2688		21		16		AATTCTGAAA		AATTATGAAATTCTGA
Cbrig.WS247		Cbrig.WS247_2:494113		2		494113		494617		505		29		16		AATTTCTGAA		AATTTCAGAATTCCTG
Cbrig.WS247		Cbrig.WS247_2:511876		2		511876		512700		825		49		16		ATTCAGAAAT		ATTCAGAAATTCAGAA
Cbrig.WS247		Cbrig.WS247_2:511873		2		511873		518107		6235		89		16		GAAATTCAGA		GAAATTCAGAAATTCA
Cbrig.WS247		Cbrig.WS247_2:524067		2		524067		525183		1117		62		16		AAATTCAGAA		AAATTCAGAATCTCAG
Cbrig.WS247		Cbrig.WS247_2:526566		2		526566		528568		2003		64		16		CTGAGATTCT		CTGAAATTCTGCGATT
Cbrig.WS247		Cbrig.WS247_2:586752		2		586752		591530		4779		49		21		TTCATGATTT		TCCATGATTTTAGGCCGATTT
Cbrig.WS247		Cbrig.WS247_2:609363		2		609363		609778		416		21		16		AATTCAGAAA		AATTCAGAAATTCAGA
Cbrig.WS247		Cbrig.WS247_2:609367		2		609367		611336		1970		22		16		CAGAAATTCA		CTGAAATTCAGAAATT
Cbrig.WS247		Cbrig.WS247_2:612172		2		612172		614070		1899		49		16		TCTGAGATTC		TCTGAGATTCTGAGAT
Cbrig.WS247		Cbrig.WS247_2:623745		2		623745		624125		381		21		16		TTCAGAAATT		TTCAAAAATTCAGAAA
Cbrig.WS247		Cbrig.WS247_2:626781		2		626781		627597		817		45		16		AATCTCAGAA		AATCTCAGAACCTCAG
Cbrig.WS247		Cbrig.WS247_2:628090		2		628090		629790		1701		39		16		ATTCTGAGAT		ATTCTGAAATTCTGAG
Cbrig.WS247		Cbrig.WS247_2:628090		2		628090		630086		1997		57		16		ATTCTGAGAT		ATTCTGAAATTCTGAG
Cbrig.WS247		Cbrig.WS247_2:630399		2		630399		631510		1112		10		16		TTCTGAATTT		TTCTGAATTTCTGAAT
Cbrig.WS247		Cbrig.WS247_2:634324		2		634324		635088		765		43		16		TTCTGAGATT		TTCTGAGATTCTGAGA
Cbrig.WS247		Cbrig.WS247_2:644894		2		644894		645384		491		23		16		AATTCAGAAA		AATTCAGAAATTCAGA
Cbrig.WS247		Cbrig.WS247_2:654690		2		654690		655267		578		31		16		ATTCTGAGAT		ATTCCGAGATTCTGCG
Cbrig.WS247		Cbrig.WS247_2:671889		2		671889		672273		385		22		16		AAATTCTGAA		AAATTCTGAAATTCGG
Cbrig.WS247		Cbrig.WS247_2:688686		2		688686		689504		819		49		16		AATCTCAGAA		AATCTCAGAATCTCAG
Cbrig.WS247		Cbrig.WS247_2:692054		2		692054		692432		379		22		16		AAATTCAGAA		AAACTCAGAAAATCAA
Cbrig.WS247		Cbrig.WS247_2:700124		2		700124		700750		627		37		16		TCAGAAATTC		TCAGAAATTCTGAAAT
Cbrig.WS247		Cbrig.WS247_2:700087		2		700087		704567		4481		53		16		ATTCTGAGAT		ATTCTGAAATTCTGAA
Cbrig.WS247		Cbrig.WS247_2:706467		2		706467		707217		751		39		16		GAATTTCTGA		GAATTTATGAATTTCT
Cbrig.WS247		Cbrig.WS247_2:714081		2		714081		716224		2144		43		16		GAAATTCAGA		GAAATTCCGAAATTCA
Cbrig.WS247		Cbrig.WS247_2:725606		2		725606		726168		563		30		16		TTTTGAATTT		TTTTGAATTTTTGAAT
Cbrig.WS247		Cbrig.WS247_2:729713		2		729713		731455		1743		33		16		TTCAGAAATT		TTCAGAAATTCAGAAA
Cbrig.WS247		Cbrig.WS247_2:736571		2		736571		737066		496		15		16		CTGAAATTCT		CTGAAATTCTGAAATT
Cbrig.WS247		Cbrig.WS247_2:741810		2		741810		744402		2593		39		16		ATTCTGAAAT		ATTCTGAAATACTGAA
Cbrig.WS247		Cbrig.WS247_2:745732		2		745732		746388		657		21		26		CCTAGATTTC		CCTAGATTTCAATTTTCAGTACACGA
Cbrig.WS247		Cbrig.WS247_2:766895		2		766895		767865		971		59		16		GAATCTCAGA		GAATCTTAGAATCTCA
Cbrig.WS247		Cbrig.WS247_2:770835		2		770835		773699		2865		50		16		TTTCTGAATT		TTTCTGGATTTCTGAA
Cbrig.WS247		Cbrig.WS247_2:777099		2		777099		777397		299		16		16		CTCAGAATCT		CTGAGAATCTGAGAAT
Cbrig.WS247		Cbrig.WS247_2:800464		2		800464		800714		251		14		16		GAATTTCTGA		GAATTTCTGAATTTCG
Cbrig.WS247		Cbrig.WS247_2:831427		2		831427		832027		601		31		16		AATTCAGAAA		ATTTCAGAAATTCACG
Cbrig.WS247		Cbrig.WS247_2:831431		2		831431		833585		2155		30		16		CAGAAATTCA		CAGAAATTCACGAATT
Cbrig.WS247		Cbrig.WS247_2:835549		2		835549		839157		3609		114		16		TCTGAGATTC		TCTGAGATTCTGAAGT
Cbrig.WS247		Cbrig.WS247_2:839983		2		839983		840361		379		23		16		AATCTCAGAA		AATCTCAGAATCTCAG
Cbrig.WS247		Cbrig.WS247_2:847145		2		847145		848964		1820		101		16		TCAGAATTTC		TCAGAATTTCGGAATT
Cbrig.WS247		Cbrig.WS247_2:867288		2		867288		869050		1763		108		16		CAGAATCTCA		CAGAATCTCAGAATCT
Cbrig.WS247		Cbrig.WS247_2:876750		2		876750		876984		235		14		16		ATCTCAGAAT		ATCTCGGAATCTCAGA
Cbrig.WS247		Cbrig.WS247_2:879102		2		879102		879898		797		33		16		TTTCTGAATT		TTTCTGAATTTCTAAA
Cbrig.WS247		Cbrig.WS247_2:881429		2		881429		881903		475		28		16		TCAGAATCTC		TCAGAATCTCAGAATT
Cbrig.WS247		Cbrig.WS247_2:888652		2		888652		889015		364		17		16		TTCAGAAATT		TCCAGAAATTGTGAAA
Cbrig.WS247		Cbrig.WS247_2:891342		2		891342		892756		1415		48		16		AATCTCAGAA		AATCTCAAAATCTCAG
Cbrig.WS247		Cbrig.WS247_2:896003		2		896003		897780		1778		23		50		ACGACAAAAT		ACGACAAAATGCACAAAAATTTAAATTTTTGAAATTTTGCATACAATTTG
Cbrig.WS247		Cbrig.WS247_2:906341		2		906341		906855		515		26		16		AATTTCTGAA		AATTTCTGAATTTTCG
Cbrig.WS247		Cbrig.WS247_2:913602		2		913602		913985		384		14		16		GAATTTCTGA		GAATTTCTGAGTTTCC
Cbrig.WS247		Cbrig.WS247_2:954276		2		954276		955764		1489		24		16		GAATTTCTGA		GAATTCCTGAATTTCT
Cbrig.WS247		Cbrig.WS247_2:954276		2		954276		956206		1931		33		16		GAATTTCTGA		GAATTCCTGAATTTCT
Cbrig.WS247		Cbrig.WS247_2:981283		2		981283		981864		582		21		16		AATTTCAGAA		AATTTCAGAATCTTAA
Cbrig.WS247		Cbrig.WS247_2:982831		2		982831		983948		1118		62		16		ATTCTGAGAT		ATTCTGAAATTCTGAA
Cbrig.WS247		Cbrig.WS247_2:991474		2		991474		994384		2911		84		16		TTCTGAGATT		TTCTGAGATGCTGAGA
Cbrig.WS247		Cbrig.WS247_2:1006090		2		1006090		1006779		690		14		21		TTTTCATGAT		TTATCATGATTTTTGAGTCAA
Cbrig.WS247		Cbrig.WS247_2:1007672		2		1007672		1009793		2122		45		21		AATCATGAAA		AATCATGAAAAACGACTCAAA
Cbrig.WS247		Cbrig.WS247_2:1011883		2		1011883		1013314		1432		27		16		TTCCTGGATT		TTCCTGGATTCCTAAA
Cbrig.WS247		Cbrig.WS247_2:1020701		2		1020701		1021151		451		25		16		CTGAATTTCT		CTGAATTTCTGAATTT
Cbrig.WS247		Cbrig.WS247_2:1032272		2		1032272		1035418		3147		107		16		TTCTGAATTT		TTCTGAACTTCTGAAA
Cbrig.WS247		Cbrig.WS247_2:1033800		2		1033800		1036993		3194		63		17		AAATTTTGAG		AAATTTTGAGAATTTTC
Cbrig.WS247		Cbrig.WS247_2:1057516		2		1057516		1057944		429		25		16		TCTGAATTTC		TCTGAATTTCTGAATT
Cbrig.WS247		Cbrig.WS247_2:1062586		2		1062586		1063061		476		23		16		TTTCAGAATT		TTTCAGAATTTCAGAA
Cbrig.WS247		Cbrig.WS247_2:1063636		2		1063636		1064434		799		34		14		TCCTGGGTCC		TCCTGGGTCCTGGG
Cbrig.WS247		Cbrig.WS247_2:1070175		2		1070175		1074859		4685		173		16		TCAGAATCTC		TCAGAATCTCAGAACC
Cbrig.WS247		Cbrig.WS247_2:1079445		2		1079445		1079975		531		28		16		TGAGATTCTG		TGAGATTCTGAGATTT
Cbrig.WS247		Cbrig.WS247_2:1079513		2		1079513		1082645		3133		57		16		ATTCTGAAAT		ATTCTGAAATTTAGAA
Cbrig.WS247		Cbrig.WS247_2:1086131		2		1086131		1086809		679		41		16		TTCTGAGATT		TTCTGAGATTCTGAGA
Cbrig.WS247		Cbrig.WS247_2:1089286		2		1089286		1093191		3906		56		16		TTCAGAATTT		TTCAGAATTTCAGAAT
Cbrig.WS247		Cbrig.WS247_2:1110984		2		1110984		1115475		4492		92		16		ATTCTGAGAT		ATTCTGAGATTCTGAG
Cbrig.WS247		Cbrig.WS247_2:1118479		2		1118479		1119189		711		33		16		TTTCAGAATT		TTTCAAATTTTTGAAT
Cbrig.WS247		Cbrig.WS247_2:1119907		2		1119907		1124361		4455		110		16		GAGATTCTGA		GAGATTCTGAGATTCT
Cbrig.WS247		Cbrig.WS247_2:1128014		2		1128014		1128498		485		22		15		CACTTCGAAA		CACTTCGAAACCAGA
Cbrig.WS247		Cbrig.WS247_2:1137132		2		1137132		1138819		1688		55		16		ATCTCAGAAT		ATCTCAGAATTTCAGA
Cbrig.WS247		Cbrig.WS247_2:1140588		2		1140588		1143155		2568		114		16		ATTCTGAGAT		ATTCTGAGATTCTGAA
Cbrig.WS247		Cbrig.WS247_2:1144276		2		1144276		1146275		2000		93		16		AAATTCAGAA		AAATTCAGAATTTCAG
Cbrig.WS247		Cbrig.WS247_2:1144272		2		1144272		1148876		4605		117		16		TCAGAAATTC		TCAGAAATTCAGAATT
Cbrig.WS247		Cbrig.WS247_2:1182363		2		1182363		1182549		187		11		16		AAATTCAGAA		AAATTCAGAAATTCAG
Cbrig.WS247		Cbrig.WS247_2:1184385		2		1184385		1184874		490		28		16		ATCTCAGAAT		ATCTCAGAATCTCAGA
Cbrig.WS247		Cbrig.WS247_2:1194631		2		1194631		1196611		1981		15		16		TTCAGAAATT		TTCAGAAATTCAGAAA
Cbrig.WS247		Cbrig.WS247_2:1199150		2		1199150		1201952		2803		104		16		GAGATTCTGA		GAGATTCTGAGATTCT
Cbrig.WS247		Cbrig.WS247_2:1205608		2		1205608		1206092		485		22		15		CACTTCGAAA		CACTTCGAAACCAGA
Cbrig.WS247		Cbrig.WS247_2:1219619		2		1219619		1222518		2900		64		16		ATCTCAGAAT		ATCTCAGAATTTCAGA
Cbrig.WS247		Cbrig.WS247_2:1225641		2		1225641		1226100		460		22		16		TGAGATTCTG		TGAAATTCTGAGATTC
Cbrig.WS247		Cbrig.WS247_2:1237935		2		1237935		1238932		998		35		21		ATTTCGACCT		ATTTCGACCTAAAAATCATGA
Cbrig.WS247		Cbrig.WS247_2:1241356		2		1241356		1241576		221		10		21		AAAATCATGA		AAAATCATGAAAATTGGCTCA
Cbrig.WS247		Cbrig.WS247_2:1248021		2		1248021		1249957		1937		44		16		AGAACTGCGA		AGAACCGCGACGTTTT
Cbrig.WS247		Cbrig.WS247_2:1251355		2		1251355		1251945		591		17		21		TGAAAAATGA		TGAAAAATGACCCAAAAATCA
Cbrig.WS247		Cbrig.WS247_2:1252442		2		1252442		1252783		342		21		15		TTCAGAACCC		TTCAGAACCCGACAG
Cbrig.WS247		Cbrig.WS247_2:1267082		2		1267082		1268721		1640		56		32		CGACATTTTA		CGACATTTTAGAACCGCGACGTTTCAAAACCG
Cbrig.WS247		Cbrig.WS247_2:1271224		2		1271224		1271688		465		29		11		AAAAATCGAC		AAAAATCGACA
Cbrig.WS247		Cbrig.WS247_2:1274891		2		1274891		1277119		2229		47		16		TTTCTGAATT		TTTCTGAATTTCTGAA
Cbrig.WS247		Cbrig.WS247_2:1283058		2		1283058		1284223		1166		37		16		AAATTCAGAA		AAATTCCGAAATCCAG
Cbrig.WS247		Cbrig.WS247_2:1295674		2		1295674		1297781		2108		16		16		TGAATTTCTG		TGAATTTCTGAATTAC
Cbrig.WS247		Cbrig.WS247_2:1372106		2		1372106		1375492		3387		19		21		CCAAAAATCA		CCAAAAATCATGAAAAAATAC
Cbrig.WS247		Cbrig.WS247_2:1381552		2		1381552		1382200		649		24		21		CATGAAAAAT		CATGAAAATTGACTCAAAATC
Cbrig.WS247		Cbrig.WS247_2:1391774		2		1391774		1393119		1346		24		16		CAGAATTTCA		CAGAATTTCAGAGTTT
Cbrig.WS247		Cbrig.WS247_2:1402177		2		1402177		1402605		429		21		16		GAGATTCTGA		GAGAATCTGAGAATCT
Cbrig.WS247		Cbrig.WS247_2:1404330		2		1404330		1404628		299		18		16		TTCTGAATTT		TTCTGAATTTCTGAAT
Cbrig.WS247		Cbrig.WS247_2:1406776		2		1406776		1408474		1699		25		16		TTCAGAAATT		TTCAAAAATTCAGAAA
Cbrig.WS247		Cbrig.WS247_2:1416295		2		1416295		1416577		283		16		16		AATTTCAGAA		AAGTTCAGAATTTCAG
Cbrig.WS247		Cbrig.WS247_2:1426448		2		1426448		1427976		1529		37		16		TCTGAATTTC		TCTGGATTTCTGAATT
Cbrig.WS247		Cbrig.WS247_2:1426639		2		1426639		1428852		2214		35		16		TTCTGAGATT		TTCTGAGATTCTGAAT
Cbrig.WS247		Cbrig.WS247_2:1448200		2		1448200		1449618		1419		34		16		TTCTGAAATT		TTCTGAGATTCTGAAA
Cbrig.WS247		Cbrig.WS247_2:1452882		2		1452882		1454968		2087		23		16		TCAGAATCTC		TCAGAATCTCAGAATC
Cbrig.WS247		Cbrig.WS247_2:1455850		2		1455850		1456268		419		26		16		TCAGAAATTC		TCAGAAATTCAGAAAT
Cbrig.WS247		Cbrig.WS247_2:1457798		2		1457798		1458304		507		29		16		GAGATTCTGA		GAGATTCTGAGATTCT
Cbrig.WS247		Cbrig.WS247_2:1477289		2		1477289		1477555		267		16		16		AAATTCAGAA		AAATTCAGAAATTCGA
Cbrig.WS247		Cbrig.WS247_2:1498868		2		1498868		1499383		516		29		16		ATTCTGAGAT		ATTCTGAGATTCTGAG
Cbrig.WS247		Cbrig.WS247_2:1500318		2		1500318		1500950		633		38		16		AGAATCTCAG		AGAATCTCAGAATCTC
Cbrig.WS247		Cbrig.WS247_2:1506561		2		1506561		1506887		327		16		16		AATTTCTGAA		AATTTCTGAAATTTTG
Cbrig.WS247		Cbrig.WS247_2:1508981		2		1508981		1509598		618		21		19		AAATTCTGGT		AAATTCTGGTCCTTAAAAA
Cbrig.WS247		Cbrig.WS247_2:1515636		2		1515636		1521665		6030		52		16		GTTGCGAAAT		GTTGCGAAATGTCACA
Cbrig.WS247		Cbrig.WS247_2:1521736		2		1521736		1522260		525		13		16		AGTTCTAAAA		AGTTCTAAAACGACGC
Cbrig.WS247		Cbrig.WS247_2:1528253		2		1528253		1528715		463		18		20		GTTCTGAAAC		GTTCTGAAACGTCACCAAAA
Cbrig.WS247		Cbrig.WS247_2:1535771		2		1535771		1536810		1040		17		31		GTTGCGAAAT		GTTGCAAAATGCCTGGTTCTATAACGTCACG
Cbrig.WS247		Cbrig.WS247_2:1537929		2		1537929		1539250		1322		15		16		GTCGCGGTTC		GTCGCGGTTCTAAAAT
Cbrig.WS247		Cbrig.WS247_2:1546796		2		1546796		1547256		461		17		28		CTAGAAATCC		CTAGAAATCCAAAAAACTGGGTCATGAC
Cbrig.WS247		Cbrig.WS247_2:1549573		2		1549573		1554794		5222		66		16		GTTGCGAAAT		TTGCGAAATGTCAAAA
Cbrig.WS247		Cbrig.WS247_2:1563589		2		1563589		1564682		1094		14		21		TTTTCATGAT		TTTTCATAATTTTTGAGTCAT
Cbrig.WS247		Cbrig.WS247_2:1567448		2		1567448		1568240		793		20		21		AAAATCATGA		AAAATCATGAAAAATGGTCTA
Cbrig.WS247		Cbrig.WS247_2:1579372		2		1579372		1579763		392		18		16		TTCTGAATTT		TCCTGAATTTCTGAAT
Cbrig.WS247		Cbrig.WS247_2:1580696		2		1580696		1581402		707		41		16		AAATTCAGAA		AAATTCAGAAATTCAG
Cbrig.WS247		Cbrig.WS247_2:1582356		2		1582356		1583980		1625		42		16		ATTTCTGAAT		ATTTCTGAATTTTTGG
Cbrig.WS247		Cbrig.WS247_2:1607504		2		1607504		1609216		1713		36		16		AAATTCAGAA		AAATTCAGAAATTCAA
Cbrig.WS247		Cbrig.WS247_2:1610038		2		1610038		1610432		395		24		16		TGAATTTCTG		TGAATTTCTGAATTTC
Cbrig.WS247		Cbrig.WS247_2:1628091		2		1628091		1628653		563		34		16		TTCTGAGATT		TTCTGAGATTCTGAGA
Cbrig.WS247		Cbrig.WS247_2:1633532		2		1633532		1633870		339		20		16		TCAGAAATTC		TCAGAAATTCAGAAAT
Cbrig.WS247		Cbrig.WS247_2:1636480		2		1636480		1638618		2139		23		16		AATTTCTGAA		AATTTCTGAATTTCTG
Cbrig.WS247		Cbrig.WS247_2:1651061		2		1651061		1652396		1336		14		16		AATTTCTGAA		AATTTCTGAATTTCTG
Cbrig.WS247		Cbrig.WS247_2:1655845		2		1655845		1656599		755		38		16		AGAAATTCAG		ATAAATTCAGAAATTC
Cbrig.WS247		Cbrig.WS247_2:1672643		2		1672643		1673199		557		22		16		AAATTCAGAA		AAATTCAGAAATTCTA
Cbrig.WS247		Cbrig.WS247_2:1675980		2		1675980		1676660		681		40		16		TCAGAAATTC		TCAGAAATTCAGAAAT
Cbrig.WS247		Cbrig.WS247_2:1677205		2		1677205		1678160		956		35		16		TTCTGAATTT		TTCTGAATTTCTGAAT
Cbrig.WS247		Cbrig.WS247_2:1686955		2		1686955		1688237		1283		78		16		TCAGAAATTC		TCAGAAATTCGGAAAT
Cbrig.WS247		Cbrig.WS247_2:1697372		2		1697372		1697691		320		11		16		AATTTCTGAA		AATTTCTGAATTCCTG
Cbrig.WS247		Cbrig.WS247_2:1699024		2		1699024		1699459		436		25		27		ATAGATACCA		ATAGATACCATAGATACCATAGATACC
Cbrig.WS247		Cbrig.WS247_2:1701267		2		1701267		1701805		539		33		16		CAGAAATTCA		CAGAGATTCAGAAACC
Cbrig.WS247		Cbrig.WS247_2:1706564		2		1706564		1707102		539		33		16		CAGAAATTCA		CAGAGATTCAGAAACC
Cbrig.WS247		Cbrig.WS247_2:1712078		2		1712078		1713480		1403		28		16		TTTCTGAATT		TTTCTGAATTTCTGGA
Cbrig.WS247		Cbrig.WS247_2:1716530		2		1716530		1717088		559		12		16		AATTTCTGAA		AATTTATGAATTTCTG
Cbrig.WS247		Cbrig.WS247_2:1720475		2		1720475		1720847		373		16		11		ATTTTTCAGC		ATTTTTCAGTT
Cbrig.WS247		Cbrig.WS247_2:1736198		2		1736198		1739398		3201		31		21		ATGATTTTTG		AGGATTTTTGGGTCATTTTTC
Cbrig.WS247		Cbrig.WS247_2:1744746		2		1744746		1746275		1530		93		16		ATCTCAGAAT		ATCTCCGAATCTCAGA
Cbrig.WS247		Cbrig.WS247_2:1749514		2		1749514		1752263		2750		56		16		TTTCTGAATT		TTTCTGAATTTCTGAA
Cbrig.WS247		Cbrig.WS247_2:1753711		2		1753711		1755438		1728		36		16		TCAGAAATTC		TCAAAAATTCAGAAAT
Cbrig.WS247		Cbrig.WS247_2:1756791		2		1756791		1757017		227		13		16		TGAATTTCTG		TGAATTTATGAATTTC
Cbrig.WS247		Cbrig.WS247_2:1761300		2		1761300		1761684		385		20		16		ATTTCTGAAT		ATTTCTGAATTTCTGA
Cbrig.WS247		Cbrig.WS247_2:1764837		2		1764837		1765551		715		44		16		AAATTCAGAA		AAATTCAGAAATTCAG
Cbrig.WS247		Cbrig.WS247_2:1775079		2		1775079		1775782		704		33		21		TTTTCATGAT		TTTTCATGATTTTTGAGTCAT
Cbrig.WS247		Cbrig.WS247_2:1778491		2		1778491		1778977		487		26		16		CTGAATTTCT		CTGAATTTCTGAATTT
Cbrig.WS247		Cbrig.WS247_2:1780059		2		1780059		1782854		2796		38		16		TTCAGAAATT		TTCAGAAATTCAGAAA
Cbrig.WS247		Cbrig.WS247_2:1786022		2		1786022		1788283		2262		55		16		TTCTGAATTT		TTCTGAATTTCTGATT
Cbrig.WS247		Cbrig.WS247_2:1790985		2		1790985		1793235		2251		48		16		TCTGAATTTC		TCTGAATTTCTGAATT
Cbrig.WS247		Cbrig.WS247_2:1799883		2		1799883		1807137		7255		86		16		AATTCAGAAA		AATCCAGAAATTCAAA
Cbrig.WS247		Cbrig.WS247_2:1811147		2		1811147		1816548		5402		102		16		TTTCTGAATT		TTTCCGAATTTCTGAA
Cbrig.WS247		Cbrig.WS247_2:1819333		2		1819333		1820608		1276		21		16		AATTTCTGAA		AATTTCTGGATTTCTG
Cbrig.WS247		Cbrig.WS247_2:1819233		2		1819233		1825101		5869		76		16		TTCTGAATTT		TTCCGAATTTCTGAAT
Cbrig.WS247		Cbrig.WS247_2:1829955		2		1829955		1830244		290		15		16		ATTCTGAGAT		ATTTTGAGATTCTGAG
Cbrig.WS247		Cbrig.WS247_2:1833424		2		1833424		1834694		1271		18		16		AAATTCAGAA		AAATTCAGAAATTCAG
Cbrig.WS247		Cbrig.WS247_2:1853633		2		1853633		1855523		1891		28		16		CTGAATTTCT		CTGAATTTCTGAATTT
Cbrig.WS247		Cbrig.WS247_2:1856605		2		1856605		1859282		2678		30		16		TTCAGAAATT		TTCAGAAATTCAGAAA
Cbrig.WS247		Cbrig.WS247_2:1873142		2		1873142		1873519		378		20		16		TTCAGAAATT		TTCAGAAATTCAGAAA
Cbrig.WS247		Cbrig.WS247_2:1878542		2		1878542		1879006		465		26		16		AATTCAGAAA		AATTCAGAAATTCAGA
Cbrig.WS247		Cbrig.WS247_2:1905752		2		1905752		1906176		425		18		16		TCTGAATTTC		TCTGAATTTCTGAATT
Cbrig.WS247		Cbrig.WS247_2:1910553		2		1910553		1911582		1030		33		16		AATTTCAGAA		AATTTCAGAATTTCAG
Cbrig.WS247		Cbrig.WS247_2:1914995		2		1914995		1915506		512		18		15		TGACTGGTTT		GACTGGTTTCGAACG
Cbrig.WS247		Cbrig.WS247_2:1919722		2		1919722		1923465		3744		24		16		TTCTGAATTT		TTCTGAATTTCTGAAT
Cbrig.WS247		Cbrig.WS247_2:1928246		2		1928246		1928735		490		30		16		TTCAGAAATT		TTCGGAAATTCAGAAA
Cbrig.WS247		Cbrig.WS247_2:1946360		2		1946360		1947128		769		25		16		AGGGATCCAG		AGGATCCAGAGATCAA
Cbrig.WS247		Cbrig.WS247_2:1949535		2		1949535		1950209		675		41		16		ATCTCAGAAT		ATCTCCGAATCTCAGA
Cbrig.WS247		Cbrig.WS247_2:1949530		2		1949530		1950937		1408		43		16		TCAGAATCTC		TCAGAATCTCCGAATC
Cbrig.WS247		Cbrig.WS247_2:1957150		2		1957150		1958240		1091		23		16		GGGACCCAGG		GGGACCCAGGGACCCA
Cbrig.WS247		Cbrig.WS247_2:1957712		2		1957712		1961093		3382		85		16		AATTTCTGAA		AATTTCTGAATTTCTG
Cbrig.WS247		Cbrig.WS247_2:1981884		2		1981884		1982062		179		11		16		TCAGAAATTC		TCAGAAATTCAGAAAT
Cbrig.WS247		Cbrig.WS247_2:1990100		2		1990100		1990318		219		13		16		AATTTCTGAA		AATTTCTGAATTTCTG
Cbrig.WS247		Cbrig.WS247_2:1994835		2		1994835		1995053		219		13		16		AATTTCTGAA		AATTTCTGAATTTCTG
Cbrig.WS247		Cbrig.WS247_2:2003387		2		2003387		2003752		366		17		16		TCAGAATCTC		TAAGAATCTCAAAAGC
Cbrig.WS247		Cbrig.WS247_2:2011641		2		2011641		2012331		691		43		16		GAATCTCAGA		GAATCTCAGAATCTCA
Cbrig.WS247		Cbrig.WS247_2:2013027		2		2013027		2013484		458		24		16		ATTTCTGAAT		ATTTCTGAATTTCTGA
Cbrig.WS247		Cbrig.WS247_2:2015889		2		2015889		2018638		2750		76		16		TTCTGAGATT		TTCTGAGATTCTGAGA
Cbrig.WS247		Cbrig.WS247_2:2026959		2		2026959		2028541		1583		33		16		TTCTGAGATT		TTCTGAGATTCTAAGG
Cbrig.WS247		Cbrig.WS247_2:2031850		2		2031850		2033097		1248		58		16		TCAGAATCTC		TCAGAATTTCAGAATC
Cbrig.WS247		Cbrig.WS247_2:2043828		2		2043828		2044863		1036		26		16		AATTCAGAAA		AATTCAAAAATTCAGA
Cbrig.WS247		Cbrig.WS247_2:2058610		2		2058610		2058878		269		16		16		AGAAATTCAG		AGAAATTCAGAAATTC
Cbrig.WS247		Cbrig.WS247_2:2059198		2		2059198		2059411		214		11		16		TTCTGAATTT		TTCTCAATTTCTCAAT
Cbrig.WS247		Cbrig.WS247_2:2063063		2		2063063		2063478		416		19		22		CCTAGAAAAA		CCTAGAAAAAATTGGGTCATGA
Cbrig.WS247		Cbrig.WS247_2:2078789		2		2078789		2079405		617		12		16		TTCTGAATTT		TTCTGAATTTCTGAAT
Cbrig.WS247		Cbrig.WS247_2:2080337		2		2080337		2082497		2161		27		16		GAGATTCTGA		GAGATTCTGAGAATCT
Cbrig.WS247		Cbrig.WS247_2:2083436		2		2083436		2085402		1967		116		16		AAATTCAGAA		AAATTCAGAAATTCAG
Cbrig.WS247		Cbrig.WS247_2:2083436		2		2083436		2088610		5175		133		16		AAATTCAGAA		AAATTCAGAAATTCAG
Cbrig.WS247		Cbrig.WS247_2:2095986		2		2095986		2096661		676		37		16		GAAATTCTGA		GAAATTCTGAGAGTCT
Cbrig.WS247		Cbrig.WS247_2:2102533		2		2102533		2103248		716		41		16		GAATTTCTGA		GAATTTCTGAATTTCT
Cbrig.WS247		Cbrig.WS247_2:2107906		2		2107906		2108260		355		22		16		ATTCTGAGAT		ATTCTGAGATTCTGAG
Cbrig.WS247		Cbrig.WS247_2:2116476		2		2116476		2116638		163		10		16		TCAGAATCTC		TCAGAATCTCAGAAAC
Cbrig.WS247		Cbrig.WS247_2:2117803		2		2117803		2118029		227		14		16		TTCTGAATTT		TTCTGAATTTCTGAAT
Cbrig.WS247		Cbrig.WS247_2:2145887		2		2145887		2146642		756		15		22		GGTCATGACC		GGTCACGACCTAATTTTTTCTA
Cbrig.WS247		Cbrig.WS247_2:2150540		2		2150540		2151764		1225		16		42		GAGCGCATTT		GAGAGCATTTTTTAAATTTCCAAAAGATGCAATTTCTCAATA
Cbrig.WS247		Cbrig.WS247_2:2171258		2		2171258		2178012		6755		70		47		TTTCTAGGCC		TTTCTAGGCCACGAAAAGTTTGATGGACTAGGTTTTCGATTTTAAGA
Cbrig.WS247		Cbrig.WS247_2:2183356		2		2183356		2183589		234		14		16		TTCGAAACCG		TTCGAAACCGCGACAC
Cbrig.WS247		Cbrig.WS247_2:2191085		2		2191085		2191423		339		20		16		ATTTCTGAAT		ATTTCTGAATTTACGA
Cbrig.WS247		Cbrig.WS247_2:2195332		2		2195332		2199520		4189		48		16		TTCAGAAATT		TTCAGAAATTCAGAAA
Cbrig.WS247		Cbrig.WS247_2:2209352		2		2209352		2210124		773		43		16		TTTCTGAATT		TTTCTGAATTTATGAA
Cbrig.WS247		Cbrig.WS247_2:2217639		2		2217639		2218920		1282		32		16		CTGAATTTCT		CTGAATTTCTGAATTT
Cbrig.WS247		Cbrig.WS247_2:2217639		2		2217639		2221090		3452		39		16		CTGAATTTCT		CTGAATTTCTGAATTT
Cbrig.WS247		Cbrig.WS247_2:2218356		2		2218356		2222884		4529		76		16		TTCTGAATTT		TTCTGAGTTTCTGAAT
Cbrig.WS247		Cbrig.WS247_2:2224125		2		2224125		2227799		3675		181		16		AAATTCAGAA		AAATTCAGAATTTCAG
Cbrig.WS247		Cbrig.WS247_2:2228832		2		2228832		2229074		243		14		16		ATTCTGAGAT		ATTCTGAGATTCTGAG
Cbrig.WS247		Cbrig.WS247_2:2231359		2		2231359		2231776		418		25		16		TTCTGAATTT		TTCTGAATTTCTGAAT
Cbrig.WS247		Cbrig.WS247_2:2239400		2		2239400		2239670		271		15		16		TCAGAATCTC		TCAGAATCTCAGAATC
Cbrig.WS247		Cbrig.WS247_2:2247847		2		2247847		2249485		1639		11		56		CCTAGAAAAC		CCAGAAAACGCATCAGATGAATATCAGGTCATTTCTAGGCCATTTCTACATGGTGG
Cbrig.WS247		Cbrig.WS247_2:2263328		2		2263328		2263829		502		22		15		ACGTTTCAGA		ACGTTTCAGAACCCG
Cbrig.WS247		Cbrig.WS247_2:2272546		2		2272546		2273476		931		27		16		TTCCTAGATT		TTCCTGGATTCCTAAA
Cbrig.WS247		Cbrig.WS247_2:2280861		2		2280861		2281641		781		26		11		AAAATAGCTG		AAAATGGCTGA
Cbrig.WS247		Cbrig.WS247_2:2289084		2		2289084		2289310		227		13		16		GAAATTCAGA		GAAATTCAGAAATTTA
Cbrig.WS247		Cbrig.WS247_2:2290210		2		2290210		2291476		1267		29		16		TTTCTGAATT		TTTCTGAATTTCTGAA
Cbrig.WS247		Cbrig.WS247_2:2290211		2		2290211		2295368		5158		64		16		TTCTGAATTT		TCCTGAATTTCTGAAT
Cbrig.WS247		Cbrig.WS247_2:2294370		2		2294370		2298040		3671		108		16		AATTCAGAAA		AATTCTGAAAATCTGA
Cbrig.WS247		Cbrig.WS247_2:2303964		2		2303964		2304166		203		12		16		AAATTCAGAA		AAATTCAGAAATTCAG
Cbrig.WS247		Cbrig.WS247_2:2312746		2		2312746		2314185		1440		26		16		TCAGAATCTC		TCAGAATCTCGGAATC
Cbrig.WS247		Cbrig.WS247_2:2327552		2		2327552		2329028		1477		33		16		ATTTCAGAAT		ATTCCAGAATCTCAGA
Cbrig.WS247		Cbrig.WS247_2:2333600		2		2333600		2334269		670		22		16		ATTTCAGAAT		ATCTCAGAATCTTAGG
Cbrig.WS247		Cbrig.WS247_2:2344810		2		2344810		2346100		1291		18		42		ATTTTTGACC		ATTTTTGACCCAATTATGACCATTTATAGCCAAATTTGAGTC
Cbrig.WS247		Cbrig.WS247_2:2357082		2		2357082		2357550		469		23		16		AATTTCTGAA		AATATCTGAATTTCCG
Cbrig.WS247		Cbrig.WS247_2:2359564		2		2359564		2360004		441		20		16		AATTTCTGAA		AATTTCTAAATTTCTA
Cbrig.WS247		Cbrig.WS247_2:2367445		2		2367445		2367668		224		11		16		TTCAGAAATT		TTCAAAAATTCAGAAA
Cbrig.WS247		Cbrig.WS247_2:2368800		2		2368800		2369104		305		21		14		TGGAATCTGG		TGGAATCTGGAATC
Cbrig.WS247		Cbrig.WS247_2:2370125		2		2370125		2372230		2106		20		16		TTCTGAAATT		TTCTGAAATTCTGCGG
Cbrig.WS247		Cbrig.WS247_2:2401780		2		2401780		2404086		2307		50		16		TTCTGAATTT		TTCTGAATTTCTGAAT
Cbrig.WS247		Cbrig.WS247_2:2404211		2		2404211		2405429		1219		57		16		AAATTCAGAA		AAATTCAGAAATTCAG
Cbrig.WS247		Cbrig.WS247_2:2404327		2		2404327		2406754		2428		58		16		ATTCAGAAAT		ATTCAGAAATTCAGAA
Cbrig.WS247		Cbrig.WS247_2:2406394		2		2406394		2407923		1530		35		16		TTCTGAATTT		TTCAGAATTTCAGAAT
Cbrig.WS247		Cbrig.WS247_2:2406394		2		2406394		2408899		2506		50		16		TTCTGAATTT		TTCAGAATTTCAGAAT
Cbrig.WS247		Cbrig.WS247_2:2426629		2		2426629		2426973		345		18		16		GAAATTCAGA		GAAGTTCAGAAATTCA
Cbrig.WS247		Cbrig.WS247_2:2429617		2		2429617		2430129		513		20		16		GAAATTCAGA		GAAATTCAGAAATTCA
Cbrig.WS247		Cbrig.WS247_2:2434265		2		2434265		2434609		345		18		16		GAAATTCAGA		GAAGTTCAGAAATTCA
Cbrig.WS247		Cbrig.WS247_2:2437255		2		2437255		2438519		1265		39		16		AATTCAGAAA		AATTCAGAAATTCAGA
Cbrig.WS247		Cbrig.WS247_2:2445643		2		2445643		2445912		270		11		22		CCTAGAAAAA		CCTAGAAAAAAGTAGGTCATGA
Cbrig.WS247		Cbrig.WS247_2:2449854		2		2449854		2451343		1490		19		10		TTGAGTCTCG		TCGAGTCTCG
Cbrig.WS247		Cbrig.WS247_2:2496786		2		2496786		2497198		413		18		16		TCAGAAATTC		TCAGAAAATCAGAAAT
Cbrig.WS247		Cbrig.WS247_2:2503841		2		2503841		2505431		1591		11		16		AATTTTTGAA		AATTTCTGAATTTTTG
Cbrig.WS247		Cbrig.WS247_2:2522085		2		2522085		2522751		667		40		16		TGAGATTCTG		TGAGATTCTGAGATTC
Cbrig.WS247		Cbrig.WS247_2:2532188		2		2532188		2533680		1493		66		16		GAATCTAAGA		GAATCTAAGAATCTAA
Cbrig.WS247		Cbrig.WS247_2:2549968		2		2549968		2550175		208		10		17		AGGGTACATC		AGGGTACATCGGATCAG
Cbrig.WS247		Cbrig.WS247_2:2560258		2		2560258		2560666		409		17		16		TGAATTTCTG		TGAATTTCTGAATTTC
Cbrig.WS247		Cbrig.WS247_2:2566003		2		2566003		2566293		291		15		16		TGAGATTCTG		TGAGATTCTGAGATTC
Cbrig.WS247		Cbrig.WS247_2:2572376		2		2572376		2575259		2884		93		16		CTCAGAATCT		CTCAGAATCTCAGAAT
Cbrig.WS247		Cbrig.WS247_2:2576452		2		2576452		2577129		678		11		16		TTCAGAAATT		TTCAAAAATTCAGAAA
Cbrig.WS247		Cbrig.WS247_2:2585074		2		2585074		2587832		2759		94		16		AATTTCTGAA		AATTTCTGAATTTCTG
Cbrig.WS247		Cbrig.WS247_2:2594551		2		2594551		2596219		1669		25		16		TGAGATTCTG		TGAGATTCTGAGATTC
Cbrig.WS247		Cbrig.WS247_2:2597652		2		2597652		2599231		1580		15		16		GAATTTCTGA		GAATTTCTGAATTTCT
Cbrig.WS247		Cbrig.WS247_2:2599306		2		2599306		2599571		266		16		16		TCAGAATCTC		TCAGAATCTCAGAATC
Cbrig.WS247		Cbrig.WS247_2:2608894		2		2608894		2610691		1798		31		16		TTCAGAAATT		TTCTGAAATTCTGAAA
Cbrig.WS247		Cbrig.WS247_2:2620667		2		2620667		2620909		243		14		16		TTCTGAATTT		TTCTGAATTTCTGAAT
Cbrig.WS247		Cbrig.WS247_2:2638931		2		2638931		2640608		1678		16		16		AATTTCTGAA		AATTTCTGAATTTCTG
Cbrig.WS247		Cbrig.WS247_2:2640483		2		2640483		2640926		444		13		16		TTCAGAAATT		TTCAGAAATTCAGAAA
Cbrig.WS247		Cbrig.WS247_2:2644013		2		2644013		2644439		427		26		16		TCAGAATCTC		TCAGAATCTCAGAATC
Cbrig.WS247		Cbrig.WS247_2:2654401		2		2654401		2654807		407		18		16		ATTCAGAAAT		ATTCAGAAATTTAGAA
Cbrig.WS247		Cbrig.WS247_2:2664294		2		2664294		2665550		1257		38		22		TCATGACCTA		TCATGACCTAGGAAAAATTAGG
Cbrig.WS247		Cbrig.WS247_2:2682595		2		2682595		2683928		1334		35		16		AATCTCAGAA		AATCTCAGAATCTCAA
Cbrig.WS247		Cbrig.WS247_2:2693573		2		2693573		2695125		1553		23		16		TCAGAATCTC		TCAGAATCTCAGAATC
Cbrig.WS247		Cbrig.WS247_2:2697643		2		2697643		2698036		394		24		16		AAATTCAGAA		AAATTCAGAAATTCAA
Cbrig.WS247		Cbrig.WS247_2:2700696		2		2700696		2702131		1436		31		16		TTCAGAAATT		TTCAGGAATTCAGAAA
Cbrig.WS247		Cbrig.WS247_2:2704303		2		2704303		2704561		259		14		16		CGTTCCGTGA		CGTTCCGTGATTTTTT
Cbrig.WS247		Cbrig.WS247_2:2709792		2		2709792		2710450		659		40		16		TTCTGAATTT		TTCTGAATTTCTGAAT
Cbrig.WS247		Cbrig.WS247_2:2715532		2		2715532		2715886		355		22		16		TTTCTGAATT		TTTCTGAATTTCTGAA
Cbrig.WS247		Cbrig.WS247_2:2748674		2		2748674		2749052		379		13		16		CAGGAATCCA		CAGGAATTCAGGAATT
Cbrig.WS247		Cbrig.WS247_2:2765059		2		2765059		2765469		411		23		16		AATCTCAGAA		AATCTCAGAATCTCAG
Cbrig.WS247		Cbrig.WS247_2:2802152		2		2802152		2802509		358		18		16		AATCTCAGAA		AATCTCAGGATCCGAG
Cbrig.WS247		Cbrig.WS247_2:2803137		2		2803137		2804248		1112		51		21		GACCTAGAAA		GACCTAGAAAAATTGGGTCAT
Cbrig.WS247		Cbrig.WS247_2:2817465		2		2817465		2817659		195		12		16		TTCAGAAATT		TTCAGAAATTCAGAAA
Cbrig.WS247		Cbrig.WS247_2:2819305		2		2819305		2822870		3566		73		27		GGTATCTATG		GGTATCTATGGTATCTATGGTACCTAT
Cbrig.WS247		Cbrig.WS247_2:2829638		2		2829638		2831497		1860		27		16		AATTCAGAAA		AATTCAGAAATTCAGA
Cbrig.WS247		Cbrig.WS247_2:2850921		2		2850921		2851195		275		15		16		GAGATTCTGA		GAGATTCTGAGATTCT
Cbrig.WS247		Cbrig.WS247_2:2864588		2		2864588		2865639		1052		15		16		TTCAGAAATT		TTCAGAAATTCAGAAA
Cbrig.WS247		Cbrig.WS247_2:2865723		2		2865723		2866262		540		31		16		AGAATCTCAG		AGAATCTCAGAATCTC
Cbrig.WS247		Cbrig.WS247_2:2865757		2		2865757		2870943		5187		63		16		AATTTCAGAA		AATTTCAGAATTTTAG
Cbrig.WS247		Cbrig.WS247_2:2868901		2		2868901		2872097		3197		30		16		CAGAATCTCA		CAAAATCTCAGAATCT
Cbrig.WS247		Cbrig.WS247_2:2868901		2		2868901		2873056		4156		37		16		CAGAATCTCA		CAAAATCTCAGAATCT
Cbrig.WS247		Cbrig.WS247_2:2893745		2		2893745		2894303		559		20		26		TGACCTAGAT		TGACCTAGACTTCAATTTTCAGGTCA
Cbrig.WS247		Cbrig.WS247_2:2901963		2		2901963		2902502		540		31		16		AGAATCTCAG		AGAATCTCAGAATCTC
Cbrig.WS247		Cbrig.WS247_2:2905140		2		2905140		2906641		1502		15		16		CTCAGAATCT		CTCAGAATCTTAGAAT
Cbrig.WS247		Cbrig.WS247_2:2907270		2		2907270		2907488		219		13		16		AGAAATTCAG		AGAAATTCAGAAATTC
Cbrig.WS247		Cbrig.WS247_2:2907272		2		2907272		2910454		3183		43		16		AAATTCAGAA		AAATTCAGAAATTCAG
Cbrig.WS247		Cbrig.WS247_2:2912027		2		2912027		2912509		483		17		16		AATCTCAGAA		AATCTCAGAATTTCAG
Cbrig.WS247		Cbrig.WS247_2:2913250		2		2913250		2913687		438		20		16		TTCTGAGATT		TTCTGAGATTCTGAGA
Cbrig.WS247		Cbrig.WS247_2:2911979		2		2911979		2916857		4879		45		16		AATTTCTGAA		AATTTTTGAATTCCTG
Cbrig.WS247		Cbrig.WS247_2:2917340		2		2917340		2917638		299		17		16		AATCTCAGAA		AATCTCAGAATCTCAG
Cbrig.WS247		Cbrig.WS247_2:2934151		2		2934151		2934388		238		13		16		AATTCAGAAA		AATTCAGAAATTCAGA
Cbrig.WS247		Cbrig.WS247_2:2937961		2		2937961		2938671		711		26		25		AGTAATCCTC		AGTAATCCTCGATTTTCAAAACTAC
Cbrig.WS247		Cbrig.WS247_2:2939443		2		2939443		2941175		1733		50		16		TCAGAATCTC		TCAGAATTTCAGAATT
Cbrig.WS247		Cbrig.WS247_2:2943372		2		2943372		2943939		568		12		16		ATCTCAGAAT		ATCTCAGAATCTCAGA
Cbrig.WS247		Cbrig.WS247_2:2947390		2		2947390		2948135		746		44		16		TTCTGAGATT		TTCTGAGATTCTGAGA
Cbrig.WS247		Cbrig.WS247_2:2948515		2		2948515		2948882		368		22		16		TCAGAATCTC		TCAGTATCTCAGAATC
Cbrig.WS247		Cbrig.WS247_2:2954919		2		2954919		2957409		2491		75		16		AATCTCAGAA		AATCTCAGAATCTCAG
Cbrig.WS247		Cbrig.WS247_2:2956337		2		2956337		2961329		4993		64		16		TTCTGAATTT		TTCTGAATTTCTATAT
Cbrig.WS247		Cbrig.WS247_2:2970551		2		2970551		2972565		2015		20		16		TCAGAAATTC		TCGGAAATTCAAAAAT
Cbrig.WS247		Cbrig.WS247_2:2985617		2		2985617		2986075		459		13		16		TCAGAATCTC		TCAGAATCTCAGAATC
Cbrig.WS247		Cbrig.WS247_2:3004275		2		3004275		3005551		1277		78		16		TCAGAATCTC		TCAGAATCTCAGAATC
Cbrig.WS247		Cbrig.WS247_2:3029551		2		3029551		3031245		1695		19		16		GAATTTCAGA		GAATCTCAGAATTTCA
Cbrig.WS247		Cbrig.WS247_2:3047599		2		3047599		3047985		387		24		16		GAAATTCAGA		GAAATTCAGAAATTCA
Cbrig.WS247		Cbrig.WS247_2:3056322		2		3056322		3056668		347		19		16		ATCTCAGAAT		ATCTCAGAATCTCAGA
Cbrig.WS247		Cbrig.WS247_2:3137972		2		3137972		3138206		235		14		16		AGAATCTTAG		AGAATCTTAGAATCTT
Cbrig.WS247		Cbrig.WS247_2:3141639		2		3141639		3141857		219		12		16		TGAGATTCTG		TGAGATTCTGAGTTTC
Cbrig.WS247		Cbrig.WS247_2:3212849		2		3212849		3213059		211		11		16		TGAGATTCTG		TGAGATACTGAGATTT
Cbrig.WS247		Cbrig.WS247_2:3275966		2		3275966		3276185		220		13		16		TCAGAATCTC		TCCGAATCTCAGAATC
Cbrig.WS247		Cbrig.WS247_2:3279105		2		3279105		3279579		475		29		16		AATCTCAGAA		AATCTCAGAATCCCAG
Cbrig.WS247		Cbrig.WS247_2:3305376		2		3305376		3305770		395		24		16		TTCTGAGATT		TTCTGAGATTCTGAAA
Cbrig.WS247		Cbrig.WS247_2:3307953		2		3307953		3308458		506		20		16		TCAGAATCTC		TCGGAATCTCGAAATC
Cbrig.WS247		Cbrig.WS247_2:3332486		2		3332486		3332646		161		13		12		CAGGTCCAGG		CAGGTCCAGGTC
Cbrig.WS247		Cbrig.WS247_2:3370316		2		3370316		3370567		252		10		16		CTGAGATTCT		CTGAGATTCTGAGATT
Cbrig.WS247		Cbrig.WS247_2:3416037		2		3416037		3416295		259		12		16		CAGAATCTCA		CAGAATCTCAGAATCT
Cbrig.WS247		Cbrig.WS247_2:3439811		2		3439811		3440309		499		30		16		ATTCTGAGAT		ATTCTGAGATTCTACG
Cbrig.WS247		Cbrig.WS247_2:3452444		2		3452444		3454356		1913		35		16		ATCTCAGAAT		ATCTCAGAATCTCAGA
Cbrig.WS247		Cbrig.WS247_2:3490199		2		3490199		3490585		387		23		16		TTCTGAGATT		TTCTGAGATTCTGAGA
Cbrig.WS247		Cbrig.WS247_2:3492961		2		3492961		3493327		367		12		16		AGAATCTCAG		AGAATCTTAGAATCTC
Cbrig.WS247		Cbrig.WS247_2:3497260		2		3497260		3497926		667		30		16		TCAGAATCTC		TCAGAATCTCAGAATC
Cbrig.WS247		Cbrig.WS247_2:3504412		2		3504412		3504846		435		19		16		TTGGATTCTT		TTGGATTCTTGGATTC
Cbrig.WS247		Cbrig.WS247_2:3505756		2		3505756		3506596		841		15		22		CTAGAAAAAA		CTAGAAAAAAGTAGGTCGTTAC
Cbrig.WS247		Cbrig.WS247_2:3509354		2		3509354		3510336		983		17		16		GAATTTCTGA		GAATTTCAGAATTTCT
Cbrig.WS247		Cbrig.WS247_2:3514909		2		3514909		3517060		2152		80		16		CTGAGATTCT		CTAAGATTCTGGGGTT
Cbrig.WS247		Cbrig.WS247_2:3552099		2		3552099		3553206		1108		23		16		TTCTGAGATT		TTCTGAGATTCCGAGA
Cbrig.WS247		Cbrig.WS247_2:3555746		2		3555746		3555948		203		12		16		GAATCTTAGA		GAATCTTAGAATCTTA
Cbrig.WS247		Cbrig.WS247_2:3556601		2		3556601		3560530		3930		36		16		ATTCTGAGAT		ATTCTGAGATTCTGAG
Cbrig.WS247		Cbrig.WS247_2:3562685		2		3562685		3563631		947		56		16		GATTCTGAGA		GATTCTGAGATTCTGA
Cbrig.WS247		Cbrig.WS247_2:3566454		2		3566454		3566585		132		10		11		GCGAGCGACG		GCGAGCGACGG
Cbrig.WS247		Cbrig.WS247_2:3582555		2		3582555		3582957		403		17		16		AATCCTGGAA		AATCCTGGAATCCTGA
Cbrig.WS247		Cbrig.WS247_2:3595408		2		3595408		3595986		579		36		16		ATTCTGAGAT		ATTCTGAGATTCTGAG
Cbrig.WS247		Cbrig.WS247_2:3604313		2		3604313		3609873		5561		152		16		AGAATCTCAG		AGAATCTCAGAATCAC
Cbrig.WS247		Cbrig.WS247_2:3629757		2		3629757		3629999		243		14		16		ATTCTTGGAT		ATTCTCGGATTCTTGG
Cbrig.WS247		Cbrig.WS247_2:3637860		2		3637860		3645111		7252		199		16		TGAGATTCTG		TGAGTTTCTGAGATTC
Cbrig.WS247		Cbrig.WS247_2:3647817		2		3647817		3653264		5448		64		16		GAGATTCTGA		GAGATTCTCAGATTCT
Cbrig.WS247		Cbrig.WS247_2:3655744		2		3655744		3655930		187		11		16		ATTCTTGGAT		ATTCTTGGATTCTGGG
Cbrig.WS247		Cbrig.WS247_2:3658859		2		3658859		3660422		1564		87		16		ATTCTGAGAT		ATTCTGGGATTCTGAA
Cbrig.WS247		Cbrig.WS247_2:3658884		2		3658884		3663125		4242		91		16		TTCTGAAATT		TTCTGAGATTCTGAGA
Cbrig.WS247		Cbrig.WS247_2:3658883		2		3658883		3663777		4895		114		16		ATTCTGAAAT		ATTCTGAGATTTTTTA
Cbrig.WS247		Cbrig.WS247_2:3670014		2		3670014		3670594		581		11		16		TTCTGAAATT		TTCTGAGATTCTGAGA
Cbrig.WS247		Cbrig.WS247_2:3702800		2		3702800		3703294		495		29		16		TCAGAATCTC		TCAGAATTTCAGAATC
Cbrig.WS247		Cbrig.WS247_2:3713684		2		3713684		3715863		2180		100		16		TCTCAGAATC		TCTCAGAATCTCAGAA
Cbrig.WS247		Cbrig.WS247_2:3718371		2		3718371		3718838		468		12		24		GATTACTGTA		GATTACTGTAGAATGATGAATTTG
Cbrig.WS247		Cbrig.WS247_2:3762490		2		3762490		3762950		461		15		16		TTCCAGGATT		TTCCAGGATTCCAGGA
Cbrig.WS247		Cbrig.WS247_2:3777630		2		3777630		3781795		4166		31		16		AATCTCAGAA		AATCTCAAAATCTCGG
Cbrig.WS247		Cbrig.WS247_2:3787705		2		3787705		3787992		288		12		16		ATTCCAGGAT		ATTTCAGGATTCCAGG
Cbrig.WS247		Cbrig.WS247_2:3801954		2		3801954		3804672		2719		58		16		AATCTCAGAA		AATCTTAGAATCTCAG
Cbrig.WS247		Cbrig.WS247_2:3805550		2		3805550		3805712		163		10		16		GAGATTCTGA		GAGATTCTGAAATTCT
Cbrig.WS247		Cbrig.WS247_2:3815943		2		3815943		3817073		1131		12		24		TCTCAGAATC		TATCAGAATCTCATAGATTGAAGA
Cbrig.WS247		Cbrig.WS247_2:3863332		2		3863332		3865731		2400		58		16		AATCTCAGAA		AATCTCAGTATCTCAG
Cbrig.WS247		Cbrig.WS247_2:3865536		2		3865536		3867191		1656		18		16		AAATTCTGAA		AAATTCTGAAATTCTG
Cbrig.WS247		Cbrig.WS247_2:3899528		2		3899528		3902798		3271		38		16		AGATTCTGAG		AGATTCTAAGATTCTA
Cbrig.WS247		Cbrig.WS247_2:3903784		2		3903784		3903970		187		11		16		GAATCTCAGA		GAATCTCAGAATCTCA
Cbrig.WS247		Cbrig.WS247_2:3923004		2		3923004		3923214		211		13		16		ATTCTGAGAT		ATTCTGAGATTCCGAA
Cbrig.WS247		Cbrig.WS247_2:3923046		2		3923046		3923696		651		31		16		TCTGAAATTC		TCTGAGATTCTGAGAT
Cbrig.WS247		Cbrig.WS247_2:3938179		2		3938179		3938349		171		10		16		ATTCCAGGAT		ATTCCAGGATTCCAGG
Cbrig.WS247		Cbrig.WS247_2:3945031		2		3945031		3945340		310		11		16		ATTCTGAGAT		ATTCTGAGATTTTGAG
Cbrig.WS247		Cbrig.WS247_2:3974812		2		3974812		3975166		355		22		16		AATCTTAGAA		AATCTTAGAATCCTAG
Cbrig.WS247		Cbrig.WS247_2:3979502		2		3979502		3982188		2687		48		16		TCTTAGAATC		TCTTAGAATCATGGAA
Cbrig.WS247		Cbrig.WS247_2:3985185		2		3985185		3985831		647		40		16		AGATTCTAAG		AGATTCTAAGATTCTA
Cbrig.WS247		Cbrig.WS247_2:4000834		2		4000834		4001608		775		34		16		ATTTCAGAAT		ATATCAGAATTTCAGA
Cbrig.WS247		Cbrig.WS247_2:4045381		2		4045381		4049686		4306		97		16		AGAATCTCAG		AGAATCTCAGAATCTT
Cbrig.WS247		Cbrig.WS247_2:4052615		2		4052615		4052785		171		10		16		GACCCAGGGA		GACCCAGGGACCCAGG
Cbrig.WS247		Cbrig.WS247_2:4060381		2		4060381		4060807		427		26		16		TGAGATTCTG		TGAGATTCTGAGATTC
Cbrig.WS247		Cbrig.WS247_2:4060990		2		4060990		4061272		283		12		16		ATTCTGAAAT		ATTCTGAAATTCTGAA
Cbrig.WS247		Cbrig.WS247_2:4060959		2		4060959		4062423		1465		12		16		CAGAATCTCA		CAGAATCTCAGAATCT
Cbrig.WS247		Cbrig.WS247_2:4063383		2		4063383		4066298		2916		164		16		TCTGAGATTC		TCAGAGATTCTGAGAT
Cbrig.WS247		Cbrig.WS247_2:4075304		2		4075304		4075546		243		15		16		ATTCTAAGAT		ATTCTAAGATTCTAAG
Cbrig.WS247		Cbrig.WS247_2:4093715		2		4093715		4094069		355		21		16		GATTCTAAGA		GATGCTAAGATTCTAA
Cbrig.WS247		Cbrig.WS247_2:4095380		2		4095380		4095818		439		26		16		AATCTCAGAA		AATTTCAGAATTTCAG
Cbrig.WS247		Cbrig.WS247_2:4110227		2		4110227		4110751		525		20		16		AATCTTAGAA		AATCCTAGAATCTTAG
Cbrig.WS247		Cbrig.WS247_2:4123779		2		4123779		4124977		1199		12		16		GAGATTCTGA		GAGATTCTGAGATTCT
Cbrig.WS247		Cbrig.WS247_2:4131041		2		4131041		4131395		355		22		16		GAAATTCAGA		GAAATTCGGAAATTTA
Cbrig.WS247		Cbrig.WS247_2:4141663		2		4141663		4148252		6590		41		21		GGTCATGACC		GGTCGTGACCTACTTTTTCTA
Cbrig.WS247		Cbrig.WS247_2:4159658		2		4159658		4161476		1819		32		16		TTCAGAATTT		TTCAGAATCTCGAAAC
Cbrig.WS247		Cbrig.WS247_2:4198177		2		4198177		4198523		347		21		16		TCTGAGATTC		TCTGAGATTCTGAGAT
Cbrig.WS247		Cbrig.WS247_2:4198519		2		4198519		4198825		307		19		16		ATTCTGAAAT		ATTCTGAAATTCTGAA
Cbrig.WS247		Cbrig.WS247_2:4200020		2		4200020		4201149		1130		38		16		AATCTCAGAA		AATCTCAGAATCTCAG
Cbrig.WS247		Cbrig.WS247_2:4206209		2		4206209		4207272		1064		10		16		CAGAATCTCA		CAGAATCTCAGAATCT
Cbrig.WS247		Cbrig.WS247_2:4245315		2		4245315		4246954		1640		52		16		TTCTGAGATT		TTCTGAGATTCTGAGA
Cbrig.WS247		Cbrig.WS247_2:4250201		2		4250201		4250451		251		14		16		AGATTCTGAG		AGATTCTAAGGTTCTG
Cbrig.WS247		Cbrig.WS247_2:4252337		2		4252337		4252571		235		13		16		AATCTCAGAA		AATCTCAGAATCTCAG
Cbrig.WS247		Cbrig.WS247_2:4262622		2		4262622		4266078		3457		43		16		TTCTGAGATT		TTCTGAGATTCTGAGA
Cbrig.WS247		Cbrig.WS247_2:4272356		2		4272356		4272742		387		17		16		TCAGAATCTC		TCAGAATCTCAGAATC
Cbrig.WS247		Cbrig.WS247_2:4282517		2		4282517		4283239		723		32		16		TCAGAATCTC		TCAGAACCTCAGGATC
Cbrig.WS247		Cbrig.WS247_2:4303302		2		4303302		4303544		243		14		16		CTGAGATTCT		CTGAGATTCTGAGATT
Cbrig.WS247		Cbrig.WS247_2:4315396		2		4315396		4317216		1821		32		16		TTCAGAATTT		TTCAGAATCTCGAAAC
Cbrig.WS247		Cbrig.WS247_2:4343787		2		4343787		4348506		4720		95		16		TTCTGAATTT		TTCTGGATTTCTAAAT
Cbrig.WS247		Cbrig.WS247_2:4354949		2		4354949		4355526		578		28		16		TTTCTGAATT		TTTCTGGATTTCTAAA
Cbrig.WS247		Cbrig.WS247_2:4356379		2		4356379		4357937		1559		15		16		AAATTCAGAA		AATTTCAGAATCTCAG
Cbrig.WS247		Cbrig.WS247_2:4395686		2		4395686		4396107		422		19		22		TTTTCTAGGT		TTTTCTAGGTCATGACCTAATT
Cbrig.WS247		Cbrig.WS247_2:4450192		2		4450192		4451661		1470		13		16		CAGAATCTCA		CAGAATCCCAGAATCT
Cbrig.WS247		Cbrig.WS247_2:4453334		2		4453334		4455095		1762		26		16		AAATTCAGAA		AAATTCAGAAATTCAG
Cbrig.WS247		Cbrig.WS247_2:4455890		2		4455890		4456194		305		17		14		GAATCCGGAA		GAATACGGAATACG
Cbrig.WS247		Cbrig.WS247_2:4476104		2		4476104		4478118		2015		15		16		AATTTCAGAA		AATTTCAGAATTTCAG
Cbrig.WS247		Cbrig.WS247_2:4491973		2		4491973		4493002		1030		25		16		TTCTGAGATT		TTCTGAGATTCTGAGA
Cbrig.WS247		Cbrig.WS247_2:4513012		2		4513012		4513342		331		19		16		ATTCTGAGAT		ATTCTGAAATTCTGAA
Cbrig.WS247		Cbrig.WS247_2:4521263		2		4521263		4521799		537		27		16		TTCTAAAATT		TTCTAAAATTCTGAAA
Cbrig.WS247		Cbrig.WS247_2:4587188		2		4587188		4588415		1228		20		22		TAGGTCATGA		TAGGTCATGACACAGATTTTTC
Cbrig.WS247		Cbrig.WS247_2:4633659		2		4633659		4633894		236		14		16		AATCTCAGAA		AATCTCAGAATCTCAG
Cbrig.WS247		Cbrig.WS247_2:4632818		2		4632818		4634780		1963		23		16		AATTCAGAAA		AATTCAGAAATTCAGA
Cbrig.WS247		Cbrig.WS247_2:4671913		2		4671913		4672596		684		38		16		GAGATTCTGA		GAGATTCTGAGATTCT
Cbrig.WS247		Cbrig.WS247_2:4673088		2		4673088		4674971		1884		34		16		AATCTCAGAA		AATCTTAGAATCTCAA
Cbrig.WS247		Cbrig.WS247_2:4675460		2		4675460		4675743		284		12		16		GAGATTCTGA		GAAATTCTGAGATTCT
Cbrig.WS247		Cbrig.WS247_2:4685300		2		4685300		4685518		219		12		16		GAAATTCAGA		GAAATTCAGAAATTCA
Cbrig.WS247		Cbrig.WS247_2:4714801		2		4714801		4716122		1322		28		16		TTCTGAGATT		TTCTGAAATTCTGAGA
Cbrig.WS247		Cbrig.WS247_2:4743479		2		4743479		4745277		1799		26		16		TTCTGAGATT		TTCCGAGATTCTAAGA
Cbrig.WS247		Cbrig.WS247_2:4751773		2		4751773		4751948		176		11		15		GACATTTCGC		GACATTTCGCAGCCA
Cbrig.WS247		Cbrig.WS247_2:4760773		2		4760773		4761624		852		14		16		AATTTCTGAA		AGTTTCTGAACTTCTG
Cbrig.WS247		Cbrig.WS247_2:4773067		2		4773067		4773365		299		18		16		TGAATTTCTG		TGAATTTCTGAATTTC
Cbrig.WS247		Cbrig.WS247_2:4779627		2		4779627		4780648		1022		16		16		ATCTCAGAAT		ATCTCAAAATCTTAGA
Cbrig.WS247		Cbrig.WS247_2:4817254		2		4817254		4817447		194		10		16		AATTTCTGAA		AATTTCTGAATTTCTG
Cbrig.WS247		Cbrig.WS247_2:4873533		2		4873533		4875316		1784		43		16		TTCTGAATTT		TTCTGAATTTCTAAAT
Cbrig.WS247		Cbrig.WS247_2:4995025		2		4995025		4996503		1479		21		16		TCTGAAATTC		TCCGAAATTCTGAGAT
Cbrig.WS247		Cbrig.WS247_2:5294620		2		5294620		5294927		308		17		15		ATCCGGGTGA		ATCCGGGTGATCTAG
Cbrig.WS247		Cbrig.WS247_2:5417472		2		5417472		5418545		1074		13		47		GGATTACTGT		GGACTACTGTAGTTTTAGGATACACTCTTCAAAGTTGAAAATAGTGA
Cbrig.WS247		Cbrig.WS247_2:5520184		2		5520184		5520549		366		16		22		AAAAAATTAG		AAAAATTAGATCGTGACCTATA
Cbrig.WS247		Cbrig.WS247_2:5529740		2		5529740		5530577		838		48		16		GAAATTCAGA		GAAATTCAGAAATTCA
Cbrig.WS247		Cbrig.WS247_2:6027239		2		6027239		6027425		187		10		16		TGAATTTCTG		TGAATTTCTGAATTTC
Cbrig.WS247		Cbrig.WS247_2:6054261		2		6054261		6056004		1744		97		16		TTCTGAATTT		TTCTGAAATTCTGAAG
Cbrig.WS247		Cbrig.WS247_2:6146905		2		6146905		6147091		187		10		16		TGAATTTCTG		TGAATTTCTGAATTTC
Cbrig.WS247		Cbrig.WS247_2:6167580		2		6167580		6167915		336		13		21		GTCATGACCT		GTCATGACCTAGAAAAATTGG
Cbrig.WS247		Cbrig.WS247_2:6621647		2		6621647		6622490		844		46		13		GGACGAACCT		GGACTAACCTCAC
Cbrig.WS247		Cbrig.WS247_2:7104748		2		7104748		7105080		333		23		14		GATTCTGGAT		GATTCTGGATTCTG
Cbrig.WS247		Cbrig.WS247_2:7463512		2		7463512		7463904		393		27		11		CTTGCCCTGC		CTTGCCCTGTT
Cbrig.WS247		Cbrig.WS247_2:7476823		2		7476823		7478986		2164		116		16		AATTCAGAAA		AATTCAGAAATTCAGA
Cbrig.WS247		Cbrig.WS247_2:7479817		2		7479817		7480195		379		19		16		GAATTTCTGA		GAATTTCTGAATTTCT
Cbrig.WS247		Cbrig.WS247_2:7481595		2		7481595		7482482		888		42		16		AATTCAGAAA		AGTTCAGAAATTCAGA
Cbrig.WS247		Cbrig.WS247_2:7479821		2		7479821		7483404		3584		42		16		TTCTGAATTT		TTCTGAATTTCTGAAT
Cbrig.WS247		Cbrig.WS247_2:7604815		2		7604815		7606259		1445		60		16		TCAGAATTTC		TCAGAATTTCGGAATC
Cbrig.WS247		Cbrig.WS247_2:7975092		2		7975092		7975638		547		16		14		AATCCGGAAT		AATCCGAAATCCGG
Cbrig.WS247		Cbrig.WS247_2:8070689		2		8070689		8079838		9150		141		54		TCTGGAGAAG		TCTGGAGAAGAGGCTACCACTGCTGCCGCCACTGAAGCCACAGTCGCCGAAGCA
Cbrig.WS247		Cbrig.WS247_2:8836691		2		8836691		8837357		667		19		16		TTCTGAGATT		TTCTGAGGTTCTGAAA
Cbrig.WS247		Cbrig.WS247_2:8858086		2		8858086		8858972		887		42		16		ATTCTGAGAT		ATTCTGAGATTCTGAG
Cbrig.WS247		Cbrig.WS247_2:8965783		2		8965783		8965993		211		12		16		TTCTAAATTT		TTCTAAATTTCTAAAT
Cbrig.WS247		Cbrig.WS247_2:8965776		2		8965776		8966370		595		36		16		TCTGAATTTC		TCTAAATTTCTAAATT
Cbrig.WS247		Cbrig.WS247_2:9095123		2		9095123		9095700		578		30		16		AGAATCTCAG		AGAATCTCAGAATATC
Cbrig.WS247		Cbrig.WS247_2:9160039		2		9160039		9160259		221		14		15		TATCGGAAAT		TATCGGAAATCTTGA
Cbrig.WS247		Cbrig.WS247_2:9493251		2		9493251		9493681		431		12		14		CGGAATCCGG		CGGAATCCGGAATA
Cbrig.WS247		Cbrig.WS247_2:9617639		2		9617639		9619020		1382		40		28		TAGGTCATGA		TAGGTCATGACCTAGAAAAACGAAAAAT
Cbrig.WS247		Cbrig.WS247_2:10801689		2		10801689		10802124		436		14		14		ACTTCCGACT		ACTTCCGACTTCCG
Cbrig.WS247		Cbrig.WS247_2:10851538		2		10851538		10851942		405		11		16		TTCTGAGATT		TTCTGAAATTAAGAAA
Cbrig.WS247		Cbrig.WS247_2:10887224		2		10887224		10889202		1979		34		16		AAATTCAGAA		AAATTCAGAAATTTAG
Cbrig.WS247		Cbrig.WS247_2:11000915		2		11000915		11002782		1868		21		16		AATTCTGAAA		AATTCTGAAATTCGAA
Cbrig.WS247		Cbrig.WS247_2:11139434		2		11139434		11140544		1111		23		16		AAATTCAGAA		AGATTCAGAAATTCGG
Cbrig.WS247		Cbrig.WS247_2:11143704		2		11143704		11144306		603		35		16		GAAATTCAGA		GAAATTCAGAAATTCA
Cbrig.WS247		Cbrig.WS247_2:11190855		2		11190855		11191145		291		18		16		TTTCTGAATT		TTTCTAAATTTCTGAA
Cbrig.WS247		Cbrig.WS247_2:11192174		2		11192174		11193918		1745		13		16		AAATTCAGAA		AAATTCAGAAATTTAG
Cbrig.WS247		Cbrig.WS247_2:11397805		2		11397805		11398151		347		21		16		GAATTTCTGA		GAATTTCTGAATTTCT
Cbrig.WS247		Cbrig.WS247_2:11463251		2		11463251		11466615		3365		22		16		AATTTCTGAA		AATTTCTGAATTTCTG
Cbrig.WS247		Cbrig.WS247_2:11486472		2		11486472		11486968		497		18		22		TTTTTTCCAG		TTTTTTCTAGGCCATGACCTAG
Cbrig.WS247		Cbrig.WS247_2:11665445		2		11665445		11665700		256		16		16		TCAGAAATTC		TCAGAAATTCAGAAAG
Cbrig.WS247		Cbrig.WS247_2:11666729		2		11666729		11667139		411		25		16		TTCTGAATTT		TTCTGAATTTCTGAAT
Cbrig.WS247		Cbrig.WS247_2:11679985		2		11679985		11680339		355		21		16		CTGAATTTCT		CTAAATTTCTGAATTT
Cbrig.WS247		Cbrig.WS247_2:11706631		2		11706631		11707105		475		28		16		TTCTGAATTT		TTCTGAATTTCTGAAT
Cbrig.WS247		Cbrig.WS247_2:11723153		2		11723153		11724082		930		47		16		TGAGATTCTG		TGAGATTTTGAGATTC
Cbrig.WS247		Cbrig.WS247_2:11742204		2		11742204		11742888		685		38		16		TCAGAATTTC		TCAGAATTTCAGAATT
Cbrig.WS247		Cbrig.WS247_2:11808209		2		11808209		11808683		475		25		16		TTCTGAGATT		TTCTGAGATTCTGAGA
Cbrig.WS247		Cbrig.WS247_2:11825754		2		11825754		11825924		171		10		16		AATTCAGAAA		AATTCAGAAATTCAGA
Cbrig.WS247		Cbrig.WS247_2:11825732		2		11825732		11827695		1964		41		16		TTCTGAGATT		TTCTGAGATTTTAAGA
Cbrig.WS247		Cbrig.WS247_2:11834840		2		11834840		11836070		1231		54		16		GAGATTCTGA		GAGATTCTGAGATTCT
Cbrig.WS247		Cbrig.WS247_2:11972159		2		11972159		11973026		868		19		16		GATTCTAGGA		GATTCTGGATTTTAAG
Cbrig.WS247		Cbrig.WS247_2:12011270		2		12011270		12011726		457		21		16		ATTTCTGAAT		ATTTCTGAATTTCTGA
Cbrig.WS247		Cbrig.WS247_2:12021153		2		12021153		12021483		331		20		16		AATTCAGAAA		AATTCAGAAATTCAGA
Cbrig.WS247		Cbrig.WS247_2:12031039		2		12031039		12033079		2041		33		16		GAGATTCTGA		GAGATTCTGAGATTTC
Cbrig.WS247		Cbrig.WS247_2:12035911		2		12035911		12036201		291		18		16		TTCTGAATTT		TTCTGAATTTCTGAAT
Cbrig.WS247		Cbrig.WS247_2:12044564		2		12044564		12045558		995		61		16		AGATTCTGAG		AGATTCTAAGATTCTG
Cbrig.WS247		Cbrig.WS247_2:12104293		2		12104293		12105162		870		32		11		TTTGGGCAAG		TTTGGGCAAGT
Cbrig.WS247		Cbrig.WS247_2:12127520		2		12127520		12127730		211		12		16		TCAGAATCTC		TCAAAATCTCAAAATC
Cbrig.WS247		Cbrig.WS247_2:12135318		2		12135318		12136456		1139		34		29		TTCTAGGTCA		TTCTAGGTCATGACCTAGTTTTTTGAATT
Cbrig.WS247		Cbrig.WS247_2:12137188		2		12137188		12137534		347		21		16		AATTTCTGAA		AATTTCTGAATTTCTG
Cbrig.WS247		Cbrig.WS247_2:12154204		2		12154204		12154670		467		28		16		TTCAGAAATT		TTCAGAAATTTAGAAA
Cbrig.WS247		Cbrig.WS247_2:12157348		2		12157348		12157550		203		13		16		TTCTGAGATT		TTCTGAGATTCTGAGA
Cbrig.WS247		Cbrig.WS247_2:12169013		2		12169013		12169791		779		15		16		AATTTCTGAA		AATTTCTGAATTTCTG
Cbrig.WS247		Cbrig.WS247_2:12173456		2		12173456		12173842		387		24		16		TTCTGAATTT		TTCTGAATTTCTGAAT
Cbrig.WS247		Cbrig.WS247_2:12174801		2		12174801		12175115		315		19		16		GAGATTCTGA		GAGATTCTGAGATTTT
Cbrig.WS247		Cbrig.WS247_2:12193690		2		12193690		12195198		1509		32		16		TCTGAGATTC		TCTGAGATTCTGAGAT
Cbrig.WS247		Cbrig.WS247_2:12232727		2		12232727		12232960		234		16		14		AAGTGAAAAA		AAGTGAAAAAATAT
Cbrig.WS247		Cbrig.WS247_2:12237947		2		12237947		12238417		471		15		20		CTGACCGACC		CTGACCGACCACCGATCAAT
Cbrig.WS247		Cbrig.WS247_2:12240750		2		12240750		12241492		743		19		19		ACCATTGAAA		ACCATTGAAGTGCCATGGA
Cbrig.WS247		Cbrig.WS247_2:12247153		2		12247153		12247387		235		14		16		AATCTCAGAA		AATCTCAGAATCTCAG
Cbrig.WS247		Cbrig.WS247_2:12286007		2		12286007		12286149		143		11		12		GGATGGACGG		GGATGGACGGAT
Cbrig.WS247		Cbrig.WS247_2:12295681		2		12295681		12298052		2372		123		16		AATCTCAGAA		AATCTCAGAACCTCAG
Cbrig.WS247		Cbrig.WS247_2:12301782		2		12301782		12304369		2588		56		16		AATCTCAGAA		AATCTCAGAATCTCAG
Cbrig.WS247		Cbrig.WS247_2:12365405		2		12365405		12365784		380		15		23		ACCTAGAAAA		ACCTAGAAAAAAATTAGGTCGTG
Cbrig.WS247		Cbrig.WS247_2:12367098		2		12367098		12367574		477		24		16		GATTCTGAGA		GATTCTGAGATTCTGA
Cbrig.WS247		Cbrig.WS247_2:12434493		2		12434493		12434776		284		17		13		CCGTCAGGTT		CCGTCAGGTTCGT
Cbrig.WS247		Cbrig.WS247_2:12568453		2		12568453		12569633		1181		44		16		AGAACCGCGA		AGAACCGCGACATTTC
Cbrig.WS247		Cbrig.WS247_2:12587140		2		12587140		12590537		3398		59		16		CTGAGATTCT		CTGAGATTCTGAGATT
Cbrig.WS247		Cbrig.WS247_2:12611056		2		12611056		12611274		219		11		16		TCTGAATTTC		TCTGAATTTCTGAATT
Cbrig.WS247		Cbrig.WS247_2:12613568		2		12613568		12613858		291		16		16		AATCTCAGAA		AATCTCAGAATCTCAG
Cbrig.WS247		Cbrig.WS247_2:12622628		2		12622628		12624755		2128		32		16		ATCTCAGAAT		ATCTCAAAATCTCAGA
Cbrig.WS247		Cbrig.WS247_2:12626556		2		12626556		12626886		331		18		16		TTCTGAGATT		TTCTGAGATTCTGAGA
Cbrig.WS247		Cbrig.WS247_2:12628093		2		12628093		12628383		291		15		16		CAGAATCTCA		CAGAACCTCAGAATCT
Cbrig.WS247		Cbrig.WS247_2:12643938		2		12643938		12645219		1282		44		16		TTCTGAGATT		TTCTGAGATTCTGAGA
Cbrig.WS247		Cbrig.WS247_2:12652622		2		12652622		12653216		595		37		16		ATTCTGAGAT		ATTCTGAGATTCTGAG
Cbrig.WS247		Cbrig.WS247_2:12657055		2		12657055		12657601		547		32		16		TTCTGAATTT		TTCTGAATTTCTGAAT
Cbrig.WS247		Cbrig.WS247_2:12658188		2		12658188		12658582		395		23		16		AATCTCAGAA		AATCTCAAAACCTCCG
Cbrig.WS247		Cbrig.WS247_2:12659814		2		12659814		12661677		1864		36		16		TTCTGAGATT		TTCTGAGATTTTGAGA
Cbrig.WS247		Cbrig.WS247_2:12695700		2		12695700		12695878		179		10		16		CAGAATCTCA		CAGAATCTCAGAATCT
Cbrig.WS247		Cbrig.WS247_2:12699336		2		12699336		12700928		1593		92		16		AATCTCAGAA		AATCTCAGAATCTTAG
Cbrig.WS247		Cbrig.WS247_2:12706841		2		12706841		12707211		371		23		16		TTCAGAAATT		TTCAGAAATTCAGAAA
Cbrig.WS247		Cbrig.WS247_2:12736769		2		12736769		12737398		630		20		16		ATTCTGAAAT		ATCCTGAAATTCTGAA
Cbrig.WS247		Cbrig.WS247_2:12739820		2		12739820		12740343		524		20		16		TGGATTCATG		TGGATTCATGGGTTCT
Cbrig.WS247		Cbrig.WS247_2:12736864		2		12736864		12741491		4628		32		16		ATTCTGAGAT		ATTCTGAAATTCTGAA
Cbrig.WS247		Cbrig.WS247_2:12795267		2		12795267		12796916		1650		14		16		AATTTCAGAA		ATTTTCAGAATTTCAG
Cbrig.WS247		Cbrig.WS247_2:12801186		2		12801186		12801500		315		19		16		TCTGAGATTC		TCTGAGATTCTGAGAT
Cbrig.WS247		Cbrig.WS247_2:12802103		2		12802103		12802777		675		41		16		AATTTCTGAA		AATTTCCGAATTTCTG
Cbrig.WS247		Cbrig.WS247_2:12805139		2		12805139		12806981		1843		35		16		GGTCATGGGG		GGTCATGGGGTCATGG
Cbrig.WS247		Cbrig.WS247_2:12847098		2		12847098		12847960		863		32		22		TGACCTAGAA		TGACCTAGAAAAAACTAGGTCA
Cbrig.WS247		Cbrig.WS247_2:12874088		2		12874088		12874418		331		15		16		GAAATTCTGA		GAAATTCTGGAATTCT
Cbrig.WS247		Cbrig.WS247_2:12907099		2		12907099		12907395		297		11		16		AATCTCAGAA		AATCTCAAAATCTCAG
Cbrig.WS247		Cbrig.WS247_2:13027524		2		13027524		13028029		506		16		28		TTTCTAGGTC		TTTCTAGGTCACGGCCTGATTTTTGAAT
Cbrig.WS247		Cbrig.WS247_2:13049228		2		13049228		13051072		1845		11		24		CAAAAGGGGT		CAAAAGGGGTCGATTTTGAAAATT
Cbrig.WS247		Cbrig.WS247_2:13071582		2		13071582		13072134		553		10		16		TGAAATTCTG		TGAAATTCTGAAATTC
Cbrig.WS247		Cbrig.WS247_2:13073819		2		13073819		13074477		659		39		16		CAGAATCTCA		CAGAATCTCAGAATCT
Cbrig.WS247		Cbrig.WS247_2:13110117		2		13110117		13112403		2287		30		16		AATTCTGAAA		AATTCTGAAATTCTGA
Cbrig.WS247		Cbrig.WS247_2:13119677		2		13119677		13122723		3047		29		16		TGAAATTCTG		TGAAATTCTGAAATTC
Cbrig.WS247		Cbrig.WS247_2:13123330		2		13123330		13123612		283		17		16		GAATCTCAGA		GAATCTCAGAATCTCA
Cbrig.WS247		Cbrig.WS247_2:13124854		2		13124854		13125346		493		29		16		TGAGATTCTG		TGTGATTCTGAGATTC
Cbrig.WS247		Cbrig.WS247_2:13132206		2		13132206		13132544		339		21		16		TGAGATTCTG		TGAAATTCTGAAATTC
Cbrig.WS247		Cbrig.WS247_2:13145141		2		13145141		13145660		520		18		16		TTTCAGAATT		TTTCAGAATTTCAGGA
Cbrig.WS247		Cbrig.WS247_2:13200679		2		13200679		13201314		636		34		16		TTCTGAGATT		TTCTAAGATTTTGAGA
Cbrig.WS247		Cbrig.WS247_2:13202979		2		13202979		13203710		732		39		16		AATCTCAGAA		AATCTCAGAATCTCAG
Cbrig.WS247		Cbrig.WS247_2:13209645		2		13209645		13210439		795		45		16		TTCTGAGATT		TTCTGAAATTCTGAGA
Cbrig.WS247		Cbrig.WS247_2:13212014		2		13212014		13212256		243		14		16		ATCTCAGAAT		ATCTCAGAATCTCAGA
Cbrig.WS247		Cbrig.WS247_2:13216093		2		13216093		13216359		267		16		16		ATTCTGAGAT		ATTCTGAGATTCTGAG
Cbrig.WS247		Cbrig.WS247_2:13217652		2		13217652		13220128		2477		151		16		ATCTCAGAAT		ATCTCAGAATCTTAGA
Cbrig.WS247		Cbrig.WS247_2:13220397		2		13220397		13221057		661		38		16		AAATTCTGAA		AAATTCTGAAATCCTG
Cbrig.WS247		Cbrig.WS247_2:13255211		2		13255211		13255453		243		13		16		GAAATTCTGA		GAAATTCTGAATATCT
Cbrig.WS247		Cbrig.WS247_2:13281668		2		13281668		13283331		1664		18		16		AATCTCAGAA		AATCTCAGAATTTCAG
Cbrig.WS247		Cbrig.WS247_2:13298744		2		13298744		13300624		1881		43		16		TTCTGAGATT		TTCTGAGATTCTGAGA
Cbrig.WS247		Cbrig.WS247_2:13308743		2		13308743		13309193		451		27		16		TTCTGAGATT		TTCTGAGATTCTGAGG
Cbrig.WS247		Cbrig.WS247_2:13312652		2		13312652		13313760		1109		14		16		TTCTGAGATT		TTCTGAGATTCTGAGA
Cbrig.WS247		Cbrig.WS247_2:13313773		2		13313773		13314279		507		31		16		ATTTCTGAAT		ATTTCTGAATTTCTGA
Cbrig.WS247		Cbrig.WS247_2:13313775		2		13313775		13315573		1799		40		16		TTCTGAATTT		TTTGAATTTCTGAATT
Cbrig.WS247		Cbrig.WS247_2:13324547		2		13324547		13325057		511		25		16		TTCTGAGATT		TTATGAGATTCTGAGA
Cbrig.WS247		Cbrig.WS247_2:13326149		2		13326149		13326319		171		10		16		CAGAAATTCA		CAGAAATTCAAAAATA
Cbrig.WS247		Cbrig.WS247_2:13331289		2		13331289		13331709		421		22		16		AATTTAGAAA		AATTTAGAAATTTAGA
Cbrig.WS247		Cbrig.WS247_2:13342561		2		13342561		13343441		881		14		43		GTCAAAAATC		GTCAAAAATCCGTAATTTTGATCCGAAATTTCATATTTTTTAT
Cbrig.WS247		Cbrig.WS247_2:13349116		2		13349116		13349809		694		20		16		TTCTGAATTT		TTCTGAATTTCTGAAT
Cbrig.WS247		Cbrig.WS247_2:13373768		2		13373768		13374113		346		19		16		TTCTGAATTT		TTCTGAGTTTCTGAAT
Cbrig.WS247		Cbrig.WS247_2:13399983		2		13399983		13400336		354		16		16		ATTCTGAGAT		ATTCTGAGATTCTGAG
Cbrig.WS247		Cbrig.WS247_2:13426097		2		13426097		13429808		3712		193		16		AGAAATTCAG		AGAAATTCAGAAATTC
Cbrig.WS247		Cbrig.WS247_2:13448128		2		13448128		13448401		274		11		16		AATCCAAGAA		AATTCAAGAATTCAAG
Cbrig.WS247		Cbrig.WS247_2:13504402		2		13504402		13505265		864		34		22		ACCTAGAAAA		ACCTAGAAAAAAGTAGGTCATG
Cbrig.WS247		Cbrig.WS247_2:13552554		2		13552554		13554524		1971		122		16		CCAAGAATCC		CAAGAATCCAAGAATC
Cbrig.WS247		Cbrig.WS247_2:13566393		2		13566393		13566826		434		27		16		ATTCTGAGAT		ATTCTGAGATTCTGAA
Cbrig.WS247		Cbrig.WS247_2:13637440		2		13637440		13638518		1079		57		16		TTCAGAATTT		TTCAGATTTCAGATTT
Cbrig.WS247		Cbrig.WS247_2:13703273		2		13703273		13703699		427		26		16		ATTCTGAGAT		ATTCTGAGATTCTGAG
Cbrig.WS247		Cbrig.WS247_2:13734505		2		13734505		13735008		504		26		16		AGATTCTGAG		AGATTCTAAGATTCTG
Cbrig.WS247		Cbrig.WS247_2:13840784		2		13840784		13842192		1409		18		16		AGATTCTGAG		AGATTCTGAGATTCTG
Cbrig.WS247		Cbrig.WS247_2:13992875		2		13992875		13993371		497		17		21		GGGATTCTAG		GGGATTCTAGGTCATGGTATT
Cbrig.WS247		Cbrig.WS247_2:14011604		2		14011604		14011814		211		13		16		AATTTCTGAA		AATTTCTGAATTTCTG
Cbrig.WS247		Cbrig.WS247_2:14022129		2		14022129		14022605		477		19		16		AATTTCTGAA		ATTTTCTGAATTTCTG
Cbrig.WS247		Cbrig.WS247_2:14035296		2		14035296		14035742		447		25		15		CCGGGTGACC		CCGGGTGACCTGAAT
Cbrig.WS247		Cbrig.WS247_2:14050991		2		14050991		14051420		430		16		21		ATTTTTCATG		ATTTTTCATGAATTTTGGACC
Cbrig.WS247		Cbrig.WS247_2:14052453		2		14052453		14054142		1690		14		21		ATGAAAAATG		ATGAAAAATGACTAAAAATCC
Cbrig.WS247		Cbrig.WS247_2:14058153		2		14058153		14059530		1378		19		16		CTGAATTTCT		CTGAATTCCTGAATTT
Cbrig.WS247		Cbrig.WS247_2:14068078		2		14068078		14068380		303		15		16		TCTTGGATTC		TCTTGGATTCTTGGAT
Cbrig.WS247		Cbrig.WS247_2:14068839		2		14068839		14070053		1215		66		16		CTTAGATTCT		CTTAGATTCTTAGATT
Cbrig.WS247		Cbrig.WS247_2:14086817		2		14086817		14087491		675		41		16		ATTCAGAAAT		ATTCAGAAATTCAGAA
Cbrig.WS247		Cbrig.WS247_2:14119597		2		14119597		14121786		2190		16		41		GACGACAAAA		GACGACAAAATGCACAAAATTGAAACTAATACGCCAGAGTT
Cbrig.WS247		Cbrig.WS247_2:14125080		2		14125080		14127272		2193		59		21		ACATGGCTCC		ACATGGGTCCGTGGGGGGCTG
Cbrig.WS247		Cbrig.WS247_2:14162963		2		14162963		14163357		395		22		16		AATTCAGAAA		AATTCAGAAATTCAGA
Cbrig.WS247		Cbrig.WS247_2:14163388		2		14163388		14164882		1495		51		16		TTTCTGAATT		TTTCTGAATTTTCGAA
Cbrig.WS247		Cbrig.WS247_2:14174165		2		14174165		14174599		435		22		16		AATCTCAGAA		AATCTCAGAATCTTAG
Cbrig.WS247		Cbrig.WS247_2:14206591		2		14206591		14206882		292		17		16		AATTTCTGAA		AATTTCTGAATTTCTG
Cbrig.WS247		Cbrig.WS247_2:14207990		2		14207990		14208360		371		19		15		CTTGAGCCCT		CTTGAGCCCTGGGTT
Cbrig.WS247		Cbrig.WS247_2:14236569		2		14236569		14236835		267		16		16		AATTTCTGAA		AATTTCTGAATTTCTG
Cbrig.WS247		Cbrig.WS247_2:14242110		2		14242110		14242584		475		29		16		CTGAATTTCT		CTGAATTTCTGAATTT
Cbrig.WS247		Cbrig.WS247_2:14243386		2		14243386		14243684		299		18		16		AGAAATTCAG		AGAAATTCAGAAATTC
Cbrig.WS247		Cbrig.WS247_2:14247330		2		14247330		14247852		523		31		16		ATCTCAGAAT		ATCTCAGAATCTCAGA
Cbrig.WS247		Cbrig.WS247_2:14248663		2		14248663		14249090		428		18		16		TGAATTTCTG		TGAATTTCTGAATTTC
Cbrig.WS247		Cbrig.WS247_2:14247329		2		14247329		14252536		5208		104		16		AATCTCAGAA		AATCTCAGAATCTCAG
Cbrig.WS247		Cbrig.WS247_2:14255720		2		14255720		14256018		299		18		16		ATTTCAGAAT		ATTTCAGAATTTCAGA
Cbrig.WS247		Cbrig.WS247_2:14263442		2		14263442		14266979		3538		46		16		GAAATTCAGA		GAATTTCAGAGATTTA
Cbrig.WS247		Cbrig.WS247_2:14268412		2		14268412		14269698		1287		11		16		GAGATTCTGA		GAGGTTCTGAGATTCT
Cbrig.WS247		Cbrig.WS247_2:14269792		2		14269792		14270082		291		18		16		TCAGAATCTC		TCAGAATCTCAGAATC
Cbrig.WS247		Cbrig.WS247_2:14270348		2		14270348		14271200		853		18		16		TTTCTGAATT		TTTCTGAATTTCTGAA
Cbrig.WS247		Cbrig.WS247_2:14270948		2		14270948		14272420		1473		19		16		AAATTCAGAA		AAATTCAGAAATTCAG
Cbrig.WS247		Cbrig.WS247_2:14273163		2		14273163		14273446		284		20		14		GACCCAGGAC		GACCCAGGACCCAG
Cbrig.WS247		Cbrig.WS247_2:14273447		2		14273447		14273713		267		10		16		CCCGGATCCC		CCCGGATCCCCGGATC
Cbrig.WS247		Cbrig.WS247_2:14321585		2		14321585		14322923		1339		80		16		TGAGATTCTG		TGAGGTTCTGATATTC
Cbrig.WS247		Cbrig.WS247_2:14334128		2		14334128		14335913		1786		60		16		AAATTCAGAA		AAATTCAGAAATTTAG
Cbrig.WS247		Cbrig.WS247_2:14357237		2		14357237		14357536		300		15		16		TTTCAGAATT		TCTCAGAATTTCAGAA
Cbrig.WS247		Cbrig.WS247_2:14358995		2		14358995		14359563		569		15		29		ATGACCTAAT		ATGACCTAATTTTTCGGATTTCCTAGGCC
Cbrig.WS247		Cbrig.WS247_2:14380873		2		14380873		14381539		667		36		16		TCAGAATCTC		TCAGAATCTCAGAATC
Cbrig.WS247		Cbrig.WS247_2:14396586		2		14396586		14399777		3192		76		16		TCTGAATTTC		TCTGAATTTCTGAATT
Cbrig.WS247		Cbrig.WS247_2:14431422		2		14431422		14431808		387		23		16		GAAATTCAGA		GAAATTCAGAAATTCA
Cbrig.WS247		Cbrig.WS247_2:14440359		2		14440359		14442177		1819		91		20		CTGGAATTTT		CTGGAATTTTCTAGAATGTT
Cbrig.WS247		Cbrig.WS247_2:14444129		2		14444129		14444883		755		42		16		TCAGAATCTC		TCAGAATCTCAATATC
Cbrig.WS247		Cbrig.WS247_2:14445759		2		14445759		14446154		396		17		16		TGAGATTCTG		TGAGATTCTAAAATTC
Cbrig.WS247		Cbrig.WS247_2:14447471		2		14447471		14448169		699		43		16		TTTTAGAATT		TTTTAAAATTTCAGAA
Cbrig.WS247		Cbrig.WS247_2:14448964		2		14448964		14449367		404		20		16		TCTCAGAATC		TCTCAGAATCTCAGAA
Cbrig.WS247		Cbrig.WS247_2:14450364		2		14450364		14451760		1397		17		16		TCTGAGATTC		TCTGAGATTCTAAGAT
Cbrig.WS247		Cbrig.WS247_2:14450574		2		14450574		14452205		1632		29		16		GAAATTCTGA		GAAATTCAGAAATTCA
Cbrig.WS247		Cbrig.WS247_2:14453589		2		14453589		14455275		1687		31		16		TGAGATTCTG		TGAGATTCTGAGATTC
Cbrig.WS247		Cbrig.WS247_2:14454804		2		14454804		14456957		2154		32		16		GATTCTGAGA		GATTCTGAGATTCTGA
Cbrig.WS247		Cbrig.WS247_2:14473224		2		14473224		14473517		294		16		16		GAATTTCTGA		GAATTTCAGAATTTCA
Cbrig.WS247		Cbrig.WS247_2:14473605		2		14473605		14474455		851		48		16		TTCAGAAATT		TTCAGAAATTCAGAAA
Cbrig.WS247		Cbrig.WS247_2:14498094		2		14498094		14503889		5796		28		16		TTCTGAATTT		TTCAGAATTTCTGAAT
Cbrig.WS247		Cbrig.WS247_2:14504662		2		14504662		14504912		251		14		16		ATTCTGAGAT		ATTCTGAGATTCTGAG
Cbrig.WS247		Cbrig.WS247_2:14498094		2		14498094		14505315		7222		46		16		TTCTGAATTT		TTCAGAATTTCTGAAT
Cbrig.WS247		Cbrig.WS247_2:14525223		2		14525223		14525617		395		15		16		AATTTCTGAA		AATTTCTGAATTTTTG
Cbrig.WS247		Cbrig.WS247_2:14525741		2		14525741		14526433		693		41		16		AAATTCAGAA		AAATTCAGAAATTCAG
Cbrig.WS247		Cbrig.WS247_2:14535425		2		14535425		14535699		275		17		16		TTCTGAGATT		TTCTGAGATTCTGAGA
Cbrig.WS247		Cbrig.WS247_2:14535252		2		14535252		14538709		3458		125		16		AAATTCAGAA		AAATTCAGAAATTCAG
Cbrig.WS247		Cbrig.WS247_2:14538816		2		14538816		14542037		3222		197		16		ATTCTGAGAT		ATTCTGAGATTCTGAG
Cbrig.WS247		Cbrig.WS247_2:14555433		2		14555433		14557395		1963		51		16		TCTCAGAATC		TCTCAGAATCTCAGAA
Cbrig.WS247		Cbrig.WS247_2:14570719		2		14570719		14571292		574		34		16		TCTCAGAATC		TCTCAGAATCTCAAAA
Cbrig.WS247		Cbrig.WS247_2:14571817		2		14571817		14573273		1457		50		28		ACCTAATTTT		ACCTAATTTACGAATTTTCTAGGTCATG
Cbrig.WS247		Cbrig.WS247_2:14574517		2		14574517		14574943		427		23		16		TGAGATTCTG		TGAGATTCTGAGGTTC
Cbrig.WS247		Cbrig.WS247_2:14575591		2		14575591		14576270		680		42		16		TTCTGAATTT		TTCTGAATTTTTGAAT
Cbrig.WS247		Cbrig.WS247_2:14579730		2		14579730		14580258		529		28		16		CAGAATCTCA		CAGAATCTCAGGATCT
Cbrig.WS247		Cbrig.WS247_2:14580573		2		14580573		14583048		2476		49		16		TGAGATTCTG		TGAGATTCTGAGATTC
Cbrig.WS247		Cbrig.WS247_2:14599384		2		14599384		14602591		3208		165		16		AGAATCTCAG		AGAATCTCAGAATCTC
Cbrig.WS247		Cbrig.WS247_2:14608081		2		14608081		14608817		737		14		42		GGTCATTTTT		GGTCATTTTTTGACTATTTTAGGCCTATTTTTGGACCAATTA
Cbrig.WS247		Cbrig.WS247_2:14621395		2		14621395		14622090		696		42		16		ATTCTGAGAT		ATTCTGAGATTCTGAG
Cbrig.WS247		Cbrig.WS247_2:14627386		2		14627386		14628846		1461		51		22		TTTCTAGGTC		TTTCTAGGTCGTGTCCCAATTT
Cbrig.WS247		Cbrig.WS247_2:14645276		2		14645276		14646195		920		50		16		AAATTCAAAA		AAATTTAAAAATTCAA
Cbrig.WS247		Cbrig.WS247_2:14657711		2		14657711		14657889		179		10		16		GGACCCAGGG		GGACCCAGGGACCCAG
Cbrig.WS247		Cbrig.WS247_2:14659377		2		14659377		14660740		1364		53		16		TTCAGAAATT		TTCAAAATTCCAGAAA
Cbrig.WS247		Cbrig.WS247_2:14662507		2		14662507		14662812		306		18		16		GAATCTCAGA		GAATCTCAGAATTTCA
Cbrig.WS247		Cbrig.WS247_2:14659610		2		14659610		14663717		4108		91		16		AAATTCAGAA		AATTTCAGAAATTCAG
Cbrig.WS247		Cbrig.WS247_2:14667246		2		14667246		14669708		2463		83		16		AAATTCAGAA		AAATTCAGAAATTCAG
Cbrig.WS247		Cbrig.WS247_2:14670165		2		14670165		14670581		417		29		14		GGCTCCAGGC		GGCTCCAGGCTCCA
Cbrig.WS247		Cbrig.WS247_2:14671391		2		14671391		14671721		331		20		16		TTTCTGAATT		TTTCTGAATTTCTGAA
Cbrig.WS247		Cbrig.WS247_2:14672736		2		14672736		14674514		1779		107		16		ATTCTGAGAT		ATTTTGAGATTCTGAG
Cbrig.WS247		Cbrig.WS247_2:14676150		2		14676150		14677183		1034		54		16		GGTTCTAAAA		GGTTCTAAAACGTCGC
Cbrig.WS247		Cbrig.WS247_2:14686249		2		14686249		14687473		1225		60		16		GGTTCTAAAA		GGTTCTAAAACGTCGC
Cbrig.WS247		Cbrig.WS247_2:14700717		2		14700717		14701111		395		23		16		TCGCGGTTCT		TCGCGGTTCTAAAACG
Cbrig.WS247		Cbrig.WS247_2:14717540		2		14717540		14719119		1580		16		18		TTTTGAAAAA		TTTTGAAAAAAAAAATTT
Cbrig.WS247		Cbrig.WS247_2:14748773		2		14748773		14754378		5606		28		16		TTCTGAATTT		TTATGAATTTCTGAAT
Cbrig.WS247		Cbrig.WS247_2:14757459		2		14757459		14757781		323		19		16		TCAGAAATTC		TCAGAAATTCAGAAAT
Cbrig.WS247		Cbrig.WS247_2:14761704		2		14761704		14762729		1026		63		16		TTTCTGAATT		TTTCTGAATTTCTGAA
Cbrig.WS247		Cbrig.WS247_2:14767567		2		14767567		14768276		710		40		16		GAATTTCTGA		GAATTTCTGAATTTCT
Cbrig.WS247		Cbrig.WS247_2:14771129		2		14771129		14771659		531		32		16		AGATTCTGAG		AGATTCTGAGATTCTG
Cbrig.WS247		Cbrig.WS247_2:14779507		2		14779507		14779829		323		20		16		AAATTCAGAA		AAATTCAGAAATTCAG
Cbrig.WS247		Cbrig.WS247_2:14782612		2		14782612		14785895		3284		192		16		ATTTCTGAAT		ATTTCTGAATTGCTGA
Cbrig.WS247		Cbrig.WS247_2:14793667		2		14793667		14794458		792		48		16		TGAATTTCTG		TGAATTTCTGAATTTC
Cbrig.WS247		Cbrig.WS247_2:14797733		2		14797733		14798505		773		13		19		GTGCTTTGAC		GTGCTTTGACGCATCTTCG
Cbrig.WS247		Cbrig.WS247_2:14801780		2		14801780		14804049		2270		52		21		GGTCCAAAAT		GGTCCAAAATGGCTCAAAATG
Cbrig.WS247		Cbrig.WS247_2:14806748		2		14806748		14808016		1269		53		16		AGAATCTCAG		AGAATTTCAGAATCTG
Cbrig.WS247		Cbrig.WS247_2:14873624		2		14873624		14874113		490		18		21		CAATTTTAGG		CAATTTTAGGCTGATTTAGGT
Cbrig.WS247		Cbrig.WS247_2:14881258		2		14881258		14881894		637		29		21		AGGCCATTTT		AGGCCATTTCAGACCGATTTC
Cbrig.WS247		Cbrig.WS247_2:14892198		2		14892198		14893279		1082		45		21		TGAAAAATGG		TGAAAAATGGTCCAAAATCCA
Cbrig.WS247		Cbrig.WS247_2:14897390		2		14897390		14897698		309		20		15		AAGATTTTCT		AAGATTTTCTTTAAG
Cbrig.WS247		Cbrig.WS247_2:14901430		2		14901430		14902403		974		40		21		ACCATATTTC		ACCATATTTCATGACTATGGT
Cbrig.WS247		Cbrig.WS247_2:14907812		2		14907812		14908053		242		11		21		TTTTTCATAG		TTTTTCATAGATTTTGGACCA
Cbrig.WS247		Cbrig.WS247_2:14921052		2		14921052		14921389		338		16		16		TTTCTGAATT		TTTCTGAATTTCTGAA
Cbrig.WS247		Cbrig.WS247_2:14921153		2		14921153		14923790		2638		32		16		AATTTCTGAA		AATTTCTGAATTTCAG
Cbrig.WS247		Cbrig.WS247_2:14983010		2		14983010		14984152		1143		68		16		CAGAAATTCA		CAGAAATTCAGAAATT
Cbrig.WS247		Cbrig.WS247_2:14995058		2		14995058		14995561		504		25		16		TTTCTGAATT		TTTCTGAATTTCTGAA
Cbrig.WS247		Cbrig.WS247_2:15004883		2		15004883		15005574		692		28		22		GGTCATGACC		GGTCATGACCTAGTTTTTTCCA
Cbrig.WS247		Cbrig.WS247_2:15035039		2		15035039		15035369		331		20		16		GAATTTCTGA		GAATTTCTGAATTTCT
Cbrig.WS247		Cbrig.WS247_2:15049873		2		15049873		15050243		371		22		16		CTGAATTTCT		CTGAATTTCTGAATTT
Cbrig.WS247		Cbrig.WS247_2:15066831		2		15066831		15067975		1145		16		16		TTCTGAATTT		TTCTGAATTTCTGAGT
Cbrig.WS247		Cbrig.WS247_2:15074026		2		15074026		15075107		1082		56		16		CAGAAATTCA		CAGAAATGCAGAAATT
Cbrig.WS247		Cbrig.WS247_2:15104143		2		15104143		15104345		203		12		16		AAATTCAGAA		AAATTCAGAAATTCAG
Cbrig.WS247		Cbrig.WS247_2:15104354		2		15104354		15105098		745		25		16		TTCTGAATTT		TTCTGAATTTCTGAAT
Cbrig.WS247		Cbrig.WS247_2:15154082		2		15154082		15154252		171		10		16		TTCTGAATTT		TTCTGAATTTCTGAAT
Cbrig.WS247		Cbrig.WS247_2:15176862		2		15176862		15177048		187		11		16		TTTCTGAATT		TTTCTGAATTTCTGAA
Cbrig.WS247		Cbrig.WS247_2:15177626		2		15177626		15177844		219		13		16		CAGGGACCCA		CAGGGACCCAGGGACC
Cbrig.WS247		Cbrig.WS247_2:15181088		2		15181088		15182106		1019		61		16		AATTCAGAAA		AATTCAGAAATTGAGA
Cbrig.WS247		Cbrig.WS247_2:15185260		2		15185260		15186126		867		43		16		TTCTGAATTT		TTCTGAATTTCTGAGT
Cbrig.WS247		Cbrig.WS247_2:15208973		2		15208973		15209236		264		14		16		GAAATTCAGA		GAAATTCAGAAATTCA
Cbrig.WS247		Cbrig.WS247_2:15210060		2		15210060		15212400		2341		75		21		CATGAAAAAT		CATGAAAAATGGTCCAAAATT
Cbrig.WS247		Cbrig.WS247_2:15218121		2		15218121		15220871		2751		48		16		TTCTGAATTT		TTCAGAATTTTAGAAT
Cbrig.WS247		Cbrig.WS247_2:15218121		2		15218121		15223701		5581		61		16		TTCTGAATTT		TTCAGAATTTTAGAAT
Cbrig.WS247		Cbrig.WS247_2:15233884		2		15233884		15234285		402		24		16		TCAGAATCTC		TCAGACTCTCAGAATC
Cbrig.WS247		Cbrig.WS247_2:15234941		2		15234941		15236391		1451		60		16		AATTTCTGAA		AATTTCTAAATTTCTA
Cbrig.WS247		Cbrig.WS247_2:15236897		2		15236897		15237229		333		20		16		CTGGATCCCT		CTGGGTCCCTGGATCC
Cbrig.WS247		Cbrig.WS247_2:15236851		2		15236851		15239880		3030		32		16		AAATTCAGAA		AAATTCAGAAATTCAG
Cbrig.WS247		Cbrig.WS247_2:15236854		2		15236854		15242163		5310		64		16		TTCAGAAATT		TTCAGAAATTCAGAAA
Cbrig.WS247		Cbrig.WS247_2:15239282		2		15239282		15243174		3893		33		16		TTTCTGAATT		TTTCTGAATTTCTGAA
Cbrig.WS247		Cbrig.WS247_2:15247332		2		15247332		15247735		404		24		16		ATTCAGAAAT		ATTCAGAAATTCAGAA
Cbrig.WS247		Cbrig.WS247_2:15250086		2		15250086		15251824		1739		18		16		GAATTTCTGA		GAATTTCTGAATTTCT
Cbrig.WS247		Cbrig.WS247_2:15252183		2		15252183		15253294		1112		19		16		ATTCAGAAAT		ATTCAGAAATTCAGAA
Cbrig.WS247		Cbrig.WS247_2:15258285		2		15258285		15260404		2120		81		16		AAATTCAGAA		AAATTCAGAAATTCAG
Cbrig.WS247		Cbrig.WS247_2:15262964		2		15262964		15263238		275		15		16		TGAATTTCTG		TGAATTTATGAATTTC
Cbrig.WS247		Cbrig.WS247_2:15270616		2		15270616		15271570		955		58		16		AAATTCAGAA		AAATTCAAAAATTCAG
Cbrig.WS247		Cbrig.WS247_2:15311642		2		15311642		15312886		1245		51		22		AAAAAAGTAG		AAAAAAGTAGGTGATGACCTAG
Cbrig.WS247		Cbrig.WS247_2:15318268		2		15318268		15318757		490		30		16		AAATTCAGAA		AAATTCAGAAATTCAG
Cbrig.WS247		Cbrig.WS247_2:15325746		2		15325746		15326594		849		51		16		TTCAGAAATT		TTCAGAAATTCAGAAA
Cbrig.WS247		Cbrig.WS247_2:15331971		2		15331971		15332863		893		49		27		TATGGGTACT		TATGGGTACTATGGGTACTATGGGTAC
Cbrig.WS247		Cbrig.WS247_2:15334394		2		15334394		15337473		3080		58		16		GAAATTCAGA		GAAATTCAGAAATTCA
Cbrig.WS247		Cbrig.WS247_2:15340397		2		15340397		15342516		2120		57		16		TTCTGAATTT		TTCTGAATTTCTGAAT
Cbrig.WS247		Cbrig.WS247_2:15350337		2		15350337		15355261		4925		93		16		TTCAGAAATT		TTCTGAAATTCTGAAG
Cbrig.WS247		Cbrig.WS247_2:15356568		2		15356568		15356948		381		20		16		TTCTGAATTT		TTCTGAATTTCTGAAT
Cbrig.WS247		Cbrig.WS247_2:15359571		2		15359571		15360022		452		23		15		TTTCGAAACC		TTTCAAAACCAGTCA
Cbrig.WS247		Cbrig.WS247_2:15369663		2		15369663		15371801		2139		120		16		AATTTCTGAA		AATTTCAGAATTTCAG
Cbrig.WS247		Cbrig.WS247_2:15374622		2		15374622		15375055		434		18		15		TCACCCGGAT		TCACCCGGATCAAAG
Cbrig.WS247		Cbrig.WS247_2:15379119		2		15379119		15379497		379		23		16		TGAATTTCTG		TGAATTCCTGAGTTTC
Cbrig.WS247		Cbrig.WS247_2:15379813		2		15379813		15380918		1106		17		21		TGAAAAATAG		TGAAAAATAGTACCAAATCCA
Cbrig.WS247		Cbrig.WS247_2:15381714		2		15381714		15384603		2890		49		10		TCTCGTTAGG		TCTCGTTGGA
Cbrig.WS247		Cbrig.WS247_2:15387505		2		15387505		15387811		307		19		16		AATTCAGAAA		AATTCAAAAATTCAGA
Cbrig.WS247		Cbrig.WS247_2:15390979		2		15390979		15391325		347		21		16		CAGAAATTCA		CAGAAATTCAGAAATT
Cbrig.WS247		Cbrig.WS247_2:15390705		2		15390705		15397794		7090		81		16		TTCAGAAATT		TTCAGAAATTCAGAAA
Cbrig.WS247		Cbrig.WS247_2:15417337		2		15417337		15417955		619		36		16		CTCGCTGTCT		CTCGCTGTCTCGCTGT
Cbrig.WS247		Cbrig.WS247_2:15419506		2		15419506		15419936		431		12		21		CATGGGCAAG		CATGGGCAAGTACAGGCAAGC
Cbrig.WS247		Cbrig.WS247_2:15420556		2		15420556		15421107		552		20		16		TTCAGAAATT		TTCAGAAATTCAGAAA
Cbrig.WS247		Cbrig.WS247_2:15427343		2		15427343		15428002		660		16		42		TAGTGATTTT		TAGTGATTTTCGGCTCAAAAATCCGCTTTTTGGGGTCAAAAT
Cbrig.WS247		Cbrig.WS247_2:15441745		2		15441745		15444803		3059		182		16		TTCAGAAATT		TTCAGAAATTCAGAAA
Cbrig.WS247		Cbrig.WS247_2:15445761		2		15445761		15446169		409		19		21		ATGAAAAATG		ATGAAAAATTAGTTAAAATTC
Cbrig.WS247		Cbrig.WS247_2:15447391		2		15447391		15447818		428		27		15		GAAACGTCGG		GAAACGTCGGGTTCC
Cbrig.WS247		Cbrig.WS247_2:15450124		2		15450124		15451956		1833		54		16		AATTTCTGAA		AATTTTGAAATTCTGA
Cbrig.WS247		Cbrig.WS247_2:15452303		2		15452303		15452984		682		40		16		AAATTCAGAA		AAATTCAGAAATTCAG
Cbrig.WS247		Cbrig.WS247_2:15456259		2		15456259		15457318		1060		57		16		AAATTCAGAA		AAATTCAGAAATTCAG
Cbrig.WS247		Cbrig.WS247_2:15472773		2		15472773		15473075		303		13		21		CCATTTTTCA		CCATTTTTCATGGATTTTGAA
Cbrig.WS247		Cbrig.WS247_2:15477641		2		15477641		15479194		1554		11		21		CTGAAAATGA		CTGAAAATGACTCATTTTTGA
Cbrig.WS247		Cbrig.WS247_2:15502977		2		15502977		15503147		171		10		16		AGAATTTTAG		AGAATTTTAGAATTTT
Cbrig.WS247		Cbrig.WS247_2:15510140		2		15510140		15511575		1436		76		16		TCAGAAATTC		TCAGAAATTCAGAAAT
Cbrig.WS247		Cbrig.WS247_2:15515458		2		15515458		15517078		1621		94		16		TTCAGAAATT		TTCAGGAATTCAGAAA
Cbrig.WS247		Cbrig.WS247_2:15517111		2		15517111		15517777		667		29		16		TGAATCCCTG		TGAATCCCTGAATCCC
Cbrig.WS247		Cbrig.WS247_2:15530246		2		15530246		15533388		3143		147		16		TCAGAAATTC		TCAGAAATTCAGAAAT
Cbrig.WS247		Cbrig.WS247_2:15538831		2		15538831		15539875		1045		24		36		TACTGTAGAA		TACTGTAGAAAAAAGGGAATTTTCAAAATCAAGAAC
Cbrig.WS247		Cbrig.WS247_2:15555776		2		15555776		15556415		640		34		16		ATTCAGAAAT		ATTCAGAAATTCAGAA
Cbrig.WS247		Cbrig.WS247_2:15556805		2		15556805		15561279		4475		72		16		TTTCTGAATT		TTTTGAATTTCTGAAT
Cbrig.WS247		Cbrig.WS247_2:15566442		2		15566442		15568745		2304		47		16		TTCTGAATTT		TTCTGAATTTCTGAAT
Cbrig.WS247		Cbrig.WS247_2:15569575		2		15569575		15571321		1747		80		16		AAATTCAGAA		AAATTCAGAAATTCAA
Cbrig.WS247		Cbrig.WS247_2:15579331		2		15579331		15581309		1979		25		16		ATTCAGAAAT		ATTCAGAAATTCAGAA
Cbrig.WS247		Cbrig.WS247_2:15583937		2		15583937		15584763		827		26		16		AAAATTCTAA		AAAATTCTAAAATTCT
Cbrig.WS247		Cbrig.WS247_2:15585774		2		15585774		15588444		2671		125		16		AAATTCAGAA		AAATTCAGAAATTCAG
Cbrig.WS247		Cbrig.WS247_2:15593710		2		15593710		15594030		321		16		19		AAATTCTGGT		AAATTCTGGTCCTTAAAAA
Cbrig.WS247		Cbrig.WS247_2:15598551		2		15598551		15603106		4556		50		72		CAAGGAAGTC		CAAGGAAGTCACCTTTGAACCACGTAACGTTCGTAGACGGAGCTTCGGTTCCCCTACACCCGACCACTAGTT
Cbrig.WS247		Cbrig.WS247_2:15620243		2		15620243		15620445		203		12		16		CCTAGAATCC		CCTAGAATCCTAGTTT
Cbrig.WS247		Cbrig.WS247_2:15648826		2		15648826		15649656		831		50		16		AAAATTCTAA		AAAATTCTAAGAGTCT
Cbrig.WS247		Cbrig.WS247_2:15654771		2		15654771		15657561		2791		36		16		AATTTCTGAA		AATTTCTGAATTTCTG
Cbrig.WS247		Cbrig.WS247_2:15659844		2		15659844		15660750		907		52		16		AATTCAGAAA		AATTCAGAAATTCAGA
Cbrig.WS247		Cbrig.WS247_2:15663349		2		15663349		15665278		1930		116		16		TTTCTGAATT		TTTCTGAATTTCTGAA
Cbrig.WS247		Cbrig.WS247_2:15669484		2		15669484		15669881		398		24		16		AAATTCAGAA		AAATTCAGAAATTCAG
Cbrig.WS247		Cbrig.WS247_2:15671018		2		15671018		15671300		283		17		16		ATTTCTGAAT		ATTTCTGAATTCCTGG
Cbrig.WS247		Cbrig.WS247_2:15674132		2		15674132		15675262		1131		65		16		ATTCAGAAAT		ATTCAGAAATTCAGAA
Cbrig.WS247		Cbrig.WS247_2:15676219		2		15676219		15678024		1806		100		16		TTCTGAATTT		TTCTGAATGTCTGAAT
Cbrig.WS247		Cbrig.WS247_2:15703338		2		15703338		15703672		335		14		16		AAATTCAGAA		AAATTCGGAAATTCAG
Cbrig.WS247		Cbrig.WS247_2:15742280		2		15742280		15744167		1888		11		16		ATTTTAGAAT		ATTTTAGAATTTTAGA
Cbrig.WS247		Cbrig.WS247_2:15782809		2		15782809		15785950		3142		15		73		ACAAACTACA		ACAAACTACATAGGAAACATTAGCAGACACATCATGCGCGTATTAGAAATGCGTCAGTTGGGTCTGTTAGACT
Cbrig.WS247		Cbrig.WS247_2:15806111		2		15806111		15806457		347		21		16		GAAATTCAGA		GAAATTCAGAAATTCA
Cbrig.WS247		Cbrig.WS247_2:15819530		2		15819530		15819973		444		17		16		GAATTTCTGA		GAATTTCTGAATTTCT
Cbrig.WS247		Cbrig.WS247_2:15846135		2		15846135		15847475		1341		40		16		GAAATTCAGA		GAAATTCAGAAATTCA
Cbrig.WS247		Cbrig.WS247_2:15852668		2		15852668		15852941		274		11		22		AAAATTAGGT		AAAATTAGGTCATGACCTAGAA
Cbrig.WS247		Cbrig.WS247_2:15901706		2		15901706		15901932		227		14		16		AGATCCCTAG		AGATCCCTAGATCCCT
Cbrig.WS247		Cbrig.WS247_2:15902842		2		15902842		15903068		227		14		16		GGAATCCAGG		GGAATCCAGGATTCCA
Cbrig.WS247		Cbrig.WS247_2:15908376		2		15908376		15911199		2824		44		16		GGATTCTTGG		GGATTCTTGAATTCTG
Cbrig.WS247		Cbrig.WS247_2:15924758		2		15924758		15925056		299		18		16		GAAATTCAGA		GAAACTCAGAAATTCA
Cbrig.WS247		Cbrig.WS247_2:15963886		2		15963886		15964136		251		15		16		AATTTCTGAA		AATTTCTGAATTTCTG
Cbrig.WS247		Cbrig.WS247_2:15980340		2		15980340		15982114		1775		92		16		AAATTCAGAA		AAATTCGGAAATTCAG
Cbrig.WS247		Cbrig.WS247_2:15984192		2		15984192		15984431		240		12		19		TAAGGACCAG		TAAGGACCAGAATTTTTTT
Cbrig.WS247		Cbrig.WS247_2:16038485		2		16038485		16038727		243		14		16		TTCTGAATTT		TTCTGAATTTCTGAAT
Cbrig.WS247		Cbrig.WS247_2:16039877		2		16039877		16040321		445		25		16		TCTAAAATTC		TCTAAAATTCTAAAAT
Cbrig.WS247		Cbrig.WS247_2:16049307		2		16049307		16052217		2911		19		16		TTTCTGAATT		TTTCTGAATTTCTGAT
Cbrig.WS247		Cbrig.WS247_2:16083127		2		16083127		16083625		499		27		16		GAAATTCAGA		GAAACTCAGAAATTCA
Cbrig.WS247		Cbrig.WS247_2:16086686		2		16086686		16087433		748		28		16		TCTGAATTTC		TCTGAATTTCTGAATT
Cbrig.WS247		Cbrig.WS247_2:16088736		2		16088736		16090284		1549		45		16		ATTCAGAAAT		ATTCAGAAATTCAGAG
Cbrig.WS247		Cbrig.WS247_2:16095174		2		16095174		16096657		1484		62		16		TTGGATTCTT		TTGGATTCTTGGATTC
Cbrig.WS247		Cbrig.WS247_2:16102895		2		16102895		16103136		242		17		14		AAGGTATAAG		AAGGTATAAGGTAT
Cbrig.WS247		Cbrig.WS247_2:16105639		2		16105639		16105858		220		13		16		TTTCTGAATT		TTTCTGAATTTCTGAA
Cbrig.WS247		Cbrig.WS247_2:16113394		2		16113394		16113972		579		36		16		TTCTGAATTT		TTCTGAATTTCTGAAT
Cbrig.WS247		Cbrig.WS247_2:16115360		2		16115360		16116121		762		22		30		TCTAATAGCT		TCTAATAGCTCAAAAAATGGGTCCCAATGT
Cbrig.WS247		Cbrig.WS247_2:16141368		2		16141368		16145775		4408		34		23		TGGCCTAGAA		TGGCCTAAAAACCCTGTTTTCAA
Cbrig.WS247		Cbrig.WS247_2:16157583		2		16157583		16159499		1917		14		27		TTCCACGTCT		TTCCACGTCTTCCACGTCTTCCACGTT
Cbrig.WS247		Cbrig.WS247_2:16214287		2		16214287		16214668		382		19		16		TTCAGAAATT		TTCAGAAATTCAGGAA
Cbrig.WS247		Cbrig.WS247_2:16222730		2		16222730		16222948		219		13		16		TCAGAAATTC		TCAGAAATTCAGAAAT
Cbrig.WS247		Cbrig.WS247_2:16233725		2		16233725		16234323		599		31		16		AATCTCAGAA		AATCTCGGAATCTCAG
Cbrig.WS247		Cbrig.WS247_2:16343424		2		16343424		16343692		269		10		21		AAAAATTGGG		AAAAATTGGGTCATGACCTAG
Cbrig.WS247		Cbrig.WS247_3:51600		3		51600		52130		531		23		22		CCTAGAAAAA		CCTAGAAAAAATTAGGTGATGA
Cbrig.WS247		Cbrig.WS247_3:75090		3		75090		77070		1981		13		254		TTTTTTTGAT		TTTTTTTGATTTTTTGTCATAGAAACGTTCTACATTCAATTTCAAGTTACGTCCCAAAATTTCAGGCCCAAATCTCTTATTTGAACAAAGTTATTAAGGATTGTTCTAAGCATGTACTTAAGCCAAAATTCGGTTTCAGGCTTTTGTCCATAACTTCGTATCGAGAAGAGATCTCGATCTGATATTCGAATTCGGTACCTAAATTTGAATGTAAAACGTTTTCATAACAAAAAATCTCAAAAAATTGACAAACA
Cbrig.WS247		Cbrig.WS247_3:97541		3		97541		98093		553		29		16		TTCAGAAATT		TTCAGAAATTCAGAAA
Cbrig.WS247		Cbrig.WS247_3:106060		3		106060		106479		420		25		16		TGAATTTCTG		TGAATTTCTGAATTTC
Cbrig.WS247		Cbrig.WS247_3:111095		3		111095		111504		410		15		26		GAAACTACAG		GAAACTACAGTAACCCCAGGATCCTA
Cbrig.WS247		Cbrig.WS247_3:118625		3		118625		120602		1978		13		254		TTTTTTTGAT		TTTTTTTGATTTTTTGTCATAGAAACGTTCTACATTCAATTTCAAGTTACGTCCCAAAATTTCAGGCCCAAATCTCTTATTTGAACAAAGTTATTAAGGATTGTTCTAAGCATGTACTTAAGCCAAAATTCGGTTTCAGGCTTTTGTCCATAACTTCGTATCGAGAAGAGATCTCGATCTGATATTCGAATTCGGTACCTAAATTTGAATGTAAAACGTTTTCATAACAAAAAATCTCAAAAAATTGACAAACA
Cbrig.WS247		Cbrig.WS247_3:234127		3		234127		235816		1690		14		102		TGGTCTTGGT		TGGTCTTGGTCCGAATCCCGATGGTCCCTGTCCACGTTCTCCACGTCCTCCCGGTCCACGACGATCTGGGAAGTCCGAGTCAGGTCCAAAGTCTGGTCCTTG
Cbrig.WS247		Cbrig.WS247_3:277497		3		277497		277945		449		26		16		TTCTAAGATT		TTCTAAGATTCTGAGA
Cbrig.WS247		Cbrig.WS247_3:334130		3		334130		334518		389		23		16		ATTCAGAAAT		ATTCAGAAATTCAGAA
Cbrig.WS247		Cbrig.WS247_3:338292		3		338292		338681		390		23		16		ATTCAGAAAT		ATTCAGAAATTCAGAA
Cbrig.WS247		Cbrig.WS247_3:421628		3		421628		423546		1919		28		16		TTCTGAAATT		TTCTGAAATTCTGAAT
Cbrig.WS247		Cbrig.WS247_3:430347		3		430347		430778		432		16		16		CAAGAATCCA		CAAGAATCCAAGAATC
Cbrig.WS247		Cbrig.WS247_3:457195		3		457195		457623		429		16		14		TTTTTGAGCT		TTTTTGTGCTATAA
Cbrig.WS247		Cbrig.WS247_3:531192		3		531192		534696		3505		53		16		TTCTGAATTT		TTCTGAATTTCTGAAT
Cbrig.WS247		Cbrig.WS247_3:537139		3		537139		540736		3598		60		16		TTCTGAATTT		TTCTGAATTTCTGAAT
Cbrig.WS247		Cbrig.WS247_3:563893		3		563893		566372		2480		35		38		TGGTACCATA		TGGTACCATAGGTTTTCAATAGTTCCATGGAGTTTAAA
Cbrig.WS247		Cbrig.WS247_3:577299		3		577299		577589		291		18		16		GAATCTTAGA		GAATCTTAGAATCTTA
Cbrig.WS247		Cbrig.WS247_3:625124		3		625124		625606		483		19		16		GAATTTCAGA		GAATTTCAGAATCTTA
Cbrig.WS247		Cbrig.WS247_3:710250		3		710250		710508		259		16		16		AGAATCTTAG		AGAATCTAAGAATCTA
Cbrig.WS247		Cbrig.WS247_3:728564		3		728564		728909		346		20		16		TCTGAATTTC		TCTGAATTTCCGAATT
Cbrig.WS247		Cbrig.WS247_3:730148		3		730148		730446		299		14		16		AGAAATTCAG		AGAAATTCAGAAATTC
Cbrig.WS247		Cbrig.WS247_3:747141		3		747141		747327		187		11		16		AAATTCAGAA		AAATTCAGAAATTCAG
Cbrig.WS247		Cbrig.WS247_3:747347		3		747347		748649		1303		32		16		AATTTCTGAA		AATTTCTGAATTTCTG
Cbrig.WS247		Cbrig.WS247_3:804701		3		804701		805131		431		26		16		TCTGAATTTC		TCTGAATTTCTGAATT
Cbrig.WS247		Cbrig.WS247_3:813805		3		813805		815102		1298		14		16		TTCAGAAATT		TTCAGAAATTCAGAAA
Cbrig.WS247		Cbrig.WS247_3:813837		3		813837		817888		4052		106		16		AATTTCTGAA		AATTTCAGAAATTCAG
Cbrig.WS247		Cbrig.WS247_3:829046		3		829046		830753		1708		94		16		AAATTCAGAA		AAGTTCAGAAGTTCAG
Cbrig.WS247		Cbrig.WS247_3:860094		3		860094		860875		782		32		26		GATTACTGTA		GATTACTGTAGTTTCTAGGACCCTGG
Cbrig.WS247		Cbrig.WS247_3:866451		3		866451		867143		693		28		20		TAGAACCTTC		TAGAACCTTCTGGAATGCCC
Cbrig.WS247		Cbrig.WS247_3:887376		3		887376		887994		619		38		16		GAATTTCTGA		GAATTTCTGAATCTCT
Cbrig.WS247		Cbrig.WS247_3:991454		3		991454		992191		738		24		16		TTTCTGAATT		TTTCTGAATTTCTGAA
Cbrig.WS247		Cbrig.WS247_3:1114030		3		1114030		1114256		227		14		16		TCTAAGAATC		TCTAAGAATCTAAGAA
Cbrig.WS247		Cbrig.WS247_3:1236406		3		1236406		1237056		651		38		16		TTCTGAATTT		TTGTGAATTTGTGAAT
Cbrig.WS247		Cbrig.WS247_3:1380319		3		1380319		1383123		2805		74		16		TCTAAGAATC		TCTAAGAATCTAAGAA
Cbrig.WS247		Cbrig.WS247_3:1428892		3		1428892		1429380		489		26		16		AGAATCTAAG		AGAATCTAAGAATCTA
Cbrig.WS247		Cbrig.WS247_3:1471443		3		1471443		1474563		3121		45		21		TTTTCATGAT		TTTTCATGATTTTTGAGCCAT
Cbrig.WS247		Cbrig.WS247_3:1526468		3		1526468		1526950		483		25		16		AAATTCAGAA		AAATTCAGAAATTCAG
Cbrig.WS247		Cbrig.WS247_3:1612643		3		1612643		1613301		659		24		16		ATTTCTGAAT		ATTTCTGAATTTCTGA
Cbrig.WS247		Cbrig.WS247_3:1613855		3		1613855		1614127		273		16		16		GAATCTAAGA		GAATCTAAGAATCTAA
Cbrig.WS247		Cbrig.WS247_3:1636890		3		1636890		1637172		283		17		16		TGAATTTCTG		TGAATTTTTGAATTTA
Cbrig.WS247		Cbrig.WS247_3:1682039		3		1682039		1682217		179		11		16		TCTTAGATTC		TCTTAGATTCTTAGAT
Cbrig.WS247		Cbrig.WS247_3:1688400		3		1688400		1688762		363		18		16		GGATTCCTGG		GGATTCCTAGGTCCCC
Cbrig.WS247		Cbrig.WS247_3:1764654		3		1764654		1765099		446		43		10		AGCCTAGCTT		AGCCTAGCTT
Cbrig.WS247		Cbrig.WS247_3:1799685		3		1799685		1800468		784		29		22		CCTAATTTTT		CCTAATTTTTTCTAGGTCATGA
Cbrig.WS247		Cbrig.WS247_3:1842925		3		1842925		1843145		221		10		21		TCTAGCTTAA		TCTAGCTTAAAATAGGCCTTT
Cbrig.WS247		Cbrig.WS247_3:1920768		3		1920768		1921261		494		25		15		GGTGACCTGG		GGTGACCTGGGTCCG
Cbrig.WS247		Cbrig.WS247_3:1935092		3		1935092		1935385		294		14		21		AAAAATGGTC		AAAAATAGTCAAAAATGACTT
Cbrig.WS247		Cbrig.WS247_3:1960502		3		1960502		1961393		892		27		22		CCTAGAAAAA		CCTAGAAAAAACTAGGTCATGA
Cbrig.WS247		Cbrig.WS247_3:2066444		3		2066444		2066883		440		22		21		GCCTGAAAAT		GCTTGAAAATGGCCTAGATTT
Cbrig.WS247		Cbrig.WS247_3:2137516		3		2137516		2138133		618		26		21		TTTTAGGCCA		TTTTAGGCCATTTTAAGTCGA
Cbrig.WS247		Cbrig.WS247_3:2272824		3		2272824		2273044		221		12		22		TAGGTCATGA		TAGGTCATGACCTAGAAAAATC
Cbrig.WS247		Cbrig.WS247_3:2312298		3		2312298		2314005		1708		28		25		CTGAAATTTT		CTGAAATTTTCAAAAATCTGAAATC
Cbrig.WS247		Cbrig.WS247_3:2441183		3		2441183		2441844		662		13		42		AAATGACTAT		AAATGACTATTTTCAGCCTAAAACTGGCTATTTTAAGCCTGA
Cbrig.WS247		Cbrig.WS247_3:2691594		3		2691594		2692397		804		50		11		AAAATAGGCT		AAAATAGGCTT
Cbrig.WS247		Cbrig.WS247_3:2696090		3		2696090		2696614		525		19		16		TTCAGAAATT		TTCAGAAATTCAGAAA
Cbrig.WS247		Cbrig.WS247_3:2701828		3		2701828		2702078		251		15		16		TTTCTGAATT		TTTCTGAATTTATGAA
Cbrig.WS247		Cbrig.WS247_3:2793808		3		2793808		2797283		3476		15		141		GTGTTTGCGT		GTGTTTGCGTACTTTTGGAACTACAGTAGCCCGAAAAAAAGAATTTCACGGAATCCTATTGCTATGGGTATCAAAATGTCAGAAATTTCATATAAAATCCAGTTATTATGTTTTGAAAATCAAAAAATTGCGCTAGGCGTG
Cbrig.WS247		Cbrig.WS247_3:2875767		3		2875767		2876012		246		14		16		TTTCTGAATT		TTTCTGAATTTCTGAA
Cbrig.WS247		Cbrig.WS247_3:2906522		3		2906522		2910674		4153		154		21		GATTCCACCT		GATTCCACTGCCATCAGCTCC
Cbrig.WS247		Cbrig.WS247_3:2923165		3		2923165		2923927		763		47		16		TCAGAAATTC		TCAGAAATTCAGAAAT
Cbrig.WS247		Cbrig.WS247_3:2923165		3		2923165		2926116		2952		83		16		TCAGAAATTC		TCAGAAATTCAGAAAT
Cbrig.WS247		Cbrig.WS247_3:2927306		3		2927306		2927468		163		10		16		GAATTTCTGA		GAATTTCTGAATTTCA
Cbrig.WS247		Cbrig.WS247_3:2939962		3		2939962		2940164		203		12		16		TTTCTGAATT		TTTCTGAATTTCTGAA
Cbrig.WS247		Cbrig.WS247_3:2972030		3		2972030		2972240		211		13		16		TCAGAAATTC		TCAGAAATTCGGAAAT
Cbrig.WS247		Cbrig.WS247_3:3025640		3		3025640		3026532		893		17		18		CAGAAGACGT		CAGAAGACGTCAAGGATT
Cbrig.WS247		Cbrig.WS247_3:3037076		3		3037076		3037574		499		31		16		GAATTTCTGA		GAATTTCTGAATTTCT
Cbrig.WS247		Cbrig.WS247_3:3040715		3		3040715		3042789		2075		121		16		TTCTGAATTT		TTCTGAATTTCTGAAT
Cbrig.WS247		Cbrig.WS247_3:3047868		3		3047868		3048614		747		46		16		ATTCTAAAAT		ATTCTAAAATTCTGAA
Cbrig.WS247		Cbrig.WS247_3:3050204		3		3050204		3050580		377		23		16		ATTTTAGAAT		ATTTTAGAATTTTAGA
Cbrig.WS247		Cbrig.WS247_3:3085710		3		3085710		3088533		2824		83		16		CTGAATTTCT		CTAAATTTCTGAATTT
Cbrig.WS247		Cbrig.WS247_3:3114240		3		3114240		3114610		371		23		16		AATTCAGAAA		AATTCAGAAATTCAGA
Cbrig.WS247		Cbrig.WS247_3:3119640		3		3119640		3119940		301		15		16		TTTCTGAATT		TTTCTGAATTTCTGAA
Cbrig.WS247		Cbrig.WS247_3:3120558		3		3120558		3121079		522		15		16		TTCTAAAATT		TTCTAAAATTCTAAAA
Cbrig.WS247		Cbrig.WS247_3:3125180		3		3125180		3125551		372		21		16		TTAGAATTTT		TTAAAATTTTAGAATT
Cbrig.WS247		Cbrig.WS247_3:3130318		3		3130318		3131456		1139		70		16		TTCAGAAATT		TTCAGTAATTCAGAAA
Cbrig.WS247		Cbrig.WS247_3:3130318		3		3130318		3132498		2181		72		16		TTCAGAAATT		TTCAGTAATTCAGAAA
Cbrig.WS247		Cbrig.WS247_3:3144739		3		3144739		3145120		382		20		16		AATTCTAAAA		AATTCTAAAATTCTAA
Cbrig.WS247		Cbrig.WS247_3:3152354		3		3152354		3152792		439		22		16		AAATTCAGAA		AAATTCAGAAATTCAG
Cbrig.WS247		Cbrig.WS247_3:3153846		3		3153846		3154291		446		26		16		AATTTCTGAA		AATTTCTGAATTTCTG
Cbrig.WS247		Cbrig.WS247_3:3157353		3		3157353		3157798		446		26		16		AATTTCTGAA		AATTTCTGAATTTCTG
Cbrig.WS247		Cbrig.WS247_3:3161533		3		3161533		3162189		657		39		16		AAATTCAGAA		AAATTCAGAAATTCAG
Cbrig.WS247		Cbrig.WS247_3:3235007		3		3235007		3239207		4201		131		16		AAATTCAGAA		AAATTTAGAAATTCGG
Cbrig.WS247		Cbrig.WS247_3:3249995		3		3249995		3252305		2311		83		16		AATTCAGAAA		AATTCAGAAATTCAGA
Cbrig.WS247		Cbrig.WS247_3:3258774		3		3258774		3259575		802		45		16		ATTCAGAAAT		ATTCAGAAATTCTAAA
Cbrig.WS247		Cbrig.WS247_3:3260215		3		3260215		3260817		603		36		16		ATTTTAGAAT		ATTTTAGGATCTTGGA
Cbrig.WS247		Cbrig.WS247_3:3290685		3		3290685		3291159		475		19		16		TTCTGAATTT		TTCCGAATTTCTGAAT
Cbrig.WS247		Cbrig.WS247_3:3289772		3		3289772		3292544		2773		53		16		AGAATTTTAG		AGAATTTAAGAATCTC
Cbrig.WS247		Cbrig.WS247_3:3293369		3		3293369		3293973		605		37		16		AAATTCTAAA		AAATTCTAAAATCCAA
Cbrig.WS247		Cbrig.WS247_3:3310825		3		3310825		3311204		380		18		16		TTTTAGAATT		TTTCAGAATTTTTGGA
Cbrig.WS247		Cbrig.WS247_3:3325143		3		3325143		3325335		193		13		14		CCTGGGTCCT		CCTGGGTCCTGGGT
Cbrig.WS247		Cbrig.WS247_3:3329331		3		3329331		3331853		2523		16		32		TTCGAAAATT		TTCGAAAATTCTGAAACTCAAATATTCTGAAA
Cbrig.WS247		Cbrig.WS247_3:3356156		3		3356156		3356743		588		34		16		AAATTCAGAA		AAATTCAGAAATTCAA
Cbrig.WS247		Cbrig.WS247_3:3359841		3		3359841		3360827		987		59		16		TTTCTGAATT		TTTCTGAATTTCTGAA
Cbrig.WS247		Cbrig.WS247_3:3390084		3		3390084		3390561		478		22		16		TTCAGAAATT		TTCAGAAATTCAGAAA
Cbrig.WS247		Cbrig.WS247_3:3391231		3		3391231		3393843		2613		127		16		AATCTCAGAA		AATCTCAGAATCTCAA
Cbrig.WS247		Cbrig.WS247_3:3395711		3		3395711		3396196		486		22		16		GGATTCCCGG		GGATTTCCGGATTGCT
Cbrig.WS247		Cbrig.WS247_3:3398099		3		3398099		3401531		3433		35		16		TTTCTGAATT		TTTCTGAATTTCTGAA
Cbrig.WS247		Cbrig.WS247_3:3402230		3		3402230		3402559		330		19		16		AAATTCAGAA		AAATTCAGAAATTCAG
Cbrig.WS247		Cbrig.WS247_3:3403225		3		3403225		3405560		2336		126		16		ATCTCAGAAT		ACCTCAGAATTCCAGA
Cbrig.WS247		Cbrig.WS247_3:3411961		3		3411961		3412801		841		52		16		TAGAATTTTA		TAGAATTTTAGAATTT
Cbrig.WS247		Cbrig.WS247_3:3426788		3		3426788		3426966		179		10		16		GAATTTTAGA		GAATTTTAGAATTTCA
Cbrig.WS247		Cbrig.WS247_3:3435848		3		3435848		3439563		3716		17		16		TTCAAAAATT		TTGAAAAATTCAAAAA
Cbrig.WS247		Cbrig.WS247_3:3437279		3		3437279		3440690		3412		39		16		AAATTCAAAA		AAATTCAAAAATTCAA
Cbrig.WS247		Cbrig.WS247_3:3437279		3		3437279		3440906		3628		50		16		AAATTCAAAA		AAATTCAAAAATTCAA
Cbrig.WS247		Cbrig.WS247_3:3439559		3		3439559		3441215		1657		21		16		AATTTTAGAA		AATTTCAGAATTTCAG
Cbrig.WS247		Cbrig.WS247_3:3440054		3		3440054		3441367		1314		22		16		AATTTTTGAA		AATTTTAGAATTTTAG
Cbrig.WS247		Cbrig.WS247_3:3453266		3		3453266		3455043		1778		23		16		TTCAGAAATT		TTCAGAAATTCAGAAA
Cbrig.WS247		Cbrig.WS247_3:3468141		3		3468141		3469480		1340		30		16		TTTAGAATTT		TTTAAAATTTTAGAAT
Cbrig.WS247		Cbrig.WS247_3:3482971		3		3482971		3484789		1819		44		26		TTTAGAATTT		TTTAGGATTTCAGAATTTTCTGGAAT
Cbrig.WS247		Cbrig.WS247_3:3500724		3		3500724		3500998		275		17		16		AATTCTAAAA		AATTCTAAAATTCTAA
Cbrig.WS247		Cbrig.WS247_3:3537839		3		3537839		3539076		1238		20		16		TTTAGAATTT		TTTAGAACTTTAGAAT
Cbrig.WS247		Cbrig.WS247_3:3539146		3		3539146		3539597		452		18		22		TTTTAGGTCA		TTTTAGGTCATGACCTAGATTT
Cbrig.WS247		Cbrig.WS247_3:3543845		3		3543845		3544434		590		32		16		AATTTTAGAA		AATTTTAGAATTTTAG
Cbrig.WS247		Cbrig.WS247_3:3568537		3		3568537		3569851		1315		22		16		AATTCTAAAA		AATTCTAAAATTCTAA
Cbrig.WS247		Cbrig.WS247_3:3615347		3		3615347		3615581		235		14		16		TCTAAAATTC		TCTAAAATTCTAAAAT
Cbrig.WS247		Cbrig.WS247_3:3667526		3		3667526		3667712		187		11		16		AGAATTTTAG		AGAATTTTAGAATTTT
Cbrig.WS247		Cbrig.WS247_3:3670960		3		3670960		3671122		163		10		16		TCTAAAATTC		TCTAAAATTCTAAAAT
Cbrig.WS247		Cbrig.WS247_3:3687189		3		3687189		3688045		857		14		16		GAATTTTAGA		GAATTTTAGAATTTTA
Cbrig.WS247		Cbrig.WS247_3:3706504		3		3706504		3707162		659		41		16		AAATTCTAAA		AAATTCTAAAATTCTA
Cbrig.WS247		Cbrig.WS247_3:3820676		3		3820676		3821108		433		17		16		AATTTCAGAA		AATTTCAGAATTTCAG
Cbrig.WS247		Cbrig.WS247_3:3832756		3		3832756		3833374		619		38		16		AGAATCTCAG		AGAATCTCAGAATCTC
Cbrig.WS247		Cbrig.WS247_3:3835753		3		3835753		3836587		835		13		14		TTCCTTATTC		TTCCTTATTCCTTA
Cbrig.WS247		Cbrig.WS247_3:3952320		3		3952320		3952842		523		32		16		AGAATCTCAG		AGAATCTCAGAATCTC
Cbrig.WS247		Cbrig.WS247_3:4033952		3		4033952		4035819		1868		27		16		AGAATCTCAG		AGAATTTCAGAATTTC
Cbrig.WS247		Cbrig.WS247_3:4096491		3		4096491		4100688		4198		139		16		TGAGATTCTG		TGAGATTCTGAGATTC
Cbrig.WS247		Cbrig.WS247_3:4104032		3		4104032		4106039		2008		39		16		CAGAATCTCA		CAGAATTTCAGAATCT
Cbrig.WS247		Cbrig.WS247_3:4155361		3		4155361		4155819		459		28		16		TTCTGAGATT		TTCTGAGATTCTGAGA
Cbrig.WS247		Cbrig.WS247_3:4218737		3		4218737		4222496		3760		23		16		CTCAGAATCT		CTCAGAATCTCAGAAT
Cbrig.WS247		Cbrig.WS247_3:4263809		3		4263809		4264235		427		25		16		AGATTCTGAG		AGGTTCTGAGATTCTG
Cbrig.WS247		Cbrig.WS247_3:4268673		3		4268673		4268915		243		14		16		GAGATTCTGA		GAGACTCTGAGATTCT
Cbrig.WS247		Cbrig.WS247_3:4307288		3		4307288		4307651		364		13		16		TCTGAAATTC		TCTGAAATTCTCAGAC
Cbrig.WS247		Cbrig.WS247_3:4307624		3		4307624		4311703		4080		21		16		TTCTGAGATT		TTCGGAGATTCCGAGA
Cbrig.WS247		Cbrig.WS247_3:4356262		3		4356262		4358648		2387		56		16		TTTCTGAATT		TTTCTGCATTTCTGCA
Cbrig.WS247		Cbrig.WS247_3:4359507		3		4359507		4361183		1677		14		16		AAATTCAGAA		AAATTCAGAAATTCAG
Cbrig.WS247		Cbrig.WS247_3:4394383		3		4394383		4394705		323		20		16		ATCTCAGAAT		ATCTCAAAATCTCAGA
Cbrig.WS247		Cbrig.WS247_3:4402154		3		4402154		4402679		526		22		16		AAATTCAGAA		ATATTCAGAAATTCAG
Cbrig.WS247		Cbrig.WS247_3:4448460		3		4448460		4448773		314		13		16		GAAATTCAGA		GAAATTCAGAAATCCT
Cbrig.WS247		Cbrig.WS247_3:4483067		3		4483067		4484456		1390		29		16		ATTCAGAAAT		ATTCTGAAATTTTAAA
Cbrig.WS247		Cbrig.WS247_3:4525886		3		4525886		4526256		371		15		16		AGAATTTTAG		AGAATTTTAGAATTTT
Cbrig.WS247		Cbrig.WS247_3:4565104		3		4565104		4565474		371		15		16		AGAATTTTAG		AGAATTTTAGAATTTT
Cbrig.WS247		Cbrig.WS247_3:4647977		3		4647977		4648267		291		14		16		ATCTCAGAAT		ATCTCGGAATTCCTGA
Cbrig.WS247		Cbrig.WS247_3:4706626		3		4706626		4706852		227		12		16		ATCTCAGAAT		ATCTCAGAATCTCAGA
Cbrig.WS247		Cbrig.WS247_3:4709716		3		4709716		4715221		5506		206		16		CTCAGAATCT		CTTAGAATCTCAGAAT
Cbrig.WS247		Cbrig.WS247_3:4765587		3		4765587		4770876		5290		262		16		TCTGAGATTC		TCTGAGACTCTGAGAT
Cbrig.WS247		Cbrig.WS247_3:4782416		3		4782416		4783514		1099		44		16		TGAGATTCTG		TGAGACTCTGAAACTC
Cbrig.WS247		Cbrig.WS247_3:4815935		3		4815935		4818169		2235		49		16		TTTTAGAATT		TTTTAGAATTTTAGAA
Cbrig.WS247		Cbrig.WS247_3:4819290		3		4819290		4819516		227		14		16		ATTCTGAGAT		ATTCTGAGATACTGAG
Cbrig.WS247		Cbrig.WS247_3:4819263		3		4819263		4819643		381		20		16		TGAAATTCTG		TGAGATTCTGAGATAC
Cbrig.WS247		Cbrig.WS247_3:4819643		3		4819643		4819837		195		12		16		AAATTCTAAA		AAATTCTAAAATTCTA
Cbrig.WS247		Cbrig.WS247_3:4845369		3		4845369		4845704		336		15		22		TTCTAGGTCA		TTCTAGGTCATGACCTAATTTT
Cbrig.WS247		Cbrig.WS247_3:4890727		3		4890727		4891420		694		23		16		ATCTCAGAAT		ATTTCAGAATTTCGAA
Cbrig.WS247		Cbrig.WS247_3:4896752		3		4896752		4896957		206		12		16		AAATTCAGAA		AAATTCAGAAATTTAG
Cbrig.WS247		Cbrig.WS247_3:5011685		3		5011685		5012624		940		16		16		GAATTTCTGA		GAATTTCTGAATTTCT
Cbrig.WS247		Cbrig.WS247_3:5055079		3		5055079		5055831		753		43		16		TTTTAGAATT		TTTTAGAATTTTAGAA
Cbrig.WS247		Cbrig.WS247_3:5079969		3		5079969		5081023		1055		16		16		TCAGAATCTC		TCAGAATCTCAGAATC
Cbrig.WS247		Cbrig.WS247_3:5262369		3		5262369		5262660		292		17		16		AAATTCAGAA		AAATTCAGAAATTCAG
Cbrig.WS247		Cbrig.WS247_3:5356438		3		5356438		5356624		187		11		16		AAATTCAGAA		AAATTCAGAAATTCAG
Cbrig.WS247		Cbrig.WS247_3:5492181		3		5492181		5492509		329		11		27		GGAGCCCCAG		GGAGCCCCAGGACCACAAGGAGATGCC
Cbrig.WS247		Cbrig.WS247_3:5495226		3		5495226		5495518		293		11		36		GGAGCCCCAG		GGAGCTCCAGGAGCCCCAGGACAAGGATCAGGAGCC
Cbrig.WS247		Cbrig.WS247_3:5497572		3		5497572		5497900		329		11		27		GGAGCCCCAG		GGAGCCCCAGGACCACAAGGAGATGCC
Cbrig.WS247		Cbrig.WS247_3:5596885		3		5596885		5597545		661		30		21		GAGGTGGAAT		GAGGTGGAATCAGAGCTGGTG
Cbrig.WS247		Cbrig.WS247_3:5739979		3		5739979		5741059		1081		11		65		CTGAGAATTC		CTGAGAATTCGTTTGACATTGTCTCGGTTTCCTTTACTCTTTCAAGCCCCGACGGCTATGGCTGA
Cbrig.WS247		Cbrig.WS247_3:6144550		3		6144550		6144863		314		15		16		ATTCTGAAAT		ATTCTGAGATTCTGAG
Cbrig.WS247		Cbrig.WS247_3:6632658		3		6632658		6633089		432		12		14		TTCCTTATTC		TTCCTTATTCCTTA
Cbrig.WS247		Cbrig.WS247_3:6774877		3		6774877		6775413		537		22		14		ATTCCGGATT		ATTCCGGATTCCGT
Cbrig.WS247		Cbrig.WS247_3:6900766		3		6900766		6901141		376		11		14		CGGAATCCGG		CGGAATCCGGAATA
Cbrig.WS247		Cbrig.WS247_3:7091168		3		7091168		7091369		202		10		19		AAATTCTGGT		AAATTCTGGTCCTTAAAAA
Cbrig.WS247		Cbrig.WS247_3:7330312		3		7330312		7332332		2021		20		136		GAATTCTCAG		GAATTCTCAGAAAATCATTCAAAATCTAGGACCTACTTAGGAAAGGGGAGGAAGATTCTGAATATTTTAAAAGAATTCAGAAGACAATTCTCAATCTTCAATACCCTTTCGAACACAGCTAAACCTTTGACTGACT
Cbrig.WS247		Cbrig.WS247_3:7332539		3		7332539		7334843		2305		135		14		GGAATACGGA		GGAATACGGAATAC
Cbrig.WS247		Cbrig.WS247_3:7671644		3		7671644		7682395		10752		84		48		TCAGTTGGAA		TCAGTTGTAACAAGTTCTCCGTCTGGTCCAATGGCAAATCCAGTGGGA
Cbrig.WS247		Cbrig.WS247_3:8334359		3		8334359		8335833		1475		66		21		TAAGCCTATG		TAAGCCTATGCCATAACTAGC
Cbrig.WS247		Cbrig.WS247_3:8335997		3		8335997		8336700		704		33		21		CATAGGCTTA		CATAGGCTTAGCTATTTATGG
Cbrig.WS247		Cbrig.WS247_3:8928141		3		8928141		8928708		568		26		21		AAAAATCTAG		AAAAATCTAGGTCATGACCTA
Cbrig.WS247		Cbrig.WS247_3:8939036		3		8939036		8939484		449		22		17		TCTCTTATAC		TCTCTTATACTACCGAG
Cbrig.WS247		Cbrig.WS247_3:8941324		3		8941324		8941772		449		22		17		GTATAAGAGA		GTAAAAGAGACTTGGTA
Cbrig.WS247		Cbrig.WS247_3:9489365		3		9489365		9491132		1768		18		13		CCGTCAGGTT		CCGTCAGGTCTGA
Cbrig.WS247		Cbrig.WS247_3:9717245		3		9717245		9717870		626		28		16		TCTGAGATTC		TCTGAAATTCTGAGAT
Cbrig.WS247		Cbrig.WS247_3:9924256		3		9924256		9925994		1739		40		16		ATTCTGAGAT		ATTCTGAAATTCTGAA
Cbrig.WS247		Cbrig.WS247_3:9939415		3		9939415		9939633		219		13		16		GAATCTCAGA		GATTCTCAGAATCTCA
Cbrig.WS247		Cbrig.WS247_3:9999442		3		9999442		10000027		586		34		16		ATTCTGAGAT		ATTCTGAGATTCTGAG
Cbrig.WS247		Cbrig.WS247_3:10008494		3		10008494		10008876		383		11		14		TTCCTTATTC		TTCCTTATTCCTTA
Cbrig.WS247		Cbrig.WS247_3:10039200		3		10039200		10039498		299		18		16		ATTCTGAGAT		ATTCTGAAATTCTGAG
Cbrig.WS247		Cbrig.WS247_3:10064263		3		10064263		10064573		311		20		15		GACATTTCGC		GACATTTCGCAGCCG
Cbrig.WS247		Cbrig.WS247_3:10065369		3		10065369		10065619		251		14		15		TGCGAAATGT		TGCGAAATGTCCGGC
Cbrig.WS247		Cbrig.WS247_3:10188282		3		10188282		10193023		4742		200		13		TCCGTGAGGT		TCCGTGAGGTCCG
Cbrig.WS247		Cbrig.WS247_3:10193120		3		10193120		10193442		323		23		13		AACCTGACGG		AACCTGACGGTCG
Cbrig.WS247		Cbrig.WS247_3:10214791		3		10214791		10215839		1049		14		16		ATTTCTGAAT		ATTTCTGAATTTCTGA
Cbrig.WS247		Cbrig.WS247_3:10217343		3		10217343		10217957		615		23		16		ATTCTGAAAT		ATTCTGAAATTCTGAA
Cbrig.WS247		Cbrig.WS247_3:10241156		3		10241156		10241551		396		20		16		AATCTCAGAA		AATCTCAGAATCTCAG
Cbrig.WS247		Cbrig.WS247_3:10253209		3		10253209		10254013		805		11		14		GGAATAAGGA		GGAAGAAGGAATAA
Cbrig.WS247		Cbrig.WS247_3:10309019		3		10309019		10309362		344		16		15		CCTCCTCCGC		CATCCTCCGCTGGAT
Cbrig.WS247		Cbrig.WS247_3:10373096		3		10373096		10373613		518		16		21		AAAAATTAGG		AAAAATTAGGTCGTAACCTAG
Cbrig.WS247		Cbrig.WS247_3:10541024		3		10541024		10541736		713		42		15		CAGGTCACCC		CAGGTCACCCAGATT
Cbrig.WS247		Cbrig.WS247_3:10604025		3		10604025		10604669		645		37		16		AAATTCTGAA		AAATTCTGAAATTCTG
Cbrig.WS247		Cbrig.WS247_3:10648505		3		10648505		10649018		514		17		16		CAGAATTTCA		CAGAAATTCAAAACAT
Cbrig.WS247		Cbrig.WS247_3:10720498		3		10720498		10721783		1286		36		21		GAGCTGGTGG		GAGATGGTGGAGATGGAACCA
Cbrig.WS247		Cbrig.WS247_3:10917222		3		10917222		10918509		1288		15		22		CTAGAAAAAA		CTAGAAAAAATCAGTTCACGAC
Cbrig.WS247		Cbrig.WS247_3:10981128		3		10981128		10982138		1011		40		21		TGGAATCGGA		TGGAATCGGAGATGGTCAGGG
Cbrig.WS247		Cbrig.WS247_3:11167355		3		11167355		11167822		468		25		16		TCAGAAATTC		TCAGAAATTCAGAAAT
Cbrig.WS247		Cbrig.WS247_3:11309085		3		11309085		11311082		1998		28		16		TTCTGAATTT		TTCCGAATTTCTGAAT
Cbrig.WS247		Cbrig.WS247_3:11310637		3		11310637		11312866		2230		31		16		AATTTCTGAA		AATTTCTGAATTTCCG
Cbrig.WS247		Cbrig.WS247_3:11312888		3		11312888		11313082		195		11		16		AGATTCTGAG		AGATTCTGAGGTTCTG
Cbrig.WS247		Cbrig.WS247_3:11317790		3		11317790		11318213		424		10		26		CCTAGATTTC		CTTAGATTTCTATTTTCGGGTCATGA
Cbrig.WS247		Cbrig.WS247_3:11318820		3		11318820		11322052		3233		34		16		TCTGAATTTC		TCTGAATTTCTAAGTT
Cbrig.WS247		Cbrig.WS247_3:11322568		3		11322568		11322994		427		26		16		TCTTAGATTC		TCTTAGATTCTTAGAT
Cbrig.WS247		Cbrig.WS247_3:11348849		3		11348849		11349299		451		28		16		TTCGATTCTT		TTCGATTCTTCGATTC
Cbrig.WS247		Cbrig.WS247_3:11393843		3		11393843		11394636		794		11		26		ATTTCAATTT		ATTTCAATTTTTAGGTCATGATCTAG
Cbrig.WS247		Cbrig.WS247_3:11486307		3		11486307		11486580		274		17		16		TCTGAATTTC		TCTGAATTTCTAAATT
Cbrig.WS247		Cbrig.WS247_3:11503286		3		11503286		11505602		2317		22		16		ATTTCAGAAT		ATTTCAGAATTTCAGA
Cbrig.WS247		Cbrig.WS247_3:11510304		3		11510304		11511482		1179		27		16		TTTCTGAATT		TTTCTGAATTTCTGAA
Cbrig.WS247		Cbrig.WS247_3:11515982		3		11515982		11518949		2968		11		16		GAAATTCAGA		GAAATTCAGAAAATCA
Cbrig.WS247		Cbrig.WS247_3:11515983		3		11515983		11521488		5506		38		16		AAATTCAGAA		AAATTCAGAAAATCAG
Cbrig.WS247		Cbrig.WS247_3:11542873		3		11542873		11543285		413		12		29		GATCCAGGTC		GATCCAGGTCACCCGGTCAAGGTCACCCG
Cbrig.WS247		Cbrig.WS247_3:11579843		3		11579843		11580085		243		15		16		GAATTTCTGA		GAATTTCTGAATTTCT
Cbrig.WS247		Cbrig.WS247_3:11596492		3		11596492		11597389		898		51		16		TGAATTTCTG		TGAATTTCTGAACTTC
Cbrig.WS247		Cbrig.WS247_3:11613986		3		11613986		11615596		1611		97		16		ATCTAAGAAT		ATCTAAGAATCTAAGA
Cbrig.WS247		Cbrig.WS247_3:11628540		3		11628540		11629316		777		32		16		AATTCTGAAA		AATTCTTAAACACTGA
Cbrig.WS247		Cbrig.WS247_3:11631595		3		11631595		11632253		659		39		16		AAATTCAGAA		AAATTCAGAAATTCAG
Cbrig.WS247		Cbrig.WS247_3:11762663		3		11762663		11763116		454		15		21		TGACTGAAAA		TGACTGAAAATGGGCTACAAA
Cbrig.WS247		Cbrig.WS247_3:11769434		3		11769434		11769887		454		15		21		TGACTGAAAA		TGACTGAAAATGGGCTACAAA
Cbrig.WS247		Cbrig.WS247_3:11775132		3		11775132		11775875		744		15		16		ATTCTTAGAT		ATTCTTAGATTCTTAG
Cbrig.WS247		Cbrig.WS247_3:11779410		3		11779410		11779861		452		14		26		TGACCTAGAT		TGACCTAGATTTGAATATTTAGGTCA
Cbrig.WS247		Cbrig.WS247_3:11792087		3		11792087		11793265		1179		32		16		ATTCTGAGAT		ATTCTGAGATTCTGAG
Cbrig.WS247		Cbrig.WS247_3:11800390		3		11800390		11803591		3202		43		16		CAGAATCTCA		CAAAATCTCAAGATCT
Cbrig.WS247		Cbrig.WS247_3:11811302		3		11811302		11811600		299		17		16		AAATTCAGAA		AAATTCAGAAATTCAG
Cbrig.WS247		Cbrig.WS247_3:11823366		3		11823366		11824443		1078		42		21		ACCAGCTCCG		ACCAGCTCCGAATCCACCTCT
Cbrig.WS247		Cbrig.WS247_3:11825515		3		11825515		11825756		242		11		16		TCAGAAATTC		TCAGAAATTCAGAAAT
Cbrig.WS247		Cbrig.WS247_3:11849679		3		11849679		11852562		2884		65		16		ATTCAGAAAT		ATTCATAAATTCAGAA
Cbrig.WS247		Cbrig.WS247_3:11856265		3		11856265		11856555		291		18		16		AAGAATCTAA		AAGAATCTAAGAATCT
Cbrig.WS247		Cbrig.WS247_3:11871715		3		11871715		11871893		179		10		16		TGAATTTCTG		TGAATTTCTGAATTTC
Cbrig.WS247		Cbrig.WS247_3:11961090		3		11961090		11963052		1963		18		21		AAATCATGAA		AAATCATGAAAAATCACCTGA
Cbrig.WS247		Cbrig.WS247_3:11978359		3		11978359		11978745		387		23		16		AAATTCAGAA		AAATTCAGAAATTCAG
Cbrig.WS247		Cbrig.WS247_3:11991930		3		11991930		11993116		1187		45		16		GAATTTCTGA		GAATTTTTGAATTTCT
Cbrig.WS247		Cbrig.WS247_3:12015159		3		12015159		12015509		351		16		20		TTTCTAGGCC		TTTCTAGGCCATCAGTGAGG
Cbrig.WS247		Cbrig.WS247_3:12040284		3		12040284		12040614		331		20		16		TCTGAATTTC		TCTGAATTTCTGAATT
Cbrig.WS247		Cbrig.WS247_3:12057290		3		12057290		12059848		2559		127		16		AATTTCTGAA		AATTTCTGAATTTCTG
Cbrig.WS247		Cbrig.WS247_3:12061165		3		12061165		12064589		3425		206		16		TCAGAAATTC		TCAGAAACTCGGAAAT
Cbrig.WS247		Cbrig.WS247_3:12080798		3		12080798		12081251		454		17		26		CCTAGATTTC		CCTAGATTTCAGTTTCTGGGTCATGA
Cbrig.WS247		Cbrig.WS247_3:12081959		3		12081959		12083259		1301		54		16		TTCTGAATTT		TTCTGAATTTCTAAAT
Cbrig.WS247		Cbrig.WS247_3:12083936		3		12083936		12084175		240		12		16		AATTCAGAAA		AATTCAGAAATTCAGA
Cbrig.WS247		Cbrig.WS247_3:12087944		3		12087944		12088610		667		41		16		TCCTGGATTC		TCCTGGATTCATGGAT
Cbrig.WS247		Cbrig.WS247_3:12138225		3		12138225		12138915		691		41		16		GAAATTCAGA		GATATTCAGAAATTCG
Cbrig.WS247		Cbrig.WS247_3:12214118		3		12214118		12214650		533		31		16		AATTCAGAAA		AATTCAGAAATTCAGA
Cbrig.WS247		Cbrig.WS247_3:12233284		3		12233284		12233478		195		12		16		TTCAGAAATT		TTCAGAAATTCAGAAA
Cbrig.WS247		Cbrig.WS247_3:12242469		3		12242469		12242679		211		12		16		TTTCTGAATT		TTTCTGAATTTCTGAA
Cbrig.WS247		Cbrig.WS247_3:12307856		3		12307856		12310086		2231		23		16		TTTTTGAATT		TTTTTGAATTTTTGAA
Cbrig.WS247		Cbrig.WS247_3:12314430		3		12314430		12314652		223		11		27		CCGAGGATCC		CCGAGGATCCCATGGATCTCAAGGATC
Cbrig.WS247		Cbrig.WS247_3:12339975		3		12339975		12342076		2102		18		16		AAAATTCAAA		AAAATTCAAAAATTCA
Cbrig.WS247		Cbrig.WS247_3:12357934		3		12357934		12358325		392		14		21		GGAATCGGAG		GGAATCGGAGCTGGTGGAGGT
Cbrig.WS247		Cbrig.WS247_3:12385020		3		12385020		12386779		1760		16		22		CCTAGATTTT		CCTAGATTTTTCCAGGTCATGA
Cbrig.WS247		Cbrig.WS247_3:12404049		3		12404049		12404387		339		21		16		TTCTGAATTT		TTCTGAATTTCTGAAT
Cbrig.WS247		Cbrig.WS247_3:12476708		3		12476708		12477414		707		19		16		AATTCAAAAA		AATTCAAAAATTCGCA
Cbrig.WS247		Cbrig.WS247_3:12518285		3		12518285		12518907		623		25		21		AGGTGGAATC		AGGTGGAATCGGGGATGGTCT
Cbrig.WS247		Cbrig.WS247_3:12538785		3		12538785		12542247		3463		23		16		AAAATTCAAA		AAAATTCAAAAATTCA
Cbrig.WS247		Cbrig.WS247_3:12551048		3		12551048		12553407		2360		31		16		AAAATTCAAA		AAAATTCAAAAATTCA
Cbrig.WS247		Cbrig.WS247_3:12607141		3		12607141		12607545		405		13		32		AGCCATTTTT		AGCCATTTTTGACCTATTTTAAGCCAATTTGC
Cbrig.WS247		Cbrig.WS247_3:12617199		3		12617199		12618923		1725		42		22		GGTACCATTT		GGTATCATTTTCAATAAATTAT
Cbrig.WS247		Cbrig.WS247_3:12619910		3		12619910		12623595		3686		121		16		CATTTCGCAA		CATTTCGCAACTATGA
Cbrig.WS247		Cbrig.WS247_3:12643154		3		12643154		12645241		2088		21		16		AATTTTTGAA		AATTTTTGAATTATTG
Cbrig.WS247		Cbrig.WS247_3:12715851		3		12715851		12716860		1010		11		16		AATTCAAAAA		ATTTCAAAAATTCAAA
Cbrig.WS247		Cbrig.WS247_3:12821855		3		12821855		12823350		1496		11		16		AATTTTAGAA		AATTTTAGAATTATAG
Cbrig.WS247		Cbrig.WS247_3:12838670		3		12838670		12838921		252		15		16		TTTTTGAATT		TTTTTGAATTTTTGAA
Cbrig.WS247		Cbrig.WS247_3:12999756		3		12999756		13000327		572		20		21		ATTTTCAGCC		ATTTTCAGCCGATTTAGGCCT
Cbrig.WS247		Cbrig.WS247_3:13260388		3		13260388		13262419		2032		63		16		TTTCTGAATT		TTTCTGAATTTCTGAA
Cbrig.WS247		Cbrig.WS247_3:13284500		3		13284500		13290250		5751		185		16		AATTCAGAAA		ATTTCAGAAATTGAGA
Cbrig.WS247		Cbrig.WS247_3:13290175		3		13290175		13291227		1053		23		16		GAATTTCAGA		GAATTTCAGAATTCCA
Cbrig.WS247		Cbrig.WS247_3:13291983		3		13291983		13292337		355		21		16		AGATTCTTAG		AGATTCTTAGATTCTT
Cbrig.WS247		Cbrig.WS247_3:13304066		3		13304066		13304988		923		56		16		ATTTCTGAAT		ATTTCTGAATTTCTGA
Cbrig.WS247		Cbrig.WS247_3:13314339		3		13314339		13314517		179		11		16		AATTTTAGAA		AATTTTAGAATTTTAG
Cbrig.WS247		Cbrig.WS247_3:13329347		3		13329347		13329634		288		16		16		TTCAGAAATT		TTCAGAAATTCGGAAA
Cbrig.WS247		Cbrig.WS247_3:13332933		3		13332933		13333280		348		21		16		TTTAGAATTT		TTTAGAATTTTAGAAT
Cbrig.WS247		Cbrig.WS247_3:13333294		3		13333294		13338493		5200		136		16		TTCAGAAATT		TTCGGAAATTCAGAAA
Cbrig.WS247		Cbrig.WS247_3:13333291		3		13333291		13340378		7088		148		16		AAATTCAGAA		AAATTCGGAAATTCAG
Cbrig.WS247		Cbrig.WS247_3:13349508		3		13349508		13349678		171		10		16		ATTCTAAAAT		ATTCTAAAATTCTAAA
Cbrig.WS247		Cbrig.WS247_3:13351065		3		13351065		13351339		275		16		16		ATTCAGAAAT		ATTCAGAAATTCAGAA
Cbrig.WS247		Cbrig.WS247_3:13354838		3		13354838		13355424		587		36		16		AAGAATCTAA		AAGAATCTAAGAATCT
Cbrig.WS247		Cbrig.WS247_3:13384643		3		13384643		13384902		260		16		16		AAGAATCTAA		AAGAATCTAAGAATCT
Cbrig.WS247		Cbrig.WS247_3:13427059		3		13427059		13427404		346		17		16		GAATTTCTGA		GAATTTCCGAATTTCT
Cbrig.WS247		Cbrig.WS247_3:13430428		3		13430428		13430990		563		35		16		AATCTAAGAA		AATCTAAGAATCTAAG
Cbrig.WS247		Cbrig.WS247_3:13431735		3		13431735		13433967		2233		14		16		TTTCAGAATT		TTTCCGAATTTCAGAA
Cbrig.WS247		Cbrig.WS247_3:13501750		3		13501750		13501991		242		16		14		TTATACCTTA		TTATACCTTATACC
Cbrig.WS247		Cbrig.WS247_3:13512884		3		13512884		13513457		574		36		16		TCTAAGAATC		TCTAAGAATCTAAGAA
Cbrig.WS247		Cbrig.WS247_3:13544099		3		13544099		13544285		187		10		16		AAATTCTAAA		AAACTCTAAATTTCTG
Cbrig.WS247		Cbrig.WS247_3:13545963		3		13545963		13546381		419		26		16		AATCTAAGAA		AACCTAAGAATCTAAG
Cbrig.WS247		Cbrig.WS247_3:13557559		3		13557559		13557737		179		12		14		TATAATATAT		TATAATATATAATA
Cbrig.WS247		Cbrig.WS247_3:13587359		3		13587359		13587672		314		12		22		ACCTAGAAAA		ACCTAGAAAAAATTAGGTCGTG
Cbrig.WS247		Cbrig.WS247_3:13593915		3		13593915		13595285		1371		60		16		ATCTAAGAAT		ATCTAAGAATCTAAGA
Cbrig.WS247		Cbrig.WS247_3:13612204		3		13612204		13612423		220		13		16		AAATTCTAAA		AAATTCAAAAATTCAA
Cbrig.WS247		Cbrig.WS247_3:13634857		3		13634857		13636206		1350		43		16		TAGATTCTTA		TAGATTCTTAGATTCT
Cbrig.WS247		Cbrig.WS247_3:13645726		3		13645726		13646363		638		33		16		TGAAATTCTG		TGAAATTCTGAAATTC
Cbrig.WS247		Cbrig.WS247_3:13651844		3		13651844		13652718		875		54		16		TCTAAGAATC		TCTAAGAATCTAAGAA
Cbrig.WS247		Cbrig.WS247_3:13653622		3		13653622		13655025		1404		46		16		GAAATTCTGA		GAAATTCTGAGATTCT
Cbrig.WS247		Cbrig.WS247_3:13662317		3		13662317		13665099		2783		25		16		TTCTGAAATT		TTCTGAAATTCTGAGT
Cbrig.WS247		Cbrig.WS247_3:13714663		3		13714663		13716010		1348		19		48		TTTCTAGGCC		TTTCTAGGCCATCGGGCAAAATAACATGTGGTGGCCTAGAAATCCAAG
Cbrig.WS247		Cbrig.WS247_3:13742378		3		13742378		13743190		813		28		21		GGCTTAAAAT		GACTTAAAATCAGTCGAAATC
Cbrig.WS247		Cbrig.WS247_3:13751134		3		13751134		13751408		275		17		16		AGAATCTAAG		AGAATCTAAGAATCTA
Cbrig.WS247		Cbrig.WS247_3:13754733		3		13754733		13755103		371		13		16		AATTTCAGAA		AATTTCAGAAATTCAG
Cbrig.WS247		Cbrig.WS247_3:13802024		3		13802024		13803425		1402		87		16		TTCCAGGATT		TTCAAGGATTCCAGGA
Cbrig.WS247		Cbrig.WS247_3:13835886		3		13835886		13836288		403		25		16		AGATTCTTAG		AGATTCTTAGATTCTT
Cbrig.WS247		Cbrig.WS247_3:13873409		3		13873409		13873687		279		11		16		GACCCATAGA		GACCCATAGACCCATA
Cbrig.WS247		Cbrig.WS247_3:13911255		3		13911255		13911827		573		14		42		GCTTAAAATG		GCTTAAAATGACCAATTTTGGATCTAATTTTGCTCATTTTTG
Cbrig.WS247		Cbrig.WS247_3:13914663		3		13914663		13916951		2289		22		22		TTTTTCTAGG		TTTTTCTAGGTCGTGACCTAGA
Cbrig.WS247		Cbrig.WS247_3:13942331		3		13942331		13942640		310		18		16		CGGTTTCGAA		CGGTTTCGAAATGACT
Cbrig.WS247		Cbrig.WS247_3:13945633		3		13945633		13947391		1759		26		21		CCATTTTTCA		CCATTTTTCATTCATTTTAGG
Cbrig.WS247		Cbrig.WS247_3:14030634		3		14030634		14031012		379		19		16		AGAACTGCGA		AGAACTACGACATTTT
Cbrig.WS247		Cbrig.WS247_3:14036835		3		14036835		14038522		1688		22		16		TCAGAATCTC		TCAGAATCTCAGAATC
Cbrig.WS247		Cbrig.WS247_3:14070229		3		14070229		14070659		431		16		21		TGGCCTAGAA		TGGCCTAGAAAATAGGACTAG
Cbrig.WS247		Cbrig.WS247_3:14144244		3		14144244		14144914		671		24		23		TTTTTCTAGG		TTTTTCTAGGTCGTGACCTAGTA
Cbrig.WS247		Cbrig.WS247_3:14162295		3		14162295		14162540		246		11		16		TGAGATTCTG		TGAGATTCTGAGATTC
Cbrig.WS247		Cbrig.WS247_3:14348667		3		14348667		14349554		888		18		16		AATTTCAGAA		AATTTCAGAATTTCAG
Cbrig.WS247		Cbrig.WS247_3:14436127		3		14436127		14439218		3092		72		63		GAGACTCCAG		GAGACTCCAGAGACTCCAGAAACATCAGAGACCACCTTGACTCCTCCAACTGGAACTACAGCC
Cbrig.WS247		Cbrig.WS247_3:14458827		3		14458827		14459871		1045		42		22		TTTTCTAGGT		TTTTCTAGGTCATGACCCATTG
Cbrig.WS247		Cbrig.WS247_3:14521709		3		14521709		14522261		553		35		12		AAGCCTAAGC		AAGCCTAAGCCT
Cbrig.WS247		Cbrig.WS247_3:14524266		3		14524266		14524456		191		10		18		AACGGCCAAA		AACGGCCAAATTTTCGAT
Cbrig.WS247		Cbrig.WS247_4:43687		4		43687		44017		331		20		16		ATTCAGAAAT		ATTCAGAAATTCAGAA
Cbrig.WS247		Cbrig.WS247_4:50006		4		50006		50200		195		12		16		AGAAATTCAG		AGAAACTCAGAAATTC
Cbrig.WS247		Cbrig.WS247_4:50781		4		50781		51319		539		33		16		TTCTGAATTT		TTCTGAATTTCCGAAT
Cbrig.WS247		Cbrig.WS247_4:50006		4		50006		52556		2551		31		16		AGAAATTCAG		AGAAACTCAGAAATTC
Cbrig.WS247		Cbrig.WS247_4:50205		4		50205		52691		2487		12		16		CTAAAATTCT		CTAAAATTTTAAAATT
Cbrig.WS247		Cbrig.WS247_5:27699		5		27699		28689		991		25		16		AAATTCTGAA		AGATTCTGAAATTCTG
Cbrig.WS247		Cbrig.WS247_5:41235		5		41235		42071		837		18		16		TCAGAAATTC		TCAGAAATTCAGAAAT
Cbrig.WS247		Cbrig.WS247_6:51763		6		51763		52229		467		16		21		CTACAAACTA		CTACAAACTACAACGCCTAGG
Cbrig.WS247		Cbrig.WS247_6:343147		6		343147		346065		2919		117		22		GGTCATGACC		GGTCATGACCCAATTTTTTCTA
Cbrig.WS247		Cbrig.WS247_6:512433		6		512433		512712		280		22		11		TCTTATGGTA		TCTTATGGTAA
Cbrig.WS247		Cbrig.WS247_6:526535		6		526535		528717		2183		97		22		TTTTTCTAGG		TTTTTCTAGGTCCTGACCTCGA
Cbrig.WS247		Cbrig.WS247_6:567316		6		567316		567504		189		10		16		TTGGATTCTT		TTGAATTCTTGGATTC
Cbrig.WS247		Cbrig.WS247_6:621824		6		621824		622133		310		11		16		AATTCTGAAA		AATTTTGAAAGTCGAA
Cbrig.WS247		Cbrig.WS247_6:621824		6		621824		623849		2026		52		16		AATTCTGAAA		AATTTTGAAAGTCGAA
Cbrig.WS247		Cbrig.WS247_6:626513		6		626513		627177		665		18		16		TTCAGAATTT		TTCAGAATTTCAGGAT
Cbrig.WS247		Cbrig.WS247_6:627683		6		627683		627837		155		11		12		CATCTTCATC		CATCTTCACATT
Cbrig.WS247		Cbrig.WS247_6:658972		6		658972		661366		2395		32		17		AATTCTGAAA		AATTCTGAAATTTCGTA
Cbrig.WS247		Cbrig.WS247_6:710259		6		710259		710523		265		13		21		AAAAAATCTA		AAAAAATCTAGGTCACGAGCT
Cbrig.WS247		Cbrig.WS247_6:728566		6		728566		729193		628		28		21		CTAGATTTTT		CTAGATTTTTTAGCTCGTGAC
Cbrig.WS247		Cbrig.WS247_6:749022		6		749022		751303		2282		41		16		GAAATTCAGA		GAAATTCAGAAATTCA
Cbrig.WS247		Cbrig.WS247_6:838874		6		838874		839045		172		12		14		GGGTCCTGGG		GGGTCCTGGGTCCT
Cbrig.WS247		Cbrig.WS247_6:906919		6		906919		907323		405		14		22		TGACCTAGAA		TGACCTAGAAAAAATTAGATAA
Cbrig.WS247		Cbrig.WS247_6:926695		6		926695		928411		1717		14		16		AAATCTGAAA		AAATCTGAAAATTCGG
Cbrig.WS247		Cbrig.WS247_6:1084830		6		1084830		1085995		1166		34		16		AGTTGCGAAA		ATTTGCGAAATGTCAT
Cbrig.WS247		Cbrig.WS247_6:1098664		6		1098664		1101953		3290		35		16		TTTCGCAACT		TTTGCAACTAGGAAAA
Cbrig.WS247		Cbrig.WS247_6:1102537		6		1102537		1103012		476		25		16		TTGCGAAATG		TTGCGTAATGTCATAG
Cbrig.WS247		Cbrig.WS247_6:1148893		6		1148893		1149741		849		20		22		GTCATGACCT		GTCATGACCTAGAAAAATATTG
Cbrig.WS247		Cbrig.WS247_6:1193092		6		1193092		1193543		452		23		14		GCTCCAGAGC		GCTCCAGAGCTCCA
Cbrig.WS247		Cbrig.WS247_6:1202994		6		1202994		1203242		249		16		14		CTGGAGCCCG		CTGGAGCCCGAGTC
Cbrig.WS247		Cbrig.WS247_6:1280699		6		1280699		1282549		1851		97		16		GTTGCGAAAT		GTTGCGAAATTTCACA
Cbrig.WS247		Cbrig.WS247_6:1309213		6		1309213		1309575		363		22		16		ATCTCAGAAT		ATCTTAGAATCTCAGA
Cbrig.WS247		Cbrig.WS247_6:1403231		6		1403231		1403937		707		26		15		GGTTACTGTA		GGTTACTGTAGTTAT
Cbrig.WS247		Cbrig.WS247_6:1453465		6		1453465		1453836		372		10		19		GTTTTAGAAC		GTTTTAGAACTTTTTGGAC
Cbrig.WS247		Cbrig.WS247_6:1457213		6		1457213		1458537		1325		25		19		GACGTTTTAG		GACGTTTTAGAGCTTTCGA
Cbrig.WS247		Cbrig.WS247_6:1483935		6		1483935		1484295		361		15		14		ACCGCGGACC		ACCGCAGACCTAAG
Cbrig.WS247		Cbrig.WS247_6:1574256		6		1574256		1574628		373		21		16		TTTAGAACCG		TTTAGAACAGCGACGT
Cbrig.WS247		Cbrig.WS247_6:1614647		6		1614647		1614804		158		11		14		GTCCTGGGTC		GTCCTGGGTCCTGG
Cbrig.WS247		Cbrig.WS247_6:1735272		6		1735272		1735592		321		16		10		GAAAATTCCA		GAAAATTCCA
Cbrig.WS247		Cbrig.WS247_6:1753711		6		1753711		1754121		411		20		16		TGAAATTCTG		TGAAATTCTGAAATTC
Cbrig.WS247		Cbrig.WS247_6:1787209		6		1787209		1787730		522		21		22		GGTCATGACC		GGTCATGACCTAGTTTTTTCTG
Cbrig.WS247		Cbrig.WS247_6:1848235		6		1848235		1848406		172		12		14		GGTCCTGGGT		GGTCCTGGGTCCTG
Cbrig.WS247		Cbrig.WS247_6:1937360		6		1937360		1938234		875		16		46		TTTCTAGGCC		TTTCTAGGCCGTATGCTCTTCATGGCCTGGGAATCCCGTTTTTGGG
Cbrig.WS247		Cbrig.WS247_6:1939441		6		1939441		1939724		284		19		14		GGACCCAGGA		GGACCCATGACCCA
Cbrig.WS247		Cbrig.WS247_6:2022439		6		2022439		2022799		361		25		14		GACCCAGGAC		GACCCAGGACCCAG
Cbrig.WS247		Cbrig.WS247_6:2042323		6		2042323		2042631		309		17		16		TCTGAGATTC		TCTGAGAATCTGAGAT
Cbrig.WS247		Cbrig.WS247_6:2162727		6		2162727		2165307		2581		44		16		GAGATTCTGA		GAGATTCTGAGATTCT
Cbrig.WS247		Cbrig.WS247_6:2174458		6		2174458		2175068		611		39		15		CTGGGAGCTG		CTGGGAGCTGAATCT
Cbrig.WS247		Cbrig.WS247_6:2184813		6		2184813		2185307		495		30		11		GACCAGCGGC		GACCAGCGGCT
Cbrig.WS247		Cbrig.WS247_6:2189895		6		2189895		2190045		151		10		14		AGGACCCAGG		AGGACCCAGGACCC
Cbrig.WS247		Cbrig.WS247_6:2195670		6		2195670		2196298		629		20		11		GCGGCTGACC		GCGCCTGACCT
Cbrig.WS247		Cbrig.WS247_6:2241488		6		2241488		2241689		202		10		19		TAAGGACCAG		TAAGGACCAGAATTTTTTT
Cbrig.WS247		Cbrig.WS247_6:2360012		6		2360012		2361674		1663		103		16		AGAATCTCAG		AGAATCTCAGAATCTC
Cbrig.WS247		Cbrig.WS247_6:2451071		6		2451071		2451474		404		17		22		TTTTTCTAGG		TTTTTCTAGGGCACGACCCAAT
Cbrig.WS247		Cbrig.WS247_6:2573923		6		2573923		2574271		349		12		21		AAGGTACCAT		AAGGTACCATTGTATCATTGA
Cbrig.WS247		Cbrig.WS247_6:2575022		6		2575022		2575720		699		31		16		AGAACCGCGA		AGAACCGCGACGTTTT
Cbrig.WS247		Cbrig.WS247_6:2596928		6		2596928		2597336		409		26		14		CTTGGGCCTT		TTGGGCCTTTGGGC
Cbrig.WS247		Cbrig.WS247_6:2724291		6		2724291		2724456		166		11		14		CCCAGGACCC		CCCAGGACCCAGGA
Cbrig.WS247		Cbrig.WS247_6:3001535		6		3001535		3002743		1209		39		21		AAAAATGAGC		AAAAATGAGCCGAAAATGATA
Cbrig.WS247		Cbrig.WS247_6:3385166		6		3385166		3385562		397		16		16		TGAGATTCTG		TGAGATTCTGAGATTC
Cbrig.WS247		Cbrig.WS247_6:3430696		6		3430696		3430860		165		11		14		CTCGGGGCTC		CTCGGGGCTCGGGG
Cbrig.WS247		Cbrig.WS247_6:3514118		6		3514118		3517122		3005		98		21		GATTCCACCT		GATTCCACCTCCACCAGCTCA
Cbrig.WS247		Cbrig.WS247_6:3526305		6		3526305		3527020		716		18		16		AGTTCTAAAA		AGTTCTAAAACGTCGC
Cbrig.WS247		Cbrig.WS247_6:3637843		6		3637843		3638412		570		10		14		GGAATAAGGA		GGAATAAGGAATAA
Cbrig.WS247		Cbrig.WS247_6:3888670		6		3888670		3889064		395		11		14		AATCCGGAAT		AATCCGGAATACGG
Cbrig.WS247		Cbrig.WS247_6:3973387		6		3973387		3974791		1405		14		11		TTACCGGTAA		TTACCGGTAAT
Cbrig.WS247		Cbrig.WS247_6:3987627		6		3987627		3988747		1121		39		29		GAATCGGAGA		GAATCGGAGAATCGGAGCTGGTGAAGGTG
Cbrig.WS247		Cbrig.WS247_6:4013897		6		4013897		4014231		335		10		16		AATCTCAGAA		AATCTCAGAATCTCAG
Cbrig.WS247		Cbrig.WS247_6:4147375		6		4147375		4147909		535		23		21		CTGGTGGAGG		CTGGTCGAGGCGGAATCGGAT
Cbrig.WS247		Cbrig.WS247_6:4411049		6		4411049		4413376		2328		19		21		TCCAAAATTC		TCCAGAATTCAGTAAAAATTG
Cbrig.WS247		Cbrig.WS247_6:4557798		6		4557798		4557963		166		10		15		TTCAGAAACC		TTCAGAAACCGACAG
Cbrig.WS247		Cbrig.WS247_6:4648729		6		4648729		4649187		459		27		14		CAAGGCCCAA		CAAAGCCCAAGGCC
Cbrig.WS247		Cbrig.WS247_6:4712456		6		4712456		4712697		242		17		14		CAAGGCCCAA		CAAGGCCCAAGGCC
Cbrig.WS247		Cbrig.WS247_6:4878244		6		4878244		4880434		2191		72		21		GATTCCACCT		GATTCCACCTGCGCCAGTTGC
Cbrig.WS247		Cbrig.WS247_6:4902977		6		4902977		4904816		1840		81		21		AGGTGGAATC		AGGTGAAATCATAGCTGGTGG
Cbrig.WS247		Cbrig.WS247_6:4917851		6		4917851		4918407		557		26		21		AGGTGGAATC		AGGTGGAATCGAAGCTGGTGA
Cbrig.WS247		Cbrig.WS247_6:4997129		6		4997129		4997439		311		15		20		GAAAATTCCA		GAAAATTCCAGAACATTCTA
Cbrig.WS247		Cbrig.WS247_6:5006370		6		5006370		5006853		484		20		15		AGGTCACCCG		AGGTCACCCGGTTAG
Cbrig.WS247		Cbrig.WS247_6:5027188		6		5027188		5027872		685		10		19		CAGAATTTTT		CAGAATTTTTTTTAAGGGC
Cbrig.WS247		Cbrig.WS247_6:5118637		6		5118637		5119065		429		21		20		TCTGGAATTT		TCTGGAATTTTCGAGAATTT
Cbrig.WS247		Cbrig.WS247_6:5269946		6		5269946		5270495		550		28		15		GATCCGGGTG		GATCCGGGTGGCCTG
Cbrig.WS247		Cbrig.WS247_6:5479755		6		5479755		5480110		356		13		15		CGGATCCAGG		CGGATCCAGGTCACC
Cbrig.WS247		Cbrig.WS247_6:5622324		6		5622324		5622545		222		10		15		TGGTGGCCTG		TGGTGGCCTGGGCCT
Cbrig.WS247		Cbrig.WS247_6:5639999		6		5639999		5640416		418		12		14		TTCCTTATTC		TTCCTTATTCCTTA
Cbrig.WS247		Cbrig.WS247_6:6322038		6		6322038		6322537		500		23		15		GGGTGACCTG		GGGTGACCTGGATCC
Cbrig.WS247		Cbrig.WS247_6:7652584		6		7652584		7652814		231		12		20		GTTCCGTGAT		GTTCCGTGATTTTATTTTTC
Cbrig.WS247		Cbrig.WS247_6:8236417		6		8236417		8237020		604		13		12		TGGTGGTGGA		TGGTGGTGGAGG
Cbrig.WS247		Cbrig.WS247_6:8314814		6		8314814		8316176		1363		48		22		AATTGGGTCA		AATTTGGTCATAACCTAGAAAA
Cbrig.WS247		Cbrig.WS247_6:8595565		6		8595565		8596081		517		38		11		AGGAGCAGGG		AGGAGCAGGGC
Cbrig.WS247		Cbrig.WS247_6:9649458		6		9649458		9649748		291		20		14		ATTCTGGATT		ATTCTGGATTCTGG
Cbrig.WS247		Cbrig.WS247_6:9884529		6		9884529		9884691		163		10		16		TTCTAAAATT		TTCTAAAATTCTAAAA
Cbrig.WS247		Cbrig.WS247_6:10412142		6		10412142		10414493		2352		10		200		AAATCTTTCA		AAATCTTTCAAAATCTAGGACCTACTCAAAAAGGAGAGGAAGATTCTTAAGATTTTCAAAGAATTCAGAAGACAGGTTCCAATCTTCAATACACTTTCGAACACAGCTAAACCTTTGACTGACCGAAATATCAGTCAGCCATAGCCGTCGGGGCTCGAAAGTGTAAAGGAAACCGGGAAATTGTCAAAAGAATACTAAGA
Cbrig.WS247		Cbrig.WS247_6:11002226		6		11002226		11004261		2036		15		46		TTACTGTAGT		TTACTGTAGTTTTCGGATTCATTTTCAAAAATTGAAAAAAAGAGGG
Cbrig.WS247		Cbrig.WS247_6:11157617		6		11157617		11157817		201		11		17		CTCTTTGACT		CTCTTTGACTACAAAGT
Cbrig.WS247		Cbrig.WS247_6:11546747		6		11546747		11547544		798		32		20		ATTCTAGAAA		ATTCTAGAAAATTCCAAGAC
Cbrig.WS247		Cbrig.WS247_6:11945633		6		11945633		11950261		4629		88		51		TTCTTCAGAT		TTCTTCAGATCCTCCGACTGGTGCTTGTGAAGATGCATCGGATGGATTTGG
Cbrig.WS247		Cbrig.WS247_6:11952828		6		11952828		11954920		2093		25		18		CAGATGGTTC		CAGATGGTTCCGGTTCAT
Cbrig.WS247		Cbrig.WS247_6:12272719		6		12272719		12272938		220		11		16		CTGAGATTCT		CTGAGATTCTGAAATT
Cbrig.WS247		Cbrig.WS247_6:12273790		6		12273790		12273992		203		12		16		TCAGAATCTC		TCAGAATCTCAGAATC
Cbrig.WS247		Cbrig.WS247_6:12448618		6		12448618		12449003		386		10		29		AAAATTAGGT		AAAATTAGGTCACGAAATAGAAATACGAG
Cbrig.WS247		Cbrig.WS247_6:12453576		6		12453576		12455741		2166		63		16		AAATTCAAAA		AAATTCAAAAATTCAA
Cbrig.WS247		Cbrig.WS247_6:12459331		6		12459331		12460519		1189		19		16		ATTTCAGAAT		ATTTCAGAGTTTTAGA
Cbrig.WS247		Cbrig.WS247_6:12469553		6		12469553		12471452		1900		28		16		AATTTTAGAA		AATTTTAGAATTTTAG
Cbrig.WS247		Cbrig.WS247_6:12649816		6		12649816		12650058		243		13		16		TGAAATTCTG		TGAAATTCTGAAATTC
Cbrig.WS247		Cbrig.WS247_6:12698940		6		12698940		12699330		391		11		14		CGGAATCCGG		CGGAATCCGGAATC
Cbrig.WS247		Cbrig.WS247_6:12836507		6		12836507		12837071		565		26		16		AATTCAGAAA		AATTCAGAAAATCAGA
Cbrig.WS247		Cbrig.WS247_6:12837746		6		12837746		12838700		955		58		16		CAGAATCTCA		CAGAATCTCAGAAATT
Cbrig.WS247		Cbrig.WS247_6:12865532		6		12865532		12865988		457		26		16		TTCTGAGATT		TTCTGAGATTCTGAGA
Cbrig.WS247		Cbrig.WS247_6:12872743		6		12872743		12872921		179		10		16		AGAATCTCAG		AGAATCTCAGAATCTC
Cbrig.WS247		Cbrig.WS247_6:12909257		6		12909257		12910877		1621		18		16		AAATTCAGAA		AAATTCAGAAATTCAG
Cbrig.WS247		Cbrig.WS247_6:12956383		6		12956383		12956696		314		13		16		GATCTAGGAT		GATCTAAGATCCTAAG
Cbrig.WS247		Cbrig.WS247_6:13007286		6		13007286		13007680		395		24		16		AAATTCAGAA		AAATTCAGAAATTCAG
Cbrig.WS247		Cbrig.WS247_6:13070797		6		13070797		13070959		163		10		16		AATTTCTGAA		AATTTCTGAATTTCTG
Cbrig.WS247		Cbrig.WS247_6:13095023		6		13095023		13095285		263		12		21		AAAAAATCTA		AAAAAATCTAGGTCACGATCT
Cbrig.WS247		Cbrig.WS247_6:13116216		6		13116216		13116753		538		27		15		CCGGGTGACC		CCGGGTGACCTAGAA
Cbrig.WS247		Cbrig.WS247_6:13145938		6		13145938		13146252		315		19		16		GAAATTCAGA		GAAATTCAGAAAATTA
Cbrig.WS247		Cbrig.WS247_6:13221547		6		13221547		13225860		4314		42		102		AATTGATCGT		AATTGATCGTCCTACTGAAGGTCTAGACTCAACCACCATCAACAGATCCACGTATCAAGGAGGCACTGGTGACAGATTCCAAGCTTCAAGACCAAAAGATGC
Cbrig.WS247		Cbrig.WS247_6:13395506		6		13395506		13396263		758		27		14		TGACTTCAGA		TGACTTCAGCTTCT
Cbrig.WS247		Cbrig.WS247_6:13408280		6		13408280		13409037		758		27		14		TGACTTCAGA		TGACTTCAGCTTCT
Cbrig.WS247		Cbrig.WS247_6:13493883		6		13493883		13494309		427		26		16		ATTTCTGAAT		ATATCTGAATTTCTGA
Cbrig.WS247		Cbrig.WS247_6:13495098		6		13495098		13498331		3234		55		21		CCAGCTCCGA		CCAGCTCCAATTCCACCTCCA
Cbrig.WS247		Cbrig.WS247_6:13524476		6		13524476		13524726		251		15		16		GAATTTCTGA		GAATTTCTGAATTTCT
Cbrig.WS247		Cbrig.WS247_6:13563074		6		13563074		13563452		379		22		15		AGTTCTAAAA		GTTCTAAAATGTCGC
Cbrig.WS247		Cbrig.WS247_6:13587878		6		13587878		13588752		875		53		16		TCTTAGAATC		TCTCAGAATCTCAGAA
Cbrig.WS247		Cbrig.WS247_6:13606177		6		13606177		13606601		425		10		18		GGGTCCCTGG		GGGTCTCTGGTGACCCGG
Cbrig.WS247		Cbrig.WS247_6:13743464		6		13743464		13743882		419		26		16		AAATTCAGAA		AAATTCAGAAATTCAG
Cbrig.WS247		Cbrig.WS247_6:13825363		6		13825363		13827580		2218		24		16		GAATTTCAGA		GAATTTCAGAATTTCA
Cbrig.WS247		Cbrig.WS247_6:13884204		6		13884204		13884411		208		13		15		TGCGAAATGT		TGCGAAATGTCTGGC
Cbrig.WS247		Cbrig.WS247_6:13905870		6		13905870		13906352		483		28		16		AAATTCAGAA		AAATTCAGAAATTCAG
Cbrig.WS247		Cbrig.WS247_6:13945068		6		13945068		13945582		515		18		14		TTCCTTATTC		TTCCTTATTCCTTA
Cbrig.WS247		Cbrig.WS247_6:13947503		6		13947503		13948169		667		38		16		ATTTCTGAAT		ATTTTTGAATTTTTGA
Cbrig.WS247		Cbrig.WS247_6:13950800		6		13950800		13951250		451		28		16		TTCTGAATTT		TTCTGAATTTCTGAAT
Cbrig.WS247		Cbrig.WS247_6:13997842		6		13997842		14000018		2177		23		21		AAAATCCATG		AAAATTCATGGAAAACGGTCT
Cbrig.WS247		Cbrig.WS247_6:14024057		6		14024057		14024373		317		19		16		GAGATTCTGA		GCGATTCTGAGATTCT
Cbrig.WS247		Cbrig.WS247_6:14082982		6		14082982		14085908		2927		105		16		ATTTCTGAAT		ATTTCTGAATTTCGGA
Cbrig.WS247		Cbrig.WS247_6:14128136		6		14128136		14128693		558		34		16		TGAATTTCTG		TGAATTTCTGAATTTC
Cbrig.WS247		Cbrig.WS247_6:14128798		6		14128798		14128984		187		11		16		TCAGAAATTC		TCAAAAATTCAAAAAT
Cbrig.WS247		Cbrig.WS247_6:14150283		6		14150283		14150580		298		21		14		ATTCCAGATT		ATTCCAGATTCCAG
Cbrig.WS247		Cbrig.WS247_6:14181024		6		14181024		14183075		2052		23		11		GCTTAAAATA		GCTTAAAATAG
Cbrig.WS247		Cbrig.WS247_6:14214354		6		14214354		14214694		341		21		16		CTGAATTTCT		CTGAATTTCTGAATTT
Cbrig.WS247		Cbrig.WS247_6:14215208		6		14215208		14215466		259		15		16		AGAAATTCAG		AGTAATTCAGAAATTT
Cbrig.WS247		Cbrig.WS247_6:14247315		6		14247315		14247619		305		12		21		AAAATGGTCC		AAAATGGTCCGAAATCAGTCA
Cbrig.WS247		Cbrig.WS247_6:14313122		6		14313122		14313774		653		36		16		GAATTTCTGA		GAATTTCTGAATTTCT
Cbrig.WS247		Cbrig.WS247_6:14320601		6		14320601		14320891		291		18		16		AAATTCAGAA		AAATTCAGAAATTCAG
Cbrig.WS247		Cbrig.WS247_6:14326057		6		14326057		14326411		355		22		16		CTGAATTTCT		CTGAATTTCTGAATTT
Cbrig.WS247		Cbrig.WS247_6:14340048		6		14340048		14340247		200		14		14		TCCTGGGTCC		TCCTGGGTCCTGGG
Cbrig.WS247		Cbrig.WS247_6:14359996		6		14359996		14361687		1692		10		16		AATTCAGAAA		AATTGAGAAATTCGAA
Cbrig.WS247		Cbrig.WS247_6:14375062		6		14375062		14375553		492		28		16		TTCTGAATTT		TTTGAATTTCTGAATT
Cbrig.WS247		Cbrig.WS247_6:14380464		6		14380464		14380971		508		28		16		GAATTTCTGA		GAATTTTTGAATTTCT
Cbrig.WS247		Cbrig.WS247_6:14389223		6		14389223		14391523		2301		20		19		TACTGTAGTT		TACTGTAGTTCAAAAAGAC
Cbrig.WS247		Cbrig.WS247_6:14441207		6		14441207		14441635		429		27		15		ATCCAGGCCA		ATCCAGGTCACCCGA
Cbrig.WS247		Cbrig.WS247_6:14492771		6		14492771		14493005		235		14		16		AATTTCTGAA		AATTTCTGAATTTCTG
Cbrig.WS247		Cbrig.WS247_6:14495503		6		14495503		14497504		2002		15		16		CTGAATTTCT		CTGAATTTCTGAATTT
Cbrig.WS247		Cbrig.WS247_6:14514337		6		14514337		14515726		1390		15		42		TTTTGGACCA		TTTTGGACCACTTTGCATGAATTTTGAACCGTTTTCCATGAA
Cbrig.WS247		Cbrig.WS247_6:14522354		6		14522354		14524992		2639		49		21		CATTTTTCAT		CATTTTTTATGAATTTTGGTC
Cbrig.WS247		Cbrig.WS247_6:14538632		6		14538632		14540140		1509		52		28		CATGGCCTAG		CATGGCCTAGAAATTCCAAAATCTAGGT
Cbrig.WS247		Cbrig.WS247_6:14560224		6		14560224		14560699		476		13		15		GAACGTCCGG		GAACGTCCGGTTCTG
Cbrig.WS247		Cbrig.WS247_6:14588673		6		14588673		14589225		553		33		16		TTTAGAATTT		TTTAGAATTTTAGAAT
Cbrig.WS247		Cbrig.WS247_6:14670289		6		14670289		14670615		327		18		16		TCTGAATTTC		TCTGAATTTCTGAATT
Cbrig.WS247		Cbrig.WS247_6:14682408		6		14682408		14685045		2638		106		16		GAATTTCTGA		GAATTTCTGAATTTCT
Cbrig.WS247		Cbrig.WS247_6:14700607		6		14700607		14700862		256		12		14		AATCCAGAAT		AATCCAGAATCCAA
Cbrig.WS247		Cbrig.WS247_6:14702474		6		14702474		14703894		1421		72		16		TTTTAGAATT		TTTTAGAATTTTAGAA
Cbrig.WS247		Cbrig.WS247_6:14714616		6		14714616		14714882		267		16		16		GAATTTCTGA		GAATTTCTGAATTTCT
Cbrig.WS247		Cbrig.WS247_6:14723598		6		14723598		14723873		276		15		16		TTTAGAATTT		TTTAGAATTTTAGAAT
Cbrig.WS247		Cbrig.WS247_6:14737491		6		14737491		14737665		175		10		16		TTTAGAATTT		TTTAGAATTTTAGAAT
Cbrig.WS247		Cbrig.WS247_6:14746899		6		14746899		14750571		3673		209		16		AATTTCTGAA		AATTTCTGAATTTTTG
Cbrig.WS247		Cbrig.WS247_6:14765151		6		14765151		14768529		3379		109		21		AGCTCCGATT		AGCTCCGATTCCGCCTCCACC
Cbrig.WS247		Cbrig.WS247_6:14777548		6		14777548		14777911		364		21		16		AATTCAGAAA		AATTCAGAAATTCAGA
Cbrig.WS247		Cbrig.WS247_6:14782756		6		14782756		14783230		475		20		14		TGGGTCCTGG		TGGGTCCTGGATTC
Cbrig.WS247		Cbrig.WS247_6:14793091		6		14793091		14794669		1579		97		16		TCAGAAATTC		TCAGAAATTCAAAAAT
Cbrig.WS247		Cbrig.WS247_6:14798813		6		14798813		14800151		1339		42		16		AATTCTAAAA		AATTCTAAAATTCTAA
Cbrig.WS247		Cbrig.WS247_6:14818266		6		14818266		14818510		245		12		18		GAATTTTAGA		GAATTTTAGAATTTTCTG
Cbrig.WS247		Cbrig.WS247_6:14837032		6		14837032		14838556		1525		27		16		AAATTCTAAA		AAATTCTAAAATTCTA
Cbrig.WS247		Cbrig.WS247_6:14853962		6		14853962		14854632		671		34		16		TTCAGAAATT		TTCTGAAATTCCAGAA
Cbrig.WS247		Cbrig.WS247_6:14861311		6		14861311		14863784		2474		114		16		AAATTCTAAA		AAATTCTAAAATTCTA
Cbrig.WS247		Cbrig.WS247_6:14886265		6		14886265		14886531		267		16		16		TGAATTTCTG		TGAATTTCTGAATTTC
Cbrig.WS247		Cbrig.WS247_6:14935930		6		14935930		14936884		955		19		21		AGGTCATTTT		ACGTCATTTTAAGCCTATTTC
Cbrig.WS247		Cbrig.WS247_6:14938786		6		14938786		14939699		914		60		16		AAAATTCTAA		AAAATTCTAAAATTCT
Cbrig.WS247		Cbrig.WS247_6:14948999		6		14948999		14950067		1069		66		16		TTCTAAAATT		TTCTAAGATTCTAAAA
Cbrig.WS247		Cbrig.WS247_6:14954717		6		14954717		14957166		2450		14		16		AATTTTAGAA		AATTTTAGAATTTTAG
Cbrig.WS247		Cbrig.WS247_6:14961089		6		14961089		14961300		212		12		16		TCAGAAATTC		TCAGAAATTCAGAAAT
Cbrig.WS247		Cbrig.WS247_6:14963623		6		14963623		14964880		1258		11		16		AATTCAGAAA		AATTCAGAAATTCAGA
Cbrig.WS247		Cbrig.WS247_6:15005047		6		15005047		15006143		1097		62		16		TTTAGAATTT		TTTAGAATTTTCGAAT
Cbrig.WS247		Cbrig.WS247_6:15009299		6		15009299		15009735		437		25		18		TTTCTGAATT		TTTCTGAATTTCTGCAAT
Cbrig.WS247		Cbrig.WS247_6:15011033		6		15011033		15011662		630		40		16		TTTTAGAATT		TTTTAGAATTTCAGAA
Cbrig.WS247		Cbrig.WS247_6:15015480		6		15015480		15015970		491		30		16		TTTTAGAATT		TTTTAAAATTTTAGAA
Cbrig.WS247		Cbrig.WS247_6:15018356		6		15018356		15019321		966		24		16		TTCAGAAATT		TTCAGAAATTCAGAAG
Cbrig.WS247		Cbrig.WS247_6:15022921		6		15022921		15023132		212		12		16		TTTTAGAATT		TTTTAGAATTTTAGAA
Cbrig.WS247		Cbrig.WS247_6:15023432		6		15023432		15023706		275		17		16		TCTAAAATTC		TCTAAAATTCTGAAAC
Cbrig.WS247		Cbrig.WS247_6:15025753		6		15025753		15026714		962		56		16		GAATTTCTGA		GAATTTCTGAATTTCT
Cbrig.WS247		Cbrig.WS247_6:15031216		6		15031216		15031572		357		21		16		AATTTCTGAA		AATTTCTGAATTTCTG
Cbrig.WS247		Cbrig.WS247_6:15038695		6		15038695		15039306		612		36		16		AATTTTAGAA		AATTTTAGAATTTAAG
Cbrig.WS247		Cbrig.WS247_6:15064045		6		15064045		15065628		1584		93		16		TTTTAGAATT		TTTCAGAATTTTAGAA
Cbrig.WS247		Cbrig.WS247_6:15085260		6		15085260		15086071		812		27		16		GGTTCTAAAA		GTTCTAAAATGTCAGA
Cbrig.WS247		Cbrig.WS247_6:15099695		6		15099695		15103465		3771		83		30		TTCTAGAACC		TTCTAGAACCACCTATTCTAGCTCTGGACG
Cbrig.WS247		Cbrig.WS247_6:15111761		6		15111761		15114564		2804		151		16		AATTCAGAAA		AATTCAGATATTCAGA
Cbrig.WS247		Cbrig.WS247_6:15111761		6		15111761		15114902		3142		153		16		AATTCAGAAA		AATTCAGATATTCAGA
Cbrig.WS247		Cbrig.WS247_6:15125067		6		15125067		15125293		227		14		16		GGGACCCAGG		GGGACCCAGGGACCCA
Cbrig.WS247		Cbrig.WS247_6:15141381		6		15141381		15141750		370		23		16		TGAATTTCTG		TGAATTTCTGAATTTC
Cbrig.WS247		Cbrig.WS247_6:15145351		6		15145351		15146375		1025		27		16		AAAATTCTAA		AAAATTCTAAAATTCT
Cbrig.WS247		Cbrig.WS247_6:15148274		6		15148274		15148556		283		17		16		TTTTAGAATT		TTTTAGAATTTCAGAA
Cbrig.WS247		Cbrig.WS247_6:15151872		6		15151872		15154450		2579		49		16		AAATTCTAAA		AAATTCTAAAATTCTA
Cbrig.WS247		Cbrig.WS247_6:15156322		6		15156322		15156756		435		26		16		TTTCTGAATT		TTTCTGAATTTCAGAA
Cbrig.WS247		Cbrig.WS247_6:15161065		6		15161065		15161779		715		43		16		AAATTCAGAA		AAATTCAGAAATTCAG
Cbrig.WS247		Cbrig.WS247_6:15224936		6		15224936		15226047		1112		53		16		GAATTTCTGA		GAATTTCTGAATTTCG
Cbrig.WS247		Cbrig.WS247_6:15238992		6		15238992		15239402		411		25		16		TGAATTTCTG		TGAATTTCTGAATTTC
Cbrig.WS247		Cbrig.WS247_6:15242949		6		15242949		15244040		1092		65		16		ATTCAGAAAT		ATTCAGAAATTCAGAA
Cbrig.WS247		Cbrig.WS247_6:15268726		6		15268726		15268984		259		16		16		TTTCTGAATT		TTCCTGAATTTCTGAA
Cbrig.WS247		Cbrig.WS247_6:15270529		6		15270529		15272800		2272		49		14		CAGGACCCAG		CAGGACCCAGGACC
Cbrig.WS247		Cbrig.WS247_6:15276346		6		15276346		15276517		172		12		14		CCAGGACCCA		CCAGGACCCAGGAC
Cbrig.WS247		Cbrig.WS247_6:15285155		6		15285155		15287764		2610		22		16		TTCTGAATTT		TTCTGAATTTCTGAAT
Cbrig.WS247		Cbrig.WS247_6:15288041		6		15288041		15288211		171		10		16		AGAATTTTAG		AGAATTTTAGAATTTT
Cbrig.WS247		Cbrig.WS247_6:15285155		6		15285155		15289194		4040		29		16		TTCTGAATTT		TTCTGAATTTCTGAAT
Cbrig.WS247		Cbrig.WS247_6:15308620		6		15308620		15309798		1179		65		16		ATTTTAGAAT		ATTTTAGAATTTTAAA
Cbrig.WS247		Cbrig.WS247_6:15310474		6		15310474		15311037		564		34		16		AATTCTAAAA		AATTATAAAATTCGAA
Cbrig.WS247		Cbrig.WS247_6:15319806		6		15319806		15321233		1428		85		16		AATTTTAGAA		AATTTTAGAATTTTAG
Cbrig.WS247		Cbrig.WS247_6:15355787		6		15355787		15356559		773		44		16		TTTAGAATTT		TTTGGAATTTTAGAAT
Cbrig.WS247		Cbrig.WS247_6:15393630		6		15393630		15394030		401		26		15		TTTCAGAACC		TTTCAGAACCCAACG
Cbrig.WS247		Cbrig.WS247_6:15451617		6		15451617		15451947		331		20		16		AATTTCTGAA		AATTTCTGAATTTCTG
Cbrig.WS247		Cbrig.WS247_6:15475102		6		15475102		15475391		290		16		16		TTTTAGAATT		TTTTAGAATTTTAGAA
Cbrig.WS247		Cbrig.WS247_6:15478123		6		15478123		15478477		355		22		16		GAAATTCAGA		GAAATTCAGAAATTCA
Cbrig.WS247		Cbrig.WS247_6:15489710		6		15489710		15492654		2945		69		16		AATTCAGAAA		AATTCAGAAATTTAGA
Cbrig.WS247		Cbrig.WS247_6:15507391		6		15507391		15507752		362		21		16		AAATTCAGAA		AAATTCGGAAATTCAG
Cbrig.WS247		Cbrig.WS247_6:15522594		6		15522594		15523142		549		18		21		AAAATGGTCC		AAAATGGCCCAAATTTGGCTG
Cbrig.WS247		Cbrig.WS247_6:15531202		6		15531202		15534335		3134		174		16		ATTTCTGAAT		ATTTCTGAATTTCTGA
Cbrig.WS247		Cbrig.WS247_6:15569593		6		15569593		15575311		5719		33		61		GATTACTGTA		GATTACTGTAGATTGGGTCAAAAGAGTCATTTTAAGTCAAGAATCGAAATTTTTGGATCAG
Cbrig.WS247		Cbrig.WS247_6:15575616		6		15575616		15576813		1198		14		21		AAAATGGTCC		AAAATGGTCCAAATTTGGCTG
Cbrig.WS247		Cbrig.WS247_6:15613519		6		15613519		15614041		523		30		16		AAATTCAGAA		AAATTCAGAATTTCAG
Cbrig.WS247		Cbrig.WS247_6:15630431		6		15630431		15633288		2858		154		16		AAATTCAGAA		AAATTCAGAAATTCAA
Cbrig.WS247		Cbrig.WS247_6:15663512		6		15663512		15663862		351		16		20		TCCTAAGCCT		TCCTAAGCCTCAGTAAAAAT
Cbrig.WS247		Cbrig.WS247_6:15665755		6		15665755		15666959		1205		57		16		TTCTGAATTT		TTCTGAATTTCTGAAT
Cbrig.WS247		Cbrig.WS247_6:15669252		6		15669252		15670181		930		40		16		TTCTGAATTT		TTCTGAATTTCTGAAT
Cbrig.WS247		Cbrig.WS247_6:15691941		6		15691941		15692671		731		31		16		AAATTCAGAA		AAATTTAGAAATTCAG
Cbrig.WS247		Cbrig.WS247_6:15751947		6		15751947		15752152		206		11		16		GAAATTCAGA		GAAATTCAGAAATTCG
Cbrig.WS247		Cbrig.WS247_6:15766378		6		15766378		15768569		2192		24		20		AAGCCTCAGT		AAGCCTCAGTAAAAATTCCT
Cbrig.WS247		Cbrig.WS247_6:15779870		6		15779870		15780713		844		15		20		ACTGAGGCTT		ACTGAGGCTTAGGAACTTCT
Cbrig.WS247		Cbrig.WS247_6:15790345		6		15790345		15790592		248		12		19		AGCCTCAGTA		AGCCTCAGTAAAATTCCTA
Cbrig.WS247		Cbrig.WS247_6:15796441		6		15796441		15796967		527		13		20		CTAAGCCTCA		CTAAGCCTCAGTAAAAATTC
Cbrig.WS247		Cbrig.WS247_6:15797878		6		15797878		15798113		236		11		20		TTTTTACTGA		TTTTTACTGAGGCTTAGGGA
Cbrig.WS247		Cbrig.WS247_6:15818396		6		15818396		15818795		400		16		17		TTCCAAAATT		TTCCAAAATTTCAGATT
Cbrig.WS247		Cbrig.WS247_6:15829975		6		15829975		15831270		1296		40		16		AAATTCAGAA		AATTTCAGAAATTCAA
Cbrig.WS247		Cbrig.WS247_6:15880935		6		15880935		15883026		2092		22		16		TCAGAAATTC		TCAGAAATTCAGAAAT
Cbrig.WS247		Cbrig.WS247_6:15947450		6		15947450		15949709		2260		19		50		CAGATTTGAC		CAGATTTGACGACAAAATGCAGAAATTTTCGATTTTTCCGAATTTTGCAT
Cbrig.WS247		Cbrig.WS247_6:15953589		6		15953589		15954287		699		41		16		AATTTCTGAA		AATTTCTGAACTTATG
Cbrig.WS247		Cbrig.WS247_6:15969771		6		15969771		15970552		782		43		16		TTCAGAAATT		TTCAGAAATTCAGAAA
Cbrig.WS247		Cbrig.WS247_6:16021976		6		16021976		16022452		477		29		16		GAAATTCAGA		GAAATTCAGAAATTCA
Cbrig.WS247		Cbrig.WS247_6:16027661		6		16027661		16027803		143		11		12		TCCTGCTCCT		TCCTGCTCCTTA
Cbrig.WS247		Cbrig.WS247_6:16065632		6		16065632		16066121		490		28		16		GAAATTCAGA		GAAAGTCAGAAATTTA
Cbrig.WS247		Cbrig.WS247_6:16067143		6		16067143		16068365		1223		73		16		TTTCTGAATT		TTTCTGAATTTCTGAA
Cbrig.WS247		Cbrig.WS247_6:16070966		6		16070966		16071172		207		12		16		TCTGAATTTC		TCTGAATTTCTGAATT
Cbrig.WS247		Cbrig.WS247_6:16084131		6		16084131		16084764		634		19		16		AAATTCAGAA		AAATTCGGAAATTCAG
Cbrig.WS247		Cbrig.WS247_6:16093009		6		16093009		16094944		1936		12		16		TTCTGAATTT		TTCTGAATTTCTGAAT
Cbrig.WS247		Cbrig.WS247_6:16152383		6		16152383		16152654		272		13		18		TATGGTACAT		TATGGTACATTTGGAATC
Cbrig.WS247		Cbrig.WS247_6:16159664		6		16159664		16161550		1887		29		18		ATGGATCCCA		ATGGATCTCATGGATCTC
Cbrig.WS247		Cbrig.WS247_6:16175204		6		16175204		16175502		299		18		16		GAATTTCTGA		GAATTTCTGAATTTCT
Cbrig.WS247		Cbrig.WS247_6:16303089		6		16303089		16303493		405		15		31		TTTCAGCGAT		TTTCAGCGATCCTCAGCTATTTTTAGGCATG
Cbrig.WS247		Cbrig.WS247_6:16353688		6		16353688		16353990		303		14		21		TTTTTACTGA		TTTTTACTGAGGCTTACGGAA
Cbrig.WS247		Cbrig.WS247_6:16361175		6		16361175		16363170		1996		18		20		CTGAGGCTTA		CTGAGGCTTAGAATTTTTTA
Cbrig.WS247		Cbrig.WS247_6:16371893		6		16371893		16373964		2072		18		19		TTTACTGAGG		TTTACTGAGGCTTAGGAAT
Cbrig.WS247		Cbrig.WS247_6:16374691		6		16374691		16375933		1243		31		31		AGCGATTTTT		AGCGATTTTTCTAGGAATTTTGAGGTTTTTA
Cbrig.WS247		Cbrig.WS247_6:16376382		6		16376382		16376886		505		21		20		TAAGCCTCAG		TAAGCCTCAGTAAAAAATCC
Cbrig.WS247		Cbrig.WS247_6:16380281		6		16380281		16380707		427		26		16		ATTCTTGGAT		ATTCTTGGATTCTTGG
Cbrig.WS247		Cbrig.WS247_6:16384809		6		16384809		16385171		363		22		16		ATTCTTGGAT		ATTCTTGGATTCTTAG
Cbrig.WS247		Cbrig.WS247_6:16385649		6		16385649		16388897		3249		31		20		TTTTACTGAG		TTTTACTGAGGCTTAGGAAT
Cbrig.WS247		Cbrig.WS247_6:16397011		6		16397011		16397513		503		25		20		AGCCTCAGTA		AGCCTCAGTACAAATTCGTA
Cbrig.WS247		Cbrig.WS247_6:16399982		6		16399982		16404472		4491		76		20		CTCAGTAAAA		CTCAGTAAAAATTCCTAAGC
Cbrig.WS247		Cbrig.WS247_6:16443123		6		16443123		16444608		1486		62		17		AATTCTGAAA		AATTCTGAAAATTCAAA
Cbrig.WS247		Cbrig.WS247_6:16475433		6		16475433		16475725		293		11		21		TTTTACTGAG		TTTTACTGAGGCTTAGGGGAG
Cbrig.WS247		Cbrig.WS247_6:16478593		6		16478593		16483845		5253		25		20		TGAGGCTTAG		TGAGGCTTAGGAATCTTTAC
Cbrig.WS247		Cbrig.WS247_6:16478588		6		16478588		16487568		8981		42		20		TTTACTGAGG		TTTACTGAAGCCTAGGAGTT
Cbrig.WS247		Cbrig.WS247_6:16496495		6		16496495		16497646		1152		39		20		ACTGAGGCTT		ACTGAGGTTTAGGAATTTTT
Cbrig.WS247		Cbrig.WS247_6:16521285		6		16521285		16521770		486		23		20		TTTACTGAGG		TTTACTGAGGCTTAGGAATT
Cbrig.WS247		Cbrig.WS247_6:16524287		6		16524287		16524579		293		13		20		CTCAGTAAAA		CTCAGTAAAAATTCCTTAGC
Cbrig.WS247		Cbrig.WS247_6:16528527		6		16528527		16528865		339		16		20		TTTTACTGAG		TTTTACTGAGGCCTAGGAGT
Cbrig.WS247		Cbrig.WS247_6:16537749		6		16537749		16538170		422		16		20		TTTACTGAGG		TTTACTGAGGCTTAGAATTT
Cbrig.WS247		Cbrig.WS247_6:16544502		6		16544502		16544885		384		19		20		TTACTGAGGC		TTACTGAGGCTTAGGAATTT
Cbrig.WS247		Cbrig.WS247_6:16569643		6		16569643		16575337		5695		160		17		TTTCAGAATT		TTTCAGAGTTTTTGAAT
Cbrig.WS247		Cbrig.WS247_6:16593784		6		16593784		16594712		929		53		16		TCAGAAATTC		TCAGAAATTCAGAAAT
Cbrig.WS247		Cbrig.WS247_6:16596341		6		16596341		16597024		684		28		16		AATTTCTGAA		AATTTCTGAAATGTTG
Cbrig.WS247		Cbrig.WS247_6:16611629		6		16611629		16611815		187		11		16		GAACCCTGGA		GAACCCTGGAACCCTG
Cbrig.WS247		Cbrig.WS247_6:16626464		6		16626464		16628535		2072		27		19		TTTCTAGGCC		TTTCTAGGTCATTTTCAGT
Cbrig.WS247		Cbrig.WS247_6:16633947		6		16633947		16634630		684		28		16		AATTTCTGAA		AATTTCTGAAATGTTG
Cbrig.WS247		Cbrig.WS247_6:16697230		6		16697230		16697577		348		21		16		AAGCCCACAA		AAGCCCACAAGCCCAC
Cbrig.WS247		Cbrig.WS247_6:16703716		6		16703716		16704040		325		12		20		TAAGCCTCAG		TAAGCCTCATTAAAATTTCC
Cbrig.WS247		Cbrig.WS247_6:16705238		6		16705238		16705639		402		18		19		ACTGAGGCTT		ACTGAGGCTTAGGAACTTT
Cbrig.WS247		Cbrig.WS247_6:16709414		6		16709414		16709628		215		10		20		AAGCCTCAGT		AAGCCTCAGTAAAAACGCTT
Cbrig.WS247		Cbrig.WS247_6:16713408		6		16713408		16713864		457		21		20		TTTTACTGAG		TTTTACTGAGGCTTAGGAAT
Cbrig.WS247		Cbrig.WS247_6:16717736		6		16717736		16718308		573		27		20		TTTACTGAGG		TTTACTCAGGCTCAGCCATA
Cbrig.WS247		Cbrig.WS247_6:16721421		6		16721421		16721730		310		15		20		TCAGTAAAAA		TCAGTAAAAATTCCTAAGCC
Cbrig.WS247		Cbrig.WS247_6:16726946		6		16726946		16727157		212		10		20		TTTTTACTGA		TTTTTACTGATGCTCAGGAA
Cbrig.WS247		Cbrig.WS247_6:16729794		6		16729794		16730349		556		20		20		CTAAGCCTCA		CTAAGCCTCAGTAAAATATC
Cbrig.WS247		Cbrig.WS247_6:16797646		6		16797646		16798302		657		11		38		CGCAAAGGCA		CGCAAAGGCACCAAAAATGCGTCAAGACACTAGAAAAG
Cbrig.WS247		Cbrig.WS247_6:16823560		6		16823560		16823948		389		21		16		TCAGAAATTC		TCAGAAATTCAGAAAT
Cbrig.WS247		Cbrig.WS247_6:16840673		6		16840673		16840899		227		13		16		GAATTTCTGA		GAATTTCTGAATTTCT
Cbrig.WS247		Cbrig.WS247_6:16889428		6		16889428		16894175		4748		127		16		AGAAATTCAG		AGAAATTCAGAAATTC
Cbrig.WS247		Cbrig.WS247_6:16898005		6		16898005		16900583		2579		56		16		AGAAATTCAG		AGAAATTCAGAGGTTC
Cbrig.WS247		Cbrig.WS247_6:16888232		6		16888232		16903032		14801		201		16		AATTTCAGAA		AATTCAGAAATTCAGA
Cbrig.WS247		Cbrig.WS247_6:16903846		6		16903846		16907731		3886		13		145		GGATTACTGT		GGATTACTGTAGTTTTGTCTGTTCTACTAAAACTACGGTATCTCAAGCTACAGTAATCCTAGAAACATGAAAAATACACCAATCGACTCGGTTCGTTGTTAACTTTCGATTGAATACACTCTTGATTATATTTGAGAAAGTTTTT
Cbrig.WS247		Cbrig.WS247_6:16926589		6		16926589		16927075		487		24		16		TTCTGAAGTT		TTCTGAAGTTCTAGAT
Cbrig.WS247		Cbrig.WS247_6:16936458		6		16936458		16936842		385		21		16		AAATTCAGAA		AAATTCAGAAATTCAG
Cbrig.WS247		Cbrig.WS247_6:16954224		6		16954224		16954783		560		13		16		AATTCAGAAA		AATTCAGAAATTCAGA
Cbrig.WS247		Cbrig.WS247_6:16997461		6		16997461		16997778		318		16		27		ATCTATGGTA		ATCTATGGTATCTATGGTATCTATGGT
Cbrig.WS247		Cbrig.WS247_6:17004190		6		17004190		17004576		387		13		16		AAATTCAGAA		AAATTCAGAAATTCAG
Cbrig.WS247		Cbrig.WS247_6:17004639		6		17004639		17004825		187		11		16		TTCTGAATTT		TTCTGAATTTCTGAAT
Cbrig.WS247		Cbrig.WS247_6:17015362		6		17015362		17015724		363		19		16		CTCAGAATCT		CTCAGAACCTCAGAAT
Cbrig.WS247		Cbrig.WS247_6:17075475		6		17075475		17076529		1055		11		14		GGAATAAGGA		GGAATAAGGACTAA
Cbrig.WS247		Cbrig.WS247_6:17082844		6		17082844		17084694		1851		21		16		TTTCTGAATT		TTTCTGAATTTCTGAA
Cbrig.WS247		Cbrig.WS247_6:17098403		6		17098403		17099851		1449		15		16		ATCTCAGAAT		ATCTCAGAATCTCAGA
Cbrig.WS247		Cbrig.WS247_6:17109193		6		17109193		17109907		715		41		16		TTCTGAATTT		TTCTGAATTTCTGAAT
Cbrig.WS247		Cbrig.WS247_6:17364614		6		17364614		17365716		1103		12		16		AGAATCTCAG		AGAATCTCAGAATCTC
Cbrig.WS247		Cbrig.WS247_6:17418034		6		17418034		17421814		3781		77		47		ATTTGAGAAA		ATTTGAGAAATATGAGGATTACTGTAGTTTTTAGATTCCTTTTTTCG
Cbrig.WS247		Cbrig.WS247_7:633		7		633		790		158		11		14		AGGACCCAGG		AGGACCCAGGACCC
Cbrig.WS247		Cbrig.WS247_7:18093		7		18093		18439		347		21		16		AGAACTGCGA		AGAACTGCGACATTGC
Cbrig.WS247		Cbrig.WS247_8:1244		8		1244		4359		3116		129		16		TTCTGAATTT		TTCTGAATTTCTGAAA
Cbrig.WS247		Cbrig.WS247_8:6042		8		6042		6466		425		20		16		AAATTCAGAA		AAATTCAGAAATGCAG
Cbrig.WS247		Cbrig.WS247_8:49592		8		49592		50182		591		32		20		TGGAATTTTC		TGGAATTTTCTAGAATGTTC
Cbrig.WS247		Cbrig.WS247_8:52142		8		52142		52712		571		32		16		GAATTTCTGA		GAATTTCTGAATTTCT
Cbrig.WS247		Cbrig.WS247_8:53774		8		53774		55536		1763		31		16		ATTCTGAGAT		ATTCTGAGATTCTGAG
Cbrig.WS247		Cbrig.WS247_8:77628		8		77628		78485		858		29		16		TTTTGAATTT		TTTTGAATTTTTGAAT
Cbrig.WS247		Cbrig.WS247_8:84582		8		84582		84972		391		25		16		CTATAACGCT		CTATAACGCTATAACG
Cbrig.WS247		Cbrig.WS247_8:104868		8		104868		106068		1201		18		22		TAATTTTTTC		TAATTTTTTCTAGGTCATGGCC
Cbrig.WS247		Cbrig.WS247_8:106276		8		106276		107341		1066		25		16		TTCAGAAATT		TTCAGAAATTCAGGAA
Cbrig.WS247		Cbrig.WS247_8:109458		8		109458		109819		362		22		16		TCTGAATTTC		TCTGAATTTCTGAATC
Cbrig.WS247		Cbrig.WS247_8:112930		8		112930		113676		747		46		16		TTCAGAAATT		TTCAGAAATTCGAAAA
Cbrig.WS247		Cbrig.WS247_8:131015		8		131015		132187		1173		27		43		AATTTGGCTG		AATTTGGCTGAAATTGCTAGAAAAATAGGATAAAAATGGCGGA
Cbrig.WS247		Cbrig.WS247_8:138818		8		138818		139244		427		26		16		GACCCAGGGA		GACCCAGGGACCCAGA
Cbrig.WS247		Cbrig.WS247_8:140187		8		140187		140421		235		13		16		CTGGGTCCCT		CTGGGTCCCTGGGTCC
Cbrig.WS247		Cbrig.WS247_8:151135		8		151135		151593		459		26		16		TTTCTGAATT		TTTCTGAATTTCTGAA
Cbrig.WS247		Cbrig.WS247_8:154541		8		154541		155422		882		54		16		GATTCTGAGA		GATTCTGAGATTCTGA
Cbrig.WS247		Cbrig.WS247_8:165277		8		165277		169141		3865		43		59		AATAAAAAAA		AATAAAAAAATCGCATTCCAATTTTCAAATTTCTGAATTTCCCTTCTAAAAATCATAAA
Cbrig.WS247		Cbrig.WS247_8:213781		8		213781		215366		1586		72		21		AGGTGGAATC		AGGTGGAATCGGAGCTGGTGG
Cbrig.WS247		Cbrig.WS247_8:263522		8		263522		264529		1008		18		11		GCCTAAAAAT		GCCTAGAAATA
Cbrig.WS247		Cbrig.WS247_8:280975		8		280975		283048		2074		81		16		AAATTCAGAA		AAATTCAGAAATTCAG
Cbrig.WS247		Cbrig.WS247_8:295988		8		295988		296713		726		41		16		GAATTTCTGA		GAATTTCTGAATTTCT
Cbrig.WS247		Cbrig.WS247_8:299094		8		299094		299757		664		22		16		TCAGAAATTC		TCAGAAATTCAGAAAT
Cbrig.WS247		Cbrig.WS247_8:299843		8		299843		301505		1663		17		16		AGATTCTAAG		ATATTCTAAGATTCTA
Cbrig.WS247		Cbrig.WS247_8:303151		8		303151		303747		597		28		16		TTCAGAAATT		TTCAGAAATTCAGACG
Cbrig.WS247		Cbrig.WS247_8:310446		8		310446		311940		1495		22		16		TTTCTGAATT		TTTCTGAATTTCCGAA
Cbrig.WS247		Cbrig.WS247_8:315950		8		315950		316206		257		18		12		ATGAAGATGA		ATGAAGATGAAG
Cbrig.WS247		Cbrig.WS247_8:405716		8		405716		405941		226		11		27		TACAGTGCTT		TACAGTGCTTACAGTGCTTACAGTGCT
Cbrig.WS247		Cbrig.WS247_8:449221		8		449221		450115		895		45		16		TTCAGAAATT		TTCAGAAATTCAGAAA
Cbrig.WS247		Cbrig.WS247_8:455620		8		455620		457177		1558		17		20		GGATTACTGT		GGATTACTGTAGATTTGAAG
Cbrig.WS247		Cbrig.WS247_8:457601		8		457601		458035		435		25		16		AAATTCAGAA		AAATTCAGAAATTCAG
Cbrig.WS247		Cbrig.WS247_8:458106		8		458106		460763		2658		23		16		AATTTCTGAA		AATTTCTAAATTTCTG
Cbrig.WS247		Cbrig.WS247_8:466715		8		466715		469151		2437		122		16		TTCAGAAATT		TTCAGAAATTTAGAAA
Cbrig.WS247		Cbrig.WS247_8:469154		8		469154		470393		1240		21		19		AAAAATTCTG		AAAAATTCTGGTCCTTAGA
Cbrig.WS247		Cbrig.WS247_8:474735		8		474735		475382		648		20		16		AATTTTTGAA		AATTTTTGAATGTTTG
Cbrig.WS247		Cbrig.WS247_8:478665		8		478665		483528		4864		45		19		AAATGCGTCA		AAATGTGTCAAGGAATCAA
Cbrig.WS247		Cbrig.WS247_8:484129		8		484129		485292		1164		34		16		AATTTCTGAA		AATTTCTGAATTTCTG
Cbrig.WS247		Cbrig.WS247_8:487008		8		487008		488054		1047		22		16		TTCAGAAATT		TTCAGAAATTCAGAAA
Cbrig.WS247		Cbrig.WS247_8:491238		8		491238		492026		789		45		16		GAATTTCTGA		GAATCTCTGAATTTCT
Cbrig.WS247		Cbrig.WS247_8:498305		8		498305		502365		4061		190		16		TCAGAAATTC		TCAGAAATTCAGAAAT
Cbrig.WS247		Cbrig.WS247_8:515896		8		515896		516727		832		42		21		TCCGGATTCC		TCCGGATCCCGGATGCCTGTG
Cbrig.WS247		Cbrig.WS247_8:518184		8		518184		519016		833		44		16		AATTCAGAAA		AATTTAGAAATTCAGA
Cbrig.WS247		Cbrig.WS247_8:519720		8		519720		520831		1112		60		16		TTTCTGAATT		TTTCTGAATTTCTGAA
Cbrig.WS247		Cbrig.WS247_8:521739		8		521739		523445		1707		10		21		TCATGATTTT		TCATGATTTTGGACTCATTTT
Cbrig.WS247		Cbrig.WS247_8:532515		8		532515		535728		3214		179		16		AAATTCAGAA		AAATTCAGAAATTCAG
Cbrig.WS247		Cbrig.WS247_8:541956		8		541956		543415		1460		27		16		GAATTTCTGA		GAATTTCTGAATTTCT
Cbrig.WS247		Cbrig.WS247_8:544117		8		544117		544808		692		25		16		TCAGAAATTC		TCAGATATTCAGAAAT
Cbrig.WS247		Cbrig.WS247_8:562098		8		562098		563210		1113		40		16		GTCGCGGTTC		GTCGCGGTTCTAAAAT
Cbrig.WS247		Cbrig.WS247_8:616897		8		616897		617139		243		14		16		GAATCTCAGA		GAATCTCAGAATCTGG
Cbrig.WS247		Cbrig.WS247_8:628559		8		628559		628821		263		15		18		TCCTTGGGAT		TCCTTGGGATCCTTAGAA
Cbrig.WS247		Cbrig.WS247_8:629726		8		629726		638100		8375		105		16		GAGATTCTGA		GAGATTCTGAGGTTCT
Cbrig.WS247		Cbrig.WS247_8:638217		8		638217		645029		6813		304		21		GCATAGGCTT		GCATAGGCTTAGCTTTTTGTG
Cbrig.WS247		Cbrig.WS247_8:645319		8		645319		645497		179		11		16		ATCTAAGAAT		ATCTAAGGATCGAAGG
Cbrig.WS247		Cbrig.WS247_8:647380		8		647380		647644		265		12		21		ATGAAAAATG		ATGAAAAATGGTTCAAAATCC
Cbrig.WS247		Cbrig.WS247_8:648584		8		648584		648841		258		11		21		TTTTCAGCCA		TTTTCAACCAAAAATCGGTCA
Cbrig.WS247		Cbrig.WS247_8:650776		8		650776		651264		489		12		21		AAATTCATGA		AAATTCATGAAAAATTGCCCA
Cbrig.WS247		Cbrig.WS247_8:664661		8		664661		666409		1749		12		31		AAAATCATGA		AAAATCATGATTTTTAGGTTAAAATTGACCG
Cbrig.WS247		Cbrig.WS247_8:679534		8		679534		679824		291		18		16		TTTCTGAATT		TTTCTGAATTTCTGAA
Cbrig.WS247		Cbrig.WS247_8:681411		8		681411		683342		1932		26		16		AATTCAGAAA		AATTCAGAAATTCAGA
Cbrig.WS247		Cbrig.WS247_8:683805		8		683805		684423		619		38		16		AATTTCTGAA		AATTTCTGAATTTCTG
Cbrig.WS247		Cbrig.WS247_8:681411		8		681411		686053		4643		93		16		AATTCAGAAA		AATTCAGAAATTCAGA
Cbrig.WS247		Cbrig.WS247_8:686672		8		686672		687624		953		34		16		TTCTGAGATT		TTCTGAGATTCTAAGG
Cbrig.WS247		Cbrig.WS247_8:693778		8		693778		694894		1117		52		16		TCAGAATTTC		TCAGAATTTCAGAATT
Cbrig.WS247		Cbrig.WS247_8:700892		8		700892		702407		1516		22		38		AGCCGATCGG		AGCCGATCGGCGATCGGCTAGTGTGGTTCGGATGTGTC
Cbrig.WS247		Cbrig.WS247_8:713871		8		713871		722479		8609		77		58		AAAATTAAAA		AAAATTAAAAAATCGCATTCCAATTTTCAAATTTCTGAATTTCTCTACCAAAAATCAT
Cbrig.WS247		Cbrig.WS247_8:728321		8		728321		730771		2451		135		16		TTCAGAATTT		TTCAGAATTTTAGAAT
Cbrig.WS247		Cbrig.WS247_8:753476		8		753476		753752		277		16		16		TCTGAGATTC		TCTGAGACTCTGAGAC
Cbrig.WS247		Cbrig.WS247_8:770771		8		770771		770997		227		14		16		AATTCAGAAA		AATTCAGAAATTCATT
Cbrig.WS247		Cbrig.WS247_8:804433		8		804433		812686		8254		74		111		GAAGACTCGC		GAAGACTCGCCGACGTAATTCCCAAGCTTCCCCGTTCAAAGATTATCCATTTTGGTCAGAAATTGGCTCAGAAATCGGCTGGAGCAATGTTTCATCTGGGTGTAACAGAAG
Cbrig.WS247		Cbrig.WS247_8:832783		8		832783		833218		436		25		16		GAAATTCAGA		GAAATTCAGAAATTCA
Cbrig.WS247		Cbrig.WS247_8:835583		8		835583		837342		1760		95		16		TTTCTGAATT		TTTCTGAATTTCTGAA
Cbrig.WS247		Cbrig.WS247_8:873301		8		873301		873657		357		20		16		AAATTCAGAA		AAATTCAGAAATTCAG
Cbrig.WS247		Cbrig.WS247_8:874442		8		874442		876409		1968		48		16		AATTTCTGAA		AATTTTTGAATTTCTG
Cbrig.WS247		Cbrig.WS247_8:874442		8		874442		877059		2618		55		16		AATTTCTGAA		AATTTTTGAATTTCTG
Cbrig.WS247		Cbrig.WS247_8:877972		8		877972		879929		1958		28		21		CTAGATTTTT		CTAGATTGTTTAGGTCATGAC
Cbrig.WS247		Cbrig.WS247_8:880156		8		880156		881199		1044		14		16		TTTCTGAATT		TTTCTGAATTTCTGAA
Cbrig.WS247		Cbrig.WS247_8:881573		8		881573		884029		2457		50		16		AATTCAGAAA		AATTCAGAAAATCAGA
Cbrig.WS247		Cbrig.WS247_8:906100		8		906100		906739		640		27		20		GGAATTTTCT		GGAACTTTCTAGAACGTTGT
Cbrig.WS247		Cbrig.WS247_8:926108		8		926108		927206		1099		56		16		TCAGAATCTC		TCAGAATCTCAGAATC
Cbrig.WS247		Cbrig.WS247_8:932193		8		932193		933757		1565		94		16		ATTCTGAGAT		ATTCTAAGATTCTGAG
Cbrig.WS247		Cbrig.WS247_8:934372		8		934372		935134		763		45		16		AGAATCTCAG		AGAATCTCAGAATCTT
Cbrig.WS247		Cbrig.WS247_8:954677		8		954677		954951		275		16		16		AATTTCTGAA		AATTTCTGAATTTCAA
Cbrig.WS247		Cbrig.WS247_8:956616		8		956616		957351		736		33		16		AAATTCAGAA		AAATTCAGAAATTCAG
Cbrig.WS247		Cbrig.WS247_8:970416		8		970416		972369		1954		28		16		TTCTGAGATT		TTCTGAGATGCTGAGA
Cbrig.WS247		Cbrig.WS247_8:985290		8		985290		985487		198		12		16		CAGAAATTCA		CAGAAATTCAGAAATT
Cbrig.WS247		Cbrig.WS247_8:995012		8		995012		996536		1525		41		16		AATTTCAGAA		AATCTCAGAATTTCAA
Cbrig.WS247		Cbrig.WS247_8:997581		8		997581		998374		794		29		16		AAATTCTGAA		AGATTCTGAAACTCTG
Cbrig.WS247		Cbrig.WS247_8:1000643		8		1000643		1001565		923		49		16		CAGAATCTCA		CAGAATTTCAAAATTT
Cbrig.WS247		Cbrig.WS247_8:1004455		8		1004455		1004961		507		14		16		ATCTCAGAAT		ATCTCAGAATCTCAGA
Cbrig.WS247		Cbrig.WS247_8:1010155		8		1010155		1011363		1209		10		16		TGAATTTCTG		TGAATTTCTGAATTTC
Cbrig.WS247		Cbrig.WS247_8:1015316		8		1015316		1015518		203		12		16		TTCTGAATTT		TTCTGAATTTCTGAAT
Cbrig.WS247		Cbrig.WS247_8:1032904		8		1032904		1034196		1293		31		16		AATCTCAGAA		AATCTCAGAATCTTAG
Cbrig.WS247		Cbrig.WS247_8:1035505		8		1035505		1035817		313		10		22		CATGACCTAA		CATGACCTAATTTTTTCTAGGT
Cbrig.WS247		Cbrig.WS247_8:1036888		8		1036888		1037372		485		17		16		TCTGAATTTC		TCTGAATTTCTGAATT
Cbrig.WS247		Cbrig.WS247_8:1039675		8		1039675		1040711		1037		62		16		AATTCAGAAA		AATTCAAAAATTCAGA
Cbrig.WS247		Cbrig.WS247_8:1041797		8		1041797		1042204		408		23		16		TTCTGAGATT		TTCTGAGATTCTGAGA
Cbrig.WS247		Cbrig.WS247_8:1049036		8		1049036		1049358		323		18		16		AAATTCAGAA		AAATTCAGAAATTCAG
Cbrig.WS247		Cbrig.WS247_8:1049909		8		1049909		1050987		1079		28		16		TTTAGAATTT		TTTAGAATTTTAGAAT
Cbrig.WS247		Cbrig.WS247_8:1048560		8		1048560		1051307		2748		26		16		TTCTGAATTT		TTCTGAAATTTTCCAA
Cbrig.WS247		Cbrig.WS247_8:1063202		8		1063202		1063396		195		11		16		AAATTCTGAA		AAATTCTGAAATTCTG
Cbrig.WS247		Cbrig.WS247_8:1063202		8		1063202		1064195		994		14		16		AAATTCTGAA		AAATTCTGAAATTCTG
Cbrig.WS247		Cbrig.WS247_8:1063190		8		1063190		1064890		1701		33		16		TCAGAAATTC		TCTGAAATTCAGAAAT
Cbrig.WS247		Cbrig.WS247_8:1071874		8		1071874		1072325		452		25		16		AGAAATTCAG		AGAAATTCAGAAATTC
Cbrig.WS247		Cbrig.WS247_8:1077279		8		1077279		1078634		1356		41		42		GACTCGGTCG		GACTCGGTCGAGGTGGAGGTGGATTCAGTCGAGGTACTCGTG
Cbrig.WS247		Cbrig.WS247_8:1078745		8		1078745		1083953		5209		138		42		TCCACGAGTA		TCCACGAGTACCTCGACTGAATCCACCTCCACATCGACCGAG
Cbrig.WS247		Cbrig.WS247_8:1092024		8		1092024		1094316		2293		37		60		CGACATCTTC		CGACATCTTCAGCTGAGACCTCGACAATCGCCACCTCGACCGCTGAGACTAGTACAGTTC
Cbrig.WS247		Cbrig.WS247_8:1105237		8		1105237		1105671		435		26		16		TTCTGAATTT		TTCTGAATTTCTGAAT
Cbrig.WS247		Cbrig.WS247_8:1105780		8		1105780		1106872		1093		63		16		AATCTCAGAA		AATCTCAGAATCTCAG
Cbrig.WS247		Cbrig.WS247_8:1160043		8		1160043		1160308		266		17		15		AGGTCACCCG		AGGTCACCCGGATAC
Cbrig.WS247		Cbrig.WS247_8:1184997		8		1184997		1185335		339		20		16		AAATTCAGAA		AAATTCAGAAATTCGG
Cbrig.WS247		Cbrig.WS247_8:1193657		8		1193657		1193964		308		17		16		ATTTCTGAAT		ATTTCTGAATTTCTGA
Cbrig.WS247		Cbrig.WS247_8:1221376		8		1221376		1221764		389		27		14		TCCAGATTCC		TCCAGATTCCAGAT
Cbrig.WS247		Cbrig.WS247_8:1224128		8		1224128		1224418		291		20		14		AGATTCCAGA		AGATTCCAGATTCC
Cbrig.WS247		Cbrig.WS247_8:1240121		8		1240121		1240893		773		21		16		AAATTCAAAA		AAATCAAAAATTCAGA
Cbrig.WS247		Cbrig.WS247_8:1250672		8		1250672		1252212		1541		50		21		AAAAATCTAG		AAAAATCTAGGTCACGACCCA
Cbrig.WS247		Cbrig.WS247_8:1278928		8		1278928		1281722		2795		131		16		GAATTTCTGA		AATTTCTGAATTTCTT
Cbrig.WS247		Cbrig.WS247_8:1281839		8		1281839		1283361		1523		92		16		AAATTCAGAA		AAATTCAGAAATTCAG
Cbrig.WS247		Cbrig.WS247_8:1288250		8		1288250		1288532		283		17		16		CCTGGATCCC		CCTGGATCCCTGGATC
Cbrig.WS247		Cbrig.WS247_8:1290947		8		1290947		1292517		1571		34		16		TTCAGAAATT		TTCAGAAATTCAGAAA
Cbrig.WS247		Cbrig.WS247_8:1296871		8		1296871		1299334		2464		66		16		ATTTCTGAAT		ATTTCTGAATTTCTGA
Cbrig.WS247		Cbrig.WS247_8:1296871		8		1296871		1300997		4127		69		16		ATTTCTGAAT		ATTTCTGAATTTCTGA
Cbrig.WS247		Cbrig.WS247_8:1307020		8		1307020		1307334		315		19		16		CAGAAACTCA		CAGAAACTCAGAAATT
Cbrig.WS247		Cbrig.WS247_8:1342691		8		1342691		1344327		1637		10		164		AAACAATTTT		AAACAATTTTGAAATGAAGGAATGGTTTAGTTCATTTTATTAAAAAATAATTTATTTGAAAACGGAACAGTATGAAAACGCAGTTTGCAAAAATAAAAAAATCGCATTCCAATTTTCAAATTTCTGAATTTCTTTTCTAAAAATCATAAAATTCAAAAAAAAAC
Cbrig.WS247		Cbrig.WS247_8:1349769		8		1349769		1349994		226		10		21		AAAAAATCTA		AAAAAATCTAGGTCACGACCC
Cbrig.WS247		Cbrig.WS247_8:1353111		8		1353111		1353378		268		17		16		AATTTCTGAA		AATTTCTGAATTTCTG
Cbrig.WS247		Cbrig.WS247_8:1358317		8		1358317		1360370		2054		87		16		AAATTCAGAA		AAATTCAGAAATTCAG
Cbrig.WS247		Cbrig.WS247_8:1399828		8		1399828		1400006		179		10		16		GAAATTCAGA		GAAATTCAGAAATTCA
Cbrig.WS247		Cbrig.WS247_8:1400155		8		1400155		1401145		991		64		16		GAGATTCTGA		GAGATTCTGAGATTCT
Cbrig.WS247		Cbrig.WS247_8:1418429		8		1418429		1419023		595		36		16		TTCTGAGATT		TTCTGAGATTCCGAGA
Cbrig.WS247		Cbrig.WS247_8:1422481		8		1422481		1424387		1907		99		16		ATTCTGAGAT		ATTCTGAGATTCTGAG
Cbrig.WS247		Cbrig.WS247_8:1432527		8		1432527		1433065		539		33		16		AATTCAGAAA		AATCCAGAAATTCAGA
Cbrig.WS247		Cbrig.WS247_8:1452728		8		1452728		1454975		2248		34		16		AAATTCTAAA		AAATTCTAAAATTCTA
Cbrig.WS247		Cbrig.WS247_8:1462899		8		1462899		1463158		260		14		16		GATCCAAGGA		GATCCAAGGATCCAGG
Cbrig.WS247		Cbrig.WS247_8:1464503		8		1464503		1464922		420		20		16		TCAGAATCTC		TCAGAATCTCATAATC
Cbrig.WS247		Cbrig.WS247_8:1467512		8		1467512		1470410		2899		65		16		ATTCTGAGAT		ATTCTGAGATTCTGAG
Cbrig.WS247		Cbrig.WS247_8:1494927		8		1494927		1495357		431		16		21		TGGCCTAGAA		TGGCCTAGAAAATAGGACTAG
Cbrig.WS247		Cbrig.WS247_8:1497545		8		1497545		1501729		4185		23		111		AAATGGAAAA		AAATGGAAAAGAAGACTTGCTGAAAGGACCATTGAGCTTTTCGGCCCAAAAATTGTCCGATTTTCCTCAAAATTAAACGTTAAGATTACGGCAGCAGTGTGTCAATGGAGA
Cbrig.WS247		Cbrig.WS247_8:1507870		8		1507870		1508445		576		15		32		GAACCGCTAC		GAACCGCTACATTTTAGAACTGCGACATTTCA
Cbrig.WS247		Cbrig.WS247_8:1525673		8		1525673		1528047		2375		77		16		TCAGAAATTC		TCAGAAATTCTGAGAT
Cbrig.WS247		Cbrig.WS247_8:1535965		8		1535965		1536860		896		37		21		ATTTTTGGTC		ATTTTTGGTCCATTTTTCTTG
Cbrig.WS247		Cbrig.WS247_8:1547741		8		1547741		1548124		384		26		14		TCCTGGGTCC		TCCTGGGTCCTGGG
Cbrig.WS247		Cbrig.WS247_8:1552551		8		1552551		1552729		179		11		16		TTCTGAATTT		TTCTGAATTTCTGAAT
Cbrig.WS247		Cbrig.WS247_8:1557616		8		1557616		1557946		331		11		16		AGGGATCCAG		AGGGATCCAGGGATCC
Cbrig.WS247		Cbrig.WS247_8:1561372		8		1561372		1561816		445		24		16		GAATTTTAGA		GAATTTTAGAGTTTTA
Cbrig.WS247		Cbrig.WS247_8:1565570		8		1565570		1569443		3874		28		16		TTTCTGAATT		TTTCTGAATTTCTGAA
Cbrig.WS247		Cbrig.WS247_8:1570038		8		1570038		1570280		243		14		16		CAGAAATTCA		CAAAAATTCACAAATA
Cbrig.WS247		Cbrig.WS247_8:1581885		8		1581885		1583163		1279		20		16		AATTCTGAAA		AATTCTGAAATTCTGA
Cbrig.WS247		Cbrig.WS247_8:1603776		8		1603776		1604227		452		21		21		TTTTCATGAT		TTTTCATGATTTTTGAGTCAT
Cbrig.WS247		Cbrig.WS247_8:1722114		8		1722114		1722423		310		15		16		GGGTCCATGG		GGGTCCATGAGTCTAT
Cbrig.WS247		Cbrig.WS247_8:1722842		8		1722842		1723014		173		12		27		ATGGGGTTCA		ATGGGGTTCATGGGGTTCATGGGGTTC
Cbrig.WS247		Cbrig.WS247_8:1728280		8		1728280		1729416		1137		16		16		AAATTCAAAA		AAATTCAAAAATTCAA
Cbrig.WS247		Cbrig.WS247_8:1775158		8		1775158		1776356		1199		67		16		CAGAATTTCA		CATAATTTCAGTATTT
Cbrig.WS247		Cbrig.WS247_8:1784739		8		1784739		1787859		3121		26		16		AAATTCAGAA		AAATTCTGAAATTCTG
Cbrig.WS247		Cbrig.WS247_8:1801954		8		1801954		1802860		907		55		16		TCAGAATCTC		TCAAAATCTCTGAATC
Cbrig.WS247		Cbrig.WS247_8:1856502		8		1856502		1856687		186		13		14		TTCCAGATTC		TTCCAGATTCCATA
Cbrig.WS247		Cbrig.WS247_8:1856834		8		1856834		1858727		1894		23		81		GAGTTTGAAG		GAGTTTGAAGGAACCAGTGAGAGGATTGTTGTGAAAATTAATAAAGAGCCTTTTTCGTTGTTTTTGCATTAATTCTCCCCA
Cbrig.WS247		Cbrig.WS247_8:1879768		8		1879768		1880833		1066		35		10		AATTTTCTAG		AATTTTCTAG
Cbrig.WS247		Cbrig.WS247_8:1897043		8		1897043		1897748		706		16		21		AGTTAGGCCA		AGTTAGGCCATTAAAAGCAAA
Cbrig.WS247		Cbrig.WS247_8:1912149		8		1912149		1912591		443		24		16		AGATTCTGAG		AGATTCTGAGATTCTG
Cbrig.WS247		Cbrig.WS247_8:2000761		8		2000761		2003411		2651		134		20		TGGAATTTTC		TGGAATTTTCTAGAATGTTT
Cbrig.WS247		Cbrig.WS247_8:2010191		8		2010191		2010529		339		20		16		AAATTCAGAA		AAATTCAGAAATTCGG
Cbrig.WS247		Cbrig.WS247_8:2014559		8		2014559		2018372		3814		192		16		TTCTGAGATT		TTCTGAGATTCTGAAA
Cbrig.WS247		Cbrig.WS247_8:2020393		8		2020393		2021179		787		48		16		ATTCTGAGAT		ATTCTGAGATTCTTAG
Cbrig.WS247		Cbrig.WS247_8:2025574		8		2025574		2026120		547		34		16		AATCTCAGAA		AATCTCAGAATCTCAG
Cbrig.WS247		Cbrig.WS247_8:2031798		8		2031798		2032399		602		36		16		TTCTGAATTT		TTCTGAATTTCTGAAT
Cbrig.WS247		Cbrig.WS247_8:2040176		8		2040176		2040530		355		19		16		GGGACCCAGG		GGAACCCAGGGACCCA
Cbrig.WS247		Cbrig.WS247_8:2052588		8		2052588		2053023		436		14		14		AAGTCGGAAG		AAGTCGGAAGTCGG
Cbrig.WS247		Cbrig.WS247_8:2055132		8		2055132		2055806		675		40		16		TCAGAATCTC		TCAGAATCTCAGAATC
Cbrig.WS247		Cbrig.WS247_8:2067569		8		2067569		2068019		451		27		16		GAAATTCAGA		GAAATTGAGAAATTCA
Cbrig.WS247		Cbrig.WS247_8:2077783		8		2077783		2078252		470		13		16		AATTTCTGAA		AATTTCTGAATTTCTG
Cbrig.WS247		Cbrig.WS247_8:2078718		8		2078718		2079481		764		47		16		AATTCAGAAA		AATTCAGAAATTCAGA
Cbrig.WS247		Cbrig.WS247_8:2103266		8		2103266		2112904		9639		158		60		ACCTCGACAA		ACCTCGACAATCGCCACCTCGACCGCTGAGACTACCACAGTTCCAACATCATCAGCTGAG
Cbrig.WS247		Cbrig.WS247_8:2124598		8		2124598		2124856		259		14		19		CTTAGGCTTA		CTTAGGCTTAGGCTTAACC
Cbrig.WS247		Cbrig.WS247_8:2127468		8		2127468		2129055		1588		10		16		GAATTTCTGA		GAATTTCTGAATCTCT
Cbrig.WS247		Cbrig.WS247_8:2170104		8		2170104		2180121		10018		54		182		CATGTCATAA		CATGTCATAATTGTGCTAGAAAGATGCTTTTTAACCACCATGTTGAAAGATTCACTGAAGAGCGATGTCTAGAATTGTCCTCATTTTGAGCGTTTTTTAGGTCAAAATTACCGATTTTCTGTGAATTTTTTCAAGTATTCAACGGAAAAATAGCCGTGTCACTCTATTTTAACCAGATTAAG
Cbrig.WS247		Cbrig.WS247_8:2183784		8		2183784		2185903		2120		64		16		TTCTGAATTT		TTCTGAATTTCTAAAT
Cbrig.WS247		Cbrig.WS247_8:2199997		8		2199997		2209461		9465		58		163		AAAAGACAGA		AAAAGACAGAACAAGCAGATATTAGAACAAAACATTCACAGTGACTAATCGTTTACAAAAAGATATGCGTGAACTCGTTCGCTCAGAAAAAAGTTGGAAGCAAAAATTCCGATTTTGGGGGTCCAAAACAGGTTTTCCGCATTTTTCACATACTAGTTTTGTG
Cbrig.WS247		Cbrig.WS247_8:2200018		8		2200018		2209984		9967		59		163		TTAGAACAAA		TTAGAACAAAACATTCACAGTGACTAATCGTTTACAAAAAGATATGCGTGAACTCGTTCGCTCAGAAAAAAGTTGGAAGCAAAAATTCCGATTTTGGGGGTCCAAAACAGGTTTTCCGCATTTTTCACATACTAGTTTTGTGAAAAGACAGAACAAACAAACC
Cbrig.WS247		Cbrig.WS247_8:2212139		8		2212139		2214162		2024		60		21		GCTATTTTAG		GCTATTTTAGGCACTTTCTAG
Cbrig.WS247		Cbrig.WS247_8:2217259		8		2217259		2217983		725		28		21		AGGCTAATTT		AGGCTATTTCAGGCACTTTTC
Cbrig.WS247		Cbrig.WS247_8:2228631		8		2228631		2231146		2516		145		16		ATTTCTGAAT		ATTTCTGAATTTCTGA
Cbrig.WS247		Cbrig.WS247_8:2237034		8		2237034		2237700		667		35		16		TTCTGAATTT		TTCTGAATTTCTGAAA
Cbrig.WS247		Cbrig.WS247_8:2245523		8		2245523		2245725		203		12		16		GAGATTCTGA		GAGATTCTGAAATTCT
Cbrig.WS247		Cbrig.WS247_8:2246986		8		2246986		2248300		1315		36		16		ATTTCTGAAT		ATTTCCGAATTTCTGA
Cbrig.WS247		Cbrig.WS247_8:2254980		8		2254980		2255439		460		28		16		TCAGAAATTC		TCAGAAATTCAGAAAT
Cbrig.WS247		Cbrig.WS247_8:2276932		8		2276932		2277320		389		22		16		GAATTTCTGA		GAATCTCTGAATTTCT
Cbrig.WS247		Cbrig.WS247_8:2281300		8		2281300		2286700		5401		52		16		TTCTGAAATT		TTCGAAATTTCGAAAA
Cbrig.WS247		Cbrig.WS247_8:2281969		8		2281969		2288984		7016		173		16		ATTCTGAGAT		ATTCTGAGATTCTGAA
Cbrig.WS247		Cbrig.WS247_8:2289142		8		2289142		2297134		7993		65		127		AACTTTTCAC		AACTTTTCACACCCCATTTTCCACTTTTTAATTTTTCCCTTTCAATTTTTCATCCTGATTTTTTCAATTTCATTTTTTTGTTCTACATTTTTCATTTCCAAATTTTTGTGCATATTTTTTCATTCCT
Cbrig.WS247		Cbrig.WS247_8:2299641		8		2299641		2301867		2227		16		16		AATTCTGAAA		AATTCTGAAATTCTAA
Cbrig.WS247		Cbrig.WS247_8:2305341		8		2305341		2308067		2727		75		20		AAATTCAGAA		AAATTCAGAAAATTGACGGC
Cbrig.WS247		Cbrig.WS247_8:2308627		8		2308627		2313172		4546		23		154		AAAATGTTTG		AAAATGTTTGAAGTCAGTAGGGGAGCATTTTATTAGTTGACAAAACATTTTTATCTTTCACAGGAACGGAGATAATTGAACTTGAAAAAACCGAAATATTCAAGTTCATTTATTCCCTATTCTGGTGAAAGTTATCAATAAATAGTCAACAAGT
Cbrig.WS247		Cbrig.WS247_8:2321206		8		2321206		2328899		7694		63		122		CATCAAATCA		CATCAAATCACTAAAAATAGACAGCAAGAATTACTGTAGCCGAACAATTTCGATCTAATGGGCTCTGTAGTCGCTTCAGTTGACGCACTAGCCTAAAAAGTAAATTTTGAGCTCGTCAGAGT
Cbrig.WS247		Cbrig.WS247_8:2344365		8		2344365		2351332		6968		41		167		TGACAGATTT		TGACAGATTTTTGATAGCTCCCACAGAAACCGAGATGTATGGAACAGACGGCCGTCTTCCGTCACACAGAGAAACTTTGAGCTGAATTTGAGGGGTTCTTATGCGAGTTAGCAAAAATACGTCAACTGAAGAAATGTTAACAACACTTGTGCTAAGATTTTATTAGT
Cbrig.WS247		Cbrig.WS247_8:2388851		8		2388851		2389230		380		23		16		AAATTCAGAA		AAATTCAGAAATTCAG
Cbrig.WS247		Cbrig.WS247_8:2393624		8		2393624		2398586		4963		24		163		TGTGAAAAAT		TGTGAAAAATGCGGAAAACCTGTTTTGGACCCCCAAAATCGGAATTTTTGCTTCTAACTTTTTTCTGAACGAACGAGTTCACGCAAATCTTTTTGTAAAAGATAAGTCACTATGATTGTTTTGTTCTAAGGTTTGCTTGTTGTGTCTTTTCACAAAACTAGTG
Cbrig.WS247		Cbrig.WS247_8:2409978		8		2409978		2411469		1492		88		16		TTTTAGAATT		TTTCAGAATTTTAGAA
Cbrig.WS247		Cbrig.WS247_8:2411766		8		2411766		2412084		319		19		16		GATTCTGAGA		GATTCGGAGATTCTGA
Cbrig.WS247		Cbrig.WS247_8:2414221		8		2414221		2415159		939		55		16		AATTTCTGAA		AATTTCTGAATTTCTG
Cbrig.WS247		Cbrig.WS247_8:2436910		8		2436910		2437429		520		13		16		TTCTGAATTT		TTCTAAATTTCTGAAT
Cbrig.WS247		Cbrig.WS247_8:2442558		8		2442558		2443019		462		25		16		AAATTCAGAA		AAATTCAGAAATTCAG
Cbrig.WS247		Cbrig.WS247_8:2461896		8		2461896		2467985		6090		286		21		TTACGGTAAA		TTACGGTAAATCAAAATGGAA
Cbrig.WS247		Cbrig.WS247_8:2480551		8		2480551		2482809		2259		55		16		TTCTGAATTT		TTCTGAATTTCTGAAT
Cbrig.WS247		Cbrig.WS247_8:2481191		8		2481191		2484265		3075		56		17		AAATTTTGAG		AAATTTTGAGAATTTTC
Cbrig.WS247		Cbrig.WS247_8:2494603		8		2494603		2495399		797		43		16		AAATTCAAAA		AAATTTAAAAATTCAA
Cbrig.WS247		Cbrig.WS247_8:2503908		8		2503908		2504469		562		29		19		GCTTAGGCTT		GCTTAGGCTTAGGCTTCCC
Cbrig.WS247		Cbrig.WS247_8:2507676		8		2507676		2507984		309		19		16		TCTGAATTTC		TCTGAATTTCTGAATT
Cbrig.WS247		Cbrig.WS247_8:2507200		8		2507200		2509616		2417		33		16		AAATTCAGAA		AAATTCAGAAATTCAG
Cbrig.WS247		Cbrig.WS247_8:2507681		8		2507681		2510415		2735		37		16		ATTTCTGAAT		ATTTCTGAATTTCTGA
Cbrig.WS247		Cbrig.WS247_8:2516438		8		2516438		2516967		530		21		15		AGAAAATCTT		AGAAAATCTTCCTAA
Cbrig.WS247		Cbrig.WS247_8:2516446		8		2516446		2522121		5676		317		15		TTCCTAAAGA		TTCCTAAAGAAAATC
Cbrig.WS247		Cbrig.WS247_8:2522264		8		2522264		2527512		5249		34		154		AACTTGAATA		AACTTGAATATTTCGGTTTTTTCAAGTTCAGTTATCTCCGTTCCTGTGAGAAACAAAAATGTTTTGTTAACTAATAAAATGCTCCCCTACTGACTTCAACTATTTTACTTTTTGACTATTTATTGATAACTTTCACCAGAATAGGGAATAAATG
Cbrig.WS247		Cbrig.WS247_8:2533049		8		2533049		2538153		5105		29		182		CGGTAATTTT		CGGTAATTTTGACCTAAAAAACGCTCAAAATGAGGACTATTCTAGACATCGCTCTTCAGTGAATCTTTCAACATGGTGGTGAAAAAGCATCTTTCTAGCACAATTATGACATGCTTAATCTGTTTAAAATATAGTGACACGGCCATTTTTCCGTTGAATACCTGAAAAAATTCACAGAAAAT
Cbrig.WS247		Cbrig.WS247_8:2538946		8		2538946		2542778		3833		78		16		TTCTGAAATT		TTCTGAATTTCCAGGA
Cbrig.WS247		Cbrig.WS247_8:2543450		8		2543450		2544580		1131		69		16		AATTCAGAAA		AATTCAGAAGTTCAGA
[truncated: 790 more rows]
