# Supplementary material for: High evolutionary turnover of satellite families in Caenorhabditis
Source: BMC Evol Biol. 2015 Oct 5;15:218. doi: 10.1186/s12862-015-0495-x (PMC4595182; doi:10.1186/s12862-015-0495-x)
Supplement: Additional file 1: — Files containing the description of all satellites and their families in several formats (31 files). (ZIP 1068 kb) [file 12862_2015_495_MOESM1_ESM.zip › Cbrig.WS247_fam.align]

 ************************************************************
The program is running under the following parameters:
   Output:
      Prefix of the family name Cbrig.WS247
      Columns for the name: 40
      Cluster with more that 0 sequences are printed
      File with the table: ../resultats/Cbrig.WS247.sat.fam.t.0.6
      File with families in format fasta: ../resultats/Cbrig.WS247.sat.fam.fa.0.6
   Alphabet 0 (size 5)  (0:dna bases, 1 aminoacids, 2 codons)
   Length of the mer 1
   Circular permutations are allowed
   Reverse sequencess are considerd.
   Sequences are aligned while similarity > 0.600000
   Alignment score: Normalized respect to the length and number of sequences.
   Alignment parameters:
      opening gap: -3.000000
      extensio gap: -1.000000
      extreme gaph: -0.500000
   Concensus type:  without gap columns
   Similarity matrix file: ../resultats/Cbrig.WS247.sat.matsim
   Multifasta file: ../resultats/Cbrig.WS247.sat.fa.10-2000-10-0-0-2-0-1-0

 ************************************************************
Number of sequences=5576
There are 275 alignments:

>Cbrig.WS247_Fam_1_16_1253  Nr. of seq. 1253 Alignment length(with gaps) = 33 Alignment score = 0.401617 
Cbrig.WS247_1:17583-18346                  -A-AA--TT---C--A-GA-A-ATT--CAG---
Cbrig.WS247_1:126824-127162                -A-AA--TT---C--A-GA-A-ATT--CAG---
Cbrig.WS247_1:134411-134749                -A-AA--TT---C--A-GA-A-ATT--CAG---
Cbrig.WS247_1:228098-228630                -A-AA--TT---C--A-GA-A-ATT--CAG---
Cbrig.WS247_1:296211-297047                -A-AA--TT---C--A-GA-A-ATT--CAG---
Cbrig.WS247_1:421206-421848                -A-AA--TT---C--A-GA-A-ATT--CAG---
Rev.of:Cbrig.WS247_1:422527-422873         -A-AA--TT---C--A-GA-A-ATT--CAG---
Cbrig.WS247_1:519022-519491                -A-AA--TT---C--A-GA-A-ATT--CAG---
Cbrig.WS247_1:611357-611639                -A-AA--TT---C--A-GA-A-ATT--CAG---
Cbrig.WS247_1:616514-618045                -A-AA--TT---C--A-GA-A-ATT--CAG---
Cbrig.WS247_1:616514-619055                -A-AA--TT---C--A-GA-A-ATT--CAG---
Cbrig.WS247_1:669464-669730                -A-AA--TT---C--A-GA-A-ATT--CAG---
Rev.of:Cbrig.WS247_1:808934-809272         -A-AA--TT---C--A-GA-A-ATT--CAG---
Cbrig.WS247_1:810429-811999                -A-AA--TT---C--A-GA-A-ATT--CAG---
Rev.of:Cbrig.WS247_1:819665-819851         -A-AA--TT---C--A-GA-A-ATT--CAG---
Rev.of:Cbrig.WS247_1:867020-867590         -A-AA--TT---C--A-GA-A-ATT--CAG---
Cbrig.WS247_1:869006-873361                -A-AA--TT---C--A-GA-A-ATT--CAG---
Cbrig.WS247_1:1032673-1033878              -A-AA--TT---C--A-GA-A-ATT--CAG---
Rev.of:Cbrig.WS247_1:1043477-1044955       -A-AA--TT---C--A-GA-A-ATT--CAG---
Rev.of:Cbrig.WS247_1:1049111-1050385       -A-AA--TT---C--A-GA-A-ATT--CAG---
Rev.of:Cbrig.WS247_1:1063049-1063772       -A-AA--TT---C--A-GA-A-ATT--CAG---
Rev.of:Cbrig.WS247_1:1074534-1075966       -A-AA--TT---C--A-GA-A-ATT--CAG---
Rev.of:Cbrig.WS247_1:1085641-1085923       -A-AA--TT---C--A-GA-A-ATT--CAG---
Cbrig.WS247_1:1138161-1139392              -A-AA--TT---C--A-GA-A-ATT--CAG---
Rev.of:Cbrig.WS247_1:1141910-1142578       -A-AA--TT---C--A-GA-A-ATT--CAG---
Cbrig.WS247_1:1145320-1145688              -A-AA--TT---C--A-GA-A-ATT--CAG---
Cbrig.WS247_1:1149767-1150241              -A-AA--TT---C--A-GA-A-ATT--CAG---
Cbrig.WS247_1:1199779-1201523              -A-AA--TT---C--A-GA-A-ATT--CAG---
Rev.of:Cbrig.WS247_1:1208134-1208812       -A-AA--TT---C--A-GA-A-ATT--CAG---
Rev.of:Cbrig.WS247_1:1229939-1236613       -A-AA--TT---C--A-GA-A-ATT--CAG---
Cbrig.WS247_1:1238265-1238654              -A-AA--TT---C--A-GA-A-ATT--CAG---
Rev.of:Cbrig.WS247_1:1240375-1241591       -A-AA--TT---C--A-GA-A-ATT--CAG---
Rev.of:Cbrig.WS247_1:1353952-1355532       -A-AA--TT---C--A-GA-A-ATT--CAG---
Rev.of:Cbrig.WS247_1:1362799-1364379       -A-AA--TT---C--A-GA-A-ATT--CAG---
Rev.of:Cbrig.WS247_1:1394277-1394535       -A-AA--TT---C--A-GA-A-ATT--CAG---
Rev.of:Cbrig.WS247_1:1438387-1439135       -A-AA--TT---C--A-GA-A-ATT--CAG---
Rev.of:Cbrig.WS247_1:1471507-1472331       -A-AA--TT---C--A-GA-A-ATT--CAG---
Rev.of:Cbrig.WS247_1:1497492-1497758       -A-AA--TT---C--A-GA-A-ATT--CAG---
Cbrig.WS247_1:1511041-1512557              -A-AA--TT---C--A-GA-A-ATT--CAG---
Cbrig.WS247_1:1522203-1522877              -A-AA--TT---C--A-GA-A-ATT--CAG---
Rev.of:Cbrig.WS247_1:1544986-1545437       -A-AA--TT---C--A-GA-A-ATT--CAG---
Rev.of:Cbrig.WS247_1:1556022-1558005       -A-AA--TT---C--A-GA-A-ATT--CAG---
Cbrig.WS247_1:1637129-1637555              -A-AA--TT---C--A-GA-A-ATT--CAG---
Cbrig.WS247_1:1679902-1680738              -A-AA--TT---C--A-GA-A-ATT--CAG---
Rev.of:Cbrig.WS247_1:1702013-1702372       -A-AA--TT---C--A-GA-A-ATT--CAG---
Cbrig.WS247_1:1771747-1773716              -A-AA--TT---C--A-GA-A-ATT--CAG---
Cbrig.WS247_1:1773365-1778190              -A-AA--TT---C--A-GA-A-ATT--CAG---
Cbrig.WS247_1:1846169-1846475              -A-AA--TT---C--A-GA-A-ATT--CAG---
Rev.of:Cbrig.WS247_1:1846933-1848679       -A-AA--TT---C--A-GA-A-ATT--CAG---
Rev.of:Cbrig.WS247_1:1970327-1970907       -A-AA--TT---C--A-GA-A-ATT--CAG---
Rev.of:Cbrig.WS247_1:2011854-2012538       -A-AA--TT---C--A-GA-A-ATT--CAG---
Rev.of:Cbrig.WS247_1:2058399-2058997       -A-AA--TT---C--A-GA-A-ATT--CAG---
Cbrig.WS247_1:2122219-2122653              -A-AA--TT---C--A-GA-A-ATT--CAG---
Cbrig.WS247_1:2154833-2155105              -A-AA--TT---C--A-GA-A-ATT--CAG---
Cbrig.WS247_1:7105723-7110027              -A-AA--TT---C--A-GA-A-ATT--CAG---
Rev.of:Cbrig.WS247_1:11023078-11023344     -A-AA--TT---C--A-GA-A-ATT--CAG---
Cbrig.WS247_1:11832398-11833766            -A-AA--TT---C--A-GA-A-ATT--CAG---
Rev.of:Cbrig.WS247_1:11853581-11854281     -A-AA--TT---C--A-GA-A-ATT--CAG---
Rev.of:Cbrig.WS247_1:11857679-11860518     -A-AA--TT---C--A-GA-A-ATT--CAG---
Cbrig.WS247_1:11982864-11983129            -A-AA--TT---C--A-GA-A-ATT--CAG---
Cbrig.WS247_1:11997421-11999223            -A-AA--TT---C--A-GA-A-ATT--CAG---
Cbrig.WS247_1:12037101-12037925            -A-AA--TT---C--A-GA-A-ATT--CAG---
Rev.of:Cbrig.WS247_1:12066055-12068058     -A-AA--TT---C--A-GA-A-ATT--CAG---
Rev.of:Cbrig.WS247_1:12484861-12488710     -A-AA--TT---C--A-GA-A-ATT--CAG---
Cbrig.WS247_1:12522835-12523714            -A-AA--TT---C--A-GA-A-ATT--CAG---
Cbrig.WS247_1:12537576-12540106            -A-AA--TT---C--A-GA-A-ATT--CAG---
Cbrig.WS247_1:12543102-12546404            -A-AA--TT---C--A-GA-A-ATT--CAG---
Rev.of:Cbrig.WS247_1:12559018-12559241     -A-AA--TT---C--A-GA-A-ATT--CAG---
Cbrig.WS247_1:12559007-12560287            -A-AA--TT---C--A-GA-A-ATT--CAG---
Rev.of:Cbrig.WS247_1:12562943-12563123     -A-AA--TT---C--A-GA-A-ATT--CAG---
Cbrig.WS247_1:12563275-12563646            -A-AA--TT---C--A-GA-A-ATT--CAG---
Cbrig.WS247_1:12580959-12581257            -A-AA--TT---C--A-GA-A-ATT--CAG---
Cbrig.WS247_1:12606539-12606756            -A-AA--TT---C--A-GA-A-ATT--CAG---
Rev.of:Cbrig.WS247_1:12609345-12609843     -A-AA--TT---C--A-GA-A-ATT--CAG---
Cbrig.WS247_1:12610269-12612071            -A-AA--TT---C--A-GA-A-ATT--CAG---
Cbrig.WS247_1:12614280-12614466            -A-AA--TT---C--A-GA-A-ATT--CAG---
Rev.of:Cbrig.WS247_1:12626779-12627455     -A-AA--TT---C--A-GA-A-ATT--CAG---
Cbrig.WS247_1:12628750-12629257            -A-AA--TT---C--A-GA-A-ATT--CAG---
Cbrig.WS247_1:12631275-12632304            -A-AA--TT---C--A-GA-A-ATT--CAG---
Cbrig.WS247_1:12636603-12638715            -A-AA--TT---C--A-GA-A-ATT--CAG---
Rev.of:Cbrig.WS247_1:12636077-12640012     -A-AA--TT---C--A-GA-A-ATT--CAG---
Rev.of:Cbrig.WS247_1:12689275-12691924     -A-AA--TT---C--A-GA-A-ATT--CAG---
Rev.of:Cbrig.WS247_1:12703289-12703679     -A-AA--TT---C--A-GA-A-ATT--CAG---
Cbrig.WS247_1:12711580-12714011            -A-AA--TT---C--A-GA-A-ATT--CAG---
Cbrig.WS247_1:12717104-12719200            -A-AA--TT---C--A-GA-A-ATT--CAG---
Cbrig.WS247_1:12742599-12743166            -A-AA--TT---C--A-GA-A-ATT--CAG---
Cbrig.WS247_1:12796945-12797453            -A-AA--TT---C--A-GA-A-ATT--CAG---
Rev.of:Cbrig.WS247_1:12834630-12835767     -A-AA--TT---C--A-GA-A-ATT--CAG---
Rev.of:Cbrig.WS247_1:12834630-12838145     -A-AA--TT---C--A-GA-A-ATT--CAG---
Rev.of:Cbrig.WS247_1:12842450-12843212     -A-AA--TT---C--A-GA-A-ATT--CAG---
Cbrig.WS247_1:12853367-12858001            -A-AA--TT---C--A-GA-A-ATT--CAG---
Cbrig.WS247_1:12874833-12876489            -A-AA--TT---C--A-GA-A-ATT--CAG---
Cbrig.WS247_1:12874833-12878481            -A-AA--TT---C--A-GA-A-ATT--CAG---
Rev.of:Cbrig.WS247_1:12917961-12918307     -A-AA--TT---C--A-GA-A-ATT--CAG---
Rev.of:Cbrig.WS247_1:12917961-12920159     -A-AA--TT---C--A-GA-A-ATT--CAG---
Rev.of:Cbrig.WS247_1:12917959-12923737     -A-AA--TT---C--A-GA-A-ATT--CAG---
Cbrig.WS247_1:12924389-12926806            -A-AA--TT---C--A-GA-A-ATT--CAG---
Cbrig.WS247_1:12933520-12934477            -A-AA--TT---C--A-GA-A-ATT--CAG---
Cbrig.WS247_1:12937370-12938624            -A-AA--TT---C--A-GA-A-ATT--CAG---
Rev.of:Cbrig.WS247_1:12943126-12944839     -A-AA--TT---C--A-GA-A-ATT--CAG---
Rev.of:Cbrig.WS247_1:12979630-12980179     -A-AA--TT---C--A-GA-A-ATT--CAG---
Cbrig.WS247_1:13110960-13112793            -A-AA--TT---C--A-GA-A-ATT--CAG---
Rev.of:Cbrig.WS247_1:13113244-13116365     -A-AA--TT---C--A-GA-A-ATT--CAG---
Cbrig.WS247_1:13145529-13149211            -A-AA--TT---C--A-GA-A-ATT--CAG---
Rev.of:Cbrig.WS247_1:13149640-13149802     -A-AA--TT---C--A-GA-A-ATT--CAG---
Cbrig.WS247_1:13190989-13191195            -A-AA--TT---C--A-GA-A-ATT--CAG---
Cbrig.WS247_2:511876-512700                -A-AA--TT---C--A-GA-A-ATT--CAG---
Cbrig.WS247_2:511873-518107                -A-AA--TT---C--A-GA-A-ATT--CAG---
Cbrig.WS247_2:609363-609778                -A-AA--TT---C--A-GA-A-ATT--CAG---
Rev.of:Cbrig.WS247_2:630399-631510         -A-AA--TT---C--A-GA-A-ATT--CAG---
Cbrig.WS247_2:644894-645384                -A-AA--TT---C--A-GA-A-ATT--CAG---
Cbrig.WS247_2:729713-731455                -A-AA--TT---C--A-GA-A-ATT--CAG---
Rev.of:Cbrig.WS247_2:1020701-1021151       -A-AA--TT---C--A-GA-A-ATT--CAG---
Rev.of:Cbrig.WS247_2:1057516-1057944       -A-AA--TT---C--A-GA-A-ATT--CAG---
Cbrig.WS247_2:1182363-1182549              -A-AA--TT---C--A-GA-A-ATT--CAG---
Cbrig.WS247_2:1194631-1196611              -A-AA--TT---C--A-GA-A-ATT--CAG---
Rev.of:Cbrig.WS247_2:1274891-1277119       -A-AA--TT---C--A-GA-A-ATT--CAG---
Rev.of:Cbrig.WS247_2:1404330-1404628       -A-AA--TT---C--A-GA-A-ATT--CAG---
Cbrig.WS247_2:1455850-1456268              -A-AA--TT---C--A-GA-A-ATT--CAG---
Cbrig.WS247_2:1580696-1581402              -A-AA--TT---C--A-GA-A-ATT--CAG---
Rev.of:Cbrig.WS247_2:1610038-1610432       -A-AA--TT---C--A-GA-A-ATT--CAG---
Cbrig.WS247_2:1633532-1633870              -A-AA--TT---C--A-GA-A-ATT--CAG---
Rev.of:Cbrig.WS247_2:1636480-1638618       -A-AA--TT---C--A-GA-A-ATT--CAG---
Rev.of:Cbrig.WS247_2:1651061-1652396       -A-AA--TT---C--A-GA-A-ATT--CAG---
Cbrig.WS247_2:1675980-1676660              -A-AA--TT---C--A-GA-A-ATT--CAG---
Rev.of:Cbrig.WS247_2:1677205-1678160       -A-AA--TT---C--A-GA-A-ATT--CAG---
Rev.of:Cbrig.WS247_2:1749514-1752263       -A-AA--TT---C--A-GA-A-ATT--CAG---
Rev.of:Cbrig.WS247_2:1761300-1761684       -A-AA--TT---C--A-GA-A-ATT--CAG---
Cbrig.WS247_2:1764837-1765551              -A-AA--TT---C--A-GA-A-ATT--CAG---
Rev.of:Cbrig.WS247_2:1778491-1778977       -A-AA--TT---C--A-GA-A-ATT--CAG---
Cbrig.WS247_2:1780059-1782854              -A-AA--TT---C--A-GA-A-ATT--CAG---
Rev.of:Cbrig.WS247_2:1790985-1793235       -A-AA--TT---C--A-GA-A-ATT--CAG---
Cbrig.WS247_2:1833424-1834694              -A-AA--TT---C--A-GA-A-ATT--CAG---
Rev.of:Cbrig.WS247_2:1853633-1855523       -A-AA--TT---C--A-GA-A-ATT--CAG---
Cbrig.WS247_2:1856605-1859282              -A-AA--TT---C--A-GA-A-ATT--CAG---
Cbrig.WS247_2:1873142-1873519              -A-AA--TT---C--A-GA-A-ATT--CAG---
Cbrig.WS247_2:1878542-1879006              -A-AA--TT---C--A-GA-A-ATT--CAG---
Rev.of:Cbrig.WS247_2:1905752-1906176       -A-AA--TT---C--A-GA-A-ATT--CAG---
Rev.of:Cbrig.WS247_2:1919722-1923465       -A-AA--TT---C--A-GA-A-ATT--CAG---
Rev.of:Cbrig.WS247_2:1957712-1961093       -A-AA--TT---C--A-GA-A-ATT--CAG---
Cbrig.WS247_2:1981884-1982062              -A-AA--TT---C--A-GA-A-ATT--CAG---
Rev.of:Cbrig.WS247_2:1990100-1990318       -A-AA--TT---C--A-GA-A-ATT--CAG---
Rev.of:Cbrig.WS247_2:1994835-1995053       -A-AA--TT---C--A-GA-A-ATT--CAG---
Rev.of:Cbrig.WS247_2:2013027-2013484       -A-AA--TT---C--A-GA-A-ATT--CAG---
Cbrig.WS247_2:2058610-2058878              -A-AA--TT---C--A-GA-A-ATT--CAG---
Rev.of:Cbrig.WS247_2:2078789-2079405       -A-AA--TT---C--A-GA-A-ATT--CAG---
Cbrig.WS247_2:2083436-2085402              -A-AA--TT---C--A-GA-A-ATT--CAG---
Cbrig.WS247_2:2083436-2088610              -A-AA--TT---C--A-GA-A-ATT--CAG---
Rev.of:Cbrig.WS247_2:2102533-2103248       -A-AA--TT---C--A-GA-A-ATT--CAG---
Rev.of:Cbrig.WS247_2:2117803-2118029       -A-AA--TT---C--A-GA-A-ATT--CAG---
Cbrig.WS247_2:2195332-2199520              -A-AA--TT---C--A-GA-A-ATT--CAG---
Rev.of:Cbrig.WS247_2:2217639-2218920       -A-AA--TT---C--A-GA-A-ATT--CAG---
Rev.of:Cbrig.WS247_2:2217639-2221090       -A-AA--TT---C--A-GA-A-ATT--CAG---
Rev.of:Cbrig.WS247_2:2231359-2231776       -A-AA--TT---C--A-GA-A-ATT--CAG---
Rev.of:Cbrig.WS247_2:2290210-2291476       -A-AA--TT---C--A-GA-A-ATT--CAG---
Cbrig.WS247_2:2303964-2304166              -A-AA--TT---C--A-GA-A-ATT--CAG---
Rev.of:Cbrig.WS247_2:2401780-2404086       -A-AA--TT---C--A-GA-A-ATT--CAG---
Cbrig.WS247_2:2404211-2405429              -A-AA--TT---C--A-GA-A-ATT--CAG---
Cbrig.WS247_2:2404327-2406754              -A-AA--TT---C--A-GA-A-ATT--CAG---
Cbrig.WS247_2:2429617-2430129              -A-AA--TT---C--A-GA-A-ATT--CAG---
Cbrig.WS247_2:2437255-2438519              -A-AA--TT---C--A-GA-A-ATT--CAG---
Rev.of:Cbrig.WS247_2:2560258-2560666       -A-AA--TT---C--A-GA-A-ATT--CAG---
Rev.of:Cbrig.WS247_2:2585074-2587832       -A-AA--TT---C--A-GA-A-ATT--CAG---
Rev.of:Cbrig.WS247_2:2597652-2599231       -A-AA--TT---C--A-GA-A-ATT--CAG---
Rev.of:Cbrig.WS247_2:2620667-2620909       -A-AA--TT---C--A-GA-A-ATT--CAG---
Rev.of:Cbrig.WS247_2:2638931-2640608       -A-AA--TT---C--A-GA-A-ATT--CAG---
Cbrig.WS247_2:2640483-2640926              -A-AA--TT---C--A-GA-A-ATT--CAG---
Rev.of:Cbrig.WS247_2:2709792-2710450       -A-AA--TT---C--A-GA-A-ATT--CAG---
Rev.of:Cbrig.WS247_2:2715532-2715886       -A-AA--TT---C--A-GA-A-ATT--CAG---
Cbrig.WS247_2:2817465-2817659              -A-AA--TT---C--A-GA-A-ATT--CAG---
Cbrig.WS247_2:2829638-2831497              -A-AA--TT---C--A-GA-A-ATT--CAG---
Cbrig.WS247_2:2864588-2865639              -A-AA--TT---C--A-GA-A-ATT--CAG---
Cbrig.WS247_2:2907270-2907488              -A-AA--TT---C--A-GA-A-ATT--CAG---
Cbrig.WS247_2:2907272-2910454              -A-AA--TT---C--A-GA-A-ATT--CAG---
Cbrig.WS247_2:2934151-2934388              -A-AA--TT---C--A-GA-A-ATT--CAG---
Cbrig.WS247_2:3047599-3047985              -A-AA--TT---C--A-GA-A-ATT--CAG---
Cbrig.WS247_2:4453334-4455095              -A-AA--TT---C--A-GA-A-ATT--CAG---
Cbrig.WS247_2:4632818-4634780              -A-AA--TT---C--A-GA-A-ATT--CAG---
Cbrig.WS247_2:4685300-4685518              -A-AA--TT---C--A-GA-A-ATT--CAG---
Rev.of:Cbrig.WS247_2:4773067-4773365       -A-AA--TT---C--A-GA-A-ATT--CAG---
Rev.of:Cbrig.WS247_2:4817254-4817447       -A-AA--TT---C--A-GA-A-ATT--CAG---
Cbrig.WS247_2:5529740-5530577              -A-AA--TT---C--A-GA-A-ATT--CAG---
Rev.of:Cbrig.WS247_2:6027239-6027425       -A-AA--TT---C--A-GA-A-ATT--CAG---
Rev.of:Cbrig.WS247_2:6146905-6147091       -A-AA--TT---C--A-GA-A-ATT--CAG---
Cbrig.WS247_2:7476823-7478986              -A-AA--TT---C--A-GA-A-ATT--CAG---
Rev.of:Cbrig.WS247_2:7479817-7480195       -A-AA--TT---C--A-GA-A-ATT--CAG---
Rev.of:Cbrig.WS247_2:7479821-7483404       -A-AA--TT---C--A-GA-A-ATT--CAG---
Cbrig.WS247_2:11143704-11144306            -A-AA--TT---C--A-GA-A-ATT--CAG---
Rev.of:Cbrig.WS247_2:11397805-11398151     -A-AA--TT---C--A-GA-A-ATT--CAG---
Rev.of:Cbrig.WS247_2:11463251-11466615     -A-AA--TT---C--A-GA-A-ATT--CAG---
Rev.of:Cbrig.WS247_2:11666729-11667139     -A-AA--TT---C--A-GA-A-ATT--CAG---
Rev.of:Cbrig.WS247_2:11706631-11707105     -A-AA--TT---C--A-GA-A-ATT--CAG---
Cbrig.WS247_2:11825754-11825924            -A-AA--TT---C--A-GA-A-ATT--CAG---
Rev.of:Cbrig.WS247_2:12011270-12011726     -A-AA--TT---C--A-GA-A-ATT--CAG---
Cbrig.WS247_2:12021153-12021483            -A-AA--TT---C--A-GA-A-ATT--CAG---
Rev.of:Cbrig.WS247_2:12035911-12036201     -A-AA--TT---C--A-GA-A-ATT--CAG---
Rev.of:Cbrig.WS247_2:12137188-12137534     -A-AA--TT---C--A-GA-A-ATT--CAG---
Rev.of:Cbrig.WS247_2:12169013-12169791     -A-AA--TT---C--A-GA-A-ATT--CAG---
Rev.of:Cbrig.WS247_2:12173456-12173842     -A-AA--TT---C--A-GA-A-ATT--CAG---
Rev.of:Cbrig.WS247_2:12611056-12611274     -A-AA--TT---C--A-GA-A-ATT--CAG---
Rev.of:Cbrig.WS247_2:12657055-12657601     -A-AA--TT---C--A-GA-A-ATT--CAG---
Cbrig.WS247_2:12706841-12707211            -A-AA--TT---C--A-GA-A-ATT--CAG---
Rev.of:Cbrig.WS247_2:13313773-13314279     -A-AA--TT---C--A-GA-A-ATT--CAG---
Rev.of:Cbrig.WS247_2:13349116-13349809     -A-AA--TT---C--A-GA-A-ATT--CAG---
Cbrig.WS247_2:13426097-13429808            -A-AA--TT---C--A-GA-A-ATT--CAG---
Rev.of:Cbrig.WS247_2:14011604-14011814     -A-AA--TT---C--A-GA-A-ATT--CAG---
Cbrig.WS247_2:14086817-14087491            -A-AA--TT---C--A-GA-A-ATT--CAG---
Cbrig.WS247_2:14162963-14163357            -A-AA--TT---C--A-GA-A-ATT--CAG---
Rev.of:Cbrig.WS247_2:14206591-14206882     -A-AA--TT---C--A-GA-A-ATT--CAG---
Rev.of:Cbrig.WS247_2:14236569-14236835     -A-AA--TT---C--A-GA-A-ATT--CAG---
Rev.of:Cbrig.WS247_2:14242110-14242584     -A-AA--TT---C--A-GA-A-ATT--CAG---
Cbrig.WS247_2:14243386-14243684            -A-AA--TT---C--A-GA-A-ATT--CAG---
Rev.of:Cbrig.WS247_2:14248663-14249090     -A-AA--TT---C--A-GA-A-ATT--CAG---
Rev.of:Cbrig.WS247_2:14270348-14271200     -A-AA--TT---C--A-GA-A-ATT--CAG---
Cbrig.WS247_2:14270948-14272420            -A-AA--TT---C--A-GA-A-ATT--CAG---
Rev.of:Cbrig.WS247_2:14396586-14399777     -A-AA--TT---C--A-GA-A-ATT--CAG---
Cbrig.WS247_2:14431422-14431808            -A-AA--TT---C--A-GA-A-ATT--CAG---
Cbrig.WS247_2:14450574-14452205            -A-AA--TT---C--A-GA-A-ATT--CAG---
Cbrig.WS247_2:14473605-14474455            -A-AA--TT---C--A-GA-A-ATT--CAG---
Cbrig.WS247_2:14525741-14526433            -A-AA--TT---C--A-GA-A-ATT--CAG---
Cbrig.WS247_2:14535252-14538709            -A-AA--TT---C--A-GA-A-ATT--CAG---
Cbrig.WS247_2:14667246-14669708            -A-AA--TT---C--A-GA-A-ATT--CAG---
Rev.of:Cbrig.WS247_2:14671391-14671721     -A-AA--TT---C--A-GA-A-ATT--CAG---
Cbrig.WS247_2:14757459-14757781            -A-AA--TT---C--A-GA-A-ATT--CAG---
Rev.of:Cbrig.WS247_2:14761704-14762729     -A-AA--TT---C--A-GA-A-ATT--CAG---
Rev.of:Cbrig.WS247_2:14767567-14768276     -A-AA--TT---C--A-GA-A-ATT--CAG---
Cbrig.WS247_2:14779507-14779829            -A-AA--TT---C--A-GA-A-ATT--CAG---
Rev.of:Cbrig.WS247_2:14793667-14794458     -A-AA--TT---C--A-GA-A-ATT--CAG---
Rev.of:Cbrig.WS247_2:14921052-14921389     -A-AA--TT---C--A-GA-A-ATT--CAG---
Cbrig.WS247_2:14983010-14984152            -A-AA--TT---C--A-GA-A-ATT--CAG---
Rev.of:Cbrig.WS247_2:14995058-14995561     -A-AA--TT---C--A-GA-A-ATT--CAG---
Rev.of:Cbrig.WS247_2:15035039-15035369     -A-AA--TT---C--A-GA-A-ATT--CAG---
Rev.of:Cbrig.WS247_2:15049873-15050243     -A-AA--TT---C--A-GA-A-ATT--CAG---
Cbrig.WS247_2:15104143-15104345            -A-AA--TT---C--A-GA-A-ATT--CAG---
Rev.of:Cbrig.WS247_2:15104354-15105098     -A-AA--TT---C--A-GA-A-ATT--CAG---
Rev.of:Cbrig.WS247_2:15154082-15154252     -A-AA--TT---C--A-GA-A-ATT--CAG---
Rev.of:Cbrig.WS247_2:15176862-15177048     -A-AA--TT---C--A-GA-A-ATT--CAG---
Cbrig.WS247_2:15208973-15209236            -A-AA--TT---C--A-GA-A-ATT--CAG---
Cbrig.WS247_2:15236851-15239880            -A-AA--TT---C--A-GA-A-ATT--CAG---
Cbrig.WS247_2:15236854-15242163            -A-AA--TT---C--A-GA-A-ATT--CAG---
Rev.of:Cbrig.WS247_2:15239282-15243174     -A-AA--TT---C--A-GA-A-ATT--CAG---
Cbrig.WS247_2:15247332-15247735            -A-AA--TT---C--A-GA-A-ATT--CAG---
Rev.of:Cbrig.WS247_2:15250086-15251824     -A-AA--TT---C--A-GA-A-ATT--CAG---
Cbrig.WS247_2:15252183-15253294            -A-AA--TT---C--A-GA-A-ATT--CAG---
Cbrig.WS247_2:15258285-15260404            -A-AA--TT---C--A-GA-A-ATT--CAG---
Cbrig.WS247_2:15318268-15318757            -A-AA--TT---C--A-GA-A-ATT--CAG---
Cbrig.WS247_2:15325746-15326594            -A-AA--TT---C--A-GA-A-ATT--CAG---
Cbrig.WS247_2:15334394-15337473            -A-AA--TT---C--A-GA-A-ATT--CAG---
Rev.of:Cbrig.WS247_2:15340397-15342516     -A-AA--TT---C--A-GA-A-ATT--CAG---
Rev.of:Cbrig.WS247_2:15356568-15356948     -A-AA--TT---C--A-GA-A-ATT--CAG---
Cbrig.WS247_2:15390979-15391325            -A-AA--TT---C--A-GA-A-ATT--CAG---
Cbrig.WS247_2:15390705-15397794            -A-AA--TT---C--A-GA-A-ATT--CAG---
Cbrig.WS247_2:15420556-15421107            -A-AA--TT---C--A-GA-A-ATT--CAG---
Cbrig.WS247_2:15441745-15444803            -A-AA--TT---C--A-GA-A-ATT--CAG---
Cbrig.WS247_2:15452303-15452984            -A-AA--TT---C--A-GA-A-ATT--CAG---
Cbrig.WS247_2:15456259-15457318            -A-AA--TT---C--A-GA-A-ATT--CAG---
Cbrig.WS247_2:15510140-15511575            -A-AA--TT---C--A-GA-A-ATT--CAG---
Cbrig.WS247_2:15530246-15533388            -A-AA--TT---C--A-GA-A-ATT--CAG---
Cbrig.WS247_2:15555776-15556415            -A-AA--TT---C--A-GA-A-ATT--CAG---
Rev.of:Cbrig.WS247_2:15566442-15568745     -A-AA--TT---C--A-GA-A-ATT--CAG---
Cbrig.WS247_2:15579331-15581309            -A-AA--TT---C--A-GA-A-ATT--CAG---
Cbrig.WS247_2:15585774-15588444            -A-AA--TT---C--A-GA-A-ATT--CAG---
Rev.of:Cbrig.WS247_2:15654771-15657561     -A-AA--TT---C--A-GA-A-ATT--CAG---
Cbrig.WS247_2:15659844-15660750            -A-AA--TT---C--A-GA-A-ATT--CAG---
Rev.of:Cbrig.WS247_2:15663349-15665278     -A-AA--TT---C--A-GA-A-ATT--CAG---
Cbrig.WS247_2:15669484-15669881            -A-AA--TT---C--A-GA-A-ATT--CAG---
Cbrig.WS247_2:15674132-15675262            -A-AA--TT---C--A-GA-A-ATT--CAG---
Cbrig.WS247_2:15806111-15806457            -A-AA--TT---C--A-GA-A-ATT--CAG---
Rev.of:Cbrig.WS247_2:15819530-15819973     -A-AA--TT---C--A-GA-A-ATT--CAG---
Cbrig.WS247_2:15846135-15847475            -A-AA--TT---C--A-GA-A-ATT--CAG---
Rev.of:Cbrig.WS247_2:15963886-15964136     -A-AA--TT---C--A-GA-A-ATT--CAG---
Rev.of:Cbrig.WS247_2:16038485-16038727     -A-AA--TT---C--A-GA-A-ATT--CAG---
Rev.of:Cbrig.WS247_2:16086686-16087433     -A-AA--TT---C--A-GA-A-ATT--CAG---
Rev.of:Cbrig.WS247_2:16105639-16105858     -A-AA--TT---C--A-GA-A-ATT--CAG---
Rev.of:Cbrig.WS247_2:16113394-16113972     -A-AA--TT---C--A-GA-A-ATT--CAG---
Cbrig.WS247_2:16222730-16222948            -A-AA--TT---C--A-GA-A-ATT--CAG---
Cbrig.WS247_3:97541-98093                  -A-AA--TT---C--A-GA-A-ATT--CAG---
Rev.of:Cbrig.WS247_3:106060-106479         -A-AA--TT---C--A-GA-A-ATT--CAG---
Cbrig.WS247_3:334130-334518                -A-AA--TT---C--A-GA-A-ATT--CAG---
Cbrig.WS247_3:338292-338681                -A-AA--TT---C--A-GA-A-ATT--CAG---
Rev.of:Cbrig.WS247_3:531192-534696         -A-AA--TT---C--A-GA-A-ATT--CAG---
Rev.of:Cbrig.WS247_3:537139-540736         -A-AA--TT---C--A-GA-A-ATT--CAG---
Cbrig.WS247_3:730148-730446                -A-AA--TT---C--A-GA-A-ATT--CAG---
Cbrig.WS247_3:747141-747327                -A-AA--TT---C--A-GA-A-ATT--CAG---
Rev.of:Cbrig.WS247_3:747347-748649         -A-AA--TT---C--A-GA-A-ATT--CAG---
Rev.of:Cbrig.WS247_3:804701-805131         -A-AA--TT---C--A-GA-A-ATT--CAG---
Cbrig.WS247_3:813805-815102                -A-AA--TT---C--A-GA-A-ATT--CAG---
Rev.of:Cbrig.WS247_3:991454-992191         -A-AA--TT---C--A-GA-A-ATT--CAG---
Cbrig.WS247_3:1526468-1526950              -A-AA--TT---C--A-GA-A-ATT--CAG---
Rev.of:Cbrig.WS247_3:1612643-1613301       -A-AA--TT---C--A-GA-A-ATT--CAG---
Cbrig.WS247_3:2696090-2696614              -A-AA--TT---C--A-GA-A-ATT--CAG---
Rev.of:Cbrig.WS247_3:2875767-2876012       -A-AA--TT---C--A-GA-A-ATT--CAG---
Cbrig.WS247_3:2923165-2923927              -A-AA--TT---C--A-GA-A-ATT--CAG---
Cbrig.WS247_3:2923165-2926116              -A-AA--TT---C--A-GA-A-ATT--CAG---
Rev.of:Cbrig.WS247_3:2939962-2940164       -A-AA--TT---C--A-GA-A-ATT--CAG---
Rev.of:Cbrig.WS247_3:3037076-3037574       -A-AA--TT---C--A-GA-A-ATT--CAG---
Rev.of:Cbrig.WS247_3:3040715-3042789       -A-AA--TT---C--A-GA-A-ATT--CAG---
Cbrig.WS247_3:3114240-3114610              -A-AA--TT---C--A-GA-A-ATT--CAG---
Rev.of:Cbrig.WS247_3:3119640-3119940       -A-AA--TT---C--A-GA-A-ATT--CAG---
Cbrig.WS247_3:3152354-3152792              -A-AA--TT---C--A-GA-A-ATT--CAG---
Rev.of:Cbrig.WS247_3:3153846-3154291       -A-AA--TT---C--A-GA-A-ATT--CAG---
Rev.of:Cbrig.WS247_3:3157353-3157798       -A-AA--TT---C--A-GA-A-ATT--CAG---
Cbrig.WS247_3:3161533-3162189              -A-AA--TT---C--A-GA-A-ATT--CAG---
Cbrig.WS247_3:3249995-3252305              -A-AA--TT---C--A-GA-A-ATT--CAG---
Rev.of:Cbrig.WS247_3:3359841-3360827       -A-AA--TT---C--A-GA-A-ATT--CAG---
Cbrig.WS247_3:3390084-3390561              -A-AA--TT---C--A-GA-A-ATT--CAG---
Rev.of:Cbrig.WS247_3:3398099-3401531       -A-AA--TT---C--A-GA-A-ATT--CAG---
Cbrig.WS247_3:3402230-3402559              -A-AA--TT---C--A-GA-A-ATT--CAG---
Cbrig.WS247_3:3453266-3455043              -A-AA--TT---C--A-GA-A-ATT--CAG---
Cbrig.WS247_3:4359507-4361183              -A-AA--TT---C--A-GA-A-ATT--CAG---
Rev.of:Cbrig.WS247_3:5011685-5012624       -A-AA--TT---C--A-GA-A-ATT--CAG---
Cbrig.WS247_3:5262369-5262660              -A-AA--TT---C--A-GA-A-ATT--CAG---
Cbrig.WS247_3:5356438-5356624              -A-AA--TT---C--A-GA-A-ATT--CAG---
Rev.of:Cbrig.WS247_3:10214791-10215839     -A-AA--TT---C--A-GA-A-ATT--CAG---
Cbrig.WS247_3:11167355-11167822            -A-AA--TT---C--A-GA-A-ATT--CAG---
Rev.of:Cbrig.WS247_3:11510304-11511482     -A-AA--TT---C--A-GA-A-ATT--CAG---
Rev.of:Cbrig.WS247_3:11579843-11580085     -A-AA--TT---C--A-GA-A-ATT--CAG---
Cbrig.WS247_3:11631595-11632253            -A-AA--TT---C--A-GA-A-ATT--CAG---
Cbrig.WS247_3:11811302-11811600            -A-AA--TT---C--A-GA-A-ATT--CAG---
Cbrig.WS247_3:11825515-11825756            -A-AA--TT---C--A-GA-A-ATT--CAG---
Rev.of:Cbrig.WS247_3:11871715-11871893     -A-AA--TT---C--A-GA-A-ATT--CAG---
Cbrig.WS247_3:11978359-11978745            -A-AA--TT---C--A-GA-A-ATT--CAG---
Rev.of:Cbrig.WS247_3:12040284-12040614     -A-AA--TT---C--A-GA-A-ATT--CAG---
Rev.of:Cbrig.WS247_3:12057290-12059848     -A-AA--TT---C--A-GA-A-ATT--CAG---
Cbrig.WS247_3:12083936-12084175            -A-AA--TT---C--A-GA-A-ATT--CAG---
Cbrig.WS247_3:12214118-12214650            -A-AA--TT---C--A-GA-A-ATT--CAG---
Cbrig.WS247_3:12233284-12233478            -A-AA--TT---C--A-GA-A-ATT--CAG---
Rev.of:Cbrig.WS247_3:12242469-12242679     -A-AA--TT---C--A-GA-A-ATT--CAG---
Rev.of:Cbrig.WS247_3:12404049-12404387     -A-AA--TT---C--A-GA-A-ATT--CAG---
Rev.of:Cbrig.WS247_3:13260388-13262419     -A-AA--TT---C--A-GA-A-ATT--CAG---
Rev.of:Cbrig.WS247_3:13304066-13304988     -A-AA--TT---C--A-GA-A-ATT--CAG---
Cbrig.WS247_3:13351065-13351339            -A-AA--TT---C--A-GA-A-ATT--CAG---
Cbrig.WS247_4:43687-44017                  -A-AA--TT---C--A-GA-A-ATT--CAG---
Cbrig.WS247_5:41235-42071                  -A-AA--TT---C--A-GA-A-ATT--CAG---
Cbrig.WS247_6:749022-751303                -A-AA--TT---C--A-GA-A-ATT--CAG---
Cbrig.WS247_6:12909257-12910877            -A-AA--TT---C--A-GA-A-ATT--CAG---
Cbrig.WS247_6:13007286-13007680            -A-AA--TT---C--A-GA-A-ATT--CAG---
Rev.of:Cbrig.WS247_6:13070797-13070959     -A-AA--TT---C--A-GA-A-ATT--CAG---
Rev.of:Cbrig.WS247_6:13524476-13524726     -A-AA--TT---C--A-GA-A-ATT--CAG---
Cbrig.WS247_6:13743464-13743882            -A-AA--TT---C--A-GA-A-ATT--CAG---
Cbrig.WS247_6:13905870-13906352            -A-AA--TT---C--A-GA-A-ATT--CAG---
Rev.of:Cbrig.WS247_6:13950800-13951250     -A-AA--TT---C--A-GA-A-ATT--CAG---
Rev.of:Cbrig.WS247_6:14128136-14128693     -A-AA--TT---C--A-GA-A-ATT--CAG---
Rev.of:Cbrig.WS247_6:14214354-14214694     -A-AA--TT---C--A-GA-A-ATT--CAG---
Rev.of:Cbrig.WS247_6:14313122-14313774     -A-AA--TT---C--A-GA-A-ATT--CAG---
Cbrig.WS247_6:14320601-14320891            -A-AA--TT---C--A-GA-A-ATT--CAG---
Rev.of:Cbrig.WS247_6:14326057-14326411     -A-AA--TT---C--A-GA-A-ATT--CAG---
Rev.of:Cbrig.WS247_6:14492771-14493005     -A-AA--TT---C--A-GA-A-ATT--CAG---
Rev.of:Cbrig.WS247_6:14495503-14497504     -A-AA--TT---C--A-GA-A-ATT--CAG---
Rev.of:Cbrig.WS247_6:14670289-14670615     -A-AA--TT---C--A-GA-A-ATT--CAG---
Rev.of:Cbrig.WS247_6:14682408-14685045     -A-AA--TT---C--A-GA-A-ATT--CAG---
Rev.of:Cbrig.WS247_6:14714616-14714882     -A-AA--TT---C--A-GA-A-ATT--CAG---
Cbrig.WS247_6:14777548-14777911            -A-AA--TT---C--A-GA-A-ATT--CAG---
Rev.of:Cbrig.WS247_6:14886265-14886531     -A-AA--TT---C--A-GA-A-ATT--CAG---
Cbrig.WS247_6:14961089-14961300            -A-AA--TT---C--A-GA-A-ATT--CAG---
Cbrig.WS247_6:14963623-14964880            -A-AA--TT---C--A-GA-A-ATT--CAG---
Rev.of:Cbrig.WS247_6:15025753-15026714     -A-AA--TT---C--A-GA-A-ATT--CAG---
Rev.of:Cbrig.WS247_6:15031216-15031572     -A-AA--TT---C--A-GA-A-ATT--CAG---
Rev.of:Cbrig.WS247_6:15141381-15141750     -A-AA--TT---C--A-GA-A-ATT--CAG---
Cbrig.WS247_6:15161065-15161779            -A-AA--TT---C--A-GA-A-ATT--CAG---
Rev.of:Cbrig.WS247_6:15238992-15239402     -A-AA--TT---C--A-GA-A-ATT--CAG---
Cbrig.WS247_6:15242949-15244040            -A-AA--TT---C--A-GA-A-ATT--CAG---
Rev.of:Cbrig.WS247_6:15285155-15287764     -A-AA--TT---C--A-GA-A-ATT--CAG---
Rev.of:Cbrig.WS247_6:15285155-15289194     -A-AA--TT---C--A-GA-A-ATT--CAG---
Rev.of:Cbrig.WS247_6:15451617-15451947     -A-AA--TT---C--A-GA-A-ATT--CAG---
Cbrig.WS247_6:15478123-15478477            -A-AA--TT---C--A-GA-A-ATT--CAG---
Rev.of:Cbrig.WS247_6:15531202-15534335     -A-AA--TT---C--A-GA-A-ATT--CAG---
Rev.of:Cbrig.WS247_6:15665755-15666959     -A-AA--TT---C--A-GA-A-ATT--CAG---
Rev.of:Cbrig.WS247_6:15669252-15670181     -A-AA--TT---C--A-GA-A-ATT--CAG---
Cbrig.WS247_6:15880935-15883026            -A-AA--TT---C--A-GA-A-ATT--CAG---
Cbrig.WS247_6:15969771-15970552            -A-AA--TT---C--A-GA-A-ATT--CAG---
Cbrig.WS247_6:16021976-16022452            -A-AA--TT---C--A-GA-A-ATT--CAG---
Rev.of:Cbrig.WS247_6:16067143-16068365     -A-AA--TT---C--A-GA-A-ATT--CAG---
Rev.of:Cbrig.WS247_6:16070966-16071172     -A-AA--TT---C--A-GA-A-ATT--CAG---
Rev.of:Cbrig.WS247_6:16093009-16094944     -A-AA--TT---C--A-GA-A-ATT--CAG---
Rev.of:Cbrig.WS247_6:16175204-16175502     -A-AA--TT---C--A-GA-A-ATT--CAG---
Cbrig.WS247_6:16593784-16594712            -A-AA--TT---C--A-GA-A-ATT--CAG---
Cbrig.WS247_6:16823560-16823948            -A-AA--TT---C--A-GA-A-ATT--CAG---
Rev.of:Cbrig.WS247_6:16840673-16840899     -A-AA--TT---C--A-GA-A-ATT--CAG---
Cbrig.WS247_6:16889428-16894175            -A-AA--TT---C--A-GA-A-ATT--CAG---
Cbrig.WS247_6:16888232-16903032            -A-AA--TT---C--A-GA-A-ATT--CAG---
Cbrig.WS247_6:16936458-16936842            -A-AA--TT---C--A-GA-A-ATT--CAG---
Cbrig.WS247_6:16954224-16954783            -A-AA--TT---C--A-GA-A-ATT--CAG---
Cbrig.WS247_6:17004190-17004576            -A-AA--TT---C--A-GA-A-ATT--CAG---
Rev.of:Cbrig.WS247_6:17004639-17004825     -A-AA--TT---C--A-GA-A-ATT--CAG---
Rev.of:Cbrig.WS247_6:17082844-17084694     -A-AA--TT---C--A-GA-A-ATT--CAG---
Rev.of:Cbrig.WS247_6:17109193-17109907     -A-AA--TT---C--A-GA-A-ATT--CAG---
Rev.of:Cbrig.WS247_8:52142-52712           -A-AA--TT---C--A-GA-A-ATT--CAG---
Rev.of:Cbrig.WS247_8:151135-151593         -A-AA--TT---C--A-GA-A-ATT--CAG---
Cbrig.WS247_8:280975-283048                -A-AA--TT---C--A-GA-A-ATT--CAG---
Rev.of:Cbrig.WS247_8:295988-296713         -A-AA--TT---C--A-GA-A-ATT--CAG---
Cbrig.WS247_8:299094-299757                -A-AA--TT---C--A-GA-A-ATT--CAG---
Cbrig.WS247_8:449221-450115                -A-AA--TT---C--A-GA-A-ATT--CAG---
Cbrig.WS247_8:457601-458035                -A-AA--TT---C--A-GA-A-ATT--CAG---
Rev.of:Cbrig.WS247_8:484129-485292         -A-AA--TT---C--A-GA-A-ATT--CAG---
Cbrig.WS247_8:487008-488054                -A-AA--TT---C--A-GA-A-ATT--CAG---
Cbrig.WS247_8:498305-502365                -A-AA--TT---C--A-GA-A-ATT--CAG---
Rev.of:Cbrig.WS247_8:519720-520831         -A-AA--TT---C--A-GA-A-ATT--CAG---
Cbrig.WS247_8:532515-535728                -A-AA--TT---C--A-GA-A-ATT--CAG---
Rev.of:Cbrig.WS247_8:541956-543415         -A-AA--TT---C--A-GA-A-ATT--CAG---
Rev.of:Cbrig.WS247_8:679534-679824         -A-AA--TT---C--A-GA-A-ATT--CAG---
Cbrig.WS247_8:681411-683342                -A-AA--TT---C--A-GA-A-ATT--CAG---
Rev.of:Cbrig.WS247_8:683805-684423         -A-AA--TT---C--A-GA-A-ATT--CAG---
Cbrig.WS247_8:681411-686053                -A-AA--TT---C--A-GA-A-ATT--CAG---
Cbrig.WS247_8:832783-833218                -A-AA--TT---C--A-GA-A-ATT--CAG---
Rev.of:Cbrig.WS247_8:835583-837342         -A-AA--TT---C--A-GA-A-ATT--CAG---
Cbrig.WS247_8:873301-873657                -A-AA--TT---C--A-GA-A-ATT--CAG---
Rev.of:Cbrig.WS247_8:880156-881199         -A-AA--TT---C--A-GA-A-ATT--CAG---
Cbrig.WS247_8:956616-957351                -A-AA--TT---C--A-GA-A-ATT--CAG---
Cbrig.WS247_8:985290-985487                -A-AA--TT---C--A-GA-A-ATT--CAG---
Rev.of:Cbrig.WS247_8:1010155-1011363       -A-AA--TT---C--A-GA-A-ATT--CAG---
Rev.of:Cbrig.WS247_8:1015316-1015518       -A-AA--TT---C--A-GA-A-ATT--CAG---
Rev.of:Cbrig.WS247_8:1036888-1037372       -A-AA--TT---C--A-GA-A-ATT--CAG---
Cbrig.WS247_8:1049036-1049358              -A-AA--TT---C--A-GA-A-ATT--CAG---
Cbrig.WS247_8:1071874-1072325              -A-AA--TT---C--A-GA-A-ATT--CAG---
Rev.of:Cbrig.WS247_8:1105237-1105671       -A-AA--TT---C--A-GA-A-ATT--CAG---
Rev.of:Cbrig.WS247_8:1193657-1193964       -A-AA--TT---C--A-GA-A-ATT--CAG---
Cbrig.WS247_8:1281839-1283361              -A-AA--TT---C--A-GA-A-ATT--CAG---
Cbrig.WS247_8:1290947-1292517              -A-AA--TT---C--A-GA-A-ATT--CAG---
Rev.of:Cbrig.WS247_8:1296871-1299334       -A-AA--TT---C--A-GA-A-ATT--CAG---
Rev.of:Cbrig.WS247_8:1296871-1300997       -A-AA--TT---C--A-GA-A-ATT--CAG---
Rev.of:Cbrig.WS247_8:1353111-1353378       -A-AA--TT---C--A-GA-A-ATT--CAG---
Cbrig.WS247_8:1358317-1360370              -A-AA--TT---C--A-GA-A-ATT--CAG---
Cbrig.WS247_8:1399828-1400006              -A-AA--TT---C--A-GA-A-ATT--CAG---
Rev.of:Cbrig.WS247_8:1552551-1552729       -A-AA--TT---C--A-GA-A-ATT--CAG---
Rev.of:Cbrig.WS247_8:1565570-1569443       -A-AA--TT---C--A-GA-A-ATT--CAG---
Rev.of:Cbrig.WS247_8:2031798-2032399       -A-AA--TT---C--A-GA-A-ATT--CAG---
Rev.of:Cbrig.WS247_8:2077783-2078252       -A-AA--TT---C--A-GA-A-ATT--CAG---
Cbrig.WS247_8:2078718-2079481              -A-AA--TT---C--A-GA-A-ATT--CAG---
Rev.of:Cbrig.WS247_8:2228631-2231146       -A-AA--TT---C--A-GA-A-ATT--CAG---
Cbrig.WS247_8:2254980-2255439              -A-AA--TT---C--A-GA-A-ATT--CAG---
Cbrig.WS247_8:2388851-2389230              -A-AA--TT---C--A-GA-A-ATT--CAG---
Rev.of:Cbrig.WS247_8:2414221-2415159       -A-AA--TT---C--A-GA-A-ATT--CAG---
Cbrig.WS247_8:2442558-2443019              -A-AA--TT---C--A-GA-A-ATT--CAG---
Rev.of:Cbrig.WS247_8:2480551-2482809       -A-AA--TT---C--A-GA-A-ATT--CAG---
Rev.of:Cbrig.WS247_8:2507676-2507984       -A-AA--TT---C--A-GA-A-ATT--CAG---
Cbrig.WS247_8:2507200-2509616              -A-AA--TT---C--A-GA-A-ATT--CAG---
Rev.of:Cbrig.WS247_8:2507681-2510415       -A-AA--TT---C--A-GA-A-ATT--CAG---
Rev.of:Cbrig.WS247_8:2667013-2669916       -A-AA--TT---C--A-GA-A-ATT--CAG---
Rev.of:Cbrig.WS247_8:2677228-2678694       -A-AA--TT---C--A-GA-A-ATT--CAG---
Rev.of:Cbrig.WS247_8:2683478-2684154       -A-AA--TT---C--A-GA-A-ATT--CAG---
Cbrig.WS247_8:2685012-2686688              -A-AA--TT---C--A-GA-A-ATT--CAG---
Cbrig.WS247_8:2741478-2742677              -A-AA--TT---C--A-GA-A-ATT--CAG---
Rev.of:Cbrig.WS247_8:2773482-2774332       -A-AA--TT---C--A-GA-A-ATT--CAG---
Cbrig.WS247_8:2799021-2799847              -A-AA--TT---C--A-GA-A-ATT--CAG---
Rev.of:Cbrig.WS247_8:2815274-2815884       -A-AA--TT---C--A-GA-A-ATT--CAG---
Rev.of:Cbrig.WS247_8:2815274-2817298       -A-AA--TT---C--A-GA-A-ATT--CAG---
Rev.of:Cbrig.WS247_8:2842025-2843210       -A-AA--TT---C--A-GA-A-ATT--CAG---
Cbrig.WS247_8:2872026-2872349              -A-AA--TT---C--A-GA-A-ATT--CAG---
Cbrig.WS247_8:2872028-2874170              -A-AA--TT---C--A-GA-A-ATT--CAG---
Rev.of:Cbrig.WS247_8:2920130-2920711       -A-AA--TT---C--A-GA-A-ATT--CAG---
Cbrig.WS247_9:1741201-1743174              -A-AA--TT---C--A-GA-A-ATT--CAG---
Cbrig.WS247_9:2033600-2035560              -A-AA--TT---C--A-GA-A-ATT--CAG---
Cbrig.WS247_9:2479350-2479552              -A-AA--TT---C--A-GA-A-ATT--CAG---
Cbrig.WS247_9:2876222-2877461              -A-AA--TT---C--A-GA-A-ATT--CAG---
Cbrig.WS247_9:2880077-2880697              -A-AA--TT---C--A-GA-A-ATT--CAG---
Rev.of:Cbrig.WS247_9:3034358-3034568       -A-AA--TT---C--A-GA-A-ATT--CAG---
Rev.of:Cbrig.WS247_9:3048251-3049691       -A-AA--TT---C--A-GA-A-ATT--CAG---
Cbrig.WS247_9:3102590-3104671              -A-AA--TT---C--A-GA-A-ATT--CAG---
Cbrig.WS247_9:3325653-3326199              -A-AA--TT---C--A-GA-A-ATT--CAG---
Rev.of:Cbrig.WS247_9:3483139-3483461       -A-AA--TT---C--A-GA-A-ATT--CAG---
Rev.of:Cbrig.WS247_9:4884144-4885660       -A-AA--TT---C--A-GA-A-ATT--CAG---
Cbrig.WS247_9:5042116-5042310              -A-AA--TT---C--A-GA-A-ATT--CAG---
Cbrig.WS247_9:5133998-5135759              -A-AA--TT---C--A-GA-A-ATT--CAG---
Rev.of:Cbrig.WS247_9:5214722-5216603       -A-AA--TT---C--A-GA-A-ATT--CAG---
Rev.of:Cbrig.WS247_9:5710780-5711101       -A-AA--TT---C--A-GA-A-ATT--CAG---
Cbrig.WS247_9:5931373-5931607              -A-AA--TT---C--A-GA-A-ATT--CAG---
Cbrig.WS247_9:5978078-5978464              -A-AA--TT---C--A-GA-A-ATT--CAG---
Cbrig.WS247_9:14972814-14973240            -A-AA--TT---C--A-GA-A-ATT--CAG---
Rev.of:Cbrig.WS247_9:15062102-15062338     -A-AA--TT---C--A-GA-A-ATT--CAG---
Cbrig.WS247_9:15113543-15114506            -A-AA--TT---C--A-GA-A-ATT--CAG---
Cbrig.WS247_9:15121560-15121874            -A-AA--TT---C--A-GA-A-ATT--CAG---
Rev.of:Cbrig.WS247_9:15429949-15430239     -A-AA--TT---C--A-GA-A-ATT--CAG---
Cbrig.WS247_9:15643854-15645577            -A-AA--TT---C--A-GA-A-ATT--CAG---
Cbrig.WS247_9:16201278-16206460            -A-AA--TT---C--A-GA-A-ATT--CAG---
Cbrig.WS247_9:16402602-16404710            -A-AA--TT---C--A-GA-A-ATT--CAG---
Rev.of:Cbrig.WS247_9:16523777-16525927     -A-AA--TT---C--A-GA-A-ATT--CAG---
Rev.of:Cbrig.WS247_9:16523802-16526805     -A-AA--TT---C--A-GA-A-ATT--CAG---
Cbrig.WS247_9:16532557-16532767            -A-AA--TT---C--A-GA-A-ATT--CAG---
Rev.of:Cbrig.WS247_9:16552068-16553060     -A-AA--TT---C--A-GA-A-ATT--CAG---
Rev.of:Cbrig.WS247_9:16579907-16582612     -A-AA--TT---C--A-GA-A-ATT--CAG---
Cbrig.WS247_9:16616031-16617683            -A-AA--TT---C--A-GA-A-ATT--CAG---
Cbrig.WS247_9:16616050-16618887            -A-AA--TT---C--A-GA-A-ATT--CAG---
Rev.of:Cbrig.WS247_9:16700158-16700861     -A-AA--TT---C--A-GA-A-ATT--CAG---
Rev.of:Cbrig.WS247_9:16711938-16712410     -A-AA--TT---C--A-GA-A-ATT--CAG---
Cbrig.WS247_9:16740627-16741310            -A-AA--TT---C--A-GA-A-ATT--CAG---
Cbrig.WS247_9:16754569-16754907            -A-AA--TT---C--A-GA-A-ATT--CAG---
Cbrig.WS247_9:16777650-16777964            -A-AA--TT---C--A-GA-A-ATT--CAG---
Cbrig.WS247_9:16791355-16791953            -A-AA--TT---C--A-GA-A-ATT--CAG---
Cbrig.WS247_9:16795846-16796475            -A-AA--TT---C--A-GA-A-ATT--CAG---
Cbrig.WS247_9:16808844-16809158            -A-AA--TT---C--A-GA-A-ATT--CAG---
Cbrig.WS247_9:16866952-16867744            -A-AA--TT---C--A-GA-A-ATT--CAG---
Cbrig.WS247_9:16954264-16954522            -A-AA--TT---C--A-GA-A-ATT--CAG---
Rev.of:Cbrig.WS247_9:16959713-16963805     -A-AA--TT---C--A-GA-A-ATT--CAG---
Rev.of:Cbrig.WS247_9:16978233-16978625     -A-AA--TT---C--A-GA-A-ATT--CAG---
Cbrig.WS247_9:17001487-17001656            -A-AA--TT---C--A-GA-A-ATT--CAG---
Rev.of:Cbrig.WS247_9:17012838-17014528     -A-AA--TT---C--A-GA-A-ATT--CAG---
Cbrig.WS247_9:17022263-17024263            -A-AA--TT---C--A-GA-A-ATT--CAG---
Rev.of:Cbrig.WS247_9:17044051-17047654     -A-AA--TT---C--A-GA-A-ATT--CAG---
Cbrig.WS247_9:17187922-17188084            -A-AA--TT---C--A-GA-A-ATT--CAG---
Rev.of:Cbrig.WS247_9:17194450-17194806     -A-AA--TT---C--A-GA-A-ATT--CAG---
Cbrig.WS247_9:17201404-17202558            -A-AA--TT---C--A-GA-A-ATT--CAG---
Cbrig.WS247_9:17262795-17263031            -A-AA--TT---C--A-GA-A-ATT--CAG---
Rev.of:Cbrig.WS247_9:17269053-17269231     -A-AA--TT---C--A-GA-A-ATT--CAG---
Cbrig.WS247_9:17274979-17275325            -A-AA--TT---C--A-GA-A-ATT--CAG---
Rev.of:Cbrig.WS247_9:17523290-17524417     -A-AA--TT---C--A-GA-A-ATT--CAG---
Cbrig.WS247_9:17544394-17544740            -A-AA--TT---C--A-GA-A-ATT--CAG---
Cbrig.WS247_9:17826149-17832782            -A-AA--TT---C--A-GA-A-ATT--CAG---
Rev.of:Cbrig.WS247_9:17835629-17836319     -A-AA--TT---C--A-GA-A-ATT--CAG---
Cbrig.WS247_9:17848598-17849648            -A-AA--TT---C--A-GA-A-ATT--CAG---
Cbrig.WS247_9:17848602-17850807            -A-AA--TT---C--A-GA-A-ATT--CAG---
Rev.of:Cbrig.WS247_9:17968331-17970274     -A-AA--TT---C--A-GA-A-ATT--CAG---
Cbrig.WS247_9:17997912-17999726            -A-AA--TT---C--A-GA-A-ATT--CAG---
Cbrig.WS247_9:18002433-18003309            -A-AA--TT---C--A-GA-A-ATT--CAG---
Cbrig.WS247_9:18016100-18016286            -A-AA--TT---C--A-GA-A-ATT--CAG---
Rev.of:Cbrig.WS247_9:18033874-18036310     -A-AA--TT---C--A-GA-A-ATT--CAG---
Rev.of:Cbrig.WS247_9:18058267-18058653     -A-AA--TT---C--A-GA-A-ATT--CAG---
Cbrig.WS247_9:18143491-18144373            -A-AA--TT---C--A-GA-A-ATT--CAG---
Rev.of:Cbrig.WS247_9:18162690-18164043     -A-AA--TT---C--A-GA-A-ATT--CAG---
Rev.of:Cbrig.WS247_9:18183834-18184044     -A-AA--TT---C--A-GA-A-ATT--CAG---
Cbrig.WS247_9:18199589-18202549            -A-AA--TT---C--A-GA-A-ATT--CAG---
Cbrig.WS247_9:18228992-18229874            -A-AA--TT---C--A-GA-A-ATT--CAG---
Cbrig.WS247_9:18228992-18233305            -A-AA--TT---C--A-GA-A-ATT--CAG---
Rev.of:Cbrig.WS247_9:18234569-18236530     -A-AA--TT---C--A-GA-A-ATT--CAG---
Rev.of:Cbrig.WS247_9:18284873-18285932     -A-AA--TT---C--A-GA-A-ATT--CAG---
Rev.of:Cbrig.WS247_9:18401485-18401679     -A-AA--TT---C--A-GA-A-ATT--CAG---
Rev.of:Cbrig.WS247_9:18446795-18447005     -A-AA--TT---C--A-GA-A-ATT--CAG---
Rev.of:Cbrig.WS247_9:18493508-18494091     -A-AA--TT---C--A-GA-A-ATT--CAG---
Cbrig.WS247_9:18502792-18503371            -A-AA--TT---C--A-GA-A-ATT--CAG---
Cbrig.WS247_9:18507289-18509052            -A-AA--TT---C--A-GA-A-ATT--CAG---
Rev.of:Cbrig.WS247_9:18570638-18571110     -A-AA--TT---C--A-GA-A-ATT--CAG---
Cbrig.WS247_9:18574853-18576967            -A-AA--TT---C--A-GA-A-ATT--CAG---
Rev.of:Cbrig.WS247_9:18577975-18578975     -A-AA--TT---C--A-GA-A-ATT--CAG---
Rev.of:Cbrig.WS247_9:18586921-18587188     -A-AA--TT---C--A-GA-A-ATT--CAG---
Cbrig.WS247_9:18592129-18592643            -A-AA--TT---C--A-GA-A-ATT--CAG---
Cbrig.WS247_9:18615914-18616236            -A-AA--TT---C--A-GA-A-ATT--CAG---
Cbrig.WS247_9:18626355-18628862            -A-AA--TT---C--A-GA-A-ATT--CAG---
Cbrig.WS247_9:18634274-18634812            -A-AA--TT---C--A-GA-A-ATT--CAG---
Cbrig.WS247_9:18664359-18665089            -A-AA--TT---C--A-GA-A-ATT--CAG---
Rev.of:Cbrig.WS247_9:18665405-18665759     -A-AA--TT---C--A-GA-A-ATT--CAG---
Cbrig.WS247_9:18667388-18667590            -A-AA--TT---C--A-GA-A-ATT--CAG---
Cbrig.WS247_9:18699456-18702026            -A-AA--TT---C--A-GA-A-ATT--CAG---
Cbrig.WS247_9:18699456-18707049            -A-AA--TT---C--A-GA-A-ATT--CAG---
Cbrig.WS247_9:18781300-18781494            -A-AA--TT---C--A-GA-A-ATT--CAG---
Rev.of:Cbrig.WS247_11:2111753-2112075      -A-AA--TT---C--A-GA-A-ATT--CAG---
Rev.of:Cbrig.WS247_11:2118019-2118373      -A-AA--TT---C--A-GA-A-ATT--CAG---
Cbrig.WS247_11:2623152-2623538             -A-AA--TT---C--A-GA-A-ATT--CAG---
Rev.of:Cbrig.WS247_11:2743363-2743982      -A-AA--TT---C--A-GA-A-ATT--CAG---
Cbrig.WS247_11:4508083-4510057             -A-AA--TT---C--A-GA-A-ATT--CAG---
Rev.of:Cbrig.WS247_11:5021352-5022338      -A-AA--TT---C--A-GA-A-ATT--CAG---
Rev.of:Cbrig.WS247_11:5027860-5029191      -A-AA--TT---C--A-GA-A-ATT--CAG---
Rev.of:Cbrig.WS247_11:7622045-7622713      -A-AA--TT---C--A-GA-A-ATT--CAG---
Rev.of:Cbrig.WS247_11:9529567-9529860      -A-AA--TT---C--A-GA-A-ATT--CAG---
Rev.of:Cbrig.WS247_11:17137949-17138143    -A-AA--TT---C--A-GA-A-ATT--CAG---
Rev.of:Cbrig.WS247_11:17674409-17676146    -A-AA--TT---C--A-GA-A-ATT--CAG---
Rev.of:Cbrig.WS247_11:18436866-18437500    -A-AA--TT---C--A-GA-A-ATT--CAG---
Cbrig.WS247_11:18517897-18518203           -A-AA--TT---C--A-GA-A-ATT--CAG---
Rev.of:Cbrig.WS247_11:18878084-18879189    -A-AA--TT---C--A-GA-A-ATT--CAG---
Cbrig.WS247_11:19065383-19065713           -A-AA--TT---C--A-GA-A-ATT--CAG---
Rev.of:Cbrig.WS247_11:19214607-19214961    -A-AA--TT---C--A-GA-A-ATT--CAG---
Rev.of:Cbrig.WS247_11:20749812-20750222    -A-AA--TT---C--A-GA-A-ATT--CAG---
Cbrig.WS247_11:20834082-20834652           -A-AA--TT---C--A-GA-A-ATT--CAG---
Rev.of:Cbrig.WS247_11:21127824-21128075    -A-AA--TT---C--A-GA-A-ATT--CAG---
Cbrig.WS247_1:339535-339825                -A-AG--TT---C--A-GA-A-ATT--CAG---
Cbrig.WS247_1:820563-822989                -A-AG--TT---C--A-GA-A-ATT--CAG---
Cbrig.WS247_1:11874775-11875225            -A-AG--TT---C--A-GA-A-ATT--CAG---
Rev.of:Cbrig.WS247_1:12002038-12002584     -A-AG--TT---C--A-GA-A-ATT--CAG---
Rev.of:Cbrig.WS247_1:13021260-13022479     -A-AG--TT---C--A-GA-A-ATT--CAG---
Cbrig.WS247_2:2426629-2426973              -A-AG--TT---C--A-GA-A-ATT--CAG---
Cbrig.WS247_2:2434265-2434609              -A-AG--TT---C--A-GA-A-ATT--CAG---
Cbrig.WS247_2:7481595-7482482              -A-AG--TT---C--A-GA-A-ATT--CAG---
Rev.of:Cbrig.WS247_3:11596492-11597389     -A-AG--TT---C--A-GA-A-ATT--CAG---
Cbrig.WS247_6:15018356-15019321            -A-AG--TT---C--A-GA-A-ATT--CAG---
Cbrig.WS247_8:2543450-2544580              -A-AG--TT---C--A-GA-A-ATT--CAG---
Rev.of:Cbrig.WS247_1:639879-641700         -A-AT--TT---C--A-GA-A-ATT--CAG---
Rev.of:Cbrig.WS247_1:2004386-2004756       -A-AT--TT---C--A-GA-A-ATT--CAG---
Rev.of:Cbrig.WS247_1:2009565-2009935       -A-AT--TT---C--A-GA-A-ATT--CAG---
Rev.of:Cbrig.WS247_1:2406506-2410573       -A-AT--TT---C--A-GA-A-ATT--CAG---
Cbrig.WS247_2:1144276-1146275              -A-AT--TT---C--A-GA-A-ATT--CAG---
Cbrig.WS247_2:1144272-1148876              -A-AT--TT---C--A-GA-A-ATT--CAG---
Cbrig.WS247_2:2224125-2227799              -A-AT--TT---C--A-GA-A-ATT--CAG---
Cbrig.WS247_2:14659610-14663717            -A-AT--TT---C--A-GA-A-ATT--CAG---
Rev.of:Cbrig.WS247_3:421628-423546         -A-AT--TT---C--A-GA-A-ATT--CAG---
Cbrig.WS247_3:813837-817888                -A-AT--TT---C--A-GA-A-ATT--CAG---
Cbrig.WS247_3:13754733-13755103            -A-AT--TT---C--A-GA-A-ATT--CAG---
Cbrig.WS247_6:15613519-15614041            -A-AT--TT---C--A-GA-A-ATT--CAG---
Rev.of:Cbrig.WS247_8:1244-4359             -A-AT--TT---C--A-GA-A-ATT--CAG---
Rev.of:Cbrig.WS247_8:2237034-2237700       -A-AT--TT---C--A-GA-A-ATT--CAG---
Rev.of:Cbrig.WS247_9:15909725-15912789     -A-AT--TT---C--A-GA-A-ATT--CAG---
Cbrig.WS247_9:18621889-18622367            -A-AT--TT---C--A-GA-A-ATT--CAG---
Rev.of:Cbrig.WS247_11:4333140-4333394      -A-AT--TT---C--A-GA-A-ATT--CAG---
Rev.of:Cbrig.WS247_1:1197562-1198316       -A-AC--TT---C--A-GA-A-ATT--CAG---
Cbrig.WS247_1:956858-957133                -T-AA--TT---C--A-GA-A-ATT--CAG---
Rev.of:Cbrig.WS247_2:1295674-1297781       -T-AA--TT---C--A-GA-A-ATT--CAG---
Cbrig.WS247_3:3130318-3131456              -T-AA--TT---C--A-GA-A-ATT--CAG---
Cbrig.WS247_3:3130318-3132498              -T-AA--TT---C--A-GA-A-ATT--CAG---
Rev.of:Cbrig.WS247_9:16683433-16684568     -T-AA--TT---C--A-GA-A-ATT--CAG---
Rev.of:Cbrig.WS247_1:1461407-1461617       -G-AA--TT---C--A-GA-A-ATT--CAG---
Rev.of:Cbrig.WS247_1:2175255-2181872       -G-AA--TT---C--A-GA-A-ATT--CAG---
Rev.of:Cbrig.WS247_1:11565242-11566606     -G-AA--TT---C--A-GA-A-ATT--CAG---
Rev.of:Cbrig.WS247_2:954276-955764         -G-AA--TT---C--A-GA-A-ATT--CAG---
Rev.of:Cbrig.WS247_2:954276-956206         -G-AA--TT---C--A-GA-A-ATT--CAG---
Rev.of:Cbrig.WS247_2:1579372-1579763       -G-AA--TT---C--A-GA-A-ATT--CAG---
Rev.of:Cbrig.WS247_2:1697372-1697691       -G-AA--TT---C--A-GA-A-ATT--CAG---
Rev.of:Cbrig.WS247_2:2290211-2295368       -G-AA--TT---C--A-GA-A-ATT--CAG---
Cbrig.WS247_2:2700696-2702131              -G-AA--TT---C--A-GA-A-ATT--CAG---
Rev.of:Cbrig.WS247_2:14058153-14059530     -G-AA--TT---C--A-GA-A-ATT--CAG---
Cbrig.WS247_2:15515458-15517078            -G-AA--TT---C--A-GA-A-ATT--CAG---
Cbrig.WS247_2:16214287-16214668            -G-AA--TT---C--A-GA-A-ATT--CAG---
Rev.of:Cbrig.WS247_6:15268726-15268984     -G-AA--TT---C--A-GA-A-ATT--CAG---
Cbrig.WS247_8:106276-107341                -G-AA--TT---C--A-GA-A-ATT--CAG---
Cbrig.WS247_9:17828912-17829642            -G-AA--TT---C--A-GA-A-ATT--CAG---
Rev.of:Cbrig.WS247_9:18346627-18348053     -G-AA--TT---C--A-GA-A-ATT--CAG---
Rev.of:Cbrig.WS247_2:14782612-14785895     -C-AA--TT---C--A-GA-A-ATT--CAG---
Rev.of:Cbrig.WS247_1:1448297-1450654       -A-AA--TT---A--A-GA-A-ATT--CAG---
Rev.of:Cbrig.WS247_8:1278928-1281722       -A-AA--TT---A--A-GA-A-ATT--CAG---
Rev.of:Cbrig.WS247_9:18638595-18638909     -A-AA--TT---A--A-GA-A-ATT--CAG---
Cbrig.WS247_1:12494489-12496493            -A-AA--TT---G--A-GA-A-ATT--CAG---
Cbrig.WS247_1:13023157-13023503            -A-AA--TT---G--A-GA-A-ATT--CAG---
Cbrig.WS247_2:15181088-15182106            -A-AA--TT---G--A-GA-A-ATT--CAG---
Cbrig.WS247_8:2067569-2068019              -A-AA--TT---G--A-GA-A-ATT--CAG---
Cbrig.WS247_1:449181-450404                -A-AA--TT---C--A-GA-A-ATT--CGG---
Cbrig.WS247_1:771800-772209                -A-AA--TT---C--A-GA-A-ATT--CGG---
Rev.of:Cbrig.WS247_1:1093518-1094672       -A-AA--TT---C--A-GA-A-ATT--CGG---
Rev.of:Cbrig.WS247_1:1454685-1458121       -A-AA--TT---C--A-GA-A-ATT--CGG---
Cbrig.WS247_1:1629003-1629407              -A-AA--TT---C--A-GA-A-ATT--CGG---
Cbrig.WS247_1:12376631-12377129            -A-AA--TT---C--A-GA-A-ATT--CGG---
Rev.of:Cbrig.WS247_1:12652891-12653421     -A-AA--TT---C--A-GA-A-ATT--CGG---
Rev.of:Cbrig.WS247_1:12741245-12741595     -A-AA--TT---C--A-GA-A-ATT--CGG---
Rev.of:Cbrig.WS247_1:13345146-13345845     -A-AA--TT---C--A-GA-A-ATT--CGG---
Cbrig.WS247_2:1686955-1688237              -A-AA--TT---C--A-GA-A-ATT--CGG---
Rev.of:Cbrig.WS247_2:1811147-1816548       -A-AA--TT---C--A-GA-A-ATT--CGG---
Rev.of:Cbrig.WS247_2:1819233-1825101       -A-AA--TT---C--A-GA-A-ATT--CGG---
Cbrig.WS247_2:1928246-1928735              -A-AA--TT---C--A-GA-A-ATT--CGG---
Rev.of:Cbrig.WS247_2:12802103-12802777     -A-AA--TT---C--A-GA-A-ATT--CGG---
Cbrig.WS247_2:15703338-15703672            -A-AA--TT---C--A-GA-A-ATT--CGG---
Cbrig.WS247_2:15980340-15982114            -A-AA--TT---C--A-GA-A-ATT--CGG---
Rev.of:Cbrig.WS247_3:728564-728909         -A-AA--TT---C--A-GA-A-ATT--CGG---
Cbrig.WS247_3:2972030-2972240              -A-AA--TT---C--A-GA-A-ATT--CGG---
Rev.of:Cbrig.WS247_3:3290685-3291159       -A-AA--TT---C--A-GA-A-ATT--CGG---
Rev.of:Cbrig.WS247_3:11309085-11311082     -A-AA--TT---C--A-GA-A-ATT--CGG---
Rev.of:Cbrig.WS247_3:11310637-11312866     -A-AA--TT---C--A-GA-A-ATT--CGG---
Cbrig.WS247_3:13329347-13329634            -A-AA--TT---C--A-GA-A-ATT--CGG---
Cbrig.WS247_3:13333294-13338493            -A-AA--TT---C--A-GA-A-ATT--CGG---
Cbrig.WS247_3:13333291-13340378            -A-AA--TT---C--A-GA-A-ATT--CGG---
Rev.of:Cbrig.WS247_3:13427059-13427404     -A-AA--TT---C--A-GA-A-ATT--CGG---
Rev.of:Cbrig.WS247_4:50781-51319           -A-AA--TT---C--A-GA-A-ATT--CGG---
Cbrig.WS247_6:15507391-15507752            -A-AA--TT---C--A-GA-A-ATT--CGG---
Cbrig.WS247_6:15751947-15752152            -A-AA--TT---C--A-GA-A-ATT--CGG---
Cbrig.WS247_6:16084131-16084764            -A-AA--TT---C--A-GA-A-ATT--CGG---
Rev.of:Cbrig.WS247_8:310446-311940         -A-AA--TT---C--A-GA-A-ATT--CGG---
Cbrig.WS247_8:1184997-1185335              -A-AA--TT---C--A-GA-A-ATT--CGG---
Cbrig.WS247_8:2010191-2010529              -A-AA--TT---C--A-GA-A-ATT--CGG---
Rev.of:Cbrig.WS247_8:2246986-2248300       -A-AA--TT---C--A-GA-A-ATT--CGG---
Cbrig.WS247_9:2725534-2726753              -A-AA--TT---C--A-GA-A-ATT--CGG---
Cbrig.WS247_9:15314214-15314887            -A-AA--TT---C--A-GA-A-ATT--CGG---
Cbrig.WS247_9:17965004-17965725            -A-AA--TT---C--A-GA-A-ATT--CGG---
Rev.of:Cbrig.WS247_9:18121236-18121619     -A-AA--TT---C--A-GA-A-ATT--CGG---
Cbrig.WS247_9:18301729-18303094            -A-AA--TT---C--A-GA-A-ATT--CGG---
Rev.of:Cbrig.WS247_9:18478747-18479117     -A-AA--TT---C--A-GA-A-ATT--CGG---
Rev.of:Cbrig.WS247_9:19463628-19465616     -A-AA--TT---C--A-GA-A-ATT--CGG---
Rev.of:Cbrig.WS247_11:6671710-6672585      -A-AA--TT---C--A-GA-A-ATT--CGG---
Cbrig.WS247_11:18404626-18405461           -A-AA--TT---C--A-GA-A-ATT--CGG---
Rev.of:Cbrig.WS247_1:12484858-12485732     -A-AA--TT---C--A-GA-A-ATT--CTG---
Cbrig.WS247_2:609367-611336                -A-AA--TT---C--A-GA-A-ATT--CTG---
Cbrig.WS247_2:700124-700750                -A-AA--TT---C--A-GA-A-ATT--CTG---
Rev.of:Cbrig.WS247_2:3509354-3510336       -A-AA--TT---C--A-GA-A-ATT--CTG---
Rev.of:Cbrig.WS247_2:14498094-14503889     -A-AA--TT---C--A-GA-A-ATT--CTG---
Rev.of:Cbrig.WS247_2:14498094-14505315     -A-AA--TT---C--A-GA-A-ATT--CTG---
Rev.of:Cbrig.WS247_2:14921153-14923790     -A-AA--TT---C--A-GA-A-ATT--CTG---
Rev.of:Cbrig.WS247_3:2927306-2927468       -A-AA--TT---C--A-GA-A-ATT--CTG---
Rev.of:Cbrig.WS247_6:15156322-15156756     -A-AA--TT---C--A-GA-A-ATT--CTG---
Cbrig.WS247_8:1063190-1064890              -A-AA--TT---C--A-GA-A-ATT--CTG---
Cbrig.WS247_2:671889-672273                -A-AA--TT---C--T-GA-A-ATT--CGG---
Rev.of:Cbrig.WS247_3:13431735-13433967     -A-AA--TT---C--T-GA-A-ATT--CGG---
Rev.of:Cbrig.WS247_1:11849157-11849375     -A-AA--TT---C--A-GA-A-ATG--CAG---
Rev.of:Cbrig.WS247_1:12515862-12520623     -A-AA--TT---C--A-GA-A-ATG--CAG---
Cbrig.WS247_2:15074026-15075107            -A-AA--TT---C--A-GA-A-ATG--CAG---
Cbrig.WS247_8:6042-6466                    -A-AA--TT---C--A-GA-A-ATG--CAG---
Cbrig.WS247_8:2713643-2714267              -A-AA--TT---C--A-GA-A-ATG--CAG---
Cbrig.WS247_9:3072408-3073032              -A-AA--TT---C--A-GA-A-ATG--CAG---
Cbrig.WS247_9:16570837-16571679            -A-AA--TT---C--A-GA-A-ATG--CAG---
Rev.of:Cbrig.WS247_3:4356262-4358648       -A-AA--TG---C--A-GA-A-ATG--CAG---
Cbrig.WS247_1:537811-543896                -A-AA--AT---C--A-GA-A-ATT--CAG---
Rev.of:Cbrig.WS247_1:1677121-1677411       -A-AA--AT---C--A-GA-A-ATT--CAG---
Rev.of:Cbrig.WS247_2:1786022-1788283       -A-AA--AT---C--A-GA-A-ATT--CAG---
Cbrig.WS247_2:2496786-2497198              -A-AA--AT---C--A-GA-A-ATT--CAG---
Rev.of:Cbrig.WS247_2:14022129-14022605     -A-AA--AT---C--A-GA-A-ATT--CAG---
Rev.of:Cbrig.WS247_2:16049307-16052217     -A-AA--AT---C--A-GA-A-ATT--CAG---
Cbrig.WS247_3:11515982-11518949            -A-AA--AT---C--A-GA-A-ATT--CAG---
Cbrig.WS247_3:11515983-11521488            -A-AA--AT---C--A-GA-A-ATT--CAG---
Cbrig.WS247_6:12836507-12837071            -A-AA--AT---C--A-GA-A-ATT--CAG---
Cbrig.WS247_8:881573-884029                -A-AA--AT---C--A-GA-A-ATT--CAG---
Cbrig.WS247_9:17266405-17266912            -A-AA--AT---C--A-GA-A-ATT--CAG---
Rev.of:Cbrig.WS247_1:1972970-1973660       -A-AA--AT---C--A-GA-A-ATT--CGG---
Cbrig.WS247_8:2546640-2547220              -A-AA--AT---C--T-GA-A-ATT--CAG---
Cbrig.WS247_1:12192378-12198017            -A-AA--TT---C--A-GA-A-ATT--CAT---
Cbrig.WS247_1:12192378-12199528            -A-AA--TT---C--A-GA-A-ATT--CAT---
Rev.of:Cbrig.WS247_2:706467-707217         -A-AA--TT---C--A-GA-A-ATT--CAT---
Cbrig.WS247_2:1655845-1656599              -A-AA--TT---C--A-GA-A-ATT--CAT---
Rev.of:Cbrig.WS247_2:1716530-1717088       -A-AA--TT---C--A-GA-A-ATT--CAT---
Rev.of:Cbrig.WS247_2:1756791-1757017       -A-AA--TT---C--A-GA-A-ATT--CAT---
Rev.of:Cbrig.WS247_2:2209352-2210124       -A-AA--TT---C--A-GA-A-ATT--CAT---
Rev.of:Cbrig.WS247_2:14748773-14754378     -A-AA--TT---C--A-GA-A-ATT--CAT---
Rev.of:Cbrig.WS247_2:15262964-15263238     -A-AA--TT---C--A-GA-A-ATT--CAT---
Rev.of:Cbrig.WS247_3:2701828-2702078       -A-AA--TT---C--A-GA-A-ATT--CAT---
Cbrig.WS247_3:11849679-11852562            -A-AA--TT---C--A-GA-A-ATT--CAT---
Rev.of:Cbrig.WS247_2:2191085-2191423       -A-AA--TT---C--A-GA-A-ATT--CGT---
Rev.of:Cbrig.WS247_6:15953589-15954287     -A-AG--TT---C--A-GA-A-ATT--CAT---
Cbrig.WS247_11:8563060-8566602             -A-AT--TT---C--A-GA-A-ATT--CAT---
Cbrig.WS247_8:770771-770997                -T-AA--TT---C--A-GA-A-ATT--CAT---
Rev.of:Cbrig.WS247_1:11587969-11588195     -A-AA--TT---C--A-GA-T-ATT--CAG---
Rev.of:Cbrig.WS247_1:12615676-12616916     -A-AA--TT---C--A-GA-T-ATT--CAG---
Cbrig.WS247_1:12909666-12912894            -A-AA--TT---C--A-GA-T-ATT--CAG---
Cbrig.WS247_3:4402154-4402679              -A-AA--TT---C--A-GA-T-ATT--CAG---
Rev.of:Cbrig.WS247_6:13493883-13494309     -A-AA--TT---C--A-GA-T-ATT--CAG---
Cbrig.WS247_6:15111761-15114564            -A-AA--TT---C--A-GA-T-ATT--CAG---
Cbrig.WS247_6:15111761-15114902            -A-AA--TT---C--A-GA-T-ATT--CAG---
Cbrig.WS247_8:544117-544808                -A-AA--TT---C--A-GA-T-ATT--CAG---
Cbrig.WS247_9:16556611-16556981            -A-AA--TT---C--A-GA-T-ATT--CAG---
Cbrig.WS247_1:12429536-12431231            -A-AA--TT---C--A-AA-T-ATT--CAG---
Rev.of:Cbrig.WS247_2:2357082-2357550       -A-AA--TT---C--A-GA-T-ATT--CGG---
Cbrig.WS247_3:12138225-12138915            -A-AA--TT---C--G-GA-T-ATT--CAG---
Rev.of:Cbrig.WS247_1:656660-659567         -A-AA--TA---C--A-GA-A-ATT--CAG---
Cbrig.WS247_1:1464802-1465582              -A-AA--TA---C--A-GA-T-ATT--CAG---
Rev.of:Cbrig.WS247_9:18612593-18612952     -AGAA--TT---C--A-GA-A-ATT--CAG---
Cbrig.WS247_1:648750-653175                -A-AA--TT---T--A-GA-A-ATT--CAG---
Cbrig.WS247_1:1336575-1336986              -A-AA--TT---T--A-GA-A-ATT--CAG---
Rev.of:Cbrig.WS247_1:1519560-1521386       -A-AA--TT---T--A-GA-A-ATT--CAG---
Rev.of:Cbrig.WS247_2:879102-879898         -A-AA--TT---T--A-GA-A-ATT--CAG---
Cbrig.WS247_2:2289084-2289310              -A-AA--TT---T--A-GA-A-ATT--CAG---
Cbrig.WS247_2:2654401-2654807              -A-AA--TT---T--A-GA-A-ATT--CAG---
Rev.of:Cbrig.WS247_2:4873533-4875316       -A-AA--TT---T--A-GA-A-ATT--CAG---
Cbrig.WS247_2:10887224-10889202            -A-AA--TT---T--A-GA-A-ATT--CAG---
Rev.of:Cbrig.WS247_2:11190855-11191145     -A-AA--TT---T--A-GA-A-ATT--CAG---
Cbrig.WS247_2:11192174-11193918            -A-AA--TT---T--A-GA-A-ATT--CAG---
Rev.of:Cbrig.WS247_2:11679985-11680339     -A-AA--TT---T--A-GA-A-ATT--CAG---
Cbrig.WS247_2:12154204-12154670            -A-AA--TT---T--A-GA-A-ATT--CAG---
Cbrig.WS247_2:14334128-14335913            -A-AA--TT---T--A-GA-A-ATT--CAG---
Rev.of:Cbrig.WS247_3:3085710-3088533       -A-AA--TT---T--A-GA-A-ATT--CAG---
Cbrig.WS247_3:4896752-4896957              -A-AA--TT---T--A-GA-A-ATT--CAG---
Rev.of:Cbrig.WS247_3:11486307-11486580     -A-AA--TT---T--A-GA-A-ATT--CAG---
Rev.of:Cbrig.WS247_3:12081959-12083259     -A-AA--TT---T--A-GA-A-ATT--CAG---
Cbrig.WS247_6:15489710-15492654            -A-AA--TT---T--A-GA-A-ATT--CAG---
Cbrig.WS247_6:15691941-15692671            -A-AA--TT---T--A-GA-A-ATT--CAG---
Rev.of:Cbrig.WS247_8:458106-460763         -A-AA--TT---T--A-GA-A-ATT--CAG---
Cbrig.WS247_8:466715-469151                -A-AA--TT---T--A-GA-A-ATT--CAG---
Cbrig.WS247_8:518184-519016                -A-AA--TT---T--A-GA-A-ATT--CAG---
Rev.of:Cbrig.WS247_8:2183784-2185903       -A-AA--TT---T--A-GA-A-ATT--CAG---
Rev.of:Cbrig.WS247_8:2436910-2437429       -A-AA--TT---T--A-GA-A-ATT--CAG---
Cbrig.WS247_8:2688855-2689100              -A-AA--TT---T--A-GA-A-ATT--CAG---
Cbrig.WS247_9:2228123-2230288              -A-AA--TT---T--A-GA-A-ATT--CAG---
Cbrig.WS247_9:18026138-18026515            -A-AA--TT---T--A-GA-A-ATT--CAG---
Rev.of:Cbrig.WS247_2:2359564-2360004       -A-AA--TT---T--A-GA-A-ATT--TAG---
Rev.of:Cbrig.WS247_2:8965783-8965993       -A-AA--TT---T--A-GA-A-ATT--TAG---
Rev.of:Cbrig.WS247_2:8965776-8966370       -A-AA--TT---T--A-GA-A-ATT--TAG---
Cbrig.WS247_2:13331289-13331709            -A-AA--TT---T--A-GA-A-ATT--TAG---
Rev.of:Cbrig.WS247_2:15234941-15236391     -A-AA--TT---T--A-GA-A-ATT--TAG---
Cbrig.WS247_11:2151551-2152833             -A-AA--TT---T--A-GA-A-ATT--TAG---
Cbrig.WS247_1:1809037-1813884              -A-AA--TT---T--A-GA-A-ATT--CGG---
Cbrig.WS247_2:4131041-4131395              -A-AA--TT---T--A-GA-A-ATT--CGG---
Cbrig.WS247_3:3235007-3239207              -A-AA--TT---T--A-GA-A-ATT--CGG---
Cbrig.WS247_2:1079513-1082645              -A-AA--TT---T--A-GA-A-ATT--CTG---
Cbrig.WS247_1:12412677-12413216            -A-AA--TT---T--G-GA-A-ATT--CAG---
Rev.of:Cbrig.WS247_11:2301280-2302647      -A-AA--TT---T--G-GA-A-ATT--CAG---
Rev.of:Cbrig.WS247_8:954677-954951         -A-AA--TT---T--T-GA-A-ATT--CAG---
Rev.of:Cbrig.WS247_2:2956337-2961329       -A-AA--TA---T--A-GA-A-ATT--CAG---
Rev.of:Cbrig.WS247_2:4343787-4348506       -A-AA--TT---T--A-GA-A-ATC--CAG---
Rev.of:Cbrig.WS247_2:4354949-4355526       -A-AA--TT---T--A-GA-A-ATC--CAG---
Rev.of:Cbrig.WS247_3:11318820-11322052     -A-AA--CT---T--A-GA-A-ATT--CAG---
Cbrig.WS247_6:14215208-14215466            -A-AA--TT---T--A-GT-A-ATT--CAG---
Rev.of:Cbrig.WS247_9:3272440-3273690       -A-CA--TT---T--A-GA-A-ATT--CAG---
Cbrig.WS247_2:11139434-11140544            -A-GA--TT---C--A-GA-A-ATT--CGG---
Cbrig.WS247_2:16088736-16090284            -A-GA--TT---C--A-GA-A-ATT--CAG---
Rev.of:Cbrig.WS247_3:887376-887994         -A-GA--TT---C--A-GA-A-ATT--CAG---
Rev.of:Cbrig.WS247_8:109458-109819         -A-GA--TT---C--A-GA-A-ATT--CAG---
Rev.of:Cbrig.WS247_8:491238-492026         -A-GA--TT---C--A-GA-A-ATT--CAG---
Rev.of:Cbrig.WS247_8:2127468-2129055       -A-GA--TT---C--A-GA-A-ATT--CAG---
Rev.of:Cbrig.WS247_8:2276932-2277320       -A-GA--TT---C--A-GA-A-ATT--CAG---
Rev.of:Cbrig.WS247_8:2744807-2745169       -A-GA--TT---C--A-GA-A-ATT--CAG---
Cbrig.WS247_2:11665445-11665700            -A-AA--GT---C--A-GA-A-ATT--CAG---
Cbrig.WS247_6:16065632-16066121            -A-AA--GT---C--A-GA-A-ATT--TAG---
Cbrig.WS247_11:20810961-20811434           -A-AA--GT---C--A-GA-A-ATT--TAG---
Cbrig.WS247_9:18005330-18005550            -A-AT--GT---C--A-GA-A-ATT--CAG---
Rev.of:Cbrig.WS247_2:913602-913985         -A-AA--TT---C--G-GA-A-ACT--CAG---
Rev.of:Cbrig.WS247_2:2218356-2222884       -A-AA--TT---C--A-GA-A-ACT--CAG---
Rev.of:Cbrig.WS247_2:13373768-13374113     -A-AA--TT---C--A-GA-A-ACT--CAG---
Rev.of:Cbrig.WS247_2:15066831-15067975     -A-AA--TT---C--A-GA-A-ACT--CAG---
Rev.of:Cbrig.WS247_2:15185260-15186126     -A-AA--TT---C--A-GA-A-ACT--CAG---
Cbrig.WS247_2:15924758-15925056            -A-AA--TT---C--A-GA-A-ACT--CAG---
Cbrig.WS247_2:16083127-16083625            -A-AA--TT---C--A-GA-A-ACT--CAG---
Cbrig.WS247_4:50006-50200                  -A-AA--TT---C--A-GA-A-ACT--CAG---
Cbrig.WS247_4:50006-52556                  -A-AA--TT---C--A-GA-A-ACT--CAG---
Cbrig.WS247_8:1307020-1307334              -A-AA--TT---C--A-GA-A-ACT--CAG---
Rev.of:Cbrig.WS247_8:2748568-2749282       -A-AA--TT---C--A-GA-A-ACT--CAG---
Rev.of:Cbrig.WS247_9:16860293-16861610     -A-AA--TT---C--A-GA-A-ACT--CAG---
Rev.of:Cbrig.WS247_9:16915852-16917168     -A-AA--TT---C--A-GA-A-ACT--CAG---
Rev.of:Cbrig.WS247_9:18175057-18177103     -A-AA--TT---C--A-GA-A-ACT--CAG---
Rev.of:Cbrig.WS247_2:4760773-4761624       -A-AG--TT---C--A-GA-A-ACT--CAG---
Rev.of:Cbrig.WS247_2:15379119-15379497     -G-AA--TT---C--A-GA-A-ACT--CAG---
Rev.of:Cbrig.WS247_1:13193170-13193780     -A-AA--TT---C--T-GA-A-ATT--CCG---
Rev.of:Cbrig.WS247_2:847145-848964         -A-AA--TT---C--T-GA-A-ATT--CCG---
Cbrig.WS247_2:714081-716224                -A-AA--TT---C--A-GA-A-ATT--CCG---
Rev.of:Cbrig.WS247_2:800464-800714         -A-AA--TT---C--A-GA-A-ATT--CCG---
Rev.of:Cbrig.WS247_6:14082982-14085908     -A-AA--TT---C--A-GA-A-ATT--CCG---
Rev.of:Cbrig.WS247_6:15224936-15226047     -A-AA--TT---C--A-GA-A-ATT--CCG---
Rev.of:Cbrig.WS247_9:1919310-1919725       -A-AA--TT---C--A-GA-A-ATT--CCG---
Rev.of:Cbrig.WS247_9:18484528-18485026     -A-AA--TT---C--A-GA-A-ATT--CCG---
Cbrig.WS247_1:12367113-12372229            -A-AA--TT---G--A-GA-C-ATT--CAG---
Rev.of:Cbrig.WS247_2:15676219-15678024     -A-AA--TT---C--A-GA-C-ATT--CAG---
Cbrig.WS247_9:17019893-17020238            -A-AA--TT---C--A-GA-C-ATT--CAG---
Rev.of:Cbrig.WS247_11:2481536-2482414      -A-AA--TT---C--A-GA-C-ATT--CAG---
Rev.of:Cbrig.WS247_1:8518653-8520013       -A-AA--TC---C--A-GA-A-GTT--CAG---
Rev.of:Cbrig.WS247_1:12375156-12375480     -A-AA--TC---C--A-GA-A-ATT--CAG---
Rev.of:Cbrig.WS247_2:770835-773699         -A-AA--TC---C--A-GA-A-ATT--CAG---
Rev.of:Cbrig.WS247_2:1426448-1427976       -A-AA--TC---C--A-GA-A-ATT--CAG---
Rev.of:Cbrig.WS247_2:1712078-1713480       -A-AA--TC---C--A-GA-A-ATT--CAG---
Rev.of:Cbrig.WS247_2:1819333-1820608       -A-AA--TC---C--A-GA-A-ATT--CAG---
Cbrig.WS247_8:1432527-1433065              -A-AA--TC---C--A-GA-A-ATT--CAG---
Cbrig.WS247_9:5768510-5771269              -A-AA--TC---C--A-GA-A-ATT--CAG---
Cbrig.WS247_9:5777400-5778775              -A-AA--TC---C--A-GA-A-ATT--CAG---
Cbrig.WS247_9:18514436-18516627            -A-AA--TC---C--A-GA-A-ATT--CAG---
Rev.of:Cbrig.WS247_9:18804302-18804872     -A-AA--TC---C--A-GA-A-ATT--CAG---
Rev.of:Cbrig.WS247_1:12545750-12550416     -A-AA--TC---C--A-GA-A-TTT--CAG---
Cbrig.WS247_2:1283058-1284223              -A-AA--TC---C--A-GA-A-ATT--CCG---
Rev.of:Cbrig.WS247_1:166854-167136         -A-AA--TT---C--T-AA-A-ATT--CAG---
Cbrig.WS247_2:1672643-1673199              -A-AA--TT---C--T-AA-A-ATT--CAG---
Cbrig.WS247_3:3258774-3259575              -A-AA--TT---C--T-AA-A-ATT--CAG---
Cbrig.WS247_1:1095447-1095801              -A-AA--TT---C--G-AA-A-ATT--CAG---
Cbrig.WS247_1:12981255-12981705            -A-AA--TT---C--G-AA-A-ATT--CAG---
Rev.of:Cbrig.WS247_2:906341-906855         -A-AA--TT---C--G-AA-A-ATT--CAG---
Cbrig.WS247_2:1477289-1477555              -A-AA--TT---C--G-AA-A-ATT--CAG---
Rev.of:Cbrig.WS247_2:14163388-14164882     -A-AA--TT---C--G-AA-A-ATT--CAG---
Cbrig.WS247_8:112930-113676                -A-AA--TT---C--G-AA-A-ATT--CAG---
Cbrig.WS247_9:18569000-18569330            -A-AA--TT---C--G-AA-A-ATT--CAG---
Cbrig.WS247_8:2790255-2790529              -A-AA--TT---C--C-AA-A-ATT--CAG---
Cbrig.WS247_9:16099535-16099937            -A-AA--TT---C--C-AA-A-ATT--CAG---
Rev.of:Cbrig.WS247_1:732509-735147         -A-AA--TT---C--A-AA-A-ATT--CAG---
Cbrig.WS247_1:866184-866629                -A-AA--TT---C--A-AA-A-ATT--CAG---
Rev.of:Cbrig.WS247_1:1079626-1079812       -A-AA--TT---C--A-AA-A-ATT--CAG---
Cbrig.WS247_1:1131096-1132885              -A-AA--TT---C--A-AA-A-ATT--CAG---
Cbrig.WS247_1:1246003-1246285              -A-AA--TT---C--A-AA-A-ATT--CAG---
Rev.of:Cbrig.WS247_1:1807362-1809880       -A-AA--TT---C--A-AA-A-ATT--CAG---
Rev.of:Cbrig.WS247_1:1807362-1812817       -A-AA--TT---C--A-AA-A-ATT--CAG---
Cbrig.WS247_1:2442878-2444435              -A-AA--TT---C--A-AA-A-ATT--CAG---
Rev.of:Cbrig.WS247_1:12038621-12039544     -A-AA--TT---C--A-AA-A-ATT--CAG---
Rev.of:Cbrig.WS247_1:12721933-12722724     -A-AA--TT---C--A-AA-A-ATT--CAG---
Cbrig.WS247_2:623745-624125                -A-AA--TT---C--A-AA-A-ATT--CAG---
Cbrig.WS247_2:1406776-1408474              -A-AA--TT---C--A-AA-A-ATT--CAG---
Cbrig.WS247_2:1607504-1609216              -A-AA--TT---C--A-AA-A-ATT--CAG---
Cbrig.WS247_2:1753711-1755438              -A-AA--TT---C--A-AA-A-ATT--CAG---
Cbrig.WS247_2:2043828-2044863              -A-AA--TT---C--A-AA-A-ATT--CAG---
Cbrig.WS247_2:2367445-2367668              -A-AA--TT---C--A-AA-A-ATT--CAG---
Rev.of:Cbrig.WS247_2:2503841-2505431       -A-AA--TT---C--A-AA-A-ATT--CAG---
Cbrig.WS247_2:2576452-2577129              -A-AA--TT---C--A-AA-A-ATT--CAG---
Cbrig.WS247_2:2697643-2698036              -A-AA--TT---C--A-AA-A-ATT--CAG---
Rev.of:Cbrig.WS247_2:13313775-13315573     -A-AA--TT---C--A-AA-A-ATT--CAG---
Rev.of:Cbrig.WS247_2:14525223-14525617     -A-AA--TT---C--A-AA-A-ATT--CAG---
Rev.of:Cbrig.WS247_2:14575591-14576270     -A-AA--TT---C--A-AA-A-ATT--CAG---
Cbrig.WS247_2:15270616-15271570            -A-AA--TT---C--A-AA-A-ATT--CAG---
Cbrig.WS247_2:15387505-15387811            -A-AA--TT---C--A-AA-A-ATT--CAG---
Rev.of:Cbrig.WS247_2:15556805-15561279     -A-AA--TT---C--A-AA-A-ATT--CAG---
Cbrig.WS247_2:15569575-15571321            -A-AA--TT---C--A-AA-A-ATT--CAG---
Cbrig.WS247_3:3356156-3356743              -A-AA--TT---C--A-AA-A-ATT--CAG---
Rev.of:Cbrig.WS247_3:11991930-11993116     -A-AA--TT---C--A-AA-A-ATT--CAG---
Rev.of:Cbrig.WS247_6:14375062-14375553     -A-AA--TT---C--A-AA-A-ATT--CAG---
Rev.of:Cbrig.WS247_6:14380464-14380971     -A-AA--TT---C--A-AA-A-ATT--CAG---
Rev.of:Cbrig.WS247_6:14746899-14750571     -A-AA--TT---C--A-AA-A-ATT--CAG---
Cbrig.WS247_6:14793091-14794669            -A-AA--TT---C--A-AA-A-ATT--CAG---
Cbrig.WS247_6:15630431-15633288            -A-AA--TT---C--A-AA-A-ATT--CAG---
Rev.of:Cbrig.WS247_8:874442-876409         -A-AA--TT---C--A-AA-A-ATT--CAG---
Rev.of:Cbrig.WS247_8:874442-877059         -A-AA--TT---C--A-AA-A-ATT--CAG---
Cbrig.WS247_8:1039675-1040711              -A-AA--TT---C--A-AA-A-ATT--CAG---
Cbrig.WS247_8:2778148-2779102              -A-AA--TT---C--A-AA-A-ATT--CAG---
Cbrig.WS247_9:5122894-5123343              -A-AA--TT---C--A-AA-A-ATT--CAG---
Cbrig.WS247_9:16969818-16970556            -A-AA--TT---C--A-AA-A-ATT--CAG---
Cbrig.WS247_9:17324050-17326755            -A-AA--TT---C--A-AA-A-ATT--CAG---
Rev.of:Cbrig.WS247_9:17968333-17976755     -A-AA--TT---C--A-AA-A-ATT--CAG---
Cbrig.WS247_9:18030807-18031329            -A-AA--TT---C--A-AA-A-ATT--CAG---
Rev.of:Cbrig.WS247_11:4313648-4315093      -A-AA--TT---C--A-AA-A-ATT--CAG---
Cbrig.WS247_11:17475047-17475289           -A-AA--TT---C--A-AA-A-ATT--CAG---
Rev.of:Cbrig.WS247_1:6299349-6299679       -A-AA--TT---C--A-AA-A-ATT--CAA---
Cbrig.WS247_1:12140050-12140312            -A-AA--TT---C--A-AA-A-ATT--CAA---
Cbrig.WS247_1:12150041-12151987            -A-AA--TT---C--A-AA-A-ATT--CAA---
Cbrig.WS247_1:12320266-12321819            -A-AA--TT---C--A-AA-A-ATT--CAA---
Rev.of:Cbrig.WS247_1:13270366-13270720     -A-AA--TT---C--A-AA-A-ATT--CAA---
Rev.of:Cbrig.WS247_2:725606-726168         -A-AA--TT---C--A-AA-A-ATT--CAA---
Cbrig.WS247_3:3437279-3440690              -A-AA--TT---C--A-AA-A-ATT--CAA---
Cbrig.WS247_3:3437279-3440906              -A-AA--TT---C--A-AA-A-ATT--CAA---
Rev.of:Cbrig.WS247_3:12307856-12310086     -A-AA--TT---C--A-AA-A-ATT--CAA---
Cbrig.WS247_3:12339975-12342076            -A-AA--TT---C--A-AA-A-ATT--CAA---
Cbrig.WS247_3:12538785-12542247            -A-AA--TT---C--A-AA-A-ATT--CAA---
Cbrig.WS247_3:12551048-12553407            -A-AA--TT---C--A-AA-A-ATT--CAA---
Rev.of:Cbrig.WS247_3:12838670-12838921     -A-AA--TT---C--A-AA-A-ATT--CAA---
Cbrig.WS247_3:13612204-13612423            -A-AA--TT---C--A-AA-A-ATT--CAA---
Cbrig.WS247_6:12453576-12455741            -A-AA--TT---C--A-AA-A-ATT--CAA---
Rev.of:Cbrig.WS247_6:13947503-13948169     -A-AA--TT---C--A-AA-A-ATT--CAA---
Cbrig.WS247_6:14128798-14128984            -A-AA--TT---C--A-AA-A-ATT--CAA---
Rev.of:Cbrig.WS247_8:77628-78485           -A-AA--TT---C--A-AA-A-ATT--CAA---
Cbrig.WS247_8:1728280-1729416              -A-AA--TT---C--A-AA-A-ATT--CAA---
Cbrig.WS247_8:2727474-2730598              -A-AA--TT---C--A-AA-A-ATT--CAA---
Cbrig.WS247_8:2727474-2731992              -A-AA--TT---C--A-AA-A-ATT--CAA---
Rev.of:Cbrig.WS247_8:2756286-2756657       -A-AA--TT---C--A-AA-A-ATT--CAA---
Rev.of:Cbrig.WS247_9:16481941-16487722     -A-AA--TT---C--A-AA-A-ATT--CAA---
Rev.of:Cbrig.WS247_9:16785811-16790372     -A-AA--TT---C--A-AA-A-ATT--CAA---
Cbrig.WS247_9:16836369-16840429            -A-AA--TT---C--A-AA-A-ATT--CAA---
Rev.of:Cbrig.WS247_9:16844313-16845726     -A-AA--TT---C--A-AA-A-ATT--CAA---
Rev.of:Cbrig.WS247_9:17160554-17161976     -A-AA--TT---C--A-AA-A-ATT--CAA---
Rev.of:Cbrig.WS247_9:17172177-17173942     -A-AA--TT---C--A-AA-A-ATT--CAA---
Cbrig.WS247_9:17174526-17178275            -A-AA--TT---C--A-AA-A-ATT--CAA---
Rev.of:Cbrig.WS247_9:17205405-17205855     -A-AA--TT---C--A-AA-A-ATT--CAA---
Cbrig.WS247_9:17231783-17235152            -A-AA--TT---C--A-AA-A-ATT--CAA---
Cbrig.WS247_9:17251271-17251673            -A-AA--TT---C--A-AA-A-ATT--CAA---
Rev.of:Cbrig.WS247_9:17431331-17433085     -A-AA--TT---C--A-AA-A-ATT--CAA---
Rev.of:Cbrig.WS247_9:17493875-17496448     -A-AA--TT---C--A-AA-A-ATT--CAA---
Cbrig.WS247_9:17507986-17510114            -A-AA--TT---C--A-AA-A-ATT--CAA---
Rev.of:Cbrig.WS247_9:17546009-17546318     -A-AA--TT---C--A-AA-A-ATT--CAA---
Cbrig.WS247_9:17547067-17548893            -A-AA--TT---C--A-AA-A-ATT--CAA---
Rev.of:Cbrig.WS247_9:17561051-17561285     -A-AA--TT---C--A-AA-A-ATT--CAA---
Rev.of:Cbrig.WS247_9:17604372-17606932     -A-AA--TT---C--A-AA-A-ATT--CAA---
Cbrig.WS247_9:17733655-17736052            -A-AA--TT---C--A-AA-A-ATT--CAA---
Rev.of:Cbrig.WS247_3:1636890-1637172       -A-AA--TT---C--A-AA-A-ATT--CAT---
Rev.of:Cbrig.WS247_1:13713849-13714169     -A-AG--TT---C--A-AA-A-ATT--CAG---
Cbrig.WS247_11:16234204-16238142           -A-AT--TT---C--A-AA-A-ATT--CAG---
Rev.of:Cbrig.WS247_1:12184008-12188441     -A-AA--TT---C--A-AA-A-ATT--CTG---
Rev.of:Cbrig.WS247_1:12586206-12587213     -A-AA--TT---C--A-AA-A-ATT--CTG---
Cbrig.WS247_1:14512764-14513098            -A-AA--TT---C--A-AA-A-ATT--CTG---
Cbrig.WS247_9:2536924-2539415              -A-AA--TT---C--A-AA-A-ATT--CTG---
Rev.of:Cbrig.WS247_9:16864996-16866812     -A-AA--TT---C--A-AA-A-ATT--CTG---
Cbrig.WS247_2:2970551-2972565              -A-AA--TT---C--A-AA-A-ATT--CGG---
Cbrig.WS247_11:18119066-18119332           -A-AA--TT---C--A-AA-A-ATT--CGG---
Cbrig.WS247_2:11000915-11002782            -A-AA--TT---C--G-AA-A-ATT--CTG---
Rev.of:Cbrig.WS247_1:1247408-1249359       -A-AA--TT---C--G-GA-A-ATT--CGG---
Rev.of:Cbrig.WS247_3:1236406-1237056       -A-AA--TT---C--A-CA-A-ATT--CAC---
Rev.of:Cbrig.WS247_2:2059198-2059411       -A-AA--TT---G--A-GA-A-ATT--GAG---
Rev.of:Cbrig.WS247_8:2599324-2601470       -T-AA--TT---C--A-GT-A-ATT--CAG---
Rev.of:Cbrig.WS247_1:1066311-1066856       -A-AG--TT---C--A-GG-A-ATT--CAG---
Cbrig.WS247_2:2748674-2749052              -G-AA--TT---C--A-GG-A-ATT--CAG---
Rev.of:Cbrig.WS247_1:1996106-1996380       -A-AA--TT---C--A-AG-A-ATT--CAG---
Cbrig.WS247_2:831431-833585                -A-AA--TT---C--A-CG-A-ATT--CAG---
Cbrig.WS247_2:831427-832027                -A-AA--TT---C--A-CG-A-TTT--CAG---
Rev.of:Cbrig.WS247_2:2911979-2916857       -A-AA--TT---C--A-GG-A-ATT--CAA---
Rev.of:Cbrig.WS247_9:17073776-17074202     -A-AA--TT---C--A-AG-A-ATT--CAA---
Rev.of:Cbrig.WS247_3:12643154-12645241     -A-AA--TT---C--A-AT-A-ATT--CAA---
Rev.of:Cbrig.WS247_6:15009299-15009735     -A-AA--TTG--C--A-GA-A-ATT--CAGA--
Cbrig.WS247_6:16898005-16900583            -A-GG--TT---C--A-GA-A-ATT--CAG---
Cbrig.WS247_8:303151-303747                -A-CG--TT---C--A-GA-A-ATT--CAG---
Rev.of:Cbrig.WS247_9:4953744-4955542       -A-GG--TT---C--T-GA-A-ATT--CAA---
Rev.of:Cbrig.WS247_1:1055275-1059425       -A-AA--TT---C--A-GA-A-TTC--CAG---
Rev.of:Cbrig.WS247_1:1901814-1902097       -A-AA--AT---C--A-GA-A-TTC--CAG---
Rev.of:Cbrig.WS247_1:2108222-2108505       -A-AA--AT---C--A-GA-A-TTC--CAG---
Cbrig.WS247_2:14659377-14660740            -A-AA--TT---C--A-AA-A-TTC--CAG---
Cbrig.WS247_1:12518007-12519331            -A-AA--AT---C--A-GA-A-TTT--CAG---
Rev.of:Cbrig.WS247_3:13662317-13665099     -A-AA--CT---C--A-GA-A-TTT--CAG---
Cbrig.WS247_9:3909437-3910736              -A-AA--CT---C--A-GA-A-TTT--CAG---
Cbrig.WS247_3:3403225-3405560              -A-AC--CT---C--A-GA-A-TTC--CAG---
Cbrig.WS247_1:12266047-12269699            -A-AA--TT---C--T-AA-A-ATC--CAG---
Cbrig.WS247_2:1799883-1807137              -A-AA--TT---C--A-AA-A-ATC--CAG---
Cbrig.WS247_3:3293369-3293973              -A-AA--TT---C--T-AA-A-ATC--CAA---
Rev.of:Cbrig.WS247_2:1582356-1583980       -A-AA--TT---C--A-GA-A-ATC--CAA---
Rev.of:Cbrig.WS247_3:3310825-3311204       -A-AA--TT---C--T-GA-A-ATC--CAA---
Cbrig.WS247_2:13326149-13326319            -A-AA--TT---C--A-AA-A-ATA--CAG---
Rev.of:Cbrig.WS247_9:16873122-16873526     -A-AA--TT---C--A-AA-A-ATA--CAA---
Cbrig.WS247_8:1570038-1570280              -A-AA--TT---C--A-CA-A-ATA--CAA---
Cbrig.WS247_1:976881-979236                -A-AA--CT---C--G-AA-A-ATT--CAG---
Cbrig.WS247_3:12061165-12064589            -A-AA--CT---C--G-GA-A-ATT--CAG---
Rev.of:Cbrig.WS247_9:16531358-16535891     -A-AA--CT---C--G-GA-A-ATT--CAG---
Rev.of:Cbrig.WS247_9:14991717-14993486     -A-AA--CT---C--G-GA-A-ATT--CTG---
Cbrig.WS247_6:14359996-14361687            -A-AA--TT---C--G-AA-A-ATT--GAG---
Rev.of:Cbrig.WS247_1:12808110-12809244     -A-AA--TC--TC--A-GA-A-ATT--CA----
Rev.of:Cbrig.WS247_2:1506561-1506887       -A-AA--TT--TC--A-GA-A-ATT--CA----
Cbrig.WS247_6:15829975-15831270            -A-AA--TT--TC--A-GA-A-ATT--CA----
Rev.of:Cbrig.WS247_6:16596341-16597024     -A-CA--TT--TC--A-GA-A-ATT--CA----
Rev.of:Cbrig.WS247_6:16633947-16634630     -A-CA--TT--TC--A-GA-A-ATT--CA----
Cbrig.WS247_9:14565793-14566822            -A-AA--TT--TT--A-GA-A-ATT--CA----
Cbrig.WS247_3:12715851-12716860            -A-AA--TT--TC--A-AA-A-ATT--CA----
Rev.of:Cbrig.WS247_9:16956903-16957225     -A-AA--TT--TC--A-AA-A-ATT--CA----
Rev.of:Cbrig.WS247_9:17567160-17569762     -A-AA--TT--TC--A-AA-A-ATT--CG----
Cbrig.WS247_8:2281300-2286700              -A-AA--TT--TC--G-AA-A-ATT--CG----
Cbrig.WS247_1:1468252-1470195              -A-TA--TT---C--A-GA-A-AAT--TAG---
Cbrig.WS247_6:13145938-13146252            -A-AA--TT---C--A-GA-A-AAT--TAG---
Rev.of:Cbrig.WS247_9:18004588-18004830     -A-AA--TT---C--T-AA-A-AAT--TAG---
Cbrig.WS247_2:888652-889015                -A-AA--TC---C--A-GA-A-ATT--GTG---
Rev.of:Cbrig.WS247_1:572676-576086         -A-AG--AT---C--A-TA-A-ATT--CAG---
Rev.of:Cbrig.WS247_1:957993-960397         -A-AA--AT---C--A-TA-A-ATT--CAA---
Rev.of:Cbrig.WS247_1:957992-961624         -A-AA--AT---C--A-TA-A-ATT--CAA---
Cbrig.WS247_3:10648505-10649018            -A-AC--AT---C--A-GA-A-ATT--CAA---
Cbrig.WS247_2:692054-692432                -A-AA--AT---C--A-AA-A-ACT--CAG---
Cbrig.WS247_8:1240121-1240893              -A-AA--AT---C--A-AA-A-ATT--CAG---
Rev.of:Cbrig.WS247_9:16185031-16187443     -A-AA--TT---C--A-AA-A-ACT--CAA---
Cbrig.WS247_1:13310600-13311122            -A-AA--AT---C--A-AA-ATATT--CAA---
Rev.of:Cbrig.WS247_3:4647977-4648267       -A-GA--TT---C--A-GG-A-ATT--CCG---
Cbrig.WS247_11:7267722-7269115             -A-AA--TT---C--C-GG-A-ATT--CCG---
Rev.of:Cbrig.WS247_9:19446291-19447563     -A-AA--CT---C--C-GA-A-ACT--CAG---
Cbrig.WS247_1:507651-508176                -A-AA--TT--CC--A-GA-A-ATT--TAA---
Rev.of:Cbrig.WS247_1:285591-287372         -A-AA--TT---C--T-GT-A-ATT--CTG---
Cbrig.WS247_1:11851896-11853496            -A-AA--TT---C--T-GG-A-ATT--CTG---
Cbrig.WS247_1:11855994-11857594            -A-AA--TT---C--T-GG-A-ATT--CTG---
Cbrig.WS247_1:12249930-12250291            -A-AA--TT---C--T-GG-A-ATT--CTG---
Cbrig.WS247_2:12874088-12874418            -A-AA--TT---C--T-GG-A-ATT--CTG---
Rev.of:Cbrig.WS247_3:13290175-13291227     -A-AA--TT---C--T-GG-A-ATT--CTG---
Cbrig.WS247_9:5726221-5727887              -A-AA--TT---C--T-GG-A-ATT--CTG---
Cbrig.WS247_1:2938568-2939194              -A-AA--TT---C--T-GG-A-AAT--CTG---
Rev.of:Cbrig.WS247_2:494113-494617         -A-AA--TT---C--A-GG-A-ATT--CTG---
Rev.of:Cbrig.WS247_1:726392-727176         -A-AA--GT---C--T-GA-A-ATT--CTG---
Rev.of:Cbrig.WS247_2:1391774-1393119       -A-AA--CT---C--T-GA-A-ATT--CTG---
Cbrig.WS247_2:2294370-2298040              -A-AA--AT---C--T-GA-A-ATT--CTG---
Rev.of:Cbrig.WS247_2:12795267-12796916     -A-AA--AT---C--T-GA-A-ATT--CTG---
Cbrig.WS247_1:9834982-9835208              -A-AA--TT---C--T-GA-A-ATT--CTG---
Cbrig.WS247_1:9842950-9843312              -A-AA--TT---C--T-GA-A-ATT--CTG---
Cbrig.WS247_2:700087-704567                -A-AA--TT---C--T-GA-A-ATT--CTG---
Cbrig.WS247_2:736571-737066                -A-AA--TT---C--T-GA-A-ATT--CTG---
Cbrig.WS247_2:982831-983948                -A-AA--TT---C--T-GA-A-ATT--CTG---
Rev.of:Cbrig.WS247_2:1062586-1063061       -A-AA--TT---C--T-GA-A-ATT--CTG---
Rev.of:Cbrig.WS247_2:1089286-1093191       -A-AA--TT---C--T-GA-A-ATT--CTG---
Rev.of:Cbrig.WS247_2:1910553-1911582       -A-AA--TT---C--T-GA-A-ATT--CTG---
Rev.of:Cbrig.WS247_2:2406394-2407923       -A-AA--TT---C--T-GA-A-ATT--CTG---
Rev.of:Cbrig.WS247_2:2406394-2408899       -A-AA--TT---C--T-GA-A-ATT--CTG---
Cbrig.WS247_2:2608894-2610691              -A-AA--TT---C--T-GA-A-ATT--CTG---
Rev.of:Cbrig.WS247_2:2939443-2941175       -A-AA--TT---C--T-GA-A-ATT--CTG---
Cbrig.WS247_2:3865536-3867191              -A-AA--TT---C--T-GA-A-ATT--CTG---
Cbrig.WS247_2:4060990-4061272              -A-AA--TT---C--T-GA-A-ATT--CTG---
Rev.of:Cbrig.WS247_2:4095380-4095818       -A-AA--TT---C--T-GA-A-ATT--CTG---
Cbrig.WS247_2:4198519-4198825              -A-AA--TT---C--T-GA-A-ATT--CTG---
Rev.of:Cbrig.WS247_2:4476104-4478118       -A-AA--TT---C--T-GA-A-ATT--CTG---
Cbrig.WS247_2:4513012-4513342              -A-AA--TT---C--T-GA-A-ATT--CTG---
Rev.of:Cbrig.WS247_2:11742204-11742888     -A-AA--TT---C--T-GA-A-ATT--CTG---
Cbrig.WS247_2:12736864-12741491            -A-AA--TT---C--T-GA-A-ATT--CTG---
Cbrig.WS247_2:13071582-13072134            -A-AA--TT---C--T-GA-A-ATT--CTG---
Cbrig.WS247_2:13110117-13112403            -A-AA--TT---C--T-GA-A-ATT--CTG---
Cbrig.WS247_2:13119677-13122723            -A-AA--TT---C--T-GA-A-ATT--CTG---
Cbrig.WS247_2:13132206-13132544            -A-AA--TT---C--T-GA-A-ATT--CTG---
Rev.of:Cbrig.WS247_2:14255720-14256018     -A-AA--TT---C--T-GA-A-ATT--CTG---
Rev.of:Cbrig.WS247_2:14473224-14473517     -A-AA--TT---C--T-GA-A-ATT--CTG---
Rev.of:Cbrig.WS247_2:15369663-15371801     -A-AA--TT---C--T-GA-A-ATT--CTG---
Rev.of:Cbrig.WS247_3:3439559-3441215       -A-AA--TT---C--T-GA-A-ATT--CTG---
Rev.of:Cbrig.WS247_3:3820676-3821108       -A-AA--TT---C--T-GA-A-ATT--CTG---
Rev.of:Cbrig.WS247_3:4033952-4035819       -A-AA--TT---C--T-GA-A-ATT--CTG---
Cbrig.WS247_3:9924256-9925994              -A-AA--TT---C--T-GA-A-ATT--CTG---
Cbrig.WS247_3:10217343-10217957            -A-AA--TT---C--T-GA-A-ATT--CTG---
Cbrig.WS247_3:10604025-10604669            -A-AA--TT---C--T-GA-A-ATT--CTG---
Rev.of:Cbrig.WS247_3:11503286-11505602     -A-AA--TT---C--T-GA-A-ATT--CTG---
Cbrig.WS247_3:13645726-13646363            -A-AA--TT---C--T-GA-A-ATT--CTG---
Rev.of:Cbrig.WS247_3:14348667-14349554     -A-AA--TT---C--T-GA-A-ATT--CTG---
Cbrig.WS247_6:1753711-1754121              -A-AA--TT---C--T-GA-A-ATT--CTG---
Cbrig.WS247_6:12649816-12650058            -A-AA--TT---C--T-GA-A-ATT--CTG---
Rev.of:Cbrig.WS247_6:13825363-13827580     -A-AA--TT---C--T-GA-A-ATT--CTG---
Rev.of:Cbrig.WS247_8:693778-694894         -A-AA--TT---C--T-GA-A-ATT--CTG---
Cbrig.WS247_8:1063202-1063396              -A-AA--TT---C--T-GA-A-ATT--CTG---
Cbrig.WS247_8:1063202-1064195              -A-AA--TT---C--T-GA-A-ATT--CTG---
Cbrig.WS247_8:1581885-1583163              -A-AA--TT---C--T-GA-A-ATT--CTG---
Cbrig.WS247_8:1784739-1787859              -A-AA--TT---C--T-GA-A-ATT--CTG---
Cbrig.WS247_8:2593901-2594729              -A-AA--TT---C--T-GA-A-ATT--CTG---
Rev.of:Cbrig.WS247_8:2889911-2890333       -A-AA--TT---C--T-GA-A-ATT--CTG---
Rev.of:Cbrig.WS247_8:2889913-2891985       -A-AA--TT---C--T-GA-A-ATT--CTG---
Rev.of:Cbrig.WS247_9:2321709-2323451       -A-AA--TT---C--T-GA-A-ATT--CTG---
Rev.of:Cbrig.WS247_9:2530646-2530861       -A-AA--TT---C--T-GA-A-ATT--CTG---
Rev.of:Cbrig.WS247_9:2535469-2538019       -A-AA--TT---C--T-GA-A-ATT--CTG---
Rev.of:Cbrig.WS247_9:3539710-3542320       -A-AA--TT---C--T-GA-A-ATT--CTG---
Cbrig.WS247_9:3835502-3836201              -A-AA--TT---C--T-GA-A-ATT--CTG---
Cbrig.WS247_9:3925913-3927411              -A-AA--TT---C--T-GA-A-ATT--CTG---
Cbrig.WS247_9:5887446-5887728              -A-AA--TT---C--T-GA-A-ATT--CTG---
Rev.of:Cbrig.WS247_9:6024804-6027405       -A-AA--TT---C--T-GA-A-ATT--CTG---
Rev.of:Cbrig.WS247_9:6713757-6714232       -A-AA--TT---C--T-GA-A-ATT--CTG---
Rev.of:Cbrig.WS247_9:16853678-16853920     -A-AA--TT---C--T-GA-A-ATT--CTG---
Rev.of:Cbrig.WS247_9:16886225-16886467     -A-AA--TT---C--T-GA-A-ATT--CTG---
Rev.of:Cbrig.WS247_11:16180775-16182432    -A-AA--TT---C--T-GA-A-ATT--CTG---
Cbrig.WS247_11:16195887-16197670           -A-AA--TT---C--T-GA-A-ATT--CTG---
Cbrig.WS247_11:21094959-21095389           -A-AA--TT---C--T-GA-A-ATT--CTG---
Rev.of:Cbrig.WS247_1:11524807-11525399     -A-AA--TT---C--T-AA-A-ATT--CTG---
Rev.of:Cbrig.WS247_2:2865757-2870943       -A-AA--TT---C--T-AA-A-ATT--CTG---
Cbrig.WS247_2:4521263-4521799              -A-AA--TT---C--T-AA-A-ATT--CTG---
Rev.of:Cbrig.WS247_2:15218121-15220871     -A-AA--TT---C--T-AA-A-ATT--CTG---
Rev.of:Cbrig.WS247_2:15218121-15223701     -A-AA--TT---C--T-AA-A-ATT--CTG---
Cbrig.WS247_3:3047868-3048614              -A-AA--TT---C--T-AA-A-ATT--CTG---
Rev.of:Cbrig.WS247_3:3426788-3426966       -A-AA--TT---C--T-AA-A-ATT--CTG---
Rev.of:Cbrig.WS247_6:15011033-15011662     -A-AA--TT---C--T-AA-A-ATT--CTG---
Rev.of:Cbrig.WS247_6:15064045-15065628     -A-AA--TT---C--T-AA-A-ATT--CTG---
Rev.of:Cbrig.WS247_6:15148274-15148556     -A-AA--TT---C--T-AA-A-ATT--CTG---
Rev.of:Cbrig.WS247_8:728321-730771         -A-AA--TT---C--T-AA-A-ATT--CTG---
Cbrig.WS247_8:2299641-2301867              -A-AA--TT---C--T-AA-A-ATT--CTG---
Rev.of:Cbrig.WS247_8:2409978-2411469       -A-AA--TT---C--T-AA-A-ATT--CTG---
Rev.of:Cbrig.WS247_9:14694463-14694673     -A-AA--TT---C--T-AA-A-ATT--CTG---
Cbrig.WS247_9:6081515-6082133              -A-AA--TT---C--T-TA-A-ATT--CTG---
Rev.of:Cbrig.WS247_1:11441347-11441949     -A-AA--TT---C--T-GA-A-ATC--CTG---
Cbrig.WS247_2:12736769-12737398            -A-AA--TT---C--T-GA-A-ATC--CTG---
Rev.of:Cbrig.WS247_2:13145141-13145660     -A-AA--TT---C--T-GA-A-ATC--CTG---
Cbrig.WS247_2:13220397-13221057            -A-AA--TT---C--T-GA-A-ATC--CTG---
Rev.of:Cbrig.WS247_6:626513-627177         -A-AA--TT---C--T-GA-A-ATC--CTG---
Rev.of:Cbrig.WS247_1:11803455-11804216     -A-AA--TT---C--T-GA-A-ATC--CTA---
Cbrig.WS247_3:4448460-4448773              -A-AA--TT---C--A-GA-A-ATC--CTG---
Cbrig.WS247_2:741810-744402                -A-AA--TT---C--T-GA-A-ATA--CTG---
Rev.of:Cbrig.WS247_8:1775158-1776356       -A-AA--TT---A--T-GA-A-ATA--CTG---
Rev.of:Cbrig.WS247_9:2469621-2471663       -A-AA--TT---C--T-GA-G-ATA--CTG---
Rev.of:Cbrig.WS247_1:1358631-1359985       -A-AG--TT---C--G-GA-A-ATT--CTG---
Cbrig.WS247_1:12458728-12459981            -A-AG--TT---C--T-GA-A-ATT--CTG---
Cbrig.WS247_2:6054261-6056004              -A-AG--TT---C--T-GA-A-ATT--CTG---
Cbrig.WS247_2:15350337-15355261            -A-AG--TT---C--T-GA-A-ATT--CTG---
Cbrig.WS247_8:2765107-2766358              -A-AG--TT---C--T-GA-A-ATT--CTG---
Rev.of:Cbrig.WS247_11:2178982-2182867      -A-AG--TT---C--T-GA-A-ATT--CTG---
Cbrig.WS247_2:1032272-1035418              -A-AC--TT---C--T-GA-A-ATT--CTG---
Rev.of:Cbrig.WS247_2:1416295-1416577       -A-AC--TT---C--T-GA-A-ATT--CTG---
Rev.of:Cbrig.WS247_3:829046-830753         -A-AC--TT---C--T-GA-A-CTT--CTG---
Cbrig.WS247_9:5653613-5655316              -A-TC--TT---C--T-GA-A-ATT--CTG---
Cbrig.WS247_11:16187980-16188439           -A-AC--TT---C--T-AA-A-ATT--CTG---
Rev.of:Cbrig.WS247_1:1421116-1423019       -A-AA--TT---C--T-GA-A-ATT--TTG---
Cbrig.WS247_2:15450124-15451956            -A-AA--TT---C--T-GA-A-ATT--TTG---
Rev.of:Cbrig.WS247_8:1000643-1001565       -A-AA--TT---C--T-GA-A-ATT--TTG---
Cbrig.WS247_9:2949165-2950307              -A-AA--TT---C--T-GA-A-ATT--TTG---
Cbrig.WS247_1:12946273-12949523            -A-AA--TT---T--T-GA-A-ATT--TTG---
Rev.of:Cbrig.WS247_3:4890727-4891420       -A-AA--TT---C--T-GA-A-ATT--TCG---
Cbrig.WS247_11:16233449-16236623           -A-AG--TT---C--T-GA-A-ATT--TTG---
Cbrig.WS247_2:470846-473533                -A-AA--TT---C--T-GA-A-ATT--ATG---
Cbrig.WS247_2:10851538-10851942            -A-AA--TT---C--T-GA-A-ATT--AAG---
Rev.of:Cbrig.WS247_2:14447471-14448169     -A-AA--TT---C--T-GA-A-ATT--TTA---
Cbrig.WS247_3:4483067-4484456              -A-AA--TT---C--T-GA-A-ATT--TTA---
Cbrig.WS247_11:16200412-16203003           -A-AA--TT---C--T-GA-A-ATT--TTA---
Rev.of:Cbrig.WS247_9:16086209-16087101     -A-AA--TT---C--T-GA-A-ATT--TAA---
Cbrig.WS247_11:16215568-16215818           -A-AA--TT---C--T-GA-A-ATT--ATA---
Cbrig.WS247_8:1048560-1051307              -C-AA--TT---C--T-GA-A-ATT--TTC---
Rev.of:Cbrig.WS247_9:2830864-2831172       -A-AA--GT---C--T-GA-A-AGT--CTG---
Rev.of:Cbrig.WS247_1:730899-731586         -A-AT--TT---C--T-GA-A-ATT--CTA---
Rev.of:Cbrig.WS247_2:14263442-14266979     -A-AT--CT---C--T-GA-A-ATT--CTA---
Rev.of:Cbrig.WS247_3:13284500-13290250     -A-AT--TT---C--T-GA-A-ATT--CTC---
Cbrig.WS247_3:13544099-13544285            -A-AT--TT---C--T-GA-A-ACT--CTA---
Cbrig.WS247_6:15023432-15023706            -A-AA--TT---C--T-GA-A-ACT--CTA---
Cbrig.WS247_9:11851895-11853868            -A-AC--TT---C--T-GA-A-ATT--CCA---
Cbrig.WS247_1:6063857-6064694              -A-AA--CT---C--T-GA-A-ATT--CTA---
Rev.of:Cbrig.WS247_6:12459331-12460519     -A-AA--CT---C--T-GA-A-ATT--CTA---
Rev.of:Cbrig.WS247_8:1561372-1561816       -A-AA--CT---C--T-AA-A-ATT--CTA---
Cbrig.WS247_1:12596374-12596584            -A-AA--CA---C--T-GA-A-TTT--CTA---
Cbrig.WS247_3:11628540-11629316            -A-AA--CA---C--T-GA-A-ATT--CTT---
Cbrig.WS247_1:10047829-10048740            -A-AA--TT---C--T-GA-A-GAC--CTG---
Cbrig.WS247_2:13255211-13255453            -A-AA--TT---C--T-GA-A-TAT--CTG---
Rev.of:Cbrig.WS247_8:2788316-2788934       -A-AA--TT---C--A-GA-A-TAT--CTG---
Rev.of:Cbrig.WS247_8:2788316-2789762       -A-AA--TT---C--A-GA-A-TAT--CTG---
Rev.of:Cbrig.WS247_1:9818637-9819567       GA-AA--TT---C--A-GA-A-ATT--CAGAAA
Rev.of:Cbrig.WS247_1:15094625-15095123     -T-TA--TT---G--A-GA-A-ATT--CAG---
Rev.of:Cbrig.WS247_1:1055272-1057285       ---AA--TT---CT-A-CA-A-ATT--CAG---
Rev.of:Cbrig.WS247_6:14853962-14854632     ---AA--TT---CT-G-GA-A-TTT--CAG---
Rev.of:Cbrig.WS247_8:2538946-2542778       ---AA--TC---CT-G-GA-A-ATT--CAG---
Rev.of:Cbrig.WS247_9:2965285-2971004       ---AA--TC---CT-G-GA-A-ATT--CAG---
Rev.of:Cbrig.WS247_6:16926589-16927075     ---AA--AT---CT-A-GA-A-CTT--CAG---
Rev.of:Cbrig.WS247_1:1272074-1273926       -A-AA--TT---C--A-AA-G-ATT--CAA---
Rev.of:Cbrig.WS247_8:474735-475382         -A-AA--TT---C--A-AA-C-ATT--CAA---
Cbrig.WS247_9:18076874-18077727            -A-AA--TT---C--A-AA-G-ATT--GAA---
Cbrig.WS247_9:18085014-18085899            -A-AA--TT---C--A-AA-G-ATT--GAA---
Cbrig.WS247_3:3435848-3439563              -A-AA--TT---G--A-AA-A-ATT--CAA---
Cbrig.WS247_9:17297373-17297856            -A-AA--TT---G--A-AA-A-ATT--CAG---
Cbrig.WS247_9:17418546-17418822            -A-AA--TT---A--A-AA-A-ATT--AAA---
Rev.of:Cbrig.WS247_9:17549636-17550698     -A-AG--TT---C--A-AA-A-GTT--CAA---
Cbrig.WS247_1:7133322-7136764              -A-AAC-TT---C--A-GA-A-TTT--C-G---
Cbrig.WS247_2:4159658-4161476              -A-AAC-TT---C--A-GA-A-TCT--C-G---
Cbrig.WS247_2:4315396-4317216              -A-AAC-TT---C--A-GA-A-TCT--C-G---
Cbrig.WS247_9:17048608-17050299            -A-ATC-TT---C--A-GA-A-ATT--C-G---
Rev.of:Cbrig.WS247_1:1128400-1131093       -A-AA--TT---T-GA--A-A-ATT-TCG----
Rev.of:Cbrig.WS247_2:1033800-1036993       -A-AA--TT---T-GA--A-A-ATTCTCA----
Rev.of:Cbrig.WS247_8:2481191-2484265       -A-AA--TT---T-GA--A-A-ATTCTCA----
Cbrig.WS247_6:658972-661366                -A-AA--TT--CT-G---A-A-ATT-TCGT---
Rev.of:Cbrig.WS247_6:15818396-15818795     -A-AA--AT--CT-G---A-A-ATT-TTGG---
Cbrig.WS247_9:3872949-3873514              -A-AA--TT--TT-GA--A-A-ATT-CCGT---
Rev.of:Cbrig.WS247_1:12184002-12185082     -A-AA--GT---T-CA--A-A-ATT-CTG----
Cbrig.WS247_6:621824-622133                -A-AA--GT---C-GA--A-A-ATT-TTG----
Cbrig.WS247_6:621824-623849                -A-AA--GT---C-GA--A-A-ATT-TTG----
Rev.of:Cbrig.WS247_1:13067348-13069631     -A-AA--TC---C-GA--A-A-ATT--CGA---
Rev.of:Cbrig.WS247_1:13383627-13384170     -A-AA--TC---C-GA--A-A-ATT--CGA---
Cbrig.WS247_6:926695-928411                -A-AA--TC---T-GA--A-A-ATT--CGG---
Cbrig.WS247_9:4880561-4883379              -A-AA--TC---G-GA--A-A-ATT--CGG---
Rev.of:Cbrig.WS247_1:1345772-1348535       -A-AA--TT---C-TC--A-A-ATT--CTC---
Rev.of:Cbrig.WS247_1:11629661-11634829     -A-AA--AT---C-TC--A-A-ATT--TTC---
Cbrig.WS247_1:3455852-3456386              -A-AA--TT---C-CA--A-A-ATT--CTA---
Rev.of:Cbrig.WS247_6:15355787-15356559     -A-AA--TT---C-CA--A-A-ATT--CTA---
Cbrig.WS247_1:3538431-3538753              -A-AA--TT---C-TA--A-A-ATT--CTA---
Rev.of:Cbrig.WS247_1:3541137-3541581       -A-AA--TT---C-TA--A-A-ATT--CTA---
Cbrig.WS247_1:11782208-11784290            -A-AA--TT---C-TA--A-A-ATT--CTA---
Rev.of:Cbrig.WS247_2:15502977-15503147     -A-AA--TT---C-TA--A-A-ATT--CTA---
Cbrig.WS247_2:15583937-15584763            -A-AA--TT---C-TA--A-A-ATT--CTA---
Rev.of:Cbrig.WS247_2:15742280-15744167     -A-AA--TT---C-TA--A-A-ATT--CTA---
Cbrig.WS247_2:16039877-16040321            -A-AA--TT---C-TA--A-A-ATT--CTA---
Rev.of:Cbrig.WS247_3:3050204-3050580       -A-AA--TT---C-TA--A-A-ATT--CTA---
Cbrig.WS247_3:3120558-3121079              -A-AA--TT---C-TA--A-A-ATT--CTA---
Cbrig.WS247_3:3144739-3145120              -A-AA--TT---C-TA--A-A-ATT--CTA---
Rev.of:Cbrig.WS247_3:3411961-3412801       -A-AA--TT---C-TA--A-A-ATT--CTA---
Rev.of:Cbrig.WS247_3:3440054-3441367       -A-AA--TT---C-TA--A-A-ATT--CTA---
Cbrig.WS247_3:3500724-3500998              -A-AA--TT---C-TA--A-A-ATT--CTA---
Rev.of:Cbrig.WS247_3:3543845-3544434       -A-AA--TT---C-TA--A-A-ATT--CTA---
Cbrig.WS247_3:3568537-3569851              -A-AA--TT---C-TA--A-A-ATT--CTA---
Cbrig.WS247_3:3615347-3615581              -A-AA--TT---C-TA--A-A-ATT--CTA---
Rev.of:Cbrig.WS247_3:3667526-3667712       -A-AA--TT---C-TA--A-A-ATT--CTA---
Cbrig.WS247_3:3670960-3671122              -A-AA--TT---C-TA--A-A-ATT--CTA---
Rev.of:Cbrig.WS247_3:3687189-3688045       -A-AA--TT---C-TA--A-A-ATT--CTA---
Cbrig.WS247_3:3706504-3707162              -A-AA--TT---C-TA--A-A-ATT--CTA---
Rev.of:Cbrig.WS247_3:4525886-4526256       -A-AA--TT---C-TA--A-A-ATT--CTA---
Rev.of:Cbrig.WS247_3:4565104-4565474       -A-AA--TT---C-TA--A-A-ATT--CTA---
Rev.of:Cbrig.WS247_3:4815935-4818169       -A-AA--TT---C-TA--A-A-ATT--CTA---
Cbrig.WS247_3:4819643-4819837              -A-AA--TT---C-TA--A-A-ATT--CTA---
Rev.of:Cbrig.WS247_3:5055079-5055831       -A-AA--TT---C-TA--A-A-ATT--CTA---
Rev.of:Cbrig.WS247_3:13314339-13314517     -A-AA--TT---C-TA--A-A-ATT--CTA---
Rev.of:Cbrig.WS247_3:13332933-13333280     -A-AA--TT---C-TA--A-A-ATT--CTA---
Cbrig.WS247_3:13349508-13349678            -A-AA--TT---C-TA--A-A-ATT--CTA---
Cbrig.WS247_6:9884529-9884691              -A-AA--TT---C-TA--A-A-ATT--CTA---
Rev.of:Cbrig.WS247_6:12469553-12471452     -A-AA--TT---C-TA--A-A-ATT--CTA---
Rev.of:Cbrig.WS247_6:14588673-14589225     -A-AA--TT---C-TA--A-A-ATT--CTA---
Rev.of:Cbrig.WS247_6:14702474-14703894     -A-AA--TT---C-TA--A-A-ATT--CTA---
Rev.of:Cbrig.WS247_6:14723598-14723873     -A-AA--TT---C-TA--A-A-ATT--CTA---
Rev.of:Cbrig.WS247_6:14737491-14737665     -A-AA--TT---C-TA--A-A-ATT--CTA---
Cbrig.WS247_6:14798813-14800151            -A-AA--TT---C-TA--A-A-ATT--CTA---
Cbrig.WS247_6:14837032-14838556            -A-AA--TT---C-TA--A-A-ATT--CTA---
Cbrig.WS247_6:14861311-14863784            -A-AA--TT---C-TA--A-A-ATT--CTA---
Cbrig.WS247_6:14938786-14939699            -A-AA--TT---C-TA--A-A-ATT--CTA---
Rev.of:Cbrig.WS247_6:14954717-14957166     -A-AA--TT---C-TA--A-A-ATT--CTA---
Rev.of:Cbrig.WS247_6:15022921-15023132     -A-AA--TT---C-TA--A-A-ATT--CTA---
Cbrig.WS247_6:15145351-15146375            -A-AA--TT---C-TA--A-A-ATT--CTA---
Cbrig.WS247_6:15151872-15154450            -A-AA--TT---C-TA--A-A-ATT--CTA---
Rev.of:Cbrig.WS247_6:15288041-15288211     -A-AA--TT---C-TA--A-A-ATT--CTA---
Rev.of:Cbrig.WS247_6:15319806-15321233     -A-AA--TT---C-TA--A-A-ATT--CTA---
Rev.of:Cbrig.WS247_6:15475102-15475391     -A-AA--TT---C-TA--A-A-ATT--CTA---
Rev.of:Cbrig.WS247_8:1049909-1050987       -A-AA--TT---C-TA--A-A-ATT--CTA---
Cbrig.WS247_8:1452728-1454975              -A-AA--TT---C-TA--A-A-ATT--CTA---
Cbrig.WS247_9:2474813-2475571              -A-AA--TT---C-TA--A-A-ATT--CTA---
Cbrig.WS247_9:4793608-4793906              -A-AA--TT---C-TA--A-A-ATT--CTA---
Cbrig.WS247_9:8446702-8447234              -A-AA--TT---C-TA--A-A-ATT--CTA---
Cbrig.WS247_9:16591305-16591691            -A-AA--TT---C-TA--A-A-ATT--CTA---
Rev.of:Cbrig.WS247_6:15005047-15006143     -A-AA--TT---C-GA--A-A-ATT--CTA---
Cbrig.WS247_8:2706369-2706883              -A-AA--TT---T-CA--A-A-ATT--CTA---
Rev.of:Cbrig.WS247_1:3566459-3566935       -A-AA--TT---C-CA--A-A-ATT--TTA---
Rev.of:Cbrig.WS247_1:3573557-3574619       -A-AA--TT---C-CA--A-A-ATT--TTA---
Rev.of:Cbrig.WS247_3:3125180-3125551       -A-AA--TT---C-TA--A-A-ATT--TTA---
Rev.of:Cbrig.WS247_3:3468141-3469480       -A-AA--TT---C-TA--A-A-ATT--TTA---
Cbrig.WS247_4:50205-52691                  -A-AA--TT---C-TA--A-A-ATT--TTA---
Rev.of:Cbrig.WS247_6:15015480-15015970     -A-AA--TT---C-TA--A-A-ATT--TTA---
Rev.of:Cbrig.WS247_6:15308620-15309798     -A-AA--TT---C-TA--A-A-ATT--TTA---
Rev.of:Cbrig.WS247_3:3537839-3539076       -A-AG--TT---C-TA--A-A-ATT--CTA---
Rev.of:Cbrig.WS247_3:12821855-12823350     -T-AA--TT---C-TA--A-A-ATT--CTA---
Rev.of:Cbrig.WS247_6:15038695-15039306     -A-AA--TT---C-TA--A-A-ATT--CTT---
Rev.of:Cbrig.WS247_9:17603045-17607607     -A-AA--TT---C-CA--A-A-ATT--CAA---
Rev.of:Cbrig.WS247_9:17843372-17844763     -A-AA--TT---C-CA--A-A-ATT--CAA---
Rev.of:Cbrig.WS247_11:5194005-5194183      -A-AA--TT---C-CA--A-A-ATT--CCA---
Rev.of:Cbrig.WS247_1:407464-408821         -A-AA-ATT---C-CA--A-A-ATT--CCA---
Cbrig.WS247_6:15310474-15311037            -A-AA--TT---C-GA--A-A-ATT--ATA---
Rev.of:Cbrig.WS247_6:14818266-14818510     -A-AA--TT---C-CAG-AAA-ATT--CTA---
Rev.of:Cbrig.WS247_3:3260215-3260817       -A-AA--TT---C-CA--A-G-ATC--CTA---
Rev.of:Cbrig.WS247_2:1118479-1119189       -A-AA--TT---T-GA--A-A-ATT--CAA---
Cbrig.WS247_9:17249071-17251434            -A-AA--TT---T-GA--A-A-ATT--CAA---
Rev.of:Cbrig.WS247_9:17567124-17568010     -A-AA--TT---T-GA--A-A-ATT--CAA---
Cbrig.WS247_9:17598172-17599029            -A-AA--TT---T-GA--A-A-ATT--CAA---
Cbrig.WS247_2:14645276-14646195            -A-AA--TT---T-AA--A-A-ATT--CAA---
Cbrig.WS247_8:2494603-2495399              -A-AA--TT---T-AA--A-A-ATT--CAA---
Cbrig.WS247_3:12476708-12477414            -A-AA--TT---C-GC--A-A-ATT--CAA---
Cbrig.WS247_9:17433386-17435611            -A-AA--TT---C-GA--A-A-ATT--CAA---
Cbrig.WS247_9:17584176-17584921            -A-AA--TT---C-GA--A-A-ATT--CAA---
Cbrig.WS247_6:16443123-16444608            -A-AA--TT-C-T-GA--A-A-ATT--CAA---
Rev.of:Cbrig.WS247_6:16569643-16575337     -A-AA--CT-C-T-GA--A-A-ATT--CAA---
                                                                            
Consensus:
                                           AAATTCAgAAATTCaG

AAATTCAgAAATTCaG
>Cbrig.WS247_Fam_2_16_557  Nr. of seq. 557 Alignment length(with gaps) = 16 Alignment score = 0.854772 
Cbrig.WS247_1:42187-42573                  ATTCTTAGATTCTTAG
Cbrig.WS247_1:50379-50677                  ATTCTTAGATTCTTAG
Cbrig.WS247_1:513101-513447                ATTCTTAGATTCTTAG
Rev.of:Cbrig.WS247_1:528798-529080         ATTCTTAGATTCTTAG
Cbrig.WS247_1:595286-595875                ATTCTTAGATTCTTAG
Cbrig.WS247_1:817732-817974                ATTCTTAGATTCTTAG
Cbrig.WS247_1:862719-864684                ATTCTTAGATTCTTAG
Rev.of:Cbrig.WS247_1:865821-865991         ATTCTTAGATTCTTAG
Rev.of:Cbrig.WS247_1:938384-939772         ATTCTTAGATTCTTAG
Cbrig.WS247_1:1087578-1087740              ATTCTTAGATTCTTAG
Rev.of:Cbrig.WS247_1:1154766-1156099       ATTCTTAGATTCTTAG
Rev.of:Cbrig.WS247_1:1462432-1463018       ATTCTTAGATTCTTAG
Cbrig.WS247_1:1481256-1481533              ATTCTTAGATTCTTAG
Cbrig.WS247_1:1543656-1544328              ATTCTTAGATTCTTAG
Cbrig.WS247_1:2142972-2143170              ATTCTTAGATTCTTAG
Rev.of:Cbrig.WS247_2:2532188-2533680       ATTCTTAGATTCTTAG
Cbrig.WS247_2:14068839-14070053            ATTCTTAGATTCTTAG
Rev.of:Cbrig.WS247_3:710250-710508         ATTCTTAGATTCTTAG
Rev.of:Cbrig.WS247_3:1114030-1114256       ATTCTTAGATTCTTAG
Rev.of:Cbrig.WS247_3:1380319-1383123       ATTCTTAGATTCTTAG
Rev.of:Cbrig.WS247_3:1428892-1429380       ATTCTTAGATTCTTAG
Rev.of:Cbrig.WS247_3:1613855-1614127       ATTCTTAGATTCTTAG
Cbrig.WS247_3:1682039-1682217              ATTCTTAGATTCTTAG
Cbrig.WS247_3:11322568-11322994            ATTCTTAGATTCTTAG
Rev.of:Cbrig.WS247_3:11613986-11615596     ATTCTTAGATTCTTAG
Cbrig.WS247_3:11775132-11775875            ATTCTTAGATTCTTAG
Rev.of:Cbrig.WS247_3:11856265-11856555     ATTCTTAGATTCTTAG
Cbrig.WS247_3:13291983-13292337            ATTCTTAGATTCTTAG
Rev.of:Cbrig.WS247_3:13354838-13355424     ATTCTTAGATTCTTAG
Rev.of:Cbrig.WS247_3:13384643-13384902     ATTCTTAGATTCTTAG
Rev.of:Cbrig.WS247_3:13430428-13430990     ATTCTTAGATTCTTAG
Rev.of:Cbrig.WS247_3:13512884-13513457     ATTCTTAGATTCTTAG
Rev.of:Cbrig.WS247_3:13593915-13595285     ATTCTTAGATTCTTAG
Cbrig.WS247_3:13634857-13636206            ATTCTTAGATTCTTAG
Rev.of:Cbrig.WS247_3:13651844-13652718     ATTCTTAGATTCTTAG
Rev.of:Cbrig.WS247_3:13751134-13751408     ATTCTTAGATTCTTAG
Cbrig.WS247_3:13835886-13836288            ATTCTTAGATTCTTAG
Cbrig.WS247_8:2671697-2672223              ATTCTTAGATTCTTAG
Cbrig.WS247_9:2748356-2749311              ATTCTTAGATTCTTAG
Rev.of:Cbrig.WS247_9:3145195-3145853       ATTCTTAGATTCTTAG
Cbrig.WS247_9:5183782-5184144              ATTCTTAGATTCTTAG
Rev.of:Cbrig.WS247_9:5420678-5422483       ATTCTTAGATTCTTAG
Cbrig.WS247_9:5632606-5632896              ATTCTTAGATTCTTAG
Rev.of:Cbrig.WS247_9:5684111-5686247       ATTCTTAGATTCTTAG
Rev.of:Cbrig.WS247_9:5738888-5739210       ATTCTTAGATTCTTAG
Cbrig.WS247_9:18036321-18037636            ATTCTTAGATTCTTAG
Cbrig.WS247_1:1414239-1414625              ATTTTTAGATTCTTAG
Cbrig.WS247_6:16384809-16385171            ATTCTTGGATTCTTAG
Rev.of:Cbrig.WS247_1:7104477-7104849       ATTCTGAGATTCTTAG
Cbrig.WS247_8:2020393-2021179              ATTCTGAGATTCTTAG
Rev.of:Cbrig.WS247_1:12697933-12700269     ATTCCGAGATTCTTAG
Cbrig.WS247_1:2147727-2147947              GTTCTTAGATTCCTAG
Rev.of:Cbrig.WS247_3:13545963-13546381     GTTCTTAGATTCTTAG
Cbrig.WS247_3:11348849-11349299            ATTCTTCGATTCTTCG
Rev.of:Cbrig.WS247_1:6681650-6681852       ATTCTAAGATTCTAAG
Rev.of:Cbrig.WS247_2:3137972-3138206       ATTCTAAGATTCTAAG
Rev.of:Cbrig.WS247_2:3555746-3555948       ATTCTAAGATTCTAAG
Cbrig.WS247_2:3899528-3902798              ATTCTAAGATTCTAAG
Cbrig.WS247_2:3985185-3985831              ATTCTAAGATTCTAAG
Cbrig.WS247_2:4075304-4075546              ATTCTAAGATTCTAAG
Rev.of:Cbrig.WS247_3:577299-577589         ATTCTAAGATTCTAAG
Rev.of:Cbrig.WS247_9:15054420-15055294     ATTCTAAGATTCTAAG
Rev.of:Cbrig.WS247_9:15059966-15061336     ATTCTAAGATTCTAAG
Rev.of:Cbrig.WS247_9:15101035-15103376     ATTCTAAGATTCTAAG
Rev.of:Cbrig.WS247_9:15422394-15427557     ATTCTAAGATTCTAAG
Rev.of:Cbrig.WS247_2:3974812-3975166       ATTCTAAGATTCTAGG
Rev.of:Cbrig.WS247_2:4110227-4110751       ATTCTAAGATTCTAGG
Cbrig.WS247_2:4093715-4094069              ATGCTAAGATTCTAAG
Cbrig.WS247_8:299843-301505                ATTCTAAGATTCTAAT
Rev.of:Cbrig.WS247_2:766895-767865         ATTCTAAGATTCTGAG
Rev.of:Cbrig.WS247_2:2905140-2906641       ATTCTAAGATTCTGAG
Rev.of:Cbrig.WS247_2:3492961-3493327       ATTCTAAGATTCTGAG
Rev.of:Cbrig.WS247_2:3801954-3804672       ATTCTAAGATTCTGAG
Rev.of:Cbrig.WS247_2:4045381-4049686       ATTCTAAGATTCTGAG
Cbrig.WS247_2:12044564-12045558            ATTCTAAGATTCTGAG
Rev.of:Cbrig.WS247_2:12699336-12700928     ATTCTAAGATTCTGAG
Rev.of:Cbrig.WS247_2:13217652-13220128     ATTCTAAGATTCTGAG
Cbrig.WS247_2:13734505-13735008            ATTCTAAGATTCTGAG
Rev.of:Cbrig.WS247_2:14174165-14174599     ATTCTAAGATTCTGAG
Cbrig.WS247_2:14450364-14451760            ATTCTAAGATTCTGAG
Cbrig.WS247_3:277497-277945                ATTCTAAGATTCTGAG
Rev.of:Cbrig.WS247_3:4709716-4715221       ATTCTAAGATTCTGAG
Rev.of:Cbrig.WS247_6:1309213-1309575       ATTCTAAGATTCTGAG
Cbrig.WS247_8:932193-933757                ATTCTAAGATTCTGAG
Rev.of:Cbrig.WS247_8:934372-935134         ATTCTAAGATTCTGAG
Rev.of:Cbrig.WS247_8:1032904-1034196       ATTCTAAGATTCTGAG
Cbrig.WS247_8:2658611-2660649              ATTCTAAGATTCTGAG
Cbrig.WS247_9:1016463-1016899              ATTCTAAGATTCTGAG
Cbrig.WS247_9:1296279-1296843              ATTCTAAGATTCTGAG
Cbrig.WS247_9:2456060-2456470              ATTCTAAGATTCTGAG
Rev.of:Cbrig.WS247_2:4673088-4674971       ATTCTAAGATTTTGAG
Rev.of:Cbrig.WS247_2:4779627-4780648       ATTCTAAGATTTTGAG
Cbrig.WS247_2:13200679-13201314            ATTCTAAGATTTTGAG
Rev.of:Cbrig.WS247_11:2772368-2772786      ATTCTAAGATTTTGAG
Rev.of:Cbrig.WS247_2:2333600-2334269       ATCCTAAGATTCTGAG
Cbrig.WS247_2:4743479-4745277              ATTCTAAGATTCCGAG
Rev.of:Cbrig.WS247_3:625124-625606         ATTCTAAGATTCTGAA
Cbrig.WS247_2:15648826-15649656            ATTCTAAGAGTCTAAA
Cbrig.WS247_6:14948999-14950067            ATTCTAAGATTCTAAA
Rev.of:Cbrig.WS247_2:777099-777397         ATTCTCAGATTCTCAG
Rev.of:Cbrig.WS247_2:1402177-1402605       ATTCTCAGATTCTCAG
Rev.of:Cbrig.WS247_2:2080337-2082497       ATTCTCAGAATCTCAG
Cbrig.WS247_3:9939415-9939633              ATTCTCAGAATCTCAG
Rev.of:Cbrig.WS247_6:2042323-2042631       ATTCTCAGAATCTCAG
Rev.of:Cbrig.WS247_9:5644467-5651074       ATTCTCAGAATCTCAG
Cbrig.WS247_2:3647817-3653264              ATTCTCAGATTCTGAG
Rev.of:Cbrig.WS247_2:14806748-14808016     ATTCTCAGATTCTGAA
Rev.of:Cbrig.WS247_8:616897-617139         ATTCCCAGATTCTGAG
Cbrig.WS247_3:4307288-4307651              ATTCTCAGACTCTGAA
Cbrig.WS247_9:4982250-4983898              ATTCTCAGACTCTGAG
Cbrig.WS247_1:700482-703719                ATTCTGAGACTCTGAG
Rev.of:Cbrig.WS247_1:7126360-7126578       ATTCTGAGACTCTGAG
Cbrig.WS247_3:4268673-4268915              ATTCTGAGACTCTGAG
Cbrig.WS247_3:4765587-4770876              ATTCTGAGACTCTGAG
Rev.of:Cbrig.WS247_9:5651722-5652401       ATTCTGAGACTCTGAG
Rev.of:Cbrig.WS247_1:13064472-13064738     ATTCTGAAACTCTGAG
Rev.of:Cbrig.WS247_1:13064472-13065060     ATTCTGAAACTCTGAG
Cbrig.WS247_8:997581-998374                ATTCTGAAACTCTGAG
Cbrig.WS247_9:5147760-5148410              ATTTTGAGACTCTGAG
Cbrig.WS247_9:5147760-5148818              ATTTTGAGACTCTGAG
Cbrig.WS247_3:4782416-4783514              ACTCTGAGACTCTGAA
Cbrig.WS247_8:753476-753752                ACTCTGAGACTCTGAG
Cbrig.WS247_1:12550497-12551085            ATCCTGAAACTCTGAG
Cbrig.WS247_1:3722421-3723138              ATTCTGAGATTCTGAA
Rev.of:Cbrig.WS247_1:6724034-6724466       ATTCTGAGATTCTGAA
Cbrig.WS247_1:9326081-9327466              ATTCTGAGATTCTGAA
Rev.of:Cbrig.WS247_1:12065490-12066052     ATTCTGAGATTCTGAA
Rev.of:Cbrig.WS247_1:12065490-12066682     ATTCTGAGATTCTGAA
Cbrig.WS247_2:628090-629790                ATTCTGAGATTCTGAA
Cbrig.WS247_2:628090-630086                ATTCTGAGATTCTGAA
Rev.of:Cbrig.WS247_2:881429-881903         ATTCTGAGATTCTGAA
Rev.of:Cbrig.WS247_2:1137132-1138819       ATTCTGAGATTCTGAA
Cbrig.WS247_2:1140588-1143155              ATTCTGAGATTCTGAA
Rev.of:Cbrig.WS247_2:1219619-1222518       ATTCTGAGATTCTGAA
Cbrig.WS247_2:1225641-1226100              ATTCTGAGATTCTGAA
Cbrig.WS247_2:1448200-1449618              ATTCTGAGATTCTGAA
Rev.of:Cbrig.WS247_2:2031850-2033097       ATTCTGAGATTCTGAA
Rev.of:Cbrig.WS247_2:2912027-2912509       ATTCTGAGATTCTGAA
Rev.of:Cbrig.WS247_2:3029551-3031245       ATTCTGAGATTCTGAA
Cbrig.WS247_2:3305376-3305770              ATTCTGAGATTCTGAA
Rev.of:Cbrig.WS247_2:3702800-3703294       ATTCTGAGATTCTGAA
Cbrig.WS247_2:3805550-3805712              ATTCTGAGATTCTGAA
Rev.of:Cbrig.WS247_2:4356379-4357937       ATTCTGAGATTCTGAA
Cbrig.WS247_2:4675460-4675743              ATTCTGAGATTCTGAA
Cbrig.WS247_2:4714801-4716122              ATTCTGAGATTCTGAA
Cbrig.WS247_2:13209645-13210439            ATTCTGAGATTCTGAA
Rev.of:Cbrig.WS247_2:13281668-13283331     ATTCTGAGATTCTGAA
Cbrig.WS247_2:13566393-13566826            ATTCTGAGATTCTGAA
Rev.of:Cbrig.WS247_2:14357237-14357536     ATTCTGAGATTCTGAA
Rev.of:Cbrig.WS247_2:14662507-14662812     ATTCTGAGATTCTGAA
Rev.of:Cbrig.WS247_3:4104032-4106039       ATTCTGAGATTCTGAA
Cbrig.WS247_3:9717245-9717870              ATTCTGAGATTCTGAA
Cbrig.WS247_3:10039200-10039498            ATTCTGAGATTCTGAA
Cbrig.WS247_3:13653622-13655025            ATTCTGAGATTCTGAA
Cbrig.WS247_5:27699-28689                  ATTCTGAGATTCTGAA
Cbrig.WS247_6:12272719-12272938            ATTCTGAGATTCTGAA
Cbrig.WS247_8:2014559-2018372              ATTCTGAGATTCTGAA
Cbrig.WS247_8:2245523-2245725              ATTCTGAGATTCTGAA
Cbrig.WS247_8:2281969-2288984              ATTCTGAGATTCTGAA
Rev.of:Cbrig.WS247_9:3369846-3370328       ATTCTGAGATTCTGAA
Rev.of:Cbrig.WS247_9:3917919-3918417       ATTCTGAGATTCTGAA
Rev.of:Cbrig.WS247_9:3917925-3918874       ATTCTGAGATTCTGAA
Rev.of:Cbrig.WS247_9:4513543-4513901       ATTCTGAGATTCTGAA
Rev.of:Cbrig.WS247_9:4697662-4698096       ATTCTGAGATTCTGAA
Cbrig.WS247_9:5034038-5036300              ATTCTGAGATTCTGAA
Cbrig.WS247_9:5124303-5124577              ATTCTGAGATTCTGAA
Rev.of:Cbrig.WS247_9:5198247-5198553       ATTCTGAGATTCTGAA
Rev.of:Cbrig.WS247_11:10659650-10660153    ATTCTGAGATTCTGAA
Rev.of:Cbrig.WS247_11:20812485-20813967    ATTCTGAGATTCTGAA
Cbrig.WS247_1:7050653-7050960              ATTCTGAGATTCTGAG
Rev.of:Cbrig.WS247_1:8711935-8712404       ATTCTGAGATTCTGAG
Rev.of:Cbrig.WS247_1:10879486-10879855     ATTCTGAGATTCTGAG
Rev.of:Cbrig.WS247_1:11522407-11523803     ATTCTGAGATTCTGAG
Rev.of:Cbrig.WS247_1:12046380-12048055     ATTCTGAGATTCTGAG
Cbrig.WS247_1:12607430-12608000            ATTCTGAGATTCTGAG
Rev.of:Cbrig.WS247_1:12643396-12646359     ATTCTGAGATTCTGAG
Rev.of:Cbrig.WS247_1:12688119-12688793     ATTCTGAGATTCTGAG
Cbrig.WS247_1:12724992-12725808            ATTCTGAGATTCTGAG
Cbrig.WS247_1:12840411-12841195            ATTCTGAGATTCTGAG
Rev.of:Cbrig.WS247_1:12930025-12931275     ATTCTGAGATTCTGAG
Rev.of:Cbrig.WS247_1:12934427-12935119     ATTCTGAGATTCTGAG
Cbrig.WS247_2:612172-614070                ATTCTGAGATTCTGAG
Cbrig.WS247_2:634324-635088                ATTCTGAGATTCTGAG
Rev.of:Cbrig.WS247_2:688686-689504         ATTCTGAGATTCTGAG
Rev.of:Cbrig.WS247_2:839983-840361         ATTCTGAGATTCTGAG
Rev.of:Cbrig.WS247_2:867288-869050         ATTCTGAGATTCTGAG
Cbrig.WS247_2:1086131-1086809              ATTCTGAGATTCTGAG
Cbrig.WS247_2:1110984-1115475              ATTCTGAGATTCTGAG
Cbrig.WS247_2:1119907-1124361              ATTCTGAGATTCTGAG
Rev.of:Cbrig.WS247_2:1184385-1184874       ATTCTGAGATTCTGAG
Cbrig.WS247_2:1199150-1201952              ATTCTGAGATTCTGAG
Rev.of:Cbrig.WS247_2:1452882-1454968       ATTCTGAGATTCTGAG
Cbrig.WS247_2:1457798-1458304              ATTCTGAGATTCTGAG
Cbrig.WS247_2:1498868-1499383              ATTCTGAGATTCTGAG
Rev.of:Cbrig.WS247_2:1500318-1500950       ATTCTGAGATTCTGAG
Cbrig.WS247_2:1628091-1628653              ATTCTGAGATTCTGAG
Rev.of:Cbrig.WS247_2:2011641-2012331       ATTCTGAGATTCTGAG
Cbrig.WS247_2:2015889-2018638              ATTCTGAGATTCTGAG
Cbrig.WS247_2:2107906-2108260              ATTCTGAGATTCTGAG
Cbrig.WS247_2:2228832-2229074              ATTCTGAGATTCTGAG
Rev.of:Cbrig.WS247_2:2239400-2239670       ATTCTGAGATTCTGAG
Cbrig.WS247_2:2522085-2522751              ATTCTGAGATTCTGAG
Cbrig.WS247_2:2566003-2566293              ATTCTGAGATTCTGAG
Rev.of:Cbrig.WS247_2:2572376-2575259       ATTCTGAGATTCTGAG
Cbrig.WS247_2:2594551-2596219              ATTCTGAGATTCTGAG
Rev.of:Cbrig.WS247_2:2599306-2599571       ATTCTGAGATTCTGAG
Rev.of:Cbrig.WS247_2:2644013-2644439       ATTCTGAGATTCTGAG
Rev.of:Cbrig.WS247_2:2693573-2695125       ATTCTGAGATTCTGAG
Rev.of:Cbrig.WS247_2:2765059-2765469       ATTCTGAGATTCTGAG
Cbrig.WS247_2:2850921-2851195              ATTCTGAGATTCTGAG
Rev.of:Cbrig.WS247_2:2865723-2866262       ATTCTGAGATTCTGAG
Rev.of:Cbrig.WS247_2:2901963-2902502       ATTCTGAGATTCTGAG
Cbrig.WS247_2:2913250-2913687              ATTCTGAGATTCTGAG
Rev.of:Cbrig.WS247_2:2917340-2917638       ATTCTGAGATTCTGAG
Rev.of:Cbrig.WS247_2:2943372-2943939       ATTCTGAGATTCTGAG
Cbrig.WS247_2:2947390-2948135              ATTCTGAGATTCTGAG
Rev.of:Cbrig.WS247_2:2954919-2957409       ATTCTGAGATTCTGAG
Rev.of:Cbrig.WS247_2:2985617-2986075       ATTCTGAGATTCTGAG
Rev.of:Cbrig.WS247_2:3004275-3005551       ATTCTGAGATTCTGAG
Rev.of:Cbrig.WS247_2:3056322-3056668       ATTCTGAGATTCTGAG
Cbrig.WS247_2:3370316-3370567              ATTCTGAGATTCTGAG
Rev.of:Cbrig.WS247_2:3416037-3416295       ATTCTGAGATTCTGAG
Rev.of:Cbrig.WS247_2:3452444-3454356       ATTCTGAGATTCTGAG
Cbrig.WS247_2:3490199-3490585              ATTCTGAGATTCTGAG
Rev.of:Cbrig.WS247_2:3497260-3497926       ATTCTGAGATTCTGAG
Cbrig.WS247_2:3556601-3560530              ATTCTGAGATTCTGAG
Cbrig.WS247_2:3562685-3563631              ATTCTGAGATTCTGAG
Cbrig.WS247_2:3595408-3595986              ATTCTGAGATTCTGAG
Cbrig.WS247_2:3658884-3663125              ATTCTGAGATTCTGAG
Cbrig.WS247_2:3670014-3670594              ATTCTGAGATTCTGAG
Rev.of:Cbrig.WS247_2:3713684-3715863       ATTCTGAGATTCTGAG
Rev.of:Cbrig.WS247_2:3903784-3903970       ATTCTGAGATTCTGAG
Cbrig.WS247_2:3923046-3923696              ATTCTGAGATTCTGAG
Cbrig.WS247_2:4060381-4060807              ATTCTGAGATTCTGAG
Rev.of:Cbrig.WS247_2:4060959-4062423       ATTCTGAGATTCTGAG
Cbrig.WS247_2:4123779-4124977              ATTCTGAGATTCTGAG
Cbrig.WS247_2:4198177-4198523              ATTCTGAGATTCTGAG
Rev.of:Cbrig.WS247_2:4200020-4201149       ATTCTGAGATTCTGAG
Rev.of:Cbrig.WS247_2:4206209-4207272       ATTCTGAGATTCTGAG
Cbrig.WS247_2:4245315-4246954              ATTCTGAGATTCTGAG
Rev.of:Cbrig.WS247_2:4252337-4252571       ATTCTGAGATTCTGAG
Cbrig.WS247_2:4262622-4266078              ATTCTGAGATTCTGAG
Rev.of:Cbrig.WS247_2:4272356-4272742       ATTCTGAGATTCTGAG
Cbrig.WS247_2:4303302-4303544              ATTCTGAGATTCTGAG
Cbrig.WS247_2:4491973-4493002              ATTCTGAGATTCTGAG
Rev.of:Cbrig.WS247_2:4633659-4633894       ATTCTGAGATTCTGAG
Cbrig.WS247_2:4671913-4672596              ATTCTGAGATTCTGAG
Cbrig.WS247_2:8858086-8858972              ATTCTGAGATTCTGAG
Cbrig.WS247_2:11808209-11808683            ATTCTGAGATTCTGAG
Cbrig.WS247_2:11834840-11836070            ATTCTGAGATTCTGAG
Cbrig.WS247_2:12157348-12157550            ATTCTGAGATTCTGAG
Cbrig.WS247_2:12193690-12195198            ATTCTGAGATTCTGAG
Rev.of:Cbrig.WS247_2:12247153-12247387     ATTCTGAGATTCTGAG
Rev.of:Cbrig.WS247_2:12301782-12304369     ATTCTGAGATTCTGAG
Cbrig.WS247_2:12367098-12367574            ATTCTGAGATTCTGAG
Cbrig.WS247_2:12587140-12590537            ATTCTGAGATTCTGAG
Rev.of:Cbrig.WS247_2:12613568-12613858     ATTCTGAGATTCTGAG
Cbrig.WS247_2:12626556-12626886            ATTCTGAGATTCTGAG
Cbrig.WS247_2:12643938-12645219            ATTCTGAGATTCTGAG
Cbrig.WS247_2:12652622-12653216            ATTCTGAGATTCTGAG
Rev.of:Cbrig.WS247_2:12695700-12695878     ATTCTGAGATTCTGAG
Cbrig.WS247_2:12801186-12801500            ATTCTGAGATTCTGAG
Rev.of:Cbrig.WS247_2:13073819-13074477     ATTCTGAGATTCTGAG
Rev.of:Cbrig.WS247_2:13123330-13123612     ATTCTGAGATTCTGAG
Rev.of:Cbrig.WS247_2:13202979-13203710     ATTCTGAGATTCTGAG
Rev.of:Cbrig.WS247_2:13212014-13212256     ATTCTGAGATTCTGAG
Cbrig.WS247_2:13216093-13216359            ATTCTGAGATTCTGAG
Cbrig.WS247_2:13298744-13300624            ATTCTGAGATTCTGAG
Cbrig.WS247_2:13312652-13313760            ATTCTGAGATTCTGAG
Cbrig.WS247_2:13399983-13400336            ATTCTGAGATTCTGAG
Cbrig.WS247_2:13703273-13703699            ATTCTGAGATTCTGAG
Cbrig.WS247_2:13840784-13842192            ATTCTGAGATTCTGAG
Rev.of:Cbrig.WS247_2:14247330-14247852     ATTCTGAGATTCTGAG
Rev.of:Cbrig.WS247_2:14247329-14252536     ATTCTGAGATTCTGAG
Rev.of:Cbrig.WS247_2:14269792-14270082     ATTCTGAGATTCTGAG
Rev.of:Cbrig.WS247_2:14380873-14381539     ATTCTGAGATTCTGAG
Rev.of:Cbrig.WS247_2:14448964-14449367     ATTCTGAGATTCTGAG
Cbrig.WS247_2:14453589-14455275            ATTCTGAGATTCTGAG
Cbrig.WS247_2:14454804-14456957            ATTCTGAGATTCTGAG
Cbrig.WS247_2:14504662-14504912            ATTCTGAGATTCTGAG
Cbrig.WS247_2:14535425-14535699            ATTCTGAGATTCTGAG
Cbrig.WS247_2:14538816-14542037            ATTCTGAGATTCTGAG
Rev.of:Cbrig.WS247_2:14555433-14557395     ATTCTGAGATTCTGAG
Cbrig.WS247_2:14580573-14583048            ATTCTGAGATTCTGAG
Rev.of:Cbrig.WS247_2:14599384-14602591     ATTCTGAGATTCTGAG
Cbrig.WS247_2:14621395-14622090            ATTCTGAGATTCTGAG
Cbrig.WS247_2:14771129-14771659            ATTCTGAGATTCTGAG
Rev.of:Cbrig.WS247_3:3832756-3833374       ATTCTGAGATTCTGAG
Rev.of:Cbrig.WS247_3:3952320-3952842       ATTCTGAGATTCTGAG
Cbrig.WS247_3:4096491-4100688              ATTCTGAGATTCTGAG
Cbrig.WS247_3:4155361-4155819              ATTCTGAGATTCTGAG
Rev.of:Cbrig.WS247_3:4218737-4222496       ATTCTGAGATTCTGAG
Rev.of:Cbrig.WS247_3:4706626-4706852       ATTCTGAGATTCTGAG
Rev.of:Cbrig.WS247_3:5079969-5081023       ATTCTGAGATTCTGAG
Cbrig.WS247_3:6144550-6144863              ATTCTGAGATTCTGAG
Cbrig.WS247_3:9999442-10000027             ATTCTGAGATTCTGAG
Rev.of:Cbrig.WS247_3:10241156-10241551     ATTCTGAGATTCTGAG
Cbrig.WS247_3:11792087-11793265            ATTCTGAGATTCTGAG
Rev.of:Cbrig.WS247_3:14036835-14038522     ATTCTGAGATTCTGAG
Cbrig.WS247_3:14162295-14162540            ATTCTGAGATTCTGAG
Cbrig.WS247_6:2162727-2165307              ATTCTGAGATTCTGAG
Rev.of:Cbrig.WS247_6:2360012-2361674       ATTCTGAGATTCTGAG
Cbrig.WS247_6:3385166-3385562              ATTCTGAGATTCTGAG
Rev.of:Cbrig.WS247_6:4013897-4014231       ATTCTGAGATTCTGAG
Rev.of:Cbrig.WS247_6:12273790-12273992     ATTCTGAGATTCTGAG
Cbrig.WS247_6:12865532-12865988            ATTCTGAGATTCTGAG
Rev.of:Cbrig.WS247_6:12872743-12872921     ATTCTGAGATTCTGAG
Rev.of:Cbrig.WS247_6:13587878-13588752     ATTCTGAGATTCTGAG
Rev.of:Cbrig.WS247_6:17098403-17099851     ATTCTGAGATTCTGAG
Rev.of:Cbrig.WS247_6:17364614-17365716     ATTCTGAGATTCTGAG
Cbrig.WS247_8:53774-55536                  ATTCTGAGATTCTGAG
Cbrig.WS247_8:154541-155422                ATTCTGAGATTCTGAG
Rev.of:Cbrig.WS247_8:926108-927206         ATTCTGAGATTCTGAG
Rev.of:Cbrig.WS247_8:1004455-1004961       ATTCTGAGATTCTGAG
Cbrig.WS247_8:1041797-1042204              ATTCTGAGATTCTGAG
Rev.of:Cbrig.WS247_8:1105780-1106872       ATTCTGAGATTCTGAG
Cbrig.WS247_8:1400155-1401145              ATTCTGAGATTCTGAG
Cbrig.WS247_8:1422481-1424387              ATTCTGAGATTCTGAG
Cbrig.WS247_8:1467512-1470410              ATTCTGAGATTCTGAG
Cbrig.WS247_8:1912149-1912591              ATTCTGAGATTCTGAG
Rev.of:Cbrig.WS247_8:2025574-2026120       ATTCTGAGATTCTGAG
Rev.of:Cbrig.WS247_8:2055132-2055806       ATTCTGAGATTCTGAG
Cbrig.WS247_8:2637313-2638419              ATTCTGAGATTCTGAG
Rev.of:Cbrig.WS247_8:2653003-2653957       ATTCTGAGATTCTGAG
Cbrig.WS247_8:2850834-2851372              ATTCTGAGATTCTGAG
Cbrig.WS247_8:2872360-2872970              ATTCTGAGATTCTGAG
Cbrig.WS247_9:699718-699933                ATTCTGAGATTCTGAG
Rev.of:Cbrig.WS247_9:1015490-1019087       ATTCTGAGATTCTGAG
Cbrig.WS247_9:1314093-1316823              ATTCTGAGATTCTGAG
Rev.of:Cbrig.WS247_9:1788681-1788930       ATTCTGAGATTCTGAG
Cbrig.WS247_9:2028854-2029192              ATTCTGAGATTCTGAG
Cbrig.WS247_9:2073771-2074481              ATTCTGAGATTCTGAG
Rev.of:Cbrig.WS247_9:2085935-2088212       ATTCTGAGATTCTGAG
Rev.of:Cbrig.WS247_9:2234936-2236931       ATTCTGAGATTCTGAG
Cbrig.WS247_9:2324292-2324972              ATTCTGAGATTCTGAG
Rev.of:Cbrig.WS247_9:2520990-2526327       ATTCTGAGATTCTGAG
Cbrig.WS247_9:2527092-2527726              ATTCTGAGATTCTGAG
Cbrig.WS247_9:2531699-2533093              ATTCTGAGATTCTGAG
Rev.of:Cbrig.WS247_9:2573893-2581078       ATTCTGAGATTCTGAG
Rev.of:Cbrig.WS247_9:2573893-2582838       ATTCTGAGATTCTGAG
Cbrig.WS247_9:2722627-2724011              ATTCTGAGATTCTGAG
Rev.of:Cbrig.WS247_9:2797504-2798548       ATTCTGAGATTCTGAG
Cbrig.WS247_9:2837797-2838683              ATTCTGAGATTCTGAG
Cbrig.WS247_9:2844410-2845296              ATTCTGAGATTCTGAG
Rev.of:Cbrig.WS247_9:2850758-2853693       ATTCTGAGATTCTGAG
Cbrig.WS247_9:2863572-2863958              ATTCTGAGATTCTGAG
Cbrig.WS247_9:2937825-2938299              ATTCTGAGATTCTGAG
Cbrig.WS247_9:3068689-3069051              ATTCTGAGATTCTGAG
Cbrig.WS247_9:3183242-3186229              ATTCTGAGATTCTGAG
Cbrig.WS247_9:3245116-3245463              ATTCTGAGATTCTGAG
Cbrig.WS247_9:3365199-3366141              ATTCTGAGATTCTGAG
Rev.of:Cbrig.WS247_9:3473590-3474032       ATTCTGAGATTCTGAG
Rev.of:Cbrig.WS247_9:3530677-3535957       ATTCTGAGATTCTGAG
Rev.of:Cbrig.WS247_9:3853049-3853922       ATTCTGAGATTCTGAG
Rev.of:Cbrig.WS247_9:3928516-3928904       ATTCTGAGATTCTGAG
Rev.of:Cbrig.WS247_9:4425156-4425988       ATTCTGAGATTCTGAG
Cbrig.WS247_9:4569785-4570355              ATTCTGAGATTCTGAG
Rev.of:Cbrig.WS247_9:4585019-4585269       ATTCTGAGATTCTGAG
Cbrig.WS247_9:4696204-4696454              ATTCTGAGATTCTGAG
Cbrig.WS247_9:4748484-4749290              ATTCTGAGATTCTGAG
Rev.of:Cbrig.WS247_9:4958059-4958269       ATTCTGAGATTCTGAG
Cbrig.WS247_9:4963425-4964271              ATTCTGAGATTCTGAG
Rev.of:Cbrig.WS247_9:5150096-5153525       ATTCTGAGATTCTGAG
Cbrig.WS247_9:5210754-5213430              ATTCTGAGATTCTGAG
Rev.of:Cbrig.WS247_9:5325702-5326639       ATTCTGAGATTCTGAG
Cbrig.WS247_9:5338533-5339231              ATTCTGAGATTCTGAG
Rev.of:Cbrig.WS247_9:5460620-5462385       ATTCTGAGATTCTGAG
Rev.of:Cbrig.WS247_9:5483896-5484131       ATTCTGAGATTCTGAG
Cbrig.WS247_9:5632906-5633364              ATTCTGAGATTCTGAG
Cbrig.WS247_9:5713152-5713362              ATTCTGAGATTCTGAG
Cbrig.WS247_9:5759970-5760502              ATTCTGAGATTCTGAG
Rev.of:Cbrig.WS247_9:5806690-5807399       ATTCTGAGATTCTGAG
Cbrig.WS247_9:5877736-5877954              ATTCTGAGATTCTGAG
Cbrig.WS247_9:5952617-5955090              ATTCTGAGATTCTGAG
Rev.of:Cbrig.WS247_9:6651946-6652380       ATTCTGAGATTCTGAG
Rev.of:Cbrig.WS247_9:6673705-6673910       ATTCTGAGATTCTGAG
Rev.of:Cbrig.WS247_9:6744748-6745766       ATTCTGAGATTCTGAG
Cbrig.WS247_9:11251272-11251595            ATTCTGAGATTCTGAG
Rev.of:Cbrig.WS247_9:15559725-15561494     ATTCTGAGATTCTGAG
Rev.of:Cbrig.WS247_9:15568703-15569025     ATTCTGAGATTCTGAG
Rev.of:Cbrig.WS247_9:16647239-16647433     ATTCTGAGATTCTGAG
Cbrig.WS247_9:17083289-17083835            ATTCTGAGATTCTGAG
Cbrig.WS247_9:18255032-18256938            ATTCTGAGATTCTGAG
Rev.of:Cbrig.WS247_9:18442824-18443218     ATTCTGAGATTCTGAG
Rev.of:Cbrig.WS247_11:2474861-2475512      ATTCTGAGATTCTGAG
Cbrig.WS247_11:2589045-2590575             ATTCTGAGATTCTGAG
Cbrig.WS247_11:2598269-2600746             ATTCTGAGATTCTGAG
Cbrig.WS247_11:3944956-3946734             ATTCTGAGATTCTGAG
Rev.of:Cbrig.WS247_11:4291297-4291763      ATTCTGAGATTCTGAG
Cbrig.WS247_11:16208384-16208922           ATTCTGAGATTCTGAG
Cbrig.WS247_11:20485046-20490689           ATTCTGAGATTCTGAG
Rev.of:Cbrig.WS247_11:20830602-20833020    ATTCTGAGATTCTGAG
Rev.of:Cbrig.WS247_2:9095123-9095700       ATTCTGAGATTCTGAT
Rev.of:Cbrig.WS247_9:3246939-3248669       ATTCTGAGATTCTGAT
Cbrig.WS247_9:5730348-5733790              ATTCTGAGATTCTGAT
Rev.of:Cbrig.WS247_9:18142325-18142639     ATTCTGAGATTCTGAT
Rev.of:Cbrig.WS247_11:3251240-3251847      ATTCTGAGATTCTGAC
Cbrig.WS247_2:3923004-3923214              ATTCTGAGATTCCGAA
Cbrig.WS247_2:4995025-4996503              ATTCTGAGATTCCGAA
Rev.of:Cbrig.WS247_2:7604815-7606259       ATTCTGAGATTCCGAA
Cbrig.WS247_8:1525673-1528047              ATTCTGAGATTCAGAA
Rev.of:Cbrig.WS247_9:4958222-4960713       AGTCTGAGATTCTGAA
Rev.of:Cbrig.WS247_11:4758538-4759004      ATACTGAGATTCTGAA
Cbrig.WS247_2:2095986-2096661              ATTCTGAGAGTCTGAA
Rev.of:Cbrig.WS247_2:15233884-15234285     ATTCTGAGAGTCTGAG
Cbrig.WS247_9:15551896-15553183            ATTCTGAGAATCTGAA
Cbrig.WS247_1:4661552-4662018              GTTCTGAGATTCTGAA
Cbrig.WS247_2:835549-839157                GTTCTGAGATTCTGAA
Rev.of:Cbrig.WS247_2:524067-525183         TTTCTGAGATTCTGAA
Cbrig.WS247_2:1426639-1428852              TTTCTGAGATTCTGAA
Rev.of:Cbrig.WS247_6:12837746-12838700     TTTCTGAGATTCTGAA
Cbrig.WS247_1:11538014-11538905            ATTCTGGGATTCTGAG
Rev.of:Cbrig.WS247_2:3279105-3279579       ATTCTGGGATTCTGAG
Rev.of:Cbrig.WS247_2:4450192-4451661       ATTCTGGGATTCTGAG
Cbrig.WS247_8:2609951-2610843              ATTCTGGGATTCTGAG
Cbrig.WS247_9:13434785-13435923            ATTCTGGGATTCTGAG
Cbrig.WS247_9:14043759-14044897            ATTCTGGGATTCTGAG
Rev.of:Cbrig.WS247_2:2327552-2329028       ATTCTGGAATTCTGAG
Cbrig.WS247_9:2035574-2035824              ATTCTGGAATTCTGAG
Cbrig.WS247_9:2540269-2540542              ATTCTGGAATTCTGAG
Cbrig.WS247_2:3658859-3660422              ATTCTGGGATTCTGAA
Rev.of:Cbrig.WS247_2:3604313-3609873       ATTCTGTGATTCTGAG
Cbrig.WS247_2:13124854-13125346            ATTCTGTGATTCTGAG
Cbrig.WS247_9:2181910-2182562              ATTCTGTGATTCTGAG
Rev.of:Cbrig.WS247_11:8964043-8964447      ATTCTGTGATTCTGAG
Cbrig.WS247_1:12177013-12178445            ATTCTGAGATCCTGAG
Cbrig.WS247_1:12368345-12369058            ATTCTGAGATCCTGAG
Cbrig.WS247_1:12368345-12371032            ATTCTGAGATCCTGAG
Cbrig.WS247_1:12511151-12512007            ATTCTGAGATCCTGAG
Rev.of:Cbrig.WS247_2:14579730-14580258     ATTCTGAGATCCTGAG
Rev.of:Cbrig.WS247_9:2478271-2478448       ATTCTGAGATCCTGAG
Rev.of:Cbrig.WS247_9:2724455-2724632       ATTCTGAGATCCTGAG
Cbrig.WS247_9:3453791-3455779              ATTCTGAGATCCTGAG
Cbrig.WS247_9:3929927-3931916              ATTCTGAGATCCTGAG
Rev.of:Cbrig.WS247_9:16006356-16007546     ATTCTGAGATCCTGAG
Rev.of:Cbrig.WS247_9:16006356-16007714     ATTCTGAGATCCTGAG
Cbrig.WS247_2:991474-994384                ATTCTGAGATGCTGAG
Cbrig.WS247_8:970416-972369                ATTCTGAGATGCTGAG
Rev.of:Cbrig.WS247_2:2948515-2948882       ATTCTGAGATACTGAG
Rev.of:Cbrig.WS247_2:3863332-3865731       ATTCTGAGATACTGAG
Cbrig.WS247_3:4819290-4819516              ATTCTGAGATACTGAG
Cbrig.WS247_3:4819263-4819643              ATTCTGAGATACTGAG
Cbrig.WS247_9:3442389-3444446              ATTCTGAGATACTGAG
Cbrig.WS247_9:15096132-15097636            ATTCTGAGATACTGAG
Cbrig.WS247_2:14445759-14446154            ATTCTGAGATTCTAAA
Rev.of:Cbrig.WS247_3:3289772-3292544       ATTCTGAGATTCTTAA
Cbrig.WS247_9:2742865-2743395              ATCCTGAGATTCTAAA
Rev.of:Cbrig.WS247_2:626781-627597         GTTCTGAGATTCTGAG
Rev.of:Cbrig.WS247_2:1070175-1074859       GTTCTGAGATTCTGAG
Rev.of:Cbrig.WS247_2:12295681-12298052     GTTCTGAGATTCTGAG
Rev.of:Cbrig.WS247_2:12628093-12628383     GTTCTGAGATTCTGAG
Cbrig.WS247_2:13308743-13309193            GTTCTGAGATTCTGAG
Cbrig.WS247_2:14268412-14269698            GTTCTGAGATTCTGAG
Cbrig.WS247_2:14574517-14574943            GTTCTGAGATTCTGAG
Cbrig.WS247_3:4263809-4264235              GTTCTGAGATTCTGAG
Cbrig.WS247_3:11312888-11313082            GTTCTGAGATTCTGAG
Rev.of:Cbrig.WS247_6:17015362-17015724     GTTCTGAGATTCTGAG
Cbrig.WS247_8:629726-638100                GTTCTGAGATTCTGAG
Cbrig.WS247_9:2735648-2736985              GTTCTGAGATTCTGAG
Rev.of:Cbrig.WS247_9:2788642-2789166       GTTCTGAGATTCTGAG
Cbrig.WS247_9:3909030-3909390              GTTCTGAGATTCTGAG
Rev.of:Cbrig.WS247_9:4877653-4877959       GTTCTGAGATTCTGAG
Rev.of:Cbrig.WS247_9:5221723-5222251       GTTCTGAGATTCTGAG
Cbrig.WS247_9:5334366-5334696              GTTCTGAGATTCTGAG
Rev.of:Cbrig.WS247_9:6030887-6031718       GTTCTGAGATTCTGAG
Rev.of:Cbrig.WS247_2:4282517-4283239       GTTCTGAGATCCTGAG
Cbrig.WS247_2:8836691-8837357              GTTCTGAAATTCTGAG
Cbrig.WS247_9:6193927-6194402              GTTCTGAAATTCTGAG
Cbrig.WS247_2:14321585-14322923            GTTCTGATATTCTGAG
Rev.of:Cbrig.WS247_2:2116476-2116638       TTTCTGAGATTCTGAG
Cbrig.WS247_2:3141639-3141857              TTTCTGAGATTCTGAG
Cbrig.WS247_2:3637860-3645111              TTTCTGAGATTCTGAG
Rev.of:Cbrig.WS247_9:5336926-5337168       TTTCTGAGATTCTAAG
Cbrig.WS247_2:2026959-2028541              GTTCTGAGATTCTAAG
Cbrig.WS247_2:4250201-4250451              GTTCTGAGATTCTAAG
Cbrig.WS247_8:686672-687624                GTTCTGAGATTCTAAG
Rev.of:Cbrig.WS247_9:3233416-3234070       GTTCTGAGATTCTATG
Rev.of:Cbrig.WS247_9:15273709-15273951     GTTCTAAGATTCTAAG
Cbrig.WS247_2:526566-528568                ATTCTGCGATTCTGAA
Cbrig.WS247_2:2370125-2372230              ATTCTGCGGTTCTGAA
Rev.of:Cbrig.WS247_1:12179350-12180413     ATTCTGAAACTCTGAT
Rev.of:Cbrig.WS247_2:4000834-4001608       ATTCTGAAATTCTGAT
Rev.of:Cbrig.WS247_1:735728-736295         ATTTTGAGGTTCTGAG
Rev.of:Cbrig.WS247_9:697262-697731         ATTTTGAGGTTCTGAG
Rev.of:Cbrig.WS247_1:12305468-12305759     ATTTTGAGATTCTGAG
Rev.of:Cbrig.WS247_2:891342-892756         ATTTTGAGATTCTGAG
Cbrig.WS247_2:1079445-1079975              ATTTTGAGATTCTGAG
Cbrig.WS247_2:1829955-1830244              ATTTTGAGATTCTGAG
Rev.of:Cbrig.WS247_2:2682595-2683928       ATTTTGAGATTCTGAG
Rev.of:Cbrig.WS247_2:2868901-2872097       ATTTTGAGATTCTGAG
Rev.of:Cbrig.WS247_2:2868901-2873056       ATTTTGAGATTCTGAG
Cbrig.WS247_2:3945031-3945340              ATTTTGAGATTCTGAG
Cbrig.WS247_2:11723153-11724082            ATTTTGAGATTCTGAG
Cbrig.WS247_2:12174801-12175115            ATTTTGAGATTCTGAG
Rev.of:Cbrig.WS247_2:12622628-12624755     ATTTTGAGATTCTGAG
Cbrig.WS247_2:12659814-12661677            ATTTTGAGATTCTGAG
Rev.of:Cbrig.WS247_2:12907099-12907395     ATTTTGAGATTCTGAG
Rev.of:Cbrig.WS247_2:14570719-14571292     ATTTTGAGATTCTGAG
Cbrig.WS247_2:14672736-14674514            ATTTTGAGATTCTGAG
Rev.of:Cbrig.WS247_3:3391231-3393843       ATTTTGAGATTCTGAG
Rev.of:Cbrig.WS247_3:4394383-4394705       ATTTTGAGATTCTGAG
Rev.of:Cbrig.WS247_9:692253-692559         ATTTTGAGATTCTGAG
Rev.of:Cbrig.WS247_9:1797643-1797853       ATTTTGAGATTCTGAG
Rev.of:Cbrig.WS247_9:1804014-1804224       ATTTTGAGATTCTGAG
Cbrig.WS247_9:4569571-4569877              ATTTTGAGATTCTGAG
Cbrig.WS247_9:18353118-18354264            ATTTTGAGATTCTGAG
Rev.of:Cbrig.WS247_11:6725859-6726106      ATTTTGAGATTCTGAG
Rev.of:Cbrig.WS247_11:20593198-20594032    ATTTTGAGATTCTGAG
Cbrig.WS247_2:3212849-3213059              ATTTTGAGATACTGAG
Cbrig.WS247_2:13324547-13325057            ATTATGAGATTCTGAG
Rev.of:Cbrig.WS247_8:1464503-1464922       ATTATGAGATTCTGAG
Cbrig.WS247_9:2058404-2058806              ATTATGAGATTCTGAG
Rev.of:Cbrig.WS247_8:1801954-1802860       ATTTTGAGATTCAGAG
Rev.of:Cbrig.WS247_2:14444129-14444883     ATATTGAGATTCTGAG
Rev.of:Cbrig.WS247_2:12127520-12127730     ATTTTGAGATTTTGAG
Cbrig.WS247_9:5082638-5084914              ATTTTGAGATTTTGAG
Rev.of:Cbrig.WS247_9:5149885-5150887       ATTTTGAGATTTTGAG
Rev.of:Cbrig.WS247_3:11800390-11803591     ATCTTGAGATTTTGAG
Rev.of:Cbrig.WS247_8:995012-996536         ATTTTGAAATTCTGAG
Cbrig.WS247_9:15313062-15313357            ATTTTGAAATTATGAG
Cbrig.WS247_11:2030306-2034774             ATTTTGAAATGCTGAG
Rev.of:Cbrig.WS247_2:981283-981864         ATTTTAAGATTCTGAA
Cbrig.WS247_2:11825732-11827695            ATTTTAAGATTCTGAG
Rev.of:Cbrig.WS247_9:5410423-5412173       ATTTTAAGATTCTGAG
Cbrig.WS247_9:1902935-1904155              ATTTTAAGATTCTGCG
Rev.of:Cbrig.WS247_2:12658188-12658582     ATTCGGAGGTTTTGAG
Rev.of:Cbrig.WS247_9:2614137-2616875       ATTCGGAGATTTTGAG
Rev.of:Cbrig.WS247_9:13976226-13976586     ATTCTGAGGTTTTGTG
Cbrig.WS247_2:654690-655267                ATTCTGCGATTCCGAG
Rev.of:Cbrig.WS247_2:876750-876984         ATTCTGAGATTCCGAG
Rev.of:Cbrig.WS247_2:2312746-2314185       ATTCTGAGATTCCGAG
Cbrig.WS247_2:3552099-3553206              ATTCTGAGATTCCGAG
Rev.of:Cbrig.WS247_2:16233725-16234323     ATTCTGAGATTCCGAG
Cbrig.WS247_8:1418429-1419023              ATTCTGAGATTCCGAG
Rev.of:Cbrig.WS247_9:2520982-2522035       ATTCTGAGATTCCGAG
Rev.of:Cbrig.WS247_2:1744746-1746275       ATTCTGAGATTCGGAG
Rev.of:Cbrig.WS247_2:1949535-1950209       ATTCTGAGATTCGGAG
Rev.of:Cbrig.WS247_2:1949530-1950937       ATTCTGAGATTCGGAG
Rev.of:Cbrig.WS247_2:3275966-3276185       ATTCTGAGATTCGGAG
Cbrig.WS247_8:2411766-2412084              ATTCTGAGATTCGGAG
Cbrig.WS247_9:2516318-2516648              ATTCTGAGATTCGGAG
Cbrig.WS247_9:2800202-2802166              ATTCTGAGATTCGGAG
Cbrig.WS247_2:4063383-4066298              ATTCTGAGATTCAGAG
Cbrig.WS247_3:4307624-4311703              ATTCCGAGATTCGGAG
Cbrig.WS247_9:2474756-2477848              ATTCCGAGATTCCGAG
Cbrig.WS247_9:3547830-3548718              ATTCCGAGATTCCGAG
Rev.of:Cbrig.WS247_2:3307953-3308458       ATTTCGAGATTCCGAG
Rev.of:Cbrig.WS247_2:3777630-3781795       ATTTTGAGATTCCGAG
Rev.of:Cbrig.WS247_11:2207545-2208459      ATTTTGAGATTCCGAG
Cbrig.WS247_2:12031039-12033079            ATTTCGAGATTCTGAG
Cbrig.WS247_2:3439811-3440309              ATTCTACGATTCTGAG
Cbrig.WS247_6:14024057-14024373            ATTCTGCGATTCTGAG
Rev.of:Cbrig.WS247_9:16676816-16677242     ATTCTGCCATTCTGAG
Rev.of:Cbrig.WS247_2:2003387-2003752       ATTCTTAGCTTTTGAG
Rev.of:Cbrig.WS247_8:2695870-2697367       ATTCAAACATTCTGAG
Cbrig.WS247_2:3514909-3517060              GTTCTAAGATTCTGGG
Rev.of:Cbrig.WS247_2:2802152-2802509       ATTCTCGGATCCTGAG
                                                           
Consensus:
                                           ATTCTgAGATTCTGAG

ATTCTgAGATTCTGAG
>Cbrig.WS247_Fam_3_22_70  Nr. of seq. 70 Alignment length(with gaps) = 29 Alignment score = 0.566840 
Cbrig.WS247_2:2803137-2804248              GAC-CTAG--AAAA-A-T---TGGGTCAT
Cbrig.WS247_2:6167580-6167915              GAC-CTAG--AAAA-A-T---TGGGTCAT
Cbrig.WS247_2:16343424-16343692            GAC-CTAG--AAAA-A-T---TGGGTCAT
Cbrig.WS247_2:2063063-2063478              GAC-CTAG-AAAAA-A-T---TGGGTCAT
Rev.of:Cbrig.WS247_6:343147-346065         GAC-CTAG-AAAAA-A-T---TGGGTCAT
Rev.of:Cbrig.WS247_3:14458827-14459871     GAC-CTAG--AAAACA-A---TGGGTCAT
Cbrig.WS247_6:1148893-1149741              GAC-CTAG--AAAA-A-TA--TTGGTCAT
Rev.of:Cbrig.WS247_2:4587188-4588415       GAC-CTAG--AAAA-A-T--CTGTGTCAT
Rev.of:Cbrig.WS247_6:2451071-2451474       GCC-CTAG-AAAAA-A-T---TGGGTCGT
Rev.of:Cbrig.WS247_2:14627386-14628846     GAC-CTAG-AAAAA-A-T---TGGGACAC
Rev.of:Cbrig.WS247_2:4141663-4148252       GAC-CTAG-AAAAA---G---TAGGTCAC
Rev.of:Cbrig.WS247_1:985638-986294         GAC-CTAG-AAAAA-G-C---TAGGTCAT
Rev.of:Cbrig.WS247_1:2652953-2654343       GAC-CTAG-AAAAA-G-T---TAGGTCAT
Rev.of:Cbrig.WS247_1:2277748-2278370       GAC-CTAG-AAAAA-A-G---TAGGTCAT
Cbrig.WS247_2:2445643-2445912              GAC-CTAG-AAAAA-A-G---TAGGTCAT
Cbrig.WS247_2:13504402-13505265            GAC-CTAG-AAAAA-A-G---TAGGTCAT
Rev.of:Cbrig.WS247_2:4395686-4396107       GAC-CTAG-AAAAA-A-T---TAGGTCAT
Cbrig.WS247_2:15852668-15852941            GAC-CTAG-AAAAA-A-T---TAGGTCAT
Rev.of:Cbrig.WS247_3:1799685-1800468       GAC-CTAG-AAAAA-A-T---TAGGTCAT
Rev.of:Cbrig.WS247_3:4845369-4845704       GAC-CTAG-AAAAA-A-T---TAGGTCAT
Rev.of:Cbrig.WS247_8:1035505-1035817       GAC-CTAG-AAAAA-A-T---TAGGTCAT
Cbrig.WS247_9:11093332-11093643            GAC-CTAG-AAAAA-A-T---TAGGTCAT
Cbrig.WS247_2:12847098-12847960            GAC-CTAG-AAAAA-A-C---TAGGTCAT
Cbrig.WS247_3:1960502-1961393              GAC-CTAG-AAAAA-A-C---TAGGTCAT
Cbrig.WS247_2:15311642-15312886            GAC-CTAG-AAAAA-A-G---TAGGTGAT
Cbrig.WS247_3:51600-52130                  GAC-CTAG-AAAAA-A-T---TAGGTGAT
Cbrig.WS247_1:3202253-3203775              GAC-CTAG-AAAAA-A-T---AAGGTCAT
Rev.of:Cbrig.WS247_1:12249410-12249806     GAC-CTAG-ATAAA-A-T---TAGGTCAT
Cbrig.WS247_2:2664294-2665550              GAC-CTAG-GAAAA-A-T---TAGGTCAT
Rev.of:Cbrig.WS247_8:104868-106068         GAC-CTAG-AAAAA-A-T---TAGGCCAT
Rev.of:Cbrig.WS247_6:1787209-1787730       GAC-CCAG-AAAAA-A-C---TAGGTCAT
Cbrig.WS247_3:10373096-10373613            AAC-CTAG--AAAA-A-T---TAGGTCGT
Cbrig.WS247_1:11620852-11622497            GAC-CTAG-AAAAA-A-T---TAGGTCGT
Rev.of:Cbrig.WS247_2:2145887-2146642       GAC-CTAG-AAAAA-A-T---TAGGTCGT
Cbrig.WS247_3:13587359-13587672            GAC-CTAG-AAAAA-A-T---TAGGTCGT
Cbrig.WS247_2:12365405-12365784            GAC-CTAGAAAAAA-A-T---TAGGTCGT
Cbrig.WS247_2:3505756-3506596              TAC-CTAG-AAAAA-A-G---TAGGTCGT
Rev.of:Cbrig.WS247_9:3837249-3839568       AAC-CTAG--AAAA-A-T---TATGTCAT
Cbrig.WS247_6:8314814-8316176              AAC-CTAG--AAAA-AAT---TTGGTCAT
Cbrig.WS247_3:8928141-8928708              GAC-CTA---AAAA-A-T--CTAGGTCAT
Rev.of:Cbrig.WS247_9:18007285-18007909     GAC-CTA---AAAA-A-T--CTAGGTCAT
Rev.of:Cbrig.WS247_8:877972-879929         GAC-CTA---AACA-A-T--CTAGGTCAT
Rev.of:Cbrig.WS247_8:2763680-2763940       GAC-CTG---AAAA-A-T--CTAGGTCAT
Cbrig.WS247_9:18010382-18010671            GAT-CTG---AAAA-A-T--CTAGGTCAT
Cbrig.WS247_3:2272824-2273044              GAC-CTAG--AAAA-A-T--CTAGGTCAT
Rev.of:Cbrig.WS247_3:3539146-3539597       GAC-CTAA--AAAA-A-T--CTAGGTCAT
Rev.of:Cbrig.WS247_3:13914663-13916951     GAC-CTAG--AAAA-A-T--CTAGGTCAC
Cbrig.WS247_6:710259-710523                GAG-CTA---AAAA-A-T--CTAGGTCAC
Rev.of:Cbrig.WS247_6:728566-729193         GAG-CTA---AAAA-A-T--CTAGGTCAC
Cbrig.WS247_6:13095023-13095285            GAT-CTA---AAAA-A-T--CTAGGTCAC
Cbrig.WS247_9:19204992-19205340            GAT-CTA---AAAA-G-T--CTAGGTCAC
Cbrig.WS247_8:1250672-1252212              GAC-CCA---AAAA-A-T--CTAGGTCAC
Cbrig.WS247_8:1349769-1349994              GAC-CCA---AAAA-A-T--CTAGGTCAC
Cbrig.WS247_8:2737182-2738590              GAC-CCA---AAAA-A-T--CTAGGTCAC
Cbrig.WS247_8:2869759-2871760              GAA-CCA---AAAA-A-T--CTAGGTCAC
Rev.of:Cbrig.WS247_6:526535-528717         GAC-CTAG--AAAA-A-T--CGAGGTCAG
Rev.of:Cbrig.WS247_3:14144244-14144914     GAC-CTAG--AAAA-A-T-ACTAGGTCAC
Rev.of:Cbrig.WS247_1:11958422-11958806     GAC-ATTG--AAAA-A-A--CTAGGTCAT
Rev.of:Cbrig.WS247_2:15004883-15005574     GAC-CTGG--AAAA-A-A--CTAGGTCAT
Rev.of:Cbrig.WS247_3:12385020-12386779     GAC-CTGG--AAAA-A-T--CTAGGTCAT
Rev.of:Cbrig.WS247_1:14934933-14935287     GTC-CTAG--AAAA-A-A--CTAGATCAT
Rev.of:Cbrig.WS247_2:11486472-11486968     GGC-CTAG--AAAA-A-A--CTAGGTCAT
Cbrig.WS247_1:12597403-12597731            GAC-CTAG-AAAAA-A-T---CAGATCTT
Cbrig.WS247_2:5520184-5520549              GAC-CTAT-AAAAA-A-T---TAGATCGT
Cbrig.WS247_6:906919-907323                GAC-CTAG-AAAAA-A-T---TAGATAAT
Cbrig.WS247_9:436313-437364                GAC-CTAG-AAAGA-A-T---AAGATCAT
Cbrig.WS247_3:10917222-10918509            GAC-CTAG-AAAAA-A-T---CAGTTCAC
Rev.of:Cbrig.WS247_11:7355861-7356417      GTC-CCAG-ATAAA-A-T---AAGGTCAT
Cbrig.WS247_9:3765755-3766155              GGC-C-AG-AAAAA-A-T---TAGGTCGC
Cbrig.WS247_1:152317-152709                GGCTC-A--AAAAA-A-T--CTAGGTCAC
                                                      * *               
Consensus:
                                           GACCTAgaAAAAAtTAGGTCAt

GACCTAgaAAAAAtTAGGTCAt
>Cbrig.WS247_Fam_4_15_56  Nr. of seq. 56 Alignment length(with gaps) = 19 Alignment score = 0.531203 
Cbrig.WS247_1:4219445-4219840              C--GGA--AACC-GGAATC
Cbrig.WS247_6:12698940-12699330            C--GGA--ATCC-GGAATC
Rev.of:Cbrig.WS247_9:1795127-1795536       C--GGA--ATCC-GGAATC
Rev.of:Cbrig.WS247_9:1801498-1801907       C--GGA--ATCC-GGAATC
Rev.of:Cbrig.WS247_9:1921331-1921502       C--GGA--ATCC-GGAATC
Cbrig.WS247_2:7975092-7975638              C--GGA--ATCC-GAAATC
Cbrig.WS247_1:9209736-9210229              C--AGA--ATAC-GGAATC
Cbrig.WS247_2:9493251-9493681              C--GGA--ATAC-GGAATC
Rev.of:Cbrig.WS247_3:6774877-6775413       C--GGA--ATAC-GGAATC
Cbrig.WS247_3:6900766-6901141              C--GGA--ATAC-GGAATC
Cbrig.WS247_6:3888670-3889064              C--GGA--ATAC-GGAATC
Cbrig.WS247_2:4455890-4456194              C--GGA--ATAC-GGAATA
Cbrig.WS247_3:7332539-7334843              C--GGA--ATAC-GGAATA
Rev.of:Cbrig.WS247_2:7104748-7105080       C--AGA--ATCC-AGAATC
Rev.of:Cbrig.WS247_6:9649458-9649748       C--AGA--ATCC-AGAATC
Cbrig.WS247_9:2233626-2234876              C--AGA--ATCC-AGAATC
Rev.of:Cbrig.WS247_9:3138916-3141411       C--AGA--ATCC-AGAATC
Rev.of:Cbrig.WS247_9:6429969-6430665       C--AGA--ATCC-AGAATC
Cbrig.WS247_6:14700607-14700862            C--AGA--ATCC-AAAATC
Cbrig.WS247_9:3032236-3032547              C--AGA--ATCC-GGAATC
Cbrig.WS247_1:5144279-5144450              CT--GA--ATCCTG-AATC
Cbrig.WS247_2:3582555-3582957              CT-GGA--ATCCTGAAATC
Rev.of:Cbrig.WS247_2:3787705-3787992       CT-GGA--ATCCTGAAATC
Rev.of:Cbrig.WS247_2:3762490-3762950       CT-GGA--ATCCTGGAATC
Rev.of:Cbrig.WS247_2:3938179-3938349       CT-GGA--ATCCTGGAATC
Cbrig.WS247_8:2616735-2617799              CT-GGA--ATCCTGGAATC
Rev.of:Cbrig.WS247_3:13802024-13803425     CT-TGA--ATCCTGGAATC
Cbrig.WS247_9:3143515-3144459              CT--GAG-ATCCTGAAATC
Rev.of:Cbrig.WS247_3:3395711-3396196       C--GGA-AATCCAGCAATC
Rev.of:Cbrig.WS247_1:1310067-1310563       C-AGGA--ATCCAGGAATC
Cbrig.WS247_9:6741511-6743418              C-AGGA--ATCCAGGAATC
Cbrig.WS247_2:15902842-15903068            C-AGGA--ATCCAGGATTC
Rev.of:Cbrig.WS247_3:12087944-12088610     C-AGGA--ATCCATGAATC
Rev.of:Cbrig.WS247_9:2752959-2755048       C-AGGA--ATCCAGGAAAC
Rev.of:Cbrig.WS247_9:2752959-2755539       C-AGGA--ATCCAGGAAAC
Cbrig.WS247_9:6656054-6656504              C-AGGA--ATCTAGGAAAC
Rev.of:Cbrig.WS247_2:15671018-15671300     C-AGGA--ATTCAGAAATC
Cbrig.WS247_9:2207775-2208034              C-AGGA--ATCCAGAAATC
Rev.of:Cbrig.WS247_2:1011883-1013314       C-AGGA--ATTTAGGAATC
Rev.of:Cbrig.WS247_2:2272546-2273476       C-AGGA--ATTTAGGAATC
Cbrig.WS247_9:15588877-15589423            T-AGGA--ATCTAGGAATC
Cbrig.WS247_9:2467664-2471541              T-AGGA--ATCCAGAAAAC
Rev.of:Cbrig.WS247_2:3504412-3504846       C-AAGA--ATCCAAGAATC
Cbrig.WS247_2:13552554-13554524            C-AAGA--ATCCAAGAATC
Rev.of:Cbrig.WS247_2:14068078-14068380     C-AAGA--ATCCAAGAATC
Rev.of:Cbrig.WS247_2:16095174-16096657     C-AAGA--ATCCAAGAATC
Cbrig.WS247_3:430347-430778                C-AAGA--ATCCAAGAATC
Rev.of:Cbrig.WS247_6:16380281-16380707     C-AAGA--ATCCAAGAATC
Rev.of:Cbrig.WS247_2:3629757-3629999       C-AAGA--ATCCGAGAATC
Rev.of:Cbrig.WS247_2:3655744-3655930       C-CAGA--ATCCAAGAATC
Cbrig.WS247_2:13448128-13448401            C-AAGA--ATTCAAGAATT
Rev.of:Cbrig.WS247_9:17609695-17609945     C-AAGA--ATTCAAGAATT
Cbrig.WS247_9:17612965-17613403            C-AAGA--ATTCAAGAATT
Rev.of:Cbrig.WS247_6:567316-567504         C-AAGA--ATCCAAGAATT
Rev.of:Cbrig.WS247_2:15908376-15911199     C-CAGA--ATTCAAGAATC
Rev.of:Cbrig.WS247_2:12739820-12740343     C-AAGA--ACCCATGAATC
                                               **  *      *   
Consensus:
                                           CgGAATcCngGAATC

CgGAATcCngGAATC
>Cbrig.WS247_Fam_5_21_47  Nr. of seq. 47 Alignment length(with gaps) = 25 Alignment score = 0.595954 
Cbrig.WS247_1:460954-463260                CA--TTTTTCATGATTTTTAGG-C-
Rev.of:Cbrig.WS247_2:1567448-1568240       CA--TTTTTCATGATTTTTAGA-C-
Rev.of:Cbrig.WS247_9:18117938-18118284     CA--TTTTTCATGATTTTTGGA-C-
Cbrig.WS247_9:18939926-18940241            CA--TTTTTCATGATTTTTGGA-C-
Rev.of:Cbrig.WS247_9:18021465-18022848     CA--TTTTTCATGATTTTTAAA-C-
Cbrig.WS247_8:1535965-1536860              CA--TTTTTCTTGATTTTTGGT-C-
Rev.of:Cbrig.WS247_9:18098292-18100509     CA--TTTTTCATGATTTTTGGT-C-
Cbrig.WS247_9:17768637-17770612            CA--TTTTTCATAATTTTTGGT-C-
Rev.of:Cbrig.WS247_9:17978373-17978822     CA--TTTTTCATAATTTTTAGT-C-
Rev.of:Cbrig.WS247_1:1653752-1654035       CA--TTTTTCATGAATTTGGGA-C-
Cbrig.WS247_1:1682944-1683227              CA--TTTTTCATGAATTTCGGA-C-
Cbrig.WS247_2:14050991-14051420            CA--TTTTTCATGAATTTTGGA-C-
Rev.of:Cbrig.WS247_2:15210060-15212400     CA--TTTTTCATGAATTTTGGA-C-
Cbrig.WS247_1:2491616-2494337              CA--TTTTTAATGAATTTTGGA-C-
Rev.of:Cbrig.WS247_1:14848463-14849080     CA--TTTTTCATACATTTTGGA-C-
Cbrig.WS247_2:14907812-14908053            CA--TTTTTCATAGATTTTGGA-C-
Rev.of:Cbrig.WS247_2:14892198-14893279     CA--TTTTTCATGGATTTTGGA-C-
Cbrig.WS247_2:15472773-15473075            CA--TTTTTCATGGATTTTGAA-C-
Rev.of:Cbrig.WS247_8:647380-647644         CA--TTTTTCATGGATTTTGAA-C-
Cbrig.WS247_6:14522354-14524992            CA--TTTTTTATGAATTTTGGT-C-
Cbrig.WS247_1:12393100-12393373            CA--TTTTTCATGAATTTTGAC-C-
Cbrig.WS247_1:12435631-12436679            CA--TTTTTCATGAATTTTGAC-C-
Cbrig.WS247_9:19011465-19011898            CA--TTTTTCATGATTTTTGAC-C-
Cbrig.WS247_8:521739-523445                CA--TTTTTCATGATTTTGGAC-T-
Rev.of:Cbrig.WS247_1:12397816-12398081     CA--TTTTTCATGAATTTTGAG-T-
Cbrig.WS247_2:1775079-1775782              CA--TTTTTCATGATTTTTGAG-T-
Cbrig.WS247_8:1603776-1604227              CA--TTTTTCATGATTTTTGAG-T-
Rev.of:Cbrig.WS247_2:1007672-1009793       CG--TTTTTCATGATTTTTGAG-T-
Cbrig.WS247_2:1563589-1564682              CA--TTTTTCATAATTTTTGAG-T-
Rev.of:Cbrig.WS247_2:1251355-1251945       CA--TTTTTCATGATTTTTGGG-T-
Cbrig.WS247_2:1736198-1739398              CA--TTTTTCAGGATTTTTGGG-T-
Cbrig.WS247_2:1006090-1006779              CA--ATTATCATGATTTTTGAG-T-
Rev.of:Cbrig.WS247_2:1241356-1241576       CA--ATTTTCATGATTTTTGAG-C-
Cbrig.WS247_3:1471443-1474563              CA--TTTTTCATGATTTTTGAG-C-
Rev.of:Cbrig.WS247_2:1372106-1375492       -AT-TTTTTCATGATTTTTGGG-T-
Rev.of:Cbrig.WS247_9:18153662-18153984     -AT-TTTTT-ATGATTTTTGGGCT-
Rev.of:Cbrig.WS247_8:650776-651264         -AA-TTTTTCATGAATTTTGGG-C-
Cbrig.WS247_1:842513-843843                CA--TTTTTCATAATATTTAGA-T-
Cbrig.WS247_9:17839464-17840100            CA--TTTTTCATTATTTTTGGT-T-
Cbrig.WS247_3:13945633-13947391            CA--TTTTTCATTCATTTTAGG-C-
Rev.of:Cbrig.WS247_2:1381552-1382200       -A--ATTTTCATGGATTTTGAG-TC
Rev.of:Cbrig.WS247_2:14052453-14054142     -A--TTTTTCATGGATTTTTAG-TC
Rev.of:Cbrig.WS247_2:15445761-15446169     -A--TTTTTCATGAATTTTAAC-TA
Cbrig.WS247_2:586752-591530                CG-ATTTTCCATG-ATTTTAGG-C-
Rev.of:Cbrig.WS247_6:13997842-14000018     CG--TTTTCCATGAATTTTAGA-C-
Cbrig.WS247_2:14901430-14902403            CA--TATTTCATGACTATGGTA-C-
Rev.of:Cbrig.WS247_2:15379813-15380918     TA--TTTTTCATGGATTTGGTA-C-
                                                 *          *       
Consensus:
                                           CATTTTTCATGatTTTTggnc

CATTTTTCATGatTTTTggnc
>Cbrig.WS247_Fam_6_14_46  Nr. of seq. 46 Alignment length(with gaps) = 17 Alignment score = 0.690386 
Cbrig.WS247_1:1275617-1275886              GGTCC-TGGG-T-CCTG
Cbrig.WS247_2:1063636-1064434              GGTCC-TGGG-T-CCTG
Rev.of:Cbrig.WS247_2:14273163-14273446     GGTCC-TGGG-T-CCTG
Cbrig.WS247_3:3325143-3325335              GGTCC-TGGG-T-CCTG
Cbrig.WS247_6:838874-839045                GGTCC-TGGG-T-CCTG
Cbrig.WS247_6:1614647-1614804              GGTCC-TGGG-T-CCTG
Cbrig.WS247_6:1848235-1848406              GGTCC-TGGG-T-CCTG
Rev.of:Cbrig.WS247_6:2022439-2022799       GGTCC-TGGG-T-CCTG
Rev.of:Cbrig.WS247_6:2189895-2190045       GGTCC-TGGG-T-CCTG
Rev.of:Cbrig.WS247_6:2724291-2724456       GGTCC-TGGG-T-CCTG
Cbrig.WS247_6:14340048-14340247            GGTCC-TGGG-T-CCTG
Rev.of:Cbrig.WS247_6:15270529-15272800     GGTCC-TGGG-T-CCTG
Rev.of:Cbrig.WS247_6:15276346-15276517     GGTCC-TGGG-T-CCTG
Rev.of:Cbrig.WS247_7:633-790               GGTCC-TGGG-T-CCTG
Cbrig.WS247_8:1547741-1548124              GGTCC-TGGG-T-CCTG
Rev.of:Cbrig.WS247_9:1720774-1720924       GGTCC-TGGG-T-CCTG
Cbrig.WS247_9:2215905-2216156              GGTCC-TGGG-T-CCTG
Rev.of:Cbrig.WS247_9:2339960-2340166       GGTCC-TGGG-T-CCTG
Cbrig.WS247_9:3431303-3431488              GGTCC-TGGG-T-CCTG
Rev.of:Cbrig.WS247_9:4257674-4257894       GGTCC-TGGG-T-CCTG
Rev.of:Cbrig.WS247_9:5048424-5048602       GGTCC-TGGG-T-CCTG
Cbrig.WS247_9:5983301-5983535              GGTCC-TGGG-T-CCTG
Cbrig.WS247_9:17336664-17336844            GGTCC-TGGG-T-CCTG
Cbrig.WS247_1:1417989-1418598              GATCC-TGGG-T-CCTG
Rev.of:Cbrig.WS247_6:1939441-1939724       GGTCC-TGGG-T-CATG
Cbrig.WS247_6:14782756-14783230            GATTC-TGGG-T-CCTG
Rev.of:Cbrig.WS247_1:447705-447995         GGTCCCTGGG-TCCCTG
Rev.of:Cbrig.WS247_1:1268446-1271489       GGTCCCTGGG-TCCCTG
Rev.of:Cbrig.WS247_2:1957150-1958240       GGTCCCTGGG-TCCCTG
Rev.of:Cbrig.WS247_2:4052615-4052785       GGTCCCTGGG-TCCCTG
Rev.of:Cbrig.WS247_2:14657711-14657889     GGTCCCTGGG-TCCCTG
Rev.of:Cbrig.WS247_2:15177626-15177844     GGTCCCTGGG-TCCCTG
Rev.of:Cbrig.WS247_6:15125067-15125293     GGTCCCTGGG-TCCCTG
Cbrig.WS247_8:140187-140421                GGTCCCTGGG-TCCCTG
Rev.of:Cbrig.WS247_9:17837200-17837492     GGTCCCTGGG-TCCCTG
Rev.of:Cbrig.WS247_9:18348593-18348883     GGTCCCTGGG-TCCCTG
Cbrig.WS247_2:15236897-15237229            GGTCCCTGGA-TCCCTG
Rev.of:Cbrig.WS247_8:138818-139244         GGTCCCTGGG-TCTCTG
Rev.of:Cbrig.WS247_8:2040176-2040530       GGTCCCTGGG-TTCCTG
Cbrig.WS247_9:4941447-4942393              GGTCCTTGGG-TCCCTG
Cbrig.WS247_2:14207990-14208360            GGTTCTTGAG-C-CCTG
Cbrig.WS247_9:1708948-1709650              GGATCC--GGGT-CATG
Cbrig.WS247_2:12805139-12806981            GGGTCATGGGGT-CATG
Rev.of:Cbrig.WS247_9:3199526-3200724       GGTTCATGGGTT-CATG
Cbrig.WS247_9:3201826-3202857              GGTTCATGGGTT-CATG
Cbrig.WS247_9:3313969-3314264              GGTTCATGGGAT-CATG
                                           *   *          **
Consensus:
                                           GGTCCTGGGTCCTG

GGTCCTGGGTCCTG
>Cbrig.WS247_Fam_7_16_40  Nr. of seq. 40 Alignment length(with gaps) = 17 Alignment score = 0.680581 
Cbrig.WS247_1:1315062-1315334              GTTCTGAAACGTCG-G-
Rev.of:Cbrig.WS247_2:2263328-2263829       GTTCTGAAACGTCG-G-
Cbrig.WS247_2:15447391-15447818            GTTCCGAAACGTCG-G-
Rev.of:Cbrig.WS247_6:15393630-15394030     GTTCTGAAACGTTG-G-
Cbrig.WS247_6:14560224-14560699            GTTCTGGAACGTCC-G-
Rev.of:Cbrig.WS247_2:1252442-1252783       GTTCTGAACTGTCG-G-
Rev.of:Cbrig.WS247_6:4557798-4557963       TTTCTGAACTGTCG-G-
Rev.of:Cbrig.WS247_1:1314566-1314966       GTTCTGAAACTTCGTG-
Rev.of:Cbrig.WS247_1:12287251-12287742     ATTCCGAAACGTCGTG-
Cbrig.WS247_1:12288062-12288477            GTTCCGAAACGTCGTA-
Rev.of:Cbrig.WS247_9:5240367-5242585       GTTCTGAAATGACGTG-
Cbrig.WS247_6:13563074-13563452            GTTCTAAAATGTCGC--
Cbrig.WS247_1:1180651-1186868              GTTCTAAAATGTCGC-A
Rev.of:Cbrig.WS247_1:2317972-2318205       GTTCTAAAATGTCGCG-
Cbrig.WS247_2:1537929-1539250              GTTCTAAAATGTCGCG-
Cbrig.WS247_8:562098-563210                GTTCTAAAATGTCGCG-
Rev.of:Cbrig.WS247_9:2440973-2443115       GTTCTAAAATGTCGCG-
Rev.of:Cbrig.WS247_9:2668679-2669678       GTTCTAAAATGTCGCG-
Cbrig.WS247_9:17060054-17060428            GTTCTAAAATGTCGCG-
Rev.of:Cbrig.WS247_2:12568453-12569633     GTTCTGAAATGTCGCG-
Cbrig.WS247_9:2500000-2500458              GTTCTAAACTGTCGCG-
Rev.of:Cbrig.WS247_1:2300821-2301167       GTTCTAAAACGTCGCG-
Rev.of:Cbrig.WS247_2:1248021-1249957       GTTCTAAAACGTCGCG-
Cbrig.WS247_2:14676150-14677183            GTTCTAAAACGTCGCG-
Cbrig.WS247_2:14686249-14687473            GTTCTAAAACGTCGCG-
Cbrig.WS247_2:14700717-14701111            GTTCTAAAACGTCGCG-
Rev.of:Cbrig.WS247_6:2575022-2575720       GTTCTAAAACGTCGCG-
Cbrig.WS247_9:2950753-2953057              GTTCTAAAACGTCGCG-
Rev.of:Cbrig.WS247_6:1574256-1574628       GTTCTAAAACGTCGCT-
Cbrig.WS247_6:3526305-3527020              GTTCTAAAACGTCGCA-
Cbrig.WS247_9:2364321-2364747              GTTCTAAAACGTCGTG-
Rev.of:Cbrig.WS247_9:18057082-18057427     GTTCTAAAATGTCGTG-
Cbrig.WS247_2:1521736-1522260              GTTCTAAAACGACGC-A
Rev.of:Cbrig.WS247_1:102679-103211         GTTCTGAAATGTCACA-
Rev.of:Cbrig.WS247_7:18093-18439           GTTCTGCAATGTCGCA-
Rev.of:Cbrig.WS247_1:1228444-1229738       GTTCTAAAATGTCATA-
Rev.of:Cbrig.WS247_3:14030634-14031012     GTTCTAAAATGTCGTA-
Cbrig.WS247_9:18056005-18056223            GTTCTAAAATGTCGTA-
Cbrig.WS247_6:15085260-15086071            GTTCTAAAATGTCAGA-
Rev.of:Cbrig.WS247_9:16780257-16780987     GTTCTATAATGACATA-
                                            ***   *         
Consensus:
                                           GTTCTaAAAtGTCGcg

GTTCTaAAAtGTCGcg
>Cbrig.WS247_Fam_8_20_31  Nr. of seq. 31 Alignment length(with gaps) = 22 Alignment score = 0.753014 
Cbrig.WS247_6:15790345-15790592            AGCCTCAGTAAA-ATT--CCTA
Rev.of:Cbrig.WS247_6:16371893-16373964     AGCCTCAGTAAA-ATT--CCTA
Rev.of:Cbrig.WS247_6:16705238-16705639     AGCCTCAGTAAA-GTT--CCTA
Cbrig.WS247_6:15663512-15663862            AGCCTCAGTAAAAATT--CCTA
Cbrig.WS247_6:15766378-15768569            AGCCTCAGTAAAAATT--CCTA
Cbrig.WS247_6:15796441-15796967            AGCCTCAGTAAAAATT--CCTA
Rev.of:Cbrig.WS247_6:16385649-16388897     AGCCTCAGTAAAAATT--CCTA
Cbrig.WS247_6:16399982-16404472            AGCCTCAGTAAAAATT--CCTA
Rev.of:Cbrig.WS247_6:16521285-16521770     AGCCTCAGTAAAAATT--CCTA
Rev.of:Cbrig.WS247_6:16544502-16544885     AGCCTCAGTAAAAATT--CCTA
Rev.of:Cbrig.WS247_6:16713408-16713864     AGCCTCAGTAAAAATT--CCTA
Cbrig.WS247_6:16721421-16721730            AGCCTCAGTAAAAATT--CCTA
Rev.of:Cbrig.WS247_6:15797878-15798113     AGCCTCAGTAAAAATC--CCTA
Rev.of:Cbrig.WS247_6:16478593-16483845     AGCCTCAGTAAAGATT--CCTA
Rev.of:Cbrig.WS247_6:16496495-16497646     AACCTCAGTAAAAATT--CCTA
Cbrig.WS247_6:16524287-16524579            AGCCTCAGTAAAAATT--CCTT
Rev.of:Cbrig.WS247_6:15779870-15780713     AGCCTCAGTAGAAGTT--CCTA
Cbrig.WS247_6:16703716-16704040            AGCCTCATTAAAATTT--CCTA
Cbrig.WS247_6:16397011-16397513            AGCCTCAGTACAAATT--CGTA
Rev.of:Cbrig.WS247_6:16353688-16353990     AGCCTCAGTAAAAATTC-CGTA
Rev.of:Cbrig.WS247_6:16361175-16363170     AGCCTCAGTAAAAAAT--TCTA
Rev.of:Cbrig.WS247_6:16537749-16538170     AGCCTCAGTAAAAAAT--TCTA
Cbrig.WS247_6:16376382-16376886            AGCCTCAGTAAAAAAT--CCTA
Cbrig.WS247_6:16729794-16730349            AGCCTCAGTAAAATAT--CCTA
Cbrig.WS247_1:13197012-13197419            AGCCTCAGTAAAACTT-TCCTA
Rev.of:Cbrig.WS247_6:16475433-16475725     AGCCTCAGTAAAACTC-CCCTA
Rev.of:Cbrig.WS247_6:16726946-16727157     AGCATCAGTAAAAATT--CCTG
Rev.of:Cbrig.WS247_6:16478588-16487568     GGCTTCAGTAAAAACT--CCTA
Rev.of:Cbrig.WS247_6:16528527-16528865     GGCCTCAGTAAAAACT--CCTA
Cbrig.WS247_6:16709414-16709628            AGCCTCAGTAAAAACG--CTTA
Rev.of:Cbrig.WS247_6:16717736-16718308     AGCCTGAGTAAATATG--GCTG
                                             * * * ** *        * 
Consensus:
                                           AGCCTCAGTAAAAAtTCCTA

AGCCTCAGTAAAAAtTCCTA
>Cbrig.WS247_Fam_9_15_31  Nr. of seq. 31 Alignment length(with gaps) = 17 Alignment score = 0.717521 
Cbrig.WS247_1:584119-584589                CGAA-TCC-AGGTCACC
Cbrig.WS247_6:14441207-14441635            CGAA-TCC-AGGTCACC
Cbrig.WS247_9:19144204-19144532            CGAA-TCC-AGGTCACC
Rev.of:Cbrig.WS247_1:3043575-3043975       CGGA-TCC-AGGTCACC
Cbrig.WS247_6:5479755-5480110              CGGA-TCC-AGGTCACC
Rev.of:Cbrig.WS247_6:6322038-6322537       CGGA-TCC-AGGTCACC
Rev.of:Cbrig.WS247_9:351050-351345         CGGA-TCC-AGGTCACC
Cbrig.WS247_9:963437-963666                CGGA-TCC-AGGTCACC
Cbrig.WS247_9:1282296-1282591              CGGA-TCC-AGGTCACC
Rev.of:Cbrig.WS247_9:6885788-6886124       CGGA-TCC-AGGTCACC
Rev.of:Cbrig.WS247_9:19370971-19371281     CGGA-TCC-AGGTCACC
Rev.of:Cbrig.WS247_6:5269946-5270495       CGGA-TCC-AGGCCACC
Rev.of:Cbrig.WS247_3:1920768-1921261       CGGA-CCC-AGGTCACC
Rev.of:Cbrig.WS247_9:7232044-7233075       CGGA-CCC-AGGTCACC
Rev.of:Cbrig.WS247_9:7842292-7842554       CGGA-CCC-AGGTCACC
Cbrig.WS247_9:18348986-18349249            CGGA-CCC-AGGTCACC
Cbrig.WS247_9:12525626-12526396            CAGA-CCC-AGGTCACC
Cbrig.WS247_1:2809699-2809889              CGGA-TTC-AGGTCACC
Rev.of:Cbrig.WS247_2:14035296-14035742     CGGA-TTC-AGGTCACC
Cbrig.WS247_3:10541024-10541736            CAGA-TTC-AGGTCACC
Cbrig.WS247_8:1160043-1160308              CGGA-TAC-AGGTCACC
Rev.of:Cbrig.WS247_1:6085344-6085843       CGGA-TCT-AGGTCGCC
Rev.of:Cbrig.WS247_9:12768900-12769165     CGGA-TCT-AGGTCACC
Rev.of:Cbrig.WS247_2:5294620-5294927       CGGA-TCT-AGATCACC
Rev.of:Cbrig.WS247_6:13116216-13116753     CGGT-TCT-AGGTCACC
Cbrig.WS247_1:14331854-14332133            CGGA-TCT-AGGTCAAC
Rev.of:Cbrig.WS247_9:683129-683436         CGGA-TCC-AGGTCAAC
Cbrig.WS247_2:15374622-15375055            CGGA-TCA-AAGTCACC
Cbrig.WS247_9:14952318-14952751            CTGT-TCC-AGGTCACC
Cbrig.WS247_6:5006370-5006853              CGGT-TAG-AGGTCACC
Cbrig.WS247_3:1688400-1688762              -GGATTCCTAGGTCCCC
                                                    *   *  *
Consensus:
                                           CGGATCcAGGTCACC

CGGATCcAGGTCACC
>Cbrig.WS247_Fam_10_14_28  Nr. of seq. 28 Alignment length(with gaps) = 14 Alignment score = 0.870213 
Cbrig.WS247_6:16027661-16027803            TCCTGCT-CCTTA-
Rev.of:Cbrig.WS247_1:6707715-6708131       TCCTTGTTCCTTAT
Cbrig.WS247_3:3835753-3836587              TCCTTATTCCTTAT
Cbrig.WS247_3:6632658-6633089              TCCTTATTCCTTAT
Cbrig.WS247_3:10008494-10008876            TCCTTATTCCTTAT
Rev.of:Cbrig.WS247_6:3637843-3638412       TCCTTATTCCTTAT
Cbrig.WS247_6:5639999-5640416              TCCTTATTCCTTAT
Cbrig.WS247_6:13945068-13945582            TCCTTATTCCTTAT
Cbrig.WS247_9:3787850-3788221              TCCTTATTCCTTAT
Rev.of:Cbrig.WS247_9:5007947-5009060       TCCTTATTCCTTAT
Cbrig.WS247_9:9527201-9528228              TCCTTATTCCTTAT
Cbrig.WS247_9:15862546-15863381            TCCTTATTCCTTAT
Rev.of:Cbrig.WS247_11:1845541-1845913      TCCTTATTCCTTAT
Cbrig.WS247_11:8005042-8006136             TCCTTATTCCTTAT
Cbrig.WS247_11:10802761-10803331           TCCTTATTCCTTAT
Rev.of:Cbrig.WS247_11:15692357-15692754    TCCTTATTCCTTAT
Cbrig.WS247_11:19575061-19575857           TCCTTATTCCTTAT
Cbrig.WS247_11:21216606-21217422           TCCTTATTCCTTAT
Rev.of:Cbrig.WS247_1:15330277-15330701     TCCTTTTTCCTTAT
Rev.of:Cbrig.WS247_3:10253209-10254013     TCCTTCTTCCTTAT
Rev.of:Cbrig.WS247_9:14563136-14563890     TCCTTCTTCCTTAT
Rev.of:Cbrig.WS247_1:10776835-10777878     TCCTTATTCTTTAT
Rev.of:Cbrig.WS247_6:17075475-17076529     TCCTTATTCCTTAG
Rev.of:Cbrig.WS247_11:14630215-14631050    TCCTTATTCCTCAT
Rev.of:Cbrig.WS247_9:16848101-16849259     TCCTTATTTCGTAT
Rev.of:Cbrig.WS247_1:12502451-12502629     ACCTTGTACCTTAT
Rev.of:Cbrig.WS247_2:16102895-16103136     ACCTTATACCTTAT
Cbrig.WS247_3:13501750-13501991            ACCTTATACCTTAT
                                            ***  *     * 
Consensus:
                                           TCCTTaTTCCTTAT

TCCTTaTTCCTTAT
>Cbrig.WS247_Fam_11_20_22  Nr. of seq. 22 Alignment length(with gaps) = 20 Alignment score = 0.780087 
Cbrig.WS247_2:14440359-14442177            CTGGAATTTTCTAGAATGTT
Rev.of:Cbrig.WS247_6:4997129-4997439       CTGGAATTTTCTAGAATGTT
Cbrig.WS247_8:49592-50182                  CTGGAATTTTCTAGAATGTT
Cbrig.WS247_8:2782118-2784859              CTGGAATTTTCTAGAATGTT
Cbrig.WS247_11:16891438-16892028           CTGGAATTTTCTAGAATGTT
Cbrig.WS247_8:2000761-2003411              TTGGAATTTTCTAGAATGTT
Cbrig.WS247_9:5575262-5578425              CTCGAATTTTCTAGAATGTT
Cbrig.WS247_11:7542120-7543127             CTGGAATTTTTTAGAATGTT
Rev.of:Cbrig.WS247_11:20943502-20944252    CTGGAATTATCTAGAATGTT
Rev.of:Cbrig.WS247_9:5498962-5499412       CTGGAATTTTCTAGAAAGTT
Rev.of:Cbrig.WS247_11:7570318-7572118      CTGGAATTTTCGAGAAAGTT
Cbrig.WS247_6:5118637-5119065              CTGGAATTTTCGAGAATTTT
Rev.of:Cbrig.WS247_11:20836612-20837202    CTGGAATTTTCGAGAATGTT
Rev.of:Cbrig.WS247_6:11546747-11547544     TTGGAATTTTCTAGAATGTC
Cbrig.WS247_9:3615385-3616723              CTGGAAATTCCTAGAATGTT
Cbrig.WS247_8:906100-906739                GTGGAACTTTCTAGAACGTT
Rev.of:Cbrig.WS247_9:6345095-6346065       CTGGAATTTTCTAGGAAATT
Cbrig.WS247_9:3830469-3832770              CTGGAATTTTCTGGAACTTT
Rev.of:Cbrig.WS247_11:21076903-21077604    CTGGAATTTTCTGGGATTTA
Rev.of:Cbrig.WS247_9:5302657-5303911       CTAGCATGTTCTAGAATGTT
Cbrig.WS247_9:5787699-5788608              CTGGAACTTTCTAGCCCTTT
Cbrig.WS247_3:866451-867143                CTGGAATGCCCTAGAACCTT
                                            * * *       *    * 
Consensus:
                                           CTGGAATTTTCTAGAAtgTT

CTGGAATTTTCTAGAAtgTT
>Cbrig.WS247_Fam_12_10_19  Nr. of seq. 19 Alignment length(with gaps) = 10 Alignment score = 0.887719 
Cbrig.WS247_1:10215436-10216444            AAATTTCAGA
Cbrig.WS247_1:15017805-15018045            AAATTCCAGA
Cbrig.WS247_6:1735272-1735592              AAATTCCAGA
Cbrig.WS247_9:1920171-1920479              AAATTCCAGA
Cbrig.WS247_9:4910544-4911041              AAATTCCAGA
Rev.of:Cbrig.WS247_9:6716345-6717454       AAATTCCAGA
Cbrig.WS247_9:17840640-17841226            AAATTCCAGA
Rev.of:Cbrig.WS247_9:19074976-19075806     AAATTCCAGA
Cbrig.WS247_11:6625507-6628692             AAATTCCAGA
Cbrig.WS247_11:15236951-15239871           AAATTCCAGA
Cbrig.WS247_11:15252798-15254038           AAATTCCAGA
Rev.of:Cbrig.WS247_8:2567630-2570579       AAGTTCCAGA
Rev.of:Cbrig.WS247_9:10119801-10121799     AAGTTCCAGA
Rev.of:Cbrig.WS247_9:15945832-15946363     AAGTTCCAGA
Rev.of:Cbrig.WS247_9:4497267-4497674       AACTTCCAGA
Rev.of:Cbrig.WS247_1:13292866-13293130     AAATTCGAGA
Rev.of:Cbrig.WS247_8:1879768-1880833       AAATTCTAGA
Cbrig.WS247_9:1710320-1711061              AAATTCTAGA
Cbrig.WS247_9:10157062-10157903            AAATTCTAGA
                                           ** **  ***
Consensus:
                                           AAaTTCcAGA

AAaTTCcAGA
>Cbrig.WS247_Fam_13_21_16  Nr. of seq. 16 Alignment length(with gaps) = 22 Alignment score = 0.708712 
Cbrig.WS247_3:2906522-2910674              GATTCCA-CTGCCATCAGCTCC
Rev.of:Cbrig.WS247_3:5596885-5597545       GATTCCA-CCTCCACCAGCTCT
Rev.of:Cbrig.WS247_3:12357934-12358325     GATTCCA-CCTCCACCAGCTCC
Rev.of:Cbrig.WS247_8:213781-215366         GATTCCA-CCTCCACCAGCTCC
Cbrig.WS247_6:3514118-3517122              GATTCCA-CCTCCACCAGCTCA
Cbrig.WS247_6:13495098-13498331            AATTCCA-CCTCCACCAGCTCC
Cbrig.WS247_6:14765151-14768529            GATTCCG-CCTCCACCAGCTCC
Cbrig.WS247_3:11823366-11824443            GAATCCA-CCTCTACCAGCTCC
Rev.of:Cbrig.WS247_6:4917851-4918407       GATTCCA-CCTTCACCAGCTTC
Cbrig.WS247_9:3226883-3229432              GATTCCA-CCATCACCAGCTCC
Rev.of:Cbrig.WS247_6:4902977-4904816       GATTTCA-CCTCCACCAGCTAT
Rev.of:Cbrig.WS247_6:4147375-4147909       GATTCCG-CCTCGACCAGATCC
Rev.of:Cbrig.WS247_3:10720498-10721783     GGTTCCA-TCTCCACCATCTCT
Rev.of:Cbrig.WS247_3:10981128-10982138     GATTCCACCCT-GACCATCTCC
Rev.of:Cbrig.WS247_3:12518285-12518907     GATTCCA-CCTAGACCATCCCC
Cbrig.WS247_6:4878244-4880434              GATTCCA-CCTGCGCCAGTTGC
                                              * *         **     
Consensus:
                                           GATTCCACCTccACCAGCTCc

GATTCCACCTccACCAGCTCc
>Cbrig.WS247_Fam_14_15_16  Nr. of seq. 16 Alignment length(with gaps) = 16 Alignment score = 0.673090 
Cbrig.WS247_1:12654519-12655611            AAACC-AGTCATTTCG
Cbrig.WS247_2:15359571-15360022            AAACC-AGTCATTTCA
Cbrig.WS247_9:17075943-17080556            AAACC-AGTCAGTTCA
Rev.of:Cbrig.WS247_2:1914995-1915506       AAACC-AGTCCGTTCG
Cbrig.WS247_2:1128014-1128498              AAACC-AGACACTTCG
Cbrig.WS247_2:1205608-1206092              AAACC-AGACACTTCG
Rev.of:Cbrig.WS247_9:19085031-19085330     AAACC-AGTCACTTCG
Cbrig.WS247_1:1177916-1178834              AAACCGCGTCACTTCG
Cbrig.WS247_1:1224597-1225660              AAACCGCGTCACTTCG
Cbrig.WS247_2:2183356-2183589              AAACCGCGACACTTCG
Rev.of:Cbrig.WS247_9:16642117-16642715     AAACCGCGACATTTCG
Rev.of:Cbrig.WS247_3:13942331-13942640     AAACCGAGTCATTTCG
Cbrig.WS247_2:4751773-4751948              CAGCC-AGACATTTCG
Rev.of:Cbrig.WS247_6:13884204-13884411     CAGCC-AGACATTTCG
Cbrig.WS247_3:10064263-10064573            CAGCC-GGACATTTCG
Rev.of:Cbrig.WS247_3:10065369-10065619     CAGCC-GGACATTTCG
                                            * **  * *  *** 
Consensus:
                                           aAaCCaGaCAtTTCG

aAaCCaGaCAtTTCG
>Cbrig.WS247_Fam_15_163_15  Nr. of seq. 15 Alignment length(with gaps) = 165 Alignment score = 0.714613 
Cbrig.WS247_11:7281908-7286943             GAAAAATTGGAAAAATTGGTTTTTTAGCCCCAAATCCCAAATTTTTGTTGCCAACTTTTTTTTAAATGAACGAATTCACGCGTATCCTTTCTGTAAAACACTAGTCACAA-TATAGTGGGGGGGGTAAT-TTTGCTTCATCTGGCTTTTTAC-AAATTCGAATGT
Cbrig.WS247_11:7373700-7377667             GAAAAATTGGAAAAATTGGTTTTTTAGCCCCAAATCCCAATATTTCGTTTCCAACTTTTTTCTAAATGAACGAATTCACGCATAT-CTTTCTGTAAAACACTAGTCACAATTATAGTTTTGTTCTTAAT-TTTGCTTCATCTGTCTTTTTAC-AAATTCAAATGT
Rev.of:Cbrig.WS247_8:2199997-2209461       GAAAAATGCGGAAAACCTGTTTTGGACCCCCAAAATCGGAATTTTTGCTTCCAACTTTTTTCTGAGCGAACGAGTTCACGCATAT-CTTTTTGTAAACGATTAGTCACTGTGAATGTTTTGTTC-TAATATCTGCTTGTTCTGTCTTTTCACAAAACTAGTATGT
Rev.of:Cbrig.WS247_8:2200018-2209984       GAAAAATGCGGAAAACCTGTTTTGGACCCCCAAAATCGGAATTTTTGCTTCCAACTTTTTTCTGAGCGAACGAGTTCACGCATAT-CTTTTTGTAAACGATTAGTCACTGTGAATGTTTTGTTC-TAAGGTTTGTTTGTTCTGTCTTTTCACAAAACTAGTATGT
Cbrig.WS247_8:2576703-2578481              GAAAAATGCGGAATACCTGTTTTGGACCCCCAAAATCGGAATTTTTGCTTCCAACTTTTTTCTGAGCGAACGAGTTCACGCATAT-CTTTTTGTAAAATGTTAGTCACTATGATTGTTTTGTTC-TAATATCTGTTTGTTCTGTCTTTTCACAAAACTAGTATGT
Rev.of:Cbrig.WS247_11:16146022-16152322    GAAAAATGCGGAAAACCTGTTTTAGACCCCCAAAATCGGAATTTTTGCTTTCAACTTTTTTCTGAGCGAACGAGTTCACGCATAT-CTTTTTGTAAAAAATTAGTCACTATGATTGTTTTGTTC-TAATATCTGTTTGTTCTGTCTTTTCACAAAACTAGTATGT
Cbrig.WS247_8:2393624-2398586              GAAAAATGCGGAAAACCTGTTTTGGACCCCCAAAATCGGAATTTTTGCTTCTAACTTTTTTCTGAACGAACGAGTTCACGCAAAT-CTTTTTGTAAAAGATAAGTCACTATGATTGTTTTGTTC-TAAGGTTTGCTTGTTGTGTCTTTTCACAAAACTAGTGTGT
Cbrig.WS247_11:15627410-15633013           GAAAAATGCGGAAAACCTGTTTTGGACCCCCAAAATCGGAATTTTTGCTTCTAACTTTTTTCTGAACGAACGAGTTCACGCAAAT-CTTTTTGTAAAAGATAAGTCACTATGATTGTTTTGTTC-TAAGGTTTGCTTGTTGTGTCTTTTCACAAAACTAGTGTGT
Cbrig.WS247_11:15239981-15242498           GAAAAATGCGGAAAACCAGTTTTGGACCATCAAAATCGGAATTTTTGCTTCTAACTTTTTTCTGAACGAACGAGTTCACGCAAAT-CTTTTTGTAAAAAACAAGTCACTATGATTTTTTTGTTC-TAATATTTGCTTGTTCTGTCTTTTCACAAAACTAGTGTGT
Cbrig.WS247_8:2562976-2567381              GATAAATTTGAAAAATCGGTTTTTGAGACTTAAAATCGAGATTTTGGCTTCCAACTTTTTTCTAAATAACCCAATTCACACAAAT-TATTTTGTAAAATATTAGTCACGATTATAATATTGTTT-TAATAGGTGCTTGTCCTGCCTTTTCACAAAACTCGTTGGT
Cbrig.WS247_8:2621036-2624954              GATAAATTCGAAAAATCGGGTTTTGAGCCCTAAAATCAAGATTTTCGCTTCCAACTTTTTTCTGAATAAGCCAATTCACCCAAAT-TCTTTTGTAAAATAATAGCCATAATCATAATAATGTTT-TAAAATTTTCTTGTCCTGCCTTTTCCCAAAAATCGGATGT
Cbrig.WS247_11:11637013-11639679           GATAAATTCGAAAAATCGGGTTTTGAGCCCTAAAATCAAGATTTTCGCTTCCAACTTTTTTCTGAATAAGCCAATTCACCCAAAT-TCTTTTGTAAAATAATAGCCATAATCATAATAATGTTT-TAAAATTTTCTTGTCCTGCCTTTTCCCAAAAATCGTATGT
Rev.of:Cbrig.WS247_8:2743073-2748414       GATAAGTTCGAAAAATCGGGTTTTGAGCCCTAAAATCAAGATTTTCGCTTCCAACTTTTTTCTGAATGAGCCAATTCACCCAAAT-TCTTTTGTAAAATCATAGCCATAGTCATAATATTGTTT-TAAAAATTGCTTGTCCTGCCTTTTCACAAAACTCGTATGT
Rev.of:Cbrig.WS247_8:2767237-2770249       GATAAATTCGAAAAATCGGGTTTTGAGCCCTAAAATCAAGATTTTCGCATCCAACTTTTTTTTGAATAAGCCAATTCACCCAAAT-TGTTATGTGAAATATTAGCCATAATCATAATATTGTTT-TAAAAAAAGCTTGTCCTGCCTGTTCCCAAAAATCGTATGT
Cbrig.WS247_11:8369630-8373936             GATAAATTCGAAAAATCGGTTTTTGAGCCCTAAAATCGAGATTTTGGCTTCCAACTTTTTTCTGAATGAGCCAATTCACACAAAT-TCTTTTGTAAAATATAAGCCATAATAATATCATTGTTT-TAAACTTTGCTTGTCCTGCCTTTTCACAAAACTCGTATGT
                                           ** ** *  * ** *   * ***  *     ***  *     *** *     ********* * *   * * * ***** *  **   ** *** **     ** **     *       *    ***       **    ** ** **  * *** *     **
Consensus:
                                           GAaAAATtcGaAAAAtCgGtTTTtGAgCCCcAAAATCgaaATTTTtGCTTCcAACTTTTTTCTgAatgAaCgAaTTCACgCAaATctTTtTGTAAAAnAttAGtCAcnaTnATagTttTGTTcTAAnattTGcTTGTtCTGtCTTTTCaCAAAAcTcGtaTGT

GAaAAATtcGaAAAAtCgGtTTTtGAgCCCcAAAATCgaaATTTTtGCTTCcAACTTTTTTCTgAatgAaCgAaTTCACgCAaATctTTtTGTAAAAnAttAGtCAcnaTnATagTttTGTTcTAAnattTGcTTGTtCTGtCTTTTCaCAAAAcTcGtaTGT
>Cbrig.WS247_Fam_16_19_14  Nr. of seq. 14 Alignment length(with gaps) = 19 Alignment score = 0.971467 
Cbrig.WS247_2:1508981-1509598              AAATTCTGGTCCTTAAAAA
Cbrig.WS247_2:15593710-15594030            AAATTCTGGTCCTTAAAAA
Rev.of:Cbrig.WS247_2:15984192-15984431     AAATTCTGGTCCTTAAAAA
Cbrig.WS247_3:7091168-7091369              AAATTCTGGTCCTTAAAAA
Rev.of:Cbrig.WS247_6:2241488-2241689       AAATTCTGGTCCTTAAAAA
Cbrig.WS247_9:5873557-5873756              AAATTCTGGTCCTTAAAAA
Rev.of:Cbrig.WS247_9:5883194-5883395       AAATTCTGGTCCTTAAAAA
Cbrig.WS247_9:15689279-15689479            AAATTCTGGTCCTTAAAAA
Rev.of:Cbrig.WS247_9:15694272-15694510     AAATTCTGGTCCTTAAAAA
Rev.of:Cbrig.WS247_11:9503893-9504169      AAATTCTGGTCCTTAAAAA
Rev.of:Cbrig.WS247_11:16849950-16850202    AAATTCTGGTCCTTAAAAA
Rev.of:Cbrig.WS247_6:5027188-5027872       AAATTCTGGCCCTTAAAAA
Cbrig.WS247_8:469154-470393                AAATTCTGGTCCTTAGAAA
Cbrig.WS247_11:6187887-6188702             AAATTCTGGTCCTTAGAAA
                                           ********* ***** ***
Consensus:
                                           AAATTCTGGTCCTTAAAAA

AAATTCTGGTCCTTAAAAA
>Cbrig.WS247_Fam_17_29_12  Nr. of seq. 12 Alignment length(with gaps) = 31 Alignment score = 0.643043 
Cbrig.WS247_9:16910498-16911049            TCACCTAGATTTT--G--ATTA-CTAGGCCA
Rev.of:Cbrig.WS247_6:14538632-14540140     TGACCTAGATTTT--GGAATTT-CTAGGCCA
Rev.of:Cbrig.WS247_9:17342428-17342750     TGACCTAGATTTT--GAATTTT-CTAGTCCA
Rev.of:Cbrig.WS247_2:1546796-1547256       TGACCCAGTTTTT-TGGA-TTT-CTAGGTCA
Cbrig.WS247_2:12135318-12136456            TGACCTAGTTTTT-TGAATTTT-CTAGGTCA
Rev.of:Cbrig.WS247_9:17673243-17674229     TGACCTAATTTTT-TGGA-TTT-CTAGGCCA
Cbrig.WS247_2:14358995-14359563            TGACCTAATTTTT-CGGA-TTTCCTAGGCCA
Cbrig.WS247_9:17515849-17516224            TGACCAATTTTTT-TGAA-TTT-CTAAGTCA
Rev.of:Cbrig.WS247_2:9617639-9619020       TGACCTAATTTTT-CG-TTTTT-CTAGGTCA
Rev.of:Cbrig.WS247_9:17830521-17831523     TGACCTAATTTTTACG-ATTTT-CTAGGTCA
Cbrig.WS247_2:14571817-14573273            TGACCTAA--TTTACGAATTTT-CTAGGTCA
Cbrig.WS247_2:13027524-13028029            CGGCCTGATTTTT--GAATTTT-CTAGGTCA
                                              **     ***  *   **  ***   **
Consensus:
                                           TGACCTAatTTTTnGnAtTTTCTAGGtCA

TGACCTAatTTTTnGnAtTTTCTAGGtCA
>Cbrig.WS247_Fam_18_26_12  Nr. of seq. 12 Alignment length(with gaps) = 26 Alignment score = 0.746698 
Cbrig.WS247_2:745732-746388                CCTAGATTTCAATTTTCAGTACACGA
Cbrig.WS247_2:2893745-2894303              CCTAGACTTCAATTTTCAGGTCATGA
Cbrig.WS247_3:11393843-11394636            TCTAGATTTCAATTTTTAGGTCATGA
Cbrig.WS247_8:2759049-2759734              CCTAGATTTCGATTTTTAGGTCATGA
Cbrig.WS247_3:11779410-11779861            CCTAGATTTGAATATTTAGGTCATGA
Cbrig.WS247_9:17093710-17094058            CCTAGATTTCAATCTTTAGGTCATTA
Cbrig.WS247_3:12080798-12081251            CCTAGATTTCAGTTTCTGGGTCATGA
Cbrig.WS247_9:19246202-19246732            CCTAGATTCCAGTTTTTAGGTCATGA
Rev.of:Cbrig.WS247_9:16608434-16609066     CCTAGTTTCCAATTTTTAGGTCACGA
Cbrig.WS247_3:11317790-11318213            CTTAGATTTCTATTTTCGGGTCATGA
Rev.of:Cbrig.WS247_9:13924648-13925333     CCTAGATTTTAATTTTTAGGTCGTGC
Rev.of:Cbrig.WS247_9:15298321-15298578     CCTAGGTTTTTAATTTTAGGTCGTGA
                                             ***  *      *   *  *    
Consensus:
                                           CCTAGATTTcaATTTTtAGGTCATGA

CCTAGATTTcaATTTTtAGGTCATGA
>Cbrig.WS247_Fam_19_14_12  Nr. of seq. 12 Alignment length(with gaps) = 18 Alignment score = 0.641274 
Cbrig.WS247_2:2368800-2369104              TGGA--ATC-TGGAATC-
Rev.of:Cbrig.WS247_6:14150283-14150580     TGGA--ATC-TGGAATC-
Rev.of:Cbrig.WS247_8:1221376-1221764       TGGA--ATC-TGGAATC-
Rev.of:Cbrig.WS247_8:1224128-1224418       TGGA--ATC-TGGAATC-
Rev.of:Cbrig.WS247_9:18633093-18633257     TGGA--ATC-TGGAATC-
Rev.of:Cbrig.WS247_8:1856502-1856687       TGGA--ATA-TGGAATC-
Rev.of:Cbrig.WS247_9:8046055-8046409       TGGA--ATA-TGGAATC-
Cbrig.WS247_11:9569190-9571927             TGAA--ATC-TGGAATT-
Rev.of:Cbrig.WS247_11:16200096-16200365    TGAA--ATC-TGAAATC-
Rev.of:Cbrig.WS247_11:16214394-16214901    TGAA--ATC-TGAAATC-
Rev.of:Cbrig.WS247_2:13637440-13638518     TGAAAAATC-TGAAATC-
Cbrig.WS247_2:3979502-3982188              TGGA--ATCTTAGAATCA
                                           ** *  **  *  ***  
Consensus:
                                           TGgAATCTGgAATC

TGgAATCTGgAATC
>Cbrig.WS247_Fam_20_14_12  Nr. of seq. 12 Alignment length(with gaps) = 17 Alignment score = 0.605912 
Cbrig.WS247_2:3332486-3332646              CA--GGTCCAG---GTC
Cbrig.WS247_9:1813665-1813885              CA--GATCCAG---CTC
Rev.of:Cbrig.WS247_9:14389203-14390569     CA--GCTCCAG---CTC
Rev.of:Cbrig.WS247_9:12356278-12356546     CA--GCTTCAG---CTC
Cbrig.WS247_2:14670165-14670581            CAG-GCTCCAG-G-CTC
Cbrig.WS247_6:1193092-1193543              CA--GCTCCAGAG-CTC
Rev.of:Cbrig.WS247_9:3917173-3917525       CA--GCTCCAGAG-CTC
Cbrig.WS247_9:5675298-5675756              CA--GCTCCAGAG-CTC
Cbrig.WS247_9:6835508-6835854              CA--GCTCCAGAG-CTC
Cbrig.WS247_9:7978872-7979078              CA--GCTCCAGAG-CTC
Cbrig.WS247_9:8101816-8102400              CA--GCTCCAGAG-CTC
Rev.of:Cbrig.WS247_6:1202994-1203242       CG-GGCTCCAG-GACT-
                                           *   * * ***    * 
Consensus:
                                           CAGCTCCAGagCTC

CAGCTCCAGagCTC
>Cbrig.WS247_Fam_21_16_12  Nr. of seq. 12 Alignment length(with gaps) = 16 Alignment score = 0.727273 
Cbrig.WS247_1:107684-109463                GATCTAGGGATCTAAG
Rev.of:Cbrig.WS247_2:15901706-15901932     GATCTAGGGATCTAGG
Cbrig.WS247_8:645319-645497                GATCTAAGGATCGAAG
Cbrig.WS247_2:1946360-1947128              GATCCAGAGATCAAAG
Rev.of:Cbrig.WS247_2:14273447-14273713     GATCCGGGGATCCGGG
Rev.of:Cbrig.WS247_8:1288250-1288532       GATCCAGGGATCCAGG
Cbrig.WS247_8:1557616-1557946              GATCCAGGGATCCAGG
Cbrig.WS247_9:18169219-18169526            GATCCAGGGATCCAGG
Cbrig.WS247_8:1462899-1463158              GATCCAAGGATCCAGG
Rev.of:Cbrig.WS247_2:15517111-15517777     GATTCAGGGATTCAGG
Rev.of:Cbrig.WS247_6:16611629-16611815     GTTCCAGGGTTCCAGG
Cbrig.WS247_9:2315414-2316073              GTTCTAGGGTTCTAGG
                                           * *     * *    *
Consensus:
                                           GATCcAGGGATCcAgG

GATCcAGGGATCcAgG
>Cbrig.WS247_Fam_22_13_11  Nr. of seq. 11 Alignment length(with gaps) = 18 Alignment score = 0.506229 
Cbrig.WS247_9:1871509-1871782              --GGCCCAG-GCCC-A--
Rev.of:Cbrig.WS247_9:7822781-7823463       --GGCCCAG-GCCC-ACA
Rev.of:Cbrig.WS247_9:6294643-6294850       AAGGCCCAG-GCCC-C--
Cbrig.WS247_9:6622746-6623900              CAGGCCCAG-GCCC-C--
Rev.of:Cbrig.WS247_9:7080156-7080403       CAGGCCCAG-GCTC-C--
Rev.of:Cbrig.WS247_6:5622324-5622545       AAGGCCCAG-GCCA-CC-
Rev.of:Cbrig.WS247_6:2596928-2597336       --GGCCCAA-GCCCAAA-
Cbrig.WS247_6:4648729-4649187              --GGCCCAAAGCCC-AA-
Cbrig.WS247_6:4712456-4712697              --GGCCCAAGGCCC-AA-
Cbrig.WS247_9:6555532-6555906              --GGCCCAG-GCCT-TT-
Rev.of:Cbrig.WS247_9:8424221-8424387       --GGCCCAG-GCCC-TT-
                                             ******  **      
Consensus:
                                           GGCCCAgGCCCnn

GGCCCAgGCCCnn
>Cbrig.WS247_Fam_23_81_10  Nr. of seq. 10 Alignment length(with gaps) = 81 Alignment score = 0.965798 
Cbrig.WS247_8:2825814-2828225              TGAGAGGATTGTTGTGAAAATTAATAAAGAGCCTTTTTTGTTG-TTTTGCATCAATTCTCCCCAGAGTTTGAAGGAACCAG
Cbrig.WS247_8:1856834-1858727              TGAGAGGATTGTTGTGAAAATTAATAAAGAGCCTTTTTCGTTGTTTTTGCATTAATTCTCCCCAGAGTTTGAAGGAACCAG
Rev.of:Cbrig.WS247_9:3707592-3710120       TGAGAGGATTGTTGTGAAAATTAATAAAGAGCCTTTTTCGTTGTTTTTGCATTAATTCTCCCCAGAGTTTGAAGGAACCAG
Cbrig.WS247_8:2833543-2835895              TGAGAGGATTGTTGTGAAAATTAATAAAGACCCTTTTTCGTTGTTTTTGCATCAATTCTCCCCAGAGTTTGAAGGAACCAG
Cbrig.WS247_8:2858230-2860259              TGAGAGGATTGTTGTGAAAATTAATAAAGACCCTTTTTCGTTGTTTTTGCATCAATTCTCCCCAGAGTTTGAAGGAACCAG
Rev.of:Cbrig.WS247_8:2885499-2887543       TGAGAGGATTGTTGTGAAAATTAATAAAGACCCTTTTTCGTTGTTTTTGCATCAATTCTCCCCAGAGTTTGAAGGAACCAG
Cbrig.WS247_11:924068-926899               TGAGAGGATTGTTGTGAAAATTAATAAAGACCCTTTTTCGTTGTTTTTGCATCAATTCTCCCCAGAGTTTGAAGGAACCAG
Cbrig.WS247_8:2848413-2850686              TGAGAGGAGTGTTGTGAAAATTAATAAAGACCCTTTTTCGTTGTTTTTGCATCAATTCTCCCCAGAGTTTGAAGGAACCAG
Cbrig.WS247_8:2865120-2867309              TGAGAGGATTGTTGTGAAAATTAATAAAGACCCTTCTTCGTTGTTTTTGCATCAATTCTCCCCAGAGATTGAAGGAACCAG
Rev.of:Cbrig.WS247_8:2935256-2936958       TGAGAGGATTGTTGTGAAAATTAATAAAGACCCTTCTTCGTTGTTTTTGCATCAATTCTCCCCAGAGTTTGAAGGAACCAG
                                           ******** ********************* **** ** **** ******** ************** *************
Consensus:
                                           TGAGAGGATTGTTGTGAAAATTAATAAAGAcCCTTtTTCGTTGTTTTTGCATcAATTCTCCCCAGAGTTTGAAGGAACCAG

TGAGAGGATTGTTGTGAAAATTAATAAAGAcCCTTtTTCGTTGTTTTTGCATcAATTCTCCCCAGAGTTTGAAGGAACCAG
>Cbrig.WS247_Fam_24_21_10  Nr. of seq. 10 Alignment length(with gaps) = 26 Alignment score = 0.428917 
Cbrig.WS247_1:12270446-12271044            AGGC-AAT-TT-TAGG-CTATGTTC-
Cbrig.WS247_8:2212139-2214162              AGGC-ACT-TTCTAGG-CTAT-TTT-
Cbrig.WS247_8:2217259-2217983              AGGC-ACT-TTTCAGG-CTAT-TTC-
Rev.of:Cbrig.WS247_1:13486524-13487706     AAGC-TGT-TT-TAGGCCATT-TTT-
Cbrig.WS247_2:14873624-14874113            AGGC-TGA-TT-TAGGTCAAT-TTT-
Cbrig.WS247_3:2137516-2138133              AAGT-CGATTT-TAGGCC-AT-TTT-
Cbrig.WS247_3:12999756-13000327            CAGC-CGA-TT-TAGGCCTAT-TTT-
Rev.of:Cbrig.WS247_3:2066444-2066883       AAGC-AAA-TC-TAGGCC-AT-TTTC
Rev.of:Cbrig.WS247_6:15522594-15523142     -AGCCAAA-TT-TGGGCC-AT-TTTC
Rev.of:Cbrig.WS247_6:15575616-15576813     -AGCCAAA-TT-TGGACC-AT-TTTC
                                             *      *    *  *  * **  
Consensus:
                                           aaGCanaTTTaGGcCnATTTt

aaGCanaTTTaGGcCnATTTt
>Cbrig.WS247_Fam_25_13_9  Nr. of seq. 9 Alignment length(with gaps) = 13 Alignment score = 0.692308 
Cbrig.WS247_9:2373336-2375250              --CACGGACGGAC
Rev.of:Cbrig.WS247_1:3672162-3672672       CTGACGGACGGAC
Rev.of:Cbrig.WS247_2:12434493-12434776     CTGACGGACGAAC
Rev.of:Cbrig.WS247_3:10188282-10193023     CTCACGGACGGAC
Cbrig.WS247_2:6621647-6622490              CTCACGGACTAAC
Rev.of:Cbrig.WS247_1:3435099-3435602       -AGACGGACAGAC
Cbrig.WS247_1:11385664-11386011            CAGACGGTCGAAC
Cbrig.WS247_3:10193120-10193442            CTGACGGTCGAAC
Rev.of:Cbrig.WS247_3:9489365-9491132       CTGACGGTCAGAC
                                              **** *  **
Consensus:
                                           ctgACGGaCggAC

ctgACGGaCggAC
>Cbrig.WS247_Fam_26_182_7  Nr. of seq. 7 Alignment length(with gaps) = 184 Alignment score = 0.914941 
Cbrig.WS247_8:2170104-2180121              CATGTCATAATTGTGCTAGAAAGATGCTTTTTAACCACCATGTTGAAAGATTCACTGAAGAGCGATGTCTAGAATTGTCCTCATTTTGAGCGTTTTTTAGGTCAAAATTACCGATTTTCTGTGAA--TTTTTTCAAGTATTCAACGGAAAAATAGCCGTGTCACTCTATTTTAACCAGATTAAG
Cbrig.WS247_8:2751808-2754727              CATGTCATAATTGTGCTAGAAAGATGCTTTTTAACCACCATTTTGAAAGATTCACTGAAGAGCGATGTCTAGAATAGTCCTCATTTTGAGCGTTTTTTAGGTCAAAATTACCGATTTTCTGTGAA--TTTTTTCAAGTATTCAACGGAAAAATAGCCGTGTCACTCTATTTTAACCAGATTAAA
Cbrig.WS247_8:2585912-2590289              CATGTCATAATTGTGCTAGAAAGATGCTTTTTAACCACCATGTTGAAAGATTCACTGAAGAGCGATGTCTAGAATTGTCCTCATTTTGAGCGTTTTTTAGGTCAAAATTACCGATTTTCTGTGAA--TTTTTTCAAGTATTCAACGGAAAGATGGCCGTGTCACTATATTATAACCAGATTAAG
Cbrig.WS247_11:6201110-6203122             CATGTCATAATTGTGCTAGAAAGATGCTTTTTAACCACCATGTTGAAAGATTCACTGAAGTGCGATGTCTAGAATAGTCCTCATTTTGAGCGTTTTTTAGGTCAAAATTACCGATTTTCTGTGAA--TTTTTTCAGGTATTCAACGGAAAGATGGCCGTGTCACTCTATTTTAACCAGATTAAA
Rev.of:Cbrig.WS247_8:2533049-2538153       CATGTCATAATTGTGCTAGAAAGATGCTTTTTCACCACCATGTTGAAAGATTCACTGAAGAGCGATGTCTAGAATAGTCCTCATTTTGAGCGTTTTTTAGGTCAAAATTACCGATTTTCTGTGAA--TTTTTTCAGGTATTCAACGGAAAAATGGCCGTGTCACTATATTTTAAACAGATTAAG
Rev.of:Cbrig.WS247_11:6239151-6242435      CATGTCATAATTGTGCTAGAAAGATGCTTTTTAACCACCATGTTGAAAGATTCACTGAAGTGCGATGTCTAGAATAGTCCTCATTTTGAGCGTTTTTTAGGTTAAAATTACCGATTTTCTGTGAA--TTTTTTCAAGTATTCAACGGAAAGATGGCCGTGTCACTATATTATGAACAGATTAAG
Rev.of:Cbrig.WS247_11:9546152-9549075      CATGTCATCATTGTGCTAGGAAAATGCTTTTTAACCACCATGTAGAAAGATCCACTGAAGTGCGATGTCTAGAATATTCCTCATTTTGAGCGTTTTTTAGTTCAAAATTGCCGATTTT--GTAAACATTTTTTCAAGTATTGAACGGAAAGATGGCCTTGTCACTATATTTTAAACATATTAAG
                                           ******** ********** ** ********* ******** * ******* ******** **************  *********************** * ****** ********  ** **  ******** ***** ******** ** *** ******* **** * * ** ***** 
Consensus:
                                           CATGTCATAATTGTGCTAGAAAGATGCTTTTTAACCACCATGTTGAAAGATTCACTGAAGaGCGATGTCTAGAATaGTCCTCATTTTGAGCGTTTTTTAGGTCAAAATTACCGATTTTCTGTGAATTTTTTCAaGTATTCAACGGAAAgATgGCCGTGTCACTaTATTtTAAcCAGATTAAg

CATGTCATAATTGTGCTAGAAAGATGCTTTTTAACCACCATGTTGAAAGATTCACTGAAGaGCGATGTCTAGAATaGTCCTCATTTTGAGCGTTTTTTAGGTCAAAATTACCGATTTTCTGTGAATTTTTTCAaGTATTCAACGGAAAgATgGCCGTGTCACTaTATTtTAAcCAGATTAAg
>Cbrig.WS247_Fam_27_16_7  Nr. of seq. 7 Alignment length(with gaps) = 16 Alignment score = 0.781746 
Cbrig.WS247_1:264159-266766                TAGTTGCGAACCGGCA
Cbrig.WS247_2:1515636-1521665              CAGTTGCGAAATGTCA
Rev.of:Cbrig.WS247_3:12619910-12623595     TAGTTGCGAAATGTCA
Cbrig.WS247_6:1280699-1282549              CAGTTGCGAAATTTCA
Cbrig.WS247_6:1084830-1085995              TATTTGCGAAATGTCA
Cbrig.WS247_6:1102537-1103012              TAGTTGCGTAATGTCA
Cbrig.WS247_2:1549573-1554794              AAATTGCGAAATGTCA
                                            * ***** *    **
Consensus:
                                           tAgTTGCGAAATGTCA

tAgTTGCGAAATGTCA
>Cbrig.WS247_Fam_28_15_7  Nr. of seq. 7 Alignment length(with gaps) = 15 Alignment score = 0.932275 
Cbrig.WS247_2:14897390-14897698            AAGATTTTCTTTAAG
Rev.of:Cbrig.WS247_8:2909227-2911177       AAGATTTTCTTTAAG
Rev.of:Cbrig.WS247_8:2516438-2516967       AAGATTTTCTTTAGG
Rev.of:Cbrig.WS247_8:2516446-2522121       AAGATTTTCTTTAGG
Cbrig.WS247_11:16183018-16185938           AAGATTTTCTTTAGG
Rev.of:Cbrig.WS247_11:16243795-16246097    AAGATTTTCTTTAGG
Cbrig.WS247_8:2784981-2787709              AAAATTTTCTTTAGG
                                           ** ********** *
Consensus:
                                           AAGATTTTCTTTAgG

AAGATTTTCTTTAgG
>Cbrig.WS247_Fam_29_30_6  Nr. of seq. 6 Alignment length(with gaps) = 30 Alignment score = 0.715556 
Cbrig.WS247_8:2911492-2913243              GGTGATAGTTAAAGATGGAGTTGGTTCAGA
Cbrig.WS247_11:707877-711005               GGTGATAGTTGAAGATGGATGAGGTTCAGA
Cbrig.WS247_11:1418568-1422181             GGTGTTAGTTGAAGTTGGAGTAGGTTCAGA
Rev.of:Cbrig.WS247_11:686383-689862        GGTGATAGTTGAAACTGGAGAAGCATCAGA
Cbrig.WS247_11:684778-686227               GGTGAAAGTTGAAGCTGTGGTAGGTACAGA
Cbrig.WS247_11:1050257-1050902             GGTGGTAGTTGCATCTGTAGTAGGTTCGGA
                                           ****  ****  *  **     *   * **
Consensus:
                                           GGTGaTAGTTGAAgcTGgAGtAGGTTCAGA

GGTGaTAGTTGAAgcTGgAGtAGGTTCAGA
>Cbrig.WS247_Fam_30_19_6  Nr. of seq. 6 Alignment length(with gaps) = 19 Alignment score = 0.700585 
Cbrig.WS247_1:12480919-12482177            TGACGCATTTTCAGAGTCT
Rev.of:Cbrig.WS247_1:12482605-12484509     TGAAGCATTTTTAGAGCAT
Rev.of:Cbrig.WS247_9:18160248-18161689     TGACGCATTTCTAGTGCAT
Cbrig.WS247_2:14797733-14798505            TGACGCATCTTCGGTGCTT
Rev.of:Cbrig.WS247_9:17337819-17339531     TGGCGCATTTTTGGTGCCT
Cbrig.WS247_9:19460776-19462531            TGGCGCATTTTCAGTGCCT
                                           **  **** *   * *  *
Consensus:
                                           TGaCGCATTTTcaGtGCcT

TGaCGCATTTTcaGtGCcT
>Cbrig.WS247_Fam_31_16_5  Nr. of seq. 5 Alignment length(with gaps) = 16 Alignment score = 0.783333 
Cbrig.WS247_6:16697230-16697577            AAGCCCACAAGCCCAC
Rev.of:Cbrig.WS247_9:2142201-2142563       AAGCCCGGAAGCCCGG
Rev.of:Cbrig.WS247_9:5089657-5089852       AAGCCCGGAAGCCCGG
Rev.of:Cbrig.WS247_9:5092791-5094735       AAGCCCGGAAGCCCAG
Cbrig.WS247_9:6751188-6751582              AAGACCGGAAGACCGG
                                           *** **  *** **  
Consensus:
                                           AAGcCCggAAGcCCgg

AAGcCCggAAGcCCgg
>Cbrig.WS247_Fam_32_14_5  Nr. of seq. 5 Alignment length(with gaps) = 15 Alignment score = 0.740000 
Cbrig.WS247_2:10801689-10802124            ACTTC-CGACTTCCG
Rev.of:Cbrig.WS247_8:2052588-2053023       ACTTC-CGACTTCCG
Cbrig.WS247_9:1946595-1947047              ACTTC-CGACTTCCG
Cbrig.WS247_6:13395506-13396263            -CTTCTTGACTTCAG
Cbrig.WS247_6:13408280-13409037            -CTTCTTGACTTCAG
                                            ****  ****** *
Consensus:
                                           aCTTCcGACTTCcG

aCTTCcGACTTCcG
>Cbrig.WS247_Fam_33_11_5  Nr. of seq. 5 Alignment length(with gaps) = 12 Alignment score = 0.705556 
Cbrig.WS247_9:18895503-18895775            CTATTT-TAGG-
Rev.of:Cbrig.WS247_8:263522-264529         CTATTTCTAGG-
Cbrig.WS247_1:849718-851457                CTAATT-TAAGC
Rev.of:Cbrig.WS247_3:2691594-2692397       CTATTT-TAAGC
Rev.of:Cbrig.WS247_6:14181024-14183075     CTATTT-TAAGC
                                           *** ** ** * 
Consensus:
                                           CTAtTTTAaGc

CTAtTTTAaGc
>Cbrig.WS247_Fam_34_11_5  Nr. of seq. 5 Alignment length(with gaps) = 12 Alignment score = 0.800000 
Cbrig.WS247_1:7058528-7059292              TTACCGGTAAT-
Cbrig.WS247_6:3973387-3974791              TTACCGGTAAT-
Cbrig.WS247_9:14123033-14123865            TTACCGGTAAT-
Cbrig.WS247_11:3336733-3337284             TTACCGGTAAT-
Rev.of:Cbrig.WS247_1:11742005-11742525     CTACC-GTAATC
                                            **** ***** 
Consensus:
                                           tTACCgGTAAT

tTACCgGTAAT
>Cbrig.WS247_Fam_35_146_4  Nr. of seq. 4 Alignment length(with gaps) = 146 Alignment score = 0.969559 
Cbrig.WS247_8:2632989-2637059              TCATATTTCCACCCGTAAGGTTTGGATGCAAACTTCGTTGTTTTTTCTCCGGTATCGGGTTGGAAAAACTATGAGGGGTCTCAATCCTGTGTATAGACTACGAACCTTTGCTGTCGGCGTCTCAGTTGTATTGATCCGGCAGTACT
Rev.of:Cbrig.WS247_11:4733438-4736447      TCATATTTCCACCCGTAAGGTTTGGATGCAAACTTCGTTGTTTTTTCTCCGGTATCGGGTTGGAAAAACTATGAGGGGTCTCAATCTTGTGTACAGACTACGAACCTTTGCTGTCGGCGTCTCAGTTGTATTGATCCGGCAGTACT
Rev.of:Cbrig.WS247_11:4738997-4741342      TCATATTTCCACCCGTAAGGTTTGGATGCAAACTTCGTTGTTTTTTCTCCGGTATCGGGTTGGAAAAACTATGAGGGGTCTCAATCCTGTGTATAGACTACGAACCTTTGCTGTCGGCGTCTTAGTTGTATTGATCCGGCCGTACT
Cbrig.WS247_8:2874275-2876328              TCATATTTCCACCCGTAAGGTTTGGATGCAAATTTCGTTGTTTTTTCTCCGGTATCGGGTTGGAAAAACTATGAGGGGTCTCAATCCTGTGTACAGACTATGAACCTTTGCTGTCGGCGTCTCAGTTGTATTGATCCGGCCGTACT
                                           ******************************** ***************************************************** ****** ****** ********************* ***************** *****
Consensus:
                                           TCATATTTCCACCCGTAAGGTTTGGATGCAAAcTTCGTTGTTTTTTCTCCGGTATCGGGTTGGAAAAACTATGAGGGGTCTCAATCcTGTGTAcAGACTAcGAACCTTTGCTGTCGGCGTCTcAGTTGTATTGATCCGGCaGTACT

TCATATTTCCACCCGTAAGGTTTGGATGCAAAcTTCGTTGTTTTTTCTCCGGTATCGGGTTGGAAAAACTATGAGGGGTCTCAATCcTGTGTAcAGACTAcGAACCTTTGCTGTCGGCGTCTcAGTTGTATTGATCCGGCaGTACT
>Cbrig.WS247_Fam_36_60_4  Nr. of seq. 4 Alignment length(with gaps) = 60 Alignment score = 0.922222 
Cbrig.WS247_8:1092024-1094316              CGACATCTTCAGCTGAGACCTCGACAATCGCCACCTCGACCGCTGAGACTAGTACAGTTC
Cbrig.WS247_8:2558278-2562866              CGACATCTTCAGCTGAGACCTCGACAATTGCCACCTCGACCGCTGAGACTACTACAGTTC
Cbrig.WS247_8:2103266-2112904              CAACATCATCAGCTGAGACCTCGACAATCGCCACCTCGACCGCTGAGACTACCACAGTTC
Cbrig.WS247_11:3045691-3057853             CAACATCATCAGCTGAGACCTCGACAATTGCCACCTCGACCGCTGAGACGACTACAGTTC
                                           * ***** ******************** ******************** *  *******
Consensus:
                                           CaACATCaTCAGCTGAGACCTCGACAATcGCCACCTCGACCGCTGAGACtActACAGTTC

CaACATCaTCAGCTGAGACCTCGACAATcGCCACCTCGACCGCTGAGACtActACAGTTC
>Cbrig.WS247_Fam_37_46_4  Nr. of seq. 4 Alignment length(with gaps) = 47 Alignment score = 0.686761 
Cbrig.WS247_1:1303883-1304959              TTTCTAGGCCAT-TTCAACATGATGGCCTAACTTTCTCAACTTGAAT
Cbrig.WS247_11:8553906-8557555             TTTCTAGGTCATTTTGAA-GTTTTGGCCTAACTTTTGCAAATTTGTT
Cbrig.WS247_11:19003389-19005388           TTTCTGGGTCATTTTGAA-GTGGTGGCCTAACTTTTGCGAATTTGGT
Rev.of:Cbrig.WS247_11:20450763-20452078    TTTCTAGGTCATCTTGAA-GTGGTGTCCTAATTTTTACAAGTTTGGT
                                           ***** ** *** ** **  *  ** ***** ***  * * **   *
Consensus:
                                           TTTCTaGGtCATtTTgAAgTggTGgCCTAAcTTTtgCaAaTTtggT

TTTCTaGGtCATtTTgAAgTggTGgCCTAAcTTTtgCaAaTTtggT
>Cbrig.WS247_Fam_38_27_4  Nr. of seq. 4 Alignment length(with gaps) = 30 Alignment score = 0.749074 
Cbrig.WS247_2:1699024-1699459              ATAGATA-CCATAGATA-CCATAGATACC-
Rev.of:Cbrig.WS247_6:16997461-16997778     ATAGATA-CCATAGATA-CCATAGATACC-
Rev.of:Cbrig.WS247_2:2819305-2822870       ATAGGTA-CCATAGATA-CCATAGATACC-
Rev.of:Cbrig.WS247_2:15331971-15332863     ATAG-TACCCATAG-TACCCATAG-TACCC
                                           **** ** ****** ** ****** **** 
Consensus:
                                           ATAGaTACCATAGaTACCATAGaTACC

ATAGaTACCATAGaTACCATAGaTACC
>Cbrig.WS247_Fam_39_19_4  Nr. of seq. 4 Alignment length(with gaps) = 23 Alignment score = 0.681159 
Cbrig.WS247_1:15247109-15247364            TAAGCCTAAGCCTGAG-GGT---
Rev.of:Cbrig.WS247_8:2124598-2124856       TAAGCCTAAGCCTAAG-GGT---
Rev.of:Cbrig.WS247_8:2503908-2504469       -AAGCCTAAGCCTAAGCGGG---
Cbrig.WS247_11:7211877-7214070             TAAGCCTAAGCCTAAG--GTAGC
                                            ************ **  *    
Consensus:
                                           tAAGCCTAAGCCTaAGgGt

tAAGCCTAAGCCTaAGgGt
>Cbrig.WS247_Fam_40_22_4  Nr. of seq. 4 Alignment length(with gaps) = 22 Alignment score = 0.654040 
Cbrig.WS247_1:13395114-13396322            AAATTTAGCTGAAAATC-TGAA
Cbrig.WS247_3:11961090-11963052            -AAATCACCTGAAAATCATGAA
Cbrig.WS247_9:18073608-18074066            -AATTTATCCGAAAATCATGAA
Cbrig.WS247_6:3001535-3002743              AAAATGAGCCGAAAATGAT-AA
                                            ** * * * ******  * **
Consensus:
                                           aAAaTtAgCcGAAAATcaTgAA

aAAaTtAgCcGAAAATcaTgAA
>Cbrig.WS247_Fam_41_21_4  Nr. of seq. 4 Alignment length(with gaps) = 21 Alignment score = 0.735450 
Cbrig.WS247_1:1898797-1899151              ATTTTTGACCCAAAATTAGTC
Cbrig.WS247_1:2105204-2105558              ATTTTTGACCCAAAATTAGTC
Cbrig.WS247_2:15477641-15479194            ATTTTTGACTGAAAATGACTC
Cbrig.WS247_8:648584-648841                ATTTTCAACCAAAAATCGGTC
                                           *****  **  *****   **
Consensus:
                                           ATTTTtgACccAAAATtagTC

ATTTTtgACccAAAATtagTC
>Cbrig.WS247_Fam_42_21_4  Nr. of seq. 4 Alignment length(with gaps) = 21 Alignment score = 0.904762 
Cbrig.WS247_1:6809436-6810328              ATTTACCGTAATTCCATTTTG
Rev.of:Cbrig.WS247_1:7871826-7873011       ATTTACCGTAATTCCATTTTG
Rev.of:Cbrig.WS247_8:2461896-2467985       ATTTACCGTAATTCCATTTTG
Cbrig.WS247_11:7523549-7524000             ATTTACCATAATTTTATTTTG
                                           ******* *****  ******
Consensus:
                                           ATTTACCgTAATTccATTTTG

ATTTACCgTAATTccATTTTG
>Cbrig.WS247_Fam_43_21_4  Nr. of seq. 4 Alignment length(with gaps) = 21 Alignment score = 0.820106 
Cbrig.WS247_3:8334359-8335833              TAAGCCTATGCCATAACTAGC
Rev.of:Cbrig.WS247_3:8335997-8336700       TAAGCCTATGCCATAAATAGC
Rev.of:Cbrig.WS247_8:638217-645029         TAAGCCTATGCCACAAAAAGC
Rev.of:Cbrig.WS247_8:2823232-2825687       TAAGCTTATGCCACAAAAAGA
                                           ***** ******* **  ** 
Consensus:
                                           TAAGCcTATGCCAcAAaaAGc

TAAGCcTATGCCAcAAaaAGc
>Cbrig.WS247_Fam_44_16_4  Nr. of seq. 4 Alignment length(with gaps) = 18 Alignment score = 0.660494 
Cbrig.WS247_6:12956383-12956696            GA-TCTAA-GATCCTAAG
Cbrig.WS247_9:2314411-2314597              GA-TCCTA-GATCCTATG
Cbrig.WS247_9:2354772-2355032              GA-TCCAA-GATCCTATG
Rev.of:Cbrig.WS247_8:628559-628821         GATTCTAAGGATCCCAAG
                                           ** **  * ***** * *
Consensus:
                                           GATCcaAGATCCtAaG

GATCcaAGATCCtAaG
>Cbrig.WS247_Fam_45_16_4  Nr. of seq. 4 Alignment length(with gaps) = 16 Alignment score = 0.743056 
Cbrig.WS247_6:2174458-2175068              CTGGG-AGCTGAATCT
Rev.of:Cbrig.WS247_2:1701267-1701805       CTGGGTTTCTGAATCT
Rev.of:Cbrig.WS247_2:1706564-1707102       CTGGGTTTCTGAATCT
Rev.of:Cbrig.WS247_9:17938174-17938472     CTGGGTCTCTGTGTCT
                                           *****   ***  ***
Consensus:
                                           CTGGGtttCTGaaTCT

CTGGGtttCTGaaTCT
>Cbrig.WS247_Fam_46_254_3  Nr. of seq. 3 Alignment length(with gaps) = 255 Alignment score = 0.939869 
Cbrig.WS247_3:75090-77070                  TTTTTTTGATTTTTTGTCATAGAAACGTTCTACATTCAATTTCAAGTTACGTCCCAAAATTTCAGGCCCAAATCTCTTATTTGAACAAAGTTATTAAGGATTGTTCTAAGCATGTACTTAAGCCAAAATTCGGTTTCAGGCTTTTGTCCATAACTTCGTATCGAGAAGAGATCTCGATCTGATATTCGAATTCGGTACCTAAATTTGAATGTAAAACGTTTTCATAACAAAAAATCTCAAAAAATTGACAAACA-
Cbrig.WS247_3:118625-120602                TTTTTTTGATTTTTTGTCATAGAAACGTTCTACATTCAATTTCAAGTTACGTCCCAAAATTTCAGGCCCAAATCTCTTATTTGAACAAAGTTATTAAGGATTGTTCTAAGCATGTACTTAAGCCAAAATTCGGTTTCAGGCTTTTGTCCATAACTTCGTATCGAGAAGAGATCTCGATCTGATATTCGAATTCGGTACCTAAATTTGAATGTAAAACGTTTTCATAACAAAAAATCTCAAAAAATTGACAAACA-
Cbrig.WS247_8:2718955-2722019              TTTTTTTGATTTTTTGTCTTAGAAACGTTGTACATTCAATTTCAAGTTACGTCCCAAAATTTCAGGCCCAAATCTCTTATTTGAACAAAGTTATTAAGGATTTTTCTAAGCCTATACTTAAGCCAAAATTCGGTTTTAGGCTTTCGTCCATAACTTCGTATCGAGAAGAGATCTCGATCTGATATCTGAAACAGGTACCTGAAATTGAATGTCAAACGTTTTCTTAACAAAAAATCTCAAAAAATTGACAAACAT
                                           ****************** ********** ************************************************************************ ******** * ********************** ******* ****************************************  ***   ******* ** ******** ********** ****************************** 
Consensus:
                                           TTTTTTTGATTTTTTGTCaTAGAAACGTTcTACATTCAATTTCAAGTTACGTCCCAAAATTTCAGGCCCAAATCTCTTATTTGAACAAAGTTATTAAGGATTgTTCTAAGCaTgTACTTAAGCCAAAATTCGGTTTcAGGCTTTtGTCCATAACTTCGTATCGAGAAGAGATCTCGATCTGATATtcGAAttcGGTACCTaAAtTTGAATGTaAAACGTTTTCaTAACAAAAAATCTCAAAAAATTGACAAACA

TTTTTTTGATTTTTTGTCaTAGAAACGTTcTACATTCAATTTCAAGTTACGTCCCAAAATTTCAGGCCCAAATCTCTTATTTGAACAAAGTTATTAAGGATTgTTCTAAGCaTgTACTTAAGCCAAAATTCGGTTTcAGGCTTTtGTCCATAACTTCGTATCGAGAAGAGATCTCGATCTGATATtcGAAttcGGTACCTaAAtTTGAATGTaAAACGTTTTCaTAACAAAAAATCTCAAAAAATTGACAAACA
>Cbrig.WS247_Fam_47_167_3  Nr. of seq. 3 Alignment length(with gaps) = 167 Alignment score = 0.946773 
Cbrig.WS247_8:2344365-2351332              TGACAGATTTTTGATAGCTCCCACAGAAACCGAGATGTATGGAACAGACGGCCGTCTTCCGTCACACAGAGAAACTTTGAGCTGAATTTGAGGGGTTCTTATGCGAGTTAGCAAAAATACGTCAACTGAAGAAATGTTAACAACACTTGTGCTAAGATTTTATTAGT
Rev.of:Cbrig.WS247_11:10860554-10864259    TGACAGATTTTTGATAGCCCTTACAGTAACCGAGATATATGGAACAGACGGCCGTCTTCCGTCACACAGAGAAACTTTGAGCTGAATTTGAGGGGTTCTTATGCGAGTTAGCAAAAATACGTCAACTGAACAAATGTTAACAACACTTGTGCTAAGATTTTATTAGT
Rev.of:Cbrig.WS247_11:12939394-12943254    TGACAGATTTTTGAAAGCCCTTACAGAAACCGAGATATATGGAACAGACGGCCGTCTTCCGTCACACAGAGAAACTTTGAGCTGAATTTGAGAGGTTCTCATGCGAGTTAGCAAAAATACGTCAACTGAAGAAATGTTAACAACACTTGTGCTAAGATTTTATCAGT
                                           ************** *** *  **** ********* ******************************************************* ****** ****************************** ******************************** ***
Consensus:
                                           TGACAGATTTTTGAtAGCcCttACAGaAACCGAGATaTATGGAACAGACGGCCGTCTTCCGTCACACAGAGAAACTTTGAGCTGAATTTGAGgGGTTCTtATGCGAGTTAGCAAAAATACGTCAACTGAAgAAATGTTAACAACACTTGTGCTAAGATTTTATtAGT

TGACAGATTTTTGAtAGCcCttACAGaAACCGAGATaTATGGAACAGACGGCCGTCTTCCGTCACACAGAGAAACTTTGAGCTGAATTTGAGgGGTTCTtATGCGAGTTAGCAAAAATACGTCAACTGAAgAAATGTTAACAACACTTGTGCTAAGATTTTATtAGT
>Cbrig.WS247_Fam_48_154_3  Nr. of seq. 3 Alignment length(with gaps) = 154 Alignment score = 0.919192 
Cbrig.WS247_8:2308627-2313172              AAAATGTTTGAAGTCAGTAGGGGAGCATTTTATTAGTTGACAAAACATTTTTATCTTTCACAGGAACGGAGATAATTGAACTTGAAAAAACCGAAATATTCAAGTTCATTTATTCCCTATTCTGGTGAAAGTTATCAATAAATAGTCAACAAGT
Rev.of:Cbrig.WS247_11:7567531-7570104      AAAATGTTTGAAATCAGTAGGGGAGCATTTTATCAGTTGACAAAACATTTTTATCTTTCACAGGAACGGAGATAATTGTACTTGAAAAAAACGAAATATTCAAGTTAATTTATTCTCTATTCTGGTGAAAGTTATCAATAAATAGTCAACAAGT
Rev.of:Cbrig.WS247_8:2522264-2527512       AAAATAGTTGAAGTCAGTAGGGGAGCATTTTATTAGTTAACAAAACATTTTTGTTTCTCACAGGAACGGAGATAACTGAACTTGAAAAAACCGAAATATTCAAGTTCATTTATTCCCTATTCTGGTGAAAGTTATCAATAAATAGTCAAAAAGT
                                           *****  ***** ******************** **** ************* * * ****************** ** *********** *************** ******** ********************************* ****
Consensus:
                                           AAAATgtTTGAAgTCAGTAGGGGAGCATTTTATtAGTTgACAAAACATTTTTaTcTtTCACAGGAACGGAGATAAtTGaACTTGAAAAAAcCGAAATATTCAAGTTcATTTATTCcCTATTCTGGTGAAAGTTATCAATAAATAGTCAAcAAGT

AAAATgtTTGAAgTCAGTAGGGGAGCATTTTATtAGTTgACAAAACATTTTTaTcTtTCACAGGAACGGAGATAAtTGaACTTGAAAAAAcCGAAATATTCAAGTTcATTTATTCcCTATTCTGGTGAAAGTTATCAATAAATAGTCAAcAAGT
>Cbrig.WS247_Fam_49_139_3  Nr. of seq. 3 Alignment length(with gaps) = 139 Alignment score = 0.968026 
Cbrig.WS247_8:2770365-2773460              ATTTCTCAATTTCGAACTGATTTTCTATAAAACAGCCCAATTTTTCTGTTCCAAACTTATCCGAAATCCAAATTTCCTGTATATCGTAGCTGATGAGCGGAAATTTGGGCAGAATTGAAAATTAGAAAACTGTGTTGTG
Cbrig.WS247_11:6694437-6697595             ATTTCTCAATTTCGAACTGATTTTCTATAAAACAGCCCAATTTTTCTGTTCCAAACTTATCCGAAATCCAAATTTCCTGTATATCGTAGCTGATGAGCGGAAATTTGGGCAGAATTAAAAATTAGAAAACTGTGTTGTG
Cbrig.WS247_11:7201627-7205404             ATTTCTCAATTTCGAACTGATTTTCTATAAAACCGCCCAATTTTTCTGTTCCAAACTTATCCGAAATTCAAATTTCCTGTATATCCTAACTGATGAGCGGAAATTTGGGCAGAATTGAAAATTAGAAAACTGTGTTGTG
                                           ********************************* ********************************* ***************** ** *************************** **********************
Consensus:
                                           ATTTCTCAATTTCGAACTGATTTTCTATAAAACaGCCCAATTTTTCTGTTCCAAACTTATCCGAAATcCAAATTTCCTGTATATCgTAgCTGATGAGCGGAAATTTGGGCAGAATTgAAAATTAGAAAACTGTGTTGTG

ATTTCTCAATTTCGAACTGATTTTCTATAAAACaGCCCAATTTTTCTGTTCCAAACTTATCCGAAATcCAAATTTCCTGTATATCgTAgCTGATGAGCGGAAATTTGGGCAGAATTgAAAATTAGAAAACTGTGTTGTG
>Cbrig.WS247_Fam_50_111_3  Nr. of seq. 3 Alignment length(with gaps) = 111 Alignment score = 0.855856 
Cbrig.WS247_8:804433-812686                GAAGACTCGCCGACGTAATTCCCAAGCTTCCCCGTTCAAAGATTATCCATTTTGGTCAGAAATTGGCTCAGAAATCGGCTGGAGCAATGTTTCATCTGGGTGTAACAGAAG
Cbrig.WS247_11:13716813-13720144           GAAAACTCGCCAACATAGTTTTGGAACTTGCACGTTCCAATATTTGCCATTTTGGTCAGAAATTGGCTCAGAAATCGGCTGGAGCAATGTGTCAACTGGGTGTAACAGAAG
Cbrig.WS247_11:13732376-13735493           GAAGACTCGCCAACATAGTTTTGGAACTTGCACGTTCCAATATTTGCCATTTTGGTCAGAAATTGGCTCAGAAATCGGCTGGAGCAATGTGTCAACTGGGTATAACAGAAG
                                           *** ******* ** ** **    * *** * ***** ** ***  ******************************************** *** ****** *********
Consensus:
                                           GAAgACTCGCCaACaTAgTTttggAaCTTgCaCGTTCcAAtATTtgCCATTTTGGTCAGAAATTGGCTCAGAAATCGGCTGGAGCAATGTgTCAaCTGGGTgTAACAGAAG

GAAgACTCGCCaACaTAgTTttggAaCTTgCaCGTTCcAAtATTtgCCATTTTGGTCAGAAATTGGCTCAGAAATCGGCTGGAGCAATGTgTCAaCTGGGTgTAACAGAAG
>Cbrig.WS247_Fam_51_111_3  Nr. of seq. 3 Alignment length(with gaps) = 111 Alignment score = 0.975976 
Cbrig.WS247_8:1497545-1501729              AAATGGAAAAGAAGACTTGCTGAAAGGACCATTGAGCTTTTCGGCCCAAAAATTGTCCGATTTTCCTCAAAATTAAACGTTAAGATTACGGCAGCAGTGTGTCAATGGAGA
Rev.of:Cbrig.WS247_11:16109363-16116778    AAATGGAAAAGAAGACTTGCTGAAAGGACCATTGAGCTTTTAGGCCCAAAAATTGTCCGATTTTCCTCAAAATTAAACTTTAAGATTACGGCAGCAGTGTGTCAATGGAGA
Rev.of:Cbrig.WS247_11:16127489-16129917    AAATGGAAAAGAAGACTTGCTGAAAGGACCATTGATCTTTTAGGCCCAAAAATTGTCCGATTTTCCTCAAAATTAAACTTTAAGATTACGGCAGCAGTGTGTCAATGGAGA
                                           *********************************** ***** ************************************ ********************************
Consensus:
                                           AAATGGAAAAGAAGACTTGCTGAAAGGACCATTGAgCTTTTaGGCCCAAAAATTGTCCGATTTTCCTCAAAATTAAACtTTAAGATTACGGCAGCAGTGTGTCAATGGAGA

AAATGGAAAAGAAGACTTGCTGAAAGGACCATTGAgCTTTTaGGCCCAAAAATTGTCCGATTTTCCTCAAAATTAAACtTTAAGATTACGGCAGCAGTGTGTCAATGGAGA
>Cbrig.WS247_Fam_52_58_3  Nr. of seq. 3 Alignment length(with gaps) = 59 Alignment score = 0.905838 
Cbrig.WS247_8:713871-722479                AAAATTAAAAAATCGCATTCCAATTTTCAAATTTCTGAATTTCTCTACCAAAAATCAT-
Rev.of:Cbrig.WS247_8:2572287-2576703       AAAATTTAAAAATCGCATTCCAATTTTCAAATTTCTGAATTTCTCTTCTAAAAATCAT-
Cbrig.WS247_8:165277-169141                AAAATAAAAAAATCGCATTCCAATTTTCAAATTTCTGAATTTCCCTTCTAAAAATCATA
                                           *****  ************************************ ** * ********* 
Consensus:
                                           AAAATtaAAAAATCGCATTCCAATTTTCAAATTTCTGAATTTCtCTtCtAAAAATCAT

AAAATtaAAAAATCGCATTCCAATTTTCAAATTTCTGAATTTCtCTtCtAAAAATCAT
>Cbrig.WS247_Fam_53_47_3  Nr. of seq. 3 Alignment length(with gaps) = 50 Alignment score = 0.593333 
Cbrig.WS247_6:11002226-11004261            TTACTGTAGTTTTCGGATTCA--TTTTCAAAAATTGA-AAA-AAAGAGGG
Cbrig.WS247_2:5417472-5418545              CTACTGTAGTTTTAGGATACAC-TCTTC-AAAGTTGA-AAATAGTGAGGA
Cbrig.WS247_6:17418034-17421814            TTACTGTAGTTTTTAGATTCCTTTTTTC--GATTTGAGAAATA-TGAGGA
                                            ************  *** *   * ***   * **** *** *  **** 
Consensus:
                                           tTACTGTAGTTTTngGATtCanTtTTCaaAnTTGAAAAtAntGAGGa

tTACTGTAGTTTTngGATtCanTtTTCaaAnTTGAAAAtAntGAGGa
>Cbrig.WS247_Fam_54_42_3  Nr. of seq. 3 Alignment length(with gaps) = 42 Alignment score = 0.957672 
Cbrig.WS247_8:1077279-1078634              GACTCGGTCGAGGTGGAGGTGGATTCAGTCGAGGTACTCGTG
Rev.of:Cbrig.WS247_8:1078745-1083953       GACTCGGTCGATGTGGAGGTGGATTCAGTCGAGGTACTCGTG
Cbrig.WS247_11:2983358-2984755             GACTCGGTCGATGTGGAGGTGGATTCAGTCGAGGTACTTGTG
                                           *********** ************************** ***
Consensus:
                                           GACTCGGTCGAtGTGGAGGTGGATTCAGTCGAGGTACTcGTG

GACTCGGTCGAtGTGGAGGTGGATTCAGTCGAGGTACTcGTG
>Cbrig.WS247_Fam_55_31_3  Nr. of seq. 3 Alignment length(with gaps) = 33 Alignment score = 0.764310 
Cbrig.WS247_1:1177914-1180340              GAGACACTTCGAAGCCAGTCACTTCGAAAC--C
Rev.of:Cbrig.WS247_9:17095672-17096577     GCGACACTTCGAAACCAGTCATTTCGAAAC--C
Cbrig.WS247_9:18177738-18179355            GTGACACTTTGAAGCCGGTCATTTCGAAACTAC
                                           * ******* *** ** **** ********  *
Consensus:
                                           GnGACACTTcGAAgCCaGTCAtTTCGAAACC

GnGACACTTcGAAgCCaGTCAtTTCGAAACC
>Cbrig.WS247_Fam_56_30_3  Nr. of seq. 3 Alignment length(with gaps) = 30 Alignment score = 0.881481 
Cbrig.WS247_8:2708703-2712041              ACTGGAGCAGCCTCGACTGGTTTCTCTTCC
Cbrig.WS247_9:11918730-11921172            ACTGGAGCAGCCTCGACTGGTTTCTTTTCA
Cbrig.WS247_9:11910849-11914444            ACTGGAGCAGCTTCGACTGGTTTCTCTTTA
                                           *********** ************* **  
Consensus:
                                           ACTGGAGCAGCcTCGACTGGTTTCTcTTca

ACTGGAGCAGCcTCGACTGGTTTCTcTTca
>Cbrig.WS247_Fam_57_24_3  Nr. of seq. 3 Alignment length(with gaps) = 28 Alignment score = 0.603175 
Cbrig.WS247_1:12230681-12231136            TTT-AGAATTTTCAGAA-TTTCT-GAAT
Cbrig.WS247_3:3482971-3484789              TTT-AGGA-TTTCAGAATTTTCTGGAAT
Rev.of:Cbrig.WS247_3:2312298-2314005       TTTGAAAA-TTTCAGGA-TTTCA-GATT
                                           *** *  * ****** * ****  ** *
Consensus:
                                           TTTAgaATTTCAGaATTTCtGAaT

TTTAgaATTTCAGaATTTCtGAaT
>Cbrig.WS247_Fam_58_27_3  Nr. of seq. 3 Alignment length(with gaps) = 27 Alignment score = 0.967078 
Cbrig.WS247_1:13334982-13335154            AACCCCATGAACCCCATGAACCCCATT
Cbrig.WS247_1:13334987-13336775            AACCCCATGAACCCCATGAACCCCATT
Rev.of:Cbrig.WS247_8:1722842-1723014       AACCCCATGAACCCCATGAACCCCATG
                                           ************************** 
Consensus:
                                           AACCCCATGAACCCCATGAACCCCATt

AACCCCATGAACCCCATGAACCCCATt
>Cbrig.WS247_Fam_59_24_3  Nr. of seq. 3 Alignment length(with gaps) = 26 Alignment score = 0.752137 
Cbrig.WS247_9:3962351-3962644              AATTCCCGCCTAAA--TATTTTTTTG
Cbrig.WS247_9:15903591-15904326            AATTCCCGCCAAAA--TTCTTTTTTG
Cbrig.WS247_9:17068626-17069879            AATTCTCGCCAAAACATATTTTTTTG
                                           ***** **** ***  *  *******
Consensus:
                                           AATTCcCGCCaAAATatTTTTTTG

AATTCcCGCCaAAATatTTTTTTG
>Cbrig.WS247_Fam_60_26_3  Nr. of seq. 3 Alignment length(with gaps) = 26 Alignment score = 0.743590 
Cbrig.WS247_2:2937961-2938671              AGTAATCCTCGATTTTC-AAAACTAC
Cbrig.WS247_1:3562824-3563359              AGTACTCTTTGAAATTCTGAAACTAC
Cbrig.WS247_1:3569922-3570457              AGTACTCTTTGAAATTCTGAAACTAC
                                           **** ** * **  ***  *******
Consensus:
                                           AGTAcTCtTtGAaaTTCtgAAACTAC

AGTAcTCtTtGAaaTTCtgAAACTAC
>Cbrig.WS247_Fam_61_21_3  Nr. of seq. 3 Alignment length(with gaps) = 24 Alignment score = 0.620370 
Cbrig.WS247_1:1828887-1829438              A-GTTGAA---GGATTACTGTAGG
Cbrig.WS247_8:455620-457177                A-TTTGAA--GGGATTACTGTAG-
Cbrig.WS247_2:3718371-3718838              ATGATGAATTTGGATTACTGTAGA
                                           *   ****   ************ 
Consensus:
                                           AgtTGAAnGGATTACTGTAGn

AgtTGAAnGGATTACTGTAGn
>Cbrig.WS247_Fam_62_24_3  Nr. of seq. 3 Alignment length(with gaps) = 24 Alignment score = 0.703704 
Cbrig.WS247_9:11890068-11892094            TCCTTCTTGGCCTTATCATCAGCC
Cbrig.WS247_9:11908263-11910673            TCCTTCTTGGCCTTCTCGTCAGCT
Cbrig.WS247_9:11903719-11905628            TCCTTCTTGGTTTTGGCCTCGGCT
                                           **********  **  * ** ** 
Consensus:
                                           TCCTTCTTGGccTTntCnTCaGCt

TCCTTCTTGGccTTntCnTCaGCt
>Cbrig.WS247_Fam_63_21_3  Nr. of seq. 3 Alignment length(with gaps) = 23 Alignment score = 0.550725 
Cbrig.WS247_1:502375-503410                TTTTCAGTAGTTTTAGAGCT-A-
Rev.of:Cbrig.WS247_3:1935092-1935385       TTTTAAGTCATTTTTGA-CT-AT
Rev.of:Cbrig.WS247_3:13742378-13743190     TTT-AAGTCGATTTCGA-CTGAT
                                           ***  ***   *** ** ** * 
Consensus:
                                           TTTtaAGTcgtTTTnGACTAt

TTTtaAGTcgtTTTnGACTAt
>Cbrig.WS247_Fam_64_21_3  Nr. of seq. 3 Alignment length(with gaps) = 22 Alignment score = 0.601010 
Cbrig.WS247_2:14881258-14881894            AGGCC-ATTTCAGACCGATTTC
Cbrig.WS247_9:17374213-17374810            AGGCCAATTTCAAACC-ATTTT
Cbrig.WS247_6:14935930-14936884            ACGTC-ATTTTAAGCCTATTTC
                                           * * * **** *  ** **** 
Consensus:
                                           AgGcCATTTcAaaCCnATTTc

AgGcCATTTcAaaCCnATTTc
>Cbrig.WS247_Fam_65_21_3  Nr. of seq. 3 Alignment length(with gaps) = 22 Alignment score = 0.702020 
Cbrig.WS247_6:4411049-4413376              TCCAGAATTCAGT-AAAAATTG
Cbrig.WS247_6:14247315-14247619            TCC-GAAATCAGTCAAAAATGG
Cbrig.WS247_9:18093768-18096484            TCC-AAAATCAGCCAAAAATGG
                                           ***  ** ****  ****** *
Consensus:
                                           TCCgAAaTCAGtcAAAAATgG

TCCgAAaTCAGtcAAAAATgG
>Cbrig.WS247_Fam_66_21_3  Nr. of seq. 3 Alignment length(with gaps) = 21 Alignment score = 0.798942 
Cbrig.WS247_6:16626464-16628535            TTTCTAGGTCATTTTCAGT--
Rev.of:Cbrig.WS247_3:11762663-11763116     TTTGTAGCCCATTTTCAGTCA
Rev.of:Cbrig.WS247_3:11769434-11769887     TTTGTAGCCCATTTTCAGTCA
                                           *** ***  **********  
Consensus:
                                           TTTgTAGccCATTTTCAGTca

TTTgTAGccCATTTTCAGTca
>Cbrig.WS247_Fam_67_19_3  Nr. of seq. 3 Alignment length(with gaps) = 20 Alignment score = 0.694444 
Cbrig.WS247_6:1453465-1453836              GTTTTAGAACTTTTTG-GAC
Rev.of:Cbrig.WS247_2:1528253-1528715       GTTTCAGAACTTTTGGTGAC
Cbrig.WS247_6:1457213-1458537              GTTTTAGAGCTTTCGA-GAC
                                           **** *** ****    ***
Consensus:
                                           GTTTtAGAaCTTTtggGAC

GTTTtAGAaCTTTtggGAC
>Cbrig.WS247_Fam_68_19_3  Nr. of seq. 3 Alignment length(with gaps) = 19 Alignment score = 0.883041 
Cbrig.WS247_9:4712777-4712969              TAGAGGTCCC-AAAAAAAT
Cbrig.WS247_9:16904877-16905124            TAGAGGTCCCAAAAAAAAT
Rev.of:Cbrig.WS247_9:18228133-18228333     TAGAGGTCCGAAAAAAAAT
                                           *********  ********
Consensus:
                                           TAGAGGTCCcaAAAAAAAT

TAGAGGTCCcaAAAAAAAT
>Cbrig.WS247_Fam_69_16_3  Nr. of seq. 3 Alignment length(with gaps) = 18 Alignment score = 0.648148 
Cbrig.WS247_3:13873409-13873687            GACCCAT-AGACCCATA-
Rev.of:Cbrig.WS247_8:1722114-1722423       GACCCAT-AGACTCATG-
Rev.of:Cbrig.WS247_6:16159664-16161550     GATCCATGAGATCCATGA
                                           ** **** ***  ***  
Consensus:
                                           GAcCCATAGAccCATg

GAcCCATAGAccCATg
>Cbrig.WS247_Fam_70_16_3  Nr. of seq. 3 Alignment length(with gaps) = 17 Alignment score = 0.718954 
Cbrig.WS247_1:14510980-14511374            A-CCTAGTTACCGTATA
Rev.of:Cbrig.WS247_1:14514501-14514703     A-CCTAGTTACCGTATA
Cbrig.WS247_2:15620243-15620445            ATCCTAGTTTCC-TAGA
                                           * ******* ** ** *
Consensus:
                                           ACCTAGTTaCCgTAtA

ACCTAGTTaCCgTAtA
>Cbrig.WS247_Fam_71_17_3  Nr. of seq. 3 Alignment length(with gaps) = 17 Alignment score = 0.790850 
Cbrig.WS247_3:8939036-8939484              TCTCTTATACTACCGAG
Rev.of:Cbrig.WS247_3:8941324-8941772       TCTCTTTTACTACCAAG
Cbrig.WS247_6:11157617-11157817            TCTCTTTGACTACAAAG
                                           ******  *****  **
Consensus:
                                           TCTCTTttACTACcaAG

TCTCTTttACTACcaAG
>Cbrig.WS247_Fam_72_14_3  Nr. of seq. 3 Alignment length(with gaps) = 14 Alignment score = 0.746032 
Cbrig.WS247_3:13557559-13557737            TATAATATATAATA
Cbrig.WS247_8:2906169-2906347              TATAATATATAATA
Rev.of:Cbrig.WS247_9:15544284-15544529     TACAATTTACAATT
                                           ** *** ** *** 
Consensus:
                                           TAtAATaTAtAATa

TAtAATaTAtAATa
>Cbrig.WS247_Fam_73_10_3  Nr. of seq. 3 Alignment length(with gaps) = 11 Alignment score = 0.767677 
Cbrig.WS247_9:2819370-2819600              CTTC-AGAATC
Cbrig.WS247_9:2822504-2822734              CTTC-AGAATC
Cbrig.WS247_1:632225-632810                CTTCTAGGATC
                                           **** ** ***
Consensus:
                                           CTTCAGaATC

CTTCAGaATC
>Cbrig.WS247_Fam_74_11_3  Nr. of seq. 3 Alignment length(with gaps) = 11 Alignment score = 0.757576 
Cbrig.WS247_2:7463512-7463904              CTTGCCCTGTT
Rev.of:Cbrig.WS247_9:9887108-9887339       CTTGTCCTGTT
Rev.of:Cbrig.WS247_6:8595565-8596081       CCTGCCCTGCT
                                           * ** **** *
Consensus:
                                           CtTGcCCTGtT

CtTGcCCTGtT
>Cbrig.WS247_Fam_75_10_3  Nr. of seq. 3 Alignment length(with gaps) = 10 Alignment score = 0.733333 
Cbrig.WS247_3:1764654-1765099              AGCCTAGCTT
Cbrig.WS247_9:18529008-18529393            AGACTAGCTT
Rev.of:Cbrig.WS247_11:15561512-15562698    AGCCGAGCCT
                                           ** * *** *
Consensus:
                                           AGcCtAGCtT

AGcCtAGCtT
>Cbrig.WS247_Fam_76_127_2  Nr. of seq. 2 Alignment length(with gaps) = 127 Alignment score = 0.968504 
Cbrig.WS247_8:2289142-2297134              AACTTTTCACACCCCATTTTCCACTTTTTAATTTTTCCCTTTCAATTTTTCATCCTGATTTTTTCAATTTCATTTTTTTGTTCTACATTTTTCATTTCCAAATTTTTGTGCATATTTTTTCATTCCT
Cbrig.WS247_8:2645234-2648983              AACTTTTCACACCCCATTTTTCACTTTTTAATTTTTCCCTTTCAATTTTTCATCCTAATTTTTTCAATTTCATTTTTTTGTCCTACATTTTTCATTTCCAAATTTTTGTGCATATTTTTTCATTCCT
                                           ******************** *********************************** ************************ *********************************************
Consensus:
                                           AACTTTTCACACCCCATTTTcCACTTTTTAATTTTTCCCTTTCAATTTTTCATCCTaATTTTTTCAATTTCATTTTTTTGTcCTACATTTTTCATTTCCAAATTTTTGTGCATATTTTTTCATTCCT

AACTTTTCACACCCCATTTTcCACTTTTTAATTTTTCCCTTTCAATTTTTCATCCTaATTTTTTCAATTTCATTTTTTTGTcCTACATTTTTCATTTCCAAATTTTTGTGCATATTTTTTCATTCCT
>Cbrig.WS247_Fam_77_122_2  Nr. of seq. 2 Alignment length(with gaps) = 122 Alignment score = 0.945355 
Cbrig.WS247_8:2321206-2328899              CATCAAATCACTAAAAATAGACAGCAAGAATTACTGTAGCCGAACAATTTCGATCTAATGGGCTCTGTAGTCGCTTCAGTTGACGCACTAGCCTAAAAAGTAAATTTTGAGCTCGTCAGAGT
Cbrig.WS247_11:19959934-19964767           CATCAAATCACTGAAAATAGACAGCAAGAATTACTGTAGCCGAACAATTTCGATCTTATGGGCTCTGTAGTCGCTTCAGCTGACGCACTAGCCTAAAATGTAAATTTTGAGCTCGTCAGAGC
                                           ************ ******************************************* ********************** ****************** ********************** 
Consensus:
                                           CATCAAATCACTaAAAATAGACAGCAAGAATTACTGTAGCCGAACAATTTCGATCTaATGGGCTCTGTAGTCGCTTCAGcTGACGCACTAGCCTAAAAaGTAAATTTTGAGCTCGTCAGAGc

CATCAAATCACTaAAAATAGACAGCAAGAATTACTGTAGCCGAACAATTTCGATCTaATGGGCTCTGTAGTCGCTTCAGcTGACGCACTAGCCTAAAAaGTAAATTTTGAGCTCGTCAGAGc
>Cbrig.WS247_Fam_78_83_2  Nr. of seq. 2 Alignment length(with gaps) = 83 Alignment score = 1.000000 
Cbrig.WS247_1:14796851-14799028            CTCCGCCCACTTTTCAGAAAGTGGGCGTGGTCTTGAAAATTCGAGATTGGGCGAAGCTTAAAACTAGCTCAAACTCGAATAGG
Cbrig.WS247_1:14801646-14805615            CTCCGCCCACTTTTCAGAAAGTGGGCGTGGTCTTGAAAATTCGAGATTGGGCGAAGCTTAAAACTAGCTCAAACTCGAATAGG
                                           ***********************************************************************************
Consensus:
                                           CTCCGCCCACTTTTCAGAAAGTGGGCGTGGTCTTGAAAATTCGAGATTGGGCGAAGCTTAAAACTAGCTCAAACTCGAATAGG

CTCCGCCCACTTTTCAGAAAGTGGGCGTGGTCTTGAAAATTCGAGATTGGGCGAAGCTTAAAACTAGCTCAAACTCGAATAGG
>Cbrig.WS247_Fam_79_64_2  Nr. of seq. 2 Alignment length(with gaps) = 64 Alignment score = 0.830729 
Cbrig.WS247_11:2827136-2831532             TTTGGAATTTTGAGAGAACACATGACGCCTGAGAATGGCTAAATTATTGAGATTGAG-------
Rev.of:Cbrig.WS247_8:2672336-2675855       TTTGGAATTTTAAGAGAACACATGACGCCTGAGAATGGCTAAATTTTTGAGATTGAGTTTGGAA
                                           *********** ********************************* ***********       
Consensus:
                                           TTTGGAATTTTaAGAGAACACATGACGCCTGAGAATGGCTAAATTaTTGAGATTGAGtttggaa

TTTGGAATTTTaAGAGAACACATGACGCCTGAGAATGGCTAAATTaTTGAGATTGAGtttggaa
>Cbrig.WS247_Fam_80_53_2  Nr. of seq. 2 Alignment length(with gaps) = 53 Alignment score = 0.685535 
Cbrig.WS247_2:896003-897780                ACGACAAAATGCACAAAAATTTAAATTTTT--GAAATTTTGCATACA-ATTTG
Cbrig.WS247_6:15947450-15949709            ACGACAAAATGCA-GAAATTTTCGATTTTTCCG-AATTTTGCAT-CAGATTTG
                                           *************  *** ***  ******  * ********** ** *****
Consensus:
                                           ACGACAAAATGCAcaAAAaTTTaaATTTTTccGaAATTTTGCATaCAgATTTG

ACGACAAAATGCAcaAAAaTTTaaATTTTTccGaAATTTTGCATaCAgATTTG
>Cbrig.WS247_Fam_81_48_2  Nr. of seq. 2 Alignment length(with gaps) = 48 Alignment score = 1.000000 
Cbrig.WS247_1:1175299-1177019              TTTTAGAAATTTTTGGTTCTGAAATGTCCTATTTTTAAAAATGTGACG
Cbrig.WS247_1:1221980-1223699              TTTTAGAAATTTTTGGTTCTGAAATGTCCTATTTTTAAAAATGTGACG
                                           ************************************************
Consensus:
                                           TTTTAGAAATTTTTGGTTCTGAAATGTCCTATTTTTAAAAATGTGACG

TTTTAGAAATTTTTGGTTCTGAAATGTCCTATTTTTAAAAATGTGACG
>Cbrig.WS247_Fam_82_48_2  Nr. of seq. 2 Alignment length(with gaps) = 48 Alignment score = 0.888889 
Cbrig.WS247_9:8340032-8345802              TCGTGCTCGATGATGGTACTTCACTAGTTGAGCTGGATGGTTCTGCTG
Cbrig.WS247_9:9760420-9763739              TCGTGCTCGACGATGGTACTTCGGTAGTTGAACTGGATGGTTCTGCTG
                                           ********** ***********  ******* ****************
Consensus:
                                           TCGTGCTCGAcGATGGTACTTCacTAGTTGAaCTGGATGGTTCTGCTG

TCGTGCTCGAcGATGGTACTTCacTAGTTGAaCTGGATGGTTCTGCTG
>Cbrig.WS247_Fam_83_45_2  Nr. of seq. 2 Alignment length(with gaps) = 45 Alignment score = 0.762963 
Cbrig.WS247_9:859625-862659                ATGGAACCTTCCACCAGAACCACTGAATCTTCAACCACCACCACT
Rev.of:Cbrig.WS247_9:879970-881069         ACGGAGCCTTCCACCACAACTACTGAAGCTCCTACCACCACCACC
                                           * *** ********** *** ****** ** * *********** 
Consensus:
                                           AcGGAaCCTTCCACCAcAACcACTGAAgCTcCaACCACCACCACc

AcGGAaCCTTCCACCAcAACcACTGAAgCTcCaACCACCACCACc
>Cbrig.WS247_Fam_84_41_2  Nr. of seq. 2 Alignment length(with gaps) = 41 Alignment score = 1.000000 
Cbrig.WS247_1:14586544-14588733            GACGACAAAATGCACAAAATTGAAACTAATACGCCAGAGTT
Cbrig.WS247_2:14119597-14121786            GACGACAAAATGCACAAAATTGAAACTAATACGCCAGAGTT
                                           *****************************************
Consensus:
                                           GACGACAAAATGCACAAAATTGAAACTAATACGCCAGAGTT

GACGACAAAATGCACAAAATTGAAACTAATACGCCAGAGTT
>Cbrig.WS247_Fam_85_36_2  Nr. of seq. 2 Alignment length(with gaps) = 36 Alignment score = 0.703704 
Cbrig.WS247_1:4357100-4357656              CCCTACAGTAATCCTTTTGATTTTTGA-TCATTTTT
Rev.of:Cbrig.WS247_1:11993862-11994515     TCCTACAGTAAT-CTTTTGATTTTCAATTAATTCTT
                                            *********** ***********  * * *** **
Consensus:
                                           cCCTACAGTAATcCTTTTGATTTTcaAtTaATTcTT

cCCTACAGTAATcCTTTTGATTTTcaAtTaATTcTT
>Cbrig.WS247_Fam_86_36_2  Nr. of seq. 2 Alignment length(with gaps) = 36 Alignment score = 0.888889 
Cbrig.WS247_9:505982-506543                TCCTGGTGGTCCTGGTGGTCCGGCTTGTCCGTCGAT
Cbrig.WS247_9:8626560-8627062              TCCTGGTGGTCCTGGTGGTCCAGATTGTCCGTCGAC
                                           ********************* * *********** 
Consensus:
                                           TCCTGGTGGTCCTGGTGGTCCaGaTTGTCCGTCGAc

TCCTGGTGGTCCTGGTGGTCCaGaTTGTCCGTCGAc
>Cbrig.WS247_Fam_87_34_2  Nr. of seq. 2 Alignment length(with gaps) = 34 Alignment score = 0.607843 
Cbrig.WS247_1:13396539-13397578            TGAAATTCTGGAAA-TATGAAAATTCAAA-AATC
Cbrig.WS247_3:3329331-3331853              TGAAATTC-GAAAATTCTG-AAACTCAAATATTC
                                           ******** * *** * ** *** ***** * **
Consensus:
                                           TGAAATTCtGaAAAtTaTGaAAAcTCAAAtAaTC

TGAAATTCtGaAAAtTaTGaAAAcTCAAAtAaTC
>Cbrig.WS247_Fam_88_32_2  Nr. of seq. 2 Alignment length(with gaps) = 32 Alignment score = 0.833333 
Cbrig.WS247_2:1267082-1268721              CGACATTTTAGAACCGCGACGTTTCAAAACCG
Cbrig.WS247_8:1507870-1508445              CTACATTTTAGAACTGCGACATTTCAGAACCG
                                           * ************ ***** ***** *****
Consensus:
                                           CgACATTTTAGAACcGCGACaTTTCAaAACCG

CgACATTTTAGAACcGCGACaTTTCAaAACCG
>Cbrig.WS247_Fam_89_30_2  Nr. of seq. 2 Alignment length(with gaps) = 30 Alignment score = 0.733333 
Cbrig.WS247_6:15099695-15103465            TTCTAGAACCACCTATTCTAGCTCTGGACG
Rev.of:Cbrig.WS247_8:2804773-2807055       TTCTAGAACCGTCTGTTTCAGATCTGGACG
                                           **********  ** **  ** ********
Consensus:
                                           TTCTAGAACCacCTaTTccAGaTCTGGACG

TTCTAGAACCacCTaTTccAGaTCTGGACG
>Cbrig.WS247_Fam_90_27_2  Nr. of seq. 2 Alignment length(with gaps) = 27 Alignment score = 1.000000 
Cbrig.WS247_3:5492181-5492509              GGAGCCCCAGGACCACAAGGAGATGCC
Cbrig.WS247_3:5497572-5497900              GGAGCCCCAGGACCACAAGGAGATGCC
                                           ***************************
Consensus:
                                           GGAGCCCCAGGACCACAAGGAGATGCC

GGAGCCCCAGGACCACAAGGAGATGCC
>Cbrig.WS247_Fam_91_26_2  Nr. of seq. 2 Alignment length(with gaps) = 26 Alignment score = 0.897436 
Cbrig.WS247_3:111095-111504                GAAACTACAGTAACCCCAGGATCCTA
Rev.of:Cbrig.WS247_3:860094-860875         GAAACTACAGTAATCCCAGGGTCCTA
                                           ************* ****** *****
Consensus:
                                           GAAACTACAGTAAcCCCAGGaTCCTA

GAAACTACAGTAAcCCCAGGaTCCTA
>Cbrig.WS247_Fam_92_23_2  Nr. of seq. 2 Alignment length(with gaps) = 23 Alignment score = 0.659420 
Cbrig.WS247_2:14801780-14804049            GGT-CC-AAAATGGCTCAAAATG
Cbrig.WS247_9:18107717-18109456            -GTACCGAAACAGGCTCAAAATG
                                            ** ** ***  ***********
Consensus:
                                           gGTaCCgAAAaaGGCTCAAAATG

gGTaCCgAAAaaGGCTCAAAATG
>Cbrig.WS247_Fam_93_22_2  Nr. of seq. 2 Alignment length(with gaps) = 22 Alignment score = 0.636364 
Cbrig.WS247_1:12665884-12669238            GCCTAACCTTT--TTATTAGTG
Rev.of:Cbrig.WS247_8:1897043-1897748       GCCTAACTTTTGCTT-TTAATG
                                           ******* ***  ** *** **
Consensus:
                                           GCCTAACcTTTgcTTaTTAaTG

GCCTAACcTTTgcTTaTTAaTG
>Cbrig.WS247_Fam_94_21_2  Nr. of seq. 2 Alignment length(with gaps) = 21 Alignment score = 0.746032 
Cbrig.WS247_1:13892521-13893950            AAATTGCTCATTTTCAGGTCG
Rev.of:Cbrig.WS247_2:1237935-1238932       AAATTCATGATTTTTAGGTCG
                                           *****  * ***** ******
Consensus:
                                           AAATTcaTcATTTTcAGGTCG

AAATTcaTcATTTTcAGGTCG
>Cbrig.WS247_Fam_95_21_2  Nr. of seq. 2 Alignment length(with gaps) = 21 Alignment score = 0.682540 
Cbrig.WS247_2:14125080-14127272            ACATGGGTCCGTGGGGGGCTG
Rev.of:Cbrig.WS247_10:109-3894             ACATGGCTCCGTCGTGGTCTC
                                           ****** ***** * ** ** 
Consensus:
                                           ACATGGcTCCGTcGgGGgCTc

ACATGGcTCCGTcGgGGgCTc
>Cbrig.WS247_Fam_96_21_2  Nr. of seq. 2 Alignment length(with gaps) = 21 Alignment score = 1.000000 
Cbrig.WS247_3:14070229-14070659            TGGCCTAGAAAATAGGACTAG
Cbrig.WS247_8:1494927-1495357              TGGCCTAGAAAATAGGACTAG
                                           *********************
Consensus:
                                           TGGCCTAGAAAATAGGACTAG

TGGCCTAGAAAATAGGACTAG
>Cbrig.WS247_Fam_97_20_2  Nr. of seq. 2 Alignment length(with gaps) = 20 Alignment score = 0.725000 
Cbrig.WS247_2:2704303-2704561              CGTTCCGTGATTTT-TT---
Cbrig.WS247_6:7652584-7652814              CGTTCCGTGATTTTATTTTT
                                           ************** **   
Consensus:
                                           CGTTCCGTGATTTTaTTttt

CGTTCCGTGATTTTaTTttt
>Cbrig.WS247_Fam_98_20_2  Nr. of seq. 2 Alignment length(with gaps) = 20 Alignment score = 0.600000 
Cbrig.WS247_3:14524266-14524456            AACGGCCAAAT--TTTCGAT
Rev.of:Cbrig.WS247_11:639589-639797        AACGGCCAAATCGTTAC--T
                                           ***********  ** *  *
Consensus:
                                           AACGGCCAAATcgTTaCgaT

AACGGCCAAATcgTTaCgaT
>Cbrig.WS247_Fam_99_20_2  Nr. of seq. 2 Alignment length(with gaps) = 20 Alignment score = 0.933333 
Cbrig.WS247_8:2649239-2651462              TGAGCCTACTTTTTGAGGAC
Rev.of:Cbrig.WS247_9:9415499-9417380       TGAGCCTACTTTTTGAGGGC
                                           ****************** *
Consensus:
                                           TGAGCCTACTTTTTGAGGaC

TGAGCCTACTTTTTGAGGaC
>Cbrig.WS247_Fam_100_18_2  Nr. of seq. 2 Alignment length(with gaps) = 18 Alignment score = 0.611111 
Cbrig.WS247_6:1403231-1403937              GG-TTACTGTAGTTAT--
Cbrig.WS247_1:535701-537078                GGATTATTGTAGTCATAC
                                           ** *** ****** **  
Consensus:
                                           GGaTTAcTGTAGTcATac

GGaTTAcTGTAGTcATac
>Cbrig.WS247_Fam_101_18_2  Nr. of seq. 2 Alignment length(with gaps) = 18 Alignment score = 0.703704 
Cbrig.WS247_1:2314994-2315451              CATAGGTACCATAGGTAC
Rev.of:Cbrig.WS247_6:16152383-16152654     CATAGATTCCAAATGTAC
                                           ***** * *** * ****
Consensus:
                                           CATAGaTaCCAaAgGTAC

CATAGaTaCCAaAgGTAC
>Cbrig.WS247_Fam_102_16_2  Nr. of seq. 2 Alignment length(with gaps) = 16 Alignment score = 0.708333 
Cbrig.WS247_1:3435825-3436008              TTAGGTTTTTT-ATTC
Cbrig.WS247_2:3658883-3663777              TGAGATTTTTTAATTC
                                           * ** ****** ****
Consensus:
                                           TgAGaTTTTTTaATTC

TgAGaTTTTTTaATTC
>Cbrig.WS247_Fam_103_16_2  Nr. of seq. 2 Alignment length(with gaps) = 16 Alignment score = 0.677083 
Cbrig.WS247_2:9160039-9160259              TATCGGAAATCTTGA-
Rev.of:Cbrig.WS247_1:1612704-1614924       AATCAGAAATATTGAA
                                            *** ***** **** 
Consensus:
                                           aATCaGAAATaTTGAa

aATCaGAAATaTTGAa
>Cbrig.WS247_Fam_104_16_2  Nr. of seq. 2 Alignment length(with gaps) = 16 Alignment score = 0.625000 
Cbrig.WS247_11:5296579-5297771             TTCTGGAAC-CAGAAA
Rev.of:Cbrig.WS247_11:2584937-2586191      CTCTGGAGCTCAGAAG
                                            ****** * ***** 
Consensus:
                                           cTCTGGAaCtCAGAAa

cTCTGGAaCtCAGAAa
>Cbrig.WS247_Fam_105_16_2  Nr. of seq. 2 Alignment length(with gaps) = 16 Alignment score = 1.000000 
Cbrig.WS247_9:5341033-5343369              GAAATTCGATAACAGA
Cbrig.WS247_9:5341033-5343825              GAAATTCGATAACAGA
                                           ****************
Consensus:
                                           GAAATTCGATAACAGA

GAAATTCGATAACAGA
>Cbrig.WS247_Fam_106_16_2  Nr. of seq. 2 Alignment length(with gaps) = 16 Alignment score = 0.750000 
Cbrig.WS247_9:6678176-6678394              TCCGAGATTCCGAGGC
Rev.of:Cbrig.WS247_11:20575374-20575986    TCCAAGATTCCGAAAC
                                           *** *********  *
Consensus:
                                           TCCaAGATTCCGAaaC

TCCaAGATTCCGAaaC
>Cbrig.WS247_Fam_107_12_2  Nr. of seq. 2 Alignment length(with gaps) = 12 Alignment score = 0.722222 
Cbrig.WS247_2:1271224-1271688              AAAAA-TCGACA
Rev.of:Cbrig.WS247_11:21088981-21089574    AAAAATTCGAGA
                                           ***** **** *
Consensus:
                                           AAAAAtTCGAcA

AAAAAtTCGAcA
>Cbrig.WS247_Fam_108_12_2  Nr. of seq. 2 Alignment length(with gaps) = 12 Alignment score = 1.000000 
Cbrig.WS247_3:14521709-14522261            AAGCCTAAGCCT
Cbrig.WS247_8:2803574-2803954              AAGCCTAAGCCT
                                           ************
Consensus:
                                           AAGCCTAAGCCT

AAGCCTAAGCCT
>Cbrig.WS247_Fam_109_12_2  Nr. of seq. 2 Alignment length(with gaps) = 12 Alignment score = 0.777778 
Cbrig.WS247_6:627683-627837                CATCTTCACATT
Rev.of:Cbrig.WS247_8:315950-316206         CATCTTCATCTT
                                           ********  **
Consensus:
                                           CATCTTCAcaTT

CATCTTCAcaTT
>Cbrig.WS247_Fam_110_12_2  Nr. of seq. 2 Alignment length(with gaps) = 12 Alignment score = 0.888889 
Cbrig.WS247_9:1626618-1628106              GAAAACGGAAAC
Rev.of:Cbrig.WS247_9:1979661-1981246       GTAAACGGAAAC
                                           * **********
Consensus:
                                           GaAAACGGAAAC

GaAAACGGAAAC
>Cbrig.WS247_Fam_111_11_2  Nr. of seq. 2 Alignment length(with gaps) = 11 Alignment score = 0.636364 
Cbrig.WS247_1:429431-430491                ATGGTATGCCT
Cbrig.WS247_6:512433-512712                ATGGTAATCTT
                                           ******  * *
Consensus:
                                           ATGGTAagCcT

ATGGTAagCcT
>Cbrig.WS247_Fam_112_11_2  Nr. of seq. 2 Alignment length(with gaps) = 11 Alignment score = 0.757576 
Cbrig.WS247_2:1720475-1720847              ATTTTTCAGTT
Rev.of:Cbrig.WS247_2:2280861-2281641       ATTTTTCAGCC
                                           *********  
Consensus:
                                           ATTTTTCAGcc

ATTTTTCAGcc
>Cbrig.WS247_Fam_113_11_2  Nr. of seq. 2 Alignment length(with gaps) = 11 Alignment score = 0.757576 
Cbrig.WS247_6:2184813-2185307              GACCAGCGGCT
Cbrig.WS247_6:2195670-2196298              GACCTGCGCCT
                                           **** *** **
Consensus:
                                           GACCaGCGcCT

GACCaGCGcCT
>Cbrig.WS247_Fam_114_10_2  Nr. of seq. 2 Alignment length(with gaps) = 10 Alignment score = 0.600000 
Cbrig.WS247_1:1618573-1619065              CTAGAACCAT
Rev.of:Cbrig.WS247_2:15381714-15384603     CGAGATCCAA
                                           * *** *** 
Consensus:
                                           CgAGAaCCAa

CgAGAaCCAa
>Cbrig.WS247_Fam_115_10_2  Nr. of seq. 2 Alignment length(with gaps) = 10 Alignment score = 0.600000 
Cbrig.WS247_9:2348285-2349705              TTCTAGACCT
Cbrig.WS247_9:11169668-11170044            TTCTAGGGCA
                                           ******  * 
Consensus:
                                           TTCTAGacCa

TTCTAGacCa
>Cbrig.WS247_Fam_116_200_1  Nr. of seq. 1 Alignment length(with gaps) = 200 Alignment score = 0.000000 
Cbrig.WS247_6:10412142-10414493            AAATCTTTCAAAATCTAGGACCTACTCAAAAAGGAGAGGAAGATTCTTAAGATTTTCAAAGAATTCAGAAGACAGGTTCCAATCTTCAATACACTTTCGAACACAGCTAAACCTTTGACTGACCGAAATATCAGTCAGCCATAGCCGTCGGGGCTCGAAAGTGTAAAGGAAACCGGGAAATTGTCAAAAGAATACTAAGA
                                           ********************************************************************************************************************************************************************************************************
Consensus:
                                           AAATCTTTCAAAATCTAGGACCTACTCAAAAAGGAGAGGAAGATTCTTAAGATTTTCAAAGAATTCAGAAGACAGGTTCCAATCTTCAATACACTTTCGAACACAGCTAAACCTTTGACTGACCGAAATATCAGTCAGCCATAGCCGTCGGGGCTCGAAAGTGTAAAGGAAACCGGGAAATTGTCAAAAGAATACTAAGA

AAATCTTTCAAAATCTAGGACCTACTCAAAAAGGAGAGGAAGATTCTTAAGATTTTCAAAGAATTCAGAAGACAGGTTCCAATCTTCAATACACTTTCGAACACAGCTAAACCTTTGACTGACCGAAATATCAGTCAGCCATAGCCGTCGGGGCTCGAAAGTGTAAAGGAAACCGGGAAATTGTCAAAAGAATACTAAGA
>Cbrig.WS247_Fam_117_164_1  Nr. of seq. 1 Alignment length(with gaps) = 164 Alignment score = 0.000000 
Cbrig.WS247_8:1342691-1344327              AAACAATTTTGAAATGAAGGAATGGTTTAGTTCATTTTATTAAAAAATAATTTATTTGAAAACGGAACAGTATGAAAACGCAGTTTGCAAAAATAAAAAAATCGCATTCCAATTTTCAAATTTCTGAATTTCTTTTCTAAAAATCATAAAATTCAAAAAAAAAC
                                           ********************************************************************************************************************************************************************
Consensus:
                                           AAACAATTTTGAAATGAAGGAATGGTTTAGTTCATTTTATTAAAAAATAATTTATTTGAAAACGGAACAGTATGAAAACGCAGTTTGCAAAAATAAAAAAATCGCATTCCAATTTTCAAATTTCTGAATTTCTTTTCTAAAAATCATAAAATTCAAAAAAAAAC

AAACAATTTTGAAATGAAGGAATGGTTTAGTTCATTTTATTAAAAAATAATTTATTTGAAAACGGAACAGTATGAAAACGCAGTTTGCAAAAATAAAAAAATCGCATTCCAATTTTCAAATTTCTGAATTTCTTTTCTAAAAATCATAAAATTCAAAAAAAAAC
>Cbrig.WS247_Fam_118_163_1  Nr. of seq. 1 Alignment length(with gaps) = 163 Alignment score = 0.000000 
Cbrig.WS247_11:4706310-4710493             TCAGAAAAATATTGGAAGCGAAAATAGCGATTTGGACGATCAAAAACTAATTTTTCGAATATTTAGCATATGAATTTTCGAAAAAGCCAGATCAAACAGATCTTTAAACAACATTATGACTGCGTTAAACGTTTTACAGAAATATTTGCGTGAATTCGTTAAT
                                           *******************************************************************************************************************************************************************
Consensus:
                                           TCAGAAAAATATTGGAAGCGAAAATAGCGATTTGGACGATCAAAAACTAATTTTTCGAATATTTAGCATATGAATTTTCGAAAAAGCCAGATCAAACAGATCTTTAAACAACATTATGACTGCGTTAAACGTTTTACAGAAATATTTGCGTGAATTCGTTAAT

TCAGAAAAATATTGGAAGCGAAAATAGCGATTTGGACGATCAAAAACTAATTTTTCGAATATTTAGCATATGAATTTTCGAAAAAGCCAGATCAAACAGATCTTTAAACAACATTATGACTGCGTTAAACGTTTTACAGAAATATTTGCGTGAATTCGTTAAT
>Cbrig.WS247_Fam_119_163_1  Nr. of seq. 1 Alignment length(with gaps) = 163 Alignment score = 0.000000 
Cbrig.WS247_11:14040228-14047768           GAGATCTGCATGTTCTGCCGTTTTATAAAATTCATATGAGAAAAATTTGAAAAATCTGTTTCTGACCCCCAAAATCGTCATTTTCGTTTCCCACATTTTTCAGAATGAACGAATTCACTCGAATCGTTTTGTAAAATGTTAATTACTACTATCCGTCAAATCT
                                           *******************************************************************************************************************************************************************
Consensus:
                                           GAGATCTGCATGTTCTGCCGTTTTATAAAATTCATATGAGAAAAATTTGAAAAATCTGTTTCTGACCCCCAAAATCGTCATTTTCGTTTCCCACATTTTTCAGAATGAACGAATTCACTCGAATCGTTTTGTAAAATGTTAATTACTACTATCCGTCAAATCT

GAGATCTGCATGTTCTGCCGTTTTATAAAATTCATATGAGAAAAATTTGAAAAATCTGTTTCTGACCCCCAAAATCGTCATTTTCGTTTCCCACATTTTTCAGAATGAACGAATTCACTCGAATCGTTTTGTAAAATGTTAATTACTACTATCCGTCAAATCT
>Cbrig.WS247_Fam_120_161_1  Nr. of seq. 1 Alignment length(with gaps) = 161 Alignment score = 0.000000 
Cbrig.WS247_1:14836435-14838057            TGACGTCTTCTGGATCTGATGGAGCGCAATTGCAATGACTTAAATTTCAAAACACTGTAACTTCTTTTCTAGTGGACCAAATTTTTTGATTTTTACACCATTAAAGAGGATTTTTTTTTGAATTTTAGCTGGCAATTCAAAATTTCAACAAATTCTATTTT
                                           *****************************************************************************************************************************************************************
Consensus:
                                           TGACGTCTTCTGGATCTGATGGAGCGCAATTGCAATGACTTAAATTTCAAAACACTGTAACTTCTTTTCTAGTGGACCAAATTTTTTGATTTTTACACCATTAAAGAGGATTTTTTTTTGAATTTTAGCTGGCAATTCAAAATTTCAACAAATTCTATTTT

TGACGTCTTCTGGATCTGATGGAGCGCAATTGCAATGACTTAAATTTCAAAACACTGTAACTTCTTTTCTAGTGGACCAAATTTTTTGATTTTTACACCATTAAAGAGGATTTTTTTTTGAATTTTAGCTGGCAATTCAAAATTTCAACAAATTCTATTTT
>Cbrig.WS247_Fam_121_156_1  Nr. of seq. 1 Alignment length(with gaps) = 156 Alignment score = 0.000000 
Cbrig.WS247_11:3645353-3647918             GTGATGACCTAATTGAAAAAAAGCAAAGTTTGACAAATTTGACTTTGGAGCTCTTGTGCGACCGCTCTTTTACAATTTTTTCAGCTTACGACAGTCGCTAACTTAATTTTAATAGCTAGCTTCAGAAAATAGAACCTATGTAATTTCAAATTGCCA
                                           ************************************************************************************************************************************************************
Consensus:
                                           GTGATGACCTAATTGAAAAAAAGCAAAGTTTGACAAATTTGACTTTGGAGCTCTTGTGCGACCGCTCTTTTACAATTTTTTCAGCTTACGACAGTCGCTAACTTAATTTTAATAGCTAGCTTCAGAAAATAGAACCTATGTAATTTCAAATTGCCA

GTGATGACCTAATTGAAAAAAAGCAAAGTTTGACAAATTTGACTTTGGAGCTCTTGTGCGACCGCTCTTTTACAATTTTTTCAGCTTACGACAGTCGCTAACTTAATTTTAATAGCTAGCTTCAGAAAATAGAACCTATGTAATTTCAAATTGCCA
>Cbrig.WS247_Fam_122_145_1  Nr. of seq. 1 Alignment length(with gaps) = 145 Alignment score = 0.000000 
Cbrig.WS247_6:16903846-16907731            GGATTACTGTAGTTTTGTCTGTTCTACTAAAACTACGGTATCTCAAGCTACAGTAATCCTAGAAACATGAAAAATACACCAATCGACTCGGTTCGTTGTTAACTTTCGATTGAATACACTCTTGATTATATTTGAGAAAGTTTTT
                                           *************************************************************************************************************************************************
Consensus:
                                           GGATTACTGTAGTTTTGTCTGTTCTACTAAAACTACGGTATCTCAAGCTACAGTAATCCTAGAAACATGAAAAATACACCAATCGACTCGGTTCGTTGTTAACTTTCGATTGAATACACTCTTGATTATATTTGAGAAAGTTTTT

GGATTACTGTAGTTTTGTCTGTTCTACTAAAACTACGGTATCTCAAGCTACAGTAATCCTAGAAACATGAAAAATACACCAATCGACTCGGTTCGTTGTTAACTTTCGATTGAATACACTCTTGATTATATTTGAGAAAGTTTTT
>Cbrig.WS247_Fam_123_145_1  Nr. of seq. 1 Alignment length(with gaps) = 145 Alignment score = 0.000000 
Cbrig.WS247_9:17579676-17582959            TTCTAGGCCATCAACCTAAAAATGGTCATAACTTGGCTGAAAATTGAGATTTTGAGCTGAAACTGAATCCAATAGGTTGCTGAGATCATCCCTGTCATTTTAAACCTATTTACGTCCTGGTGGCATAGAAACCCAACATTTGCAT
                                           *************************************************************************************************************************************************
Consensus:
                                           TTCTAGGCCATCAACCTAAAAATGGTCATAACTTGGCTGAAAATTGAGATTTTGAGCTGAAACTGAATCCAATAGGTTGCTGAGATCATCCCTGTCATTTTAAACCTATTTACGTCCTGGTGGCATAGAAACCCAACATTTGCAT

TTCTAGGCCATCAACCTAAAAATGGTCATAACTTGGCTGAAAATTGAGATTTTGAGCTGAAACTGAATCCAATAGGTTGCTGAGATCATCCCTGTCATTTTAAACCTATTTACGTCCTGGTGGCATAGAAACCCAACATTTGCAT
>Cbrig.WS247_Fam_124_141_1  Nr. of seq. 1 Alignment length(with gaps) = 141 Alignment score = 0.000000 
Cbrig.WS247_3:2793808-2797283              GTGTTTGCGTACTTTTGGAACTACAGTAGCCCGAAAAAAAGAATTTCACGGAATCCTATTGCTATGGGTATCAAAATGTCAGAAATTTCATATAAAATCCAGTTATTATGTTTTGAAAATCAAAAAATTGCGCTAGGCGTG
                                           *********************************************************************************************************************************************
Consensus:
                                           GTGTTTGCGTACTTTTGGAACTACAGTAGCCCGAAAAAAAGAATTTCACGGAATCCTATTGCTATGGGTATCAAAATGTCAGAAATTTCATATAAAATCCAGTTATTATGTTTTGAAAATCAAAAAATTGCGCTAGGCGTG

GTGTTTGCGTACTTTTGGAACTACAGTAGCCCGAAAAAAAGAATTTCACGGAATCCTATTGCTATGGGTATCAAAATGTCAGAAATTTCATATAAAATCCAGTTATTATGTTTTGAAAATCAAAAAATTGCGCTAGGCGTG
>Cbrig.WS247_Fam_125_140_1  Nr. of seq. 1 Alignment length(with gaps) = 140 Alignment score = 0.000000 
Cbrig.WS247_11:20580999-20589025           GATTCTATAGGAATGAAACATACTCTGGCTCCTCGTTACTGTTGGTAGTGGTTCCGCGTGATTTCACGTTTTTTAGAATAGAAGCTGTTTTGCGTGGGAGTGGGTTTGGAGTCATTCTAAAATTGAAAGGTTTTCTTGTA
                                           ********************************************************************************************************************************************
Consensus:
                                           GATTCTATAGGAATGAAACATACTCTGGCTCCTCGTTACTGTTGGTAGTGGTTCCGCGTGATTTCACGTTTTTTAGAATAGAAGCTGTTTTGCGTGGGAGTGGGTTTGGAGTCATTCTAAAATTGAAAGGTTTTCTTGTA

GATTCTATAGGAATGAAACATACTCTGGCTCCTCGTTACTGTTGGTAGTGGTTCCGCGTGATTTCACGTTTTTTAGAATAGAAGCTGTTTTGCGTGGGAGTGGGTTTGGAGTCATTCTAAAATTGAAAGGTTTTCTTGTA
>Cbrig.WS247_Fam_126_136_1  Nr. of seq. 1 Alignment length(with gaps) = 136 Alignment score = 0.000000 
Cbrig.WS247_3:7330312-7332332              GAATTCTCAGAAAATCATTCAAAATCTAGGACCTACTTAGGAAAGGGGAGGAAGATTCTGAATATTTTAAAAGAATTCAGAAGACAATTCTCAATCTTCAATACCCTTTCGAACACAGCTAAACCTTTGACTGACT
                                           ****************************************************************************************************************************************
Consensus:
                                           GAATTCTCAGAAAATCATTCAAAATCTAGGACCTACTTAGGAAAGGGGAGGAAGATTCTGAATATTTTAAAAGAATTCAGAAGACAATTCTCAATCTTCAATACCCTTTCGAACACAGCTAAACCTTTGACTGACT

GAATTCTCAGAAAATCATTCAAAATCTAGGACCTACTTAGGAAAGGGGAGGAAGATTCTGAATATTTTAAAAGAATTCAGAAGACAATTCTCAATCTTCAATACCCTTTCGAACACAGCTAAACCTTTGACTGACT
>Cbrig.WS247_Fam_127_131_1  Nr. of seq. 1 Alignment length(with gaps) = 131 Alignment score = 0.000000 
Cbrig.WS247_11:9600527-9603024             AGTCAAAAATCAAGCTGAAAAGTCTTCTTTTTCTAGCGGTGTTTGACTTAGCTGCCATATGGGTTGAAGACTATCCTCACGAGCTGAGATGGGAACTTTTTCGCCCAATTTCTTGAAAAAATCTCTGTAAA
                                           ***********************************************************************************************************************************
Consensus:
                                           AGTCAAAAATCAAGCTGAAAAGTCTTCTTTTTCTAGCGGTGTTTGACTTAGCTGCCATATGGGTTGAAGACTATCCTCACGAGCTGAGATGGGAACTTTTTCGCCCAATTTCTTGAAAAAATCTCTGTAAA

AGTCAAAAATCAAGCTGAAAAGTCTTCTTTTTCTAGCGGTGTTTGACTTAGCTGCCATATGGGTTGAAGACTATCCTCACGAGCTGAGATGGGAACTTTTTCGCCCAATTTCTTGAAAAAATCTCTGTAAA
>Cbrig.WS247_Fam_128_122_1  Nr. of seq. 1 Alignment length(with gaps) = 122 Alignment score = 0.000000 
Cbrig.WS247_11:16756731-16758545           AATTTCAGGCCAGTGGAATGTGCCAACTGACAGTAGCAGGACCTGTGTAACTGGGAAGAAGACTCGATGGCAATTTGACCTTCCAATTGAGCTTAATAGCCTGAAATTCAAGGAAGATAGCT
                                           **************************************************************************************************************************
Consensus:
                                           AATTTCAGGCCAGTGGAATGTGCCAACTGACAGTAGCAGGACCTGTGTAACTGGGAAGAAGACTCGATGGCAATTTGACCTTCCAATTGAGCTTAATAGCCTGAAATTCAAGGAAGATAGCT

AATTTCAGGCCAGTGGAATGTGCCAACTGACAGTAGCAGGACCTGTGTAACTGGGAAGAAGACTCGATGGCAATTTGACCTTCCAATTGAGCTTAATAGCCTGAAATTCAAGGAAGATAGCT
>Cbrig.WS247_Fam_129_119_1  Nr. of seq. 1 Alignment length(with gaps) = 119 Alignment score = 0.000000 
Cbrig.WS247_9:4462792-4464698              AAATTATTTTCACGTCTTCATTTTTAAGTTTTTTGTGAATATCTAGGTCAAAAATTGAAATTCTGGATTTTTAAAAACACGTTCGGAATGCACTATTTTTTCTGAATCCATTAATATAA
                                           ***********************************************************************************************************************
Consensus:
                                           AAATTATTTTCACGTCTTCATTTTTAAGTTTTTTGTGAATATCTAGGTCAAAAATTGAAATTCTGGATTTTTAAAAACACGTTCGGAATGCACTATTTTTTCTGAATCCATTAATATAA

AAATTATTTTCACGTCTTCATTTTTAAGTTTTTTGTGAATATCTAGGTCAAAAATTGAAATTCTGGATTTTTAAAAACACGTTCGGAATGCACTATTTTTTCTGAATCCATTAATATAA
>Cbrig.WS247_Fam_130_108_1  Nr. of seq. 1 Alignment length(with gaps) = 108 Alignment score = 0.000000 
Cbrig.WS247_11:18103109-18108978           GGAGAACGATATGCCAAGAAAGTCCCAGCTGACAACAAGATTCTCCAAGGTGATGGCCAACAGTTCGAAGCCAAAACACAGAATCAAGAGGACTTCACTCACATCAGT
                                           ************************************************************************************************************
Consensus:
                                           GGAGAACGATATGCCAAGAAAGTCCCAGCTGACAACAAGATTCTCCAAGGTGATGGCCAACAGTTCGAAGCCAAAACACAGAATCAAGAGGACTTCACTCACATCAGT

GGAGAACGATATGCCAAGAAAGTCCCAGCTGACAACAAGATTCTCCAAGGTGATGGCCAACAGTTCGAAGCCAAAACACAGAATCAAGAGGACTTCACTCACATCAGT
>Cbrig.WS247_Fam_131_102_1  Nr. of seq. 1 Alignment length(with gaps) = 102 Alignment score = 0.000000 
Cbrig.WS247_3:234127-235816                TGGTCTTGGTCCGAATCCCGATGGTCCCTGTCCACGTTCTCCACGTCCTCCCGGTCCACGACGATCTGGGAAGTCCGAGTCAGGTCCAAAGTCTGGTCCTTG
                                           ******************************************************************************************************
Consensus:
                                           TGGTCTTGGTCCGAATCCCGATGGTCCCTGTCCACGTTCTCCACGTCCTCCCGGTCCACGACGATCTGGGAAGTCCGAGTCAGGTCCAAAGTCTGGTCCTTG

TGGTCTTGGTCCGAATCCCGATGGTCCCTGTCCACGTTCTCCACGTCCTCCCGGTCCACGACGATCTGGGAAGTCCGAGTCAGGTCCAAAGTCTGGTCCTTG
>Cbrig.WS247_Fam_132_102_1  Nr. of seq. 1 Alignment length(with gaps) = 102 Alignment score = 0.000000 
Cbrig.WS247_6:13221547-13225860            AATTGATCGTCCTACTGAAGGTCTAGACTCAACCACCATCAACAGATCCACGTATCAAGGAGGCACTGGTGACAGATTCCAAGCTTCAAGACCAAAAGATGC
                                           ******************************************************************************************************
Consensus:
                                           AATTGATCGTCCTACTGAAGGTCTAGACTCAACCACCATCAACAGATCCACGTATCAAGGAGGCACTGGTGACAGATTCCAAGCTTCAAGACCAAAAGATGC

AATTGATCGTCCTACTGAAGGTCTAGACTCAACCACCATCAACAGATCCACGTATCAAGGAGGCACTGGTGACAGATTCCAAGCTTCAAGACCAAAAGATGC
>Cbrig.WS247_Fam_133_99_1  Nr. of seq. 1 Alignment length(with gaps) = 99 Alignment score = 0.000000 
Cbrig.WS247_1:8301079-8302670              TCCGATGAAGAATCGGCCTTCTTAGCAGCTGTAGACTTTGGAGTAACCTTTGCTGGAGTTGTTTTAGCCGCAGGCTTTTTCTCGTCGTCAGAAGAATCG
                                           ***************************************************************************************************
Consensus:
                                           TCCGATGAAGAATCGGCCTTCTTAGCAGCTGTAGACTTTGGAGTAACCTTTGCTGGAGTTGTTTTAGCCGCAGGCTTTTTCTCGTCGTCAGAAGAATCG

TCCGATGAAGAATCGGCCTTCTTAGCAGCTGTAGACTTTGGAGTAACCTTTGCTGGAGTTGTTTTAGCCGCAGGCTTTTTCTCGTCGTCAGAAGAATCG
>Cbrig.WS247_Fam_134_88_1  Nr. of seq. 1 Alignment length(with gaps) = 88 Alignment score = 0.000000 
Cbrig.WS247_11:13546216-13551921           TTTTTCAGAATGAACGAATTCACTTGAATTATTTTGTAAAATGTTAATTACTACTATCCGTCAAATCTGAGATCTGCATGTTCTGCCG
                                           ****************************************************************************************
Consensus:
                                           TTTTTCAGAATGAACGAATTCACTTGAATTATTTTGTAAAATGTTAATTACTACTATCCGTCAAATCTGAGATCTGCATGTTCTGCCG

TTTTTCAGAATGAACGAATTCACTTGAATTATTTTGTAAAATGTTAATTACTACTATCCGTCAAATCTGAGATCTGCATGTTCTGCCG
>Cbrig.WS247_Fam_135_73_1  Nr. of seq. 1 Alignment length(with gaps) = 73 Alignment score = 0.000000 
Cbrig.WS247_2:15782809-15785950            ACAAACTACATAGGAAACATTAGCAGACACATCATGCGCGTATTAGAAATGCGTCAGTTGGGTCTGTTAGACT
                                           *************************************************************************
Consensus:
                                           ACAAACTACATAGGAAACATTAGCAGACACATCATGCGCGTATTAGAAATGCGTCAGTTGGGTCTGTTAGACT

ACAAACTACATAGGAAACATTAGCAGACACATCATGCGCGTATTAGAAATGCGTCAGTTGGGTCTGTTAGACT
>Cbrig.WS247_Fam_136_72_1  Nr. of seq. 1 Alignment length(with gaps) = 72 Alignment score = 0.000000 
Cbrig.WS247_2:15598551-15603106            CAAGGAAGTCACCTTTGAACCACGTAACGTTCGTAGACGGAGCTTCGGTTCCCCTACACCCGACCACTAGTT
                                           ************************************************************************
Consensus:
                                           CAAGGAAGTCACCTTTGAACCACGTAACGTTCGTAGACGGAGCTTCGGTTCCCCTACACCCGACCACTAGTT

CAAGGAAGTCACCTTTGAACCACGTAACGTTCGTAGACGGAGCTTCGGTTCCCCTACACCCGACCACTAGTT
>Cbrig.WS247_Fam_137_72_1  Nr. of seq. 1 Alignment length(with gaps) = 72 Alignment score = 0.000000 
Cbrig.WS247_11:738360-739935               GATCCACAGTAACCAAATCTTCTTCTTTATCCGCTGTCCCATCAACCACACAGGCAACATCTAGTTCTAAGG
                                           ************************************************************************
Consensus:
                                           GATCCACAGTAACCAAATCTTCTTCTTTATCCGCTGTCCCATCAACCACACAGGCAACATCTAGTTCTAAGG

GATCCACAGTAACCAAATCTTCTTCTTTATCCGCTGTCCCATCAACCACACAGGCAACATCTAGTTCTAAGG
>Cbrig.WS247_Fam_138_66_1  Nr. of seq. 1 Alignment length(with gaps) = 66 Alignment score = 0.000000 
Cbrig.WS247_11:13914074-13916076           ATGGTACGTCGCCGACTACTGACCGTACGCCAAGAGCACACGAGAAAATGATGTCTGCCACCGTTG
                                           ******************************************************************
Consensus:
                                           ATGGTACGTCGCCGACTACTGACCGTACGCCAAGAGCACACGAGAAAATGATGTCTGCCACCGTTG

ATGGTACGTCGCCGACTACTGACCGTACGCCAAGAGCACACGAGAAAATGATGTCTGCCACCGTTG
>Cbrig.WS247_Fam_139_65_1  Nr. of seq. 1 Alignment length(with gaps) = 65 Alignment score = 0.000000 
Cbrig.WS247_3:5739979-5741059              CTGAGAATTCGTTTGACATTGTCTCGGTTTCCTTTACTCTTTCAAGCCCCGACGGCTATGGCTGA
                                           *****************************************************************
Consensus:
                                           CTGAGAATTCGTTTGACATTGTCTCGGTTTCCTTTACTCTTTCAAGCCCCGACGGCTATGGCTGA

CTGAGAATTCGTTTGACATTGTCTCGGTTTCCTTTACTCTTTCAAGCCCCGACGGCTATGGCTGA
>Cbrig.WS247_Fam_140_64_1  Nr. of seq. 1 Alignment length(with gaps) = 64 Alignment score = 0.000000 
Cbrig.WS247_11:4178726-4182638             TGTCTAATTGGGAGACGACGAGAGGAACGACGGGGGGACGGTGGGACGGATGGAGGAGAGATGG
                                           ****************************************************************
Consensus:
                                           TGTCTAATTGGGAGACGACGAGAGGAACGACGGGGGGACGGTGGGACGGATGGAGGAGAGATGG

TGTCTAATTGGGAGACGACGAGAGGAACGACGGGGGGACGGTGGGACGGATGGAGGAGAGATGG
>Cbrig.WS247_Fam_141_63_1  Nr. of seq. 1 Alignment length(with gaps) = 63 Alignment score = 0.000000 
Cbrig.WS247_3:14436127-14439218            GAGACTCCAGAGACTCCAGAAACATCAGAGACCACCTTGACTCCTCCAACTGGAACTACAGCC
                                           ***************************************************************
Consensus:
                                           GAGACTCCAGAGACTCCAGAAACATCAGAGACCACCTTGACTCCTCCAACTGGAACTACAGCC

GAGACTCCAGAGACTCCAGAAACATCAGAGACCACCTTGACTCCTCCAACTGGAACTACAGCC
>Cbrig.WS247_Fam_142_63_1  Nr. of seq. 1 Alignment length(with gaps) = 63 Alignment score = 0.000000 
Cbrig.WS247_9:1994803-1996388              CTGGACGCTTCTTCTCCTCCTCAGCTCCTTGGGTTCCCTTTGGCCGATCCTCAGCAGCTCTAG
                                           ***************************************************************
Consensus:
                                           CTGGACGCTTCTTCTCCTCCTCAGCTCCTTGGGTTCCCTTTGGCCGATCCTCAGCAGCTCTAG

CTGGACGCTTCTTCTCCTCCTCAGCTCCTTGGGTTCCCTTTGGCCGATCCTCAGCAGCTCTAG
>Cbrig.WS247_Fam_143_63_1  Nr. of seq. 1 Alignment length(with gaps) = 63 Alignment score = 0.000000 
Cbrig.WS247_9:15155272-15157982            TCCTTGAGTCTTGGCTCCAACTTGGGCGGCAGCTCTGGCTGGGCGGTGTTGTTGAGCATCAGC
                                           ***************************************************************
Consensus:
                                           TCCTTGAGTCTTGGCTCCAACTTGGGCGGCAGCTCTGGCTGGGCGGTGTTGTTGAGCATCAGC

TCCTTGAGTCTTGGCTCCAACTTGGGCGGCAGCTCTGGCTGGGCGGTGTTGTTGAGCATCAGC
>Cbrig.WS247_Fam_144_61_1  Nr. of seq. 1 Alignment length(with gaps) = 61 Alignment score = 0.000000 
Cbrig.WS247_6:15569593-15575311            GATTACTGTAGATTGGGTCAAAAGAGTCATTTTAAGTCAAGAATCGAAATTTTTGGATCAG
                                           *************************************************************
Consensus:
                                           GATTACTGTAGATTGGGTCAAAAGAGTCATTTTAAGTCAAGAATCGAAATTTTTGGATCAG

GATTACTGTAGATTGGGTCAAAAGAGTCATTTTAAGTCAAGAATCGAAATTTTTGGATCAG
>Cbrig.WS247_Fam_145_60_1  Nr. of seq. 1 Alignment length(with gaps) = 60 Alignment score = 0.000000 
Cbrig.WS247_9:1348070-1353618              ACGGAACCATGTCTGAATTCCACGTCTTCCGAAACTACCACAGAACCCTGTGAGACCACG
                                           ************************************************************
Consensus:
                                           ACGGAACCATGTCTGAATTCCACGTCTTCCGAAACTACCACAGAACCCTGTGAGACCACG

ACGGAACCATGTCTGAATTCCACGTCTTCCGAAACTACCACAGAACCCTGTGAGACCACG
>Cbrig.WS247_Fam_146_57_1  Nr. of seq. 1 Alignment length(with gaps) = 57 Alignment score = 0.000000 
Cbrig.WS247_1:754518-755449                TTTCCGAATTTCTGAATTTCAGGATTTCAAGGATTTCAGGACTTCAGGACTTCAGGA
                                           *********************************************************
Consensus:
                                           TTTCCGAATTTCTGAATTTCAGGATTTCAAGGATTTCAGGACTTCAGGACTTCAGGA

TTTCCGAATTTCTGAATTTCAGGATTTCAAGGATTTCAGGACTTCAGGACTTCAGGA
>Cbrig.WS247_Fam_147_56_1  Nr. of seq. 1 Alignment length(with gaps) = 56 Alignment score = 0.000000 
Cbrig.WS247_2:2247847-2249485              CCAGAAAACGCATCAGATGAATATCAGGTCATTTCTAGGCCATTTCTACATGGTGG
                                           ********************************************************
Consensus:
                                           CCAGAAAACGCATCAGATGAATATCAGGTCATTTCTAGGCCATTTCTACATGGTGG

CCAGAAAACGCATCAGATGAATATCAGGTCATTTCTAGGCCATTTCTACATGGTGG
>Cbrig.WS247_Fam_148_56_1  Nr. of seq. 1 Alignment length(with gaps) = 56 Alignment score = 0.000000 
Cbrig.WS247_9:1669496-1671375              TTCTAGGCCACCGTAGTCGATGGTCCAGAAATTGTCAGAAATTCACATGGTGGGAT
                                           ********************************************************
Consensus:
                                           TTCTAGGCCACCGTAGTCGATGGTCCAGAAATTGTCAGAAATTCACATGGTGGGAT

TTCTAGGCCACCGTAGTCGATGGTCCAGAAATTGTCAGAAATTCACATGGTGGGAT
>Cbrig.WS247_Fam_149_54_1  Nr. of seq. 1 Alignment length(with gaps) = 54 Alignment score = 0.000000 
Cbrig.WS247_2:8070689-8079838              TCTGGAGAAGAGGCTACCACTGCTGCCGCCACTGAAGCCACAGTCGCCGAAGCA
                                           ******************************************************
Consensus:
                                           TCTGGAGAAGAGGCTACCACTGCTGCCGCCACTGAAGCCACAGTCGCCGAAGCA

TCTGGAGAAGAGGCTACCACTGCTGCCGCCACTGAAGCCACAGTCGCCGAAGCA
>Cbrig.WS247_Fam_150_54_1  Nr. of seq. 1 Alignment length(with gaps) = 54 Alignment score = 0.000000 
Cbrig.WS247_8:2876523-2878535              TGTGCTAGAAAGATGCTTTTTAACCACCATGTTGAAAGATTCACTGAAGTGCGA
                                           ******************************************************
Consensus:
                                           TGTGCTAGAAAGATGCTTTTTAACCACCATGTTGAAAGATTCACTGAAGTGCGA

TGTGCTAGAAAGATGCTTTTTAACCACCATGTTGAAAGATTCACTGAAGTGCGA
>Cbrig.WS247_Fam_151_54_1  Nr. of seq. 1 Alignment length(with gaps) = 54 Alignment score = 0.000000 
Cbrig.WS247_11:17403072-17405374           TTTTTTAATTTTTGAACACTGCGTTTTCATACTGTTCCGTTCTCAAATGAATTA
                                           ******************************************************
Consensus:
                                           TTTTTTAATTTTTGAACACTGCGTTTTCATACTGTTCCGTTCTCAAATGAATTA

TTTTTTAATTTTTGAACACTGCGTTTTCATACTGTTCCGTTCTCAAATGAATTA
>Cbrig.WS247_Fam_152_51_1  Nr. of seq. 1 Alignment length(with gaps) = 51 Alignment score = 0.000000 
Cbrig.WS247_6:11945633-11950261            TTCTTCAGATCCTCCGACTGGTGCTTGTGAAGATGCATCGGATGGATTTGG
                                           ***************************************************
Consensus:
                                           TTCTTCAGATCCTCCGACTGGTGCTTGTGAAGATGCATCGGATGGATTTGG

TTCTTCAGATCCTCCGACTGGTGCTTGTGAAGATGCATCGGATGGATTTGG
>Cbrig.WS247_Fam_153_48_1  Nr. of seq. 1 Alignment length(with gaps) = 48 Alignment score = 0.000000 
Cbrig.WS247_2:445708-446711                TGGCCTAGAAAATGCAAAAATCTGGAAAATTAGACAATTTTGAGTGGG
                                           ************************************************
Consensus:
                                           TGGCCTAGAAAATGCAAAAATCTGGAAAATTAGACAATTTTGAGTGGG

TGGCCTAGAAAATGCAAAAATCTGGAAAATTAGACAATTTTGAGTGGG
>Cbrig.WS247_Fam_154_48_1  Nr. of seq. 1 Alignment length(with gaps) = 48 Alignment score = 0.000000 
Cbrig.WS247_3:7671644-7682395              TCAGTTGTAACAAGTTCTCCGTCTGGTCCAATGGCAAATCCAGTGGGA
                                           ************************************************
Consensus:
                                           TCAGTTGTAACAAGTTCTCCGTCTGGTCCAATGGCAAATCCAGTGGGA

TCAGTTGTAACAAGTTCTCCGTCTGGTCCAATGGCAAATCCAGTGGGA
>Cbrig.WS247_Fam_155_48_1  Nr. of seq. 1 Alignment length(with gaps) = 48 Alignment score = 0.000000 
Cbrig.WS247_3:13714663-13716010            TTTCTAGGCCATCGGGCAAAATAACATGTGGTGGCCTAGAAATCCAAG
                                           ************************************************
Consensus:
                                           TTTCTAGGCCATCGGGCAAAATAACATGTGGTGGCCTAGAAATCCAAG

TTTCTAGGCCATCGGGCAAAATAACATGTGGTGGCCTAGAAATCCAAG
>Cbrig.WS247_Fam_156_47_1  Nr. of seq. 1 Alignment length(with gaps) = 47 Alignment score = 0.000000 
Cbrig.WS247_2:2171258-2178012              TTTCTAGGCCACGAAAAGTTTGATGGACTAGGTTTTCGATTTTAAGA
                                           ***********************************************
Consensus:
                                           TTTCTAGGCCACGAAAAGTTTGATGGACTAGGTTTTCGATTTTAAGA

TTTCTAGGCCACGAAAAGTTTGATGGACTAGGTTTTCGATTTTAAGA
>Cbrig.WS247_Fam_157_46_1  Nr. of seq. 1 Alignment length(with gaps) = 46 Alignment score = 0.000000 
Cbrig.WS247_6:1937360-1938234              TTTCTAGGCCGTATGCTCTTCATGGCCTGGGAATCCCGTTTTTGGG
                                           **********************************************
Consensus:
                                           TTTCTAGGCCGTATGCTCTTCATGGCCTGGGAATCCCGTTTTTGGG

TTTCTAGGCCGTATGCTCTTCATGGCCTGGGAATCCCGTTTTTGGG
>Cbrig.WS247_Fam_158_45_1  Nr. of seq. 1 Alignment length(with gaps) = 45 Alignment score = 0.000000 
Cbrig.WS247_11:734813-736209               ACACCAGCAGGCCCGTCTGGACCAACCATGACGACAACAAAACCT
                                           *********************************************
Consensus:
                                           ACACCAGCAGGCCCGTCTGGACCAACCATGACGACAACAAAACCT

ACACCAGCAGGCCCGTCTGGACCAACCATGACGACAACAAAACCT
>Cbrig.WS247_Fam_159_43_1  Nr. of seq. 1 Alignment length(with gaps) = 43 Alignment score = 0.000000 
Cbrig.WS247_2:13342561-13343441            GTCAAAAATCCGTAATTTTGATCCGAAATTTCATATTTTTTAT
                                           *******************************************
Consensus:
                                           GTCAAAAATCCGTAATTTTGATCCGAAATTTCATATTTTTTAT

GTCAAAAATCCGTAATTTTGATCCGAAATTTCATATTTTTTAT
>Cbrig.WS247_Fam_160_43_1  Nr. of seq. 1 Alignment length(with gaps) = 43 Alignment score = 0.000000 
Cbrig.WS247_8:131015-132187                AATTTGGCTGAAATTGCTAGAAAAATAGGATAAAAATGGCGGA
                                           *******************************************
Consensus:
                                           AATTTGGCTGAAATTGCTAGAAAAATAGGATAAAAATGGCGGA

AATTTGGCTGAAATTGCTAGAAAAATAGGATAAAAATGGCGGA
>Cbrig.WS247_Fam_161_42_1  Nr. of seq. 1 Alignment length(with gaps) = 42 Alignment score = 0.000000 
Cbrig.WS247_2:2150540-2151764              GAGAGCATTTTTTAAATTTCCAAAAGATGCAATTTCTCAATA
                                           ******************************************
Consensus:
                                           GAGAGCATTTTTTAAATTTCCAAAAGATGCAATTTCTCAATA

GAGAGCATTTTTTAAATTTCCAAAAGATGCAATTTCTCAATA
>Cbrig.WS247_Fam_162_42_1  Nr. of seq. 1 Alignment length(with gaps) = 42 Alignment score = 0.000000 
Cbrig.WS247_2:2344810-2346100              ATTTTTGACCCAATTATGACCATTTATAGCCAAATTTGAGTC
                                           ******************************************
Consensus:
                                           ATTTTTGACCCAATTATGACCATTTATAGCCAAATTTGAGTC

ATTTTTGACCCAATTATGACCATTTATAGCCAAATTTGAGTC
>Cbrig.WS247_Fam_163_42_1  Nr. of seq. 1 Alignment length(with gaps) = 42 Alignment score = 0.000000 
Cbrig.WS247_2:14608081-14608817            GGTCATTTTTTGACTATTTTAGGCCTATTTTTGGACCAATTA
                                           ******************************************
Consensus:
                                           GGTCATTTTTTGACTATTTTAGGCCTATTTTTGGACCAATTA

GGTCATTTTTTGACTATTTTAGGCCTATTTTTGGACCAATTA
>Cbrig.WS247_Fam_164_42_1  Nr. of seq. 1 Alignment length(with gaps) = 42 Alignment score = 0.000000 
Cbrig.WS247_2:15427343-15428002            TAGTGATTTTCGGCTCAAAAATCCGCTTTTTGGGGTCAAAAT
                                           ******************************************
Consensus:
                                           TAGTGATTTTCGGCTCAAAAATCCGCTTTTTGGGGTCAAAAT

TAGTGATTTTCGGCTCAAAAATCCGCTTTTTGGGGTCAAAAT
>Cbrig.WS247_Fam_165_42_1  Nr. of seq. 1 Alignment length(with gaps) = 42 Alignment score = 0.000000 
Cbrig.WS247_3:2441183-2441844              AAATGACTATTTTCAGCCTAAAACTGGCTATTTTAAGCCTGA
                                           ******************************************
Consensus:
                                           AAATGACTATTTTCAGCCTAAAACTGGCTATTTTAAGCCTGA

AAATGACTATTTTCAGCCTAAAACTGGCTATTTTAAGCCTGA
>Cbrig.WS247_Fam_166_42_1  Nr. of seq. 1 Alignment length(with gaps) = 42 Alignment score = 0.000000 
Cbrig.WS247_3:13911255-13911827            GCTTAAAATGACCAATTTTGGATCTAATTTTGCTCATTTTTG
                                           ******************************************
Consensus:
                                           GCTTAAAATGACCAATTTTGGATCTAATTTTGCTCATTTTTG

GCTTAAAATGACCAATTTTGGATCTAATTTTGCTCATTTTTG
>Cbrig.WS247_Fam_167_42_1  Nr. of seq. 1 Alignment length(with gaps) = 42 Alignment score = 0.000000 
Cbrig.WS247_6:14514337-14515726            TTTTGGACCACTTTGCATGAATTTTGAACCGTTTTCCATGAA
                                           ******************************************
Consensus:
                                           TTTTGGACCACTTTGCATGAATTTTGAACCGTTTTCCATGAA

TTTTGGACCACTTTGCATGAATTTTGAACCGTTTTCCATGAA
>Cbrig.WS247_Fam_168_41_1  Nr. of seq. 1 Alignment length(with gaps) = 41 Alignment score = 0.000000 
Cbrig.WS247_9:2713500-2714460              CGGAAAATCGAGTTCTCGAATTTTTTCTCGACTTTTTTTTC
                                           *****************************************
Consensus:
                                           CGGAAAATCGAGTTCTCGAATTTTTTCTCGACTTTTTTTTC

CGGAAAATCGAGTTCTCGAATTTTTTCTCGACTTTTTTTTC
>Cbrig.WS247_Fam_169_39_1  Nr. of seq. 1 Alignment length(with gaps) = 39 Alignment score = 0.000000 
Cbrig.WS247_9:5662609-5663609              TGCCACGTGGCTGCTGCTGGTGCTGCTGGTTCTGATAAT
                                           ***************************************
Consensus:
                                           TGCCACGTGGCTGCTGCTGGTGCTGCTGGTTCTGATAAT

TGCCACGTGGCTGCTGCTGGTGCTGCTGGTTCTGATAAT
>Cbrig.WS247_Fam_170_38_1  Nr. of seq. 1 Alignment length(with gaps) = 38 Alignment score = 0.000000 
Cbrig.WS247_3:563893-566372                TGGTACCATAGGTTTTCAATAGTTCCATGGAGTTTAAA
                                           **************************************
Consensus:
                                           TGGTACCATAGGTTTTCAATAGTTCCATGGAGTTTAAA

TGGTACCATAGGTTTTCAATAGTTCCATGGAGTTTAAA
>Cbrig.WS247_Fam_171_38_1  Nr. of seq. 1 Alignment length(with gaps) = 38 Alignment score = 0.000000 
Cbrig.WS247_6:16797646-16798302            CGCAAAGGCACCAAAAATGCGTCAAGACACTAGAAAAG
                                           **************************************
Consensus:
                                           CGCAAAGGCACCAAAAATGCGTCAAGACACTAGAAAAG

CGCAAAGGCACCAAAAATGCGTCAAGACACTAGAAAAG
>Cbrig.WS247_Fam_172_38_1  Nr. of seq. 1 Alignment length(with gaps) = 38 Alignment score = 0.000000 
Cbrig.WS247_8:700892-702407                AGCCGATCGGCGATCGGCTAGTGTGGTTCGGATGTGTC
                                           **************************************
Consensus:
                                           AGCCGATCGGCGATCGGCTAGTGTGGTTCGGATGTGTC

AGCCGATCGGCGATCGGCTAGTGTGGTTCGGATGTGTC
>Cbrig.WS247_Fam_173_37_1  Nr. of seq. 1 Alignment length(with gaps) = 37 Alignment score = 0.000000 
Cbrig.WS247_11:5553855-5554710             GGACAACTGAGAAAAATTTGTTTTCACCAAAACAGAT
                                           *************************************
Consensus:
                                           GGACAACTGAGAAAAATTTGTTTTCACCAAAACAGAT

GGACAACTGAGAAAAATTTGTTTTCACCAAAACAGAT
>Cbrig.WS247_Fam_174_36_1  Nr. of seq. 1 Alignment length(with gaps) = 36 Alignment score = 0.000000 
Cbrig.WS247_2:15538831-15539875            TACTGTAGAAAAAAGGGAATTTTCAAAATCAAGAAC
                                           ************************************
Consensus:
                                           TACTGTAGAAAAAAGGGAATTTTCAAAATCAAGAAC

TACTGTAGAAAAAAGGGAATTTTCAAAATCAAGAAC
>Cbrig.WS247_Fam_175_36_1  Nr. of seq. 1 Alignment length(with gaps) = 36 Alignment score = 0.000000 
Cbrig.WS247_3:5495226-5495518              GGAGCTCCAGGAGCCCCAGGACAAGGATCAGGAGCC
                                           ************************************
Consensus:
                                           GGAGCTCCAGGAGCCCCAGGACAAGGATCAGGAGCC

GGAGCTCCAGGAGCCCCAGGACAAGGATCAGGAGCC
>Cbrig.WS247_Fam_176_35_1  Nr. of seq. 1 Alignment length(with gaps) = 35 Alignment score = 0.000000 
Cbrig.WS247_1:11667980-11671488            TACAGTAATCCTTTGGAATTGGTAAATAAAAAATC
                                           ***********************************
Consensus:
                                           TACAGTAATCCTTTGGAATTGGTAAATAAAAAATC

TACAGTAATCCTTTGGAATTGGTAAATAAAAAATC
>Cbrig.WS247_Fam_177_35_1  Nr. of seq. 1 Alignment length(with gaps) = 35 Alignment score = 0.000000 
Cbrig.WS247_9:2089332-2090194              TGGCCTAGAAAACCAAATATTGCAATTCTCAGCCA
                                           ***********************************
Consensus:
                                           TGGCCTAGAAAACCAAATATTGCAATTCTCAGCCA

TGGCCTAGAAAACCAAATATTGCAATTCTCAGCCA
>Cbrig.WS247_Fam_178_35_1  Nr. of seq. 1 Alignment length(with gaps) = 35 Alignment score = 0.000000 
Cbrig.WS247_9:16316878-16317755            GGGCCCTTCTATTACAGGGGCCTTTCAATTAGAGG
                                           ***********************************
Consensus:
                                           GGGCCCTTCTATTACAGGGGCCTTTCAATTAGAGG

GGGCCCTTCTATTACAGGGGCCTTTCAATTAGAGG
>Cbrig.WS247_Fam_179_34_1  Nr. of seq. 1 Alignment length(with gaps) = 34 Alignment score = 0.000000 
Cbrig.WS247_11:14787786-14789196           ACTCGGAATAAGTAGTACCAATTCGATACTACTT
                                           **********************************
Consensus:
                                           ACTCGGAATAAGTAGTACCAATTCGATACTACTT

ACTCGGAATAAGTAGTACCAATTCGATACTACTT
>Cbrig.WS247_Fam_180_32_1  Nr. of seq. 1 Alignment length(with gaps) = 32 Alignment score = 0.000000 
Cbrig.WS247_1:1986407-1986864              ATTCTCAGATTCTCAGATTCTGAAGTTGCGGA
                                           ********************************
Consensus:
                                           ATTCTCAGATTCTCAGATTCTGAAGTTGCGGA

ATTCTCAGATTCTCAGATTCTGAAGTTGCGGA
>Cbrig.WS247_Fam_181_32_1  Nr. of seq. 1 Alignment length(with gaps) = 32 Alignment score = 0.000000 
Cbrig.WS247_3:12607141-12607545            AGCCATTTTTGACCTATTTTAAGCCAATTTGC
                                           ********************************
Consensus:
                                           AGCCATTTTTGACCTATTTTAAGCCAATTTGC

AGCCATTTTTGACCTATTTTAAGCCAATTTGC
>Cbrig.WS247_Fam_182_31_1  Nr. of seq. 1 Alignment length(with gaps) = 31 Alignment score = 0.000000 
Cbrig.WS247_1:5443855-5444111              ATTCCGGATTCCGGATTCTGTCCATTTTTTC
                                           *******************************
Consensus:
                                           ATTCCGGATTCCGGATTCTGTCCATTTTTTC

ATTCCGGATTCCGGATTCTGTCCATTTTTTC
>Cbrig.WS247_Fam_183_31_1  Nr. of seq. 1 Alignment length(with gaps) = 31 Alignment score = 0.000000 
Cbrig.WS247_2:1535771-1536810              GTTGCAAAATGCCTGGTTCTATAACGTCACG
                                           *******************************
Consensus:
                                           GTTGCAAAATGCCTGGTTCTATAACGTCACG

GTTGCAAAATGCCTGGTTCTATAACGTCACG
>Cbrig.WS247_Fam_184_31_1  Nr. of seq. 1 Alignment length(with gaps) = 31 Alignment score = 0.000000 
Cbrig.WS247_6:16303089-16303493            TTTCAGCGATCCTCAGCTATTTTTAGGCATG
                                           *******************************
Consensus:
                                           TTTCAGCGATCCTCAGCTATTTTTAGGCATG

TTTCAGCGATCCTCAGCTATTTTTAGGCATG
>Cbrig.WS247_Fam_185_31_1  Nr. of seq. 1 Alignment length(with gaps) = 31 Alignment score = 0.000000 
Cbrig.WS247_6:16374691-16375933            AGCGATTTTTCTAGGAATTTTGAGGTTTTTA
                                           *******************************
Consensus:
                                           AGCGATTTTTCTAGGAATTTTGAGGTTTTTA

AGCGATTTTTCTAGGAATTTTGAGGTTTTTA
>Cbrig.WS247_Fam_186_31_1  Nr. of seq. 1 Alignment length(with gaps) = 31 Alignment score = 0.000000 
Cbrig.WS247_8:664661-666409                AAAATCATGATTTTTAGGTTAAAATTGACCG
                                           *******************************
Consensus:
                                           AAAATCATGATTTTTAGGTTAAAATTGACCG

AAAATCATGATTTTTAGGTTAAAATTGACCG
>Cbrig.WS247_Fam_187_31_1  Nr. of seq. 1 Alignment length(with gaps) = 31 Alignment score = 0.000000 
Cbrig.WS247_9:18067081-18070483            GCAGTAGCAAATTCGGTGTTACTACTGCTTA
                                           *******************************
Consensus:
                                           GCAGTAGCAAATTCGGTGTTACTACTGCTTA

GCAGTAGCAAATTCGGTGTTACTACTGCTTA
>Cbrig.WS247_Fam_188_30_1  Nr. of seq. 1 Alignment length(with gaps) = 30 Alignment score = 0.000000 
Cbrig.WS247_1:267096-269426                CTATAAACTACAGAATCTAGACTACAGAAG
                                           ******************************
Consensus:
                                           CTATAAACTACAGAATCTAGACTACAGAAG

CTATAAACTACAGAATCTAGACTACAGAAG
>Cbrig.WS247_Fam_189_30_1  Nr. of seq. 1 Alignment length(with gaps) = 30 Alignment score = 0.000000 
Cbrig.WS247_2:16115360-16116121            TCTAATAGCTCAAAAAATGGGTCCCAATGT
                                           ******************************
Consensus:
                                           TCTAATAGCTCAAAAAATGGGTCCCAATGT

TCTAATAGCTCAAAAAATGGGTCCCAATGT
>Cbrig.WS247_Fam_190_30_1  Nr. of seq. 1 Alignment length(with gaps) = 30 Alignment score = 0.000000 
Cbrig.WS247_11:15837902-15838540           CTGGAACTTTCTAGAACGTTGTGGACTTTT
                                           ******************************
Consensus:
                                           CTGGAACTTTCTAGAACGTTGTGGACTTTT

CTGGAACTTTCTAGAACGTTGTGGACTTTT
>Cbrig.WS247_Fam_191_29_1  Nr. of seq. 1 Alignment length(with gaps) = 29 Alignment score = 0.000000 
Cbrig.WS247_3:11542873-11543285            GATCCAGGTCACCCGGTCAAGGTCACCCG
                                           *****************************
Consensus:
                                           GATCCAGGTCACCCGGTCAAGGTCACCCG

GATCCAGGTCACCCGGTCAAGGTCACCCG
>Cbrig.WS247_Fam_192_29_1  Nr. of seq. 1 Alignment length(with gaps) = 29 Alignment score = 0.000000 
Cbrig.WS247_6:3987627-3988747              GAATCGGAGAATCGGAGCTGGTGAAGGTG
                                           *****************************
Consensus:
                                           GAATCGGAGAATCGGAGCTGGTGAAGGTG

GAATCGGAGAATCGGAGCTGGTGAAGGTG
>Cbrig.WS247_Fam_193_29_1  Nr. of seq. 1 Alignment length(with gaps) = 29 Alignment score = 0.000000 
Cbrig.WS247_6:12448618-12449003            AAAATTAGGTCACGAAATAGAAATACGAG
                                           *****************************
Consensus:
                                           AAAATTAGGTCACGAAATAGAAATACGAG

AAAATTAGGTCACGAAATAGAAATACGAG
>Cbrig.WS247_Fam_194_29_1  Nr. of seq. 1 Alignment length(with gaps) = 29 Alignment score = 0.000000 
Cbrig.WS247_9:9138864-9139442              GATGCCAGTGATATACTCCCGTATATCCT
                                           *****************************
Consensus:
                                           GATGCCAGTGATATACTCCCGTATATCCT

GATGCCAGTGATATACTCCCGTATATCCT
>Cbrig.WS247_Fam_195_28_1  Nr. of seq. 1 Alignment length(with gaps) = 28 Alignment score = 0.000000 
Cbrig.WS247_1:10748981-10749905            TACAGTAATCCAAGAAATTAGTTAAAAC
                                           ****************************
Consensus:
                                           TACAGTAATCCAAGAAATTAGTTAAAAC

TACAGTAATCCAAGAAATTAGTTAAAAC
>Cbrig.WS247_Fam_196_28_1  Nr. of seq. 1 Alignment length(with gaps) = 28 Alignment score = 0.000000 
Cbrig.WS247_9:16033371-16036931            GAAAAATTGGGGGTCAAAAAATCGAAGT
                                           ****************************
Consensus:
                                           GAAAAATTGGGGGTCAAAAAATCGAAGT

GAAAAATTGGGGGTCAAAAAATCGAAGT
>Cbrig.WS247_Fam_197_28_1  Nr. of seq. 1 Alignment length(with gaps) = 28 Alignment score = 0.000000 
Cbrig.WS247_9:17826884-17827411            GGATTCCGGACCCAGAAGTCCGGAGTCA
                                           ****************************
Consensus:
                                           GGATTCCGGACCCAGAAGTCCGGAGTCA

GGATTCCGGACCCAGAAGTCCGGAGTCA
>Cbrig.WS247_Fam_198_27_1  Nr. of seq. 1 Alignment length(with gaps) = 27 Alignment score = 0.000000 
Cbrig.WS247_1:4770925-4771574              GTGGTAGTCTCCTCGACATATGGAGTC
                                           ***************************
Consensus:
                                           GTGGTAGTCTCCTCGACATATGGAGTC

GTGGTAGTCTCCTCGACATATGGAGTC
>Cbrig.WS247_Fam_199_27_1  Nr. of seq. 1 Alignment length(with gaps) = 27 Alignment score = 0.000000 
Cbrig.WS247_2:16157583-16159499            TTCCACGTCTTCCACGTCTTCCACGTT
                                           ***************************
Consensus:
                                           TTCCACGTCTTCCACGTCTTCCACGTT

TTCCACGTCTTCCACGTCTTCCACGTT
>Cbrig.WS247_Fam_200_27_1  Nr. of seq. 1 Alignment length(with gaps) = 27 Alignment score = 0.000000 
Cbrig.WS247_3:12314430-12314652            CCGAGGATCCCATGGATCTCAAGGATC
                                           ***************************
Consensus:
                                           CCGAGGATCCCATGGATCTCAAGGATC

CCGAGGATCCCATGGATCTCAAGGATC
>Cbrig.WS247_Fam_201_27_1  Nr. of seq. 1 Alignment length(with gaps) = 27 Alignment score = 0.000000 
Cbrig.WS247_8:405716-405941                TACAGTGCTTACAGTGCTTACAGTGCT
                                           ***************************
Consensus:
                                           TACAGTGCTTACAGTGCTTACAGTGCT

TACAGTGCTTACAGTGCTTACAGTGCT
>Cbrig.WS247_Fam_202_27_1  Nr. of seq. 1 Alignment length(with gaps) = 27 Alignment score = 0.000000 
Cbrig.WS247_9:7858001-7858833              TATTTTTGAGGCACGTAACGTGCCTTG
                                           ***************************
Consensus:
                                           TATTTTTGAGGCACGTAACGTGCCTTG

TATTTTTGAGGCACGTAACGTGCCTTG
>Cbrig.WS247_Fam_203_27_1  Nr. of seq. 1 Alignment length(with gaps) = 27 Alignment score = 0.000000 
Cbrig.WS247_9:15989757-15990760            CCACCATTTCCTCCATTTCCGCCATGG
                                           ***************************
Consensus:
                                           CCACCATTTCCTCCATTTCCGCCATGG

CCACCATTTCCTCCATTTCCGCCATGG
>Cbrig.WS247_Fam_204_27_1  Nr. of seq. 1 Alignment length(with gaps) = 27 Alignment score = 0.000000 
Cbrig.WS247_9:18948851-18949343            CAAGTACCGTACTTTTGATCTCTGAAA
                                           ***************************
Consensus:
                                           CAAGTACCGTACTTTTGATCTCTGAAA

CAAGTACCGTACTTTTGATCTCTGAAA
>Cbrig.WS247_Fam_205_26_1  Nr. of seq. 1 Alignment length(with gaps) = 26 Alignment score = 0.000000 
Cbrig.WS247_9:3418449-3418954              ACCTAATTTTACAAAATCGAGGTCCG
                                           **************************
Consensus:
                                           ACCTAATTTTACAAAATCGAGGTCCG

ACCTAATTTTACAAAATCGAGGTCCG
>Cbrig.WS247_Fam_206_26_1  Nr. of seq. 1 Alignment length(with gaps) = 26 Alignment score = 0.000000 
Cbrig.WS247_11:3317213-3319108             GAATACTACAATAGTCCTAATATCCA
                                           **************************
Consensus:
                                           GAATACTACAATAGTCCTAATATCCA

GAATACTACAATAGTCCTAATATCCA
>Cbrig.WS247_Fam_207_26_1  Nr. of seq. 1 Alignment length(with gaps) = 26 Alignment score = 0.000000 
Cbrig.WS247_11:18949656-18951393           GACAATATCAACGAAGGAGATGAGCC
                                           **************************
Consensus:
                                           GACAATATCAACGAAGGAGATGAGCC

GACAATATCAACGAAGGAGATGAGCC
>Cbrig.WS247_Fam_208_25_1  Nr. of seq. 1 Alignment length(with gaps) = 25 Alignment score = 0.000000 
Cbrig.WS247_1:14688762-14689081            CATAGCTGACATTGCTGACCTAGAC
                                           *************************
Consensus:
                                           CATAGCTGACATTGCTGACCTAGAC

CATAGCTGACATTGCTGACCTAGAC
>Cbrig.WS247_Fam_209_25_1  Nr. of seq. 1 Alignment length(with gaps) = 25 Alignment score = 0.000000 
Cbrig.WS247_9:17129952-17130347            ATTGAAATCTTGTTCATTGCCTAGA
                                           *************************
Consensus:
                                           ATTGAAATCTTGTTCATTGCCTAGA

ATTGAAATCTTGTTCATTGCCTAGA
>Cbrig.WS247_Fam_210_25_1  Nr. of seq. 1 Alignment length(with gaps) = 25 Alignment score = 0.000000 
Cbrig.WS247_11:21369700-21369958           TCTGAATCTCTGAATTACCTATTAT
                                           *************************
Consensus:
                                           TCTGAATCTCTGAATTACCTATTAT

TCTGAATCTCTGAATTACCTATTAT
>Cbrig.WS247_Fam_211_24_1  Nr. of seq. 1 Alignment length(with gaps) = 24 Alignment score = 0.000000 
Cbrig.WS247_2:3815943-3817073              TATCAGAATCTCATAGATTGAAGA
                                           ************************
Consensus:
                                           TATCAGAATCTCATAGATTGAAGA

TATCAGAATCTCATAGATTGAAGA
>Cbrig.WS247_Fam_212_24_1  Nr. of seq. 1 Alignment length(with gaps) = 24 Alignment score = 0.000000 
Cbrig.WS247_2:13049228-13051072            CAAAAGGGGTCGATTTTGAAAATT
                                           ************************
Consensus:
                                           CAAAAGGGGTCGATTTTGAAAATT

CAAAAGGGGTCGATTTTGAAAATT
>Cbrig.WS247_Fam_213_24_1  Nr. of seq. 1 Alignment length(with gaps) = 24 Alignment score = 0.000000 
Cbrig.WS247_9:2369958-2370484              TCCTCCTTGGGATGTTCCTCCGAA
                                           ************************
Consensus:
                                           TCCTCCTTGGGATGTTCCTCCGAA

TCCTCCTTGGGATGTTCCTCCGAA
>Cbrig.WS247_Fam_214_24_1  Nr. of seq. 1 Alignment length(with gaps) = 24 Alignment score = 0.000000 
Cbrig.WS247_11:15572272-15574134           GATGTACCCTGGAATCCTTTCCCT
                                           ************************
Consensus:
                                           GATGTACCCTGGAATCCTTTCCCT

GATGTACCCTGGAATCCTTTCCCT
>Cbrig.WS247_Fam_215_23_1  Nr. of seq. 1 Alignment length(with gaps) = 23 Alignment score = 0.000000 
Cbrig.WS247_1:12632815-12634219            GCCTAGAAAACTCCTGAATTGGT
                                           ***********************
Consensus:
                                           GCCTAGAAAACTCCTGAATTGGT

GCCTAGAAAACTCCTGAATTGGT
>Cbrig.WS247_Fam_216_23_1  Nr. of seq. 1 Alignment length(with gaps) = 23 Alignment score = 0.000000 
Cbrig.WS247_2:16141368-16145775            TGGCCTAAAAACCCTGTTTTCAA
                                           ***********************
Consensus:
                                           TGGCCTAAAAACCCTGTTTTCAA

TGGCCTAAAAACCCTGTTTTCAA
>Cbrig.WS247_Fam_217_22_1  Nr. of seq. 1 Alignment length(with gaps) = 22 Alignment score = 0.000000 
Cbrig.WS247_1:13491853-13492345            AAATAAGCCTAAATTAGGTCAA
                                           **********************
Consensus:
                                           AAATAAGCCTAAATTAGGTCAA

AAATAAGCCTAAATTAGGTCAA
>Cbrig.WS247_Fam_218_22_1  Nr. of seq. 1 Alignment length(with gaps) = 22 Alignment score = 0.000000 
Cbrig.WS247_3:12617199-12618923            GGTATCATTTTCAATAAATTAT
                                           **********************
Consensus:
                                           GGTATCATTTTCAATAAATTAT

GGTATCATTTTCAATAAATTAT
>Cbrig.WS247_Fam_219_22_1  Nr. of seq. 1 Alignment length(with gaps) = 22 Alignment score = 0.000000 
Cbrig.WS247_9:16583235-16584521            ACCATATGATACATAGAGATGA
                                           **********************
Consensus:
                                           ACCATATGATACATAGAGATGA

ACCATATGATACATAGAGATGA
>Cbrig.WS247_Fam_220_22_1  Nr. of seq. 1 Alignment length(with gaps) = 22 Alignment score = 0.000000 
Cbrig.WS247_11:9586858-9588497             AAAATGGACCTGAAGGAGGGCA
                                           **********************
Consensus:
                                           AAAATGGACCTGAAGGAGGGCA

AAAATGGACCTGAAGGAGGGCA
>Cbrig.WS247_Fam_221_21_1  Nr. of seq. 1 Alignment length(with gaps) = 21 Alignment score = 0.000000 
Cbrig.WS247_1:12832298-12832846            AAGTTAGGCCACGACTTTCGG
                                           *********************
Consensus:
                                           AAGTTAGGCCACGACTTTCGG

AAGTTAGGCCACGACTTTCGG
>Cbrig.WS247_Fam_222_21_1  Nr. of seq. 1 Alignment length(with gaps) = 21 Alignment score = 0.000000 
Cbrig.WS247_1:13390259-13392005            GGTTACTGTAGCTTTTTTCTG
                                           *********************
Consensus:
                                           GGTTACTGTAGCTTTTTTCTG

GGTTACTGTAGCTTTTTTCTG
>Cbrig.WS247_Fam_223_21_1  Nr. of seq. 1 Alignment length(with gaps) = 21 Alignment score = 0.000000 
Cbrig.WS247_2:13992875-13993371            GGGATTCTAGGTCATGGTATT
                                           *********************
Consensus:
                                           GGGATTCTAGGTCATGGTATT

GGGATTCTAGGTCATGGTATT
>Cbrig.WS247_Fam_224_21_1  Nr. of seq. 1 Alignment length(with gaps) = 21 Alignment score = 0.000000 
Cbrig.WS247_2:15419506-15419936            CATGGGCAAGTACAGGCAAGC
                                           *********************
Consensus:
                                           CATGGGCAAGTACAGGCAAGC

CATGGGCAAGTACAGGCAAGC
>Cbrig.WS247_Fam_225_21_1  Nr. of seq. 1 Alignment length(with gaps) = 21 Alignment score = 0.000000 
Cbrig.WS247_3:1842925-1843145              TCTAGCTTAAAATAGGCCTTT
                                           *********************
Consensus:
                                           TCTAGCTTAAAATAGGCCTTT

TCTAGCTTAAAATAGGCCTTT
>Cbrig.WS247_Fam_226_21_1  Nr. of seq. 1 Alignment length(with gaps) = 21 Alignment score = 0.000000 
Cbrig.WS247_6:51763-52229                  CTACAAACTACAACGCCTAGG
                                           *********************
Consensus:
                                           CTACAAACTACAACGCCTAGG

CTACAAACTACAACGCCTAGG
>Cbrig.WS247_Fam_227_21_1  Nr. of seq. 1 Alignment length(with gaps) = 21 Alignment score = 0.000000 
Cbrig.WS247_6:2573923-2574271              AAGGTACCATTGTATCATTGA
                                           *********************
Consensus:
                                           AAGGTACCATTGTATCATTGA

AAGGTACCATTGTATCATTGA
>Cbrig.WS247_Fam_228_21_1  Nr. of seq. 1 Alignment length(with gaps) = 21 Alignment score = 0.000000 
Cbrig.WS247_8:515896-516727                TCCGGATCCCGGATGCCTGTG
                                           *********************
Consensus:
                                           TCCGGATCCCGGATGCCTGTG

TCCGGATCCCGGATGCCTGTG
>Cbrig.WS247_Fam_229_21_1  Nr. of seq. 1 Alignment length(with gaps) = 21 Alignment score = 0.000000 
Cbrig.WS247_8:2887711-2889804              GATTCGGTCGAGGTACTGGTG
                                           *********************
Consensus:
                                           GATTCGGTCGAGGTACTGGTG

GATTCGGTCGAGGTACTGGTG
>Cbrig.WS247_Fam_230_21_1  Nr. of seq. 1 Alignment length(with gaps) = 21 Alignment score = 0.000000 
Cbrig.WS247_9:8253460-8254472              ACTACGGAACCTTCCACTATC
                                           *********************
Consensus:
                                           ACTACGGAACCTTCCACTATC

ACTACGGAACCTTCCACTATC
>Cbrig.WS247_Fam_231_21_1  Nr. of seq. 1 Alignment length(with gaps) = 21 Alignment score = 0.000000 
Cbrig.WS247_9:18103386-18103926            ATTTTGGCTCTTGAAACCCTG
                                           *********************
Consensus:
                                           ATTTTGGCTCTTGAAACCCTG

ATTTTGGCTCTTGAAACCCTG
>Cbrig.WS247_Fam_232_21_1  Nr. of seq. 1 Alignment length(with gaps) = 21 Alignment score = 0.000000 
Cbrig.WS247_11:15243339-15247934           AAAATAGGTCATGCCATTTAA
                                           *********************
Consensus:
                                           AAAATAGGTCATGCCATTTAA

AAAATAGGTCATGCCATTTAA
>Cbrig.WS247_Fam_233_20_1  Nr. of seq. 1 Alignment length(with gaps) = 20 Alignment score = 0.000000 
Cbrig.WS247_2:12237947-12238417            CTGACCGACCACCGATCAAT
                                           ********************
Consensus:
                                           CTGACCGACCACCGATCAAT

CTGACCGACCACCGATCAAT
>Cbrig.WS247_Fam_234_20_1  Nr. of seq. 1 Alignment length(with gaps) = 20 Alignment score = 0.000000 
Cbrig.WS247_3:12015159-12015509            TTTCTAGGCCATCAGTGAGG
                                           ********************
Consensus:
                                           TTTCTAGGCCATCAGTGAGG

TTTCTAGGCCATCAGTGAGG
>Cbrig.WS247_Fam_235_20_1  Nr. of seq. 1 Alignment length(with gaps) = 20 Alignment score = 0.000000 
Cbrig.WS247_8:2305341-2308067              AAATTCAGAAAATTGACGGC
                                           ********************
Consensus:
                                           AAATTCAGAAAATTGACGGC

AAATTCAGAAAATTGACGGC
>Cbrig.WS247_Fam_236_20_1  Nr. of seq. 1 Alignment length(with gaps) = 20 Alignment score = 0.000000 
Cbrig.WS247_9:2030414-2030764              GTCTATTAGAAGAGATGCAG
                                           ********************
Consensus:
                                           GTCTATTAGAAGAGATGCAG

GTCTATTAGAAGAGATGCAG
>Cbrig.WS247_Fam_237_20_1  Nr. of seq. 1 Alignment length(with gaps) = 20 Alignment score = 0.000000 
Cbrig.WS247_9:18719399-18719989            AAGATGGTACCTCAGCTGGG
                                           ********************
Consensus:
                                           AAGATGGTACCTCAGCTGGG

AAGATGGTACCTCAGCTGGG
>Cbrig.WS247_Fam_238_20_1  Nr. of seq. 1 Alignment length(with gaps) = 20 Alignment score = 0.000000 
Cbrig.WS247_11:17962708-17963737           AGCATGATCCCATCCCTCTC
                                           ********************
Consensus:
                                           AGCATGATCCCATCCCTCTC

AGCATGATCCCATCCCTCTC
>Cbrig.WS247_Fam_239_19_1  Nr. of seq. 1 Alignment length(with gaps) = 19 Alignment score = 0.000000 
Cbrig.WS247_2:12240750-12241492            ACCATTGAAGTGCCATGGA
                                           *******************
Consensus:
                                           ACCATTGAAGTGCCATGGA

ACCATTGAAGTGCCATGGA
>Cbrig.WS247_Fam_240_19_1  Nr. of seq. 1 Alignment length(with gaps) = 19 Alignment score = 0.000000 
Cbrig.WS247_6:14389223-14391523            TACTGTAGTTCAAAAAGAC
                                           *******************
Consensus:
                                           TACTGTAGTTCAAAAAGAC

TACTGTAGTTCAAAAAGAC
>Cbrig.WS247_Fam_241_19_1  Nr. of seq. 1 Alignment length(with gaps) = 19 Alignment score = 0.000000 
Cbrig.WS247_8:478665-483528                AAATGTGTCAAGGAATCAA
                                           *******************
Consensus:
                                           AAATGTGTCAAGGAATCAA

AAATGTGTCAAGGAATCAA
>Cbrig.WS247_Fam_242_19_1  Nr. of seq. 1 Alignment length(with gaps) = 19 Alignment score = 0.000000 
Cbrig.WS247_9:18840169-18840700            AAACCACGAGAGTCCCAAA
                                           *******************
Consensus:
                                           AAACCACGAGAGTCCCAAA

AAACCACGAGAGTCCCAAA
>Cbrig.WS247_Fam_243_19_1  Nr. of seq. 1 Alignment length(with gaps) = 19 Alignment score = 0.000000 
Cbrig.WS247_11:529517-529710               TTAGTCCTAACCGCAAGAG
                                           *******************
Consensus:
                                           TTAGTCCTAACCGCAAGAG

TTAGTCCTAACCGCAAGAG
>Cbrig.WS247_Fam_244_18_1  Nr. of seq. 1 Alignment length(with gaps) = 18 Alignment score = 0.000000 
Cbrig.WS247_2:14717540-14719119            TTTTGAAAAAAAAAATTT
                                           ******************
Consensus:
                                           TTTTGAAAAAAAAAATTT

TTTTGAAAAAAAAAATTT
>Cbrig.WS247_Fam_245_18_1  Nr. of seq. 1 Alignment length(with gaps) = 18 Alignment score = 0.000000 
Cbrig.WS247_3:3025640-3026532              CAGAAGACGTCAAGGATT
                                           ******************
Consensus:
                                           CAGAAGACGTCAAGGATT

CAGAAGACGTCAAGGATT
>Cbrig.WS247_Fam_246_18_1  Nr. of seq. 1 Alignment length(with gaps) = 18 Alignment score = 0.000000 
Cbrig.WS247_6:11952828-11954920            CAGATGGTTCCGGTTCAT
                                           ******************
Consensus:
                                           CAGATGGTTCCGGTTCAT

CAGATGGTTCCGGTTCAT
>Cbrig.WS247_Fam_247_18_1  Nr. of seq. 1 Alignment length(with gaps) = 18 Alignment score = 0.000000 
Cbrig.WS247_6:13606177-13606601            GGGTCTCTGGTGACCCGG
                                           ******************
Consensus:
                                           GGGTCTCTGGTGACCCGG

GGGTCTCTGGTGACCCGG
>Cbrig.WS247_Fam_248_17_1  Nr. of seq. 1 Alignment length(with gaps) = 17 Alignment score = 0.000000 
Cbrig.WS247_2:2549968-2550175              AGGGTACATCGGATCAG
                                           *****************
Consensus:
                                           AGGGTACATCGGATCAG

AGGGTACATCGGATCAG
>Cbrig.WS247_Fam_249_17_1  Nr. of seq. 1 Alignment length(with gaps) = 17 Alignment score = 0.000000 
Cbrig.WS247_11:21008995-21010472           TGTTTTGTTCTAATATC
                                           *****************
Consensus:
                                           TGTTTTGTTCTAATATC

TGTTTTGTTCTAATATC
>Cbrig.WS247_Fam_250_16_1  Nr. of seq. 1 Alignment length(with gaps) = 16 Alignment score = 0.000000 
Cbrig.WS247_1:12985263-12985570            GTAAAATTTTAGGCTT
                                           ****************
Consensus:
                                           GTAAAATTTTAGGCTT

GTAAAATTTTAGGCTT
>Cbrig.WS247_Fam_251_16_1  Nr. of seq. 1 Alignment length(with gaps) = 16 Alignment score = 0.000000 
Cbrig.WS247_2:11972159-11973026            GATTCTGGATTTTAAG
                                           ****************
Consensus:
                                           GATTCTGGATTTTAAG

GATTCTGGATTTTAAG
>Cbrig.WS247_Fam_252_16_1  Nr. of seq. 1 Alignment length(with gaps) = 16 Alignment score = 0.000000 
Cbrig.WS247_2:15417337-15417955            CTCGCTGTCTCGCTGT
                                           ****************
Consensus:
                                           CTCGCTGTCTCGCTGT

CTCGCTGTCTCGCTGT
>Cbrig.WS247_Fam_253_16_1  Nr. of seq. 1 Alignment length(with gaps) = 16 Alignment score = 0.000000 
Cbrig.WS247_6:1098664-1101953              TTTGCAACTAGGAAAA
                                           ****************
Consensus:
                                           TTTGCAACTAGGAAAA

TTTGCAACTAGGAAAA
>Cbrig.WS247_Fam_254_16_1  Nr. of seq. 1 Alignment length(with gaps) = 16 Alignment score = 0.000000 
Cbrig.WS247_8:84582-84972                  CTATAACGCTATAACG
                                           ****************
Consensus:
                                           CTATAACGCTATAACG

CTATAACGCTATAACG
>Cbrig.WS247_Fam_255_16_1  Nr. of seq. 1 Alignment length(with gaps) = 16 Alignment score = 0.000000 
Cbrig.WS247_9:3205960-3206258              TTAATGGGTTAATGTT
                                           ****************
Consensus:
                                           TTAATGGGTTAATGTT

TTAATGGGTTAATGTT
>Cbrig.WS247_Fam_256_16_1  Nr. of seq. 1 Alignment length(with gaps) = 16 Alignment score = 0.000000 
Cbrig.WS247_9:3420625-3420843              TGGTCCTCTGGTCCAC
                                           ****************
Consensus:
                                           TGGTCCTCTGGTCCAC

TGGTCCTCTGGTCCAC
>Cbrig.WS247_Fam_257_16_1  Nr. of seq. 1 Alignment length(with gaps) = 16 Alignment score = 0.000000 
Cbrig.WS247_9:5846940-5847486              AAGCCCGAAAGTTTGG
                                           ****************
Consensus:
                                           AAGCCCGAAAGTTTGG

AAGCCCGAAAGTTTGG
>Cbrig.WS247_Fam_258_16_1  Nr. of seq. 1 Alignment length(with gaps) = 16 Alignment score = 0.000000 
Cbrig.WS247_9:14069388-14069722            TTCATAGGGCGACGAG
                                           ****************
Consensus:
                                           TTCATAGGGCGACGAG

TTCATAGGGCGACGAG
>Cbrig.WS247_Fam_259_16_1  Nr. of seq. 1 Alignment length(with gaps) = 16 Alignment score = 0.000000 
Cbrig.WS247_11:19315068-19315322           CAGTTCTATTCCAGAG
                                           ****************
Consensus:
                                           CAGTTCTATTCCAGAG

CAGTTCTATTCCAGAG
>Cbrig.WS247_Fam_260_15_1  Nr. of seq. 1 Alignment length(with gaps) = 15 Alignment score = 0.000000 
Cbrig.WS247_1:12353637-12354964            TGTAAGCTATGAGCT
                                           ***************
Consensus:
                                           TGTAAGCTATGAGCT

TGTAAGCTATGAGCT
>Cbrig.WS247_Fam_261_15_1  Nr. of seq. 1 Alignment length(with gaps) = 15 Alignment score = 0.000000 
Cbrig.WS247_3:10309019-10309362            CATCCTCCGCTGGAT
                                           ***************
Consensus:
                                           CATCCTCCGCTGGAT

CATCCTCCGCTGGAT
>Cbrig.WS247_Fam_262_14_1  Nr. of seq. 1 Alignment length(with gaps) = 14 Alignment score = 0.000000 
Cbrig.WS247_2:12232727-12232960            AAGTGAAAAAATAT
                                           **************
Consensus:
                                           AAGTGAAAAAATAT

AAGTGAAAAAATAT
>Cbrig.WS247_Fam_263_14_1  Nr. of seq. 1 Alignment length(with gaps) = 14 Alignment score = 0.000000 
Cbrig.WS247_3:457195-457623                TTTTTGTGCTATAA
                                           **************
Consensus:
                                           TTTTTGTGCTATAA

TTTTTGTGCTATAA
>Cbrig.WS247_Fam_264_14_1  Nr. of seq. 1 Alignment length(with gaps) = 14 Alignment score = 0.000000 
Cbrig.WS247_6:1483935-1484295              ACCGCAGACCTAAG
                                           **************
Consensus:
                                           ACCGCAGACCTAAG

ACCGCAGACCTAAG
>Cbrig.WS247_Fam_265_14_1  Nr. of seq. 1 Alignment length(with gaps) = 14 Alignment score = 0.000000 
Cbrig.WS247_6:3430696-3430860              CTCGGGGCTCGGGG
                                           **************
Consensus:
                                           CTCGGGGCTCGGGG

CTCGGGGCTCGGGG
>Cbrig.WS247_Fam_266_14_1  Nr. of seq. 1 Alignment length(with gaps) = 14 Alignment score = 0.000000 
Cbrig.WS247_9:18053279-18053506            TACGAACTACATAC
                                           **************
Consensus:
                                           TACGAACTACATAC

TACGAACTACATAC
>Cbrig.WS247_Fam_267_12_1  Nr. of seq. 1 Alignment length(with gaps) = 12 Alignment score = 0.000000 
Cbrig.WS247_2:12286007-12286149            GGATGGACGGAT
                                           ************
Consensus:
                                           GGATGGACGGAT

GGATGGACGGAT
>Cbrig.WS247_Fam_268_12_1  Nr. of seq. 1 Alignment length(with gaps) = 12 Alignment score = 0.000000 
Cbrig.WS247_6:8236417-8237020              TGGTGGTGGAGG
                                           ************
Consensus:
                                           TGGTGGTGGAGG

TGGTGGTGGAGG
>Cbrig.WS247_Fam_269_12_1  Nr. of seq. 1 Alignment length(with gaps) = 12 Alignment score = 0.000000 
Cbrig.WS247_9:2214607-2214797              GCCCTAGCCCTA
                                           ************
Consensus:
                                           GCCCTAGCCCTA

GCCCTAGCCCTA
>Cbrig.WS247_Fam_270_12_1  Nr. of seq. 1 Alignment length(with gaps) = 12 Alignment score = 0.000000 
Cbrig.WS247_9:18011658-18012457            ATGGGACCCATC
                                           ************
Consensus:
                                           ATGGGACCCATC

ATGGGACCCATC
>Cbrig.WS247_Fam_271_11_1  Nr. of seq. 1 Alignment length(with gaps) = 11 Alignment score = 0.000000 
Cbrig.WS247_2:3566454-3566585              GCGAGCGACGG
                                           ***********
Consensus:
                                           GCGAGCGACGG

GCGAGCGACGG
>Cbrig.WS247_Fam_272_11_1  Nr. of seq. 1 Alignment length(with gaps) = 11 Alignment score = 0.000000 
Cbrig.WS247_2:12104293-12105162            TTTGGGCAAGT
                                           ***********
Consensus:
                                           TTTGGGCAAGT

TTTGGGCAAGT
>Cbrig.WS247_Fam_273_11_1  Nr. of seq. 1 Alignment length(with gaps) = 11 Alignment score = 0.000000 
Cbrig.WS247_9:1116175-1116537              AGCCGGCCGAC
                                           ***********
Consensus:
                                           AGCCGGCCGAC

AGCCGGCCGAC
>Cbrig.WS247_Fam_274_10_1  Nr. of seq. 1 Alignment length(with gaps) = 10 Alignment score = 0.000000 
Cbrig.WS247_2:2449854-2451343              TCGAGTCTCG
                                           **********
Consensus:
                                           TCGAGTCTCG

TCGAGTCTCG
>Cbrig.WS247_Fam_275_10_1  Nr. of seq. 1 Alignment length(with gaps) = 10 Alignment score = 0.000000 
Cbrig.WS247_9:4576911-4577159              GTGTGTGGGT
                                           **********
Consensus:
                                           GTGTGTGGGT

GTGTGTGGGT
