# Supplementary material for: High evolutionary turnover of satellite families in Caenorhabditis
Source: BMC Evol Biol. 2015 Oct 5;15:218. doi: 10.1186/s12862-015-0495-x (PMC4595182; doi:10.1186/s12862-015-0495-x)
Supplement: Additional file 1: — Files containing the description of all satellites and their families in several formats (31 files). (ZIP 1068 kb) [file 12862_2015_495_MOESM1_ESM.zip › Cbrig.WS247_fam.fa]

 ************************************************************
The program is running under the following parameters:
   Output:
      Prefix of the family name Cbrig.WS247
      Columns for the name: 40
      Cluster with more that 0 sequences are printed
      File with the table: ../resultats/Cbrig.WS247.sat.fam.t.0.6
      File with families in format fasta: ../resultats/Cbrig.WS247.sat.fam.fa.0.6
   Alphabet 0 (size 5)  (0:dna bases, 1 aminoacids, 2 codons)
   Length of the mer 1
   Circular permutations are allowed
   Reverse sequencess are considerd.
   Sequences are aligned while similarity > 0.600000
   Alignment score: Normalized respect to the length and number of sequences.
   Alignment parameters:
      opening gap: -3.000000
      extensio gap: -1.000000
      extreme gaph: -0.500000
   Concensus type:  without gap columns
   Similarity matrix file: ../resultats/Cbrig.WS247.sat.matsim
   Multifasta file: ../resultats/Cbrig.WS247.sat.fa.10-2000-10-0-0-2-0-1-0

 ************************************************************
There are 275 alignments:

>Cbrig.WS247_Fam_1_16_1253  Nr. of seq. 1253 Alignment length(with gaps) = 33 Alignment score = 0.401617 
 AAATTCAgAAATTCaG
>Cbrig.WS247_Fam_2_16_557  Nr. of seq. 557 Alignment length(with gaps) = 16 Alignment score = 0.854772 
 ATTCTgAGATTCTGAG
>Cbrig.WS247_Fam_3_22_70  Nr. of seq. 70 Alignment length(with gaps) = 29 Alignment score = 0.566840 
 GACCTAgaAAAAAtTAGGTCAt
>Cbrig.WS247_Fam_4_15_56  Nr. of seq. 56 Alignment length(with gaps) = 19 Alignment score = 0.531203 
 CgGAATcCngGAATC
>Cbrig.WS247_Fam_5_21_47  Nr. of seq. 47 Alignment length(with gaps) = 25 Alignment score = 0.595954 
 CATTTTTCATGatTTTTggnc
>Cbrig.WS247_Fam_6_14_46  Nr. of seq. 46 Alignment length(with gaps) = 17 Alignment score = 0.690386 
 GGTCCTGGGTCCTG
>Cbrig.WS247_Fam_7_16_40  Nr. of seq. 40 Alignment length(with gaps) = 17 Alignment score = 0.680581 
 GTTCTaAAAtGTCGcg
>Cbrig.WS247_Fam_8_20_31  Nr. of seq. 31 Alignment length(with gaps) = 22 Alignment score = 0.753014 
 AGCCTCAGTAAAAAtTCCTA
>Cbrig.WS247_Fam_9_15_31  Nr. of seq. 31 Alignment length(with gaps) = 17 Alignment score = 0.717521 
 CGGATCcAGGTCACC
>Cbrig.WS247_Fam_10_14_28  Nr. of seq. 28 Alignment length(with gaps) = 14 Alignment score = 0.870213 
 TCCTTaTTCCTTAT
>Cbrig.WS247_Fam_11_20_22  Nr. of seq. 22 Alignment length(with gaps) = 20 Alignment score = 0.780087 
 CTGGAATTTTCTAGAAtgTT
>Cbrig.WS247_Fam_12_10_19  Nr. of seq. 19 Alignment length(with gaps) = 10 Alignment score = 0.887719 
 AAaTTCcAGA
>Cbrig.WS247_Fam_13_21_16  Nr. of seq. 16 Alignment length(with gaps) = 22 Alignment score = 0.708712 
 GATTCCACCTccACCAGCTCc
>Cbrig.WS247_Fam_14_15_16  Nr. of seq. 16 Alignment length(with gaps) = 16 Alignment score = 0.673090 
 aAaCCaGaCAtTTCG
>Cbrig.WS247_Fam_15_163_15  Nr. of seq. 15 Alignment length(with gaps) = 165 Alignment score = 0.714613 
 GAaAAATtcGaAAAAtCgGtTTTtGAgCCCcAAAATCgaaATTTTtGCTTCcAACTTTTTTCTgAatgAaCgAaTTCACgCAaATctTTtTGTAAAAnAttAGtCAcnaTnATagTttTGTTcTAAnattTGcTTGTtCTGtCTTTTCaCAAAAcTcGtaTGT
>Cbrig.WS247_Fam_16_19_14  Nr. of seq. 14 Alignment length(with gaps) = 19 Alignment score = 0.971467 
 AAATTCTGGTCCTTAAAAA
>Cbrig.WS247_Fam_17_29_12  Nr. of seq. 12 Alignment length(with gaps) = 31 Alignment score = 0.643043 
 TGACCTAatTTTTnGnAtTTTCTAGGtCA
>Cbrig.WS247_Fam_18_26_12  Nr. of seq. 12 Alignment length(with gaps) = 26 Alignment score = 0.746698 
 CCTAGATTTcaATTTTtAGGTCATGA
>Cbrig.WS247_Fam_19_14_12  Nr. of seq. 12 Alignment length(with gaps) = 18 Alignment score = 0.641274 
 TGgAATCTGgAATC
>Cbrig.WS247_Fam_20_14_12  Nr. of seq. 12 Alignment length(with gaps) = 17 Alignment score = 0.605912 
 CAGCTCCAGagCTC
>Cbrig.WS247_Fam_21_16_12  Nr. of seq. 12 Alignment length(with gaps) = 16 Alignment score = 0.727273 
 GATCcAGGGATCcAgG
>Cbrig.WS247_Fam_22_13_11  Nr. of seq. 11 Alignment length(with gaps) = 18 Alignment score = 0.506229 
 GGCCCAgGCCCnn
>Cbrig.WS247_Fam_23_81_10  Nr. of seq. 10 Alignment length(with gaps) = 81 Alignment score = 0.965798 
 TGAGAGGATTGTTGTGAAAATTAATAAAGAcCCTTtTTCGTTGTTTTTGCATcAATTCTCCCCAGAGTTTGAAGGAACCAG
>Cbrig.WS247_Fam_24_21_10  Nr. of seq. 10 Alignment length(with gaps) = 26 Alignment score = 0.428917 
 aaGCanaTTTaGGcCnATTTt
>Cbrig.WS247_Fam_25_13_9  Nr. of seq. 9 Alignment length(with gaps) = 13 Alignment score = 0.692308 
 ctgACGGaCggAC
>Cbrig.WS247_Fam_26_182_7  Nr. of seq. 7 Alignment length(with gaps) = 184 Alignment score = 0.914941 
 CATGTCATAATTGTGCTAGAAAGATGCTTTTTAACCACCATGTTGAAAGATTCACTGAAGaGCGATGTCTAGAATaGTCCTCATTTTGAGCGTTTTTTAGGTCAAAATTACCGATTTTCTGTGAATTTTTTCAaGTATTCAACGGAAAgATgGCCGTGTCACTaTATTtTAAcCAGATTAAg
>Cbrig.WS247_Fam_27_16_7  Nr. of seq. 7 Alignment length(with gaps) = 16 Alignment score = 0.781746 
 tAgTTGCGAAATGTCA
>Cbrig.WS247_Fam_28_15_7  Nr. of seq. 7 Alignment length(with gaps) = 15 Alignment score = 0.932275 
 AAGATTTTCTTTAgG
>Cbrig.WS247_Fam_29_30_6  Nr. of seq. 6 Alignment length(with gaps) = 30 Alignment score = 0.715556 
 GGTGaTAGTTGAAgcTGgAGtAGGTTCAGA
>Cbrig.WS247_Fam_30_19_6  Nr. of seq. 6 Alignment length(with gaps) = 19 Alignment score = 0.700585 
 TGaCGCATTTTcaGtGCcT
>Cbrig.WS247_Fam_31_16_5  Nr. of seq. 5 Alignment length(with gaps) = 16 Alignment score = 0.783333 
 AAGcCCggAAGcCCgg
>Cbrig.WS247_Fam_32_14_5  Nr. of seq. 5 Alignment length(with gaps) = 15 Alignment score = 0.740000 
 aCTTCcGACTTCcG
>Cbrig.WS247_Fam_33_11_5  Nr. of seq. 5 Alignment length(with gaps) = 12 Alignment score = 0.705556 
 CTAtTTTAaGc
>Cbrig.WS247_Fam_34_11_5  Nr. of seq. 5 Alignment length(with gaps) = 12 Alignment score = 0.800000 
 tTACCgGTAAT
>Cbrig.WS247_Fam_35_146_4  Nr. of seq. 4 Alignment length(with gaps) = 146 Alignment score = 0.969559 
 TCATATTTCCACCCGTAAGGTTTGGATGCAAAcTTCGTTGTTTTTTCTCCGGTATCGGGTTGGAAAAACTATGAGGGGTCTCAATCcTGTGTAcAGACTAcGAACCTTTGCTGTCGGCGTCTcAGTTGTATTGATCCGGCaGTACT
>Cbrig.WS247_Fam_36_60_4  Nr. of seq. 4 Alignment length(with gaps) = 60 Alignment score = 0.922222 
 CaACATCaTCAGCTGAGACCTCGACAATcGCCACCTCGACCGCTGAGACtActACAGTTC
>Cbrig.WS247_Fam_37_46_4  Nr. of seq. 4 Alignment length(with gaps) = 47 Alignment score = 0.686761 
 TTTCTaGGtCATtTTgAAgTggTGgCCTAAcTTTtgCaAaTTtggT
>Cbrig.WS247_Fam_38_27_4  Nr. of seq. 4 Alignment length(with gaps) = 30 Alignment score = 0.749074 
 ATAGaTACCATAGaTACCATAGaTACC
>Cbrig.WS247_Fam_39_19_4  Nr. of seq. 4 Alignment length(with gaps) = 23 Alignment score = 0.681159 
 tAAGCCTAAGCCTaAGgGt
>Cbrig.WS247_Fam_40_22_4  Nr. of seq. 4 Alignment length(with gaps) = 22 Alignment score = 0.654040 
 aAAaTtAgCcGAAAATcaTgAA
>Cbrig.WS247_Fam_41_21_4  Nr. of seq. 4 Alignment length(with gaps) = 21 Alignment score = 0.735450 
 ATTTTtgACccAAAATtagTC
>Cbrig.WS247_Fam_42_21_4  Nr. of seq. 4 Alignment length(with gaps) = 21 Alignment score = 0.904762 
 ATTTACCgTAATTccATTTTG
>Cbrig.WS247_Fam_43_21_4  Nr. of seq. 4 Alignment length(with gaps) = 21 Alignment score = 0.820106 
 TAAGCcTATGCCAcAAaaAGc
>Cbrig.WS247_Fam_44_16_4  Nr. of seq. 4 Alignment length(with gaps) = 18 Alignment score = 0.660494 
 GATCcaAGATCCtAaG
>Cbrig.WS247_Fam_45_16_4  Nr. of seq. 4 Alignment length(with gaps) = 16 Alignment score = 0.743056 
 CTGGGtttCTGaaTCT
>Cbrig.WS247_Fam_46_254_3  Nr. of seq. 3 Alignment length(with gaps) = 255 Alignment score = 0.939869 
 TTTTTTTGATTTTTTGTCaTAGAAACGTTcTACATTCAATTTCAAGTTACGTCCCAAAATTTCAGGCCCAAATCTCTTATTTGAACAAAGTTATTAAGGATTgTTCTAAGCaTgTACTTAAGCCAAAATTCGGTTTcAGGCTTTtGTCCATAACTTCGTATCGAGAAGAGATCTCGATCTGATATtcGAAttcGGTACCTaAAtTTGAATGTaAAACGTTTTCaTAACAAAAAATCTCAAAAAATTGACAAACA
>Cbrig.WS247_Fam_47_167_3  Nr. of seq. 3 Alignment length(with gaps) = 167 Alignment score = 0.946773 
 TGACAGATTTTTGAtAGCcCttACAGaAACCGAGATaTATGGAACAGACGGCCGTCTTCCGTCACACAGAGAAACTTTGAGCTGAATTTGAGgGGTTCTtATGCGAGTTAGCAAAAATACGTCAACTGAAgAAATGTTAACAACACTTGTGCTAAGATTTTATtAGT
>Cbrig.WS247_Fam_48_154_3  Nr. of seq. 3 Alignment length(with gaps) = 154 Alignment score = 0.919192 
 AAAATgtTTGAAgTCAGTAGGGGAGCATTTTATtAGTTgACAAAACATTTTTaTcTtTCACAGGAACGGAGATAAtTGaACTTGAAAAAAcCGAAATATTCAAGTTcATTTATTCcCTATTCTGGTGAAAGTTATCAATAAATAGTCAAcAAGT
>Cbrig.WS247_Fam_49_139_3  Nr. of seq. 3 Alignment length(with gaps) = 139 Alignment score = 0.968026 
 ATTTCTCAATTTCGAACTGATTTTCTATAAAACaGCCCAATTTTTCTGTTCCAAACTTATCCGAAATcCAAATTTCCTGTATATCgTAgCTGATGAGCGGAAATTTGGGCAGAATTgAAAATTAGAAAACTGTGTTGTG
>Cbrig.WS247_Fam_50_111_3  Nr. of seq. 3 Alignment length(with gaps) = 111 Alignment score = 0.855856 
 GAAgACTCGCCaACaTAgTTttggAaCTTgCaCGTTCcAAtATTtgCCATTTTGGTCAGAAATTGGCTCAGAAATCGGCTGGAGCAATGTgTCAaCTGGGTgTAACAGAAG
>Cbrig.WS247_Fam_51_111_3  Nr. of seq. 3 Alignment length(with gaps) = 111 Alignment score = 0.975976 
 AAATGGAAAAGAAGACTTGCTGAAAGGACCATTGAgCTTTTaGGCCCAAAAATTGTCCGATTTTCCTCAAAATTAAACtTTAAGATTACGGCAGCAGTGTGTCAATGGAGA
>Cbrig.WS247_Fam_52_58_3  Nr. of seq. 3 Alignment length(with gaps) = 59 Alignment score = 0.905838 
 AAAATtaAAAAATCGCATTCCAATTTTCAAATTTCTGAATTTCtCTtCtAAAAATCAT
>Cbrig.WS247_Fam_53_47_3  Nr. of seq. 3 Alignment length(with gaps) = 50 Alignment score = 0.593333 
 tTACTGTAGTTTTngGATtCanTtTTCaaAnTTGAAAAtAntGAGGa
>Cbrig.WS247_Fam_54_42_3  Nr. of seq. 3 Alignment length(with gaps) = 42 Alignment score = 0.957672 
 GACTCGGTCGAtGTGGAGGTGGATTCAGTCGAGGTACTcGTG
>Cbrig.WS247_Fam_55_31_3  Nr. of seq. 3 Alignment length(with gaps) = 33 Alignment score = 0.764310 
 GnGACACTTcGAAgCCaGTCAtTTCGAAACC
>Cbrig.WS247_Fam_56_30_3  Nr. of seq. 3 Alignment length(with gaps) = 30 Alignment score = 0.881481 
 ACTGGAGCAGCcTCGACTGGTTTCTcTTca
>Cbrig.WS247_Fam_57_24_3  Nr. of seq. 3 Alignment length(with gaps) = 28 Alignment score = 0.603175 
 TTTAgaATTTCAGaATTTCtGAaT
>Cbrig.WS247_Fam_58_27_3  Nr. of seq. 3 Alignment length(with gaps) = 27 Alignment score = 0.967078 
 AACCCCATGAACCCCATGAACCCCATt
>Cbrig.WS247_Fam_59_24_3  Nr. of seq. 3 Alignment length(with gaps) = 26 Alignment score = 0.752137 
 AATTCcCGCCaAAATatTTTTTTG
>Cbrig.WS247_Fam_60_26_3  Nr. of seq. 3 Alignment length(with gaps) = 26 Alignment score = 0.743590 
 AGTAcTCtTtGAaaTTCtgAAACTAC
>Cbrig.WS247_Fam_61_21_3  Nr. of seq. 3 Alignment length(with gaps) = 24 Alignment score = 0.620370 
 AgtTGAAnGGATTACTGTAGn
>Cbrig.WS247_Fam_62_24_3  Nr. of seq. 3 Alignment length(with gaps) = 24 Alignment score = 0.703704 
 TCCTTCTTGGccTTntCnTCaGCt
>Cbrig.WS247_Fam_63_21_3  Nr. of seq. 3 Alignment length(with gaps) = 23 Alignment score = 0.550725 
 TTTtaAGTcgtTTTnGACTAt
>Cbrig.WS247_Fam_64_21_3  Nr. of seq. 3 Alignment length(with gaps) = 22 Alignment score = 0.601010 
 AgGcCATTTcAaaCCnATTTc
>Cbrig.WS247_Fam_65_21_3  Nr. of seq. 3 Alignment length(with gaps) = 22 Alignment score = 0.702020 
 TCCgAAaTCAGtcAAAAATgG
>Cbrig.WS247_Fam_66_21_3  Nr. of seq. 3 Alignment length(with gaps) = 21 Alignment score = 0.798942 
 TTTgTAGccCATTTTCAGTca
>Cbrig.WS247_Fam_67_19_3  Nr. of seq. 3 Alignment length(with gaps) = 20 Alignment score = 0.694444 
 GTTTtAGAaCTTTtggGAC
>Cbrig.WS247_Fam_68_19_3  Nr. of seq. 3 Alignment length(with gaps) = 19 Alignment score = 0.883041 
 TAGAGGTCCcaAAAAAAAT
>Cbrig.WS247_Fam_69_16_3  Nr. of seq. 3 Alignment length(with gaps) = 18 Alignment score = 0.648148 
 GAcCCATAGAccCATg
>Cbrig.WS247_Fam_70_16_3  Nr. of seq. 3 Alignment length(with gaps) = 17 Alignment score = 0.718954 
 ACCTAGTTaCCgTAtA
>Cbrig.WS247_Fam_71_17_3  Nr. of seq. 3 Alignment length(with gaps) = 17 Alignment score = 0.790850 
 TCTCTTttACTACcaAG
>Cbrig.WS247_Fam_72_14_3  Nr. of seq. 3 Alignment length(with gaps) = 14 Alignment score = 0.746032 
 TAtAATaTAtAATa
>Cbrig.WS247_Fam_73_10_3  Nr. of seq. 3 Alignment length(with gaps) = 11 Alignment score = 0.767677 
 CTTCAGaATC
>Cbrig.WS247_Fam_74_11_3  Nr. of seq. 3 Alignment length(with gaps) = 11 Alignment score = 0.757576 
 CtTGcCCTGtT
>Cbrig.WS247_Fam_75_10_3  Nr. of seq. 3 Alignment length(with gaps) = 10 Alignment score = 0.733333 
 AGcCtAGCtT
>Cbrig.WS247_Fam_76_127_2  Nr. of seq. 2 Alignment length(with gaps) = 127 Alignment score = 0.968504 
 AACTTTTCACACCCCATTTTcCACTTTTTAATTTTTCCCTTTCAATTTTTCATCCTaATTTTTTCAATTTCATTTTTTTGTcCTACATTTTTCATTTCCAAATTTTTGTGCATATTTTTTCATTCCT
>Cbrig.WS247_Fam_77_122_2  Nr. of seq. 2 Alignment length(with gaps) = 122 Alignment score = 0.945355 
 CATCAAATCACTaAAAATAGACAGCAAGAATTACTGTAGCCGAACAATTTCGATCTaATGGGCTCTGTAGTCGCTTCAGcTGACGCACTAGCCTAAAAaGTAAATTTTGAGCTCGTCAGAGc
>Cbrig.WS247_Fam_78_83_2  Nr. of seq. 2 Alignment length(with gaps) = 83 Alignment score = 1.000000 
 CTCCGCCCACTTTTCAGAAAGTGGGCGTGGTCTTGAAAATTCGAGATTGGGCGAAGCTTAAAACTAGCTCAAACTCGAATAGG
>Cbrig.WS247_Fam_79_64_2  Nr. of seq. 2 Alignment length(with gaps) = 64 Alignment score = 0.830729 
 TTTGGAATTTTaAGAGAACACATGACGCCTGAGAATGGCTAAATTaTTGAGATTGAGtttggaa
>Cbrig.WS247_Fam_80_53_2  Nr. of seq. 2 Alignment length(with gaps) = 53 Alignment score = 0.685535 
 ACGACAAAATGCAcaAAAaTTTaaATTTTTccGaAATTTTGCATaCAgATTTG
>Cbrig.WS247_Fam_81_48_2  Nr. of seq. 2 Alignment length(with gaps) = 48 Alignment score = 1.000000 
 TTTTAGAAATTTTTGGTTCTGAAATGTCCTATTTTTAAAAATGTGACG
>Cbrig.WS247_Fam_82_48_2  Nr. of seq. 2 Alignment length(with gaps) = 48 Alignment score = 0.888889 
 TCGTGCTCGAcGATGGTACTTCacTAGTTGAaCTGGATGGTTCTGCTG
>Cbrig.WS247_Fam_83_45_2  Nr. of seq. 2 Alignment length(with gaps) = 45 Alignment score = 0.762963 
 AcGGAaCCTTCCACCAcAACcACTGAAgCTcCaACCACCACCACc
>Cbrig.WS247_Fam_84_41_2  Nr. of seq. 2 Alignment length(with gaps) = 41 Alignment score = 1.000000 
 GACGACAAAATGCACAAAATTGAAACTAATACGCCAGAGTT
>Cbrig.WS247_Fam_85_36_2  Nr. of seq. 2 Alignment length(with gaps) = 36 Alignment score = 0.703704 
 cCCTACAGTAATcCTTTTGATTTTcaAtTaATTcTT
>Cbrig.WS247_Fam_86_36_2  Nr. of seq. 2 Alignment length(with gaps) = 36 Alignment score = 0.888889 
 TCCTGGTGGTCCTGGTGGTCCaGaTTGTCCGTCGAc
>Cbrig.WS247_Fam_87_34_2  Nr. of seq. 2 Alignment length(with gaps) = 34 Alignment score = 0.607843 
 TGAAATTCtGaAAAtTaTGaAAAcTCAAAtAaTC
>Cbrig.WS247_Fam_88_32_2  Nr. of seq. 2 Alignment length(with gaps) = 32 Alignment score = 0.833333 
 CgACATTTTAGAACcGCGACaTTTCAaAACCG
>Cbrig.WS247_Fam_89_30_2  Nr. of seq. 2 Alignment length(with gaps) = 30 Alignment score = 0.733333 
 TTCTAGAACCacCTaTTccAGaTCTGGACG
>Cbrig.WS247_Fam_90_27_2  Nr. of seq. 2 Alignment length(with gaps) = 27 Alignment score = 1.000000 
 GGAGCCCCAGGACCACAAGGAGATGCC
>Cbrig.WS247_Fam_91_26_2  Nr. of seq. 2 Alignment length(with gaps) = 26 Alignment score = 0.897436 
 GAAACTACAGTAAcCCCAGGaTCCTA
>Cbrig.WS247_Fam_92_23_2  Nr. of seq. 2 Alignment length(with gaps) = 23 Alignment score = 0.659420 
 gGTaCCgAAAaaGGCTCAAAATG
>Cbrig.WS247_Fam_93_22_2  Nr. of seq. 2 Alignment length(with gaps) = 22 Alignment score = 0.636364 
 GCCTAACcTTTgcTTaTTAaTG
>Cbrig.WS247_Fam_94_21_2  Nr. of seq. 2 Alignment length(with gaps) = 21 Alignment score = 0.746032 
 AAATTcaTcATTTTcAGGTCG
>Cbrig.WS247_Fam_95_21_2  Nr. of seq. 2 Alignment length(with gaps) = 21 Alignment score = 0.682540 
 ACATGGcTCCGTcGgGGgCTc
>Cbrig.WS247_Fam_96_21_2  Nr. of seq. 2 Alignment length(with gaps) = 21 Alignment score = 1.000000 
 TGGCCTAGAAAATAGGACTAG
>Cbrig.WS247_Fam_97_20_2  Nr. of seq. 2 Alignment length(with gaps) = 20 Alignment score = 0.725000 
 CGTTCCGTGATTTTaTTttt
>Cbrig.WS247_Fam_98_20_2  Nr. of seq. 2 Alignment length(with gaps) = 20 Alignment score = 0.600000 
 AACGGCCAAATcgTTaCgaT
>Cbrig.WS247_Fam_99_20_2  Nr. of seq. 2 Alignment length(with gaps) = 20 Alignment score = 0.933333 
 TGAGCCTACTTTTTGAGGaC
>Cbrig.WS247_Fam_100_18_2  Nr. of seq. 2 Alignment length(with gaps) = 18 Alignment score = 0.611111 
 GGaTTAcTGTAGTcATac
>Cbrig.WS247_Fam_101_18_2  Nr. of seq. 2 Alignment length(with gaps) = 18 Alignment score = 0.703704 
 CATAGaTaCCAaAgGTAC
>Cbrig.WS247_Fam_102_16_2  Nr. of seq. 2 Alignment length(with gaps) = 16 Alignment score = 0.708333 
 TgAGaTTTTTTaATTC
>Cbrig.WS247_Fam_103_16_2  Nr. of seq. 2 Alignment length(with gaps) = 16 Alignment score = 0.677083 
 aATCaGAAATaTTGAa
>Cbrig.WS247_Fam_104_16_2  Nr. of seq. 2 Alignment length(with gaps) = 16 Alignment score = 0.625000 
 cTCTGGAaCtCAGAAa
>Cbrig.WS247_Fam_105_16_2  Nr. of seq. 2 Alignment length(with gaps) = 16 Alignment score = 1.000000 
 GAAATTCGATAACAGA
>Cbrig.WS247_Fam_106_16_2  Nr. of seq. 2 Alignment length(with gaps) = 16 Alignment score = 0.750000 
 TCCaAGATTCCGAaaC
>Cbrig.WS247_Fam_107_12_2  Nr. of seq. 2 Alignment length(with gaps) = 12 Alignment score = 0.722222 
 AAAAAtTCGAcA
>Cbrig.WS247_Fam_108_12_2  Nr. of seq. 2 Alignment length(with gaps) = 12 Alignment score = 1.000000 
 AAGCCTAAGCCT
>Cbrig.WS247_Fam_109_12_2  Nr. of seq. 2 Alignment length(with gaps) = 12 Alignment score = 0.777778 
 CATCTTCAcaTT
>Cbrig.WS247_Fam_110_12_2  Nr. of seq. 2 Alignment length(with gaps) = 12 Alignment score = 0.888889 
 GaAAACGGAAAC
>Cbrig.WS247_Fam_111_11_2  Nr. of seq. 2 Alignment length(with gaps) = 11 Alignment score = 0.636364 
 ATGGTAagCcT
>Cbrig.WS247_Fam_112_11_2  Nr. of seq. 2 Alignment length(with gaps) = 11 Alignment score = 0.757576 
 ATTTTTCAGcc
>Cbrig.WS247_Fam_113_11_2  Nr. of seq. 2 Alignment length(with gaps) = 11 Alignment score = 0.757576 
 GACCaGCGcCT
>Cbrig.WS247_Fam_114_10_2  Nr. of seq. 2 Alignment length(with gaps) = 10 Alignment score = 0.600000 
 CgAGAaCCAa
>Cbrig.WS247_Fam_115_10_2  Nr. of seq. 2 Alignment length(with gaps) = 10 Alignment score = 0.600000 
 TTCTAGacCa
>Cbrig.WS247_Fam_116_200_1  Nr. of seq. 1 Alignment length(with gaps) = 200 Alignment score = 0.000000 
 AAATCTTTCAAAATCTAGGACCTACTCAAAAAGGAGAGGAAGATTCTTAAGATTTTCAAAGAATTCAGAAGACAGGTTCCAATCTTCAATACACTTTCGAACACAGCTAAACCTTTGACTGACCGAAATATCAGTCAGCCATAGCCGTCGGGGCTCGAAAGTGTAAAGGAAACCGGGAAATTGTCAAAAGAATACTAAGA
>Cbrig.WS247_Fam_117_164_1  Nr. of seq. 1 Alignment length(with gaps) = 164 Alignment score = 0.000000 
 AAACAATTTTGAAATGAAGGAATGGTTTAGTTCATTTTATTAAAAAATAATTTATTTGAAAACGGAACAGTATGAAAACGCAGTTTGCAAAAATAAAAAAATCGCATTCCAATTTTCAAATTTCTGAATTTCTTTTCTAAAAATCATAAAATTCAAAAAAAAAC
>Cbrig.WS247_Fam_118_163_1  Nr. of seq. 1 Alignment length(with gaps) = 163 Alignment score = 0.000000 
 TCAGAAAAATATTGGAAGCGAAAATAGCGATTTGGACGATCAAAAACTAATTTTTCGAATATTTAGCATATGAATTTTCGAAAAAGCCAGATCAAACAGATCTTTAAACAACATTATGACTGCGTTAAACGTTTTACAGAAATATTTGCGTGAATTCGTTAAT
>Cbrig.WS247_Fam_119_163_1  Nr. of seq. 1 Alignment length(with gaps) = 163 Alignment score = 0.000000 
 GAGATCTGCATGTTCTGCCGTTTTATAAAATTCATATGAGAAAAATTTGAAAAATCTGTTTCTGACCCCCAAAATCGTCATTTTCGTTTCCCACATTTTTCAGAATGAACGAATTCACTCGAATCGTTTTGTAAAATGTTAATTACTACTATCCGTCAAATCT
>Cbrig.WS247_Fam_120_161_1  Nr. of seq. 1 Alignment length(with gaps) = 161 Alignment score = 0.000000 
 TGACGTCTTCTGGATCTGATGGAGCGCAATTGCAATGACTTAAATTTCAAAACACTGTAACTTCTTTTCTAGTGGACCAAATTTTTTGATTTTTACACCATTAAAGAGGATTTTTTTTTGAATTTTAGCTGGCAATTCAAAATTTCAACAAATTCTATTTT
>Cbrig.WS247_Fam_121_156_1  Nr. of seq. 1 Alignment length(with gaps) = 156 Alignment score = 0.000000 
 GTGATGACCTAATTGAAAAAAAGCAAAGTTTGACAAATTTGACTTTGGAGCTCTTGTGCGACCGCTCTTTTACAATTTTTTCAGCTTACGACAGTCGCTAACTTAATTTTAATAGCTAGCTTCAGAAAATAGAACCTATGTAATTTCAAATTGCCA
>Cbrig.WS247_Fam_122_145_1  Nr. of seq. 1 Alignment length(with gaps) = 145 Alignment score = 0.000000 
 GGATTACTGTAGTTTTGTCTGTTCTACTAAAACTACGGTATCTCAAGCTACAGTAATCCTAGAAACATGAAAAATACACCAATCGACTCGGTTCGTTGTTAACTTTCGATTGAATACACTCTTGATTATATTTGAGAAAGTTTTT
>Cbrig.WS247_Fam_123_145_1  Nr. of seq. 1 Alignment length(with gaps) = 145 Alignment score = 0.000000 
 TTCTAGGCCATCAACCTAAAAATGGTCATAACTTGGCTGAAAATTGAGATTTTGAGCTGAAACTGAATCCAATAGGTTGCTGAGATCATCCCTGTCATTTTAAACCTATTTACGTCCTGGTGGCATAGAAACCCAACATTTGCAT
>Cbrig.WS247_Fam_124_141_1  Nr. of seq. 1 Alignment length(with gaps) = 141 Alignment score = 0.000000 
 GTGTTTGCGTACTTTTGGAACTACAGTAGCCCGAAAAAAAGAATTTCACGGAATCCTATTGCTATGGGTATCAAAATGTCAGAAATTTCATATAAAATCCAGTTATTATGTTTTGAAAATCAAAAAATTGCGCTAGGCGTG
>Cbrig.WS247_Fam_125_140_1  Nr. of seq. 1 Alignment length(with gaps) = 140 Alignment score = 0.000000 
 GATTCTATAGGAATGAAACATACTCTGGCTCCTCGTTACTGTTGGTAGTGGTTCCGCGTGATTTCACGTTTTTTAGAATAGAAGCTGTTTTGCGTGGGAGTGGGTTTGGAGTCATTCTAAAATTGAAAGGTTTTCTTGTA
>Cbrig.WS247_Fam_126_136_1  Nr. of seq. 1 Alignment length(with gaps) = 136 Alignment score = 0.000000 
 GAATTCTCAGAAAATCATTCAAAATCTAGGACCTACTTAGGAAAGGGGAGGAAGATTCTGAATATTTTAAAAGAATTCAGAAGACAATTCTCAATCTTCAATACCCTTTCGAACACAGCTAAACCTTTGACTGACT
>Cbrig.WS247_Fam_127_131_1  Nr. of seq. 1 Alignment length(with gaps) = 131 Alignment score = 0.000000 
 AGTCAAAAATCAAGCTGAAAAGTCTTCTTTTTCTAGCGGTGTTTGACTTAGCTGCCATATGGGTTGAAGACTATCCTCACGAGCTGAGATGGGAACTTTTTCGCCCAATTTCTTGAAAAAATCTCTGTAAA
>Cbrig.WS247_Fam_128_122_1  Nr. of seq. 1 Alignment length(with gaps) = 122 Alignment score = 0.000000 
 AATTTCAGGCCAGTGGAATGTGCCAACTGACAGTAGCAGGACCTGTGTAACTGGGAAGAAGACTCGATGGCAATTTGACCTTCCAATTGAGCTTAATAGCCTGAAATTCAAGGAAGATAGCT
>Cbrig.WS247_Fam_129_119_1  Nr. of seq. 1 Alignment length(with gaps) = 119 Alignment score = 0.000000 
 AAATTATTTTCACGTCTTCATTTTTAAGTTTTTTGTGAATATCTAGGTCAAAAATTGAAATTCTGGATTTTTAAAAACACGTTCGGAATGCACTATTTTTTCTGAATCCATTAATATAA
>Cbrig.WS247_Fam_130_108_1  Nr. of seq. 1 Alignment length(with gaps) = 108 Alignment score = 0.000000 
 GGAGAACGATATGCCAAGAAAGTCCCAGCTGACAACAAGATTCTCCAAGGTGATGGCCAACAGTTCGAAGCCAAAACACAGAATCAAGAGGACTTCACTCACATCAGT
>Cbrig.WS247_Fam_131_102_1  Nr. of seq. 1 Alignment length(with gaps) = 102 Alignment score = 0.000000 
 TGGTCTTGGTCCGAATCCCGATGGTCCCTGTCCACGTTCTCCACGTCCTCCCGGTCCACGACGATCTGGGAAGTCCGAGTCAGGTCCAAAGTCTGGTCCTTG
>Cbrig.WS247_Fam_132_102_1  Nr. of seq. 1 Alignment length(with gaps) = 102 Alignment score = 0.000000 
 AATTGATCGTCCTACTGAAGGTCTAGACTCAACCACCATCAACAGATCCACGTATCAAGGAGGCACTGGTGACAGATTCCAAGCTTCAAGACCAAAAGATGC
>Cbrig.WS247_Fam_133_99_1  Nr. of seq. 1 Alignment length(with gaps) = 99 Alignment score = 0.000000 
 TCCGATGAAGAATCGGCCTTCTTAGCAGCTGTAGACTTTGGAGTAACCTTTGCTGGAGTTGTTTTAGCCGCAGGCTTTTTCTCGTCGTCAGAAGAATCG
>Cbrig.WS247_Fam_134_88_1  Nr. of seq. 1 Alignment length(with gaps) = 88 Alignment score = 0.000000 
 TTTTTCAGAATGAACGAATTCACTTGAATTATTTTGTAAAATGTTAATTACTACTATCCGTCAAATCTGAGATCTGCATGTTCTGCCG
>Cbrig.WS247_Fam_135_73_1  Nr. of seq. 1 Alignment length(with gaps) = 73 Alignment score = 0.000000 
 ACAAACTACATAGGAAACATTAGCAGACACATCATGCGCGTATTAGAAATGCGTCAGTTGGGTCTGTTAGACT
>Cbrig.WS247_Fam_136_72_1  Nr. of seq. 1 Alignment length(with gaps) = 72 Alignment score = 0.000000 
 CAAGGAAGTCACCTTTGAACCACGTAACGTTCGTAGACGGAGCTTCGGTTCCCCTACACCCGACCACTAGTT
>Cbrig.WS247_Fam_137_72_1  Nr. of seq. 1 Alignment length(with gaps) = 72 Alignment score = 0.000000 
 GATCCACAGTAACCAAATCTTCTTCTTTATCCGCTGTCCCATCAACCACACAGGCAACATCTAGTTCTAAGG
>Cbrig.WS247_Fam_138_66_1  Nr. of seq. 1 Alignment length(with gaps) = 66 Alignment score = 0.000000 
 ATGGTACGTCGCCGACTACTGACCGTACGCCAAGAGCACACGAGAAAATGATGTCTGCCACCGTTG
>Cbrig.WS247_Fam_139_65_1  Nr. of seq. 1 Alignment length(with gaps) = 65 Alignment score = 0.000000 
 CTGAGAATTCGTTTGACATTGTCTCGGTTTCCTTTACTCTTTCAAGCCCCGACGGCTATGGCTGA
>Cbrig.WS247_Fam_140_64_1  Nr. of seq. 1 Alignment length(with gaps) = 64 Alignment score = 0.000000 
 TGTCTAATTGGGAGACGACGAGAGGAACGACGGGGGGACGGTGGGACGGATGGAGGAGAGATGG
>Cbrig.WS247_Fam_141_63_1  Nr. of seq. 1 Alignment length(with gaps) = 63 Alignment score = 0.000000 
 GAGACTCCAGAGACTCCAGAAACATCAGAGACCACCTTGACTCCTCCAACTGGAACTACAGCC
>Cbrig.WS247_Fam_142_63_1  Nr. of seq. 1 Alignment length(with gaps) = 63 Alignment score = 0.000000 
 CTGGACGCTTCTTCTCCTCCTCAGCTCCTTGGGTTCCCTTTGGCCGATCCTCAGCAGCTCTAG
>Cbrig.WS247_Fam_143_63_1  Nr. of seq. 1 Alignment length(with gaps) = 63 Alignment score = 0.000000 
 TCCTTGAGTCTTGGCTCCAACTTGGGCGGCAGCTCTGGCTGGGCGGTGTTGTTGAGCATCAGC
>Cbrig.WS247_Fam_144_61_1  Nr. of seq. 1 Alignment length(with gaps) = 61 Alignment score = 0.000000 
 GATTACTGTAGATTGGGTCAAAAGAGTCATTTTAAGTCAAGAATCGAAATTTTTGGATCAG
>Cbrig.WS247_Fam_145_60_1  Nr. of seq. 1 Alignment length(with gaps) = 60 Alignment score = 0.000000 
 ACGGAACCATGTCTGAATTCCACGTCTTCCGAAACTACCACAGAACCCTGTGAGACCACG
>Cbrig.WS247_Fam_146_57_1  Nr. of seq. 1 Alignment length(with gaps) = 57 Alignment score = 0.000000 
 TTTCCGAATTTCTGAATTTCAGGATTTCAAGGATTTCAGGACTTCAGGACTTCAGGA
>Cbrig.WS247_Fam_147_56_1  Nr. of seq. 1 Alignment length(with gaps) = 56 Alignment score = 0.000000 
 CCAGAAAACGCATCAGATGAATATCAGGTCATTTCTAGGCCATTTCTACATGGTGG
>Cbrig.WS247_Fam_148_56_1  Nr. of seq. 1 Alignment length(with gaps) = 56 Alignment score = 0.000000 
 TTCTAGGCCACCGTAGTCGATGGTCCAGAAATTGTCAGAAATTCACATGGTGGGAT
>Cbrig.WS247_Fam_149_54_1  Nr. of seq. 1 Alignment length(with gaps) = 54 Alignment score = 0.000000 
 TCTGGAGAAGAGGCTACCACTGCTGCCGCCACTGAAGCCACAGTCGCCGAAGCA
>Cbrig.WS247_Fam_150_54_1  Nr. of seq. 1 Alignment length(with gaps) = 54 Alignment score = 0.000000 
 TGTGCTAGAAAGATGCTTTTTAACCACCATGTTGAAAGATTCACTGAAGTGCGA
>Cbrig.WS247_Fam_151_54_1  Nr. of seq. 1 Alignment length(with gaps) = 54 Alignment score = 0.000000 
 TTTTTTAATTTTTGAACACTGCGTTTTCATACTGTTCCGTTCTCAAATGAATTA
>Cbrig.WS247_Fam_152_51_1  Nr. of seq. 1 Alignment length(with gaps) = 51 Alignment score = 0.000000 
 TTCTTCAGATCCTCCGACTGGTGCTTGTGAAGATGCATCGGATGGATTTGG
>Cbrig.WS247_Fam_153_48_1  Nr. of seq. 1 Alignment length(with gaps) = 48 Alignment score = 0.000000 
 TGGCCTAGAAAATGCAAAAATCTGGAAAATTAGACAATTTTGAGTGGG
>Cbrig.WS247_Fam_154_48_1  Nr. of seq. 1 Alignment length(with gaps) = 48 Alignment score = 0.000000 
 TCAGTTGTAACAAGTTCTCCGTCTGGTCCAATGGCAAATCCAGTGGGA
>Cbrig.WS247_Fam_155_48_1  Nr. of seq. 1 Alignment length(with gaps) = 48 Alignment score = 0.000000 
 TTTCTAGGCCATCGGGCAAAATAACATGTGGTGGCCTAGAAATCCAAG
>Cbrig.WS247_Fam_156_47_1  Nr. of seq. 1 Alignment length(with gaps) = 47 Alignment score = 0.000000 
 TTTCTAGGCCACGAAAAGTTTGATGGACTAGGTTTTCGATTTTAAGA
>Cbrig.WS247_Fam_157_46_1  Nr. of seq. 1 Alignment length(with gaps) = 46 Alignment score = 0.000000 
 TTTCTAGGCCGTATGCTCTTCATGGCCTGGGAATCCCGTTTTTGGG
>Cbrig.WS247_Fam_158_45_1  Nr. of seq. 1 Alignment length(with gaps) = 45 Alignment score = 0.000000 
 ACACCAGCAGGCCCGTCTGGACCAACCATGACGACAACAAAACCT
>Cbrig.WS247_Fam_159_43_1  Nr. of seq. 1 Alignment length(with gaps) = 43 Alignment score = 0.000000 
 GTCAAAAATCCGTAATTTTGATCCGAAATTTCATATTTTTTAT
>Cbrig.WS247_Fam_160_43_1  Nr. of seq. 1 Alignment length(with gaps) = 43 Alignment score = 0.000000 
 AATTTGGCTGAAATTGCTAGAAAAATAGGATAAAAATGGCGGA
>Cbrig.WS247_Fam_161_42_1  Nr. of seq. 1 Alignment length(with gaps) = 42 Alignment score = 0.000000 
 GAGAGCATTTTTTAAATTTCCAAAAGATGCAATTTCTCAATA
>Cbrig.WS247_Fam_162_42_1  Nr. of seq. 1 Alignment length(with gaps) = 42 Alignment score = 0.000000 
 ATTTTTGACCCAATTATGACCATTTATAGCCAAATTTGAGTC
>Cbrig.WS247_Fam_163_42_1  Nr. of seq. 1 Alignment length(with gaps) = 42 Alignment score = 0.000000 
 GGTCATTTTTTGACTATTTTAGGCCTATTTTTGGACCAATTA
>Cbrig.WS247_Fam_164_42_1  Nr. of seq. 1 Alignment length(with gaps) = 42 Alignment score = 0.000000 
 TAGTGATTTTCGGCTCAAAAATCCGCTTTTTGGGGTCAAAAT
>Cbrig.WS247_Fam_165_42_1  Nr. of seq. 1 Alignment length(with gaps) = 42 Alignment score = 0.000000 
 AAATGACTATTTTCAGCCTAAAACTGGCTATTTTAAGCCTGA
>Cbrig.WS247_Fam_166_42_1  Nr. of seq. 1 Alignment length(with gaps) = 42 Alignment score = 0.000000 
 GCTTAAAATGACCAATTTTGGATCTAATTTTGCTCATTTTTG
>Cbrig.WS247_Fam_167_42_1  Nr. of seq. 1 Alignment length(with gaps) = 42 Alignment score = 0.000000 
 TTTTGGACCACTTTGCATGAATTTTGAACCGTTTTCCATGAA
>Cbrig.WS247_Fam_168_41_1  Nr. of seq. 1 Alignment length(with gaps) = 41 Alignment score = 0.000000 
 CGGAAAATCGAGTTCTCGAATTTTTTCTCGACTTTTTTTTC
>Cbrig.WS247_Fam_169_39_1  Nr. of seq. 1 Alignment length(with gaps) = 39 Alignment score = 0.000000 
 TGCCACGTGGCTGCTGCTGGTGCTGCTGGTTCTGATAAT
>Cbrig.WS247_Fam_170_38_1  Nr. of seq. 1 Alignment length(with gaps) = 38 Alignment score = 0.000000 
 TGGTACCATAGGTTTTCAATAGTTCCATGGAGTTTAAA
>Cbrig.WS247_Fam_171_38_1  Nr. of seq. 1 Alignment length(with gaps) = 38 Alignment score = 0.000000 
 CGCAAAGGCACCAAAAATGCGTCAAGACACTAGAAAAG
>Cbrig.WS247_Fam_172_38_1  Nr. of seq. 1 Alignment length(with gaps) = 38 Alignment score = 0.000000 
 AGCCGATCGGCGATCGGCTAGTGTGGTTCGGATGTGTC
>Cbrig.WS247_Fam_173_37_1  Nr. of seq. 1 Alignment length(with gaps) = 37 Alignment score = 0.000000 
 GGACAACTGAGAAAAATTTGTTTTCACCAAAACAGAT
>Cbrig.WS247_Fam_174_36_1  Nr. of seq. 1 Alignment length(with gaps) = 36 Alignment score = 0.000000 
 TACTGTAGAAAAAAGGGAATTTTCAAAATCAAGAAC
>Cbrig.WS247_Fam_175_36_1  Nr. of seq. 1 Alignment length(with gaps) = 36 Alignment score = 0.000000 
 GGAGCTCCAGGAGCCCCAGGACAAGGATCAGGAGCC
>Cbrig.WS247_Fam_176_35_1  Nr. of seq. 1 Alignment length(with gaps) = 35 Alignment score = 0.000000 
 TACAGTAATCCTTTGGAATTGGTAAATAAAAAATC
>Cbrig.WS247_Fam_177_35_1  Nr. of seq. 1 Alignment length(with gaps) = 35 Alignment score = 0.000000 
 TGGCCTAGAAAACCAAATATTGCAATTCTCAGCCA
>Cbrig.WS247_Fam_178_35_1  Nr. of seq. 1 Alignment length(with gaps) = 35 Alignment score = 0.000000 
 GGGCCCTTCTATTACAGGGGCCTTTCAATTAGAGG
>Cbrig.WS247_Fam_179_34_1  Nr. of seq. 1 Alignment length(with gaps) = 34 Alignment score = 0.000000 
 ACTCGGAATAAGTAGTACCAATTCGATACTACTT
>Cbrig.WS247_Fam_180_32_1  Nr. of seq. 1 Alignment length(with gaps) = 32 Alignment score = 0.000000 
 ATTCTCAGATTCTCAGATTCTGAAGTTGCGGA
>Cbrig.WS247_Fam_181_32_1  Nr. of seq. 1 Alignment length(with gaps) = 32 Alignment score = 0.000000 
 AGCCATTTTTGACCTATTTTAAGCCAATTTGC
>Cbrig.WS247_Fam_182_31_1  Nr. of seq. 1 Alignment length(with gaps) = 31 Alignment score = 0.000000 
 ATTCCGGATTCCGGATTCTGTCCATTTTTTC
>Cbrig.WS247_Fam_183_31_1  Nr. of seq. 1 Alignment length(with gaps) = 31 Alignment score = 0.000000 
 GTTGCAAAATGCCTGGTTCTATAACGTCACG
>Cbrig.WS247_Fam_184_31_1  Nr. of seq. 1 Alignment length(with gaps) = 31 Alignment score = 0.000000 
 TTTCAGCGATCCTCAGCTATTTTTAGGCATG
>Cbrig.WS247_Fam_185_31_1  Nr. of seq. 1 Alignment length(with gaps) = 31 Alignment score = 0.000000 
 AGCGATTTTTCTAGGAATTTTGAGGTTTTTA
>Cbrig.WS247_Fam_186_31_1  Nr. of seq. 1 Alignment length(with gaps) = 31 Alignment score = 0.000000 
 AAAATCATGATTTTTAGGTTAAAATTGACCG
>Cbrig.WS247_Fam_187_31_1  Nr. of seq. 1 Alignment length(with gaps) = 31 Alignment score = 0.000000 
 GCAGTAGCAAATTCGGTGTTACTACTGCTTA
>Cbrig.WS247_Fam_188_30_1  Nr. of seq. 1 Alignment length(with gaps) = 30 Alignment score = 0.000000 
 CTATAAACTACAGAATCTAGACTACAGAAG
>Cbrig.WS247_Fam_189_30_1  Nr. of seq. 1 Alignment length(with gaps) = 30 Alignment score = 0.000000 
 TCTAATAGCTCAAAAAATGGGTCCCAATGT
>Cbrig.WS247_Fam_190_30_1  Nr. of seq. 1 Alignment length(with gaps) = 30 Alignment score = 0.000000 
 CTGGAACTTTCTAGAACGTTGTGGACTTTT
>Cbrig.WS247_Fam_191_29_1  Nr. of seq. 1 Alignment length(with gaps) = 29 Alignment score = 0.000000 
 GATCCAGGTCACCCGGTCAAGGTCACCCG
>Cbrig.WS247_Fam_192_29_1  Nr. of seq. 1 Alignment length(with gaps) = 29 Alignment score = 0.000000 
 GAATCGGAGAATCGGAGCTGGTGAAGGTG
>Cbrig.WS247_Fam_193_29_1  Nr. of seq. 1 Alignment length(with gaps) = 29 Alignment score = 0.000000 
 AAAATTAGGTCACGAAATAGAAATACGAG
>Cbrig.WS247_Fam_194_29_1  Nr. of seq. 1 Alignment length(with gaps) = 29 Alignment score = 0.000000 
 GATGCCAGTGATATACTCCCGTATATCCT
>Cbrig.WS247_Fam_195_28_1  Nr. of seq. 1 Alignment length(with gaps) = 28 Alignment score = 0.000000 
 TACAGTAATCCAAGAAATTAGTTAAAAC
>Cbrig.WS247_Fam_196_28_1  Nr. of seq. 1 Alignment length(with gaps) = 28 Alignment score = 0.000000 
 GAAAAATTGGGGGTCAAAAAATCGAAGT
>Cbrig.WS247_Fam_197_28_1  Nr. of seq. 1 Alignment length(with gaps) = 28 Alignment score = 0.000000 
 GGATTCCGGACCCAGAAGTCCGGAGTCA
>Cbrig.WS247_Fam_198_27_1  Nr. of seq. 1 Alignment length(with gaps) = 27 Alignment score = 0.000000 
 GTGGTAGTCTCCTCGACATATGGAGTC
>Cbrig.WS247_Fam_199_27_1  Nr. of seq. 1 Alignment length(with gaps) = 27 Alignment score = 0.000000 
 TTCCACGTCTTCCACGTCTTCCACGTT
>Cbrig.WS247_Fam_200_27_1  Nr. of seq. 1 Alignment length(with gaps) = 27 Alignment score = 0.000000 
 CCGAGGATCCCATGGATCTCAAGGATC
>Cbrig.WS247_Fam_201_27_1  Nr. of seq. 1 Alignment length(with gaps) = 27 Alignment score = 0.000000 
 TACAGTGCTTACAGTGCTTACAGTGCT
>Cbrig.WS247_Fam_202_27_1  Nr. of seq. 1 Alignment length(with gaps) = 27 Alignment score = 0.000000 
 TATTTTTGAGGCACGTAACGTGCCTTG
>Cbrig.WS247_Fam_203_27_1  Nr. of seq. 1 Alignment length(with gaps) = 27 Alignment score = 0.000000 
 CCACCATTTCCTCCATTTCCGCCATGG
>Cbrig.WS247_Fam_204_27_1  Nr. of seq. 1 Alignment length(with gaps) = 27 Alignment score = 0.000000 
 CAAGTACCGTACTTTTGATCTCTGAAA
>Cbrig.WS247_Fam_205_26_1  Nr. of seq. 1 Alignment length(with gaps) = 26 Alignment score = 0.000000 
 ACCTAATTTTACAAAATCGAGGTCCG
>Cbrig.WS247_Fam_206_26_1  Nr. of seq. 1 Alignment length(with gaps) = 26 Alignment score = 0.000000 
 GAATACTACAATAGTCCTAATATCCA
>Cbrig.WS247_Fam_207_26_1  Nr. of seq. 1 Alignment length(with gaps) = 26 Alignment score = 0.000000 
 GACAATATCAACGAAGGAGATGAGCC
>Cbrig.WS247_Fam_208_25_1  Nr. of seq. 1 Alignment length(with gaps) = 25 Alignment score = 0.000000 
 CATAGCTGACATTGCTGACCTAGAC
>Cbrig.WS247_Fam_209_25_1  Nr. of seq. 1 Alignment length(with gaps) = 25 Alignment score = 0.000000 
 ATTGAAATCTTGTTCATTGCCTAGA
>Cbrig.WS247_Fam_210_25_1  Nr. of seq. 1 Alignment length(with gaps) = 25 Alignment score = 0.000000 
 TCTGAATCTCTGAATTACCTATTAT
>Cbrig.WS247_Fam_211_24_1  Nr. of seq. 1 Alignment length(with gaps) = 24 Alignment score = 0.000000 
 TATCAGAATCTCATAGATTGAAGA
>Cbrig.WS247_Fam_212_24_1  Nr. of seq. 1 Alignment length(with gaps) = 24 Alignment score = 0.000000 
 CAAAAGGGGTCGATTTTGAAAATT
>Cbrig.WS247_Fam_213_24_1  Nr. of seq. 1 Alignment length(with gaps) = 24 Alignment score = 0.000000 
 TCCTCCTTGGGATGTTCCTCCGAA
>Cbrig.WS247_Fam_214_24_1  Nr. of seq. 1 Alignment length(with gaps) = 24 Alignment score = 0.000000 
 GATGTACCCTGGAATCCTTTCCCT
>Cbrig.WS247_Fam_215_23_1  Nr. of seq. 1 Alignment length(with gaps) = 23 Alignment score = 0.000000 
 GCCTAGAAAACTCCTGAATTGGT
>Cbrig.WS247_Fam_216_23_1  Nr. of seq. 1 Alignment length(with gaps) = 23 Alignment score = 0.000000 
 TGGCCTAAAAACCCTGTTTTCAA
>Cbrig.WS247_Fam_217_22_1  Nr. of seq. 1 Alignment length(with gaps) = 22 Alignment score = 0.000000 
 AAATAAGCCTAAATTAGGTCAA
>Cbrig.WS247_Fam_218_22_1  Nr. of seq. 1 Alignment length(with gaps) = 22 Alignment score = 0.000000 
 GGTATCATTTTCAATAAATTAT
>Cbrig.WS247_Fam_219_22_1  Nr. of seq. 1 Alignment length(with gaps) = 22 Alignment score = 0.000000 
 ACCATATGATACATAGAGATGA
>Cbrig.WS247_Fam_220_22_1  Nr. of seq. 1 Alignment length(with gaps) = 22 Alignment score = 0.000000 
 AAAATGGACCTGAAGGAGGGCA
>Cbrig.WS247_Fam_221_21_1  Nr. of seq. 1 Alignment length(with gaps) = 21 Alignment score = 0.000000 
 AAGTTAGGCCACGACTTTCGG
>Cbrig.WS247_Fam_222_21_1  Nr. of seq. 1 Alignment length(with gaps) = 21 Alignment score = 0.000000 
 GGTTACTGTAGCTTTTTTCTG
>Cbrig.WS247_Fam_223_21_1  Nr. of seq. 1 Alignment length(with gaps) = 21 Alignment score = 0.000000 
 GGGATTCTAGGTCATGGTATT
>Cbrig.WS247_Fam_224_21_1  Nr. of seq. 1 Alignment length(with gaps) = 21 Alignment score = 0.000000 
 CATGGGCAAGTACAGGCAAGC
>Cbrig.WS247_Fam_225_21_1  Nr. of seq. 1 Alignment length(with gaps) = 21 Alignment score = 0.000000 
 TCTAGCTTAAAATAGGCCTTT
>Cbrig.WS247_Fam_226_21_1  Nr. of seq. 1 Alignment length(with gaps) = 21 Alignment score = 0.000000 
 CTACAAACTACAACGCCTAGG
>Cbrig.WS247_Fam_227_21_1  Nr. of seq. 1 Alignment length(with gaps) = 21 Alignment score = 0.000000 
 AAGGTACCATTGTATCATTGA
>Cbrig.WS247_Fam_228_21_1  Nr. of seq. 1 Alignment length(with gaps) = 21 Alignment score = 0.000000 
 TCCGGATCCCGGATGCCTGTG
>Cbrig.WS247_Fam_229_21_1  Nr. of seq. 1 Alignment length(with gaps) = 21 Alignment score = 0.000000 
 GATTCGGTCGAGGTACTGGTG
>Cbrig.WS247_Fam_230_21_1  Nr. of seq. 1 Alignment length(with gaps) = 21 Alignment score = 0.000000 
 ACTACGGAACCTTCCACTATC
>Cbrig.WS247_Fam_231_21_1  Nr. of seq. 1 Alignment length(with gaps) = 21 Alignment score = 0.000000 
 ATTTTGGCTCTTGAAACCCTG
>Cbrig.WS247_Fam_232_21_1  Nr. of seq. 1 Alignment length(with gaps) = 21 Alignment score = 0.000000 
 AAAATAGGTCATGCCATTTAA
>Cbrig.WS247_Fam_233_20_1  Nr. of seq. 1 Alignment length(with gaps) = 20 Alignment score = 0.000000 
 CTGACCGACCACCGATCAAT
>Cbrig.WS247_Fam_234_20_1  Nr. of seq. 1 Alignment length(with gaps) = 20 Alignment score = 0.000000 
 TTTCTAGGCCATCAGTGAGG
>Cbrig.WS247_Fam_235_20_1  Nr. of seq. 1 Alignment length(with gaps) = 20 Alignment score = 0.000000 
 AAATTCAGAAAATTGACGGC
>Cbrig.WS247_Fam_236_20_1  Nr. of seq. 1 Alignment length(with gaps) = 20 Alignment score = 0.000000 
 GTCTATTAGAAGAGATGCAG
>Cbrig.WS247_Fam_237_20_1  Nr. of seq. 1 Alignment length(with gaps) = 20 Alignment score = 0.000000 
 AAGATGGTACCTCAGCTGGG
>Cbrig.WS247_Fam_238_20_1  Nr. of seq. 1 Alignment length(with gaps) = 20 Alignment score = 0.000000 
 AGCATGATCCCATCCCTCTC
>Cbrig.WS247_Fam_239_19_1  Nr. of seq. 1 Alignment length(with gaps) = 19 Alignment score = 0.000000 
 ACCATTGAAGTGCCATGGA
>Cbrig.WS247_Fam_240_19_1  Nr. of seq. 1 Alignment length(with gaps) = 19 Alignment score = 0.000000 
 TACTGTAGTTCAAAAAGAC
>Cbrig.WS247_Fam_241_19_1  Nr. of seq. 1 Alignment length(with gaps) = 19 Alignment score = 0.000000 
 AAATGTGTCAAGGAATCAA
>Cbrig.WS247_Fam_242_19_1  Nr. of seq. 1 Alignment length(with gaps) = 19 Alignment score = 0.000000 
 AAACCACGAGAGTCCCAAA
>Cbrig.WS247_Fam_243_19_1  Nr. of seq. 1 Alignment length(with gaps) = 19 Alignment score = 0.000000 
 TTAGTCCTAACCGCAAGAG
>Cbrig.WS247_Fam_244_18_1  Nr. of seq. 1 Alignment length(with gaps) = 18 Alignment score = 0.000000 
 TTTTGAAAAAAAAAATTT
>Cbrig.WS247_Fam_245_18_1  Nr. of seq. 1 Alignment length(with gaps) = 18 Alignment score = 0.000000 
 CAGAAGACGTCAAGGATT
>Cbrig.WS247_Fam_246_18_1  Nr. of seq. 1 Alignment length(with gaps) = 18 Alignment score = 0.000000 
 CAGATGGTTCCGGTTCAT
>Cbrig.WS247_Fam_247_18_1  Nr. of seq. 1 Alignment length(with gaps) = 18 Alignment score = 0.000000 
 GGGTCTCTGGTGACCCGG
>Cbrig.WS247_Fam_248_17_1  Nr. of seq. 1 Alignment length(with gaps) = 17 Alignment score = 0.000000 
 AGGGTACATCGGATCAG
>Cbrig.WS247_Fam_249_17_1  Nr. of seq. 1 Alignment length(with gaps) = 17 Alignment score = 0.000000 
 TGTTTTGTTCTAATATC
>Cbrig.WS247_Fam_250_16_1  Nr. of seq. 1 Alignment length(with gaps) = 16 Alignment score = 0.000000 
 GTAAAATTTTAGGCTT
>Cbrig.WS247_Fam_251_16_1  Nr. of seq. 1 Alignment length(with gaps) = 16 Alignment score = 0.000000 
 GATTCTGGATTTTAAG
>Cbrig.WS247_Fam_252_16_1  Nr. of seq. 1 Alignment length(with gaps) = 16 Alignment score = 0.000000 
 CTCGCTGTCTCGCTGT
>Cbrig.WS247_Fam_253_16_1  Nr. of seq. 1 Alignment length(with gaps) = 16 Alignment score = 0.000000 
 TTTGCAACTAGGAAAA
>Cbrig.WS247_Fam_254_16_1  Nr. of seq. 1 Alignment length(with gaps) = 16 Alignment score = 0.000000 
 CTATAACGCTATAACG
>Cbrig.WS247_Fam_255_16_1  Nr. of seq. 1 Alignment length(with gaps) = 16 Alignment score = 0.000000 
 TTAATGGGTTAATGTT
>Cbrig.WS247_Fam_256_16_1  Nr. of seq. 1 Alignment length(with gaps) = 16 Alignment score = 0.000000 
 TGGTCCTCTGGTCCAC
>Cbrig.WS247_Fam_257_16_1  Nr. of seq. 1 Alignment length(with gaps) = 16 Alignment score = 0.000000 
 AAGCCCGAAAGTTTGG
>Cbrig.WS247_Fam_258_16_1  Nr. of seq. 1 Alignment length(with gaps) = 16 Alignment score = 0.000000 
 TTCATAGGGCGACGAG
>Cbrig.WS247_Fam_259_16_1  Nr. of seq. 1 Alignment length(with gaps) = 16 Alignment score = 0.000000 
 CAGTTCTATTCCAGAG
>Cbrig.WS247_Fam_260_15_1  Nr. of seq. 1 Alignment length(with gaps) = 15 Alignment score = 0.000000 
 TGTAAGCTATGAGCT
>Cbrig.WS247_Fam_261_15_1  Nr. of seq. 1 Alignment length(with gaps) = 15 Alignment score = 0.000000 
 CATCCTCCGCTGGAT
>Cbrig.WS247_Fam_262_14_1  Nr. of seq. 1 Alignment length(with gaps) = 14 Alignment score = 0.000000 
 AAGTGAAAAAATAT
>Cbrig.WS247_Fam_263_14_1  Nr. of seq. 1 Alignment length(with gaps) = 14 Alignment score = 0.000000 
 TTTTTGTGCTATAA
>Cbrig.WS247_Fam_264_14_1  Nr. of seq. 1 Alignment length(with gaps) = 14 Alignment score = 0.000000 
 ACCGCAGACCTAAG
>Cbrig.WS247_Fam_265_14_1  Nr. of seq. 1 Alignment length(with gaps) = 14 Alignment score = 0.000000 
 CTCGGGGCTCGGGG
>Cbrig.WS247_Fam_266_14_1  Nr. of seq. 1 Alignment length(with gaps) = 14 Alignment score = 0.000000 
 TACGAACTACATAC
>Cbrig.WS247_Fam_267_12_1  Nr. of seq. 1 Alignment length(with gaps) = 12 Alignment score = 0.000000 
 GGATGGACGGAT
>Cbrig.WS247_Fam_268_12_1  Nr. of seq. 1 Alignment length(with gaps) = 12 Alignment score = 0.000000 
 TGGTGGTGGAGG
>Cbrig.WS247_Fam_269_12_1  Nr. of seq. 1 Alignment length(with gaps) = 12 Alignment score = 0.000000 
 GCCCTAGCCCTA
>Cbrig.WS247_Fam_270_12_1  Nr. of seq. 1 Alignment length(with gaps) = 12 Alignment score = 0.000000 
 ATGGGACCCATC
>Cbrig.WS247_Fam_271_11_1  Nr. of seq. 1 Alignment length(with gaps) = 11 Alignment score = 0.000000 
 GCGAGCGACGG
>Cbrig.WS247_Fam_272_11_1  Nr. of seq. 1 Alignment length(with gaps) = 11 Alignment score = 0.000000 
 TTTGGGCAAGT
>Cbrig.WS247_Fam_273_11_1  Nr. of seq. 1 Alignment length(with gaps) = 11 Alignment score = 0.000000 
 AGCCGGCCGAC
>Cbrig.WS247_Fam_274_10_1  Nr. of seq. 1 Alignment length(with gaps) = 10 Alignment score = 0.000000 
 TCGAGTCTCG
>Cbrig.WS247_Fam_275_10_1  Nr. of seq. 1 Alignment length(with gaps) = 10 Alignment score = 0.000000 
 GTGTGTGGGT
