# Supplementary material for: High evolutionary turnover of satellite families in Caenorhabditis
Source: BMC Evol Biol. 2015 Oct 5;15:218. doi: 10.1186/s12862-015-0495-x (PMC4595182; doi:10.1186/s12862-015-0495-x)
Supplement: Additional file 1: — Files containing the description of all satellites and their families in several formats (31 files). (ZIP 1068 kb) [file 12862_2015_495_MOESM1_ESM.zip › Cbrig.WS247_fam.table]

Genome		Family		name		Number		of		Alignment		Score		Consensus		without		gaps
sequences		length
Cbrig.WS247		Cbrig.WS247_Fam_1_16_1253		1253		33		0.401617		AAATTCAgAAATTCaG
Cbrig.WS247		Cbrig.WS247_Fam_2_16_557		557		16		0.854772		ATTCTgAGATTCTGAG
Cbrig.WS247		Cbrig.WS247_Fam_3_22_70		70		29		0.566840		GACCTAgaAAAAAtTAGGTCAt
Cbrig.WS247		Cbrig.WS247_Fam_4_15_56		56		19		0.531203		CgGAATcCngGAATC
Cbrig.WS247		Cbrig.WS247_Fam_5_21_47		47		25		0.595954		CATTTTTCATGatTTTTggnc
Cbrig.WS247		Cbrig.WS247_Fam_6_14_46		46		17		0.690386		GGTCCTGGGTCCTG
Cbrig.WS247		Cbrig.WS247_Fam_7_16_40		40		17		0.680581		GTTCTaAAAtGTCGcg
Cbrig.WS247		Cbrig.WS247_Fam_8_20_31		31		22		0.753014		AGCCTCAGTAAAAAtTCCTA
Cbrig.WS247		Cbrig.WS247_Fam_9_15_31		31		17		0.717521		CGGATCcAGGTCACC
Cbrig.WS247		Cbrig.WS247_Fam_10_14_28		28		14		0.870213		TCCTTaTTCCTTAT
Cbrig.WS247		Cbrig.WS247_Fam_11_20_22		22		20		0.780087		CTGGAATTTTCTAGAAtgTT
Cbrig.WS247		Cbrig.WS247_Fam_12_10_19		19		10		0.887719		AAaTTCcAGA
Cbrig.WS247		Cbrig.WS247_Fam_13_21_16		16		22		0.708712		GATTCCACCTccACCAGCTCc
Cbrig.WS247		Cbrig.WS247_Fam_14_15_16		16		16		0.673090		aAaCCaGaCAtTTCG
Cbrig.WS247		Cbrig.WS247_Fam_15_163_15		15		165		0.714613		GAaAAATtcGaAAAAtCgGtTTTtGAgCCCcAAAATCgaaATTTTtGCTTCcAACTTTTTTCTgAatgAaCgAaTTCACgCAaATctTTtTGTAAAAnAttAGtCAcnaTnATagTttTGTTcTAAnattTGcTTGTtCTGtCTTTTCaCAAAAcTcGtaTGT
Cbrig.WS247		Cbrig.WS247_Fam_16_19_14		14		19		0.971467		AAATTCTGGTCCTTAAAAA
Cbrig.WS247		Cbrig.WS247_Fam_17_29_12		12		31		0.643043		TGACCTAatTTTTnGnAtTTTCTAGGtCA
Cbrig.WS247		Cbrig.WS247_Fam_18_26_12		12		26		0.746698		CCTAGATTTcaATTTTtAGGTCATGA
Cbrig.WS247		Cbrig.WS247_Fam_19_14_12		12		18		0.641274		TGgAATCTGgAATC
Cbrig.WS247		Cbrig.WS247_Fam_20_14_12		12		17		0.605912		CAGCTCCAGagCTC
Cbrig.WS247		Cbrig.WS247_Fam_21_16_12		12		16		0.727273		GATCcAGGGATCcAgG
Cbrig.WS247		Cbrig.WS247_Fam_22_13_11		11		18		0.506229		GGCCCAgGCCCnn
Cbrig.WS247		Cbrig.WS247_Fam_23_81_10		10		81		0.965798		TGAGAGGATTGTTGTGAAAATTAATAAAGAcCCTTtTTCGTTGTTTTTGCATcAATTCTCCCCAGAGTTTGAAGGAACCAG
Cbrig.WS247		Cbrig.WS247_Fam_24_21_10		10		26		0.428917		aaGCanaTTTaGGcCnATTTt
Cbrig.WS247		Cbrig.WS247_Fam_25_13_9		9		13		0.692308		ctgACGGaCggAC
Cbrig.WS247		Cbrig.WS247_Fam_26_182_7		7		184		0.914941		CATGTCATAATTGTGCTAGAAAGATGCTTTTTAACCACCATGTTGAAAGATTCACTGAAGaGCGATGTCTAGAATaGTCCTCATTTTGAGCGTTTTTTAGGTCAAAATTACCGATTTTCTGTGAATTTTTTCAaGTATTCAACGGAAAgATgGCCGTGTCACTaTATTtTAAcCAGATTAAg
Cbrig.WS247		Cbrig.WS247_Fam_27_16_7		7		16		0.781746		tAgTTGCGAAATGTCA
Cbrig.WS247		Cbrig.WS247_Fam_28_15_7		7		15		0.932275		AAGATTTTCTTTAgG
Cbrig.WS247		Cbrig.WS247_Fam_29_30_6		6		30		0.715556		GGTGaTAGTTGAAgcTGgAGtAGGTTCAGA
Cbrig.WS247		Cbrig.WS247_Fam_30_19_6		6		19		0.700585		TGaCGCATTTTcaGtGCcT
Cbrig.WS247		Cbrig.WS247_Fam_31_16_5		5		16		0.783333		AAGcCCggAAGcCCgg
Cbrig.WS247		Cbrig.WS247_Fam_32_14_5		5		15		0.740000		aCTTCcGACTTCcG
Cbrig.WS247		Cbrig.WS247_Fam_33_11_5		5		12		0.705556		CTAtTTTAaGc
Cbrig.WS247		Cbrig.WS247_Fam_34_11_5		5		12		0.800000		tTACCgGTAAT
Cbrig.WS247		Cbrig.WS247_Fam_35_146_4		4		146		0.969559		TCATATTTCCACCCGTAAGGTTTGGATGCAAAcTTCGTTGTTTTTTCTCCGGTATCGGGTTGGAAAAACTATGAGGGGTCTCAATCcTGTGTAcAGACTAcGAACCTTTGCTGTCGGCGTCTcAGTTGTATTGATCCGGCaGTACT
Cbrig.WS247		Cbrig.WS247_Fam_36_60_4		4		60		0.922222		CaACATCaTCAGCTGAGACCTCGACAATcGCCACCTCGACCGCTGAGACtActACAGTTC
Cbrig.WS247		Cbrig.WS247_Fam_37_46_4		4		47		0.686761		TTTCTaGGtCATtTTgAAgTggTGgCCTAAcTTTtgCaAaTTtggT
Cbrig.WS247		Cbrig.WS247_Fam_38_27_4		4		30		0.749074		ATAGaTACCATAGaTACCATAGaTACC
Cbrig.WS247		Cbrig.WS247_Fam_39_19_4		4		23		0.681159		tAAGCCTAAGCCTaAGgGt
Cbrig.WS247		Cbrig.WS247_Fam_40_22_4		4		22		0.654040		aAAaTtAgCcGAAAATcaTgAA
Cbrig.WS247		Cbrig.WS247_Fam_41_21_4		4		21		0.735450		ATTTTtgACccAAAATtagTC
Cbrig.WS247		Cbrig.WS247_Fam_42_21_4		4		21		0.904762		ATTTACCgTAATTccATTTTG
Cbrig.WS247		Cbrig.WS247_Fam_43_21_4		4		21		0.820106		TAAGCcTATGCCAcAAaaAGc
Cbrig.WS247		Cbrig.WS247_Fam_44_16_4		4		18		0.660494		GATCcaAGATCCtAaG
Cbrig.WS247		Cbrig.WS247_Fam_45_16_4		4		16		0.743056		CTGGGtttCTGaaTCT
Cbrig.WS247		Cbrig.WS247_Fam_46_254_3		3		255		0.939869		TTTTTTTGATTTTTTGTCaTAGAAACGTTcTACATTCAATTTCAAGTTACGTCCCAAAATTTCAGGCCCAAATCTCTTATTTGAACAAAGTTATTAAGGATTgTTCTAAGCaTgTACTTAAGCCAAAATTCGGTTTcAGGCTTTtGTCCATAACTTCGTATCGAGAAGAGATCTCGATCTGATATtcGAAttcGGTACCTaAAtTTGAATGTaAAACGTTTTCaTAACAAAAAATCTCAAAAAATTGACAAACA
Cbrig.WS247		Cbrig.WS247_Fam_47_167_3		3		167		0.946773		TGACAGATTTTTGAtAGCcCttACAGaAACCGAGATaTATGGAACAGACGGCCGTCTTCCGTCACACAGAGAAACTTTGAGCTGAATTTGAGgGGTTCTtATGCGAGTTAGCAAAAATACGTCAACTGAAgAAATGTTAACAACACTTGTGCTAAGATTTTATtAGT
Cbrig.WS247		Cbrig.WS247_Fam_48_154_3		3		154		0.919192		AAAATgtTTGAAgTCAGTAGGGGAGCATTTTATtAGTTgACAAAACATTTTTaTcTtTCACAGGAACGGAGATAAtTGaACTTGAAAAAAcCGAAATATTCAAGTTcATTTATTCcCTATTCTGGTGAAAGTTATCAATAAATAGTCAAcAAGT
Cbrig.WS247		Cbrig.WS247_Fam_49_139_3		3		139		0.968026		ATTTCTCAATTTCGAACTGATTTTCTATAAAACaGCCCAATTTTTCTGTTCCAAACTTATCCGAAATcCAAATTTCCTGTATATCgTAgCTGATGAGCGGAAATTTGGGCAGAATTgAAAATTAGAAAACTGTGTTGTG
Cbrig.WS247		Cbrig.WS247_Fam_50_111_3		3		111		0.855856		GAAgACTCGCCaACaTAgTTttggAaCTTgCaCGTTCcAAtATTtgCCATTTTGGTCAGAAATTGGCTCAGAAATCGGCTGGAGCAATGTgTCAaCTGGGTgTAACAGAAG
Cbrig.WS247		Cbrig.WS247_Fam_51_111_3		3		111		0.975976		AAATGGAAAAGAAGACTTGCTGAAAGGACCATTGAgCTTTTaGGCCCAAAAATTGTCCGATTTTCCTCAAAATTAAACtTTAAGATTACGGCAGCAGTGTGTCAATGGAGA
Cbrig.WS247		Cbrig.WS247_Fam_52_58_3		3		59		0.905838		AAAATtaAAAAATCGCATTCCAATTTTCAAATTTCTGAATTTCtCTtCtAAAAATCAT
Cbrig.WS247		Cbrig.WS247_Fam_53_47_3		3		50		0.593333		tTACTGTAGTTTTngGATtCanTtTTCaaAnTTGAAAAtAntGAGGa
Cbrig.WS247		Cbrig.WS247_Fam_54_42_3		3		42		0.957672		GACTCGGTCGAtGTGGAGGTGGATTCAGTCGAGGTACTcGTG
Cbrig.WS247		Cbrig.WS247_Fam_55_31_3		3		33		0.764310		GnGACACTTcGAAgCCaGTCAtTTCGAAACC
Cbrig.WS247		Cbrig.WS247_Fam_56_30_3		3		30		0.881481		ACTGGAGCAGCcTCGACTGGTTTCTcTTca
Cbrig.WS247		Cbrig.WS247_Fam_57_24_3		3		28		0.603175		TTTAgaATTTCAGaATTTCtGAaT
Cbrig.WS247		Cbrig.WS247_Fam_58_27_3		3		27		0.967078		AACCCCATGAACCCCATGAACCCCATt
Cbrig.WS247		Cbrig.WS247_Fam_59_24_3		3		26		0.752137		AATTCcCGCCaAAATatTTTTTTG
Cbrig.WS247		Cbrig.WS247_Fam_60_26_3		3		26		0.743590		AGTAcTCtTtGAaaTTCtgAAACTAC
Cbrig.WS247		Cbrig.WS247_Fam_61_21_3		3		24		0.620370		AgtTGAAnGGATTACTGTAGn
Cbrig.WS247		Cbrig.WS247_Fam_62_24_3		3		24		0.703704		TCCTTCTTGGccTTntCnTCaGCt
Cbrig.WS247		Cbrig.WS247_Fam_63_21_3		3		23		0.550725		TTTtaAGTcgtTTTnGACTAt
Cbrig.WS247		Cbrig.WS247_Fam_64_21_3		3		22		0.601010		AgGcCATTTcAaaCCnATTTc
Cbrig.WS247		Cbrig.WS247_Fam_65_21_3		3		22		0.702020		TCCgAAaTCAGtcAAAAATgG
Cbrig.WS247		Cbrig.WS247_Fam_66_21_3		3		21		0.798942		TTTgTAGccCATTTTCAGTca
Cbrig.WS247		Cbrig.WS247_Fam_67_19_3		3		20		0.694444		GTTTtAGAaCTTTtggGAC
Cbrig.WS247		Cbrig.WS247_Fam_68_19_3		3		19		0.883041		TAGAGGTCCcaAAAAAAAT
Cbrig.WS247		Cbrig.WS247_Fam_69_16_3		3		18		0.648148		GAcCCATAGAccCATg
Cbrig.WS247		Cbrig.WS247_Fam_70_16_3		3		17		0.718954		ACCTAGTTaCCgTAtA
Cbrig.WS247		Cbrig.WS247_Fam_71_17_3		3		17		0.790850		TCTCTTttACTACcaAG
Cbrig.WS247		Cbrig.WS247_Fam_72_14_3		3		14		0.746032		TAtAATaTAtAATa
Cbrig.WS247		Cbrig.WS247_Fam_73_10_3		3		11		0.767677		CTTCAGaATC
Cbrig.WS247		Cbrig.WS247_Fam_74_11_3		3		11		0.757576		CtTGcCCTGtT
Cbrig.WS247		Cbrig.WS247_Fam_75_10_3		3		10		0.733333		AGcCtAGCtT
Cbrig.WS247		Cbrig.WS247_Fam_76_127_2		2		127		0.968504		AACTTTTCACACCCCATTTTcCACTTTTTAATTTTTCCCTTTCAATTTTTCATCCTaATTTTTTCAATTTCATTTTTTTGTcCTACATTTTTCATTTCCAAATTTTTGTGCATATTTTTTCATTCCT
Cbrig.WS247		Cbrig.WS247_Fam_77_122_2		2		122		0.945355		CATCAAATCACTaAAAATAGACAGCAAGAATTACTGTAGCCGAACAATTTCGATCTaATGGGCTCTGTAGTCGCTTCAGcTGACGCACTAGCCTAAAAaGTAAATTTTGAGCTCGTCAGAGc
Cbrig.WS247		Cbrig.WS247_Fam_78_83_2		2		83		1.000000		CTCCGCCCACTTTTCAGAAAGTGGGCGTGGTCTTGAAAATTCGAGATTGGGCGAAGCTTAAAACTAGCTCAAACTCGAATAGG
Cbrig.WS247		Cbrig.WS247_Fam_79_64_2		2		64		0.830729		TTTGGAATTTTaAGAGAACACATGACGCCTGAGAATGGCTAAATTaTTGAGATTGAGtttggaa
Cbrig.WS247		Cbrig.WS247_Fam_80_53_2		2		53		0.685535		ACGACAAAATGCAcaAAAaTTTaaATTTTTccGaAATTTTGCATaCAgATTTG
Cbrig.WS247		Cbrig.WS247_Fam_81_48_2		2		48		1.000000		TTTTAGAAATTTTTGGTTCTGAAATGTCCTATTTTTAAAAATGTGACG
Cbrig.WS247		Cbrig.WS247_Fam_82_48_2		2		48		0.888889		TCGTGCTCGAcGATGGTACTTCacTAGTTGAaCTGGATGGTTCTGCTG
Cbrig.WS247		Cbrig.WS247_Fam_83_45_2		2		45		0.762963		AcGGAaCCTTCCACCAcAACcACTGAAgCTcCaACCACCACCACc
Cbrig.WS247		Cbrig.WS247_Fam_84_41_2		2		41		1.000000		GACGACAAAATGCACAAAATTGAAACTAATACGCCAGAGTT
Cbrig.WS247		Cbrig.WS247_Fam_85_36_2		2		36		0.703704		cCCTACAGTAATcCTTTTGATTTTcaAtTaATTcTT
Cbrig.WS247		Cbrig.WS247_Fam_86_36_2		2		36		0.888889		TCCTGGTGGTCCTGGTGGTCCaGaTTGTCCGTCGAc
Cbrig.WS247		Cbrig.WS247_Fam_87_34_2		2		34		0.607843		TGAAATTCtGaAAAtTaTGaAAAcTCAAAtAaTC
Cbrig.WS247		Cbrig.WS247_Fam_88_32_2		2		32		0.833333		CgACATTTTAGAACcGCGACaTTTCAaAACCG
Cbrig.WS247		Cbrig.WS247_Fam_89_30_2		2		30		0.733333		TTCTAGAACCacCTaTTccAGaTCTGGACG
Cbrig.WS247		Cbrig.WS247_Fam_90_27_2		2		27		1.000000		GGAGCCCCAGGACCACAAGGAGATGCC
Cbrig.WS247		Cbrig.WS247_Fam_91_26_2		2		26		0.897436		GAAACTACAGTAAcCCCAGGaTCCTA
Cbrig.WS247		Cbrig.WS247_Fam_92_23_2		2		23		0.659420		gGTaCCgAAAaaGGCTCAAAATG
Cbrig.WS247		Cbrig.WS247_Fam_93_22_2		2		22		0.636364		GCCTAACcTTTgcTTaTTAaTG
Cbrig.WS247		Cbrig.WS247_Fam_94_21_2		2		21		0.746032		AAATTcaTcATTTTcAGGTCG
Cbrig.WS247		Cbrig.WS247_Fam_95_21_2		2		21		0.682540		ACATGGcTCCGTcGgGGgCTc
Cbrig.WS247		Cbrig.WS247_Fam_96_21_2		2		21		1.000000		TGGCCTAGAAAATAGGACTAG
Cbrig.WS247		Cbrig.WS247_Fam_97_20_2		2		20		0.725000		CGTTCCGTGATTTTaTTttt
Cbrig.WS247		Cbrig.WS247_Fam_98_20_2		2		20		0.600000		AACGGCCAAATcgTTaCgaT
Cbrig.WS247		Cbrig.WS247_Fam_99_20_2		2		20		0.933333		TGAGCCTACTTTTTGAGGaC
Cbrig.WS247		Cbrig.WS247_Fam_100_18_2		2		18		0.611111		GGaTTAcTGTAGTcATac
Cbrig.WS247		Cbrig.WS247_Fam_101_18_2		2		18		0.703704		CATAGaTaCCAaAgGTAC
Cbrig.WS247		Cbrig.WS247_Fam_102_16_2		2		16		0.708333		TgAGaTTTTTTaATTC
Cbrig.WS247		Cbrig.WS247_Fam_103_16_2		2		16		0.677083		aATCaGAAATaTTGAa
Cbrig.WS247		Cbrig.WS247_Fam_104_16_2		2		16		0.625000		cTCTGGAaCtCAGAAa
Cbrig.WS247		Cbrig.WS247_Fam_105_16_2		2		16		1.000000		GAAATTCGATAACAGA
Cbrig.WS247		Cbrig.WS247_Fam_106_16_2		2		16		0.750000		TCCaAGATTCCGAaaC
Cbrig.WS247		Cbrig.WS247_Fam_107_12_2		2		12		0.722222		AAAAAtTCGAcA
Cbrig.WS247		Cbrig.WS247_Fam_108_12_2		2		12		1.000000		AAGCCTAAGCCT
Cbrig.WS247		Cbrig.WS247_Fam_109_12_2		2		12		0.777778		CATCTTCAcaTT
Cbrig.WS247		Cbrig.WS247_Fam_110_12_2		2		12		0.888889		GaAAACGGAAAC
Cbrig.WS247		Cbrig.WS247_Fam_111_11_2		2		11		0.636364		ATGGTAagCcT
Cbrig.WS247		Cbrig.WS247_Fam_112_11_2		2		11		0.757576		ATTTTTCAGcc
Cbrig.WS247		Cbrig.WS247_Fam_113_11_2		2		11		0.757576		GACCaGCGcCT
Cbrig.WS247		Cbrig.WS247_Fam_114_10_2		2		10		0.600000		CgAGAaCCAa
Cbrig.WS247		Cbrig.WS247_Fam_115_10_2		2		10		0.600000		TTCTAGacCa
Cbrig.WS247		Cbrig.WS247_Fam_116_200_1		1		200		0.000000		AAATCTTTCAAAATCTAGGACCTACTCAAAAAGGAGAGGAAGATTCTTAAGATTTTCAAAGAATTCAGAAGACAGGTTCCAATCTTCAATACACTTTCGAACACAGCTAAACCTTTGACTGACCGAAATATCAGTCAGCCATAGCCGTCGGGGCTCGAAAGTGTAAAGGAAACCGGGAAATTGTCAAAAGAATACTAAGA
Cbrig.WS247		Cbrig.WS247_Fam_117_164_1		1		164		0.000000		AAACAATTTTGAAATGAAGGAATGGTTTAGTTCATTTTATTAAAAAATAATTTATTTGAAAACGGAACAGTATGAAAACGCAGTTTGCAAAAATAAAAAAATCGCATTCCAATTTTCAAATTTCTGAATTTCTTTTCTAAAAATCATAAAATTCAAAAAAAAAC
Cbrig.WS247		Cbrig.WS247_Fam_118_163_1		1		163		0.000000		TCAGAAAAATATTGGAAGCGAAAATAGCGATTTGGACGATCAAAAACTAATTTTTCGAATATTTAGCATATGAATTTTCGAAAAAGCCAGATCAAACAGATCTTTAAACAACATTATGACTGCGTTAAACGTTTTACAGAAATATTTGCGTGAATTCGTTAAT
Cbrig.WS247		Cbrig.WS247_Fam_119_163_1		1		163		0.000000		GAGATCTGCATGTTCTGCCGTTTTATAAAATTCATATGAGAAAAATTTGAAAAATCTGTTTCTGACCCCCAAAATCGTCATTTTCGTTTCCCACATTTTTCAGAATGAACGAATTCACTCGAATCGTTTTGTAAAATGTTAATTACTACTATCCGTCAAATCT
Cbrig.WS247		Cbrig.WS247_Fam_120_161_1		1		161		0.000000		TGACGTCTTCTGGATCTGATGGAGCGCAATTGCAATGACTTAAATTTCAAAACACTGTAACTTCTTTTCTAGTGGACCAAATTTTTTGATTTTTACACCATTAAAGAGGATTTTTTTTTGAATTTTAGCTGGCAATTCAAAATTTCAACAAATTCTATTTT
Cbrig.WS247		Cbrig.WS247_Fam_121_156_1		1		156		0.000000		GTGATGACCTAATTGAAAAAAAGCAAAGTTTGACAAATTTGACTTTGGAGCTCTTGTGCGACCGCTCTTTTACAATTTTTTCAGCTTACGACAGTCGCTAACTTAATTTTAATAGCTAGCTTCAGAAAATAGAACCTATGTAATTTCAAATTGCCA
Cbrig.WS247		Cbrig.WS247_Fam_122_145_1		1		145		0.000000		GGATTACTGTAGTTTTGTCTGTTCTACTAAAACTACGGTATCTCAAGCTACAGTAATCCTAGAAACATGAAAAATACACCAATCGACTCGGTTCGTTGTTAACTTTCGATTGAATACACTCTTGATTATATTTGAGAAAGTTTTT
Cbrig.WS247		Cbrig.WS247_Fam_123_145_1		1		145		0.000000		TTCTAGGCCATCAACCTAAAAATGGTCATAACTTGGCTGAAAATTGAGATTTTGAGCTGAAACTGAATCCAATAGGTTGCTGAGATCATCCCTGTCATTTTAAACCTATTTACGTCCTGGTGGCATAGAAACCCAACATTTGCAT
Cbrig.WS247		Cbrig.WS247_Fam_124_141_1		1		141		0.000000		GTGTTTGCGTACTTTTGGAACTACAGTAGCCCGAAAAAAAGAATTTCACGGAATCCTATTGCTATGGGTATCAAAATGTCAGAAATTTCATATAAAATCCAGTTATTATGTTTTGAAAATCAAAAAATTGCGCTAGGCGTG
Cbrig.WS247		Cbrig.WS247_Fam_125_140_1		1		140		0.000000		GATTCTATAGGAATGAAACATACTCTGGCTCCTCGTTACTGTTGGTAGTGGTTCCGCGTGATTTCACGTTTTTTAGAATAGAAGCTGTTTTGCGTGGGAGTGGGTTTGGAGTCATTCTAAAATTGAAAGGTTTTCTTGTA
Cbrig.WS247		Cbrig.WS247_Fam_126_136_1		1		136		0.000000		GAATTCTCAGAAAATCATTCAAAATCTAGGACCTACTTAGGAAAGGGGAGGAAGATTCTGAATATTTTAAAAGAATTCAGAAGACAATTCTCAATCTTCAATACCCTTTCGAACACAGCTAAACCTTTGACTGACT
Cbrig.WS247		Cbrig.WS247_Fam_127_131_1		1		131		0.000000		AGTCAAAAATCAAGCTGAAAAGTCTTCTTTTTCTAGCGGTGTTTGACTTAGCTGCCATATGGGTTGAAGACTATCCTCACGAGCTGAGATGGGAACTTTTTCGCCCAATTTCTTGAAAAAATCTCTGTAAA
Cbrig.WS247		Cbrig.WS247_Fam_128_122_1		1		122		0.000000		AATTTCAGGCCAGTGGAATGTGCCAACTGACAGTAGCAGGACCTGTGTAACTGGGAAGAAGACTCGATGGCAATTTGACCTTCCAATTGAGCTTAATAGCCTGAAATTCAAGGAAGATAGCT
Cbrig.WS247		Cbrig.WS247_Fam_129_119_1		1		119		0.000000		AAATTATTTTCACGTCTTCATTTTTAAGTTTTTTGTGAATATCTAGGTCAAAAATTGAAATTCTGGATTTTTAAAAACACGTTCGGAATGCACTATTTTTTCTGAATCCATTAATATAA
Cbrig.WS247		Cbrig.WS247_Fam_130_108_1		1		108		0.000000		GGAGAACGATATGCCAAGAAAGTCCCAGCTGACAACAAGATTCTCCAAGGTGATGGCCAACAGTTCGAAGCCAAAACACAGAATCAAGAGGACTTCACTCACATCAGT
Cbrig.WS247		Cbrig.WS247_Fam_131_102_1		1		102		0.000000		TGGTCTTGGTCCGAATCCCGATGGTCCCTGTCCACGTTCTCCACGTCCTCCCGGTCCACGACGATCTGGGAAGTCCGAGTCAGGTCCAAAGTCTGGTCCTTG
Cbrig.WS247		Cbrig.WS247_Fam_132_102_1		1		102		0.000000		AATTGATCGTCCTACTGAAGGTCTAGACTCAACCACCATCAACAGATCCACGTATCAAGGAGGCACTGGTGACAGATTCCAAGCTTCAAGACCAAAAGATGC
Cbrig.WS247		Cbrig.WS247_Fam_133_99_1		1		99		0.000000		TCCGATGAAGAATCGGCCTTCTTAGCAGCTGTAGACTTTGGAGTAACCTTTGCTGGAGTTGTTTTAGCCGCAGGCTTTTTCTCGTCGTCAGAAGAATCG
Cbrig.WS247		Cbrig.WS247_Fam_134_88_1		1		88		0.000000		TTTTTCAGAATGAACGAATTCACTTGAATTATTTTGTAAAATGTTAATTACTACTATCCGTCAAATCTGAGATCTGCATGTTCTGCCG
Cbrig.WS247		Cbrig.WS247_Fam_135_73_1		1		73		0.000000		ACAAACTACATAGGAAACATTAGCAGACACATCATGCGCGTATTAGAAATGCGTCAGTTGGGTCTGTTAGACT
Cbrig.WS247		Cbrig.WS247_Fam_136_72_1		1		72		0.000000		CAAGGAAGTCACCTTTGAACCACGTAACGTTCGTAGACGGAGCTTCGGTTCCCCTACACCCGACCACTAGTT
Cbrig.WS247		Cbrig.WS247_Fam_137_72_1		1		72		0.000000		GATCCACAGTAACCAAATCTTCTTCTTTATCCGCTGTCCCATCAACCACACAGGCAACATCTAGTTCTAAGG
Cbrig.WS247		Cbrig.WS247_Fam_138_66_1		1		66		0.000000		ATGGTACGTCGCCGACTACTGACCGTACGCCAAGAGCACACGAGAAAATGATGTCTGCCACCGTTG
Cbrig.WS247		Cbrig.WS247_Fam_139_65_1		1		65		0.000000		CTGAGAATTCGTTTGACATTGTCTCGGTTTCCTTTACTCTTTCAAGCCCCGACGGCTATGGCTGA
Cbrig.WS247		Cbrig.WS247_Fam_140_64_1		1		64		0.000000		TGTCTAATTGGGAGACGACGAGAGGAACGACGGGGGGACGGTGGGACGGATGGAGGAGAGATGG
Cbrig.WS247		Cbrig.WS247_Fam_141_63_1		1		63		0.000000		GAGACTCCAGAGACTCCAGAAACATCAGAGACCACCTTGACTCCTCCAACTGGAACTACAGCC
Cbrig.WS247		Cbrig.WS247_Fam_142_63_1		1		63		0.000000		CTGGACGCTTCTTCTCCTCCTCAGCTCCTTGGGTTCCCTTTGGCCGATCCTCAGCAGCTCTAG
Cbrig.WS247		Cbrig.WS247_Fam_143_63_1		1		63		0.000000		TCCTTGAGTCTTGGCTCCAACTTGGGCGGCAGCTCTGGCTGGGCGGTGTTGTTGAGCATCAGC
Cbrig.WS247		Cbrig.WS247_Fam_144_61_1		1		61		0.000000		GATTACTGTAGATTGGGTCAAAAGAGTCATTTTAAGTCAAGAATCGAAATTTTTGGATCAG
Cbrig.WS247		Cbrig.WS247_Fam_145_60_1		1		60		0.000000		ACGGAACCATGTCTGAATTCCACGTCTTCCGAAACTACCACAGAACCCTGTGAGACCACG
Cbrig.WS247		Cbrig.WS247_Fam_146_57_1		1		57		0.000000		TTTCCGAATTTCTGAATTTCAGGATTTCAAGGATTTCAGGACTTCAGGACTTCAGGA
Cbrig.WS247		Cbrig.WS247_Fam_147_56_1		1		56		0.000000		CCAGAAAACGCATCAGATGAATATCAGGTCATTTCTAGGCCATTTCTACATGGTGG
Cbrig.WS247		Cbrig.WS247_Fam_148_56_1		1		56		0.000000		TTCTAGGCCACCGTAGTCGATGGTCCAGAAATTGTCAGAAATTCACATGGTGGGAT
Cbrig.WS247		Cbrig.WS247_Fam_149_54_1		1		54		0.000000		TCTGGAGAAGAGGCTACCACTGCTGCCGCCACTGAAGCCACAGTCGCCGAAGCA
Cbrig.WS247		Cbrig.WS247_Fam_150_54_1		1		54		0.000000		TGTGCTAGAAAGATGCTTTTTAACCACCATGTTGAAAGATTCACTGAAGTGCGA
Cbrig.WS247		Cbrig.WS247_Fam_151_54_1		1		54		0.000000		TTTTTTAATTTTTGAACACTGCGTTTTCATACTGTTCCGTTCTCAAATGAATTA
Cbrig.WS247		Cbrig.WS247_Fam_152_51_1		1		51		0.000000		TTCTTCAGATCCTCCGACTGGTGCTTGTGAAGATGCATCGGATGGATTTGG
Cbrig.WS247		Cbrig.WS247_Fam_153_48_1		1		48		0.000000		TGGCCTAGAAAATGCAAAAATCTGGAAAATTAGACAATTTTGAGTGGG
Cbrig.WS247		Cbrig.WS247_Fam_154_48_1		1		48		0.000000		TCAGTTGTAACAAGTTCTCCGTCTGGTCCAATGGCAAATCCAGTGGGA
Cbrig.WS247		Cbrig.WS247_Fam_155_48_1		1		48		0.000000		TTTCTAGGCCATCGGGCAAAATAACATGTGGTGGCCTAGAAATCCAAG
Cbrig.WS247		Cbrig.WS247_Fam_156_47_1		1		47		0.000000		TTTCTAGGCCACGAAAAGTTTGATGGACTAGGTTTTCGATTTTAAGA
Cbrig.WS247		Cbrig.WS247_Fam_157_46_1		1		46		0.000000		TTTCTAGGCCGTATGCTCTTCATGGCCTGGGAATCCCGTTTTTGGG
Cbrig.WS247		Cbrig.WS247_Fam_158_45_1		1		45		0.000000		ACACCAGCAGGCCCGTCTGGACCAACCATGACGACAACAAAACCT
Cbrig.WS247		Cbrig.WS247_Fam_159_43_1		1		43		0.000000		GTCAAAAATCCGTAATTTTGATCCGAAATTTCATATTTTTTAT
Cbrig.WS247		Cbrig.WS247_Fam_160_43_1		1		43		0.000000		AATTTGGCTGAAATTGCTAGAAAAATAGGATAAAAATGGCGGA
Cbrig.WS247		Cbrig.WS247_Fam_161_42_1		1		42		0.000000		GAGAGCATTTTTTAAATTTCCAAAAGATGCAATTTCTCAATA
Cbrig.WS247		Cbrig.WS247_Fam_162_42_1		1		42		0.000000		ATTTTTGACCCAATTATGACCATTTATAGCCAAATTTGAGTC
Cbrig.WS247		Cbrig.WS247_Fam_163_42_1		1		42		0.000000		GGTCATTTTTTGACTATTTTAGGCCTATTTTTGGACCAATTA
Cbrig.WS247		Cbrig.WS247_Fam_164_42_1		1		42		0.000000		TAGTGATTTTCGGCTCAAAAATCCGCTTTTTGGGGTCAAAAT
Cbrig.WS247		Cbrig.WS247_Fam_165_42_1		1		42		0.000000		AAATGACTATTTTCAGCCTAAAACTGGCTATTTTAAGCCTGA
Cbrig.WS247		Cbrig.WS247_Fam_166_42_1		1		42		0.000000		GCTTAAAATGACCAATTTTGGATCTAATTTTGCTCATTTTTG
Cbrig.WS247		Cbrig.WS247_Fam_167_42_1		1		42		0.000000		TTTTGGACCACTTTGCATGAATTTTGAACCGTTTTCCATGAA
Cbrig.WS247		Cbrig.WS247_Fam_168_41_1		1		41		0.000000		CGGAAAATCGAGTTCTCGAATTTTTTCTCGACTTTTTTTTC
Cbrig.WS247		Cbrig.WS247_Fam_169_39_1		1		39		0.000000		TGCCACGTGGCTGCTGCTGGTGCTGCTGGTTCTGATAAT
Cbrig.WS247		Cbrig.WS247_Fam_170_38_1		1		38		0.000000		TGGTACCATAGGTTTTCAATAGTTCCATGGAGTTTAAA
Cbrig.WS247		Cbrig.WS247_Fam_171_38_1		1		38		0.000000		CGCAAAGGCACCAAAAATGCGTCAAGACACTAGAAAAG
Cbrig.WS247		Cbrig.WS247_Fam_172_38_1		1		38		0.000000		AGCCGATCGGCGATCGGCTAGTGTGGTTCGGATGTGTC
Cbrig.WS247		Cbrig.WS247_Fam_173_37_1		1		37		0.000000		GGACAACTGAGAAAAATTTGTTTTCACCAAAACAGAT
Cbrig.WS247		Cbrig.WS247_Fam_174_36_1		1		36		0.000000		TACTGTAGAAAAAAGGGAATTTTCAAAATCAAGAAC
Cbrig.WS247		Cbrig.WS247_Fam_175_36_1		1		36		0.000000		GGAGCTCCAGGAGCCCCAGGACAAGGATCAGGAGCC
Cbrig.WS247		Cbrig.WS247_Fam_176_35_1		1		35		0.000000		TACAGTAATCCTTTGGAATTGGTAAATAAAAAATC
Cbrig.WS247		Cbrig.WS247_Fam_177_35_1		1		35		0.000000		TGGCCTAGAAAACCAAATATTGCAATTCTCAGCCA
Cbrig.WS247		Cbrig.WS247_Fam_178_35_1		1		35		0.000000		GGGCCCTTCTATTACAGGGGCCTTTCAATTAGAGG
Cbrig.WS247		Cbrig.WS247_Fam_179_34_1		1		34		0.000000		ACTCGGAATAAGTAGTACCAATTCGATACTACTT
Cbrig.WS247		Cbrig.WS247_Fam_180_32_1		1		32		0.000000		ATTCTCAGATTCTCAGATTCTGAAGTTGCGGA
Cbrig.WS247		Cbrig.WS247_Fam_181_32_1		1		32		0.000000		AGCCATTTTTGACCTATTTTAAGCCAATTTGC
Cbrig.WS247		Cbrig.WS247_Fam_182_31_1		1		31		0.000000		ATTCCGGATTCCGGATTCTGTCCATTTTTTC
Cbrig.WS247		Cbrig.WS247_Fam_183_31_1		1		31		0.000000		GTTGCAAAATGCCTGGTTCTATAACGTCACG
Cbrig.WS247		Cbrig.WS247_Fam_184_31_1		1		31		0.000000		TTTCAGCGATCCTCAGCTATTTTTAGGCATG
Cbrig.WS247		Cbrig.WS247_Fam_185_31_1		1		31		0.000000		AGCGATTTTTCTAGGAATTTTGAGGTTTTTA
Cbrig.WS247		Cbrig.WS247_Fam_186_31_1		1		31		0.000000		AAAATCATGATTTTTAGGTTAAAATTGACCG
Cbrig.WS247		Cbrig.WS247_Fam_187_31_1		1		31		0.000000		GCAGTAGCAAATTCGGTGTTACTACTGCTTA
Cbrig.WS247		Cbrig.WS247_Fam_188_30_1		1		30		0.000000		CTATAAACTACAGAATCTAGACTACAGAAG
Cbrig.WS247		Cbrig.WS247_Fam_189_30_1		1		30		0.000000		TCTAATAGCTCAAAAAATGGGTCCCAATGT
Cbrig.WS247		Cbrig.WS247_Fam_190_30_1		1		30		0.000000		CTGGAACTTTCTAGAACGTTGTGGACTTTT
Cbrig.WS247		Cbrig.WS247_Fam_191_29_1		1		29		0.000000		GATCCAGGTCACCCGGTCAAGGTCACCCG
Cbrig.WS247		Cbrig.WS247_Fam_192_29_1		1		29		0.000000		GAATCGGAGAATCGGAGCTGGTGAAGGTG
Cbrig.WS247		Cbrig.WS247_Fam_193_29_1		1		29		0.000000		AAAATTAGGTCACGAAATAGAAATACGAG
Cbrig.WS247		Cbrig.WS247_Fam_194_29_1		1		29		0.000000		GATGCCAGTGATATACTCCCGTATATCCT
Cbrig.WS247		Cbrig.WS247_Fam_195_28_1		1		28		0.000000		TACAGTAATCCAAGAAATTAGTTAAAAC
Cbrig.WS247		Cbrig.WS247_Fam_196_28_1		1		28		0.000000		GAAAAATTGGGGGTCAAAAAATCGAAGT
Cbrig.WS247		Cbrig.WS247_Fam_197_28_1		1		28		0.000000		GGATTCCGGACCCAGAAGTCCGGAGTCA
Cbrig.WS247		Cbrig.WS247_Fam_198_27_1		1		27		0.000000		GTGGTAGTCTCCTCGACATATGGAGTC
Cbrig.WS247		Cbrig.WS247_Fam_199_27_1		1		27		0.000000		TTCCACGTCTTCCACGTCTTCCACGTT
Cbrig.WS247		Cbrig.WS247_Fam_200_27_1		1		27		0.000000		CCGAGGATCCCATGGATCTCAAGGATC
Cbrig.WS247		Cbrig.WS247_Fam_201_27_1		1		27		0.000000		TACAGTGCTTACAGTGCTTACAGTGCT
Cbrig.WS247		Cbrig.WS247_Fam_202_27_1		1		27		0.000000		TATTTTTGAGGCACGTAACGTGCCTTG
Cbrig.WS247		Cbrig.WS247_Fam_203_27_1		1		27		0.000000		CCACCATTTCCTCCATTTCCGCCATGG
Cbrig.WS247		Cbrig.WS247_Fam_204_27_1		1		27		0.000000		CAAGTACCGTACTTTTGATCTCTGAAA
Cbrig.WS247		Cbrig.WS247_Fam_205_26_1		1		26		0.000000		ACCTAATTTTACAAAATCGAGGTCCG
Cbrig.WS247		Cbrig.WS247_Fam_206_26_1		1		26		0.000000		GAATACTACAATAGTCCTAATATCCA
Cbrig.WS247		Cbrig.WS247_Fam_207_26_1		1		26		0.000000		GACAATATCAACGAAGGAGATGAGCC
Cbrig.WS247		Cbrig.WS247_Fam_208_25_1		1		25		0.000000		CATAGCTGACATTGCTGACCTAGAC
Cbrig.WS247		Cbrig.WS247_Fam_209_25_1		1		25		0.000000		ATTGAAATCTTGTTCATTGCCTAGA
Cbrig.WS247		Cbrig.WS247_Fam_210_25_1		1		25		0.000000		TCTGAATCTCTGAATTACCTATTAT
Cbrig.WS247		Cbrig.WS247_Fam_211_24_1		1		24		0.000000		TATCAGAATCTCATAGATTGAAGA
Cbrig.WS247		Cbrig.WS247_Fam_212_24_1		1		24		0.000000		CAAAAGGGGTCGATTTTGAAAATT
Cbrig.WS247		Cbrig.WS247_Fam_213_24_1		1		24		0.000000		TCCTCCTTGGGATGTTCCTCCGAA
Cbrig.WS247		Cbrig.WS247_Fam_214_24_1		1		24		0.000000		GATGTACCCTGGAATCCTTTCCCT
Cbrig.WS247		Cbrig.WS247_Fam_215_23_1		1		23		0.000000		GCCTAGAAAACTCCTGAATTGGT
Cbrig.WS247		Cbrig.WS247_Fam_216_23_1		1		23		0.000000		TGGCCTAAAAACCCTGTTTTCAA
Cbrig.WS247		Cbrig.WS247_Fam_217_22_1		1		22		0.000000		AAATAAGCCTAAATTAGGTCAA
Cbrig.WS247		Cbrig.WS247_Fam_218_22_1		1		22		0.000000		GGTATCATTTTCAATAAATTAT
Cbrig.WS247		Cbrig.WS247_Fam_219_22_1		1		22		0.000000		ACCATATGATACATAGAGATGA
Cbrig.WS247		Cbrig.WS247_Fam_220_22_1		1		22		0.000000		AAAATGGACCTGAAGGAGGGCA
Cbrig.WS247		Cbrig.WS247_Fam_221_21_1		1		21		0.000000		AAGTTAGGCCACGACTTTCGG
Cbrig.WS247		Cbrig.WS247_Fam_222_21_1		1		21		0.000000		GGTTACTGTAGCTTTTTTCTG
Cbrig.WS247		Cbrig.WS247_Fam_223_21_1		1		21		0.000000		GGGATTCTAGGTCATGGTATT
Cbrig.WS247		Cbrig.WS247_Fam_224_21_1		1		21		0.000000		CATGGGCAAGTACAGGCAAGC
Cbrig.WS247		Cbrig.WS247_Fam_225_21_1		1		21		0.000000		TCTAGCTTAAAATAGGCCTTT
Cbrig.WS247		Cbrig.WS247_Fam_226_21_1		1		21		0.000000		CTACAAACTACAACGCCTAGG
Cbrig.WS247		Cbrig.WS247_Fam_227_21_1		1		21		0.000000		AAGGTACCATTGTATCATTGA
Cbrig.WS247		Cbrig.WS247_Fam_228_21_1		1		21		0.000000		TCCGGATCCCGGATGCCTGTG
Cbrig.WS247		Cbrig.WS247_Fam_229_21_1		1		21		0.000000		GATTCGGTCGAGGTACTGGTG
Cbrig.WS247		Cbrig.WS247_Fam_230_21_1		1		21		0.000000		ACTACGGAACCTTCCACTATC
Cbrig.WS247		Cbrig.WS247_Fam_231_21_1		1		21		0.000000		ATTTTGGCTCTTGAAACCCTG
Cbrig.WS247		Cbrig.WS247_Fam_232_21_1		1		21		0.000000		AAAATAGGTCATGCCATTTAA
Cbrig.WS247		Cbrig.WS247_Fam_233_20_1		1		20		0.000000		CTGACCGACCACCGATCAAT
Cbrig.WS247		Cbrig.WS247_Fam_234_20_1		1		20		0.000000		TTTCTAGGCCATCAGTGAGG
Cbrig.WS247		Cbrig.WS247_Fam_235_20_1		1		20		0.000000		AAATTCAGAAAATTGACGGC
Cbrig.WS247		Cbrig.WS247_Fam_236_20_1		1		20		0.000000		GTCTATTAGAAGAGATGCAG
Cbrig.WS247		Cbrig.WS247_Fam_237_20_1		1		20		0.000000		AAGATGGTACCTCAGCTGGG
Cbrig.WS247		Cbrig.WS247_Fam_238_20_1		1		20		0.000000		AGCATGATCCCATCCCTCTC
Cbrig.WS247		Cbrig.WS247_Fam_239_19_1		1		19		0.000000		ACCATTGAAGTGCCATGGA
Cbrig.WS247		Cbrig.WS247_Fam_240_19_1		1		19		0.000000		TACTGTAGTTCAAAAAGAC
Cbrig.WS247		Cbrig.WS247_Fam_241_19_1		1		19		0.000000		AAATGTGTCAAGGAATCAA
Cbrig.WS247		Cbrig.WS247_Fam_242_19_1		1		19		0.000000		AAACCACGAGAGTCCCAAA
Cbrig.WS247		Cbrig.WS247_Fam_243_19_1		1		19		0.000000		TTAGTCCTAACCGCAAGAG
Cbrig.WS247		Cbrig.WS247_Fam_244_18_1		1		18		0.000000		TTTTGAAAAAAAAAATTT
Cbrig.WS247		Cbrig.WS247_Fam_245_18_1		1		18		0.000000		CAGAAGACGTCAAGGATT
Cbrig.WS247		Cbrig.WS247_Fam_246_18_1		1		18		0.000000		CAGATGGTTCCGGTTCAT
Cbrig.WS247		Cbrig.WS247_Fam_247_18_1		1		18		0.000000		GGGTCTCTGGTGACCCGG
Cbrig.WS247		Cbrig.WS247_Fam_248_17_1		1		17		0.000000		AGGGTACATCGGATCAG
Cbrig.WS247		Cbrig.WS247_Fam_249_17_1		1		17		0.000000		TGTTTTGTTCTAATATC
Cbrig.WS247		Cbrig.WS247_Fam_250_16_1		1		16		0.000000		GTAAAATTTTAGGCTT
Cbrig.WS247		Cbrig.WS247_Fam_251_16_1		1		16		0.000000		GATTCTGGATTTTAAG
Cbrig.WS247		Cbrig.WS247_Fam_252_16_1		1		16		0.000000		CTCGCTGTCTCGCTGT
Cbrig.WS247		Cbrig.WS247_Fam_253_16_1		1		16		0.000000		TTTGCAACTAGGAAAA
Cbrig.WS247		Cbrig.WS247_Fam_254_16_1		1		16		0.000000		CTATAACGCTATAACG
Cbrig.WS247		Cbrig.WS247_Fam_255_16_1		1		16		0.000000		TTAATGGGTTAATGTT
Cbrig.WS247		Cbrig.WS247_Fam_256_16_1		1		16		0.000000		TGGTCCTCTGGTCCAC
Cbrig.WS247		Cbrig.WS247_Fam_257_16_1		1		16		0.000000		AAGCCCGAAAGTTTGG
Cbrig.WS247		Cbrig.WS247_Fam_258_16_1		1		16		0.000000		TTCATAGGGCGACGAG
Cbrig.WS247		Cbrig.WS247_Fam_259_16_1		1		16		0.000000		CAGTTCTATTCCAGAG
Cbrig.WS247		Cbrig.WS247_Fam_260_15_1		1		15		0.000000		TGTAAGCTATGAGCT
Cbrig.WS247		Cbrig.WS247_Fam_261_15_1		1		15		0.000000		CATCCTCCGCTGGAT
Cbrig.WS247		Cbrig.WS247_Fam_262_14_1		1		14		0.000000		AAGTGAAAAAATAT
Cbrig.WS247		Cbrig.WS247_Fam_263_14_1		1		14		0.000000		TTTTTGTGCTATAA
Cbrig.WS247		Cbrig.WS247_Fam_264_14_1		1		14		0.000000		ACCGCAGACCTAAG
Cbrig.WS247		Cbrig.WS247_Fam_265_14_1		1		14		0.000000		CTCGGGGCTCGGGG
Cbrig.WS247		Cbrig.WS247_Fam_266_14_1		1		14		0.000000		TACGAACTACATAC
Cbrig.WS247		Cbrig.WS247_Fam_267_12_1		1		12		0.000000		GGATGGACGGAT
Cbrig.WS247		Cbrig.WS247_Fam_268_12_1		1		12		0.000000		TGGTGGTGGAGG
Cbrig.WS247		Cbrig.WS247_Fam_269_12_1		1		12		0.000000		GCCCTAGCCCTA
Cbrig.WS247		Cbrig.WS247_Fam_270_12_1		1		12		0.000000		ATGGGACCCATC
Cbrig.WS247		Cbrig.WS247_Fam_271_11_1		1		11		0.000000		GCGAGCGACGG
Cbrig.WS247		Cbrig.WS247_Fam_272_11_1		1		11		0.000000		TTTGGGCAAGT
Cbrig.WS247		Cbrig.WS247_Fam_273_11_1		1		11		0.000000		AGCCGGCCGAC
Cbrig.WS247		Cbrig.WS247_Fam_274_10_1		1		10		0.000000		TCGAGTCTCG
Cbrig.WS247		Cbrig.WS247_Fam_275_10_1		1		10		0.000000		GTGTGTGGGT
