# Supplementary material for: High evolutionary turnover of satellite families in Caenorhabditis
Source: BMC Evol Biol. 2015 Oct 5;15:218. doi: 10.1186/s12862-015-0495-x (PMC4595182; doi:10.1186/s12862-015-0495-x)
Supplement: Additional file 1: — Files containing the description of all satellites and their families in several formats (31 files). (ZIP 1068 kb) [file 12862_2015_495_MOESM1_ESM.zip › Cele.WS201_fam.align]

 ************************************************************
The program is running under the following parameters:
   Output:
      Prefix of the family name Cele.WS201
      Columns for the name: 40
      Cluster with more that 0 sequences are printed
      File with the table: ../resultats/Cele.WS201.sat.fam.t.0.6
      File with families in format fasta: ../resultats/Cele.WS201.sat.fam.fa.0.6
   Alphabet 0 (size 5)  (0:dna bases, 1 aminoacids, 2 codons)
   Length of the mer 1
   Circular permutations are allowed
   Reverse sequencess are considerd.
   Sequences are aligned while similarity > 0.600000
   Alignment score: Normalized respect to the length and number of sequences.
   Alignment parameters:
      opening gap: -3.000000
      extensio gap: -1.000000
      extreme gaph: -0.500000
   Concensus type:  without gap columns
   Similarity matrix file: ../resultats/Cele.WS201.sat.matsim
   Multifasta file: ../resultats/Cele.WS201.sat.fa.10-2000-10-0-0-2-0-1-0

 ************************************************************
Number of sequences=3560
There are 364 alignments:

>Cele.WS201_Fam_1_35_213  Nr. of seq. 213 Alignment length(with gaps) = 56 Alignment score = 0.455995 
Cele.WS201_1:1087597-1088310               CC--G--ATTTACC--GG-AAATT-T--C----AA-T--TGGGGCAG--TTT--G-
Rev.of:Cele.WS201_5:1002003-1002842        CC--G--ATTTGCC--GG-AAATT-T--T----AA-T--TCCGGAAG--TTT--T-
Cele.WS201_1:2842735-2845108               CC--G--ATTTCCC--GA-AAATTTT--T----AA-T--TCCGGCAG--TTT--G-
Rev.of:Cele.WS201_1:1771958-1772716        CC--G--ATTTGCC--AG-AAATT-T-----C-AA-A--TCCGGCAA--TTT--G-
Rev.of:Cele.WS201_1:1926502-1930606        CC--G--ATTTGCC--GGAAAATT-T-----C-AA-A--TCCGGCAA--TTT--G-
Cele.WS201_5:2412698-2415290               CC--G--ATTTGCC--GGAAAATT-T-----C-AA-A--TCCGGTAA--TTT--G-
Cele.WS201_5:2520977-2523569               CC--G--ATTTGCC--GGAAAATT-T-----C-AA-A--TCCGGTAA--TTT--G-
Rev.of:Cele.WS201_5:19762586-19763982      TC--G--ATTTGCC--GG-AAATT-TA----C-AA-A--TCCGGCAA--TTT--G-
Rev.of:Cele.WS201_2:14862126-14862745      CG--G--ATTTGCC--GG-AAATT-T-----C-AA-T--TCTGGCAA--TTT--G-
Rev.of:Cele.WS201_3:11855796-11856347      CC--G--ATTTGCC--GG-AAGTT-T-----C-AA-T--TCTGGCAA--TTT--G-
Cele.WS201_3:12441175-12442445             CC--A--ATTTGCC--GG-AAATT-T-----C-AA-T--TCCGGCAA--TTT--G-
Rev.of:Cele.WS201_3:13094205-13096426      CC--G--ATTTGCC--GG-AAATT-T-----C-AA-T--TCCGGCAA--TTT--G-
Cele.WS201_5:20491265-20491752             CC--G--ATTTGCC--GG-AAATT-T-----C-AA-T--TCCGGCAA--ATT--G-
Rev.of:Cele.WS201_3:13099811-13100466      TC--G--ATTTGCC--GG-AAATT-T-----C-AA-T--TCCGGCAA--GTT--G-
Cele.WS201_3:2845579-2846862               CC--G--ATGTGCC--AG-AAATT-T-----C-AA-T--TCCGGAAA--TTT--G-
Cele.WS201_1:1009792-1013489               CC--G--ATTTGCC--GG-AAATT-T--T--C-AA-T--TCCGGCAA--TTT--T-
Rev.of:Cele.WS201_1:1351207-1353889        CC--G--ATTTGCC--GG-AAATT-T--T--A-AA-T--TCCGGCAA--TTT--T-
Cele.WS201_2:13097175-13097942             CC--G--ATTTGCC--GG-AAATT-T--T--C-AA-T--TCCGGCAA--TTT--A-
Cele.WS201_1:14300081-14306272             CC--G--ATTTGCC--GG-AAATT-T--T--C-AA-T--TCCGGCAG--TTT--G-
Cele.WS201_2:14278783-14279205             CC--G--ATTTGCC--GG-AAATT-T--C--C-AA-T--TCCGGCAA--TTT--G-
Rev.of:Cele.WS201_3:12541042-12544428      CC--G--ATTTGCC--GG-AAATT-T--T--C-AA-T--TCCGGCGA--TTT--G-
Rev.of:Cele.WS201_5:15167536-15168915      CC--G--ATTTACC--GG-AAATT-T--T--C-AA-T--TCCGGCAA--TTT--G-
Cele.WS201_4:2872399-2872916               CC--G--ATTTGCC--GA-AAATT-T--T--C-AA-T--TCCGGCAA--TTT--G-
Rev.of:Cele.WS201_5:20482036-20482890      CC--G--ATTTGCC--GA-AAATT-T--T--C-AA-T--TCCGGCAC--TTT--G-
Cele.WS201_1:2608466-2611329               CC--G--ATTTGCC--GG-AAATT-T--T--C-AA-T--TCAGGCAA--TTT--G-
Rev.of:Cele.WS201_2:13191351-13193456      CC--G--ATTTGCC--GG-AAATT-T--T--C-AA-T--TCTGGCAA--TTT--G-
Rev.of:Cele.WS201_3:12555356-12556680      CC--G--ATTTGCC--GG-AATTT-T--T--C-AA-T--TCTGGCAA--TTT--G-
Rev.of:Cele.WS201_2:13761177-13762890      CC--G--ATTTTCC--AG-AAATT-T--T--C-AA-T--TCCGGCAA--TTT--G-
Rev.of:Cele.WS201_3:2363392-2364645        CC--G--ATTTGCC--AG-AAATT-T--T--C-AA-T--TCCGGCAA--TTT--G-
Rev.of:Cele.WS201_2:14239015-14239725      CC--G--ATTTGCC--TG-AAATT-T--T--C-AA-T--TCCGGCAA--CTT--G-
Cele.WS201_1:3476824-3477295               CC--G--ATTTGCC--GG-AAATT-T--T--C-AA-T--TCCGGTAA--ATT--G-
Rev.of:Cele.WS201_2:13191595-13196424      CC--G--ATTTGCC--GG-AAATT-T--T--C-AA-T--TCCGGCAA--ATT--G-
Rev.of:Cele.WS201_2:13100245-13102308      CC--G--ATTTGCC--GG-AAATT-T--T--C-AG-T--TCCGGCAA--ATT--G-
Cele.WS201_5:18047847-18050896             CC--G--ATATGCC--GG-AAATT-T--T--C-AA-T--TCCGGCAA--ATT--G-
Cele.WS201_5:18056232-18059281             CC--G--ATATGCC--GG-AAATT-T--T--C-AA-T--TCCGGCAA--ATT--G-
Cele.WS201_5:20428516-20430692             CA--G--ATTTGCC--GG-AAATT-T--T--C-AA-T--TCCGGCAA--ATT--G-
Cele.WS201_1:13014109-13019136             CC--G--ATTTGCC--GG-AAATT-T--T--T-AA-T--TCCGGCAA--GTT--G-
Rev.of:Cele.WS201_3:11527635-11528096      CC--G--ATTTGCC--GG-AAATT-T--T--C-AA-T--TCCGGCAA--GTT--G-
Cele.WS201_5:2290807-2292306               CC--G--ATTTGCC--GG-AAATT-T--T--T-AA-T--TCCGGCAA--TTT--G-
Rev.of:Cele.WS201_1:14481339-14481944      CC--G--GTTTGCC--GG-AAATT-T--T--C-GA-T--TCCGGCAA--TTT--G-
Cele.WS201_3:12408881-12409363             CC--G--ATTTGCC--GG-AAATT-T--T--C-GA-T--TCCGGCAA--TTT--G-
Rev.of:Cele.WS201_2:13426512-13427204      CC--G--ATTTGCC--GG-AAATT-T--T--C-GA-T--TCCGGCAA--ATT--G-
Cele.WS201_3:289934-292222                 CC--G--ATTTGTC--GG-AAATT-T--T--C-GA-T--TCCGGCAA--TTT--G-
Rev.of:Cele.WS201_3:3010871-3014320        CC--G--ATTTGCC--GG-AAAAC-T--T--C-GA-T--TCCGGCAA--TTT--G-
Cele.WS201_1:1524754-1525673               CC--G--ATTTGCC--GG-AAATT-T--T--C-AA-T--TTCGGAAA--TTT--G-
Cele.WS201_3:1650738-1651786               CC--G--ATTTGCC--GG-AAATT-T--T--C-AA-T--TCCGGAAA--TTC--G-
Rev.of:Cele.WS201_4:3309614-3310603        CC--G--ATTTGCC--GG-AAATT-T--T--C-AA-T--TTCGGTAA--CTT--G-
Cele.WS201_5:1009808-1010334               CC--G--ATTTGCC--GG-AAATT-T--T--C-AA-T--TCCGGTAT--TTT--G-
Rev.of:Cele.WS201_1:11193691-11195760      CC--G--ATTTGCC--GG-AAATT-T--T--A-AA-T--GCCGGCAA--TTT--G-
Cele.WS201_4:1369867-1370878               CC--G--ATTTGCC--GG-AACTT-T--T--A-AA-T--TCCGGCAA--TAT--G-
Cele.WS201_2:14185280-14185881             CC--G--ATTTGCC--GG-AATTT-T--T--C-AA-T--TCCGACAA--TTT--G-
Cele.WS201_3:2066717-2067445               CC--G--ATTTGCC--GG-AAATT-T--T--C-AA-T--TCCGACAA--TTT--G-
Cele.WS201_3:11687076-11687607             CC--G--ATTTGCC--GG-AAATT-T--T--T-AA-T--TCCGACAA--TTT--T-
Cele.WS201_5:994352-995212                 CC--G--ATTTGCC--GG-AAATT-T--T--T-AA-T--TCCGACAA--ATT--G-
Cele.WS201_2:15167614-15168254             CC--G--ATTTGCC--GG-AGGTT-T--T--T-AA-T--TCCGACAA--TTT--G-
Rev.of:Cele.WS201_1:11349005-11350798      CT--G--ATTTGCC--GG-AAATT-T--T--C-AA-T--TCCGGTAA--CTT--G-
Cele.WS201_2:15201862-15202675             CT--G--ATTTGCC--GG-AAATT-T--T--C-GA-T--TCCGGCAA--CTT--G-
Cele.WS201_2:13394765-13395578             CT--G--ATTTGCC--GG-AAATG-T--T--C-AA-T--TCCGGCAA--TTT--A-
Rev.of:Cele.WS201_3:1615154-1615801        CT--G--ATTTGCC--GG-AAATT-T--T--C-AA-T--TCCGGCAA--TTT--G-
Rev.of:Cele.WS201_3:12053785-12054231      CT--G--ATTTGCC--GG-AAATT-T--T--C-AA-T--TCCGGCAA--TTT--C-
Cele.WS201_4:1564591-1567519               CC--G--ATTTGCC--GG-AAATG-T--T--C-AA-T--TCTGGCAA--TTT--A-
Rev.of:Cele.WS201_3:12004162-12005902      CT--G--ATTTGCC--GG-AAATT-T--T--C-AA-T--TCTGGCAA--TTA--G-
Cele.WS201_1:1956247-1958001               CC--A--ATTTGCC--GG-AAATG-T--T--C-AA-T--TCCGCCAA--TTT--G-
Cele.WS201_4:2885588-2887227               CC--G--ATTTGCC--GG-AAATG-T--T--C-AA-T--TCCACCAA--TTT--G-
Rev.of:Cele.WS201_4:3149088-3151006        CC--T--ATTTGCC--GG-AAATG-T--T--C-AA-T--TCCGGCAA--TTT--G-
Cele.WS201_4:16497348-16499227             TC--G--ATTTGCC--GG-AAATG-T--T--C-AA-T--TCCGGCAA--TTT--G-
Cele.WS201_2:15188483-15189136             CC--G--ATTTGGC--GG-AAA-T-T--T--C-AA-T--TCCGGCAA--CTT--T-
Rev.of:Cele.WS201_3:3030337-3030891        CC--A--ATTTGCC--GG-AAAGT-T--T--C-AA-T--TCCGGCAA--TTT--T-
Cele.WS201_4:13421640-13422181             CC--G--ATTTGCC--TG-AAAGT-T--T--C-AT-T--TCCGGCAA--TTT--T-
Cele.WS201_2:12770631-12772589             TG--G--ATTTGCC--GG-AAATT-T--T--C-AA-T--TCCGGCAA--TTT--T-
Cele.WS201_1:1374136-1374775               TGCCG--ATTTGCC--GG-AAA-T-T--T--C-AA-T--TCCGGCAA--TTT--T-
Rev.of:Cele.WS201_1:11061942-11062383      CC--G--ATTTGCC--GG-AAATT-T-------AA-TA-TCCGGCAA--TTT--T-
Cele.WS201_3:12665953-12667481             CC--A--ATTTGAC--GG-AAATT-T--T----AA-T--TCCGGCAA--TTT--G-
Rev.of:Cele.WS201_3:12151374-12151801      CC--A--ATTTAGC--GG-AAATT-T--T--C-AA-T--TCCGGCAA--TTT--G-
Cele.WS201_2:15094983-15096918             CC--A--ACCTGCC--CG-AAATT-T--T--C-AA-T--TCCGGCAA--TTT--G-
Rev.of:Cele.WS201_3:1148380-1149157        CC--A--ATTTGCC--CG-AAATT-T--T--C-AA-T--TCCGGCAA--TTT--G-
Rev.of:Cele.WS201_5:19751471-19752220      CC--A--ATTTGCC--AG-AAATT-T--T--C-AA-T--TCCGGCAA--TTT--G-
Cele.WS201_5:1238870-1240293               CC--T--AATTGCC--AG-AAATT-T--T--C-AA-T--TCCGGCAA--ATT--G-
Cele.WS201_1:11562163-11564012             CC--A--GTTTGCC--GG-AAAAT-T--T--C-AA-T--TCCGGCGA--TTT--G-
Rev.of:Cele.WS201_3:12404857-12406083      CC--A--ATTTGCC--GG-AAAAT-T--T--G-AA-T--TCCGGCAA--TTT--G-
Cele.WS201_3:11712442-11713610             CC--G--GTTTGCC--GG-AAAAT-T--T--C-AA-T--TCCGGCAC--ATT--G-
Rev.of:Cele.WS201_3:12201254-12203455      CC--A--ATTTGCT--GG-AAATT-T--T--C-AA-T--TCCGGCAA--CTT--G-
Cele.WS201_3:12938335-12938784             CC--A--GTTTGCA--GG-AAATT-T--T--C-AA-T--TCCGGCAA--ATT--G-
Rev.of:Cele.WS201_5:3701880-3703025        CC--T--GTTTGCC--GG-AAATT-T--T--C-AA-T--TCCGGCAA--GTT--G-
Rev.of:Cele.WS201_2:232400-236341          CC--G--ATTTGCC--GG-AAATT-T--T--C-AA-A--TCCGGCAA--GTG--G-
Rev.of:Cele.WS201_3:12550135-12551097      GC--A--ATTTGCC--GG-AAATT-T--T--C-AA-T--TCCGGCAA--GTC--G-
Cele.WS201_3:11925502-11926570             CC--A--ATTTGCC--GG-AAATT-T--T--C-AA-T--TCC-GCAAT-TTG--G-
Cele.WS201_3:11903198-11904584             CC--A--ATTTGCC--GG-AAATT-T--T--C-AA-C--TCCGGCAAT-TTG--G-
Rev.of:Cele.WS201_1:3835940-3837036        CC--G--ATTTGCT--GG-AAATT-T-----C-AA-T--TCCGACAA--TTT--G-
Cele.WS201_2:14245935-14246700             CA--G--ATTTGCC--GG-AAATT-T-----C-AA-T--TCCGACAA--TTT--G-
Rev.of:Cele.WS201_3:1751350-1751915        CC--G--ATTTGCC--GA-AAATT-T-----C-AA-T--TCCGACAT--TTT--G-
Rev.of:Cele.WS201_4:4451052-4453011        CC--G--ATTTGCC--GG-AAATT-T-----C-AA-T--TCCGACAT--TTT--G-
Cele.WS201_4:2975132-2976173               CC--G--ATTTGCT--GA-AAATT-T-----C-AA-T--TCCGATAG--TTT--G-
Cele.WS201_2:15123383-15124118             CC--G--ATTTGCC--GG-AAGTT-T-----C-AG-T--TCCGCAAA--TTT--G-
Cele.WS201_3:11495417-11495978             CC--G--ATTTGCC--GG-AAATT-T-----C-AA-T--TCCGCTAA--TTT--G-
Rev.of:Cele.WS201_3:12024585-12026557      CC--G--ATTTGCC--GG-AAATT-T-----C-AA-T--ATCGCCAT--TTT--G-
Rev.of:Cele.WS201_3:13284698-13285390      TC--G--ATTTGCC--AG-AAA-T-T--T--C-AA-T--TCCGGCAA--TTT-CG-
Cele.WS201_4:2266505-2266986               GC--G--ATTTGCC--AG-AAATT-T--T--T-AA-T--TCCGGCAA--TTTGCG-
Cele.WS201_1:14772858-14773515             CC--G--ATTTCCC--GG-TAATT-T-----C-AA-T--TCCGGCAA--GTT--G-
Cele.WS201_2:15210469-15211055             CC--G--ATTTTCC--GG-AAATT-T-----CGAA-T--TCCGGCAA--CTT--C-
Cele.WS201_3:11191952-11193933             CT--G--ATTTGCC--GG-AAATT-T-----CGAA-T--TCCGGCAA--TTT--T-
Cele.WS201_4:13481055-13481696             CC--G--ATTTGAC--GG-AAAAT-T--T--C-AT-T--TCCGGCAA--TGT--G-
Rev.of:Cele.WS201_2:14136917-14137437      CC--A--ATTTGCC--GG-AAATT-T-----C-AA-T--TCCGGCAT--TTT--A-
Rev.of:Cele.WS201_3:12154631-12155152      CC--A--ATTTGCC--GA-AAATT-T-AA--C-AA-T--TCCGGCAA--TTT--A-
Rev.of:Cele.WS201_2:15103594-15105254      CC--A--ACTTTCC--GG-AAATC-T-----C-AA-T--TCCGGCAA--TTT--G-
Cele.WS201_3:12022708-12024500             CA--G--ATTTGCC-T-G-AAATT-A--T--C-AA-T--TCCGGCAT--TTT--G-
Cele.WS201_1:594023-594979                 CC--G--ATTTGCT-TGG-AAAAT-A--T--C-AA-T--TCCGGCAA--TTT--G-
Rev.of:Cele.WS201_3:10873253-10873940      CC--G--ATTTGCCG--A-AAGTC-T--T--C-AA-T--TCCGGCAA--TTT--C-
Cele.WS201_5:2639461-2641487               CC--G--GTTTGCCG--C-AAGTT-C--T--C-AA-T--TCCGGCAA--TTT--G-
Rev.of:Cele.WS201_3:1337042-1339867        CC--G--ATTTGCCG--T-AAAAT-T--T--T-AA-T--TCCGGTAA--TTT--G-
Cele.WS201_5:16544549-16545092             CC--G--ATTTGCCA--A-AAAAT-T--T--A-AA-T--TCCGACAA--TTT--G-
Cele.WS201_4:4507124-4508468               CC--G--ATTTGCCG--A-AAATT-T--T--A-AC-T--TCCGGCTA--TGT--G-
Cele.WS201_5:2610625-2612491               CC--G--ATTTGCCG--C-AAATT-T--T--G-AA-T--TCCGGCTA--TTT--G-
Rev.of:Cele.WS201_5:19799304-19799742      CC--G--ATTTGCCG--G-AAATT-T--T--A-AA-T--TCCAGTTA--TTT--G-
Cele.WS201_3:2791802-2792160               CC--G--CTTTGCCG--G-AAAAT-T--C--A-AA-T--TCCGGCAA--TTT--G-
Rev.of:Cele.WS201_3:12884421-12884999      CC--A--CTTTGTC---G-AAAAT-T--CT-A-AA-T--TCCGGCAA--TTT--G-
Rev.of:Cele.WS201_1:2107953-2112280        CC--G--GTATGTC--GG-AAATT-T--T--C-AA-T--TCCGGCAA--TTT--G-
Rev.of:Cele.WS201_3:11950210-11950930      CC--G--GTTTGTC--GG-AAATT-T--T--C-AA-T--TCCGGCAA--TTT--T-
Rev.of:Cele.WS201_1:14078754-14079619      CC--G--GTTTGTC--GG-AAATT-T--T--C-AA-T--TGGGGCAT--TTT--G-
Cele.WS201_1:14811646-14812006             TC--G--TTTTGTC--GG-AAATT-T--T--T-AA-T--TCCGGCAA--GTT--G-
Cele.WS201_2:15047878-15048449             TC--G--TTTTGCC--GG-AAAGT-T--T--C-AA-T--TCAGGCAA--CTT--G-
Cele.WS201_1:3124527-3126025               CC--G--GTTTGCC--GG-AAGTT-T--T--A-AA-T--TCTGGAAA--TTT--G-
Cele.WS201_1:3325288-3325976               CC--G--ATTTGCC--GG-AAATT-T--T--G-AA-T--TCTGGAAA--TTT--G-
Cele.WS201_3:1640370-1643667               CC--G--GTTTGCC--GG-AAATT-G--T--C-AA-T--TCTGGTAA--TTT--G-
Rev.of:Cele.WS201_2:14053709-14056870      CC--G--ATTTGCC--GG-AATGG-T--T--C-AA-T--TCTGGCAA--TTT--G-
Rev.of:Cele.WS201_3:11760844-11761745      CC--G--ATTTGCC--GA-AATTT-T--T--G-AA-T--TATGGCAA--TTT--G-
Rev.of:Cele.WS201_1:1083238-1084896        CC--G--ATTTGCC--GG-ATATT-T--T--C-AA-T--TCCGGCAA--AAT--A-
Rev.of:Cele.WS201_3:11842136-11843767      CC--G--ATTTTCC--GG-ATATT-T--T--C-AA-T--TCCGGCAA--ATT--C-
Cele.WS201_5:1385852-1389607               TG--G--ATTTGCC--GG-AAAAT-T--T--C-AA-T--TCCGGCAA--AAT--G-
Rev.of:Cele.WS201_1:2115681-2116115        TC--G--ATTTGCC--GA-AAATT-T--T--C-AA-T--TCCGGCAA--ATT--G-
Rev.of:Cele.WS201_3:1239517-1240777        CC--G--ATTTGCC--AA-CAATT-T--T--C-AA-T--TCCGGCCA--ATT--G-
Cele.WS201_5:1273381-1274666               CC--C--ATTTGCC--CA-AAATT-T--T--C-AA-T--TCTGGCAA--ATT--G-
Rev.of:Cele.WS201_3:2843702-2844290        CC--G--ATTTTCC--AG-AAATT-T--T--C-AA-T--TCTGGCAA---TT--G-
Rev.of:Cele.WS201_3:12289482-12292108      CC--G--ATTTTCC--GG-AAATT-T--T--T-AA-T--TCTGGCAA--CTT--G-
Rev.of:Cele.WS201_5:2658455-2662484        CC--G--GTTTTCC--GG-AAATT-T--T--C-AA-T--TCCGGCAA--CTT--G-
Rev.of:Cele.WS201_1:2581594-2582491        CC--G--ATTTTCT--GG-AAATT-T--T--A-AA-T--TCCGCCAA--TTG--G-
Rev.of:Cele.WS201_3:3037869-3038500        CC--G--ATTTTCT--GG-AAATT-T--T--C-AA-T--TCCGGCAA--TTT--T-
Rev.of:Cele.WS201_3:11180093-11180934      CC--G--ATTTGCC--GG-AAATT-T--A--A-AA-T--TCCGCCAT--ATT--G-
Rev.of:Cele.WS201_5:17956651-17957974      AC--G--ATTTGCC--GG-AAATT-T--A--A-AA-T--TCCGGCAA--GTT--G-
Rev.of:Cele.WS201_3:12241833-12244619      CC--G--ATTTGCC--GA-AAATT-T--A--A-AA-T--TTCGGCAA--TTT--G-
Rev.of:Cele.WS201_5:20585184-20587921      CC--G--ATTTGCA--GA-AAATG-G--A--A-AA-T--TCCGGCAA--TTT--G-
Rev.of:Cele.WS201_1:13014165-13015857      CC--G--ATTTGCC--TG-CATTT-T--T--C-AA-T--TCCGGCAA--TAT--G-
Rev.of:Cele.WS201_1:13568178-13568677      CC--G--ATTTGCC--GG-AA-TT-T--T-CC-AA-T--TCCAGCAA--GTT--A-
Rev.of:Cele.WS201_2:13027285-13028408      CC--G--ATTTGTC--GG-AAATT-T--T--C-AA-T--TCCAGCAA--TTT--A-
Cele.WS201_3:12349488-12350312             CC--G--ATTTGCC--GG-AAATT-A--T--C-AA-T--TCCAGCAA--TTT--G-
Cele.WS201_5:5215477-5215910               CC--G--ATTTGCC--GG-AAGTT-T--T--C-TA-T--TCCAGCAA--TTT--A-
Rev.of:Cele.WS201_5:16352748-16353738      CC--T--ATTTGCC--GG-AAAAT-T--G--C-AA-T--TCCAGAAA--GTT--G-
Rev.of:Cele.WS201_1:2886513-2887221        TC--G--ATTTGCC--GG-AAATG-T--C--C-AA-C--TCCGGCAG--TTT--G-
Cele.WS201_6:15735528-15736254             TC--G--ATTTGCC--GG-AAATG-T--T--T-AA-T--TCCGGCCA--TTT--G-
Rev.of:Cele.WS201_3:11209784-11211234      CC--G--ATTTGTC--GG-AAATT-T--T--A-TA-T--TCCCGCAG--TTT--G-
Rev.of:Cele.WS201_5:17917415-17918875      CC--G--ATTTGTC--GG-AATTT-T--T--T-TA-T--TCCTGCAA--TTT--G-
Cele.WS201_3:12560568-12561015             CC--G--AATTGCC--GG-AAATT-T--T--C-TA-T--TCGGGCAA--TCT--G-
Cele.WS201_4:4792105-4792761               CC--G--AATTGCC--GG-AAATT-T--T--G-GT-T--TCCAGCAA--GTT--G-
Rev.of:Cele.WS201_3:12105419-12107304      CC--G--ATTTGCC--GG-AAATG-T--T--C-AG-T--TCGCGGAA--TTT--G-
Rev.of:Cele.WS201_3:12531119-12531804      CC--G--GTTTGCC--GG-AAATG-C--T--C-AG-T--TCCAGCAA--TTT--G-
Cele.WS201_2:13831859-13832693             CT--G--ATTCATC--AG-AAATT-T-----C-AA-T--TCCGGCAA--TTT--G-
Cele.WS201_2:13397772-13398400             CT--G--ATCTGCC--GG-AAAAT-T--T--C-AA-T--TCCGGCAT--TTT--A-
Cele.WS201_5:19795800-19797337             CT--G--ATCTGCC--GG-AAATT-T--T--C-AT-T--TCCGGCAA--ATT--A-
Cele.WS201_2:13740205-13741236             CT--G--CTTTGCT--GG-AAATT-T--T--C-AA-A--TCCGGCAA--ATT--G-
Cele.WS201_1:11515889-11516482             CC--G--ATTTGCC--GA-AAAGT-T--T--C-AA-T--TTTGGCAG---TT--G-
Cele.WS201_4:16408325-16409067             CT--G--ATTTGCC--GG-AAAAT-T--T--C-AA-C--TTTGGCAT--ATT--G-
Cele.WS201_5:1377074-1377784               AC--G--ATTTGCC--GG-AAATT-T--T--C-AA-T--TTTGTTAT--ATT--A-
Cele.WS201_4:3004798-3005517               CC--G--ATTTGCC--G--AAATT-T--T--T-AT-T--TCTGGCAA--ATT--G-
Cele.WS201_1:11187659-11192627             CC--A--ATTTGCC--GA-AAATT-T--T--A-AT-T--TCTGGCAA--ATT--G-
Cele.WS201_2:15240478-15241442             CC--G--ATTTGCC--GG-AAATT-T--T--G-AT-T--TGTGGCAA--ACT--G-
Cele.WS201_2:15011281-15012346             CA--G--ATTTGCC--GA-AAATT-T--T--C-AT-T--TTAGGAAA--ATT--G-
Cele.WS201_3:12320572-12322233             CC--G--GTTTGCC--GA-AAATT-T--T--C-AT-G--TTTGGCAA--ATT--G-
Cele.WS201_5:1712321-1714652               CC--G--ATTTGCC--GG--AAAT-T--T--G-AT-T--TTCGGTAA--ATT--G-
Rev.of:Cele.WS201_1:2388862-2389733        CC--G--ATTTGCC--GG-AAAAT-T--T--G-AT-T--TTCGGTAA--ATT--G-
Cele.WS201_4:3167441-3167879               CC--A--ATTTGCC--GG-AAATT-T--T--G-AT-T--TTCGGCAA--ATT--G-
Cele.WS201_3:12069971-12070707             CC--G--ATTTGCC--GG-AAATT-C--A--T-AT-T--TTCGGTAA--ATT--G-
Rev.of:Cele.WS201_5:1938848-1940394        CC--G--ATTTGCC--GG-AAATT-G--T--A-AT-T--TGCGGAAA--ATT--G-
Cele.WS201_3:12165793-12168843             CC--G--ATTTGCC--GG-AAAAT-T--T--C-AT-T--TTTGGTAA--ATC--G-
Cele.WS201_1:14452254-14454639             CC--G--ATTTACC--GG-AAATT-T--T--C-AC-T--TTCGGTAA--ACT--G-
Rev.of:Cele.WS201_1:1363114-1363579        CC--G--ATATGCC--GG-AAATT-T--T--C-AT-T--TTCGGCAA--TTT--G-
Cele.WS201_2:2529568-2530452               CC--G--ATTTGCC--GG-AAATT-T--T--C-AT-T--TTCGGCAA--TTT--G-
Cele.WS201_5:2654958-2655545               CC--A--ATTTGCC--GG-AAATT-T--T--C-AT-T--TTCGGCAA--TTT--G-
Cele.WS201_5:4469714-4470513               CC--G--ATTTGCC--GG-AAATT-T--T--C-AT-T--TCCTGCAA--TTT--G-
Cele.WS201_3:2566602-2567304               CC--A--ATTTGCC--GG-AAATT-T--T--C-AA-T--TTCTGCAA--TTT--G-
Cele.WS201_1:1919829-1922040               CC--G--ATTTGCC--GG-AAATT-T--T--C-AT-T--TTTCGCAA--ATT--G-
Cele.WS201_5:19807761-19809217             CC--G--ATTTGCC--GG-AAATT-T--T--C-AT-T--TTTGGCGA--ATT--G-
Cele.WS201_4:1931274-1933398               CC--G--ATTTGCC--GG-AAATT-T--T--C-AT-T--TTCGCCGA--ATT--G-
Cele.WS201_1:1935251-1938230               CC--G--ATTTGCC--CG-AAATT-T--T--C-AG-T--TTCGGCAA--ATT--G-
Rev.of:Cele.WS201_3:11546645-11547645      CC--G--ATTTGCC--GG-AAATA-T--T--C-AG-T--TTCGGCAA--TTT--A-
Rev.of:Cele.WS201_2:4296661-4298144        CC--G--TTTTGCC--GG-AAATT-T--T--C-AA-T--TTTGACAA--TTT--G-
Cele.WS201_5:945418-945812                 CC--G--TTTTGCC--GG-AAATT-T--T--C-AA-T--TTCGGCAA--TTT--G-
Rev.of:Cele.WS201_3:12274889-12275300      CC--G--TTTTGCC--GG-AAATT-T--T--A-AA-T--TTCGGCAA--TTC--G-
Cele.WS201_3:12338588-12343145             CC--G--ATTTGCC--AG-AAATT-T--T--T-AA-T--TTCGGCAA--TTT--T-
Cele.WS201_1:2901666-2903475               CC--GA-ATTTGCC--GG-AAATT-T--T--C-AA-T--TTCGGCAA--TTT--T-
Cele.WS201_3:12718766-12722461             CC--G--ATTTGCC--GG-AAATT-T--T--G-AT-T--TTTGGCAA-TTAT----
Cele.WS201_3:12731755-12732266             CC--G--ATTTGCC--GG-AAATT-T--T--G-AT-T--TTCGGCAA--TAT--A-
Cele.WS201_5:5117971-5118366               CC--G--ATTTGCC--GG-AAATT-T--C--G-AT-T--TTCGGCAA--AAT--G-
Cele.WS201_4:13376047-13376746             CC--G--ATTTGCC--AG-AAATA-T--T--A-AT-C--TTCGGCAA--ATT--G-
Cele.WS201_4:2516562-2517820               CC--G--CTTTGCC--GG-ATATT-T--T--G-AT-T--TTTGGCGA--ATT--G-
Rev.of:Cele.WS201_1:1499709-1502449        CC--G--ATATGCC--GG-AATAT-T--T--C-AT-T--TTCTGCAA--ATT--G-
Rev.of:Cele.WS201_5:4190308-4190729        CC--G--GTTTGCC--GG-AATTT-T--T--C-GT-T--TTCGGGAA--ATT--G-
Cele.WS201_2:4336342-4336886               AC--G--ATTTGCC--GG-AAATT-T--T--G-AT-T--CCCGGCAA--AGT--G-
Cele.WS201_3:11979201-11979966             AC--G--ATTTGCC--GG-AAATT-T--T--G-AA-A--TACGGCAA--TTT--G-
Rev.of:Cele.WS201_3:12563684-12564056      CC--G--ATCTGCC--GG-AAATT-T-----T-AA-A--GTCGAGAA--TTT--G-
Rev.of:Cele.WS201_1:2382231-2384520        CC--G--ATTTGCC--GG-TAATT-T-----C-AATT--TTCGATAA--TTT--G-
Rev.of:Cele.WS201_3:12630692-12631574      CC--G--GTTTGCC--GG-GAACA-T--T--T-AA-T--TCTGCCAA--TTT--G-
Rev.of:Cele.WS201_5:18335517-18337364      CC--G--ATTTGCC--GG-AAGTT-T--T--T-GA-T--TCTGCCAA--TTT--A-
Cele.WS201_3:12464042-12464781             TC--G-AATTTGCC--GG-AATTT-T--T--T-GA-T--TCCGGCAA--TTT--G-
Cele.WS201_2:13488494-13489246             CA--A--ATTTGCC--AG-AAATT-T--T--C-AA-T--TCCGGCAA--TAC--G-
Rev.of:Cele.WS201_1:2500631-2501791        CA--A--ATTTGCC--AG-AAATT-T--T--C-GA-T--TCCGGCAA--ATC--GC
Cele.WS201_2:14871352-14872370             CC--A--ATTTTCC--GG-AAATT-T--T--C-AA-T--TCGGGCAA--TTC--G-
Rev.of:Cele.WS201_3:12280926-12283841      CA--T--A-TTGCC--GG-AAATG-T--T--C-GA-A--TCCGGCAA--ATC--GG
Cele.WS201_3:272360-276634                 AC--A--ATTTGCC--GG-ATATA-A--T--C-AA-T--TCCGGCAA--TTT--T-
Cele.WS201_3:11903215-11906042             CC--T---TTTGCC--GG-AAATC-A--T--C-TA-T-ATCCGGCAA--TAT--G-
Rev.of:Cele.WS201_1:3169442-3170914        TA--G--GTTTGCC--GG-AAATT-T--T--A-AA-T--TCCGGCAA--CAA--G-
Rev.of:Cele.WS201_3:12636010-12637174      CC--G--GTTTGCC--GG-GAATT-G--T--T-AA-T--TCCGGAAA--CAT--G-
Rev.of:Cele.WS201_2:13628984-13629504      CC--G--GTTTGCC--GG-AAATT-T--T--G-AA-T--TCCAGCGA--TTC--A-
Cele.WS201_5:2130400-2131043               AA--G--GCTTTCC--GC-AAATG-T--T--C-AA-T--TCCGGCAA--TTT--G-
                                                                                                   
Consensus:
                                           CCGATTTGCCGGAAATTTTcAATTcCGGCAAtTTG

CCGATTTGCCGGAAATTTTcAATTcCGGCAAtTTG
>Cele.WS201_Fam_2_12_203  Nr. of seq. 203 Alignment length(with gaps) = 17 Alignment score = 0.556588 
Cele.WS201_1:1-845                         CTAA--GCCTAA-G-C-
Cele.WS201_1:742145-742460                 CTAA--GCCTAA-G-C-
Rev.of:Cele.WS201_1:745998-746471          CTAA--GCCTAA-G-C-
Cele.WS201_1:779159-779343                 CTAA--GCCTAA-G-C-
Rev.of:Cele.WS201_1:814464-814654          CTAA--GCCTAA-G-C-
Rev.of:Cele.WS201_1:939791-940860          CTAA--GCCTAA-G-C-
Rev.of:Cele.WS201_1:978937-979274          CTAA--GCCTAA-G-C-
Cele.WS201_1:1126723-1126888               CTAA--GCCTAA-G-C-
Cele.WS201_1:1474846-1475296               CTAA--GCCTAA-G-C-
Cele.WS201_1:2261989-2262275               CTAA--GCCTAA-G-C-
Rev.of:Cele.WS201_1:2966779-2967287        CTAA--GCCTAA-G-C-
Rev.of:Cele.WS201_1:3280166-3281617        CTAA--GCCTAA-G-C-
Cele.WS201_1:11490939-11491304             CTAA--GCCTAA-G-C-
Rev.of:Cele.WS201_1:14160685-14160938      CTAA--GCCTAA-G-C-
Rev.of:Cele.WS201_1:14226577-14226887      CTAA--GCCTAA-G-C-
Rev.of:Cele.WS201_1:14282068-14282582      CTAA--GCCTAA-G-C-
Rev.of:Cele.WS201_1:15072252-15072418      CTAA--GCCTAA-G-C-
Cele.WS201_2:0-171                         CTAA--GCCTAA-G-C-
Rev.of:Cele.WS201_2:573636-573896          CTAA--GCCTAA-G-C-
Cele.WS201_2:2716898-2717184               CTAA--GCCTAA-G-C-
Rev.of:Cele.WS201_2:2862654-2862947        CTAA--GCCTAA-G-C-
Rev.of:Cele.WS201_2:4155194-4155396        CTAA--GCCTAA-G-C-
Cele.WS201_2:11923108-11923467             CTAA--GCCTAA-G-C-
Rev.of:Cele.WS201_2:12169483-12169977      CTAA--GCCTAA-G-C-
Cele.WS201_2:12380925-12381119             CTAA--GCCTAA-G-C-
Rev.of:Cele.WS201_2:12824324-12824755      CTAA--GCCTAA-G-C-
Cele.WS201_2:13796287-13796627             CTAA--GCCTAA-G-C-
Rev.of:Cele.WS201_2:14208251-14208560      CTAA--GCCTAA-G-C-
Cele.WS201_2:15158316-15161553             CTAA--GCCTAA-G-C-
Rev.of:Cele.WS201_2:15279131-15279321      CTAA--GCCTAA-G-C-
Cele.WS201_3:0-129                         CTAA--GCCTAA-G-C-
Cele.WS201_3:1052395-1052585               CTAA--GCCTAA-G-C-
Rev.of:Cele.WS201_3:1962979-1964833        CTAA--GCCTAA-G-C-
Rev.of:Cele.WS201_3:2023397-2023797        CTAA--GCCTAA-G-C-
Rev.of:Cele.WS201_3:2630740-2630936        CTAA--GCCTAA-G-C-
Rev.of:Cele.WS201_3:2675498-2675766        CTAA--GCCTAA-G-C-
Rev.of:Cele.WS201_3:2683514-2683700        CTAA--GCCTAA-G-C-
Cele.WS201_3:2876393-2876601               CTAA--GCCTAA-G-C-
Rev.of:Cele.WS201_3:11424753-11425039      CTAA--GCCTAA-G-C-
Rev.of:Cele.WS201_3:12196197-12196387      CTAA--GCCTAA-G-C-
Rev.of:Cele.WS201_3:12822794-12823130      CTAA--GCCTAA-G-C-
Rev.of:Cele.WS201_3:13783472-13783680      CTAA--GCCTAA-G-C-
Cele.WS201_4:0-147                         CTAA--GCCTAA-G-C-
Rev.of:Cele.WS201_4:1705966-1706162        CTAA--GCCTAA-G-C-
Cele.WS201_4:1902959-1903544               CTAA--GCCTAA-G-C-
Cele.WS201_4:2541668-2541877               CTAA--GCCTAA-G-C-
Rev.of:Cele.WS201_4:17493571-17493779      CTAA--GCCTAA-G-C-
Cele.WS201_5:6-321                         CTAA--GCCTAA-G-C-
Cele.WS201_5:1416112-1416409               CTAA--GCCTAA-G-C-
Cele.WS201_5:1423376-1423746               CTAA--GCCTAA-G-C-
Cele.WS201_5:2712580-2712746               CTAA--GCCTAA-G-C-
Rev.of:Cele.WS201_5:17743808-17744033      CTAA--GCCTAA-G-C-
Cele.WS201_5:17996102-17996665             CTAA--GCCTAA-G-C-
Cele.WS201_5:18581365-18581735             CTAA--GCCTAA-G-C-
Cele.WS201_5:18597874-18598016             CTAA--GCCTAA-G-C-
Rev.of:Cele.WS201_5:18613148-18613392      CTAA--GCCTAA-G-C-
Rev.of:Cele.WS201_5:18733917-18734214      CTAA--GCCTAA-G-C-
Rev.of:Cele.WS201_5:19510258-19512753      CTAA--GCCTAA-G-C-
Rev.of:Cele.WS201_5:19528602-19528750      CTAA--GCCTAA-G-C-
Cele.WS201_5:19798778-19798974             CTAA--GCCTAA-G-C-
Cele.WS201_5:19827402-19828741             CTAA--GCCTAA-G-C-
Rev.of:Cele.WS201_5:20923957-20924141      CTAA--GCCTAA-G-C-
Cele.WS201_6:0-261                         CTAA--GCCTAA-G-C-
Rev.of:Cele.WS201_1:477880-478059          CTAA--GCCTAG-G-C-
Cele.WS201_5:2825867-2826326               CTAA--GCCTAG-G-C-
Rev.of:Cele.WS201_5:18566377-18566639      CTAA--GCCTAG-G-C-
Rev.of:Cele.WS201_1:784528-784957          CTAA--GCCTAT-G-C-
Rev.of:Cele.WS201_1:3137532-3137749        CTAA--GCCTAT-G-C-
Rev.of:Cele.WS201_1:14524262-14526310      CTAA--GCCTAT-G-C-
Cele.WS201_4:2859307-2859683               CTAA--GCCTAT-G-C-
Cele.WS201_5:1480419-1481912               CTAA--GCCTAT-G-C-
Cele.WS201_2:3014027-3015467               CTAC--GCCTAA-G-C-
Cele.WS201_2:14206228-14206498             CTAC--GCCTAA-G-C-
Rev.of:Cele.WS201_1:846176-846384          CTAA--GTCTAA-G-C-
Rev.of:Cele.WS201_1:2223986-2224158        CTAA--GTCTAA-G-C-
Cele.WS201_1:2245785-2246045               CTAA--GTCTAA-G-C-
Rev.of:Cele.WS201_1:2656754-2657010        CTAA--GTCTAA-G-C-
Cele.WS201_1:3258598-3259310               CTAA--GTCTAA-G-C-
Rev.of:Cele.WS201_2:2526938-2527351        CTAA--GTCTAA-G-C-
Rev.of:Cele.WS201_2:12436645-12437009      CTAA--GTCTAA-G-C-
Cele.WS201_3:951024-953927                 CTAA--GTCTAA-G-C-
Cele.WS201_3:3477402-3477632               CTAA--GTCTAA-G-C-
Rev.of:Cele.WS201_3:13134091-13134494      CTAA--GTCTAA-G-C-
Rev.of:Cele.WS201_1:12193753-12195321      CTAA--GACTAA-G-C-
Rev.of:Cele.WS201_2:3984322-3984530        CTAA--GACTAA-G-C-
Cele.WS201_3:12015064-12015428             CTAA--GACTAA-G-C-
Rev.of:Cele.WS201_3:12131624-12132206      CTAA--GACTAA-G-C-
Rev.of:Cele.WS201_4:484819-485120          CTAA--GACTAA-G-C-
Rev.of:Cele.WS201_4:3013250-3013806        CTAA--GACTAA-G-C-
Cele.WS201_1:1000382-1000618               CTAA--GCATAA-G-C-
Cele.WS201_3:1703993-1704345               CTAA--GCATAA-G-C-
Cele.WS201_1:3042824-3042972               CTAA--GCGTAA-G-C-
Rev.of:Cele.WS201_1:11931792-11934779      CTAA--GCGTAA-G-C-
Cele.WS201_1:14437352-14438187             CTCA--GCCTAA-G-C-
Cele.WS201_2:15253435-15253765             CTCA--GCCTAA-G-C-
Cele.WS201_2:2859306-2859705               CTTA--GCCTAA-G-C-
Cele.WS201_2:13806032-13806204             CTTA--GCCTAA-G-C-
Rev.of:Cele.WS201_5:19229066-19231343      CTTA--GCCTAA-G-C-
Cele.WS201_2:2632161-2633580               CTAA--GCCTAA-G-CT
Rev.of:Cele.WS201_1:683540-683768          CTAA--GCCTAA-T-C-
Cele.WS201_2:1240308-1242175               CTAA--GCCTAA-T-C-
Cele.WS201_2:14819039-14819816             CTAA--GCCTAA-T-C-
Cele.WS201_3:1753077-1753495               CTAA--GCCTAA-T-C-
Cele.WS201_5:1140921-1142469               CTAA--GCCTAA-T-C-
Cele.WS201_5:2707435-2709714               CTAA--GCCTAA-T-C-
Cele.WS201_2:2845267-2848073               CTAA--GCCTAA-T-T-
Cele.WS201_4:1689081-1689301               CTAA--GCCTAA-T-A-
Cele.WS201_4:2403399-2403719               CGAA--GCCTAA-T-C-
Cele.WS201_1:915172-915860                 CTAA--GCCTAA-A-C-
Cele.WS201_1:13903212-13903914             CTAA--GCCTAA-A-C-
Rev.of:Cele.WS201_2:651065-651613          CTAA--GCCTAA-A-C-
Rev.of:Cele.WS201_2:1180499-1180694        CTAA--GCCTAA-A-C-
Cele.WS201_2:2979025-2979429               CTAA--GCCTAA-A-C-
Rev.of:Cele.WS201_3:12640589-12643305      CTAA--GCCTAA-A-C-
Cele.WS201_5:1317238-1318917               CTAA--GCCTAA-A-C-
Rev.of:Cele.WS201_5:19207980-19208260      CTAA--GCCTAA-A-C-
Cele.WS201_1:3115945-3116243               CTAT--GCCTAA-A-C-
Cele.WS201_5:1236680-1236968               CTAG--GCCTAA-A-C-
Rev.of:Cele.WS201_2:12343551-12344005      CTAA--GCCTAC-A-C-
Rev.of:Cele.WS201_3:11707148-11707747      CTAA--GCCTAT-A-C-
Cele.WS201_3:2757498-2757796               CTAA--GCATAA-A-C-
Cele.WS201_5:18587979-18588247             CTAA--GCGTAA-A-C-
Cele.WS201_3:11783174-11784982             CTAA--GACTAA-A-C-
Cele.WS201_2:643893-644107                 CTAA--GCCCAA-G-C-
Rev.of:Cele.WS201_5:19517929-19518297      CTAA--GCCCAA-G-C-
Rev.of:Cele.WS201_5:20001376-20002837      CTAA--GCCCAA-G-C-
Cele.WS201_2:13932081-13932338             CTAA--GCCCAA-A-C-
Rev.of:Cele.WS201_4:13007431-13008176      CTAA--CCCCAA-G-C-
Rev.of:Cele.WS201_5:19502519-19502886      CTAA--ACCCAA-G-C-
Cele.WS201_5:20018282-20018610             CTAA--ACCCAA-G-C-
Rev.of:Cele.WS201_1:775608-776078          TTAA--GCCTAA-A-C-
Rev.of:Cele.WS201_1:11457102-11457834      TTAA--GCCTAA-G-C-
Cele.WS201_1:12119886-12120034             TTAA--GCCTAA-G-C-
Rev.of:Cele.WS201_1:14438882-14441132      TTAA--GCCTAA-G-C-
Rev.of:Cele.WS201_3:11419432-11419771      TTAA--GCCTAA-G-C-
Rev.of:Cele.WS201_3:13004286-13004476      TTAA--GCCTAA-G-C-
Cele.WS201_3:13056258-13056472             TTAA--GCCTAA-G-C-
Cele.WS201_4:3455419-3455819               TTAA--GCCTAA-G-C-
Cele.WS201_4:16172737-16173107             TTAA--GCCTAA-G-C-
Cele.WS201_5:1230608-1230870               TTAA--GCCTAA-G-C-
Cele.WS201_5:1341431-1341615               TTAA--GCCTAA-G-C-
Cele.WS201_5:17725622-17726153             TTAA--GCCTAA-G-C-
Rev.of:Cele.WS201_1:11948611-11951316      TTAC--GCCTAA-G-C-
Cele.WS201_3:12784347-12784621             TTAA--GCCTAA-G-T-
Rev.of:Cele.WS201_1:2368341-2368862        CAAA--GCTTAA-G-C-
Rev.of:Cele.WS201_2:354231-356410          CAAA--GCCTAA-G-C-
Cele.WS201_2:1266241-1266779               CAAA--GCCTAA-G-C-
Cele.WS201_2:4277699-4278027               CAAA--GCCTAA-G-C-
Cele.WS201_3:2046634-2046902               CAAA--GCCTAA-G-C-
Rev.of:Cele.WS201_3:10476209-10476652      CAAA--GCCTAA-G-C-
Rev.of:Cele.WS201_3:12943909-12945208      CAAA--GCCTAA-G-C-
Rev.of:Cele.WS201_5:1483210-1483562        CAAA--GCCTAA-G-C-
Cele.WS201_5:19543532-19543870             CAAA--GCCTAA-G-C-
Rev.of:Cele.WS201_5:19829280-19829629      CAAA--GCCTAA-G-C-
Rev.of:Cele.WS201_2:13974106-13975611      CAAA--GCCGAA-G-C-
Cele.WS201_1:806424-806656                 CTGA--GCCAAA-G-C-
Cele.WS201_3:974736-975744                 CTGA--GCCAAA-G-C-
Rev.of:Cele.WS201_1:833517-834464          CTGA--GCCTAA-G-C-
Rev.of:Cele.WS201_1:927270-927519          CTGA--GCCTAA-G-C-
Cele.WS201_1:1974481-1975112               CTGA--GCCTAA-G-C-
Cele.WS201_2:3049052-3049451               CTGA--GCCTAA-G-C-
Rev.of:Cele.WS201_2:11503756-11503997      CTGA--GCCTAA-G-C-
Rev.of:Cele.WS201_2:13905417-13905799      CTGA--GCCTAA-G-C-
Rev.of:Cele.WS201_3:1256236-1257603        CTGA--GCCTAA-G-C-
Rev.of:Cele.WS201_3:1264677-1266044        CTGA--GCCTAA-G-C-
Cele.WS201_3:1714041-1714519               CTGA--GCCTAA-G-C-
Rev.of:Cele.WS201_5:1305910-1306167        CTGA--GCCTAA-G-C-
Cele.WS201_5:1395495-1395678               CTGA--GCCTAA-G-C-
Rev.of:Cele.WS201_5:1855781-1856788        CTGA--GCCTAA-G-C-
Cele.WS201_5:18909666-18909928             CTGA--GCCTAA-G-C-
Rev.of:Cele.WS201_6:17717925-17718852      CTGA--GCCTAA-G-C-
Cele.WS201_2:14116709-14117184             CTGA--GCCTAA-G-T-
Rev.of:Cele.WS201_3:3346746-3346912        CTGA--GACTAA-G-C-
Rev.of:Cele.WS201_1:11244197-11244537      C-GGA-GCCTAA-G-C-
Cele.WS201_3:2937846-2938160               C-GAA-GCCTAA-G-C-
Cele.WS201_3:12473518-12473744             C-GAA-GCCTAA-G-C-
Rev.of:Cele.WS201_5:1129475-1129629        C-GAA-GCCTAA-G-C-
Cele.WS201_5:18565617-18566035             C-GAA-GCCTAA-G-C-
Rev.of:Cele.WS201_1:11567061-11567624      C-GAA-GACTAA-G-C-
Cele.WS201_2:11930193-11931479             ATAA--GCCTAA-C-C-
Cele.WS201_5:1224485-1227287               ATAA--GCCTAA-A-C-
Rev.of:Cele.WS201_4:4142135-4142511        CTTG--GCCTAA-G-C-
Cele.WS201_2:2587692-2587874               CTAA--GCCTAAGG-CA
Rev.of:Cele.WS201_2:3033720-3034010        CTAA--GCCCAAGG-CC
Rev.of:Cele.WS201_6:16199378-16199556      CTAA--GCCTGAAG-CC
Rev.of:Cele.WS201_1:11655685-11656421      CTGA--GCCTGA-C-C-
Rev.of:Cele.WS201_3:1098641-1101327        CTGA--GCCTGA-G-C-
Cele.WS201_3:1656476-1657086               CTGA--GCCTGA-G-C-
Cele.WS201_5:1165058-1165438               CTGA--GCCTGA-G-C-
Cele.WS201_5:19232563-19232783             CTGA--GCCTGA-G-C-
Rev.of:Cele.WS201_2:15254859-15255524      CTGA--GCCT-A-GCC-
Cele.WS201_2:387230-387630                 CTAC--GCCAAT-G-C-
Cele.WS201_2:1250460-1253514               CTAT--GCCTAT-G-C-
Cele.WS201_2:1421463-1422039               CTAT--GCCTAT-G-C-
Rev.of:Cele.WS201_2:2990110-2990512        CTAT--GCCTAT-G-C-
Rev.of:Cele.WS201_2:14166497-14166743      CTAT--GCCTAT-G-C-
Rev.of:Cele.WS201_6:14126198-14126358      CTAT--GCCTAT-G-C-
Cele.WS201_1:942752-943056                 CTAA--GTCTAA-G-T-
Cele.WS201_3:1718806-1719110               CTTA--GTCTTA-G-T-
Cele.WS201_1:11540253-11542407             ATAA--GCCAAA-G-A-
Cele.WS201_5:1336442-1338320               GTAA--GCTTAA-G-A-
Rev.of:Cele.WS201_5:15614319-15615411      CTAA-GGCTTAA---C-
Rev.of:Cele.WS201_5:2102635-2102950        CCGA-GGCTTAA-G-C-
                                                            
Consensus:
                                           CTAAGCCTAAGC

CTAAGCCTAAGC
>Cele.WS201_Fam_3_34_124  Nr. of seq. 124 Alignment length(with gaps) = 48 Alignment score = 0.501228 
Cele.WS201_3:1738300-1738882               G-AAATTCAAA-TTTTT----GA---ATAT-T---T-TTTTGCGG---
Cele.WS201_3:2038397-2038791               G-AAATTCAAA-TTTTC----AA---ATAA-T---T-TTTGGCGG---
Rev.of:Cele.WS201_3:2110670-2111449        G-AAATTCAAA-TTTTC----AA---ATAT-T---T-TTTGGCGG---
Cele.WS201_5:19856385-19865914             G-AATTTCAAA-TTTTA----AA---AAAG-T---T-TTTGGCGG---
Cele.WS201_5:18169361-18172095             G-AAATTCAAA-TTTTC----AG---TCAA-T---T-TTTGGCGG---
Cele.WS201_5:19630839-19631248             G-AAATTCAAA-TTTTC----AG---TCAA-T---T-TTTGGCGG---
Rev.of:Cele.WS201_5:19688927-19690405      G-AAATTCAAA-TTTTC----AG---TCAA-T---T-TTCGGCGG---
Rev.of:Cele.WS201_5:19572267-19575260      G-AAATTCAAA-TTTTC----AA---TCAA-T---T-TTCGGCGG---
Cele.WS201_5:19647847-19648578             G-AAATTCAAA-TTTTC----AG---TCAA-T---T-TTCAGCGG---
Cele.WS201_5:19611089-19613101             G-AAATTCAAA-TTTTC----AG---TGAA-T---T-TTCAACGG---
Rev.of:Cele.WS201_5:19362516-19367180      G-AAATTTAAATTTTTC----AT---ATAT-T---T-TTTAGCCG---
Rev.of:Cele.WS201_5:19364265-19368886      G-AAATTTGAATTTTTC----AT---ATAT-T---T-TTGAGCGG---
Rev.of:Cele.WS201_2:1968842-1969613        G-AA-TTTAAA-TTTTCTT--TA---CAAT-T---T-TTTGGCGG---
Rev.of:Cele.WS201_2:1985023-1985858        G-AA-TTTAAA-TTTTCTT--TA---CAAT-T---T-TTTGGCGG---
Cele.WS201_2:2002111-2002471               G-AA-TTTAAA-TTTTCTT--TG---AAAT-T---T-TTCGGCGG---
Rev.of:Cele.WS201_3:11677648-11678212      G-AA-TTCAAA-TTTTCCG--AA---GAAT-T---T-TTTGGTTG---
Cele.WS201_1:669661-671728                 G--AATTCAAA-TTTTCTG--AG---AAAA-A---T-TTAGGCGA---
Rev.of:Cele.WS201_1:11280293-11282269      G--AATTCAAA-TTTTGTG--AG---AAAA-A---T-TTTGGCGG---
Rev.of:Cele.WS201_5:19991177-19993654      A--AATTCAAA-TTTTCTG--AG---AAAA-A---T-TTTGGCGG---
Rev.of:Cele.WS201_1:13610075-13613797      G--AATTCAAA-TTTTCTG--TG---AAAA-G---T-TTTGGCGG---
Rev.of:Cele.WS201_2:856806-857642          G--AATTCAAA-TTTTCTG--TG---AAAA-A---T-TTTGGCGG---
Rev.of:Cele.WS201_5:4053362-4053856        G--AATTCAAA-TTTTCTG--TG---AAAA-A---T-TTTGGCGG---
Cele.WS201_2:4555035-4555685               G--AATTCAAA-ATTTCTG--TG---AAAA-A---T-TTTGGCGG---
Cele.WS201_4:12023064-12025440             G--AATTCAAA-ATTTCTG--TG---AAAA-A---T-TTTGGCGG---
Rev.of:Cele.WS201_4:15708486-15709218      G--AATTCAAA-ATTTCTT--TG---AAAA-A---T-TTTGGCGG---
Rev.of:Cele.WS201_6:14723558-14724120      G--AATTCAAA-ATTTCTT--TG---AAAA-A---T-TTTGGCGG---
Cele.WS201_5:3520921-3521925               G--AATTCAAC-ATTTCTG--TG---AAAA-A---T-TTTGGCGG---
Cele.WS201_6:9008294-9008944               G--AATTCAAA-ATTTCTG--TG---AAAA-A---T-TTTTGCGG---
Rev.of:Cele.WS201_1:1008802-1009372        G--AATTCAAA-TTTTCTG--GA---AAAA-A---A-TTTGGCGG---
Rev.of:Cele.WS201_2:13581671-13582209      G--AATTTAAA-TTTTCTG--AA---AAAA-A---T-TTTGCCGG---
Cele.WS201_5:6984797-6985169               G--AATTCAAA-TTTTTTG--TG---AAAA-T---A-TTTGGCGG---
Rev.of:Cele.WS201_6:9605241-9607584        G--AATTCAAA-TTTTCTT--TG---AAAA-T---T-TTTGGCGT---
Cele.WS201_6:14362295-14363241             T--AGTTCAAA-TTTTCTG--TG---AAAA-T---T-TTTGGCGG---
Cele.WS201_4:2097674-2099515               G--AATTCAAA--TTTCTT--TGAA-AAAA-A---T-TTTGGCG----
Rev.of:Cele.WS201_2:1356523-1358437        G--AATTCAAA-TTT-CTA-CAG---AATA-A---T-TTTGGCGG---
Cele.WS201_3:12795589-12797049             GA-AATTCAAA-TTTTTTG--AG---AATA-A---T-TTTGGCGA---
Rev.of:Cele.WS201_5:19823372-19825624      GA-AATTCAAA-TTT-TTG-AAT---AAAA-A---T-TTTGGCGG---
Rev.of:Cele.WS201_5:20112952-20115728      GA-AATTCAAA-TTTTTTGTAAA---AATA-A---T-TTTGGCGG---
Rev.of:Cele.WS201_2:2348338-2348687        G-AAATTCAAA-TTTTTAG--TG--AAAAAAA------TTGGCGG---
Rev.of:Cele.WS201_5:16877405-16878068      G-AAATTCAAA-TTTTTAG--TG--AAAAAAA-----TTTGGCGG---
Cele.WS201_2:1796659-1797045               G-AAATTCAAA-TTTTCAG--TG--AAAAA-A---T-TTTGCCGG---
Cele.WS201_2:14991701-14993999             G-AAATTCAAA-TTTTCAG--TG--AAAAA-A---T-TTTGGCGG---
Rev.of:Cele.WS201_2:15138104-15142553      G-AAATTCAAA-TTTTCAG--TG--AAAAA-A---T-TTTGGCGG---
Rev.of:Cele.WS201_4:1344791-1345485        G-AAATTCAAA-TTTTCAG--TG--AAAAA-A---T-TTTGGCGG---
Cele.WS201_4:13929793-13933474             G-AAATTCAAA-TTTTCAG--TG--AAAAA-A---T-TTTGGCGG---
Cele.WS201_4:15188505-15190927             G-AAATTCAAA-TTTTCAG--TG--AAAAA-A---T-TTTGGCGG---
Cele.WS201_5:10268083-10269229             G-AAATTCAAA-TTTTCAG--TG--AAAAA-A---T-TTTGGCGG---
Cele.WS201_4:3669577-3671153               G-AAATTCAAA-TTTTCAG--TG--AAAAA-A---T-TTTGACGG---
Cele.WS201_4:5454325-5455266               G-AAATTCAAA-TTTTCTG--TG--AAAAA-A---T-TTTGGCGG---
Rev.of:Cele.WS201_5:6500306-6500682        G-AAATTCAAA-TTTTCTG--AG--AAAAA-A---T-TTTGGCGG---
Cele.WS201_2:9202456-9202992               G-AAATTCAAA-TTTTTAG--TG--AAAAAAA---T-TTTGGAGG---
Rev.of:Cele.WS201_3:10674145-10678711      G-AAATTCAAA-TTTTTAG--TG--AAAAATA---T-TTTGGCGG---
Cele.WS201_6:142149-142824                 G-AAATTCAAA-TTTTTAG--TG--AAAAATA---T-TTTGGCGG---
Cele.WS201_4:15201300-15201693             G-AAATTCAAA-TTTTTAG--TA--AAAAATA---T-TTTGGCGG---
Cele.WS201_4:1476165-1478423               G-AAATTCAAA-TTTTCAG--TG--AAAAAAA---T-TTTGGCGG---
Rev.of:Cele.WS201_4:15075168-15082433      G-AAATTCAAA-TTTTCAG--TG--AAAAAAA---T-TTTGGCGG---
Rev.of:Cele.WS201_5:5009249-5010517        G-AAATTCAAA-TTTTCAG--TG--AAAAAAA---T-TTTGGCGG---
Cele.WS201_5:6587903-6588576               G-AAATTCAAA-TTTTCAG--TG--AAAAAAA---T-TTTGGCGG---
Cele.WS201_5:9602311-9603436               G-AAATTCAAA-TTTTCAG--TG--AAAAAAA---T-TTTGGCGG---
Cele.WS201_5:9602251-9605032               G-AAATTCAAA-TTTTCAG--TG--AAAAAAA---T-TTTGGCGG---
Cele.WS201_6:5228015-5228781               G-AAATTCAAA-TTTTCAG--TG--AAAAAAA---T-TTTGGCGG---
Cele.WS201_4:15320056-15321010             G-AAATTCAAA-TTTTAAG--TG--AAAAAAA---T-TTTGGCGG---
Cele.WS201_4:16153435-16154110             G-AAATTCAAA-TTTTAAG--TG--AAAAAAA---T-TTTGGCGG---
Cele.WS201_5:14124448-14125275             G-AAATTCAAA-TTTTAAG--TG--AAAAAAA---T-TTTGGCGG---
Rev.of:Cele.WS201_6:943221-943806          G-AAATTCAAA-TTTTCAG--TG--AAAAACA---T-TTTGGCGG---
Rev.of:Cele.WS201_6:3073472-3075454        G-AAATTCAAA-TTTTCAG--TG--AAAAACA---T-TTTGCCGG---
Cele.WS201_1:11478402-11483051             G-AAATTCAAA-TTTTCAG--TG--AAAAAAAT--T-TTTGGCGG---
Cele.WS201_3:8441433-8442505               G-AAATTCAAA-TTTTCAG--AA--AAAAAAA---T-TTTGGCGG---
Cele.WS201_4:16880745-16882931             G-AAATTCAAA-TTTTCAG--TG--AAAAAAA---T-TTTAGCAG---
Cele.WS201_5:5640129-5641535               G-AAATTCAAA-TTTTCAG--TG--AAAAAAT---T-TTTAGCGG---
Cele.WS201_1:7740769-7741695               G-AAATTCAAA-TTTTAAG--GG--AAAAA-A--TT-TTTGGCGG---
Cele.WS201_1:7740767-7742424               G-AAATTCAAA-TTTTAAG--GG--AAAAA-A--TT-TTTGGCGG---
Cele.WS201_5:15582864-15584250             G-AAATTCAAA-TTTTCTG--TG--AGAAAAA---T-TTTGGGGG---
Rev.of:Cele.WS201_4:14740449-14740982      G-AAATTCAAA-TTTGCAG--TG--CAAACAA---T-TTTGGCGG---
Rev.of:Cele.WS201_5:6296280-6299869        G-AAATTCAAA-TTTTCAG--TG-AAAAACAA---T-TTTGGC-G---
Cele.WS201_4:10263307-10264870             G-AAATTCAAA-TTT-CAG--TG--AAAAAAA--TT-TTTAGCGG---
Cele.WS201_4:1440615-1441695               G-AAATTTAAT-ATTTCAG--TG--AAAAA-A---T-TTTGGAGG---
Rev.of:Cele.WS201_1:1972117-1973466        G-AAATTCAAA-TTTTCTG--AG---AAAATT---T-TTTGGCGG---
Rev.of:Cele.WS201_1:14257556-14258739      G-AAATTCAAA-TTTTCCG--AT---AAAACT---T-TTTGGCGG---
Cele.WS201_5:19037337-19040715             T-AAATTCGAA-TTTTCTG--AG-A-AAAATT---T-TTTGGCGG---
Rev.of:Cele.WS201_4:15971068-15972240      G-AAATTCAAA-TTAACTG--AG-A-AAAAAT---T-TTTGGCGG---
Rev.of:Cele.WS201_4:9409926-9410686        G-AAATTCAAA-TTTTCTG--AG-G-AAAA-T---G-CTTGGCGG---
Rev.of:Cele.WS201_6:515975-516597          G-AAATTCAAA-TTTTCTG--AG-G-AAAA-C---A-TTTGGCGG---
Rev.of:Cele.WS201_6:12520812-12521816      G-AAATTCAAA-TTTTCTG--AG-G-AAAA-C---A-TTTGGCGG---
Cele.WS201_1:844406-844974                 G-AAGTTCAAA-TTTTCTG--AG-A-AAAACA---T-TTTGGCGG---
Rev.of:Cele.WS201_4:8072511-8073669        G-AAATTCAAA-TTTTCTG--AG-A-AAAAGA---T-TTTGACGG---
Rev.of:Cele.WS201_4:12154662-12156266      G-AAATTCAAA-TTTTCTG--AG-A-AAAAGA---T-TTTGACGG---
Rev.of:Cele.WS201_4:15076334-15080802      G-AAATTCAAA-TTTTCTG--AG-A-AAAAGA---T-TTTGACGG---
Rev.of:Cele.WS201_5:7718665-7720606        G-AAATTCAAA-TTTTCTG--AG-A-AAAAGA---T-TTTGACGG---
Rev.of:Cele.WS201_5:14154978-14156174      G-AAATTCAAA-TTTTCTG--AG-A-AAAAGA---T-TTTGACGG---
Rev.of:Cele.WS201_5:15295228-15296185      G-AAATTCAAA-TTTTCTG--AG-A-AAAAGA---T-TTTGACGG---
Rev.of:Cele.WS201_1:1429376-1430312        G-AAATTCAGA-TTTTCTG--AG-A-AAAAAA--AT-TTTG-CGG---
Cele.WS201_5:19037332-19038068             G-AAATTCAAA-TTTTCTG--AG-A-AAAAAA--TT-TTTG-CGG---
Rev.of:Cele.WS201_4:16126278-16129265      G-AAATTCAAA-TTTTCTG--AG-A-AAAAAA--TT-TTTGAAGG---
Rev.of:Cele.WS201_1:11344535-11345427      G-AAATTCAAA-TTTTCTG--AA-A-ACAACG---T-TTTGGCGG---
Rev.of:Cele.WS201_2:9633129-9633839        G-AAATTTTAA-TTTTCTG--AG-A-AAAATA---T-TTTGGAGG---
Rev.of:Cele.WS201_4:4920970-4921503        G-AAATTTAAA-TTTTCTG--AA-A-AAAATA---T-TTTGGAGG---
Cele.WS201_4:13920849-13923882             G-AAATTTAAA-TTTTCTG--AA-A-AAAATA---T-TTTGGCGG---
Rev.of:Cele.WS201_6:15635368-15635728      G-AAATTTAAA-TTTTCTG--AG-A-AAAAAA---G-TTTGGAGG---
Cele.WS201_2:14836796-14837684             G-AAAATTAAA-TTTTCTG--TG-A-AAAATA---T-TTTGGCGG---
Rev.of:Cele.WS201_2:14878069-14878466      G-AAATTTAAA-TTTTCTG--TG-A-AAAATA---T-TTTGGCGG---
Rev.of:Cele.WS201_3:426441-428429          G-AAATTTAAA-TTTTCTG--TG-A-AAAATA---T-TTTGGCGG---
Cele.WS201_4:13462860-13464412             G-AAATTTAAA-TTTTCTG--TG-A-AAAATA---T-TTTGGCGG---
Cele.WS201_5:7916117-7916830               G-AAATTTAAA-TTTTCTG--TG-A-AAAATA---T-TTTGGCGG---
Rev.of:Cele.WS201_6:1375501-1376176        G-AAATTTAAT-TTTTCTG--TG-A-AAAATA---T-TTTGGCGG---
Cele.WS201_3:10682245-10687528             G-AAATTCAAA-TTTTTTG--TG-A-AAAATA---C-TTTGGCGG---
Rev.of:Cele.WS201_5:17909018-17909611      G-AAATTTAAA-TTTTTTG--AG-A-AAATTA---T-TTTGGCGG---
Rev.of:Cele.WS201_1:560041-562172          G-AAATTCAAA-TTTTCTG--AG-A-AAACAT---T-CTTGGAGA---
Rev.of:Cele.WS201_3:12590926-12592025      G-AAATTCAAA-TTTTCTG--AG-A-AAACAA---T-TGTGGCGT---
Cele.WS201_3:12759575-12762541             A-AAATTCAAA-TTTTCTG--AG-A-AAACAG---T-TTTGGCGG---
Cele.WS201_5:18149310-18149768             G-AAATTAAAA-TTTTGTA--AG-A-AAAA-A---T-TTTGGCGG---
Rev.of:Cele.WS201_5:19755706-19756226      G-AAATACAAA-TTTTCGG--AG---AAATTA---T-TTTGGCGG---
Cele.WS201_3:11727567-11729299             G-AAATTCAAA-TTTACTG--AG---AAAA-C---C-TATGGCGG---
Cele.WS201_5:19836950-19837768             G-AAATTCAAA-TTTTCTG--AG---AAAA-A---C-TGTAGCGG---
Cele.WS201_5:18362839-18363450             A-AAATTCAAA-TTTTCCG--AG---AAAA-A---T-TCTGCCGG---
Cele.WS201_3:12293327-12294175             G-AAATTCAAA-TTTTCTG--AC---AACA-A---T-TTTTGCGA--G
Cele.WS201_3:11160851-11161181             G--AATTCAAG-TTTTCTG--TG---AAAA-A---T-TATAACGG---
Rev.of:Cele.WS201_3:12121473-12122244      G-AAATTCATA-TTTTCTC--AC---AAAAAA---A-ATTGGCGG---
Cele.WS201_5:17817696-17818236             G-AAATTCAGA-TTTTCTG--AA---AAAAAA---C-TTTATCGG---
Cele.WS201_3:12345809-12348126             --AAATTTAAA-TTTTTTG---G--AAACAAA---T-TTTGGCGGGA-
Rev.of:Cele.WS201_3:2881683-2882192        --AAATTTAAA-TTGTTTG-ATT--AAAAATA---T-TTCGGCGGG--
Cele.WS201_3:12480505-12482419             G-AAATTCAAA-TTTTCTC--AG---AAAC-A-TTTCTTTGGCGC---
Rev.of:Cele.WS201_1:14374675-14375549      G-AAATTCAAT-TTTTTTT-TTG-AGAAAAAA--GT-TTTGGCGG---
Rev.of:Cele.WS201_5:19474262-19477431      G-AAATTCAAA---TTCCG--AG---CCAA-T---T-TATGGCGG---
                                              *                                            
Consensus:
                                           GAAATTCAAATTTTCtGnGAAAAnaTTTTGGCGG

GAAATTCAAATTTTCtGnGAAAAnaTTTTGGCGG
>Cele.WS201_Fam_4_11_82  Nr. of seq. 82 Alignment length(with gaps) = 14 Alignment score = 0.622259 
Cele.WS201_3:3894965-3895803               GTACTGTAGT----
Cele.WS201_3:6566975-6574346               GTACTGTAGT----
Cele.WS201_5:5278456-5279705               GTACTGTAGT----
Cele.WS201_1:11420307-11421040             GTACTGTAGT--G-
Cele.WS201_3:3445091-3445858               GTACTGTAGT--G-
Rev.of:Cele.WS201_4:2882554-2883675        GTACTGTAGT--G-
Rev.of:Cele.WS201_5:16908921-16909235      GTACTGTAGT--G-
Cele.WS201_1:14369849-14370825             GTACTGTAGT--A-
Cele.WS201_2:10832550-10833583             GTACTGTAGT--A-
Cele.WS201_2:13590961-13592398             GTACTGTAGT--A-
Cele.WS201_4:16094774-16095532             GTACTGTAGT--A-
Rev.of:Cele.WS201_5:2141423-2141947        GTACTGTAGT--A-
Rev.of:Cele.WS201_5:7443199-7444707        GTACTGTAGT--A-
Rev.of:Cele.WS201_6:13796960-13797473      GTACTGTAGT--A-
Rev.of:Cele.WS201_3:11345503-11346102      GAACTGTAGT--G-
Rev.of:Cele.WS201_1:1090675-1091297        GTACTGTA-G-AG-
Cele.WS201_3:1633379-1634248               GTACTGTA-G-AG-
Rev.of:Cele.WS201_4:1752986-1753592        GTACTGTA-G-AG-
Rev.of:Cele.WS201_4:16511780-16512796      GTACTGTA-G-AG-
Rev.of:Cele.WS201_6:17288666-17289559      GTACTGTA-G-AG-
Rev.of:Cele.WS201_4:8470540-8471287        GTACTGTAGG-AG-
Cele.WS201_5:4050012-4050657               GTACTGTAGG-AG-
Cele.WS201_4:10261831-10262712             GTACTGTA-GTAG-
Cele.WS201_1:1285657-1287254               GTACTGTAGG--G-
Cele.WS201_1:1334295-1335135               GTACTGTAGG--G-
Cele.WS201_1:11266492-11267287             GTACTGTAGG--G-
Rev.of:Cele.WS201_1:14342658-14343514      GTACTGTAGG--G-
Rev.of:Cele.WS201_2:3132557-3134054        GTACTGTAGG--G-
Rev.of:Cele.WS201_2:12194325-12195355      GTACTGTAGG--G-
Rev.of:Cele.WS201_2:13421058-13422101      GTACTGTAGG--G-
Cele.WS201_2:13512354-13513102             GTACTGTAGG--G-
Rev.of:Cele.WS201_2:14877791-14879595      GTACTGTAGG--G-
Cele.WS201_3:261765-262972                 GTACTGTAGG--G-
Cele.WS201_3:317728-319668                 GTACTGTAGG--G-
Cele.WS201_3:414324-416593                 GTACTGTAGG--G-
Cele.WS201_3:11367085-11367529             GTACTGTAGG--G-
Cele.WS201_4:10025374-10025876             GTACTGTAGG--G-
Rev.of:Cele.WS201_4:16522926-16523337      GTACTGTAGG--G-
Rev.of:Cele.WS201_5:17712003-17713572      GTACTGTAGG--G-
Cele.WS201_5:18190373-18190779             GTACTGTAGG--G-
Cele.WS201_5:19360418-19362267             GTACTGTAGG--G-
Rev.of:Cele.WS201_1:1411716-1413794        GCACTGTAGG--G-
Rev.of:Cele.WS201_2:4352533-4354059        GCACTGTAGG--G-
Rev.of:Cele.WS201_5:2667510-2669765        GCACTGTAGG--G-
Rev.of:Cele.WS201_5:4211482-4213661        GCACTGTAGG--G-
Cele.WS201_1:13723295-13724303             GTAATGTAGG--G-
Cele.WS201_2:4092321-4094667               GTATTGTAGG--G-
Rev.of:Cele.WS201_4:3528605-3530216        GTATTGTAGG--G-
Rev.of:Cele.WS201_1:11616863-11618783      TTACTGTAGG--G-
Cele.WS201_2:2828968-2830428               TTACTGTAGG--G-
Rev.of:Cele.WS201_2:13856168-13856728      TTACTGTAGG--G-
Cele.WS201_5:896418-898185                 TTACTGTAGG--G-
Rev.of:Cele.WS201_2:13415263-13415547      GTACTATAGG--G-
Cele.WS201_3:1326898-1327395               GTGCTGTAGG--G-
Cele.WS201_1:1746302-1748064               GTACTGTAGG--A-
Rev.of:Cele.WS201_1:9820491-9821248        GTACTGTAGG--A-
Rev.of:Cele.WS201_2:710718-711416          GTACTGTAGG--A-
Rev.of:Cele.WS201_2:2115413-2116408        GTACTGTAGG--A-
Cele.WS201_2:13989414-13989791             GTACTGTAGG--A-
Cele.WS201_2:14835665-14836301             GTACTGTAGG--A-
Rev.of:Cele.WS201_4:1670656-1672010        GTACTGTAGG--A-
Rev.of:Cele.WS201_4:15766743-15767373      GTACTGTAGG--A-
Rev.of:Cele.WS201_5:3053140-3054022        GTACTGTAGG--A-
Rev.of:Cele.WS201_5:3434635-3441036        GTACTGTAGG--A-
Cele.WS201_5:5004189-5005685               GTACTGTAGG--A-
Cele.WS201_5:19695861-19696413             GTACTGTAGG--A-
Rev.of:Cele.WS201_6:2059446-2063805        GTACTGTAGG--A-
Rev.of:Cele.WS201_6:3075754-3077631        GTACTGTAGG--A-
Cele.WS201_6:17309898-17310646             GTACTGTAGG--A-
Rev.of:Cele.WS201_1:2821219-2821797        ATACTGTAGG--A-
Rev.of:Cele.WS201_2:13587895-13588458      ATACTGTAGG--A-
Cele.WS201_3:1309436-1310861               TTACTGTAGG--A-
Cele.WS201_5:3731015-3731505               TTACTGTAGG--A-
Rev.of:Cele.WS201_3:2035710-2035979        GTACTGTAGA--A-
Cele.WS201_1:11624572-11626492             GTACTGTAGG--T-
Rev.of:Cele.WS201_3:259920-260364          GTACTGTAGG--T-
Rev.of:Cele.WS201_1:1637761-1638384        GTACTGTAGG--TA
Rev.of:Cele.WS201_2:3176888-3177646        GTACGGTAGG--A-
Rev.of:Cele.WS201_4:15376334-15376970      GTACGGTAGG--A-
Rev.of:Cele.WS201_2:13427954-13428437      GTACGGTAGG--G-
Cele.WS201_5:17308688-17311507             TTACGGTAGG--A-
Rev.of:Cele.WS201_1:766873-767551          ATACTGTAAG--G-
                                                 **      
Consensus:
                                           GTACTGTAGGg

GTACTGTAGGg
>Cele.WS201_Fam_5_15_65  Nr. of seq. 65 Alignment length(with gaps) = 15 Alignment score = 0.865855 
Cele.WS201_1:281468-282288                 TCGTGGTGAGACCCA
Rev.of:Cele.WS201_2:633063-633493          TCGTGGTGAGACCCA
Cele.WS201_2:694370-699072                 TCGTGGTGAGACCCA
Cele.WS201_2:12649471-12651535             TCGTGGTGAGACCCA
Rev.of:Cele.WS201_3:2502128-2502618        TCGTGGTGAGACCCA
Rev.of:Cele.WS201_3:13448181-13448416      TCGTGGTGAGACCCA
Cele.WS201_3:13750113-13750935             TCGTGGTGAGACCCA
Cele.WS201_3:13753646-13754556             TCGTGGTGAGACCCA
Rev.of:Cele.WS201_4:1154252-1154502        TCGTGGTGAGACCCA
Cele.WS201_4:1440390-1440565               TCGTGGTGAGACCCA
Rev.of:Cele.WS201_4:2244961-2245196        TCGTGGTGAGACCCA
Rev.of:Cele.WS201_4:4921560-4926918        TCGTGGTGAGACCCA
Rev.of:Cele.WS201_4:8469597-8470271        TCGTGGTGAGACCCA
Cele.WS201_4:10262884-10263282             TCGTGGTGAGACCCA
Rev.of:Cele.WS201_4:15060068-15060768      TCGTGGTGAGACCCA
Rev.of:Cele.WS201_4:15375034-15376113      TCGTGGTGAGACCCA
Rev.of:Cele.WS201_4:15766260-15766525      TCGTGGTGAGACCCA
Cele.WS201_4:17140409-17141319             TCGTGGTGAGACCCA
Rev.of:Cele.WS201_5:1403882-1404207        TCGTGGTGAGACCCA
Cele.WS201_5:6071641-6071951               TCGTGGTGAGACCCA
Cele.WS201_5:6091600-6091985               TCGTGGTGAGACCCA
Cele.WS201_5:7915907-7916097               TCGTGGTGAGACCCA
Cele.WS201_5:9601907-9602232               TCGTGGTGAGACCCA
Rev.of:Cele.WS201_5:15321461-15322267      TCGTGGTGAGACCCA
Rev.of:Cele.WS201_6:1376201-1376555        TCGTGGTGAGACCCA
Rev.of:Cele.WS201_6:15635763-15636013      TCGTGGTGAGACCCA
Cele.WS201_1:689718-689908                 TCGTGGTGAGACACA
Cele.WS201_2:1034471-1039303               TCGTGGTGAGATCCA
Cele.WS201_3:3445995-3446744               TCGTGGTGAGACCCG
Cele.WS201_4:4898037-4898612               TCGTGGTGAGACCCG
Rev.of:Cele.WS201_4:9410127-9411402        TCGTGGTGAGACCCG
Rev.of:Cele.WS201_1:3389970-3393340        TCGTGGCGAGACCCA
Cele.WS201_3:8335508-8336013               TCGTGGCGAGACCCA
Rev.of:Cele.WS201_4:1345560-1345735        TCGTGGCGAGACCCA
Rev.of:Cele.WS201_4:13464466-13464686      TCGTGGCGAGACCCA
Cele.WS201_4:13846250-13847010             TCGTGGCGAGACCCA
Rev.of:Cele.WS201_4:13884367-13884797      TCGTGGCGAGACCCA
Cele.WS201_4:15166240-15166430             TCGTGGCGAGACCCA
Cele.WS201_4:15826605-15826930             TCGTGGCGAGACCCA
Cele.WS201_1:7868287-7868552               TCGTGGCGAAACCCA
Cele.WS201_2:4684283-4684836               GCGTGGCGAGACCCA
Cele.WS201_4:14476770-14480212             TCGTGGCGAGACCTA
Rev.of:Cele.WS201_1:4574053-4574618        CCGTGGTGAGACCCA
Cele.WS201_4:13462424-13462777             CCGTGGTGAGACCCA
Cele.WS201_3:3896278-3896738               CCGTGGCGAGACCCA
Cele.WS201_1:11144853-11145058             TCGTAGTGAGACCCA
Rev.of:Cele.WS201_6:169222-169637          TCGTAGTGAGACCCG
Rev.of:Cele.WS201_1:9819841-9820331        TCGTGGTGATACCCT
Rev.of:Cele.WS201_2:4260571-4261271        TCGTGGTGAGACCCT
Cele.WS201_2:9202024-9202439               TCGTGGTGAGACCCT
Rev.of:Cele.WS201_4:9066162-9067553        TCGTGGTGAGACCCT
Cele.WS201_5:1254389-1257036               TCGTGGTGAGACCCT
Rev.of:Cele.WS201_5:2676567-2676787        TCGTGGTGAGACCCT
Rev.of:Cele.WS201_6:16505035-16505360      TCGTGGTGAGACCCT
Rev.of:Cele.WS201_2:451704-452559          TCGTGGCGAGACCCT
Cele.WS201_4:281265-281755                 TCGTGGAGAGACCCT
Cele.WS201_5:5005829-5006739               TCGTGGTGAGACTCT
Rev.of:Cele.WS201_5:8316036-8316559        TCGCGGTGAGACCCT
Rev.of:Cele.WS201_6:15482390-15483930      TCGCGGTGAGACCCT
Cele.WS201_1:5144856-5145690               TCGTGGTGAGACCTT
Rev.of:Cele.WS201_4:17147954-17148414      TCGTGGTGAGACCTT
Cele.WS201_5:16273911-16274386             TCGTGGTGAGACCTT
Rev.of:Cele.WS201_4:16223720-16224126      TCGTGGTGTGACCTT
Cele.WS201_6:14121069-14122189             TCGTGGTGAGAACTT
Cele.WS201_3:690239-690740                 TCGTGATGAGACCAA
                                            **    *  *    
Consensus:
                                           TCGTGGtGAGACCCa

TCGTGGtGAGACCCa
>Cele.WS201_Fam_6_19_51  Nr. of seq. 51 Alignment length(with gaps) = 30 Alignment score = 0.409142 
Cele.WS201_2:13315551-13316378             AAAAT-CGATAAATTTT-------G--A--
Cele.WS201_3:1878967-1879212               AAAAT-CGAT-AATTTT---C-T-G--A--
Rev.of:Cele.WS201_3:2960680-2961624        AAAAT-CGATAAATTTT---C-T-G--A--
Rev.of:Cele.WS201_3:2112580-2113069        AAAAT-CGATAAAATTT---C-T-A--A--
Rev.of:Cele.WS201_5:19111166-19114279      AAAAT-CGATAAATTTT---C-A-A--A--
Rev.of:Cele.WS201_1:354708-356799          AAAAT-CGATA-AATTT---C-A-G--G--
Rev.of:Cele.WS201_4:1443076-1444841        AAAAT-TGATAAAATTT---C-A-G--A--
Cele.WS201_6:183591-185880                 AAAAT-CGATAAAATTC---C-A-G--A--
Cele.WS201_4:1740515-1740925               AAAAT-CAATAAATTCT---C-A-G--A--
Rev.of:Cele.WS201_5:19104413-19107701      AAAAT-CAATAAATTTT---C-A-G--A--
Rev.of:Cele.WS201_5:19901834-19906201      AAAAT-CAATAAATTCC---C-A-G--A--
Cele.WS201_5:18674276-18675805             AAAAT-CAATAAATTTT---T-A-G--A--
Cele.WS201_5:18129798-18131160             AAAAT-CTATAAATTTC---C-A-G--A--
Cele.WS201_5:18629008-18629559             AAAAT-CAATAAATTTC---C-A-G--A--
Rev.of:Cele.WS201_5:19635368-19635976      AAAAT-CAATAAATTTC---C-A-G--A--
Cele.WS201_6:190303-190821                 AAAAT-CAATAAATTTC---C-A-A--A--
Rev.of:Cele.WS201_5:18984424-18985284      AAAAT-CGATAAATTTA---C-A-G--A--
Rev.of:Cele.WS201_5:18993574-18996522      AAAAT-CGATAAATTTG---C-A-G--A--
Cele.WS201_5:19026711-19028433             ATAAT-CGATAAATTCC---C-A-G--A--
Rev.of:Cele.WS201_1:645663-651702          AAAAT-CAATAAAATTT---T---G--A--
Rev.of:Cele.WS201_1:13724817-13725185      AAAAT-CAATAAAATTT---T---C--C--
Cele.WS201_3:2835160-2836503               AAAAT-CAATAAAATTA---C---G--A--
Cele.WS201_3:2835142-2837893               AAAAT-CAATAAAATTA---C---G--A--
Rev.of:Cele.WS201_1:11486079-11488193      AAAAT-CGAT-AATTTC---C-G-G--A--
Rev.of:Cele.WS201_3:1965325-1965940        AAAAT-CTAA-AATTTC---C-G-G--A--
Cele.WS201_2:724047-724320                 AAAAT-CGAT-AATTTG---C-GTG--A--
Rev.of:Cele.WS201_3:2281178-2283052        AAAATCCGAT-AATTTC---C-C-G--A--
Rev.of:Cele.WS201_3:2281178-2283675        AAAATCCGAT-AATTTC---C-C-G--A--
Rev.of:Cele.WS201_3:12410343-12411943      AAAAT-CGAT-AATTAC-A-T---G--A--
Cele.WS201_1:11383707-11384051             AAAAT-CAAT-AATTTC-A-T-C-G--A--
Rev.of:Cele.WS201_1:2908249-2910284        AAAAT-CGAT-AATTTCAA-T-C-A--A--
Cele.WS201_1:11531909-11534041             AAAAT-CGAT-AATTTC-T-C-A-T-----
Cele.WS201_1:1446300-1449217               AAAAT-CGAT-AATTT--T-C-A-T--TG-
Cele.WS201_3:11612593-11615024             AAAAT-CGAT-AATTG--T-C-A-C--A--
Rev.of:Cele.WS201_5:19630036-19630750      AAGAT-CGAT-AATTTT-TCC-A-A-----
Cele.WS201_3:1802006-1807735               AAAAT-CGAT-ATTTTA-T-C-G-G-----
Cele.WS201_3:2961816-2963142               AAAAT-CGAT-AATTTT-T-C-G-GG----
Cele.WS201_3:1833941-1837845               AAAAT-CGAT-ATTTTT-T-C-T-G--A--
Rev.of:Cele.WS201_5:19129837-19130648      AAAAT-CGAT-ATATTT-T-C-A-G--A--
Cele.WS201_3:1890358-1894009               ATAAT-CGAT-ATTTTT-A-C-G-G-----
Cele.WS201_3:1663006-1664566               AAAAT-CAAT-AA-TTT---C---T--AA-
Cele.WS201_4:977829-978542                 AAAAT-CAAT-AA-TTT---C-A-T--AA-
Rev.of:Cele.WS201_3:12951672-12952777      AAAAT-CAAT-AA--TT---C-A-T--AG-
Cele.WS201_1:1815370-1817925               AAAAT-CAAT-AA--AT---C-C-T--AAG
Rev.of:Cele.WS201_3:2010880-2016278        AAAAT-CAAT-A-TTTT-----A-G-CAA-
Cele.WS201_4:999402-1000703                AAAAT-CAAT-A-TTTT---CGA-G--AA-
Rev.of:Cele.WS201_1:11383253-11386354      AAAAT-CAAT-AATTTT---C-T-C--AA-
Rev.of:Cele.WS201_3:1954595-1955841        AAAAT-CAAT-AATTTC---C-T-G--AA-
Rev.of:Cele.WS201_3:1468012-1469483        AAAAT-CAAT-AATTAT---T-T-G--AA-
Rev.of:Cele.WS201_4:2548764-2551005        AAAAT-CAAT-AATTTT---T-T-G--GA-
Cele.WS201_5:19099265-19101937             AAAAT-CAAT-CAATTT---C-C-G--AA-
                                           *  **   *                     
Consensus:
                                           AAAATCgATAAtTTtCngA

AAAATCgATAAtTTtCngA
>Cele.WS201_Fam_7_40_47  Nr. of seq. 47 Alignment length(with gaps) = 42 Alignment score = 0.770906 
Cele.WS201_1:334680-335170                 AATTTTCTCGAAATTTTC--AGAAGGTTCTAGAATATTTCAG
Cele.WS201_1:4573285-4573814               AATTTTCTCG-ATTTTTCT-AGAAAGTTCTGGAACATTCCAG
Rev.of:Cele.WS201_1:6647886-6648336        AATTTTCTCG-ATTTTTCT-AGAAAGTTCTGGAACATTCCAG
Rev.of:Cele.WS201_1:7868931-7869461        AATTTTCTCG-ATTTTTCT-AGAAAGTTCTGGAACATTCCAG
Cele.WS201_2:9631814-9633064               AATTTTCTCG-ATTTTTCT-AGAAAGTTCTGGAACATTCCAG
Cele.WS201_2:9631785-9634291               AATTTTCTCG-ATTTTTCT-AGAAAGTTCTGGAACATTCCAG
Cele.WS201_3:424779-427354                 AATTTTCTCG-ATTTTTCT-AGAAAGTTCTGGAACATTCCAG
Cele.WS201_5:15320755-15321325             AATTTTCTCG-ATTTTTCT-AGAAAGTTCTGGAACATTCCAG
Rev.of:Cele.WS201_1:13231009-13231667      AATTTTCTCG-ATTTTTCT-AGAAAGTTCTGGAACATTTCAG
Cele.WS201_5:7912966-7913616               AATTTCCTCG-ATTTTTCT-AGAAAGTTCTGGAACATTCCAG
Cele.WS201_6:13795041-13796840             AATTTTATCG-ATTTTTCT-AGAAAGTTCTGGAACATTCCAG
Cele.WS201_6:2057842-2058373               AATTTTCTCG-ATATTTCT-AGAAAGTTCTGGAACATTCCAG
Cele.WS201_6:2057863-2059361               AATTTTCTCG-ATATTTCT-AGAAAGTTCTGGAACATTCCAG
Cele.WS201_2:8459965-8460375               AAATTTCTCG-ATTTTTCT-AGAAAGTTCTGGAACATTACAG
Cele.WS201_3:424805-426335                 AAATTTCCCG-ATTTTTCT-AGAAAGTTCTGGAACATTCCAG
Cele.WS201_4:15059104-15059754             AAATTTCCCG-ACTTTTCT-AGAAAGTTCTGGAACATTCCAG
Cele.WS201_3:13446928-13447778             AATTTTCCCG-ATTTTTCT-AGAAAGTTCTAGAACATTCCAG
Rev.of:Cele.WS201_6:142874-143644          AATTTTCCCG-ATTTTTCT-AGAAAGTTCTGGAACATTCCAG
Rev.of:Cele.WS201_5:13440173-13440650      AATTTTCCCG-ATTTTTTT-AGAAAGTTCTGGAACATTCCAG
Cele.WS201_6:16851233-16851683             AATTTTCCCG-AATTTTCT-AGAAAGTTCTGGAATATTCCAG
Rev.of:Cele.WS201_5:7916946-7924997        ACTTTTCCCA-ATTTTTCT-AGAAAGTTCTGGAACATTCCAG
Cele.WS201_6:2002754-2003444               AATTTTCTCG-ATTTTTCT-AGAAAGTCCTGGAACTTTCCTG
Cele.WS201_1:14686477-14687328             AACTTTTTCG-AAATTTCT-AGAAAGTTCTGGAACATTCCAG
Cele.WS201_3:12001354-12001766             AATTTTTTCG-AATTTTCC-AGAAAGTTCTAGAACATTCCAG
Rev.of:Cele.WS201_4:3671198-3671728        AATTTTCTCG-AATTTTCT-AGAAAATTCTGGACCAATCCGG
Rev.of:Cele.WS201_5:13882761-13883131      AATTTTCTCG-AATTTTCT-AGAAAATTCTGGACCATTCCGG
Cele.WS201_1:13613883-13615293             AATTTTCTCG-AATTTTCC-AGAAGGTTCTGGAGCATTCCAG
Rev.of:Cele.WS201_2:4554382-4554912        AATTTTCTCG-AATTTTCC-AGAAGGTTCTGGAACATTCCAG
Rev.of:Cele.WS201_6:9007606-9008096        AATTTTCTCG-AATTTTCC-AGAAGGTTCTGGAACATTCCAG
Rev.of:Cele.WS201_6:16100600-16101050      AATTTTCTCG-AATTTTCC-AGAAGGTTCTGGAACATTCCAG
Rev.of:Cele.WS201_4:13860230-13862356      AATTTTCTCG-GATTTTCT-AGAAGGTTCTGGAACATTCCAG
Rev.of:Cele.WS201_6:16100636-16101720      AATTTTCTCG-GATTTTCC-AGAAGGTTCTGGAACATTCCAG
Rev.of:Cele.WS201_4:16585951-16586499      AATTTTCTCG-AATTTTCC-AAAAGGTTCTAGAACATTCCAG
Cele.WS201_4:8467073-8469330               CATTTTCTCA-AATTTTCC-AGAAGGTTCTGGAACATTCCAG
Rev.of:Cele.WS201_5:16547677-16548805      CATTTTCTCA-AATTTTCC-AGAAGGTTTTGGAACATTCCAG
Rev.of:Cele.WS201_4:2754818-2756578        ATTTTTCTCG-AATTTTCC-AGAAGGTTCTGGAATATGCCAG
Rev.of:Cele.WS201_4:13667990-13668602      AATTTTCTCG-AATTTTTC-AAAAGGTTCTAGAGCTTTCCAG
Rev.of:Cele.WS201_6:443183-444071          AATTTTCTCG-AATTTTTC-AGAAGGTTCTAGAGCTTTCCAG
Rev.of:Cele.WS201_6:330853-331413          AATTTTCTCG-AACTTTCC-AGAAGGTTCTAGAGCTTTCCAG
Cele.WS201_3:13040569-13041386             AATTTTCTCG-AATTTTCCAAAAAGG-TTTAGAACATTCCAG
Rev.of:Cele.WS201_5:17043924-17044414      AATTTTTTCA-AATTTTCC-AAAAGGCTCTAGAACATTCCAG
Cele.WS201_5:4052502-4053355               AATTTTATTG-AACTTCCT-AGAAAGTTCTGGAATATTCCAG
Rev.of:Cele.WS201_2:2329985-2330860        AATTTTCCCG-AATTATCC-AGACAGTTCTAGTACATTCCAG
Rev.of:Cele.WS201_3:3895900-3897659        AATTTTCCAG-AAATTCCC-AGAAGGTTCTGGAACATTCTAG
Rev.of:Cele.WS201_6:17310740-17311734      AATTTTCCAG-AAATTCCC-AGAAGGTTCTGGAACATTCTAG
Cele.WS201_1:1661633-1663063               AACTTTCTCG-AATTTTCT-AAAATGTTCTAGATCATTCTAG
Rev.of:Cele.WS201_1:14033354-14034204      AATTTTACCG-ACTTTTCC-AGAAAGTTCGGGAACACTCCAA
                                              **         *     * *        *          
Consensus:
                                           AATTTTCtCGAaTTTTCtAGAAaGTTCTgGAACATTCCAG

AATTTTCtCGAaTTTTCtAGAAaGTTCTgGAACATTCCAG
>Cele.WS201_Fam_8_25_38  Nr. of seq. 38 Alignment length(with gaps) = 29 Alignment score = 0.698648 
Cele.WS201_1:3763159-3765969               TTTACTCTC---TGGC-TTCACCAAATAT
Rev.of:Cele.WS201_3:1299749-1303117        TTTACTCTC---TGGC-TTCACCAACTAT
Rev.of:Cele.WS201_3:2497025-2501714        TTTACTCTC---TGGC-TTCACCATATAT
Cele.WS201_6:11886453-11888187             TTTACTCTC---TGGC-TTCACCATATAT
Rev.of:Cele.WS201_6:10361426-10369108      TTTACTCTC---TGGC-TTCACCATATTT
Rev.of:Cele.WS201_2:4259946-4260556        TTTACTCTC---TGGC-TTCACCGTATAT
Cele.WS201_4:17492364-17493574             TTTACTCTC---TGGC-TTCACCGTATAT
Cele.WS201_2:9404769-9405326               TTTACTCTC---TGGC-TTCACAGTATAT
Cele.WS201_5:10449397-10450657             TTTACTCTC---TGGC-TTCACAGTATAT
Cele.WS201_4:5299088-5299473               TTTACTCTC---TGTC-TTCACAGTATAT
Rev.of:Cele.WS201_4:9045711-9048648        TTTACTATC---TGGC-TTCACAGTATAT
Cele.WS201_6:2055500-2057276               TTTACTCTC---TGGC-TTCACATTATAT
Rev.of:Cele.WS201_5:4333255-4336640        TTTACTCTC---TGGC-TTCACAGAATAT
Cele.WS201_6:13981176-13981436             TTTAATCTC---TGGC-TTCACAGAATAT
Rev.of:Cele.WS201_5:7993152-7993462        TTTACTCTC---TGGC-TTCACAGTATAA
Rev.of:Cele.WS201_5:14750538-14751873      TTTACTCTC---TGGC-TTCACAGTATTA
Rev.of:Cele.WS201_6:9184928-9188696        TTTACTCTC---TGGC-TTCACAGTATAG
Cele.WS201_6:14908087-14909347             TTTACTCTC---TGGC-TTCACAGTCTAA
Rev.of:Cele.WS201_1:6771969-6773954        TTTACTCTC---TGGC-TTCACATAATAA
Cele.WS201_4:13360467-13361956             TTTACTCTC---TGGC-TTCATCGATTAT
Cele.WS201_1:933480-934911                 TTTACTCTCT-GTGGC-TTCACCAATTAT
Cele.WS201_1:4544869-4547707               TTTACTCTCT-GTGGC-TTCACCGATTAT
Rev.of:Cele.WS201_4:2828545-2830543        TTTACTCTCT-GTGGC-TTCACCGATTAT
Rev.of:Cele.WS201_6:109717-114236          TTTACTCTCT-GTGGC-TTCATCGATTAT
Rev.of:Cele.WS201_2:5142515-5144558        TTTACTCTC---TGAC-TTCCCACTATAT
Cele.WS201_3:3334347-3337082               TTTACTCTC---TGGC-TTCCCACTATAT
Cele.WS201_2:12844812-12846055             TTTACTCTC---TGGC-TTCCCACCATAT
Rev.of:Cele.WS201_1:4548021-4548516        TTTACTCTC-TGTGGC-TTCCCATTATAT
Rev.of:Cele.WS201_2:12843731-12844794      TTTACTCTC-TGTGGC-TTCCCACTATAT
Cele.WS201_2:14337589-14339152             TTTACTCTC-TGTGGC-TTCCCACTATAT
Rev.of:Cele.WS201_3:931237-931681          TTTACTCTC-TGTGGC-TTCCCACTATAT
Cele.WS201_6:5056242-5057257               TTTACTCTC-TGTGGC-TTCCCACTATAT
Rev.of:Cele.WS201_3:7444369-7448138        TTTACTCTC-TGTGGC-TTCCCACCATAT
Cele.WS201_5:14754492-14757525             TTTACTCTC-TGTGGC-TTCCCACCATAT
Rev.of:Cele.WS201_5:14767990-14769723      TTTACTCTC-TGTGGC-TTCCCACCATAT
Cele.WS201_6:1752274-1755174               TTTACTCTC-TGTGGC-TTCCCACCATAT
Cele.WS201_5:1104559-1105028               TTTACTCTC-TGTGGC-TTCCCACTATAA
Rev.of:Cele.WS201_2:5144393-5146759        TTTACTCTG---TGGCTTTCCCAAT-TAT
                                           **** * *    ** * ***      *  
Consensus:
                                           TTTACTCTCTGGCTTCaCantaTAT

TTTACTCTCTGGCTTCaCantaTAT
>Cele.WS201_Fam_9_43_36  Nr. of seq. 36 Alignment length(with gaps) = 51 Alignment score = 0.566459 
Cele.WS201_1:747398-748125                 -TTGC-CGG-TTTG-CCG-ATTTGCCGGAAA-TTTC-AATT-CC-GGCAAT
Rev.of:Cele.WS201_3:12586021-12587656      -TTTC-CGA-TTTG-CCG-ATTTGCCGGAAA-TTTC-AATT-CC-GGCAAT
Rev.of:Cele.WS201_4:2138944-2140061        -TTGC-CGG-TTTG-CCG-ATTTGCCGGAAATTTTC-AATC-CC-GGCATT
Cele.WS201_3:12010409-12012689             -TTTC-CGG-TTTG-CCA-ATTTGCCGGAAATTTTC-AATT-CC-GACCAT
Cele.WS201_3:12946442-12948707             -TTAC-CGG-ATTG-CCA-ATTTGCCGGAAACTTCC-AATT-CC-GGCAAT
Rev.of:Cele.WS201_2:14750091-14750836      -TAAC-CGA-TTTG-CCG-ATTTGCCGGAAATTTTC-AATT-AC-GGCATT
Rev.of:Cele.WS201_1:2263542-2264103        -TTGC-CGA-CTTG-CCC-ATTTGCCGGAAATTTTT-AATT-TC-GGCAAT
Cele.WS201_2:12903456-12905679             -TTGC-CTG-CTTG-CCG-ATTTGCCGGAAATTTTT-AATT-CC-GGCAAT
Cele.WS201_1:687091-688977                 -TTGC-CGG-TTTG-GCG-ATTTGCCCGAAATTTTTCAATT-TC-GGCAAT
Rev.of:Cele.WS201_5:1369878-1370477        -TTGC-CAT-GTTG-CCG-ATTTGCCGCAAATTTTC-AATT-CC-GGCAGT
Cele.WS201_1:11935910-11936594             -TTGC-CAA-TTTG-CCG-ATTTGCCGGAAATTTTC-AATTGT--GGCAAC
Cele.WS201_5:3760271-3760754               -TTGC-CGA-TTTG-CCG-ATTTGCCGGAAATTTTC--ATCATC-GGCAAA
Rev.of:Cele.WS201_2:3111489-3112272        GTTGC-CGG-TTTG-CCG-ATTTACAGGAAATTTTC-AACT-CC-GGCAA-
Cele.WS201_3:11428971-11436667             TTTGC-AGG-TTTG-CCG-ATTTGCAAGAAATTTTA-AATT-CC-GGCAA-
Rev.of:Cele.WS201_3:13001354-13003318      GTTAC-CGG-TTTG-CCG-ATTTGCGTGAAATTTTA-AATT-CC-GGCAA-
Cele.WS201_4:1975875-1976886               ATTGC-CGG-TTTG-CCA-ATTTGCAGGAATTTTTC-AATT-CC-GGCTA-
Rev.of:Cele.WS201_1:1796470-1798248        -TTGC-CGG-TTTG-CCG-ATTTGCCAGAAATTTCC-AATT-TC-GGCAAA
Cele.WS201_2:13336137-13337414             -ATGC-CGG-TTTG-CAG-ATTTGCCAGAAATTTCT-AATT-TG-GCCAAA
Rev.of:Cele.WS201_2:13462878-13464531      -TTGC-CGG-TTTA-CCG-ATTTGCCGGAAATTTCT-ATTT-TC-GGTAAA
Cele.WS201_3:13093985-13095235             -TTGC-CGG-TTTA-CTG-GTTTGCCGGAAATTTTG-ATTT-TC-GGTAAT
Rev.of:Cele.WS201_3:11550903-11554005      -TTGC-CAA-TATA-CCG-GTTTGCCGGAAA-TTTC-AATT-AC-GGCAAT
Cele.WS201_2:12822108-12823246             -TTGC-CGA-T-TATCCG-GTTTGCCGGAAATTTTC-AATT-CC-GGCAAT
Cele.WS201_1:14545017-14545858             -TTAC-CGA-TTTG-CCG-ATCTGTAGGAAATTTTC-AATT-CC-AGCAAA
Cele.WS201_1:12090466-12092571             TTTGC-CGG-TTTG-TCT-ATTTGCCGAAAATTTTC-AATT-CC-AACAA-
Cele.WS201_2:3361867-3363047               TTTGC-CGA-TTTT-CCG-TTTTGCAGGAAAATTTC-ATTT-CC-AACAA-
Cele.WS201_3:10908989-10910358             -GTGC-CGA-TTTG-CCG-ATTAGCTAGAAA-TTTC-AATT-CC-GACAAT
Rev.of:Cele.WS201_3:11155533-11156208      -TTTC-CGG-TTTG-CCG-AGTTGACGGAAACTTTA-ATTT-CC-GACAAT
Rev.of:Cele.WS201_1:1618236-1619410        TTTGC-AGT-TTTA-CCG-ATTTGCCGAAAACAATC-AATT-CC-GGCAA-
Rev.of:Cele.WS201_2:12402683-12403983      -TCAC-CGG-TTTG-CCG-GTTTGCCGGAAATTCGC-ATTT-TC-GGCAAA
Rev.of:Cele.WS201_2:12206466-12207557      -TTTC-CGG-TTTG-CCGAATTTGCCGGAAATTTGC-ATTT-TT-GATAAA
Cele.WS201_5:17885253-17887169             -TTGC-CGG-TTTG-CTGAATTTGCCGGAAATAGTA-ATTT-TT-GGCAAA
Rev.of:Cele.WS201_5:20394765-20395920      -TTGC-TGG-TTTG-CAA-ATTTACCGGAAATTTT--AATT-CCAGGAAAT
Rev.of:Cele.WS201_1:1209323-1212369        -TTGT-CAG-TTTG-TTG-ATTTGCCGAAAATTCTA-ATTT-CT-GGCAAT
Cele.WS201_5:1215168-1218471               -TTGA-TAA-TTTG-TCG-ATTTGCCAAAAATTTTC-AATT-CC-GGCACA
Cele.WS201_5:2649288-2650529               -TTTACCAATTTTG-TCG-ATTTGCCGGAAATTTTC-AGTT-CT-GCCAAT
Cele.WS201_2:2635884-2636647               -TTGT-CGA-CTTA-CCA-ATTTGCCGTAAATGTCA-AATT-CT-GGCAAT
                                                       *               **                     
Consensus:
                                           TTgCCGgTTTGCCGATTTGCCGGAAAtTTTcAaTTcCGgCAAt

TTgCCGgTTTGCCGATTTGCCGGAAAtTTTcAaTTcCGgCAAt
>Cele.WS201_Fam_10_19_36  Nr. of seq. 36 Alignment length(with gaps) = 21 Alignment score = 0.727312 
Cele.WS201_1:2542919-2543993               TGTTACACG--AAAAATAGAT
Rev.of:Cele.WS201_1:14128146-14128466      TGTTACACG--AAAAATAGAT
Cele.WS201_3:3985094-3987657               TGTTACACG--AAAAATAGAT
Cele.WS201_3:6185156-6186044               TGTTACACG--AAAAATAGAT
Rev.of:Cele.WS201_3:7668592-7669134        TGTTACACG--AAAAATAGAT
Cele.WS201_4:10681745-10682135             TGTTACACG--AAAAATAGAT
Cele.WS201_4:16963364-16964856             TGTTACACG--AAAAATAGAT
Rev.of:Cele.WS201_5:6937417-6937618        TGTTACACG--AAAAATAGAT
Cele.WS201_5:13365896-13366438             TGTTACACG--AAAAATAGAT
Rev.of:Cele.WS201_6:3007208-3008018        TGTTACACG--AAAAATAGAT
Rev.of:Cele.WS201_3:7678090-7678366        TGTTCCACG--AAAAATAGAT
Cele.WS201_4:16244071-16245354             TGTTACACG--GAAAATAGAT
Rev.of:Cele.WS201_5:2146549-2146851        TATTACACG--AAAAATAGAT
Rev.of:Cele.WS201_5:17412041-17412354      GGTTACACG--AAAAATAGAT
Cele.WS201_1:13276948-13277317             TGTTACACGA-AAAAATAGAT
Cele.WS201_5:18727654-18728575             TGTTACACGA-AAAAATAGAT
Cele.WS201_6:1945516-1946162               TGTTACACGA-AAAAATAGAT
Cele.WS201_6:1954045-1954313               TGTTACACGA-AAAAATAGAT
Rev.of:Cele.WS201_6:14154339-14154604      TGTTACACGA-AAAAATAGAT
Rev.of:Cele.WS201_4:6468979-6469769        TGTTACACAA-AAAAATAGAT
Cele.WS201_5:18400326-18401761             TGTTACACAA-AAAAATAAAT
Cele.WS201_1:13273297-13273853             TGACAGACG--AAAAATAGAT
Cele.WS201_3:3770465-3770786               TGACAGACG--AAAAATAGAT
Cele.WS201_4:6307129-6307489               TGACAGACG--AAAAATAGAT
Cele.WS201_3:12009048-12009274             TGACAGACGG-AAAAATAGAT
Rev.of:Cele.WS201_2:628994-629826          TGACAGACGA-AAAAATAGAT
Cele.WS201_5:16707177-16709389             TGACAGACGA-AAAAATAGAT
Rev.of:Cele.WS201_2:13984850-13986658      TGACAGACGA-AGAAATAGAT
Cele.WS201_3:13243314-13245131             TGGCATACG--AAAAATAGAT
Rev.of:Cele.WS201_5:658122-658426          TCGCAGACG--AAAAATAGAT
Rev.of:Cele.WS201_5:3098853-3099548        TGACTTACG--AAAAATAGAT
Cele.WS201_3:1251872-1253177               TGGCAGACGA-AAAAATAAAT
Cele.WS201_3:1260232-1261618               TGGCAGACGA-AAAAATAAAT
Cele.WS201_1:3485158-3487588               TGATATACC-AAAAAATAGAT
Rev.of:Cele.WS201_3:11004571-11006261      TGACATACC-AAAAAATAGAT
Cele.WS201_6:15806921-15807371             TGGCATACC-AAAAAATAGAT
                                                 **     ***** **
Consensus:
                                           TGttAcACGAAAAATAGAT

TGttAcACGAAAAATAGAT
>Cele.WS201_Fam_11_14_33  Nr. of seq. 33 Alignment length(with gaps) = 17 Alignment score = 0.699941 
Cele.WS201_1:776545-777314                 ---CACACTACAAACTA
Rev.of:Cele.WS201_1:12829041-12835233      ---CAAACTACAAACTA
Cele.WS201_1:13010648-13013303             ---CAAACTACAAACTA
Rev.of:Cele.WS201_2:1359660-1361823        ---CAAACTACAAACTA
Cele.WS201_2:13529490-13530583             ---CAAACTACAAACTA
Cele.WS201_2:13962606-13964268             ---CAAACTACAAACTA
Cele.WS201_4:1516981-1517453               ---CAAACTACAAACTA
Rev.of:Cele.WS201_5:2616332-2617950        ---CAAACTACAAACTA
Cele.WS201_5:3645401-3646453               ---CAAACTACAAACTA
Cele.WS201_5:18354189-18356078             ---CAAACTACAAACTA
Cele.WS201_5:19550141-19552373             ---CAAACTACAAACTA
Rev.of:Cele.WS201_1:13600700-13601692      ---CATACTACAAACTA
Rev.of:Cele.WS201_1:13597982-13607365      ---CATACTACAAACTA
Cele.WS201_1:10964829-10965346             ---CACACTAGAAACTA
Rev.of:Cele.WS201_1:2539399-2540001        ---CAAACTGCAAACTA
Rev.of:Cele.WS201_2:940718-942962          ---CACACTGCAAACTA
Cele.WS201_5:2683591-2683844               ---CAAACTACAATCTA
Rev.of:Cele.WS201_1:2950515-2951159        ---CAAACTATAAACTA
Cele.WS201_1:13499343-13506559             ---CAAACTATAAACTA
Cele.WS201_1:13564288-13565998             ---CAAACTATAAACTA
Rev.of:Cele.WS201_2:1328086-1330522        ---CAAACTATAAACTA
Cele.WS201_2:12761796-12762528             ---CAAACTATAAACTA
Rev.of:Cele.WS201_2:13303383-13303771      ---CAAACTATAAACTA
Rev.of:Cele.WS201_4:2472061-2473330        ---CAAACTATAAACTA
Cele.WS201_1:11118175-11121136             ---CCAACTATAAACTA
Cele.WS201_2:2629920-2630451               ---CAACCTATAAACTA
Cele.WS201_2:12840375-12840723             ---CAAACTATAAATTA
Cele.WS201_5:2900925-2901275               ---CAAACTCTAAACTA
Cele.WS201_2:1384569-1384817               ---CAAACTAAAAGCTA
Cele.WS201_2:13612519-13612876             ---CAAACTAAAAACTA
Rev.of:Cele.WS201_5:3651528-3657288        ---CAGACGACAAACTA
Rev.of:Cele.WS201_5:2606536-2607088        ---GAAACAACAAACTA
Rev.of:Cele.WS201_2:902801-903323          CTACAAACTACAAACTA
                                                  *   **  **
Consensus:
                                           CAAACTAcAAACTA

CAAACTAcAAACTA
>Cele.WS201_Fam_12_16_29  Nr. of seq. 29 Alignment length(with gaps) = 16 Alignment score = 0.740353 
Cele.WS201_1:11273714-11274844             CTACATGCCTATATGC
Rev.of:Cele.WS201_2:13309943-13310274      CTACATGCCTATATGC
Rev.of:Cele.WS201_4:593528-594617          CTACATGCCTACATGC
Rev.of:Cele.WS201_4:3825809-3826013        CTACATGCCTACATGC
Rev.of:Cele.WS201_5:342975-343209          CTACATGCCTACATGC
Cele.WS201_2:13631040-13631266             CTACATGCCTTCATGC
Rev.of:Cele.WS201_3:3746874-3747044        CTACATGCCTACATGT
Cele.WS201_4:3568009-3568499               CCACATGCCTACATGC
Rev.of:Cele.WS201_2:13304232-13304498      CTACATGCCTACATTC
Rev.of:Cele.WS201_4:2953068-2953420        CTACATGCCTACATTC
Rev.of:Cele.WS201_5:777836-779467          CTACATGCCTACATAC
Rev.of:Cele.WS201_5:4784583-4784785        CTACATGCCTACTTTC
Cele.WS201_4:3193092-3194824               CTACATGGCTAGATGC
Cele.WS201_5:885276-885486                 CTAGATGCCTAGATGC
Cele.WS201_4:3189155-3189349               ATACATGCCTACATAC
Rev.of:Cele.WS201_2:2761987-2762181        CTACGTGCCTACTTGC
Cele.WS201_2:3125602-3125964               CTACGTGCCTACGTGC
Rev.of:Cele.WS201_2:3179718-3180295        CTACGTGCCTACGTGC
Cele.WS201_4:12326747-12327077             CTACGTGCCTACGTGC
Rev.of:Cele.WS201_2:3512514-3512676        CTACGTGCCTACGTAC
Rev.of:Cele.WS201_4:1787799-1788249        CTACGTGCCTACGTAC
Rev.of:Cele.WS201_3:8334697-8334907        CTACGTGCCTACGTTC
Rev.of:Cele.WS201_3:10480877-10481247      CTATGTGCCTACGTGC
Rev.of:Cele.WS201_3:12190331-12190739      CTGCGTGCCTACGTGC
Cele.WS201_4:5060064-5060274               CTACGTGTCTACGTGC
Rev.of:Cele.WS201_2:3271552-3272250        CTACGCGCCCACGTGC
Rev.of:Cele.WS201_2:12044523-12045493      CTACATACCTATATAT
Cele.WS201_5:16699078-16699520             CTACATACCTACATAC
Rev.of:Cele.WS201_3:155332-155958          CTACAGACCTACAGAA
                                                   *       
Consensus:
                                           CTACaTGCCTACaTgC

CTACaTGCCTACaTgC
>Cele.WS201_Fam_13_32_22  Nr. of seq. 22 Alignment length(with gaps) = 36 Alignment score = 0.746352 
Cele.WS201_5:20267992-20268539             CTACAAACTACT-AG-TTTTGGGCGCTGCTAA-G--
Cele.WS201_5:18893031-18896129             CTACAAACTACA-AG-TTTTGGGCGCTGCTTA-GA-
Cele.WS201_5:18991416-18992633             ATACAAACTACA-AG-TTTTGGGCGCTGCTTA-GA-
Cele.WS201_5:19199381-19200931             CTACAAACTACA-AG-TTTTGGGCGCTGCTAA-GA-
Rev.of:Cele.WS201_5:19945559-19950292      CTACAAACTACA-AG-TTTTGGGCGCTGCTAA-GA-
Cele.WS201_5:19950311-19953130             CTACAAACTACA-AG-TTTTGGGCGCTGCTAA-CA-
Cele.WS201_5:20101675-20102949             CTATAAACTACA-AT-TTTTGGGCGCTGCTTA-GA-
Cele.WS201_5:20273007-20275239             CTACAAACTACA-AG-AATTGGGCGCTGCT-A-AA-
Rev.of:Cele.WS201_5:20270574-20271614      CTACAAACTACA-AG-ATTTGGGCGCTGCTAA-AA-
Rev.of:Cele.WS201_5:18886300-18889284      CTACAAACTACA-ATATTTTGGGCGCTGC-AA-GA-
Cele.WS201_6:188398-190114                 CTACAAACTACA-AT-GTTTGGGCGCTGCTAA-GA-
Cele.WS201_5:19933013-19934009             CTACAAACTACA-AGTTTTTTGGCGCTGCTAA--A-
Cele.WS201_5:20240027-20240714             CTACAAACTACA-AGTTTTTGGGCGCTGCTAG--A-
Cele.WS201_5:20085908-20091963             CTACAAACTACA-AGATTTTGGGCGCTGCTAA--A-
Rev.of:Cele.WS201_5:19117937-19120608      CTACAAACTACA-AGATTTTGGGCGCTGCTAA-GA-
Rev.of:Cele.WS201_5:19117937-19124450      CTACAAACTACA-AGATTTTGGGCGCTGCTAA-GA-
Rev.of:Cele.WS201_5:18966883-18968835      CTACAAACTGCA-AGTTTTTGGGCGCTGCTAA-GA-
Rev.of:Cele.WS201_5:18989444-18989945      CTACAAACTACACAA-TTTTGGGCGCTGCTAA--A-
Cele.WS201_5:18996834-19000050             CTACAAACTACA-AG-TTTTGGGCACTGCTAA--AG
Rev.of:Cele.WS201_5:20099169-20099978      CCACAAACTACA-AA-TTTTGGGCGCTGCTAA--AG
Cele.WS201_6:164405-165510                 CTACAAACTACA-AC-TTTTGGGCGCTGCAAA--AG
Cele.WS201_5:18877318-18878853             CTACAAACTACA-CG-TTTTGGGCGTTGCTAACG--
                                             * ***** *       ** ***  ***       
Consensus:
                                           CTACAAACTACAAgTTTTGGGCGCTGCTAAgA

CTACAAACTACAAgTTTTGGGCGCTGCTAAgA
>Cele.WS201_Fam_14_17_18  Nr. of seq. 18 Alignment length(with gaps) = 21 Alignment score = 0.577342 
Cele.WS201_1:5276568-5276830               CGTAGTAAAAGAT-AT--CA-
Cele.WS201_4:6610109-6610310               CGTAGTAAAAGAG-AA--CA-
Rev.of:Cele.WS201_1:6088024-6088297        TGTAGTAAAAGAG-AT-CC--
Rev.of:Cele.WS201_4:12253923-12254134      TGTAGTAAAAGAG-AT-CC--
Cele.WS201_1:12469103-12470403             CGTAGTAAAAGAG-AT-TC--
Cele.WS201_4:12256912-12257247             CGTAGTAAAAGAG-AT-TC--
Cele.WS201_4:14776389-14777265             CGTAGTAAAAGAG-AT-TC--
Cele.WS201_4:453537-453810                 CGTAGTAAAATAG-AT-TC--
Rev.of:Cele.WS201_1:7919158-7919393        CGTAGTAAAAGAA-AT-GT--
Rev.of:Cele.WS201_1:8647135-8647495        CGTAGTAAAAGAGTAA-AC--
Rev.of:Cele.WS201_2:1812740-1812972        CGTAGTAAAAGAGTAA-AC--
Rev.of:Cele.WS201_5:8574721-8576034        CGTAGTAAAAGAGTAA-AC--
Rev.of:Cele.WS201_5:14901808-14902933      CGTAGTAAAAGAGTAA-AC--
Rev.of:Cele.WS201_5:15427983-15428215      CGTAGTAAAAGAGTAA-AC--
Cele.WS201_2:14414933-14415243             CGTAGT-AAAAAT-ACGTC--
Cele.WS201_5:15430932-15431179             CGTAGTAAAAAAA-ACGAC--
Cele.WS201_1:8649423-8649657               CGTAGTAAAAGAT-ACGAAT-
Cele.WS201_4:16753100-16754191             CGTAGTAAAAGAT-TC-ATTT
                                            ***** *** *         
Consensus:
                                           CGTAGTAAAAGAgAnnC

CGTAGTAAAAGAgAnnC
>Cele.WS201_Fam_15_17_17  Nr. of seq. 17 Alignment length(with gaps) = 20 Alignment score = 0.734804 
Cele.WS201_1:1116889-1118300               TTGACTACCT-TA--GATCT
Cele.WS201_6:225607-226030                 TTGACTACCT-TA--GATCT
Cele.WS201_6:235056-235446                 TTGACTACCT-TA--GATCT
Rev.of:Cele.WS201_6:232130-232574          TTGACTACCT-TA--GATCA
Rev.of:Cele.WS201_6:241546-241990          TTGACTACCT-TA--GATCA
Rev.of:Cele.WS201_1:1120761-1124471        TTGACTACCT-TT--GCTCA
Cele.WS201_1:13889233-13889415             TTGACTACCT-TT--GCTCA
Cele.WS201_4:5571083-5571427               TTGACTACCT-TT--GCTCA
Rev.of:Cele.WS201_4:5572031-5572424        TTGACTACCT-TT--GCTCA
Rev.of:Cele.WS201_5:8314129-8315025        TTGACTACCT-TT--GCTCA
Cele.WS201_5:7693759-7694153               TTGACTGCCT-TT--GCTCA
Rev.of:Cele.WS201_2:13606520-13606945      TTGACTACCTTTT--GCTCA
Rev.of:Cele.WS201_2:6985161-6985541        TTGACTACCT-TTCGGCTCA
Rev.of:Cele.WS201_2:11825811-11827413      TTGACTACCT-TTCGGCTCA
Cele.WS201_3:13609914-13610248             TTGACTACCT-TTCGGCTCA
Rev.of:Cele.WS201_3:13612870-13613204      TTGACTACCT-TTCGGCTCA
Rev.of:Cele.WS201_4:6356083-6356420        TTGACTACCT-TTCGGCTCA
                                           ****** *** *   * ** 
Consensus:
                                           TTGACTACCTTtGcTCA

TTGACTACCTTtGcTCA
>Cele.WS201_Fam_16_19_15  Nr. of seq. 15 Alignment length(with gaps) = 19 Alignment score = 0.719298 
Cele.WS201_2:3036425-3037145               GCCAAGGCACTGGAAATGC
Cele.WS201_5:19371671-19372220             GCCAAGGTACTGGAATTGC
Cele.WS201_5:19371673-19374575             GCCAAGGCTCTGGAATTGC
Rev.of:Cele.WS201_5:18174423-18177536      TCCAAGGCACTAGAATTGC
Cele.WS201_5:18388215-18388662             GCCAAGGCACGAGAATTGC
Rev.of:Cele.WS201_5:19821148-19821994      GCCAATGCACTAGAATTGC
Rev.of:Cele.WS201_5:19148330-19148701      GCCAAGGCTCAAGAAATGC
Rev.of:Cele.WS201_5:18389760-18390278      GTCAATGAACTAGAAATGC
Rev.of:Cele.WS201_5:18676294-18676893      GTCAAGGCACTAAAAATGC
Rev.of:Cele.WS201_5:18573626-18575592      GTCAAGGCACTAGATTTGC
Rev.of:Cele.WS201_5:18619089-18619707      GTCAAAGCACTAGAATTGC
Rev.of:Cele.WS201_5:19380055-19380502      GTCAAGGCGCTAGAATTGC
Cele.WS201_5:18677226-18677806             GCCAATACACTAGAAGTGC
Rev.of:Cele.WS201_5:19020135-19026494      GCCAATGCACGAGAAATAC
Cele.WS201_5:18329428-18330796             ACCAAGGCACAGGAAAGGC
                                             ***    *   *    *
Consensus:
                                           GcCAAgGCaCtaGAAtTGC

GcCAAgGCaCtaGAAtTGC
>Cele.WS201_Fam_17_20_14  Nr. of seq. 14 Alignment length(with gaps) = 26 Alignment score = 0.551212 
Cele.WS201_2:13317558-13321882             -TTTGA-A-TTTTTAAGC--CAAAA-
Cele.WS201_2:13327824-13330253             -TTTGA-A-TTTTTCCGC--CAAAA-
Rev.of:Cele.WS201_3:1535992-1536441        -TTTGA-A-ATTTTTAGT--GAAAA-
Cele.WS201_5:19935688-19935933             -TTTGA-A-TTTTTAAGT--GAAAA-
Cele.WS201_5:19942020-19943983             -TTTGA-A-TTTTTGAGT--GAAAA-
Rev.of:Cele.WS201_5:20494687-20495077      -TTTGA-A-TTTTTCAGT--GAAAA-
Rev.of:Cele.WS201_6:170954-171460          -TTTGA-A-TTTTTCATT--GAAAA-
Cele.WS201_5:20404738-20405416             -TTTGA-A-TTTTTCAGT--CAAAA-
Cele.WS201_5:20404852-20406601             -TTTGA-A-CTTTTCAGT--CAAAA-
Rev.of:Cele.WS201_2:14984063-14985128      -TTTGA-A-TTTATTAGT--CGAAA-
Cele.WS201_1:1385756-1386151               -TTCGA-ATTTTTTCAGTC-CAAAA-
Cele.WS201_2:2897147-2899749               AT-TGAGA-TTTTT-AGT-CCAAAA-
Rev.of:Cele.WS201_3:1560625-1561246        ATGTGA-T-TTTTT-AGG-CCAAAA-
Cele.WS201_3:1934616-1936117               -TTGGA-A-ATTTT-ACC-CCAAAAA
                                            *  **    ** *        *** 
Consensus:
                                           TTTGAAtTTTTnAGtcAAAA

TTTGAAtTTTTnAGtcAAAA
>Cele.WS201_Fam_18_11_14  Nr. of seq. 14 Alignment length(with gaps) = 11 Alignment score = 0.896104 
Cele.WS201_1:1991840-1992460               GCACATTTTTA
Cele.WS201_1:12093557-12094297             GCACATTTTTT
Cele.WS201_2:4442519-4442747               GCACATTTTTT
Rev.of:Cele.WS201_3:1671449-1671580        GCACATTTTTT
Rev.of:Cele.WS201_3:1985821-1986088        GCACATTTTTT
Cele.WS201_3:11861619-11862754             GCACATTTTTT
Cele.WS201_3:11952346-11953148             GCACATTTTTT
Cele.WS201_3:12172351-12173248             GCACATTTTTT
Cele.WS201_5:2886581-2886798               GCACATTTTTT
Cele.WS201_3:1809968-1810418               GTACATTTTTT
Rev.of:Cele.WS201_3:11031722-11031941      GCATATTTTTT
Cele.WS201_1:12129295-12129768             GCACATTTCTT
Cele.WS201_4:13575668-13576018             GCACATTTTCT
Cele.WS201_3:1245514-1246875               GCACAATTTTT
                                           * * * **   
Consensus:
                                           GCACATTTTTT

GCACATTTTTT
>Cele.WS201_Fam_19_59_13  Nr. of seq. 13 Alignment length(with gaps) = 59 Alignment score = 0.784442 
Cele.WS201_1:3990052-3990711               AAAACCAGTGCACATTTGAAATTCCCAATTCTCCACAGTTTTCAGTTTAAAAAAATTTG
Rev.of:Cele.WS201_2:891132-892028          AAAACCAGTGCACATTTAAAAATCCATATTTTCCATAATTCTCAGTTTAAAAAAATTTG
Rev.of:Cele.WS201_5:3056062-3056662        AAAACCAGTGCACATTTGAAATTCCATATTTTCCATAATTCTCAGTTTAAAAAATTTTG
Cele.WS201_3:13074654-13086639             AAAATCAATGCACATTTGAAATTCCATATTCTCCATAATTCTCAGTTTAAAAAAATTTG
Rev.of:Cele.WS201_3:8958785-8960346        AAAACCAGTGCACATTTGAAATTCCATATTCTCCATAAATCTAAGTTTAAAAAGTTTTG
Rev.of:Cele.WS201_5:6219641-6220595        AAAACCAGTGCACATTTGAAATTCCCTATTCTCCATTATTCTCAGTTTAAAAATTTTTG
Rev.of:Cele.WS201_5:17384209-17394484      AAAACCAGTGCACATTTGAATTTCCATATTCACCATAATTCTCGGTTTTAAAAATTTTG
Rev.of:Cele.WS201_3:1017321-1020576        AAAACCAGTGCACATTTAAATTTATATTTTTTCCATAATTCTCAGTTTAAAAAGTTTTG
Rev.of:Cele.WS201_3:10224538-10225911      AAAACCAGTGCACATTTAAATTTCCATTTTTTCCATAATTCTTAGTTAAAAAAATTTTG
Cele.WS201_2:9807896-9825239               AAAACCTGTGCACAATTGAAACTCCATTATTTCCATGATTCTCAGTTTAAAAAAATTTG
Rev.of:Cele.WS201_2:4639832-4644929        AAAACCAGTGAAGTTTTAATTGTCCATATTGTCCATAAATCTCGGTTTAAAAAATTTTG
Cele.WS201_4:12169268-12171221             AAAACCAGTGAAGTCTTGATAATCCATATTTTCCATAATTCTCAGTTTTAAAAATTTTG
Rev.of:Cele.WS201_5:6942141-6943909        AAAACCAGTGAAGTCTTGAATTTCCATATTCCCCATAATTCTCGGTTTTAAGTTTTTTG
                                           **** *  ** *   ** *   *      *  ***    * *  ***  **    ****
Consensus:
                                           AAAACCAGTGcAcatTTgAAatTCCATaTTnTCCATAATTCTCaGTTTaAAAAatTTTG

AAAACCAGTGcAcatTTgAAatTCCATaTTnTCCATAATTCTCaGTTTaAAAAatTTTG
>Cele.WS201_Fam_20_37_13  Nr. of seq. 13 Alignment length(with gaps) = 42 Alignment score = 0.710317 
Cele.WS201_2:12648953-12649374             ATTTTGGCGGGAA--TTC--AAATTTTAATTTTTTT-AAAAT
Cele.WS201_3:10941972-10944609             ATTTTGGCGGGAA--TTC--AAATTTTAATTTTTTT-AAAAT
Cele.WS201_3:13748846-13750033             ATTTTGGCGGGAA--TTC--AAATTTTAATTTTTTA-AAAAT
Cele.WS201_4:15842406-15843489             ATTTTGGCGGGAA--TTC--AAATTTTAATTTTTCT-AAAAC
Cele.WS201_3:3023854-3024701               ATTTTGGCGGGAT--TTC--AAATTTGAATTTTTTG-AAAAT
Cele.WS201_1:280525-281403                 ATTTTGGCGGGAAT-TTA--AAATTTTAATTTTTTG-AAAAT
Cele.WS201_3:13752719-13753581             ATTTTGGCGGGAAT-TTA--AAATTTTAATTTTTTT-AAAAT
Cele.WS201_4:280698-281187                 ATTTTGGCGGGAA--TTC--AAAATTTAATTTTTTG-AACAT
Cele.WS201_1:1317491-1319285               ATTTTGGCGGGAA--TTC--AAACTTTAATTTTTTTGAAAAC
Cele.WS201_6:14119394-14121008             ATTTTGGCCAGCA--TTC--AAATTTTAATTTTTTG-AAAAT
Cele.WS201_3:1829687-1832664               TTTTTGGCGCGAA-ATTC-AAAAATTCAAATTTTCG-AATAT
Cele.WS201_3:2111736-2117329               TTTTTGGCGGGAA-ATTC-AAAAATTCAAATTTTCA-AATAT
Rev.of:Cele.WS201_3:1873363-1875233        TTTTTGGCGGGAA-ATTCAAAAAATTCAAATTTTTG-AAATT
                                            *******  *    **   *** ** ** ****   **   
Consensus:
                                           aTTTTGGCGGGAATTCAAAtTTtAAtTTTTtnAAaAT

aTTTTGGCGGGAATTCAAAtTTtAAtTTTTtnAAaAT
>Cele.WS201_Fam_21_26_13  Nr. of seq. 13 Alignment length(with gaps) = 27 Alignment score = 0.730294 
Cele.WS201_1:3171656-3172420               CAGAGTCACTAAATTT-GGTGAACGGC
Cele.WS201_4:15409385-15409707             CAGAGTCACTAAATTT-GGTGAACGGC
Cele.WS201_5:10446604-10446978             CAGAGTCACTATAATT-GGTGAACGGC
Cele.WS201_5:5283286-5285828               CAGAGTCACTAATTTT-GGTGAACGGT
Cele.WS201_6:1636146-1638574               CAGAGTCACTATTTTT-GGTGAACGGT
Cele.WS201_6:15807382-15811084             CAGAGTCACTATTTTT-GGTGAAGGGC
Cele.WS201_6:2379249-2380689               CAGAGTCACTAATTTT-AGTGAACTGC
Cele.WS201_1:3664202-3666110               TAGAGTCA-TATTTTTAGGTGAATGGT
Rev.of:Cele.WS201_6:1642564-1643484        TAGAGTCA-TATTTTTAGGTGAATGGT
Rev.of:Cele.WS201_6:11785668-11787446      TAGAGTCA-TATTTTTAGGTGAATGGT
Cele.WS201_1:13404318-13408462             TAGAGTCA-TAATTTTAGGTGAATGGT
Rev.of:Cele.WS201_2:10335957-10336331      TAGAGTCA-TATTTTAAGGTGAATGGT
Cele.WS201_3:5353134-5358333               TAGAGTCA-TTATGTTAGGTGAATGGT
                                            ******* *    *   *****  * 
Consensus:
                                           cAGAGTCAcTAttTTTGGTGAAnGGt

cAGAGTCAcTAttTTTGGTGAAnGGt
>Cele.WS201_Fam_22_22_13  Nr. of seq. 13 Alignment length(with gaps) = 25 Alignment score = 0.504359 
Cele.WS201_1:10924097-10925613             GTAAATCTACA--TG-AA-C-CCCC
Rev.of:Cele.WS201_4:1848439-1848945        GTAAATCGACA-CTG-AA-C-CCCC
Cele.WS201_4:1949737-1952327               GTAAATCTACA--AGAAA-C-CCCC
Cele.WS201_4:878519-879442                 GTAAATCTACA-CTAAAA-C-CACC
Cele.WS201_2:14830422-14831990             GTAAATCTACA--AT-AA-C-CTTC
Rev.of:Cele.WS201_3:2925204-2927173        GTAAATATACA--AT-AA-C-TCTC
Cele.WS201_2:13737305-13737694             GTAGATCGACA--AG-AA-CTCCTC
Rev.of:Cele.WS201_3:12835651-12836861      GTAAATCTACA-TAGA-A-T-TTC-
Cele.WS201_3:999360-999629                 GTAAATCTACA-TAGAGAGT-TTC-
Rev.of:Cele.WS201_2:898795-901439          GTAGATCTACACTAGATA-C-TCC-
Rev.of:Cele.WS201_2:12882806-12883545      GTAAATCTACA-CAAAAA-C-TCT-
Rev.of:Cele.WS201_2:2513091-2514012        GTAAATCTACA-CAGAAA-A-TCTC
Rev.of:Cele.WS201_4:2531342-2532023        GTAAATCTTCA-CAGCAA-C-TGC-
                                           *** **   **      *       
Consensus:
                                           GTAAATCTACAnagaaActccc

GTAAATCTACAnagaaActccc
>Cele.WS201_Fam_23_12_13  Nr. of seq. 13 Alignment length(with gaps) = 15 Alignment score = 0.591738 
Cele.WS201_6:2263541-2263760               CC--ATACCT-ATA-
Cele.WS201_4:13222165-13222319             CC--ATACCT-ATAC
Cele.WS201_1:13461610-13461806             CCT-ATACCT-ATA-
Cele.WS201_1:13689374-13689546             CCT-ATACCT-ATA-
Cele.WS201_2:12353454-12353632             CCT-ATACCT-ATA-
Rev.of:Cele.WS201_1:13689809-13689957      CCT-ATGCCT-ATA-
Rev.of:Cele.WS201_2:3490322-3491006        CCT-ATGCCT-TTA-
Rev.of:Cele.WS201_1:765670-766004          CCT-AAACCT-AGA-
Rev.of:Cele.WS201_1:991242-993006          CCT-AGACCT-AGA-
Cele.WS201_2:878156-878364                 CCT-AGACCT-AGA-
Cele.WS201_2:3048243-3048477               CCTTATACCTTATA-
Cele.WS201_3:1334399-1335297               CCTTATACCTTATA-
Rev.of:Cele.WS201_3:1335733-1336064        CCTAATACCTATTA-
                                           **  *  ***   * 
Consensus:
                                           CCTAtACCTAtA

CCTAtACCTAtA
>Cele.WS201_Fam_24_19_12  Nr. of seq. 12 Alignment length(with gaps) = 23 Alignment score = 0.775582 
Cele.WS201_2:4308301-4309142               -TTTATTTATTTAATTAATA---
Cele.WS201_2:9719108-9719711               -TTTATTTATTTAATTAATA---
Rev.of:Cele.WS201_4:2124022-2124906        -TTTATTTATTTAATTAATA---
Cele.WS201_6:2004045-2004604               -TTTATTTATTTAATTAATA---
Cele.WS201_6:2008253-2010825               -TTTATTTATTTAATTAATA---
Cele.WS201_6:12276204-12276767             -TTTATTTATTTAATTAATA---
Rev.of:Cele.WS201_6:9189061-9189640        -TTTATTTATTTAATTATTA---
Rev.of:Cele.WS201_2:9719725-9720077        -TTTATTTATTTAAATAATA---
Cele.WS201_6:5227453-5227738               -TTTATTTATTTGAATAATA---
Rev.of:Cele.WS201_1:12782330-12783169      ATTCATTTATTTAATTAATATTT
Cele.WS201_4:13461609-13462224             ATTTATTTATTTAATTAATATTT
Cele.WS201_4:13461609-13463683             ATTTATTTATTTAATTAATATTT
                                            ** ******** * ** **   
Consensus:
                                           TTTATTTATTTAATTAATA

TTTATTTATTTAATTAATA
>Cele.WS201_Fam_25_18_11  Nr. of seq. 11 Alignment length(with gaps) = 21 Alignment score = 0.711400 
Cele.WS201_5:18881909-18883788             TTAGCAGCGACCAAAA---A-
Cele.WS201_5:19111330-19111895             ATAGCAGCGACCAAAA---A-
Rev.of:Cele.WS201_5:18958730-18959352      TTAACAGCGCCCAAAA---A-
Rev.of:Cele.WS201_5:18970097-18970429      TTAGCAGCGCCAAAAA---AA
Rev.of:Cele.WS201_5:18979781-18980460      TTAGCAGCGCCCAAAA---AA
Rev.of:Cele.WS201_5:18979631-18983588      TTAGCAGCGCCCAAAA---AA
Rev.of:Cele.WS201_5:19193845-19195182      TTAGCAGCGCCCAAAA---AA
Rev.of:Cele.WS201_6:4668805-4670190        TTAGCAATGACCAAAA---A-
Rev.of:Cele.WS201_5:19191104-19191414      TTAGCAGCGCCCAAAATTGAA
Cele.WS201_5:20247751-20250531             TTAGCAGCGCCCAAAATTGAA
Cele.WS201_5:20262945-20266023             TTAGCAGCGCCCAAAATTGAA
                                            ** **  * * ****   * 
Consensus:
                                           TTAGCAGCGcCCAAAAAa

TTAGCAGCGcCCAAAAAa
>Cele.WS201_Fam_26_31_10  Nr. of seq. 10 Alignment length(with gaps) = 32 Alignment score = 0.784259 
Cele.WS201_3:78609-79858                   TAAATAATTAGCAGACAA-ACGTTGGGTCTGC
Rev.of:Cele.WS201_3:340718-342127          TAAATATTTAGCAGACCA-ACCTTGGGTCTGC
Cele.WS201_3:344112-347618                 TAAATATTTAGCATACCA-ACTTTGGGTCTGC
Rev.of:Cele.WS201_3:187615-193478          TAAATAATTAGCAGACCATAC-TTGGGTCTGC
Rev.of:Cele.WS201_3:334125-334662          TAATTATTTAGCAGACCA-AAGTTGGGTATGC
Cele.WS201_3:470468-475794                 TAAATATTTAGCAGACCA-AAGTTGGGTATGC
Rev.of:Cele.WS201_3:584891-585242          TAAATAATTAGCAGACCG-AAGTTGGGTATGC
Rev.of:Cele.WS201_3:498247-499062          TGAATAATTAGCAGACCA-AATTTGGGTATGC
Cele.WS201_3:337085-337653                 TAAATATTTAGCAGACCA-AAAATAGGTATGC
Cele.WS201_3:490785-493493                 TAAATACTTAGCAGACCA-AAGATAGGTATGC
                                           * * ** ****** **   *   * *** ***
Consensus:
                                           TAAATAtTTAGCAGACCAAagtTgGGTaTGC

TAAATAtTTAGCAGACCAAagtTgGGTaTGC
>Cele.WS201_Fam_27_26_9  Nr. of seq. 9 Alignment length(with gaps) = 26 Alignment score = 0.861823 
Cele.WS201_2:5097180-5097892               TTAGACCATTAGATGAATTCCCAAAG
Cele.WS201_3:7594626-7597205               TTAGACCATTAGATGAATTTCCAAAG
Rev.of:Cele.WS201_4:4416106-4421998        TTAGACCATTAGATGAATTTCCAAAG
Cele.WS201_4:13115350-13115984             TTAGACCATTAGATGAATTTCCAAAG
Cele.WS201_5:5073265-5076754               TTAGACCATTAGATGAATTTCCAAAG
Rev.of:Cele.WS201_6:15687789-15688659      TTAGACCACTAGATGAATTTCCAGAG
Cele.WS201_6:11787451-11789484             TTAGACCATTAGATGAATTTATAAAG
Cele.WS201_6:11787470-11790938             TTAGACCATTAAATGAATTTATAAAG
Rev.of:Cele.WS201_6:5913295-5915827        TTAGAACGGTAGATGAATTTTCAAAT
                                           ***** *  ** *******   * * 
Consensus:
                                           TTAGACCAtTAGATGAATTTccAAAG

TTAGACCAtTAGATGAATTTccAAAG
>Cele.WS201_Fam_28_12_9  Nr. of seq. 9 Alignment length(with gaps) = 19 Alignment score = 0.412281 
Cele.WS201_4:1611414-1612417               -CTA---CCTACC-TA-T-
Rev.of:Cele.WS201_4:3176403-3176902        -CTA---CCTACC-TA-T-
Rev.of:Cele.WS201_5:2432047-2433990        -CTA---CGTACC-TA-C-
Rev.of:Cele.WS201_5:2540326-2542269        -CTA---CGTACC-TA-C-
Cele.WS201_2:5268296-5269151               -CTAG--CTTACC-TA-C-
Cele.WS201_2:2820511-2821082               -GTA---CCTGCC-TA-TG
Cele.WS201_2:2963545-2964184               -CTA-TGCCTACC-TG-T-
Rev.of:Cele.WS201_2:7883040-7884157        T-TA---CCTACCTTG-T-
Cele.WS201_2:2966313-2968113               TGTA---CCTACC-TGCT-
                                             **   * * ** *    
Consensus:
                                           cTACcTACCTat

cTACcTACCTat
>Cele.WS201_Fam_29_10_9  Nr. of seq. 9 Alignment length(with gaps) = 11 Alignment score = 0.717593 
Cele.WS201_2:4207576-4207846               GCGTTAGCAG-
Cele.WS201_5:842650-842960                 GCGTCAGCGG-
Cele.WS201_5:1850026-1850356               GCGTCAGCGG-
Rev.of:Cele.WS201_2:13790718-13790992      GCGGTAGCGG-
Rev.of:Cele.WS201_3:13032105-13032756      GCGGTAGCGG-
Rev.of:Cele.WS201_5:2777565-2778662        GCGGTAGCGG-
Rev.of:Cele.WS201_3:11701700-11702153      GTGGTAGCGG-
Rev.of:Cele.WS201_5:1021045-1021803        GCGGTAACGG-
Cele.WS201_2:14019472-14019922             GCGGTAGCGGG
                                           * *  * * * 
Consensus:
                                           GCGgtAGCGG

GCGgtAGCGG
>Cele.WS201_Fam_30_10_9  Nr. of seq. 9 Alignment length(with gaps) = 10 Alignment score = 0.888889 
Cele.WS201_1:7781340-7782998               CGATCCATCC
Rev.of:Cele.WS201_2:1448884-1449758        CGATCCATCC
Rev.of:Cele.WS201_2:7446110-7446623        CGATCCATCC
Cele.WS201_4:11616294-11618406             CGATCCATCC
Rev.of:Cele.WS201_5:6040344-6040750        CGATCCATCC
Rev.of:Cele.WS201_6:11440620-11440787      CGATCCATCC
Rev.of:Cele.WS201_6:16884426-16885802      CGATCCATTC
Cele.WS201_2:1459554-1460428               CAATCCATCC
Cele.WS201_2:7450817-7451330               CACTCCATCC
                                           *  ***** *
Consensus:
                                           CgATCCATCC

CgATCCATCC
>Cele.WS201_Fam_31_46_8  Nr. of seq. 8 Alignment length(with gaps) = 47 Alignment score = 0.692249 
Cele.WS201_4:14779231-14780400             ATCCTTTGGAGCTGAAGATTCAGT-T-CATAAGG-GGGATCCTTGTG
Rev.of:Cele.WS201_1:5975026-5975840        ATCCTTCGGAGCTGAAGGATCAGA--ACATCAGAAGGTACCCATGTG
Rev.of:Cele.WS201_2:11527787-11528378      ATCCTTCGGAGCTGAAGGATCAGA--ACATCAGAAGGTACCCATGTG
Cele.WS201_4:8257974-8258608               ATCCTTCTTATCTGAAGGATCAGA--ACATCAGGAGGTACCCTTACG
Cele.WS201_5:11108469-11108971             ATCCTTCTTATCTGAAGGATCAGA--CCATCAGGAGGTACCCTTACG
Cele.WS201_2:13598618-13599798             ATCCTTCGGAGCTGAATGATCAGATT--ACCAGGAGGTACCCTTCTT
Rev.of:Cele.WS201_4:3366655-3367994        ATCCTTTGGAGCTGAAGGATCAGATC--ACCAGGAGGTACCCTTCTG
Rev.of:Cele.WS201_4:10943421-10946071      ATTCTTCGGAGCTTAAGGATCAGATC--ACCAGGAGGTACCCTTCTG
                                           ** ***   * ** **   ****     *  **  ** * ** *   
Consensus:
                                           ATCCTTcggAgCTGAAGGATCAGAnncAtCAGgAGGTACCCtTntG

ATCCTTcggAgCTGAAGGATCAGAnncAtCAGgAGGTACCCtTntG
>Cele.WS201_Fam_32_12_8  Nr. of seq. 8 Alignment length(with gaps) = 16 Alignment score = 0.598586 
Cele.WS201_5:18774110-18774554             ATA-CATACA-AC---
Rev.of:Cele.WS201_1:14430480-14430606      ATA-CATAT--AC-AA
Rev.of:Cele.WS201_2:2000886-2001208        ATA-CATAT--AC-AT
Cele.WS201_3:12538412-12538560             ATA-CATAT--AC-AT
Cele.WS201_5:19038852-19038976             ATA-CATAT--AC-AT
Cele.WS201_5:19966272-19966420             ATA-CATAT--AC-AT
Rev.of:Cele.WS201_5:19047885-19048224      ATAACATATA-AC-AT
Cele.WS201_1:2889676-2890591               ATATCATATATACTAT
                                           *** ****   **   
Consensus:
                                           ATACATATACAt

ATACATATACAt
>Cele.WS201_Fam_33_12_8  Nr. of seq. 8 Alignment length(with gaps) = 15 Alignment score = 0.520635 
Cele.WS201_2:13310718-13311668             GA-A-AAA--AAAAC
Cele.WS201_3:12678821-12680073             GA-A-AAA--AAAAT
Rev.of:Cele.WS201_1:4548526-4549392        TA-A-AAATAAAAA-
Cele.WS201_2:11120541-11122694             TA-A-AAATAAAAA-
Cele.WS201_3:3334081-3334301               TA-A-AAATAAAAA-
Rev.of:Cele.WS201_5:6944011-6944522        TT-A-AAATTAAAA-
Cele.WS201_6:2010902-2011310               -A-ATAAATAAATA-
Cele.WS201_2:14190283-14190947             TACA-AAATGAATA-
                                              * ***  ** * 
Consensus:
                                           tAAAAAtaAAaA

tAAAAAtaAAaA
>Cele.WS201_Fam_34_163_7  Nr. of seq. 7 Alignment length(with gaps) = 168 Alignment score = 0.701909 
Cele.WS201_5:14584093-14591026             ACTTTTGAATTTTTG-AAAATAG-CAGCTTTTGGT-TAAATTCTG---AATTTTTAAAAATTAACTTCCGTACAAGCTATCATACTTTGTTTGGCATTTTCTGGTATATTTGGTCGTGCTGAACAATTTTTTGAAATAAAACAGAATCGCTTCATATGATTTTCCCAT
Cele.WS201_2:776994-778959                 ACTTTTTACTTTTTG-AAAATTT-CAGCTTTTGAT-TAAATTCTGC--GTTTTTTAAAAATAAACTTCCGTACAAGCTAGCATACATTGTTTGATATTTTCTGGTACAATCGAACAAGCTGAACAATTTTATGAAATAAAAAAGATTCGCTCCATATGATTTTCTCGT
Rev.of:Cele.WS201_5:1704637-1706590        ACTTTTGAATTTTTG-AATAAAA-CAGCTTTTGCT-TAAATTTTGA--AATTTTTTAAAATAAACTTCCGTACAAGCTAGAGTACGTTGTTTGGTATTTTCTGGGAAATTTGATTATAGTGAACAGTTTTATAAAATAAAAAAGAATGACTCCATATCATTTTACCGT
Rev.of:Cele.WS201_4:2572290-2575957        ACTTTTGAATTTTTGAAAAAAAA-CCGCTTTAGATGCATTTTCTG---AATTTTTTAAAATAATCTTTCGTACAAGATAGCATACTTTGTTTGGTATTTTCTGGTATATTTGACTATGCTAAACAGTGTTATAAAAGAAAAAAGAAGCACTTTTTATGATTTTCCGGT
Rev.of:Cele.WS201_1:10851619-10855378      ACTTTTGAATTTTT--TAAAAAATCAGCTTTT-AT--ATATTTTTATCAAGTTTTTAAAAAATACTTCCGTACAAACTATTATAATTTGATAGGCATATTCTTGTATTTTTGACTATGCTGAACAGTTTTTTGAGATAAAAAAGAATGATTCCATATGATTTTCCCAT
Cele.WS201_5:16330572-16333208             ACTTTTGAATTTTTG-AAAAAAATCAGCTTTT-AT--ATATTTTCATCAATTTTTAAAAAAATACTTCCGTACAAGCTATTATACTTTGATTGGCATATTTTGGTGTTTTTGACTATGCTGAACATTTTTATGAAATAAAAAAGAATGACTCCATATGATTTTCTAGG
Rev.of:Cele.WS201_3:11639888-11647410      ACTTTTGAATTTTTG-AAAATAA-CAGCTTTT-AT--ATATTTTAATCAATTTTTTCAAAAATACTTCCGTACAAGCTAGCATAATTTGTTTGGTATTTTCTGGTATTTTAGGCCATGCTGAACAGTTTTATGAAATTAAAAAAAATGACTTCATATGATTTTCCAGT
                                           ****** * *****   * *    * *****   *  *  ** *       ****  ***    *** *******  **   **  *** * *  ** ** * *     * *       * **** * ** * * *  *** * *     *   *** *****     
Consensus:
                                           ACTTTTGAATTTTTGAAAAaAaCAGCTTTTgaTnAtATTtTgaAATTTTTtAAAAtAaACTTCCGTACAAGCTAgcATActTTGtTTGGtATtTTCTGGTAtaTTtGactATGCTGAACAgTTTTaTgAAATAAAAAAGAATgaCTcCATATGATTTTCccgT

ACTTTTGAATTTTTGAAAAaAaCAGCTTTTgaTnAtATTtTgaAATTTTTtAAAAtAaACTTCCGTACAAGCTAgcATActTTGtTTGGtATtTTCTGGTAtaTTtGactATGCTGAACAgTTTTaTgAAATAAAAAAGAATgaCTcCATATGATTTTCccgT
>Cele.WS201_Fam_35_63_7  Nr. of seq. 7 Alignment length(with gaps) = 68 Alignment score = 0.663632 
Cele.WS201_2:1303236-1305769               GGTCTGCTAAATCGAACATTGTAGTTTGTAGTCTAGCAGA-CCAATTT---TTTTCA-AAATCACTTG
Rev.of:Cele.WS201_2:1309858-1314298        GGTCTGCTAATTCGAAACTTGTAGTTTGTAGTCTAGCAGA-CCACGTT---TCTTCA-AAATCACTTT
Cele.WS201_2:1404050-1405538               GGTCTGCTAAATCGAAACTTTTAGTTTGTAGTCTAGCAGA-CCATATT---TCTTCA-AAACCCCATA
Cele.WS201_2:1430034-1436243               GGTCTGCTAAATCAAAAGTTGTAGTTTGTAGTCTAGCAGA-CCAATTT---TCTTCA-AAACCCCGTG
Rev.of:Cele.WS201_2:1422388-1423571        GGTCTGCTAAATATCATTTTGTAGTTTGTAGTCTAGCAGACCCAAATT---T-ATCAGAAACT-GTTG
Rev.of:Cele.WS201_2:1411576-1412292        GGTATGCTAAATATTATCTTGTAGTTTGTAGTCTAGCAGACCCAAATT---T-ATCCGAAACTGGTTG
Cele.WS201_2:586308-587086                 GGTCTGCCAAATCAAATTTTGTAGTTTGTAGTCTAGCAGACCCATATTGAAT-ACCAGCAA---GTTG
                                           *** *** ** *   *  ** ******************* ***  **   *   *   **     * 
Consensus:
                                           GGTCTGCTAAATcnaAnnTTGTAGTTTGTAGTCTAGCAGACCAaaTTTntTCAAAAccnctTg

GGTCTGCTAAATcnaAnnTTGTAGTTTGTAGTCTAGCAGACCAaaTTTntTCAAAAccnctTg
>Cele.WS201_Fam_36_35_7  Nr. of seq. 7 Alignment length(with gaps) = 36 Alignment score = 0.649471 
Cele.WS201_1:11514186-11514737             -TCACAAAACCGGCAATTGCCGGAATTGCCG-ATAT
Rev.of:Cele.WS201_1:3442605-3443980        -TCACGATACCGGCAGTTGCCGAAATTGCCGAAAAT
Rev.of:Cele.WS201_1:1563452-1565134        TTCTGAAAACCGGCAATTGTCGAATTTGCCGGAAA-
Cele.WS201_4:12602975-12603831             TTTTGAAAACCAGCAATTTTCGGAATTGCCGGAAT-
Rev.of:Cele.WS201_1:6377918-6378944        TTTCCGAAACCGGCAATTTTCGATATTGCCGAAAA-
Cele.WS201_4:12412308-12412804             TTTCCAAAACCGGCAAGTGTCAAAATTGCCGGAAA-
Cele.WS201_2:13314854-13315548             CTTTGAAAATCGGCAATTACCGAAATTGCAGGAAA-
                                            *    * * * ***  *  *    **** * *   
Consensus:
                                           tTtncaAAACCGGCAATTgtCGaAATTGCCGgAAA

tTtncaAAACCGGCAATTgtCGaAATTGCCGgAAA
>Cele.WS201_Fam_37_35_7  Nr. of seq. 7 Alignment length(with gaps) = 35 Alignment score = 0.691156 
Cele.WS201_2:14078416-14079582             TTGCCGGAATTTTTGATTTTATGCAAATAGCCAA-
Cele.WS201_2:13422812-13423837             TTGCCAGAGTTTTTGATTTTCGGCAATTTGCCAAT
Rev.of:Cele.WS201_2:14269415-14273462      TTGCCGGATGCTTTCATTTTCGGCAATTTGCCCAT
Cele.WS201_1:3027472-3029024               TTGCCGGAATTTTCCATTTTCGTCAAATTGTTGGT
Rev.of:Cele.WS201_3:12618420-12619066      TTGCCGGAAATTTTTATTTTCGACAAATTGTCGGT
Rev.of:Cele.WS201_5:17880176-17882230      TTGCCGGAAATTTTCATTTTCGGCAAATTTTTGAT
Cele.WS201_3:12734274-12734942             TTGCCGGAACTTTTAATTTTCGCCGAATTGTCAAT
                                           ***** **   **  *****   * * *       
Consensus:
                                           TTGCCGGAanTTTTnATTTTCGgCAAaTTGtcnaT

TTGCCGGAanTTTTnATTTTCGgCAAaTTGtcnaT
>Cele.WS201_Fam_38_31_7  Nr. of seq. 7 Alignment length(with gaps) = 31 Alignment score = 0.918075 
Cele.WS201_4:12321072-12325604             TTCTGAAAGAGCTTAAAATTTACTACAAAGT
Rev.of:Cele.WS201_5:6092163-6094461        TTCTGAAAGAGCTTAAAATTTACTACAAAGT
Rev.of:Cele.WS201_6:9438091-9439663        TTCTGAAAGAGCTTAAAATTTACTACAAAGT
Cele.WS201_6:11975793-11979677             TTCTGAAAGAGCTTAAAATTTACTACAAAGT
Cele.WS201_5:6070166-6088573               TTCTGAATGAGCTTAAAATTTACTACAAAGT
Cele.WS201_5:6070166-6091293               TTCTGAATGAGCTTAAAATTTACTACAAAGT
Cele.WS201_5:9428478-9435123               TTCTGAAAAAGCTTGGAATTTGCAACAAAGT
                                           *******  *****  ***** * *******
Consensus:
                                           TTCTGAAaGAGCTTAAAATTTACTACAAAGT

TTCTGAAaGAGCTTAAAATTTACTACAAAGT
>Cele.WS201_Fam_39_26_7  Nr. of seq. 7 Alignment length(with gaps) = 26 Alignment score = 0.733211 
Cele.WS201_4:11610510-11615496             CATTACGGCAGATTCTA-TAAATTTG
Rev.of:Cele.WS201_6:11440977-11442687      CATTACGGCAGATTCTA-TAAATTGG
Rev.of:Cele.WS201_4:14209251-14209586      CATTATGGCAGATTCTA-TAAATTGG
Rev.of:Cele.WS201_1:4540372-4544831        CATTGCGGCGGATTTTAGAAAAATGG
Rev.of:Cele.WS201_6:1644414-1644684        CATTGCGGCGGATTTTAGAAAAATGG
Cele.WS201_6:11442703-11443726             CATTGCGGCGGATTTTTGAAAAATGG
Cele.WS201_4:12730472-12732662             CATTGCGGCGGATTTTCGAAAAATGA
                                           ****  *** **** *   *** *  
Consensus:
                                           CATTgCGGCgGATTtTagaAAAaTGG

CATTgCGGCgGATTtTagaAAAaTGG
>Cele.WS201_Fam_40_12_7  Nr. of seq. 7 Alignment length(with gaps) = 17 Alignment score = 0.539683 
Cele.WS201_1:5563064-5563230               --GAAATT--TT-TTCT
Cele.WS201_1:12479077-12479299             --GAAATT--TT-TTCC
Rev.of:Cele.WS201_1:12479354-12479988      --GAAATT--TT-TTCC
Rev.of:Cele.WS201_2:13582943-13583719      --GAAATT--TT-TTTG
Cele.WS201_1:13149264-13151975             --GAAATT--TTGTTTT
Rev.of:Cele.WS201_5:19059790-19063067      CTAAAATT--TT-TTTT
Rev.of:Cele.WS201_4:2005234-2005590        TTGAAATTAATT-TTTT
                                              *****  ** **  
Consensus:
                                           GAAATTTTTTtt

GAAATTTTTTtt
>Cele.WS201_Fam_41_42_6  Nr. of seq. 6 Alignment length(with gaps) = 42 Alignment score = 0.682540 
Cele.WS201_1:961894-962576                 CCGGAAATTTCGAAAACCGGCAATTGCCGAAATTGCCCTTTG
Rev.of:Cele.WS201_2:13126312-13128985      CGGGGAATCTTGAAAACCGGCAATTGCCGAAATTGCCAATTG
Rev.of:Cele.WS201_1:13998285-13999752      CCGGAAAATTCCAGAACCGGTAATTGCCAAAATTGCCGATTG
Rev.of:Cele.WS201_5:20315860-20316624      AAGAAAATGTTCAAAACCGGCAATTGCCAAAATTTCCGATTG
Rev.of:Cele.WS201_1:1693716-1694471        CCAAAAATTTCCAAAACCGGCAATAACCAAAATTGCCAACTG
Rev.of:Cele.WS201_2:14191001-14192976      CCAAAAATTCACAAAAACGGTATTTGCCAAAATTGCCGGTTT
                                                **     * ** *** * *  ** ***** **   * 
Consensus:
                                           CcgaAAATtTccAAAACCGGcAATTGCCaAAATTGCCgaTTG

CcgaAAATtTccAAAACCGGcAATTGCCaAAATTGCCgaTTG
>Cele.WS201_Fam_42_27_6  Nr. of seq. 6 Alignment length(with gaps) = 27 Alignment score = 0.665021 
Cele.WS201_1:1574665-1575158               AAATTGCAGGAATTG-AAATTTTCGAC
Rev.of:Cele.WS201_4:3325344-3326661        AAATCGGCAGAATTG-AAATTTCCGGC
Cele.WS201_1:14762053-14762480             AAATCGCCGGAATTGAAAATATCCGGC
Cele.WS201_2:13668295-13671532             AAATCGGCAATTTTGAAAATTTCCGGC
Cele.WS201_2:15214286-15215366             AATTTGGGAAAATTGAAAATTTCCGGC
Rev.of:Cele.WS201_1:2624785-2625168        AAATTACCAAAATTAAACATTTCCGGC
                                           ** *        **  * ** * ** *
Consensus:
                                           AAATcGccaaAATTGaAAATTTCCGGC

AAATcGccaaAATTGaAAATTTCCGGC
>Cele.WS201_Fam_43_20_6  Nr. of seq. 6 Alignment length(with gaps) = 20 Alignment score = 0.888889 
Cele.WS201_1:3427448-3429138               GGCAGACCTAGCCTACTCTA
Rev.of:Cele.WS201_3:5284978-5285578        GGCAGACCTAGCCTACCCTA
Cele.WS201_6:1508519-1508949               GGCAGACCTAGCCTACCCTA
Rev.of:Cele.WS201_4:2398277-2398740        GGCAGACTTAGCCTACCCTA
Rev.of:Cele.WS201_6:14877507-14878047      GGCAAACCTAGCCTACCCTA
Cele.WS201_3:2470716-2471524               GGCAGACCCAGCCTACCCCA
                                           **** **  ******* * *
Consensus:
                                           GGCAGACCTAGCCTACCCTA

GGCAGACCTAGCCTACCCTA
>Cele.WS201_Fam_44_184_5  Nr. of seq. 5 Alignment length(with gaps) = 189 Alignment score = 0.846208 
Cele.WS201_1:338563-341149                 GAATACAGAACACCAATTATGCCCGAG-AAAAAG-ATCCTACTCAGAATATAAACATAGTCAAATTTATCGGATGTATAAAGATTCCCGAAGACACTTTCCAATTACCCAAATTGTTCATATTCTA--AATCAAATTCT-CTTACTAGAACGCTCTTGGCCAATGTACGCAGCCGAACGTATCATAAGT
Rev.of:Cele.WS201_2:14322264-14331717      GAATACAGAACACCAATTATGTCCGAG-AAAAAGAATCCAATTCAGAATACTAACATACTCGAATTTGTCGGATGTATAAAGATTCCCGAAGACACTTTCCAATTACCCAAATTGTTCATATTCTA--AATGAAATTCT-CTTACTAGAACACTCTTGGCCAACGTACGCAGCCGAACGTATCATAAGT
Cele.WS201_5:1201997-1204414               GAATACAGAACACCAGTTATGTCCGAGCAAAAAG-ATCCGATTCAGAATATAAACATACACGAATTTGTCTGATGTATAAAGATTCCCGAAGACACTTTCCAATTACCCAAATTGTTCATATTCTA--AATGAGATTCT-CTTACTAGAACACTCTTGGCCAATGTACGCAGCCGAACGTATCATAAGT
Cele.WS201_3:11593322-11602149             GAATACAGAACACCAATTATGTCCGAG-AAAAAG-ATCCTACTCAGAATATGAACATATTCAAAAATATCGGAGGTATATAGATTCCCGAAGAGCCTTTCCAATTAACCAAACGGTTCAAATTCTAGCAA--ACA-TCTCCTTACTTGAACACTCTTGGCCAATGTACGCAGCCGAACGTATCATAAGT
Rev.of:Cele.WS201_4:17138350-17140071      GAATACAGAACACCAATTATGTCCGAG-AAAAAG-ATCCAACTCAGAATATGAACATAATCGAATTTGACGGATGTATAAAGATTCCCGAAGACACTTTCCAATTACCCAAATTGTTCATATTCTAGCAA--ACA-TCTTCTTACTTGAACACTCTTGGCCAATGTACGCTGCCGAACGTATCATAAGA
                                           *************** ***** ***** ****** **** * ********  ******  * **  *  * ** ***** *************  *********** *****  ***** ******  **  * * *** ****** **** *********** ****** ***************** 
Consensus:
                                           GAATACAGAACACCAaTTATGtCCGAGAAAAAGATCCnAcTCAGAATAtnAACATAntCgAAttTgtCgGAtGTATAaAGATTCCCGAAGAcaCTTTCCAATTAcCCAAAttGTTCAtATTCTAAAtnAnAtTCTCTTACTaGAACaCTCTTGGCCAAtGTACGCaGCCGAACGTATCATAAGt

GAATACAGAACACCAaTTATGtCCGAGAAAAAGATCCnAcTCAGAATAtnAACATAntCgAAttTgtCgGAtGTATAaAGATTCCCGAAGAcaCTTTCCAATTAcCCAAAttGTTCAtATTCTAAAtnAnAtTCTCTTACTaGAACaCTCTTGGCCAAtGTACGCaGCCGAACGTATCATAAGt
>Cele.WS201_Fam_45_95_5  Nr. of seq. 5 Alignment length(with gaps) = 95 Alignment score = 0.884912 
Cele.WS201_4:13734144-13740363             AGGGCCGCAGGCCCGAACACTCTTGGAAACT--GGGCTGGCTTTAATCCTATTCCAAGCAGATTGTTATTCACTCAAGCCTATCAACCAAGTTTG
Rev.of:Cele.WS201_2:2711805-2713538        AGGGCCGCAGGCCCGAACACTCTTGGAAACTGTGGGCCAACTTTAATCCTATTCCAAGCAGATTGTTATTCGCTCAAGCCTACAAACCAGGTTTG
Cele.WS201_3:3385057-3386868               AGGGCCGCAGGCCCGAATACTCATGGAAACTGTGGGCCAGCTTTAATCCTATTCCAAGCAGATTGTTATTCGCTCAAGCCTACAAACCAGGTTTG
Rev.of:Cele.WS201_2:10022658-10024019      AGGGCCGCAGGCCCGAACACTCTTTGAAACTGTGGGCCAGCTTTAATCCTATTCCAAGTATATTGTTATTCGCTCAAGCCTACCAACCAGGTTTG
Rev.of:Cele.WS201_2:13384331-13386321      AGGGCCGCAGGCCTGAATACTCATGAAAAATAAGGGCCAGCTTTAATCCTATTCCAAGCAGATTGTTATTCGCTCAAGCCTACCAACCAGGTTTG
                                           ************* *** **** *  *** *  ****   ****************** * ********** **********  ***** *****
Consensus:
                                           AGGGCCGCAGGCCcGAAcACTCtTggAAAcTgtGGGCcagCTTTAATCCTATTCCAAGcAgATTGTTATTCgCTCAAGCCTAccAACCAgGTTTG

AGGGCCGCAGGCCcGAAcACTCtTggAAAcTgtGGGCcagCTTTAATCCTATTCCAAGcAgATTGTTATTCgCTCAAGCCTAccAACCAgGTTTG
>Cele.WS201_Fam_46_22_5  Nr. of seq. 5 Alignment length(with gaps) = 24 Alignment score = 0.694444 
Cele.WS201_1:944446-945068                 ATTACTGTAGGGGTACTGTAAA--
Cele.WS201_2:13939786-13941629             AGTACTGTAGGGGTACTGTATT--
Cele.WS201_5:16536005-16536817             AGTACTGTATGGGTACTGTAGT--
Rev.of:Cele.WS201_5:1025023-1025517        AGTACTGTAGTGGTACTGTAGG--
Cele.WS201_2:12655117-12655585             CTTACTGTAGTAGTACTGTAGGTG
                                             *******   ********    
Consensus:
                                           agTACTGTAgggGTACTGTAgn

agTACTGTAgggGTACTGTAgn
>Cele.WS201_Fam_47_19_5  Nr. of seq. 5 Alignment length(with gaps) = 22 Alignment score = 0.578788 
Cele.WS201_1:767759-770316                 -TTTCTCGGCCATC-GATAT--
Cele.WS201_2:13312147-13312431             -TTTCTCGGCCATC-AATTTT-
Cele.WS201_1:1278238-1279270               -TTTCTAGGCCATCTGATA-A-
Rev.of:Cele.WS201_1:764033-765032          -TTTCTAGGCCATCAGAAATA-
Cele.WS201_1:1106322-1108707               ATTTCTAGGCTATC-GATG-AG
                                            ***** *** ***  *     
Consensus:
                                           TTTCTaGGCcATCgAtata

TTTCTaGGCcATCgAtata
>Cele.WS201_Fam_48_20_5  Nr. of seq. 5 Alignment length(with gaps) = 21 Alignment score = 0.638095 
Cele.WS201_2:3246628-3247181               GTAAATCTACACTTGCTTCC-
Rev.of:Cele.WS201_5:18617056-18618073      GTAAATCTACACCAGCTTCC-
Cele.WS201_5:18584174-18585531             GTAAATTTACATTGGCCTCC-
Rev.of:Cele.WS201_4:3177691-3178618        GTAAATTTACATATGATGCC-
Rev.of:Cele.WS201_4:2156340-2157212        GTAAATCCACATTTTCATCCC
                                           ******  ***       ** 
Consensus:
                                           GTAAATctACAtttgcttCC

GTAAATctACAtttgcttCC
>Cele.WS201_Fam_49_94_4  Nr. of seq. 4 Alignment length(with gaps) = 94 Alignment score = 0.933806 
Cele.WS201_1:4281488-4294548               TCAAAATCTTCTGTTCTCTAAATATTGGGTGCTTTTCGATGCTCTTTGTAGACAAATCAATGGGAAAATTGTCAATTTCTGAAGGCAGTAATTC
Rev.of:Cele.WS201_6:6826320-6830090        TCAAAATCTTCTGTTCTCTAAATATTGGGTGCTTTTCGATGCCCTATGTAGACAAATCAATGGGAAAATTGTCAATTTCTGAAGGCAGTAATTC
Rev.of:Cele.WS201_3:7405325-7443140        TCAAAATCTTCTGTTCTCTAAATATTGGGTGCTTTTCGATGCCCTTTGTAGACAAATCAATGGGAAAATCATCAATTTCTGGAGGCAGTAATTC
Rev.of:Cele.WS201_3:7448201-7452172        TCAAAATCTTCTCTTCTCTAAATATTGGGTACTTTTCGATGCCCTATGTAGACAAATCAATGGGAAAATCATCAATTTCTGGAGGCAGTATTTC
                                           ************ ***************** *********** ** ***********************  ********** ******** ***
Consensus:
                                           TCAAAATCTTCTgTTCTCTAAATATTGGGTgCTTTTCGATGCcCTaTGTAGACAAATCAATGGGAAAATcaTCAATTTCTGaAGGCAGTAaTTC

TCAAAATCTTCTgTTCTCTAAATATTGGGTgCTTTTCGATGCcCTaTGTAGACAAATCAATGGGAAAATcaTCAATTTCTGaAGGCAGTAaTTC
>Cele.WS201_Fam_50_40_4  Nr. of seq. 4 Alignment length(with gaps) = 41 Alignment score = 0.796748 
Cele.WS201_1:4167812-4168334               TA-TTTTTAATTTGGCCTACT-TAAAAAGTAGGTCATGACC
Cele.WS201_1:13154172-13155087             TA-ATTTTAATATGACCTACT-TAAAAAGTAGGTCATGACC
Cele.WS201_3:10316691-10317771             TAGTTTTTCATGTGACCTACT-TCAAAAGTAGGTCATGACC
Rev.of:Cele.WS201_2:11137424-11138351      TAATTTTTAACGTGACCTACTAAAAAAAGTAGGTCATGACC
                                           **  **** *  ** ******   *****************
Consensus:
                                           TAntTTTTaAtgTGaCCTACTtaAAAAGTAGGTCATGACC

TAntTTTTaAtgTGaCCTACTtaAAAAGTAGGTCATGACC
>Cele.WS201_Fam_51_27_4  Nr. of seq. 4 Alignment length(with gaps) = 27 Alignment score = 0.720165 
Cele.WS201_4:11070916-11072360             AGACTACCTAGACTACCTAGACTACCA
Rev.of:Cele.WS201_5:12509958-12510411      AGACTACCTAGACTACCTAGACTACCT
Rev.of:Cele.WS201_6:1412320-1412627        ATCCTACCTATCCTACCTATCCTACCT
Rev.of:Cele.WS201_6:14088216-14088397      AGCCTGCCTATCCTACCTAGCCTTCAT
                                           *  ** ****  *******  ** *  
Consensus:
                                           AgaCTaCCTAgaCTACCTAgaCTaCct

AgaCTaCCTAgaCTACCTAgaCTaCct
>Cele.WS201_Fam_52_25_4  Nr. of seq. 4 Alignment length(with gaps) = 25 Alignment score = 0.920000 
Cele.WS201_1:10130591-10133101             TATTTACTCTAATTTTCTGCCAATT
Rev.of:Cele.WS201_4:6357788-6361075        TATTTACTCTAATGTTCTGCCAATT
Cele.WS201_6:4025987-4030535               TATTTACTCCAATGTTCTGCCAATT
Rev.of:Cele.WS201_6:4030548-4031433        TATTTACTCTAATGTTCTGCCAATA
                                           ********* *** ********** 
Consensus:
                                           TATTTACTCtAATgTTCTGCCAATt

TATTTACTCtAATgTTCTGCCAATt
>Cele.WS201_Fam_53_20_4  Nr. of seq. 4 Alignment length(with gaps) = 24 Alignment score = 0.479167 
Cele.WS201_3:11252583-11253957             ---CCT--AAAAAA-ATTGATGA-
Cele.WS201_2:12022203-12023276             ---CCTAGAAAAAATATTGATGA-
Rev.of:Cele.WS201_1:2364707-2365251        TGTCCT--AGAAAA-ATTAATAA-
Cele.WS201_2:12084512-12085352             TGGCCT--AGAAAA-ATATATATG
                                              ***  * **** **  **   
Consensus:
                                           tgnCCTAaAAAAATtgATaa

tgnCCTAaAAAAATtgATaa
>Cele.WS201_Fam_54_22_4  Nr. of seq. 4 Alignment length(with gaps) = 24 Alignment score = 0.539352 
Cele.WS201_1:1755611-1758767               CCACC--AA--AAAGATTTCTAGG
Cele.WS201_1:1760847-1762250               CCACC--AA-GAAAG-TTTCTAGG
Cele.WS201_1:850767-851641                 CCACCTTATAGAAA--TT-CTAGG
Cele.WS201_1:923170-925188                 CCACGATCT-GAAA--TTTCTAGG
                                           ****       ***  ** *****
Consensus:
                                           CCACcntaagAAAgTTtCTAGG

CCACcntaagAAAgTTtCTAGG
>Cele.WS201_Fam_55_24_4  Nr. of seq. 4 Alignment length(with gaps) = 24 Alignment score = 0.694444 
Cele.WS201_1:14095538-14096118             AGCCTAAGCCTAACCTTTTGCGTA
Cele.WS201_3:11194087-11194337             AGCCTAAGCCTAATCCGTCGCCTA
Rev.of:Cele.WS201_2:13841478-13841775      AACCTAAGCCTAAGCCTGATCCTA
Rev.of:Cele.WS201_5:1266605-1266906        TACCTAAGCCTAAGCCTGAGCCTA
                                             *********** *     * **
Consensus:
                                           aaCCTAAGCCTAAgCctgagCcTA

aaCCTAAGCCTAAgCctgagCcTA
>Cele.WS201_Fam_56_22_4  Nr. of seq. 4 Alignment length(with gaps) = 22 Alignment score = 0.560606 
Cele.WS201_5:18679671-18683869             AAATTTCAAAATTTC--A-AA-
Cele.WS201_1:11916397-11916974             AAATTGCAAAATTTT--AGAA-
Rev.of:Cele.WS201_2:13496057-13496511      AAATCGCAAAATTTCGAA-AAA
Rev.of:Cele.WS201_1:11363099-11366734      AAGTCGATAAATTTCTAATAAA
                                           ** *    ******   * ** 
Consensus:
                                           AAaTcgcaAAATTTcnaAnAAa

AAaTcgcaAAATTTcnaAnAAa
>Cele.WS201_Fam_57_20_4  Nr. of seq. 4 Alignment length(with gaps) = 20 Alignment score = 0.697222 
Cele.WS201_4:229906-231142                 CTCAACC-AAACT-CTTAGC
Cele.WS201_4:3206389-3209591               CTCACTC-AAAATCCTCAGC
Cele.WS201_4:193752-196625                 CTCAACCAAAAATCCTTAGC
Cele.WS201_4:215697-216367                 CTCAATCAAAAATTCTCAGC
                                           ****  * *** * ** ***
Consensus:
                                           CTCAacCaAAAaTcCTcAGC

CTCAacCaAAAaTcCTcAGC
>Cele.WS201_Fam_58_18_4  Nr. of seq. 4 Alignment length(with gaps) = 18 Alignment score = 0.629630 
Cele.WS201_3:1169730-1169932               CTAAGCCTAAGCCGAAGC
Cele.WS201_6:1836324-1837114               CGAAGCCTATGCCGAAGC
Cele.WS201_5:1242496-1242858               CTAAGCCTCAGCCTATGT
Rev.of:Cele.WS201_4:1217259-1217865        CTAGGTATAAGCCTAAGA
                                           * * *  *  *** * * 
Consensus:
                                           CtAaGccTaaGCCgAaGc

CtAaGccTaaGCCgAaGc
>Cele.WS201_Fam_59_16_4  Nr. of seq. 4 Alignment length(with gaps) = 16 Alignment score = 0.729167 
Cele.WS201_2:875492-875684                 T-AGGATCT-ACGATC
Rev.of:Cele.WS201_2:1605130-1605371        T-AGGATCT-AGGATC
Cele.WS201_1:14002197-14002383             TAAGGATCTAAGTATC
Rev.of:Cele.WS201_1:14005063-14005521      TAAGGATCTAAGGATC
                                           * ******* *  ***
Consensus:
                                           TaAGGATCTaAggATC

TaAGGATCTaAggATC
>Cele.WS201_Fam_60_16_4  Nr. of seq. 4 Alignment length(with gaps) = 16 Alignment score = 0.805556 
Cele.WS201_1:7780052-7780732               AATTTTTCAGCAGCAA
Rev.of:Cele.WS201_5:13640244-13646653      AATTTTTCAGCAGCAA
Rev.of:Cele.WS201_2:7449273-7450100        AAGTTTTCCGCAGCGA
Rev.of:Cele.WS201_5:13640213-13648168      AATTTTTCCGCGGCGA
                                           ** ***** ** ** *
Consensus:
                                           AAtTTTTCaGCaGCaA

AAtTTTTCaGCaGCaA
>Cele.WS201_Fam_61_14_4  Nr. of seq. 4 Alignment length(with gaps) = 14 Alignment score = 0.730159 
Cele.WS201_2:6185237-6186437               ACGCTATACGCTAT
Rev.of:Cele.WS201_6:16886390-16886859      ACGCTATACGCTAT
Rev.of:Cele.WS201_4:14209699-14210103      ACGCTATGCGCTGT
Cele.WS201_4:14208007-14209216             GCGCTGTTAGCTAT
                                            **** *  *** *
Consensus:
                                           aCGCTaTacGCTaT

aCGCTaTacGCTaT
>Cele.WS201_Fam_62_12_4  Nr. of seq. 4 Alignment length(with gaps) = 12 Alignment score = 0.814815 
Cele.WS201_1:2254187-2255846               CACGCAACGCTG
Cele.WS201_5:17587172-17587321             CACGCAACGCGG
Rev.of:Cele.WS201_1:11253581-11254335      CATGCAACGCGA
Rev.of:Cele.WS201_4:4166737-4167309        CACGCAACGCGA
                                           ** *******  
Consensus:
                                           CAcGCAACGCga

CAcGCAACGCga
>Cele.WS201_Fam_63_11_4  Nr. of seq. 4 Alignment length(with gaps) = 11 Alignment score = 0.898990 
Cele.WS201_3:7452199-7453282               TGGAGCGGTTT
Cele.WS201_6:1643527-1644402               TGGAGCGGTTT
Cele.WS201_6:8181905-8182228               TGGAGCGGTCT
Cele.WS201_6:10369134-10370255             TGGAGCGGTAT
                                           ********* *
Consensus:
                                           TGGAGCGGTtT

TGGAGCGGTtT
>Cele.WS201_Fam_64_10_4  Nr. of seq. 4 Alignment length(with gaps) = 10 Alignment score = 0.866667 
Cele.WS201_3:1362848-1369996               ATACCAGAAA
Cele.WS201_5:18567626-18570604             ATTCCAGAAA
Rev.of:Cele.WS201_5:19539893-19540456      ATTCCAGAAA
Rev.of:Cele.WS201_5:18714791-18715772      ATTTCAGAAA
                                           **  ******
Consensus:
                                           ATtcCAGAAA

ATtcCAGAAA
>Cele.WS201_Fam_65_174_3  Nr. of seq. 3 Alignment length(with gaps) = 183 Alignment score = 0.826958 
Cele.WS201_4:6682649-6704575               TTAATCAGAAATATATTGAACTTTTGAAACATGTCTCAACTTTTATTTTTTTTAGAACACGATGTCTCGTTTTTCAAGCTATGAATAACTTTCAAGTTTTTTGAAATAAGTGGAACTATTTTTT-------AA-TGAGTG-T-GT-ATATGTACTGACGCATAGCATTCATATACATATAGAT
Cele.WS201_4:6708756-6731734               TTAATCAGAAATATATTGAACTTTTGAAACATGTCTCAACTTTTATTTTTTTTAGATTACGATGGCTCGTTTTTCAAGCTATGAATAACTTTCAAGTTTTTTGAAATAACAGGAACTATTTTTTAA-----AACTG-GTG-T-GT-ATATGTACAAACGCATGGCATTCATATACATATAGAT
Rev.of:Cele.WS201_4:6668156-6676442        TTAATCAGAAATATATTGAACTTTTGAAACATGTCCCAATTTATGTTTTTTTTAGATTACGATGGCCCGTTTTTCAAGCTATGAATAACTTTCAACTTTTTTGAAATAACTGGAACTATTTTTTAATGAGTAA-TGAGAGTTAATGATATGCACAAACGCATGGCATTCATATACATATAGAT
                                           *********************************** *** ** * ***********  ****** * **************************** *************  *************       ** ** * * *  * ***** **  ****** ********************
Consensus:
                                           TTAATCAGAAATATATTGAACTTTTGAAACATGTCtCAAcTTtTaTTTTTTTTAGAttACGATGgCtCGTTTTTCAAGCTATGAATAACTTTCAAgTTTTTTGAAATAActGGAACTATTTTTTaaAATGaGtGTgTATATGtACaaACGCATgGCATTCATATACATATAGAT

TTAATCAGAAATATATTGAACTTTTGAAACATGTCtCAAcTTtTaTTTTTTTTAGAttACGATGgCtCGTTTTTCAAGCTATGAATAACTTTCAAgTTTTTTGAAATAActGGAACTATTTTTTaaAATGaGtGTgTATATGtACaaACGCATgGCATTCATATACATATAGAT
>Cele.WS201_Fam_66_168_3  Nr. of seq. 3 Alignment length(with gaps) = 172 Alignment score = 0.746770 
Cele.WS201_3:2077622-2082510               TTTATTTTTGTTTTTCTGTGCCTACATA-TACCTGTTGAAATTGGAATTCAAGACAAAAACCCCTGTAGCGCGTCTGAAAATGGATATCTAGGTACAAAAACTTACCAATAATATTT-TAAAACAATCTAGAATCCAAATCTATCAAAACATT-TCCGGA-ATTCCATAATG
Rev.of:Cele.WS201_4:15225055-15227348      TTTATTTTTGTTTTTTTGTGCCTGTATA-TATCTGTTGAAATTGGAATTCAAGACAAAAACCCCTCTAGCGCATCTGAAAATTGATATCTAGGTCCAGAAACTTACCAAAAATATTTGTTAAA-AATCTAGAATCCAAATCTAT-AAAA-ATTCTCCCAACATTCCAAAATT
Rev.of:Cele.WS201_4:15510686-15513239      TTTATTTTTGTTTTTTTGCGCCTAC-TAGTACCTGTAAAAATTGGAACTCGACACAAAAACCTCTTTAGCGCGGCTTAAATTTACTTTCCTGGTCCACAAACTTTCCAATAATATTT-AAAAAAAAACCAGAATCCAAATCTATCAAAACATT-TCCGGA-ATTCCATAATT
                                           *************** ** ****   ** ** ****  ********* ** * ********* ** ******  ** *** *   * **  *** ** ****** **** *******   *** ** * *************** **** *** ***  * ****** *** 
Consensus:
                                           TTTATTTTTGTTTTTtTGtGCCTacaTATAcCTGTtgAAATTGGAAtTCaAgACAAAAACCcCTnTAGCGCgtCTgAAAaTtgaTaTCtaGGTcCAnAAACTTaCCAAtAATATTTtaAAAnAAtCtAGAATCCAAATCTATcAAAAcATTTCCggAATTCCAtAATt

TTTATTTTTGTTTTTtTGtGCCTacaTATAcCTGTtgAAATTGGAAtTCaAgACAAAAACCcCTnTAGCGCgtCTgAAAaTtgaTaTCtaGGTcCAnAAACTTaCCAAtAATATTTtaAAAnAAtCtAGAATCCAAATCTATcAAAAcATTTCCggAATTCCAtAATt
>Cele.WS201_Fam_67_163_3  Nr. of seq. 3 Alignment length(with gaps) = 169 Alignment score = 0.722551 
Cele.WS201_3:448145-453230                 ATTTTTGACATAAGTGATCTCTCTTTTT-T-TCT-GACATGTATTTCAGTG-ACA-ACTGTACTCGAAAATATAATGCTCGTAATTATTAATAAATGTGTGTTGTCTCAGAGCCACGTCTGAAAATACAGATTTTTTCTCGAAAATTTCAAAAACTTTGTAGAAATTCG
Cele.WS201_2:13428517-13433300             ATTTTTGACATATCTATTCTCTCTTTTT-T-TTTAAACATGTAGTTCAGTGAATA-GGTG-ACTCGAAAATATATTGCTGGTAATTATTTCTAAGTGTTTATTGTCTCAGAGCCAACTCTGAAAAAACAGATTTTTTTTGGAAAATTTCAAAAAAATCGTAGAAATTCG
Cele.WS201_2:14333333-14337491             ATTTTTGACAAATCTATGCTCTCTTTTTGTGTTT-AAAATTTAGTTCAGTG-ACATACAA-TTTCAAAAATATAATGTTCGTAATTATTCATAAGTTTGTGTTGTCTCCGAGCCATGTCTGAAAAAACAGATTTTTTTTCGAAAATTTTAAAAAGTTCGTAAAAATTGG
                                           ********** *  *   ********** * * *  * ** ** ******* * *        ** ******** ** * *********  *** * * * ******* ******  ******** *********** * ******** *****  * *** ***** *
Consensus:
                                           ATTTTTGACAtAtcTattCTCTCTTTTTTTtTaAcATgTAgTTCAGTGAcAactgacTCgAAAATATAaTGcTcGTAATTATTnaTAAgTgTgTgTTGTCTCaGAGCCAngTCTGAAAAaACAGATTTTTTtTcGAAAATTTcAAAAAntTcGTAgAAATTcG

ATTTTTGACAtAtcTattCTCTCTTTTTTTtTaAcATgTAgTTCAGTGAcAactgacTCgAAAATATAaTGcTcGTAATTATTnaTAAgTgTgTgTTGTCTCaGAGCCAngTCTGAAAAaACAGATTTTTTtTcGAAAATTTcAAAAAntTcGTAgAAATTcG
>Cele.WS201_Fam_68_79_3  Nr. of seq. 3 Alignment length(with gaps) = 79 Alignment score = 0.909986 
Cele.WS201_2:3941813-3946550               GTGAATCTCCTCTCTACCTAATGAGTACTGACAGAATACCGGCAGTATTCTGGGGTCTCATTAGGTTTTAGTTTCTTCT
Rev.of:Cele.WS201_4:11033598-11036057      GTGAATCTCCTCTCTACCTAATGAGTCCTGACAGAATACCGGCAGTATTCTGGGGTCTCATTAGGTTTTAGTTTCTTCT
Cele.WS201_2:8287584-8292875               CTGAATCTCCACTCTTCCGAATGAGTCCTGACAGAATACCGGCAGTATTCTGGGGTCTCATTAGGTTGTCGTTTCTTTT
                                            ********* **** ** ******* **************************************** * ******* *
Consensus:
                                           gTGAATCTCCtCTCTaCCtAATGAGTcCTGACAGAATACCGGCAGTATTCTGGGGTCTCATTAGGTTtTaGTTTCTTcT

gTGAATCTCCtCTCTaCCtAATGAGTcCTGACAGAATACCGGCAGTATTCTGGGGTCTCATTAGGTTtTaGTTTCTTcT
>Cele.WS201_Fam_69_76_3  Nr. of seq. 3 Alignment length(with gaps) = 76 Alignment score = 0.918129 
Cele.WS201_4:14205727-14206725             AATGCTAGAGGACACTCATTTGCACGAAGGGAAGTGGGAGAGACTGTGGAGTTGTCGGTGTCTTTGTGCATGCTCG
Rev.of:Cele.WS201_4:14210841-14215433      AATGCTAGAGGACACTCCTTTGCACGAAGGGAAGTGGGAGAGACTGTGGAGTTGTCGGTGTCTTTGTGCATGCTCG
Rev.of:Cele.WS201_6:16758264-16761533      AATGCTAGAAGACACTCCTTTGCACGAAGGTAAGTGGGAGAGACTGTGGTGTTGTCGGTGTCTGTGTACATGCTCT
                                           ********* ******* ************ ****************** ************* *** ******* 
Consensus:
                                           AATGCTAGAgGACACTCcTTTGCACGAAGGgAAGTGGGAGAGACTGTGGaGTTGTCGGTGTCTtTGTgCATGCTCg

AATGCTAGAgGACACTCcTTTGCACGAAGGgAAGTGGGAGAGACTGTGGaGTTGTCGGTGTCTtTGTgCATGCTCg
>Cele.WS201_Fam_70_66_3  Nr. of seq. 3 Alignment length(with gaps) = 68 Alignment score = 0.879085 
Cele.WS201_1:9821420-9822959               AATCAACCTATTCAGTTGACAATGGTTTTCTTTTATCAAATTTTTTAAAATTT--TAAAGAAAACACA
Cele.WS201_4:17059745-17062923             AATCAACCTATTCAGTTGACAATGGTTTTCTTTTATCAAATTTTTAAAAATTT--TAAAGAAAACACA
Rev.of:Cele.WS201_1:10204118-10219198      AATCAACCTATTCAGTTGACAATGGTTTTCTTTTAACAAAATTCTTAGAATTTCAGAAAGAAAACACA
                                           *********************************** **** ** * * *****   ************
Consensus:
                                           AATCAACCTATTCAGTTGACAATGGTTTTCTTTTAtCAAAtTTtTtAaAATTTtAAAGAAAACACA

AATCAACCTATTCAGTTGACAATGGTTTTCTTTTAtCAAAtTTtTtAaAATTTtAAAGAAAACACA
>Cele.WS201_Fam_71_64_3  Nr. of seq. 3 Alignment length(with gaps) = 64 Alignment score = 0.986111 
Cele.WS201_1:13935615-13936485             GTAGTCAAAAAGTCAAAAGTGCGAATGTAGCTATTTTTTCAGTCAGTAGCGAAAAAGACATTCA
Cele.WS201_5:14204920-14205726             GTAGTCAAAAAGACAAAAGTGCGAATGTAGCTATTTTTTCAGTCAGTAGCGAAAAAGACATTCA
Rev.of:Cele.WS201_5:17630175-17630789      GTAGTCAAAAAGACAAAAGTGCGAATGTAGCTATTTTTTCAGTCAGTAGCGAAAAAGACATTCA
                                           ************ ***************************************************
Consensus:
                                           GTAGTCAAAAAGaCAAAAGTGCGAATGTAGCTATTTTTTCAGTCAGTAGCGAAAAAGACATTCA

GTAGTCAAAAAGaCAAAAGTGCGAATGTAGCTATTTTTTCAGTCAGTAGCGAAAAAGACATTCA
>Cele.WS201_Fam_72_48_3  Nr. of seq. 3 Alignment length(with gaps) = 48 Alignment score = 0.796296 
Cele.WS201_4:5465009-5467130               AATTCAATTTTTGATTTGCCCGTAATTTATATTTTTCTGAAGATGAAC
Rev.of:Cele.WS201_6:14384656-14389850      AATTTAATTGTTGATTTGCCCGTAATTTATATTTTTCTGAAGATGTGG
Cele.WS201_5:1637932-1639046               AATTTAAATTTTGAGTTTCCCGTAATTTATAAATTTCTGAAGATAAGC
                                           **** ** * **** ** *************  ***********    
Consensus:
                                           AATTtAAtTtTTGAtTTgCCCGTAATTTATAttTTTCTGAAGATgagc

AATTtAAtTtTTGAtTTgCCCGTAATTTATAttTTTCTGAAGATgagc
>Cele.WS201_Fam_73_42_3  Nr. of seq. 3 Alignment length(with gaps) = 46 Alignment score = 0.603865 
Cele.WS201_2:3103631-3104192               TTGTCGAACTTGCTCAACTCTAAA-AATTTT-GGC-AAATGGC-AA
Rev.of:Cele.WS201_5:918782-919452          TTGCCGAAGTTGCCGAAC-CTCAA-AATTTTCGGC-AACCGGC-AA
Rev.of:Cele.WS201_2:681939-682423          TTGCC-AATTTGCCGAAA-CTGAACAATCTTCGGCAAACCGGCAAA
                                           *** * ** ****  **  ** ** *** ** *** **  *** **
Consensus:
                                           TTGcCgAAnTTGCcgAAcCTnAAAATtTTcGGCAAccGGCAA

TTGcCgAAnTTGCcgAAcCTnAAAATtTTcGGCAAccGGCAA
>Cele.WS201_Fam_74_33_3  Nr. of seq. 3 Alignment length(with gaps) = 33 Alignment score = 0.734007 
Cele.WS201_5:20246712-20247051             CTCAA-ATTTGC-ACTGAAAATTCCAATTATC-
Cele.WS201_5:19816933-19819728             CTGAATATTTTCGACGAAAAATTCAAATTTTCT
Cele.WS201_5:19816933-19820546             CTGAATATTTTCGACGAAAAATTCAAATTTTCT
                                           ** ** **** * **  ******* **** ** 
Consensus:
                                           CTgAAtATTTtCgACgaAAAATTCaAATTtTCt

CTgAAtATTTtCgACgaAAAATTCaAATTtTCt
>Cele.WS201_Fam_75_32_3  Nr. of seq. 3 Alignment length(with gaps) = 33 Alignment score = 0.626263 
Cele.WS201_1:11313609-11315166             GCAATTTTTAGGCTAAAAATCACT-AAAAAACT
Rev.of:Cele.WS201_5:17859782-17862286      CCAATTTTTAAGCTTATAATCGCT-TAAAATTT
Rev.of:Cele.WS201_2:13568294-13568981      CCAATTTTTACCCTAAAATTCCCTCTAAAAACC
                                            *********  ** * * ** **  ****   
Consensus:
                                           cCAATTTTTAngCTaAaAaTCnCTtAAAAact

cCAATTTTTAngCTaAaAaTCnCTtAAAAact
>Cele.WS201_Fam_76_31_3  Nr. of seq. 3 Alignment length(with gaps) = 32 Alignment score = 0.812500 
Cele.WS201_2:1962053-1963024               AGAGATGAGTTGTCGAGCGAGACCTCAGA-AG
Cele.WS201_2:1977770-1979206               AGAGATGAGTTGTCGAGCGAGACCTCAGA-AG
Rev.of:Cele.WS201_2:2008284-2009472        AGAGATGAGTTGTCTAGCGAGATAGCAGAGA-
                                           ************** *******   **** * 
Consensus:
                                           AGAGATGAGTTGTCgAGCGAGAcctCAGAAg

AGAGATGAGTTGTCgAGCGAGAcctCAGAAg
>Cele.WS201_Fam_77_28_3  Nr. of seq. 3 Alignment length(with gaps) = 31 Alignment score = 0.573477 
Cele.WS201_2:13414037-13414348             ATCG--ATTTT---TTTGAAAATCGGCAATT
Rev.of:Cele.WS201_1:693860-694540          ATTG--ATTTT-ACGGTGAAAATCAGAAATT
Rev.of:Cele.WS201_3:12882195-12882795      TTCGATATTTTGACATTGAAAAACGGAAATT
                                            * *  *****     ****** * * ****
Consensus:
                                           aTcGATTTTacntTGAAAAtCgGaAATT

aTcGATTTTacntTGAAAAtCgGaAATT
>Cele.WS201_Fam_78_31_3  Nr. of seq. 3 Alignment length(with gaps) = 31 Alignment score = 0.770609 
Cele.WS201_1:1503614-1504308               GGTTACTGTAACTCAATTATAGGATTCTTCG
Cele.WS201_2:3496028-3496769               GGTTACTGTAACTCAAGCCTGAGATTCTTCG
Rev.of:Cele.WS201_2:3497731-3498610        GGTTACTGTAACTCAATCCAAGGATATTTCG
                                           ****************      ***  ****
Consensus:
                                           GGTTACTGTAACTCAAtcctagGATtcTTCG

GGTTACTGTAACTCAAtcctagGATtcTTCG
>Cele.WS201_Fam_79_30_3  Nr. of seq. 3 Alignment length(with gaps) = 30 Alignment score = 0.703704 
Cele.WS201_2:13989973-13990880             TTTCTAGAAACATTTGGAAACTTCTAGAAC
Cele.WS201_4:2813871-2814454               TTTCTAGAAAAGTCTGGAAACTTGTTGAAT
Rev.of:Cele.WS201_3:3228992-3231054        TTTCTAGAAAAAACTGAAAAGTTCTAGAGT
                                           **********    ** *** ** * **  
Consensus:
                                           TTTCTAGAAAaatcTGgAAAcTTcTaGAat

TTTCTAGAAAaatcTGgAAAcTTcTaGAat
>Cele.WS201_Fam_80_26_3  Nr. of seq. 3 Alignment length(with gaps) = 26 Alignment score = 0.863248 
Cele.WS201_1:1658367-1660405               CAAAACCGGCAATTGCCGAAAATTCC
Cele.WS201_1:1782096-1784754               CAAAACCGGCAAATGCCGAAAATTCC
Cele.WS201_4:13523601-13524227             GAAAACCGGCAATTGCCGGAAATTCT
                                            *********** ***** ****** 
Consensus:
                                           cAAAACCGGCAAtTGCCGaAAATTCc

cAAAACCGGCAAtTGCCGaAAATTCc
>Cele.WS201_Fam_81_21_3  Nr. of seq. 3 Alignment length(with gaps) = 23 Alignment score = 0.700483 
Cele.WS201_1:14432959-14433490             CTACAGACTACAAA--ATATACA
Cele.WS201_3:227587-228268                 CTACAAACTACAAA--ATTAAAA
Cele.WS201_1:12893063-12894468             CTACAAACTACAAACTATGAAAA
                                           ***** ********  **  * *
Consensus:
                                           CTACAaACTACAAAATnaAaA

CTACAaACTACAAAATnaAaA
>Cele.WS201_Fam_82_18_3  Nr. of seq. 3 Alignment length(with gaps) = 22 Alignment score = 0.616162 
Cele.WS201_3:3042941-3043689               GTCGATTTACGA-G-ATTT--T
Rev.of:Cele.WS201_2:13528347-13528903      GTCGATTTACGATGTCTTT--T
Cele.WS201_2:12189224-12190938             GTGGATTTACGA-G--TTTCGT
                                           ** ********* *  ***  *
Consensus:
                                           GTcGATTTACGAGnTTTT

GTcGATTTACGAGnTTTT
>Cele.WS201_Fam_83_21_3  Nr. of seq. 3 Alignment length(with gaps) = 22 Alignment score = 0.767677 
Cele.WS201_5:2397751-2398545               TGGCAACTTTCTACCG-AAATT
Cele.WS201_5:2506030-2506824               TGGCAACTTTCTACCG-AAATT
Cele.WS201_5:4152591-4153592               -GGCACCTTTCTCTCGCAAATT
                                            **** ******  ** *****
Consensus:
                                           tGGCAaCTTTCTacCGAAATT

tGGCAaCTTTCTacCGAAATT
>Cele.WS201_Fam_84_21_3  Nr. of seq. 3 Alignment length(with gaps) = 21 Alignment score = 0.751323 
Cele.WS201_2:12974606-12976104             AACTTTCTAGGAAAATGTGA-
Cele.WS201_3:1312378-1312777               AATTTTTTGGTAAAATTTGAT
Rev.of:Cele.WS201_3:1314691-1315015        AACTTTTTGGTAAAATTTGAT
                                           ** *** * * ***** *** 
Consensus:
                                           AAcTTTtTgGtAAAATtTGAt

AAcTTTtTgGtAAAATtTGAt
>Cele.WS201_Fam_85_20_3  Nr. of seq. 3 Alignment length(with gaps) = 20 Alignment score = 0.733333 
Cele.WS201_4:8572629-8581860               CGATATAGCTATAAACAATA
Rev.of:Cele.WS201_6:4031449-4056484        CGATATAGCTAGAAACGATA
Rev.of:Cele.WS201_6:7077488-7079214        CGACACTGCTATAAACGACA
                                           *** *  **** **** * *
Consensus:
                                           CGAtAtaGCTAtAAACgAtA

CGAtAtaGCTAtAAACgAtA
>Cele.WS201_Fam_86_17_3  Nr. of seq. 3 Alignment length(with gaps) = 18 Alignment score = 0.660494 
Cele.WS201_2:4202630-4203269               AAGTAGGTC-AAGTTAAA
Rev.of:Cele.WS201_6:3347362-3347576        ACCTAGGTC-ACGTTAAA
Rev.of:Cele.WS201_3:6336681-6338089        AA-TAGGTCAAAATTAAA
                                           *  ****** *  *****
Consensus:
                                           AanTAGGTCAagTTAAA

AanTAGGTCAagTTAAA
>Cele.WS201_Fam_87_16_3  Nr. of seq. 3 Alignment length(with gaps) = 16 Alignment score = 0.722222 
Cele.WS201_1:749265-749851                 TTTCAGGCTTTCAGGC
Rev.of:Cele.WS201_3:168216-168967          TTCCAGGGTGCCAGGG
Cele.WS201_5:17629226-17630015             TTCCAGGGTTCCAGGG
                                           ** **** *  **** 
Consensus:
                                           TTcCAGGgTtcCAGGg

TTcCAGGgTtcCAGGg
>Cele.WS201_Fam_88_16_3  Nr. of seq. 3 Alignment length(with gaps) = 16 Alignment score = 0.722222 
Cele.WS201_1:11718230-11718690             AATTCCGGTAACCTGC
Rev.of:Cele.WS201_2:12579497-12580104      AATTTCGGCAATCGGC
Cele.WS201_3:11985879-11986227             GATTCCGGCAATCGGC
                                            *** *** ** * **
Consensus:
                                           aATTcCGGcAAtCgGC

aATTcCGGcAAtCgGC
>Cele.WS201_Fam_89_14_3  Nr. of seq. 3 Alignment length(with gaps) = 15 Alignment score = 0.651852 
Cele.WS201_3:11399709-11400153             AATTATAAATT-AGA
Cele.WS201_6:1599792-1602124               AATTTTAAATT-GTA
Cele.WS201_1:1891242-1891599               AATTTTCAATTCGGA
                                           **** * ****   *
Consensus:
                                           AATTtTaAATTggA

AATTtTaAATTggA
>Cele.WS201_Fam_90_11_3  Nr. of seq. 3 Alignment length(with gaps) = 11 Alignment score = 0.717172 
Cele.WS201_3:2455317-2456407               AGGCAGGC-AT
Cele.WS201_3:12911619-12913600             AGGCAGGCAAT
Rev.of:Cele.WS201_2:13957062-13958858      AGGTAGGCACT
                                           *** ****  *
Consensus:
                                           AGGcAGGCaaT

AGGcAGGCaaT
>Cele.WS201_Fam_91_226_2  Nr. of seq. 2 Alignment length(with gaps) = 226 Alignment score = 0.660767 
Cele.WS201_6:10749197-10751074             AAA-A---C--CTACAG---TAAC-TTT-GTGCGTATTTTATTATTAAATGAAAACGACCATTTATAGGC-AAAATAGGTAAATTTATGAAACTTTGAAAACTCCCAAATCACTTCAAACCAACTTTTTTTGAAAATTCTTTCAGAAACTTTGTTGCAAATTCCAAGCTTTTTCAGAAGTTACCAACAACATCCCAGTAGGTGCCAGAAGCTCCGAGCAGTTACAG
Rev.of:Cele.WS201_6:5048783-5054045        AAATAGTTCATTTTCAGCCCTACCTTTTAGTGCGTATTTTATTATTAAATGAAAACTACCATTTATAAGCAAAAATAGATGGATTTTCGTAATTTTGAAACATCATAAATCTCTTCAAAGTAACTTTTTTATAAATGTCTTTCAGAAACTTTGTAGTAAATTTTAAGCTCTTTCTGAATATATTAAAAATATTCCAGTAGGTACAAGAAGCTTCACGTAGTTACAG
                                           *** *   *   * ***   ** * *** *************************** ********** ** ******* *  ****  * ** *******  **  ***** *******  *********  ***  ***************** * *****  ***** **** ***  **  ** ** ** ********* * ******* *  * ********
Consensus:
                                           AAAtAgttCatcTaCAGcccTAaCtTTTaGTGCGTATTTTATTATTAAATGAAAACgACCATTTATAaGCaAAAATAGaTaaATTTacGaAAcTTTGAAAaaTCacAAATCaCTTCAAAccAACTTTTTTagAAAagTCTTTCAGAAACTTTGTaGcAAATTccAAGCTcTTTCaGAAgaTAccAAaAAcATcCCAGTAGGTaCaAGAAGCTcCaaGcAGTTACAG

AAAtAgttCatcTaCAGcccTAaCtTTTaGTGCGTATTTTATTATTAAATGAAAACgACCATTTATAaGCaAAAATAGaTaaATTTacGaAAcTTTGAAAaaTCacAAATCaCTTCAAAccAACTTTTTTagAAAagTCTTTCAGAAACTTTGTaGcAAATTccAAGCTcTTTCaGAAgaTAccAAaAAcATcCCAGTAGGTaCaAGAAGCTcCaaGcAGTTACAG
>Cele.WS201_Fam_92_168_2  Nr. of seq. 2 Alignment length(with gaps) = 168 Alignment score = 0.761905 
Cele.WS201_2:3159311-3168486               AATT-AATTTTTTACATACATA----TGCGCTTTTTTGCAAAAAAAAAAATTTGGAATTTTGGGAGAATTTTTATAAAAATGGATTGCTAATTTTTTTTTAGTATTATGGGTACGATTCGGGGTCTAGAAATTCGATTTT-AGCCCCGCTAGAGGCGTTTTGGTCTTC
Rev.of:Cele.WS201_6:2991962-2995331        AATTCATTTTTTTACATACATATGACTGCACTTTTTTGCAAAATAAAAATTTTGGAATTTTGGGAGAATTTTTATGAAAATGGATTGCTAATTTGTTTTTAGTATTATTGGTACGATTTTGTACCATGATA-TCAATTTTCAGCCGCGCTACAGGGGTTTTTGTCTTG
                                           **** * ***************    *** ************* ***** ************************* ****************** ************* *********  *   *  ** * ** ***** **** ***** *** ***** ***** 
Consensus:
                                           AATTcAaTTTTTTACATACATAtgacTGCaCTTTTTTGCAAAAaAAAAAaTTTGGAATTTTGGGAGAATTTTTATaAAAATGGATTGCTAATTTgTTTTTAGTATTATgGGTACGATTcgGgacCaaGAaAtTCaATTTTcAGCCcCGCTAcAGGcGTTTTgGTCTTc

AATTcAaTTTTTTACATACATAtgacTGCaCTTTTTTGCAAAAaAAAAAaTTTGGAATTTTGGGAGAATTTTTATaAAAATGGATTGCTAATTTgTTTTTAGTATTATgGGTACGATTcgGgacCaaGAaAtTCaATTTTcAGCCcCGCTAcAGGcGTTTTgGTCTTc
>Cele.WS201_Fam_93_86_2  Nr. of seq. 2 Alignment length(with gaps) = 86 Alignment score = 0.697674 
Cele.WS201_2:5073293-5077329               TGTATTTTGAAAGGTCATCTCAATA--GAAAAGATGGAAGA---C-----TACAGAAAAACTATTGTGAGACCCCGAAATACTGGC
Rev.of:Cele.WS201_2:8975397-8977417        TGTATTTTGAAAGGTCGTGGCAATAGGGAAAAGATGGAAGAGTTCGAAGTTAAAGAGAAGCTATTGCCAGACCCCGAAATACTGGC
                                           **************** *  *****  **************   *     ** *** ** ******  ******************
Consensus:
                                           TGTATTTTGAAAGGTCaTcgCAATAggGAAAAGATGGAAGAgttCgaagtTAaAGAaAAaCTATTGccAGACCCCGAAATACTGGC

TGTATTTTGAAAGGTCaTcgCAATAggGAAAAGATGGAAGAgttCgaagtTAaAGAaAAaCTATTGccAGACCCCGAAATACTGGC
>Cele.WS201_Fam_94_69_2  Nr. of seq. 2 Alignment length(with gaps) = 69 Alignment score = 0.652174 
Cele.WS201_1:13621216-13623148             TGTAGTTTGTAGTGTG--AGTCTCAACCAAAA------TATTTTT--TTCGTTGAGGCTAATAAAATAT
Cele.WS201_1:13881360-13886889             TGTAGTTTGTAGTGTGTTAGCCTCAACCAAAATTAATTTTTTTTTAATTGGTTGAGGCT-AGAAAATGT
                                           ****************  ** ***********      * *****  ** ********* * ***** *
Consensus:
                                           TGTAGTTTGTAGTGTGttAGcCTCAACCAAAAttaattTaTTTTTaaTTcGTTGAGGCTaAgAAAATaT

TGTAGTTTGTAGTGTGttAGcCTCAACCAAAAttaattTaTTTTTaaTTcGTTGAGGCTaAgAAAATaT
>Cele.WS201_Fam_95_69_2  Nr. of seq. 2 Alignment length(with gaps) = 69 Alignment score = 0.683575 
Cele.WS201_4:1277474-1282328               TTTCCGGCAAACCGGCGAATT------ATTTAAAATTCCAGCAAATCGGCAAATTGCCGGAATTGAAA-
Rev.of:Cele.WS201_3:2661344-2664679        TTTCCGGCAAATTGGCAAATTGCCGTAATTGAAATTTTCGACAAATCTGCAAATTGCCGGAATTGAAAA
                                           ***********  *** ****      *** *** ** *  ****** ******************** 
Consensus:
                                           TTTCCGGCAAAccGGCaAATTgccgtaATTgAAAaTTcCaaCAAATCgGCAAATTGCCGGAATTGAAAa

TTTCCGGCAAAccGGCaAATTgccgtaATTgAAAaTTcCaaCAAATCgGCAAATTGCCGGAATTGAAAa
>Cele.WS201_Fam_96_44_2  Nr. of seq. 2 Alignment length(with gaps) = 44 Alignment score = 0.681818 
Cele.WS201_2:12926442-12928668             AAA-TGGCAAATCGGCAATTTGCCTAAAA-CAACATTTTCCGGT
Cele.WS201_2:13380980-13382850             AAATTGGCGAATCGTCAATTTGTCAAAAATCAAAATTTT-CGGA
                                           *** **** ***** ******* * **** *** ***** *** 
Consensus:
                                           AAAtTGGCaAATCGgCAATTTGcCaAAAAtCAAaATTTTcCGGa

AAAtTGGCaAATCGgCAATTTGcCaAAAAtCAAaATTTTcCGGa
>Cele.WS201_Fam_97_44_2  Nr. of seq. 2 Alignment length(with gaps) = 44 Alignment score = 0.909091 
Cele.WS201_1:9636852-9637728               CTGTTTTCTGAGCATTGTAGATTTTCGGATTGATGGCCGAAAGG
Cele.WS201_4:17128203-17129093             CTGTTTTCTGAGCATTGTTGTATTTCGGATTGATGGCCGAAAGG
                                           ****************** *  **********************
Consensus:
                                           CTGTTTTCTGAGCATTGTaGaaTTTCGGATTGATGGCCGAAAGG

CTGTTTTCTGAGCATTGTaGaaTTTCGGATTGATGGCCGAAAGG
>Cele.WS201_Fam_98_43_2  Nr. of seq. 2 Alignment length(with gaps) = 43 Alignment score = 0.782946 
Cele.WS201_2:2171108-2172193               CGAGTTTGGCCTACAGCAAATTTGGCAAAATCGGCAAATTTGC
Rev.of:Cele.WS201_2:4101679-4103499        CGAGCTCGGCAAACGGCAAATTCGGCAAATTCGGCAAATTTGC
                                           **** * ***  ** ******* ****** *************
Consensus:
                                           CGAGcTcGGCaaACaGCAAATTcGGCAAAaTCGGCAAATTTGC

CGAGcTcGGCaaACaGCAAATTcGGCAAAaTCGGCAAATTTGC
>Cele.WS201_Fam_99_41_2  Nr. of seq. 2 Alignment length(with gaps) = 41 Alignment score = 1.000000 
Cele.WS201_2:5709138-5709682               TCCCGTTTTCCCGTTTTTAAAATTTTCACGGGAACGGGAAT
Rev.of:Cele.WS201_2:7379663-7380206        TCCCGTTTTCCCGTTTTTAAAATTTTCACGGGAACGGGAAT
                                           *****************************************
Consensus:
                                           TCCCGTTTTCCCGTTTTTAAAATTTTCACGGGAACGGGAAT

TCCCGTTTTCCCGTTTTTAAAATTTTCACGGGAACGGGAAT
>Cele.WS201_Fam_100_39_2  Nr. of seq. 2 Alignment length(with gaps) = 39 Alignment score = 0.863248 
Cele.WS201_4:11072363-11075900             TTATGGAAAAGTGGCTCTATAGCCACTAGAAATACCAGT
Cele.WS201_5:10605669-10612466             TTATGAAAAAGTGGCTCTAGGGCCACCAGAAATACCAGT
                                           ***** *************  ***** ************
Consensus:
                                           TTATGaAAAAGTGGCTCTAgaGCCACcAGAAATACCAGT

TTATGaAAAAGTGGCTCTAgaGCCACcAGAAATACCAGT
>Cele.WS201_Fam_101_39_2  Nr. of seq. 2 Alignment length(with gaps) = 39 Alignment score = 1.000000 
Cele.WS201_5:18636730-18637297             GTAATTTATAATTTTTTAAAGATGAATAATAGATTGCCC
Cele.WS201_5:18635634-18638404             GTAATTTATAATTTTTTAAAGATGAATAATAGATTGCCC
                                           ***************************************
Consensus:
                                           GTAATTTATAATTTTTTAAAGATGAATAATAGATTGCCC

GTAATTTATAATTTTTTAAAGATGAATAATAGATTGCCC
>Cele.WS201_Fam_102_37_2  Nr. of seq. 2 Alignment length(with gaps) = 37 Alignment score = 0.914414 
Cele.WS201_4:4822586-4825218               -TTTT-AAAAATTGATAAAAATATATAAAAGCTGATT
Cele.WS201_3:10224250-10227699             TTTTTAAAAAATTGATAAAAATATATAAAAGCTGATT
                                            **** *******************************
Consensus:
                                           tTTTTaAAAAATTGATAAAAATATATAAAAGCTGATT

tTTTTaAAAAATTGATAAAAATATATAAAAGCTGATT
>Cele.WS201_Fam_103_37_2  Nr. of seq. 2 Alignment length(with gaps) = 37 Alignment score = 0.747748 
Cele.WS201_2:13137686-13138480             TTTTTAGTGAATAGCCAGTATTTCGTAAATTGGCAAA
Cele.WS201_3:10147145-10147976             TTTTTAGTGAAATGCCAGTTTTTGAGAAATTGGCAAT
                                           ***********  ****** ***   ********** 
Consensus:
                                           TTTTTAGTGAAaaGCCAGTaTTTcagAAATTGGCAAa

TTTTTAGTGAAaaGCCAGTaTTTcagAAATTGGCAAa
>Cele.WS201_Fam_104_35_2  Nr. of seq. 2 Alignment length(with gaps) = 35 Alignment score = 0.809524 
Cele.WS201_2:12592150-12592668             GTAATAAGAAAATTTC-AACTTTTTT-ACGGGTAT
Rev.of:Cele.WS201_2:15245122-15245950      GTAATAAGAAAATTTCAAACTTTTTTCACGAGTGT
                                           **************** ********* *** ** *
Consensus:
                                           GTAATAAGAAAATTTCaAACTTTTTTcACGaGTaT

GTAATAAGAAAATTTCaAACTTTTTTcACGaGTaT
>Cele.WS201_Fam_105_35_2  Nr. of seq. 2 Alignment length(with gaps) = 35 Alignment score = 0.809524 
Cele.WS201_2:7448676-7449172               C-AGTAGATTCTTTCCGCCGGTTCGATTTTTTCCA
Cele.WS201_3:13584176-13599243             CAAGTAGATT-TTTCCGCCGGTTCGATTTTCTCCG
                                           * ******** ******************* *** 
Consensus:
                                           CaAGTAGATTcTTTCCGCCGGTTCGATTTTcTCCa

CaAGTAGATTcTTTCCGCCGGTTCGATTTTcTCCa
>Cele.WS201_Fam_106_33_2  Nr. of seq. 2 Alignment length(with gaps) = 33 Alignment score = 0.601010 
Cele.WS201_2:13502066-13503352             AGCAGCCGACGCCTTGCGGGTCGCT-CA-----
Rev.of:Cele.WS201_5:18577872-18578248      AGCAGCCGACACCTGCCGGGTGGCTACAGTTTT
                                           ********** ***  ***** *** **     
Consensus:
                                           AGCAGCCGACaCCTgcCGGGTcGCTaCAgtttt

AGCAGCCGACaCCTgcCGGGTcGCTaCAgtttt
>Cele.WS201_Fam_107_33_2  Nr. of seq. 2 Alignment length(with gaps) = 33 Alignment score = 0.626263 
Cele.WS201_5:3711498-3712174               CTACAGTAACCTTACAGTA--GTTAAAGTAT--
Cele.WS201_5:3608537-3609034               CTACAGTAACCCAACAGTACCACTACAGTATTT
                                           ***********  ******    ** *****  
Consensus:
                                           CTACAGTAACCcaACAGTAccacTAaAGTATtt

CTACAGTAACCcaACAGTAccacTAaAGTATtt
>Cele.WS201_Fam_108_33_2  Nr. of seq. 2 Alignment length(with gaps) = 33 Alignment score = 0.621212 
Cele.WS201_2:14273524-14275825             AACCAATCAGCGTTGAGCTCTTCCCATTT-TGA
Cele.WS201_3:2218354-2219196               -GCCAATCAGCAATTAGCTCTGCCTATTTCTCA
                                             *********  * ****** ** **** * *
Consensus:
                                           aaCCAATCAGCaaTgAGCTCTgCCcATTTcTcA

aaCCAATCAGCaaTgAGCTCTgCCcATTTcTcA
>Cele.WS201_Fam_109_32_2  Nr. of seq. 2 Alignment length(with gaps) = 32 Alignment score = 0.916667 
Cele.WS201_4:13909743-13910285             CGACCTGCGACCTAGCGACCTGGGTCGCTTTG
Cele.WS201_6:12577962-12578774             CGACCTGCGACCTAGCGACCTAGGTCGCATTG
                                           ********************* ****** ***
Consensus:
                                           CGACCTGCGACCTAGCGACCTaGGTCGCaTTG

CGACCTGCGACCTAGCGACCTaGGTCGCaTTG
>Cele.WS201_Fam_110_31_2  Nr. of seq. 2 Alignment length(with gaps) = 31 Alignment score = 0.806452 
Cele.WS201_3:12278349-12278725             CGATTTTCT-GTGGAAAAAACTAAAAAATTC
Rev.of:Cele.WS201_3:12278944-12279946      CGATTTTCTGGAAAAAAAAACTAAAAAATTC
                                           ********* *   *****************
Consensus:
                                           CGATTTTCTgGaaaAAAAAACTAAAAAATTC

CGATTTTCTgGaaaAAAAAACTAAAAAATTC
>Cele.WS201_Fam_111_29_2  Nr. of seq. 2 Alignment length(with gaps) = 29 Alignment score = 0.908046 
Cele.WS201_1:5152586-5153901               AAGGATTTCCCACTATGTCAATACATTGT
Rev.of:Cele.WS201_5:7988880-7991500        GGGGATTTCCCACTATGTCAATACATTGT
                                             ***************************
Consensus:
                                           aaGGATTTCCCACTATGTCAATACATTGT

aaGGATTTCCCACTATGTCAATACATTGT
>Cele.WS201_Fam_112_28_2  Nr. of seq. 2 Alignment length(with gaps) = 28 Alignment score = 0.601190 
Cele.WS201_1:1060950-1061719               CAAATATGCCGATTTAGCCGAGAT-GGA
Rev.of:Cele.WS201_3:12287309-12288235      CAAAGTTGCCGAATTTCCCGAGCTCGG-
                                           ****  ****** **  ***** * ** 
Consensus:
                                           CAAAgaTGCCGAaTTacCCGAGaTcGGa

CAAAgaTGCCGAaTTacCCGAGaTcGGa
>Cele.WS201_Fam_113_28_2  Nr. of seq. 2 Alignment length(with gaps) = 28 Alignment score = 0.785714 
Cele.WS201_6:10973436-10974446             CACTGGCCAAAGAAAAA-ATTACACGTG
Rev.of:Cele.WS201_6:12126796-12127123      CACTGACCAAAGAAAAACAAAACACGTG
                                           ***** *********** *  *******
Consensus:
                                           CACTGaCCAAAGAAAAAcAaaACACGTG

CACTGaCCAAAGAAAAAcAaaACACGTG
>Cele.WS201_Fam_114_27_2  Nr. of seq. 2 Alignment length(with gaps) = 27 Alignment score = 0.703704 
Cele.WS201_2:1441325-1441578               CCTACAGTGCCTACCGTGCCTACCGTA
Rev.of:Cele.WS201_5:16699818-16700035      CCTTCCTTGCCTTCCTTGCCTACCTTA
                                           *** *  ***** ** ******** **
Consensus:
                                           CCTaCagTGCCTaCCgTGCCTACCgTA

CCTaCagTGCCTaCCgTGCCTACCgTA
>Cele.WS201_Fam_115_27_2  Nr. of seq. 2 Alignment length(with gaps) = 27 Alignment score = 0.703704 
Cele.WS201_3:10984597-10987188             TCCTGGGGCTCCTGATGGTCCCTTTGG
Rev.of:Cele.WS201_5:12353411-12353913      TCCTGGTGGTCCTGGTGGTCCTGGTGG
                                           ****** * ***** ******   ***
Consensus:
                                           TCCTGGgGcTCCTGaTGGTCCcggTGG

TCCTGGgGcTCCTGaTGGTCCcggTGG
>Cele.WS201_Fam_116_26_2  Nr. of seq. 2 Alignment length(with gaps) = 26 Alignment score = 0.794872 
Cele.WS201_5:19065821-19066683             TGAAATTTCACAAAATATCGATTTTC
Cele.WS201_5:19074750-19076469             TGAAATTCCACAAATTATTGATTTTT
                                           ******* ****** *** ****** 
Consensus:
                                           TGAAATTcCACAAAaTATcGATTTTc

TGAAATTcCACAAAaTATcGATTTTc
>Cele.WS201_Fam_117_24_2  Nr. of seq. 2 Alignment length(with gaps) = 24 Alignment score = 0.625000 
Cele.WS201_4:15461623-15462880             TTGGATTTTTTCAA-GAAAAAA--
Cele.WS201_1:623238-624188                 TT-AAATTTTTCAACGAAAAAAAA
                                           **  * ******** *******  
Consensus:
                                           TTgaAaTTTTTCAAcGAAAAAAaa

TTgaAaTTTTTCAAcGAAAAAAaa
>Cele.WS201_Fam_118_23_2  Nr. of seq. 2 Alignment length(with gaps) = 23 Alignment score = 0.652174 
Cele.WS201_4:2702007-2702792               T--TCGGATTTTTAGGCTTAAAA
Rev.of:Cele.WS201_1:898458-900432          TCAACGGATTTTTTGG-TTAAAA
                                           *   ********* ** ******
Consensus:
                                           TcaaCGGATTTTTaGGcTTAAAA

TcaaCGGATTTTTaGGcTTAAAA
>Cele.WS201_Fam_119_23_2  Nr. of seq. 2 Alignment length(with gaps) = 23 Alignment score = 0.710145 
Cele.WS201_2:14000297-14001302             CCTGCGTGGT-TTCAACGCGTTG
Cele.WS201_6:1916191-1916619               CCGGCGTGGTATTCAA-GCGTTC
                                           ** ******* ***** ***** 
Consensus:
                                           CCgGCGTGGTaTTCAAcGCGTTc

CCgGCGTGGTaTTCAAcGCGTTc
>Cele.WS201_Fam_120_23_2  Nr. of seq. 2 Alignment length(with gaps) = 23 Alignment score = 0.681159 
Cele.WS201_3:203292-203954                 GGTGGCCGAATTTTTTAAAG-TC
Rev.of:Cele.WS201_2:642346-643000          GGTGGCCTAGATTTTTATAGATC
                                           ******* *  ****** ** **
Consensus:
                                           GGTGGCCgAaaTTTTTAaAGaTC

GGTGGCCgAaaTTTTTAaAGaTC
>Cele.WS201_Fam_121_23_2  Nr. of seq. 2 Alignment length(with gaps) = 23 Alignment score = 0.652174 
Cele.WS201_2:415708-416126                 AGGCATGAGGTAGGCTTATAACC
Rev.of:Cele.WS201_3:11957651-11958330      AGGCATGAGGAAGGCGCGTAGGC
                                           ********** ****   **  *
Consensus:
                                           AGGCATGAGGaAGGCgcaTAacC

AGGCATGAGGaAGGCgcaTAacC
>Cele.WS201_Fam_122_23_2  Nr. of seq. 2 Alignment length(with gaps) = 23 Alignment score = 0.652174 
Cele.WS201_2:15274555-15274875             GTACTGTAGCCGATCAAGATAGA
Rev.of:Cele.WS201_2:15278505-15278755      GTACTGTAGCAAGTCAAGCTGGG
                                           **********   ***** * * 
Consensus:
                                           GTACTGTAGCaaaTCAAGaTaGa

GTACTGTAGCaaaTCAAGaTaGa
>Cele.WS201_Fam_123_22_2  Nr. of seq. 2 Alignment length(with gaps) = 22 Alignment score = 0.734848 
Cele.WS201_4:119859-125414                 TGGTTGAGGCTCTCT--ATTT-
Cele.WS201_4:234676-236450                 TGGCTGAGGCTCTCTAGATTTT
                                           *** ***********  **** 
Consensus:
                                           TGGcTGAGGCTCTCTagATTTt

TGGcTGAGGCTCTCTagATTTt
>Cele.WS201_Fam_124_22_2  Nr. of seq. 2 Alignment length(with gaps) = 22 Alignment score = 0.795455 
Cele.WS201_1:14383434-14384287             AATTTTTG-TCAAAATCGGACT
Rev.of:Cele.WS201_1:14394011-14394619      AATTTTTGATCAAAAGCGGAC-
                                           ******** ****** ***** 
Consensus:
                                           AATTTTTGaTCAAAAgCGGACt

AATTTTTGaTCAAAAgCGGACt
>Cele.WS201_Fam_125_21_2  Nr. of seq. 2 Alignment length(with gaps) = 21 Alignment score = 0.650794 
Cele.WS201_1:2663093-2663584               ACAAACTACATT--GTAGACT
Rev.of:Cele.WS201_2:13632797-13636629      ATAAACTACATTATGCATACT
                                           * **********  * * ***
Consensus:
                                           AcAAACTACATTatGcAgACT

AcAAACTACATTatGcAgACT
>Cele.WS201_Fam_126_21_2  Nr. of seq. 2 Alignment length(with gaps) = 21 Alignment score = 0.650794 
Cele.WS201_2:13203687-13204273             GAAAAATC-ACTGAAAAAAGT
Cele.WS201_4:1415277-1415584               CAAAAATCGACTAAAAATCGT
                                            ******* *** ****  **
Consensus:
                                           cAAAAATCgACTaAAAAaaGT

cAAAAATCgACTaAAAAaaGT
>Cele.WS201_Fam_127_21_2  Nr. of seq. 2 Alignment length(with gaps) = 21 Alignment score = 0.690476 
Cele.WS201_3:239267-239770                 TGGCTGAAAATCGAGAATTT-
Rev.of:Cele.WS201_1:892767-894334          TGGCTAAAACTAGCGAATTTT
                                           ***** *** * * ****** 
Consensus:
                                           TGGCTaAAAaTaGaGAATTTt

TGGCTaAAAaTaGaGAATTTt
>Cele.WS201_Fam_128_21_2  Nr. of seq. 2 Alignment length(with gaps) = 21 Alignment score = 0.690476 
Cele.WS201_4:2231390-2233505               TATCGATTTTTCAACAGGTT-
Rev.of:Cele.WS201_5:18644313-18644897      TATCGATTTTTCTCCATATTT
                                           ************  **  ** 
Consensus:
                                           TATCGATTTTTCaaCAgaTTt

TATCGATTTTTCaaCAgaTTt
>Cele.WS201_Fam_129_21_2  Nr. of seq. 2 Alignment length(with gaps) = 21 Alignment score = 0.873016 
Cele.WS201_2:12498256-12501249             AGCAGCCGACACCTCAAAGGT
Rev.of:Cele.WS201_5:26634-31178            AGCAGCCGACACCTCACGGGT
                                           ****************  ***
Consensus:
                                           AGCAGCCGACACCTCAaaGGT

AGCAGCCGACACCTCAaaGGT
>Cele.WS201_Fam_130_21_2  Nr. of seq. 2 Alignment length(with gaps) = 21 Alignment score = 0.873016 
Cele.WS201_2:13343672-13347228             TTTCCTAGTTGATAGCCGAGT
Rev.of:Cele.WS201_5:1478479-1479105        TTTCCTAGTTGATGGCCGAGG
                                           ************* ****** 
Consensus:
                                           TTTCCTAGTTGATaGCCGAGg

TTTCCTAGTTGATaGCCGAGg
>Cele.WS201_Fam_131_21_2  Nr. of seq. 2 Alignment length(with gaps) = 21 Alignment score = 0.746032 
Cele.WS201_3:80879-81266                   AAATTTGGCTTAAAATGTTGA
Rev.of:Cele.WS201_3:83577-84105            AAAATTGGCTTAAAATGGTCC
                                           *** ************* *  
Consensus:
                                           AAAaTTGGCTTAAAATGgTca

AAAaTTGGCTTAAAATGgTca
>Cele.WS201_Fam_132_21_2  Nr. of seq. 2 Alignment length(with gaps) = 21 Alignment score = 1.000000 
Cele.WS201_4:14426762-14427528             CAACTACCACAACTACCGTAC
Cele.WS201_4:14446969-14447273             CAACTACCACAACTACCGTAC
                                           *********************
Consensus:
                                           CAACTACCACAACTACCGTAC

CAACTACCACAACTACCGTAC
>Cele.WS201_Fam_133_20_2  Nr. of seq. 2 Alignment length(with gaps) = 20 Alignment score = 0.633333 
Cele.WS201_2:14134249-14134696             TT-TAAATTTTAAAGCATAT
Rev.of:Cele.WS201_3:1534920-1535260        TTCTGAATTTTTATGCATTT
                                           ** * ****** * **** *
Consensus:
                                           TTcTaAATTTTaAaGCATaT

TTcTaAATTTTaAaGCATaT
>Cele.WS201_Fam_134_20_2  Nr. of seq. 2 Alignment length(with gaps) = 20 Alignment score = 0.666667 
Cele.WS201_1:1105693-1107906               GGCCTAGAATCTCACTACAT
Cele.WS201_1:1296137-1298123               GGCCTTGAATTTCCCAACGT
                                           ***** **** ** * ** *
Consensus:
                                           GGCCTaGAATcTCaCaACaT

GGCCTaGAATcTCaCaACaT
>Cele.WS201_Fam_135_19_2  Nr. of seq. 2 Alignment length(with gaps) = 19 Alignment score = 0.614035 
Cele.WS201_5:1809958-1810774               CCAACTT--GGTACATAGG
Rev.of:Cele.WS201_1:1665925-1668091        CCAACTTGGGGTTTCTAGG
                                           *******  ***   ****
Consensus:
                                           CCAACTTggGGTacaTAGG

CCAACTTggGGTacaTAGG
>Cele.WS201_Fam_136_19_2  Nr. of seq. 2 Alignment length(with gaps) = 19 Alignment score = 0.798246 
Cele.WS201_2:13799745-13800605             AATTTACCAATTTACCAA-
Cele.WS201_3:12839514-12844147             AATTTGCCAATTGACCAAA
                                           ***** ****** ***** 
Consensus:
                                           AATTTaCCAATTgACCAAa

AATTTaCCAATTgACCAAa
>Cele.WS201_Fam_137_18_2  Nr. of seq. 2 Alignment length(with gaps) = 18 Alignment score = 0.666667 
Cele.WS201_5:1848647-1848942               TGAGCCTAAGCT-TAGCT
Cele.WS201_2:2525627-2526075               TAAACCTAAGCTGGAGCT
                                           * * ********  ****
Consensus:
                                           TaAaCCTAAGCTggAGCT

TaAaCCTAAGCTggAGCT
>Cele.WS201_Fam_138_18_2  Nr. of seq. 2 Alignment length(with gaps) = 18 Alignment score = 0.629630 
Cele.WS201_2:3395094-3395509               GATTTGCCGGAATTACGG
Cele.WS201_3:34741-35300                   AAATTGCCGGAATTTCTA
                                            * *********** *  
Consensus:
                                           aAaTTGCCGGAATTaCga

aAaTTGCCGGAATTaCga
>Cele.WS201_Fam_139_16_2  Nr. of seq. 2 Alignment length(with gaps) = 16 Alignment score = 0.750000 
Cele.WS201_2:14108617-14108803             TAGGCATATAGGCTTA
Cele.WS201_4:3126870-3127068               TAAGCTTATAAGCTTA
                                           ** ** **** *****
Consensus:
                                           TAaGCaTATAaGCTTA

TAaGCaTATAaGCTTA
>Cele.WS201_Fam_140_15_2  Nr. of seq. 2 Alignment length(with gaps) = 15 Alignment score = 0.655556 
Cele.WS201_3:11221581-11221759             GATAATTGAAAATC-
Cele.WS201_4:14057155-14059197             CAAAAATGAAAATCT
                                            * ** ******** 
Consensus:
                                           cAaAAaTGAAAATCt

cAaAAaTGAAAATCt
>Cele.WS201_Fam_141_15_2  Nr. of seq. 2 Alignment length(with gaps) = 15 Alignment score = 0.733333 
Cele.WS201_2:1487471-1487829               GGGGACAACAAAAAA
Rev.of:Cele.WS201_6:17345959-17346194      GGGGTCAACATAATA
                                           **** ***** ** *
Consensus:
                                           GGGGaCAACAaAAaA

GGGGaCAACAaAAaA
>Cele.WS201_Fam_142_13_2  Nr. of seq. 2 Alignment length(with gaps) = 13 Alignment score = 0.641026 
Cele.WS201_5:17736121-17738496             AGAC-CCTATGGG
Cele.WS201_5:1027506-1027737               AAACGCCTATGGC
                                           * ** ******* 
Consensus:
                                           AaACgCCTATGGc

AaACgCCTATGGc
>Cele.WS201_Fam_143_12_2  Nr. of seq. 2 Alignment length(with gaps) = 12 Alignment score = 0.833333 
Cele.WS201_3:8897583-8897714               ATT-TGGAATAT
Rev.of:Cele.WS201_4:6469790-6469949        ATTCTGGAATAT
                                           *** ********
Consensus:
                                           ATTcTGGAATAT

ATTcTGGAATAT
>Cele.WS201_Fam_144_12_2  Nr. of seq. 2 Alignment length(with gaps) = 12 Alignment score = 0.680556 
Cele.WS201_6:3365923-3366109               TAGCTCAGCTT-
Rev.of:Cele.WS201_3:12230026-12230427      TAGCTTAGGTTT
                                           ***** ** ** 
Consensus:
                                           TAGCTcAGcTTt

TAGCTcAGcTTt
>Cele.WS201_Fam_145_11_2  Nr. of seq. 2 Alignment length(with gaps) = 11 Alignment score = 0.696970 
Cele.WS201_4:4753416-4754240               GTTGAAAA-TG
Rev.of:Cele.WS201_3:1095111-1098097        GTCGAAAATTG
                                           ** ***** **
Consensus:
                                           GTcGAAAAtTG

GTcGAAAAtTG
>Cele.WS201_Fam_146_11_2  Nr. of seq. 2 Alignment length(with gaps) = 11 Alignment score = 0.757576 
Cele.WS201_2:4309179-4309442               CAGTTATCACC
Cele.WS201_6:3631380-3631891               CAGTTCTCACT
                                           ***** **** 
Consensus:
                                           CAGTTaTCACc

CAGTTaTCACc
>Cele.WS201_Fam_147_11_2  Nr. of seq. 2 Alignment length(with gaps) = 11 Alignment score = 0.757576 
Cele.WS201_4:7128090-7129872               TGACAACTTCA
Rev.of:Cele.WS201_5:4773332-4773617        TGACAACTTTG
                                           *********  
Consensus:
                                           TGACAACTTca

TGACAACTTca
>Cele.WS201_Fam_148_200_1  Nr. of seq. 1 Alignment length(with gaps) = 200 Alignment score = 0.000000 
Cele.WS201_5:4244047-4247522               TGTGGTCCAGAAGGTATGACTGAAAATTCACTTTTTCTGCTTGAACTTGGCAGATTTAAAATTTTTCAAAATGCTGTTTTCAAATTCTGAAAGAACTTAAAATTTGCTACAAAATGGCTACGGGAATTTCTAAAAAAGTTAGTTTCAAGCCAGAAATTAATTTTCAAAAATTGGAAAATCTATTAATTTTGTATATAAAT
                                           ********************************************************************************************************************************************************************************************************
Consensus:
                                           TGTGGTCCAGAAGGTATGACTGAAAATTCACTTTTTCTGCTTGAACTTGGCAGATTTAAAATTTTTCAAAATGCTGTTTTCAAATTCTGAAAGAACTTAAAATTTGCTACAAAATGGCTACGGGAATTTCTAAAAAAGTTAGTTTCAAGCCAGAAATTAATTTTCAAAAATTGGAAAATCTATTAATTTTGTATATAAAT

TGTGGTCCAGAAGGTATGACTGAAAATTCACTTTTTCTGCTTGAACTTGGCAGATTTAAAATTTTTCAAAATGCTGTTTTCAAATTCTGAAAGAACTTAAAATTTGCTACAAAATGGCTACGGGAATTTCTAAAAAAGTTAGTTTCAAGCCAGAAATTAATTTTCAAAAATTGGAAAATCTATTAATTTTGTATATAAAT
>Cele.WS201_Fam_149_185_1  Nr. of seq. 1 Alignment length(with gaps) = 185 Alignment score = 0.000000 
Cele.WS201_5:20106050-20107906             CTGTAGTTTTTTGTCGCATTAATGCAAATTAAACTTCATTCTATAGAAAAATTGTAGAGCATCTTTTTAAAATAAAAATGAATTCAAAATCTTAAAAATGAGCAAAGTTATGAAAGTTTGAAAATTTGAAATTTTCAACAAAAATTTTTTTTGGAAATTTTGGGTCTCGGAAAGGTGCCGGGGTA
                                           *****************************************************************************************************************************************************************************************
Consensus:
                                           CTGTAGTTTTTTGTCGCATTAATGCAAATTAAACTTCATTCTATAGAAAAATTGTAGAGCATCTTTTTAAAATAAAAATGAATTCAAAATCTTAAAAATGAGCAAAGTTATGAAAGTTTGAAAATTTGAAATTTTCAACAAAAATTTTTTTTGGAAATTTTGGGTCTCGGAAAGGTGCCGGGGTA

CTGTAGTTTTTTGTCGCATTAATGCAAATTAAACTTCATTCTATAGAAAAATTGTAGAGCATCTTTTTAAAATAAAAATGAATTCAAAATCTTAAAAATGAGCAAAGTTATGAAAGTTTGAAAATTTGAAATTTTCAACAAAAATTTTTTTTGGAAATTTTGGGTCTCGGAAAGGTGCCGGGGTA
>Cele.WS201_Fam_150_181_1  Nr. of seq. 1 Alignment length(with gaps) = 181 Alignment score = 0.000000 
Cele.WS201_2:6073584-6077395               TTTTTAACTTTTAAATCCACTAAAACTTGGAATGGTACAGAACATGCAAATTGTAATTTTAAGAACTGAATGTGGTTTCGAATATTCATGGATTGCTTTATTCGAACACTGACTCTGAAATATTTTGCATCCATTTGACTATTAATTGTCATATTATACCGAACACTACTAACTTTACTGG
                                           *************************************************************************************************************************************************************************************
Consensus:
                                           TTTTTAACTTTTAAATCCACTAAAACTTGGAATGGTACAGAACATGCAAATTGTAATTTTAAGAACTGAATGTGGTTTCGAATATTCATGGATTGCTTTATTCGAACACTGACTCTGAAATATTTTGCATCCATTTGACTATTAATTGTCATATTATACCGAACACTACTAACTTTACTGG

TTTTTAACTTTTAAATCCACTAAAACTTGGAATGGTACAGAACATGCAAATTGTAATTTTAAGAACTGAATGTGGTTTCGAATATTCATGGATTGCTTTATTCGAACACTGACTCTGAAATATTTTGCATCCATTTGACTATTAATTGTCATATTATACCGAACACTACTAACTTTACTGG
>Cele.WS201_Fam_151_180_1  Nr. of seq. 1 Alignment length(with gaps) = 180 Alignment score = 0.000000 
Cele.WS201_5:20432075-20438121             CAAAATATCTCTAGTTTTTAAAAAACAGTTCAAATTTTGGGTTCACTCTTATTACTTTACAGTGATTGTTACATTGTAGACTCTGTGGACTTGTCCAACTGTCTACGACGGCATGAGTTTAGTAAAAAGGTTGTACCATGAACTGAATCAAATTGGAAAATTTGGAAAATCTGCGAGAAT
                                           ************************************************************************************************************************************************************************************
Consensus:
                                           CAAAATATCTCTAGTTTTTAAAAAACAGTTCAAATTTTGGGTTCACTCTTATTACTTTACAGTGATTGTTACATTGTAGACTCTGTGGACTTGTCCAACTGTCTACGACGGCATGAGTTTAGTAAAAAGGTTGTACCATGAACTGAATCAAATTGGAAAATTTGGAAAATCTGCGAGAAT

CAAAATATCTCTAGTTTTTAAAAAACAGTTCAAATTTTGGGTTCACTCTTATTACTTTACAGTGATTGTTACATTGTAGACTCTGTGGACTTGTCCAACTGTCTACGACGGCATGAGTTTAGTAAAAAGGTTGTACCATGAACTGAATCAAATTGGAAAATTTGGAAAATCTGCGAGAAT
>Cele.WS201_Fam_152_178_1  Nr. of seq. 1 Alignment length(with gaps) = 178 Alignment score = 0.000000 
Cele.WS201_3:99472-105572                  ATTTCGGAATTAGTTTGAGAATAAAAGAATCCATTAGTATTTGAAATAACGTTCAGTTCTCGAAATTAGATCAGAATAGTTTTATAAAATCCCGAGTTTTGTGGTCTTACGAGTTAAAAAAAAAACATCGTAGTTTATTGCTATAAATTGACAATTAACAATTAAATGGATACAACAC
                                           **********************************************************************************************************************************************************************************
Consensus:
                                           ATTTCGGAATTAGTTTGAGAATAAAAGAATCCATTAGTATTTGAAATAACGTTCAGTTCTCGAAATTAGATCAGAATAGTTTTATAAAATCCCGAGTTTTGTGGTCTTACGAGTTAAAAAAAAAACATCGTAGTTTATTGCTATAAATTGACAATTAACAATTAAATGGATACAACAC

ATTTCGGAATTAGTTTGAGAATAAAAGAATCCATTAGTATTTGAAATAACGTTCAGTTCTCGAAATTAGATCAGAATAGTTTTATAAAATCCCGAGTTTTGTGGTCTTACGAGTTAAAAAAAAAACATCGTAGTTTATTGCTATAAATTGACAATTAACAATTAAATGGATACAACAC
>Cele.WS201_Fam_153_172_1  Nr. of seq. 1 Alignment length(with gaps) = 172 Alignment score = 0.000000 
Cele.WS201_5:265076-267145                 CAAACATAGGCAACCAAAAATATTTTCCAAGTTTTTATTGATTTGTTGCACATTGAAAAAAACTTTTTTCGGGTTTTTTAAAATGAATATCATAGCTACAGAAACGGTTGTACACTTTTCTGAAAATACAAAAAATTTGCAATTTTTATAGCTAGGAGACTTTTTGAATGCC
                                           ****************************************************************************************************************************************************************************
Consensus:
                                           CAAACATAGGCAACCAAAAATATTTTCCAAGTTTTTATTGATTTGTTGCACATTGAAAAAAACTTTTTTCGGGTTTTTTAAAATGAATATCATAGCTACAGAAACGGTTGTACACTTTTCTGAAAATACAAAAAATTTGCAATTTTTATAGCTAGGAGACTTTTTGAATGCC

CAAACATAGGCAACCAAAAATATTTTCCAAGTTTTTATTGATTTGTTGCACATTGAAAAAAACTTTTTTCGGGTTTTTTAAAATGAATATCATAGCTACAGAAACGGTTGTACACTTTTCTGAAAATACAAAAAATTTGCAATTTTTATAGCTAGGAGACTTTTTGAATGCC
>Cele.WS201_Fam_154_161_1  Nr. of seq. 1 Alignment length(with gaps) = 161 Alignment score = 0.000000 
Cele.WS201_2:1094273-1096630               GCGTCGCGGCTAAATCTCAAAATTTGCCTTAATATGTTCAGGAAAGTACCACAAACTATGTTTTTTGAAATCTTCATAAAATTTCCCTTAATTTAAGCCCCATATTAACCTAGTTTGGATAAAAACTAACGAATTTCTAAATTTTCGGCGCGTTGCGTGTC
                                           *****************************************************************************************************************************************************************
Consensus:
                                           GCGTCGCGGCTAAATCTCAAAATTTGCCTTAATATGTTCAGGAAAGTACCACAAACTATGTTTTTTGAAATCTTCATAAAATTTCCCTTAATTTAAGCCCCATATTAACCTAGTTTGGATAAAAACTAACGAATTTCTAAATTTTCGGCGCGTTGCGTGTC

GCGTCGCGGCTAAATCTCAAAATTTGCCTTAATATGTTCAGGAAAGTACCACAAACTATGTTTTTTGAAATCTTCATAAAATTTCCCTTAATTTAAGCCCCATATTAACCTAGTTTGGATAAAAACTAACGAATTTCTAAATTTTCGGCGCGTTGCGTGTC
>Cele.WS201_Fam_155_156_1  Nr. of seq. 1 Alignment length(with gaps) = 156 Alignment score = 0.000000 
Cele.WS201_5:17265086-17267237             CGAAAATTTCAGTCATTTCTAATTTTTTTTGTTGCAAAATAAAAAAAAATAATTAAAAATTTATGAGCGTTCTATAATTTTTTAACATTTATATTCGGACATTGCGACCCACATTTGATAATTTGAAGCAAAAAACTAAAGGACTCTACTTCAAAA
                                           ************************************************************************************************************************************************************
Consensus:
                                           CGAAAATTTCAGTCATTTCTAATTTTTTTTGTTGCAAAATAAAAAAAAATAATTAAAAATTTATGAGCGTTCTATAATTTTTTAACATTTATATTCGGACATTGCGACCCACATTTGATAATTTGAAGCAAAAAACTAAAGGACTCTACTTCAAAA

CGAAAATTTCAGTCATTTCTAATTTTTTTTGTTGCAAAATAAAAAAAAATAATTAAAAATTTATGAGCGTTCTATAATTTTTTAACATTTATATTCGGACATTGCGACCCACATTTGATAATTTGAAGCAAAAAACTAAAGGACTCTACTTCAAAA
>Cele.WS201_Fam_156_155_1  Nr. of seq. 1 Alignment length(with gaps) = 155 Alignment score = 0.000000 
Cele.WS201_2:2949871-2952265               TCCCGCTGTGGTCAAAAGTTTTTTGTGTGCTCAGTTCTGTACGACAAATGTGTTAAAATCTTCTGAAAACTCAAAATTCCAAGTTTTCCCAAAAATGGGTCAAATGGTACAGTGGGATTTTCCACGAATTCTAAGTAGATGGTCGTGAGTTCAAC
                                           ***********************************************************************************************************************************************************
Consensus:
                                           TCCCGCTGTGGTCAAAAGTTTTTTGTGTGCTCAGTTCTGTACGACAAATGTGTTAAAATCTTCTGAAAACTCAAAATTCCAAGTTTTCCCAAAAATGGGTCAAATGGTACAGTGGGATTTTCCACGAATTCTAAGTAGATGGTCGTGAGTTCAAC

TCCCGCTGTGGTCAAAAGTTTTTTGTGTGCTCAGTTCTGTACGACAAATGTGTTAAAATCTTCTGAAAACTCAAAATTCCAAGTTTTCCCAAAAATGGGTCAAATGGTACAGTGGGATTTTCCACGAATTCTAAGTAGATGGTCGTGAGTTCAAC
>Cele.WS201_Fam_157_151_1  Nr. of seq. 1 Alignment length(with gaps) = 151 Alignment score = 0.000000 
Cele.WS201_5:18512827-18514342             ATTTCAGGCTGGAATGGGCCGTTTTGGGCCGGTTGTAGGCCCGAATCTTCATGTTTTCTGAATACGCTGCACTTAACATTATTAAGCAAAAACTGAGCGTAGAATGTCCGTTAATTAGAACCCCCAATTGGCTAAATTCTGAAAAAGTTAC
                                           *******************************************************************************************************************************************************
Consensus:
                                           ATTTCAGGCTGGAATGGGCCGTTTTGGGCCGGTTGTAGGCCCGAATCTTCATGTTTTCTGAATACGCTGCACTTAACATTATTAAGCAAAAACTGAGCGTAGAATGTCCGTTAATTAGAACCCCCAATTGGCTAAATTCTGAAAAAGTTAC

ATTTCAGGCTGGAATGGGCCGTTTTGGGCCGGTTGTAGGCCCGAATCTTCATGTTTTCTGAATACGCTGCACTTAACATTATTAAGCAAAAACTGAGCGTAGAATGTCCGTTAATTAGAACCCCCAATTGGCTAAATTCTGAAAAAGTTAC
>Cele.WS201_Fam_158_145_1  Nr. of seq. 1 Alignment length(with gaps) = 145 Alignment score = 0.000000 
Cele.WS201_5:20230958-20233243             GTGGCCTAGAAAACCTGAGCATGATTTTTCTAGGCCACCAACTTCTAACATTCATAACTTGGCGGAAAATCTACATAATAAAATTTTGCAAAAACCAATTTATTTGTCTAAAAAATTGCAATAAATTTGACCTACTTGATTTTGA
                                           *************************************************************************************************************************************************
Consensus:
                                           GTGGCCTAGAAAACCTGAGCATGATTTTTCTAGGCCACCAACTTCTAACATTCATAACTTGGCGGAAAATCTACATAATAAAATTTTGCAAAAACCAATTTATTTGTCTAAAAAATTGCAATAAATTTGACCTACTTGATTTTGA

GTGGCCTAGAAAACCTGAGCATGATTTTTCTAGGCCACCAACTTCTAACATTCATAACTTGGCGGAAAATCTACATAATAAAATTTTGCAAAAACCAATTTATTTGTCTAAAAAATTGCAATAAATTTGACCTACTTGATTTTGA
>Cele.WS201_Fam_159_124_1  Nr. of seq. 1 Alignment length(with gaps) = 124 Alignment score = 0.000000 
Cele.WS201_2:11122811-11124572             AATTTTCAAAGTTTGGAAAATCTATTAATTTTGCATATAATTTTTATAAATTCTGAAAGAACATAAAATTTGCTACAAAATGGCTACGGGAATTTCTAAAAAATTTAGTTTGAAGACAGAAATT
                                           ****************************************************************************************************************************
Consensus:
                                           AATTTTCAAAGTTTGGAAAATCTATTAATTTTGCATATAATTTTTATAAATTCTGAAAGAACATAAAATTTGCTACAAAATGGCTACGGGAATTTCTAAAAAATTTAGTTTGAAGACAGAAATT

AATTTTCAAAGTTTGGAAAATCTATTAATTTTGCATATAATTTTTATAAATTCTGAAAGAACATAAAATTTGCTACAAAATGGCTACGGGAATTTCTAAAAAATTTAGTTTGAAGACAGAAATT
>Cele.WS201_Fam_160_121_1  Nr. of seq. 1 Alignment length(with gaps) = 121 Alignment score = 0.000000 
Cele.WS201_5:16449766-16451712             AAAAGATAGTTGCTCTTTGAGCAGAAGGTTGCAAACCGCAAGAGCAAACTTGCCAAATGACAAGCCACCCAAGTACTCGTTGCACCTACCTATCATAAGCTCGTAGACTATAATTTCTCTG
                                           *************************************************************************************************************************
Consensus:
                                           AAAAGATAGTTGCTCTTTGAGCAGAAGGTTGCAAACCGCAAGAGCAAACTTGCCAAATGACAAGCCACCCAAGTACTCGTTGCACCTACCTATCATAAGCTCGTAGACTATAATTTCTCTG

AAAAGATAGTTGCTCTTTGAGCAGAAGGTTGCAAACCGCAAGAGCAAACTTGCCAAATGACAAGCCACCCAAGTACTCGTTGCACCTACCTATCATAAGCTCGTAGACTATAATTTCTCTG
>Cele.WS201_Fam_161_119_1  Nr. of seq. 1 Alignment length(with gaps) = 119 Alignment score = 0.000000 
Cele.WS201_3:388298-390867                 ACTCCAATACCAACCGATGCTAAAAGATTCTGATCCCAATTATTTCTGAAATAACAGTTTCGGCTTGATGTACCAATGAGAGAGCACAGTGTAAACAAGTTTTCATAGTTCTGACGGCG
                                           ***********************************************************************************************************************
Consensus:
                                           ACTCCAATACCAACCGATGCTAAAAGATTCTGATCCCAATTATTTCTGAAATAACAGTTTCGGCTTGATGTACCAATGAGAGAGCACAGTGTAAACAAGTTTTCATAGTTCTGACGGCG

ACTCCAATACCAACCGATGCTAAAAGATTCTGATCCCAATTATTTCTGAAATAACAGTTTCGGCTTGATGTACCAATGAGAGAGCACAGTGTAAACAAGTTTTCATAGTTCTGACGGCG
>Cele.WS201_Fam_162_119_1  Nr. of seq. 1 Alignment length(with gaps) = 119 Alignment score = 0.000000 
Cele.WS201_6:289847-295242                 GTTGCATATTTCGCAATAATTTTTACGGGAACGTAATCTCCACATCACCAGCTTTCATTTAAGTACCCACACGGCAAGGTTTAATTTTTGAAATTTGGTCGCGGATTTTCTCGGCCACC
                                           ***********************************************************************************************************************
Consensus:
                                           GTTGCATATTTCGCAATAATTTTTACGGGAACGTAATCTCCACATCACCAGCTTTCATTTAAGTACCCACACGGCAAGGTTTAATTTTTGAAATTTGGTCGCGGATTTTCTCGGCCACC

GTTGCATATTTCGCAATAATTTTTACGGGAACGTAATCTCCACATCACCAGCTTTCATTTAAGTACCCACACGGCAAGGTTTAATTTTTGAAATTTGGTCGCGGATTTTCTCGGCCACC
>Cele.WS201_Fam_163_117_1  Nr. of seq. 1 Alignment length(with gaps) = 117 Alignment score = 0.000000 
Cele.WS201_5:6176225-6183213               TGTTGGTTCGACAGTAGGTGCATTAGCCTCTGGAACTGGAACATCCTTTTGCTCGACGATTGCAGCTTGTTGTACTTCAGATGTTTCCTTTGATTCCACAGGTGCAAGTTTCTCAAC
                                           *********************************************************************************************************************
Consensus:
                                           TGTTGGTTCGACAGTAGGTGCATTAGCCTCTGGAACTGGAACATCCTTTTGCTCGACGATTGCAGCTTGTTGTACTTCAGATGTTTCCTTTGATTCCACAGGTGCAAGTTTCTCAAC

TGTTGGTTCGACAGTAGGTGCATTAGCCTCTGGAACTGGAACATCCTTTTGCTCGACGATTGCAGCTTGTTGTACTTCAGATGTTTCCTTTGATTCCACAGGTGCAAGTTTCTCAAC
>Cele.WS201_Fam_164_114_1  Nr. of seq. 1 Alignment length(with gaps) = 114 Alignment score = 0.000000 
Cele.WS201_5:8705308-8709775               GTGTTTCAGAATTACATGGAGTCTCACTACTTGCAGAATTTGTGGCTGTAGACGATTGACCTGCTGTAGTTGAATCGCTTGAAACTGTCATAGTGGATGTTCCATCAGACGTTT
                                           ******************************************************************************************************************
Consensus:
                                           GTGTTTCAGAATTACATGGAGTCTCACTACTTGCAGAATTTGTGGCTGTAGACGATTGACCTGCTGTAGTTGAATCGCTTGAAACTGTCATAGTGGATGTTCCATCAGACGTTT

GTGTTTCAGAATTACATGGAGTCTCACTACTTGCAGAATTTGTGGCTGTAGACGATTGACCTGCTGTAGTTGAATCGCTTGAAACTGTCATAGTGGATGTTCCATCAGACGTTT
>Cele.WS201_Fam_165_111_1  Nr. of seq. 1 Alignment length(with gaps) = 111 Alignment score = 0.000000 
Cele.WS201_2:9456584-9458274               CTGTTGTTGATCTACTTAGCGTAGTCGTAGATTCTAAAAATTCAGTCTTTAATTTTTATTAATTTTTAAAAAATATTTATTTACCAGTAGTCGATACTGCAGGCGTCGTTA
                                           ***************************************************************************************************************
Consensus:
                                           CTGTTGTTGATCTACTTAGCGTAGTCGTAGATTCTAAAAATTCAGTCTTTAATTTTTATTAATTTTTAAAAAATATTTATTTACCAGTAGTCGATACTGCAGGCGTCGTTA

CTGTTGTTGATCTACTTAGCGTAGTCGTAGATTCTAAAAATTCAGTCTTTAATTTTTATTAATTTTTAAAAAATATTTATTTACCAGTAGTCGATACTGCAGGCGTCGTTA
>Cele.WS201_Fam_166_108_1  Nr. of seq. 1 Alignment length(with gaps) = 108 Alignment score = 0.000000 
Cele.WS201_6:13242373-13244395             TTTCAGATTTTCAGATTTTCACTTGATTATATAGGTCACGACCCAAGTTATTTTGAAAATTGAGCTACACGGCTGTAACTTTGGAGCTATGGGTAATCAAGTATGAGC
                                           ************************************************************************************************************
Consensus:
                                           TTTCAGATTTTCAGATTTTCACTTGATTATATAGGTCACGACCCAAGTTATTTTGAAAATTGAGCTACACGGCTGTAACTTTGGAGCTATGGGTAATCAAGTATGAGC

TTTCAGATTTTCAGATTTTCACTTGATTATATAGGTCACGACCCAAGTTATTTTGAAAATTGAGCTACACGGCTGTAACTTTGGAGCTATGGGTAATCAAGTATGAGC
>Cele.WS201_Fam_167_108_1  Nr. of seq. 1 Alignment length(with gaps) = 108 Alignment score = 0.000000 
Cele.WS201_6:15226801-15228992             AAGTCTTCTTGGTTCTGTGTCTTTGCTTCGAAATGTTGACCATCTCCTTGCAGGATCTTATTGTCAGATGGAACCTTCTTGGCATACCTCTCTCCACTGATGTGAGTG
                                           ************************************************************************************************************
Consensus:
                                           AAGTCTTCTTGGTTCTGTGTCTTTGCTTCGAAATGTTGACCATCTCCTTGCAGGATCTTATTGTCAGATGGAACCTTCTTGGCATACCTCTCTCCACTGATGTGAGTG

AAGTCTTCTTGGTTCTGTGTCTTTGCTTCGAAATGTTGACCATCTCCTTGCAGGATCTTATTGTCAGATGGAACCTTCTTGGCATACCTCTCTCCACTGATGTGAGTG
>Cele.WS201_Fam_168_102_1  Nr. of seq. 1 Alignment length(with gaps) = 102 Alignment score = 0.000000 
Cele.WS201_3:8861559-8863783               TTCTCCACCAACTGGAACCACCGAAGAGCCTGGATCTTCAGTTGAGACTACACCATATACCGGTGAGACTCCAGTAACTTGGGGACCTCCAGGATCAACAGC
                                           ******************************************************************************************************
Consensus:
                                           TTCTCCACCAACTGGAACCACCGAAGAGCCTGGATCTTCAGTTGAGACTACACCATATACCGGTGAGACTCCAGTAACTTGGGGACCTCCAGGATCAACAGC

TTCTCCACCAACTGGAACCACCGAAGAGCCTGGATCTTCAGTTGAGACTACACCATATACCGGTGAGACTCCAGTAACTTGGGGACCTCCAGGATCAACAGC
>Cele.WS201_Fam_169_102_1  Nr. of seq. 1 Alignment length(with gaps) = 102 Alignment score = 0.000000 
Cele.WS201_4:688812-698202                 TTGCTGCAGCATATCTTTCTCCAGTACCACCTTGATATGTCGAACGATTGATAGTTTGAGAATCAAGAGAATCAGTTGGACGATCAATTCCATCTTTGGGTC
                                           ******************************************************************************************************
Consensus:
                                           TTGCTGCAGCATATCTTTCTCCAGTACCACCTTGATATGTCGAACGATTGATAGTTTGAGAATCAAGAGAATCAGTTGGACGATCAATTCCATCTTTGGGTC

TTGCTGCAGCATATCTTTCTCCAGTACCACCTTGATATGTCGAACGATTGATAGTTTGAGAATCAAGAGAATCAGTTGGACGATCAATTCCATCTTTGGGTC
>Cele.WS201_Fam_170_102_1  Nr. of seq. 1 Alignment length(with gaps) = 102 Alignment score = 0.000000 
Cele.WS201_6:1136182-1140773               TGTACACTTCTCCCAAAATGACTGTAAGAATGGACTCCTTATATGATTTTAAACCCGACTCTGGACATACAAACTTCTCTCAAAAAGAAAATAGACTTCACA
                                           ******************************************************************************************************
Consensus:
                                           TGTACACTTCTCCCAAAATGACTGTAAGAATGGACTCCTTATATGATTTTAAACCCGACTCTGGACATACAAACTTCTCTCAAAAAGAAAATAGACTTCACA

TGTACACTTCTCCCAAAATGACTGTAAGAATGGACTCCTTATATGATTTTAAACCCGACTCTGGACATACAAACTTCTCTCAAAAAGAAAATAGACTTCACA
>Cele.WS201_Fam_171_101_1  Nr. of seq. 1 Alignment length(with gaps) = 101 Alignment score = 0.000000 
Cele.WS201_3:267062-269672                 GGTTACTGTAGTTCCAAAAGTACGCAAACACTGACTACGGTTCCCTAATACATCAGATATTACGACAAAGTGCAGAAAATCGCTAAAAATGACTTTACTGG
                                           *****************************************************************************************************
Consensus:
                                           GGTTACTGTAGTTCCAAAAGTACGCAAACACTGACTACGGTTCCCTAATACATCAGATATTACGACAAAGTGCAGAAAATCGCTAAAAATGACTTTACTGG

GGTTACTGTAGTTCCAAAAGTACGCAAACACTGACTACGGTTCCCTAATACATCAGATATTACGACAAAGTGCAGAAAATCGCTAAAAATGACTTTACTGG
>Cele.WS201_Fam_172_96_1  Nr. of seq. 1 Alignment length(with gaps) = 96 Alignment score = 0.000000 
Cele.WS201_4:12314434-12319273             GTTGATTTGCGGCACTCTACAGATAGTGGATCTGCTTCTTACCAATCTTCCCGTTACCGCCACGCACTAAAGCTCCAAACTATTTTATTTTTTTGG
                                           ************************************************************************************************
Consensus:
                                           GTTGATTTGCGGCACTCTACAGATAGTGGATCTGCTTCTTACCAATCTTCCCGTTACCGCCACGCACTAAAGCTCCAAACTATTTTATTTTTTTGG

GTTGATTTGCGGCACTCTACAGATAGTGGATCTGCTTCTTACCAATCTTCCCGTTACCGCCACGCACTAAAGCTCCAAACTATTTTATTTTTTTGG
>Cele.WS201_Fam_173_93_1  Nr. of seq. 1 Alignment length(with gaps) = 93 Alignment score = 0.000000 
Cele.WS201_1:10188801-10190267             GGCTTTGGAGTTGCTTTAGCTGATGTTGGCTTGGCAACTGGTTTCTTCTCGTCATCGCTTGAATCCGAAGAGGACTCGGCCTTCTTGGCAACA
                                           *********************************************************************************************
Consensus:
                                           GGCTTTGGAGTTGCTTTAGCTGATGTTGGCTTGGCAACTGGTTTCTTCTCGTCATCGCTTGAATCCGAAGAGGACTCGGCCTTCTTGGCAACA

GGCTTTGGAGTTGCTTTAGCTGATGTTGGCTTGGCAACTGGTTTCTTCTCGTCATCGCTTGAATCCGAAGAGGACTCGGCCTTCTTGGCAACA
>Cele.WS201_Fam_174_91_1  Nr. of seq. 1 Alignment length(with gaps) = 91 Alignment score = 0.000000 
Cele.WS201_2:11190043-11192088             AATTTTTGAAATTAAATTCTGAAAGCGGTTAAAGTTTGAAACAAATCCCCGAAGAAACTTTTTCAAAAAAGTTAATTTCAAGTCAGATATT
                                           *******************************************************************************************
Consensus:
                                           AATTTTTGAAATTAAATTCTGAAAGCGGTTAAAGTTTGAAACAAATCCCCGAAGAAACTTTTTCAAAAAAGTTAATTTCAAGTCAGATATT

AATTTTTGAAATTAAATTCTGAAAGCGGTTAAAGTTTGAAACAAATCCCCGAAGAAACTTTTTCAAAAAAGTTAATTTCAAGTCAGATATT
>Cele.WS201_Fam_175_89_1  Nr. of seq. 1 Alignment length(with gaps) = 89 Alignment score = 0.000000 
Cele.WS201_2:6504857-6509194               AGTATTTTGGGGTCTCTCCCTAGTTGTTAGGTTAACTTTATACTTTTCCTTCTTCTATTTCTTCGAGATGATCGGTCCAGAATACAGCC
                                           *****************************************************************************************
Consensus:
                                           AGTATTTTGGGGTCTCTCCCTAGTTGTTAGGTTAACTTTATACTTTTCCTTCTTCTATTTCTTCGAGATGATCGGTCCAGAATACAGCC

AGTATTTTGGGGTCTCTCCCTAGTTGTTAGGTTAACTTTATACTTTTCCTTCTTCTATTTCTTCGAGATGATCGGTCCAGAATACAGCC
>Cele.WS201_Fam_176_85_1  Nr. of seq. 1 Alignment length(with gaps) = 85 Alignment score = 0.000000 
Cele.WS201_5:7991669-7993079               ATTTTGAAAATTAATTTCTGGCTTGAAACTAACTTTTTCTGAAATTCCCGTAGCCATTTTGTAGCAAATTTCAAGTTCTTTTAGA
                                           *************************************************************************************
Consensus:
                                           ATTTTGAAAATTAATTTCTGGCTTGAAACTAACTTTTTCTGAAATTCCCGTAGCCATTTTGTAGCAAATTTCAAGTTCTTTTAGA

ATTTTGAAAATTAATTTCTGGCTTGAAACTAACTTTTTCTGAAATTCCCGTAGCCATTTTGTAGCAAATTTCAAGTTCTTTTAGA
>Cele.WS201_Fam_177_84_1  Nr. of seq. 1 Alignment length(with gaps) = 84 Alignment score = 0.000000 
Cele.WS201_4:221290-225265                 TAAAAAGTGGTCTAATTTTGTTGAAGACGGGTAATTCATATATGGAGAATTCAGAAAATCTAGGTTTAACCCATCAAAAACTAT
                                           ************************************************************************************
Consensus:
                                           TAAAAAGTGGTCTAATTTTGTTGAAGACGGGTAATTCATATATGGAGAATTCAGAAAATCTAGGTTTAACCCATCAAAAACTAT

TAAAAAGTGGTCTAATTTTGTTGAAGACGGGTAATTCATATATGGAGAATTCAGAAAATCTAGGTTTAACCCATCAAAAACTAT
>Cele.WS201_Fam_178_81_1  Nr. of seq. 1 Alignment length(with gaps) = 81 Alignment score = 0.000000 
Cele.WS201_5:15585943-15588547             TTATTTTTTCGATTTTAGCGAAAAATCAACACATTTTCGATCATTTTTGAACAAAAAATTGTTTTCTCAAAAATTTGACGC
                                           *********************************************************************************
Consensus:
                                           TTATTTTTTCGATTTTAGCGAAAAATCAACACATTTTCGATCATTTTTGAACAAAAAATTGTTTTCTCAAAAATTTGACGC

TTATTTTTTCGATTTTAGCGAAAAATCAACACATTTTCGATCATTTTTGAACAAAAAATTGTTTTCTCAAAAATTTGACGC
>Cele.WS201_Fam_179_80_1  Nr. of seq. 1 Alignment length(with gaps) = 80 Alignment score = 0.000000 
Cele.WS201_2:724761-726692                 ACCGTAACCCTCTAGACAATCGAAAATTCAAATTTTCCGCAATTTTTCGTAAAATTCGGTGTTAGCGGACTTCTGGAGCT
                                           ********************************************************************************
Consensus:
                                           ACCGTAACCCTCTAGACAATCGAAAATTCAAATTTTCCGCAATTTTTCGTAAAATTCGGTGTTAGCGGACTTCTGGAGCT

ACCGTAACCCTCTAGACAATCGAAAATTCAAATTTTCCGCAATTTTTCGTAAAATTCGGTGTTAGCGGACTTCTGGAGCT
>Cele.WS201_Fam_180_80_1  Nr. of seq. 1 Alignment length(with gaps) = 80 Alignment score = 0.000000 
Cele.WS201_4:1965985-1967721               AATTTCTCAATAGCGCGCGCTTGCAACATCCGAACGGCGCGAAATTTGAATTTTTGGCCATAAAATAACGAAAATCGGCA
                                           ********************************************************************************
Consensus:
                                           AATTTCTCAATAGCGCGCGCTTGCAACATCCGAACGGCGCGAAATTTGAATTTTTGGCCATAAAATAACGAAAATCGGCA

AATTTCTCAATAGCGCGCGCTTGCAACATCCGAACGGCGCGAAATTTGAATTTTTGGCCATAAAATAACGAAAATCGGCA
>Cele.WS201_Fam_181_79_1  Nr. of seq. 1 Alignment length(with gaps) = 79 Alignment score = 0.000000 
Cele.WS201_1:5148179-5152563               ATTTTTTTTTAAATTGATAAAAATATATAAAAGCTGAATTTTTCAAAAATTCAAAAGTATGGGAAAATCATATGGAGTC
                                           *******************************************************************************
Consensus:
                                           ATTTTTTTTTAAATTGATAAAAATATATAAAAGCTGAATTTTTCAAAAATTCAAAAGTATGGGAAAATCATATGGAGTC

ATTTTTTTTTAAATTGATAAAAATATATAAAAGCTGAATTTTTCAAAAATTCAAAAGTATGGGAAAATCATATGGAGTC
>Cele.WS201_Fam_182_78_1  Nr. of seq. 1 Alignment length(with gaps) = 78 Alignment score = 0.000000 
Cele.WS201_3:12985239-12986029             CGAAGTTGCTGGATCAACGATCACAACAGGCGGATTTGTCTGCACAACCGGATCAGAAGTCGTCGTACTTGGATCTTT
                                           ******************************************************************************
Consensus:
                                           CGAAGTTGCTGGATCAACGATCACAACAGGCGGATTTGTCTGCACAACCGGATCAGAAGTCGTCGTACTTGGATCTTT

CGAAGTTGCTGGATCAACGATCACAACAGGCGGATTTGTCTGCACAACCGGATCAGAAGTCGTCGTACTTGGATCTTT
>Cele.WS201_Fam_183_78_1  Nr. of seq. 1 Alignment length(with gaps) = 78 Alignment score = 0.000000 
Cele.WS201_5:8714006-8714952               TGCAAGGCTCCGATGATGATACCACTTCTAAAGTCGAGGTGTCACAATTTTCGGGTGTCGTAGAACTTGGATCAGTAC
                                           ******************************************************************************
Consensus:
                                           TGCAAGGCTCCGATGATGATACCACTTCTAAAGTCGAGGTGTCACAATTTTCGGGTGTCGTAGAACTTGGATCAGTAC

TGCAAGGCTCCGATGATGATACCACTTCTAAAGTCGAGGTGTCACAATTTTCGGGTGTCGTAGAACTTGGATCAGTAC
>Cele.WS201_Fam_184_73_1  Nr. of seq. 1 Alignment length(with gaps) = 73 Alignment score = 0.000000 
Cele.WS201_2:1315800-1319621               ACTTTGTAGTTTGTAGTCTAGCAGACCAAAATTTATTAAAAACTGCAGAAAATTGATGGGTCTGCTAATTAAG
                                           *************************************************************************
Consensus:
                                           ACTTTGTAGTTTGTAGTCTAGCAGACCAAAATTTATTAAAAACTGCAGAAAATTGATGGGTCTGCTAATTAAG

ACTTTGTAGTTTGTAGTCTAGCAGACCAAAATTTATTAAAAACTGCAGAAAATTGATGGGTCTGCTAATTAAG
>Cele.WS201_Fam_185_72_1  Nr. of seq. 1 Alignment length(with gaps) = 72 Alignment score = 0.000000 
Cele.WS201_2:863590-866209                 TCCATCCAGCTGTGGTTGGTCTCTGGGTGAATCCTCGAGAAGTATCACGAGTAGTACCATTGGCTCCGTTTG
                                           ************************************************************************
Consensus:
                                           TCCATCCAGCTGTGGTTGGTCTCTGGGTGAATCCTCGAGAAGTATCACGAGTAGTACCATTGGCTCCGTTTG

TCCATCCAGCTGTGGTTGGTCTCTGGGTGAATCCTCGAGAAGTATCACGAGTAGTACCATTGGCTCCGTTTG
>Cele.WS201_Fam_186_70_1  Nr. of seq. 1 Alignment length(with gaps) = 70 Alignment score = 0.000000 
Cele.WS201_4:2391964-2396089               AAAAATCGATGTTTTGAAGTTTTTCTCAATAGAGCGCACTTTCAACAGCGAGAAATTTGAATTTTCCACC
                                           **********************************************************************
Consensus:
                                           AAAAATCGATGTTTTGAAGTTTTTCTCAATAGAGCGCACTTTCAACAGCGAGAAATTTGAATTTTCCACC

AAAAATCGATGTTTTGAAGTTTTTCTCAATAGAGCGCACTTTCAACAGCGAGAAATTTGAATTTTCCACC
>Cele.WS201_Fam_187_69_1  Nr. of seq. 1 Alignment length(with gaps) = 69 Alignment score = 0.000000 
Cele.WS201_1:13482464-13483015             CCGGAAATTTCTATATTCGGCAAATTACCCGTTTCACATAAATTTTCTTTTCTGCAAATTGTTGGTTTG
                                           *********************************************************************
Consensus:
                                           CCGGAAATTTCTATATTCGGCAAATTACCCGTTTCACATAAATTTTCTTTTCTGCAAATTGTTGGTTTG

CCGGAAATTTCTATATTCGGCAAATTACCCGTTTCACATAAATTTTCTTTTCTGCAAATTGTTGGTTTG
>Cele.WS201_Fam_188_69_1  Nr. of seq. 1 Alignment length(with gaps) = 69 Alignment score = 0.000000 
Cele.WS201_2:4045926-4046618               TTGCCGATTTGCCGGAAATTTACATTTCGGCAAAGTGCCGTTTTTCCGGCAAAACGGCAATTTGCAGGT
                                           *********************************************************************
Consensus:
                                           TTGCCGATTTGCCGGAAATTTACATTTCGGCAAAGTGCCGTTTTTCCGGCAAAACGGCAATTTGCAGGT

TTGCCGATTTGCCGGAAATTTACATTTCGGCAAAGTGCCGTTTTTCCGGCAAAACGGCAATTTGCAGGT
>Cele.WS201_Fam_189_68_1  Nr. of seq. 1 Alignment length(with gaps) = 68 Alignment score = 0.000000 
Cele.WS201_1:2531678-2535549               TTCTAGGCCACCATTCTCCTCCTCGTGACTGTGGGAGTATCTAACCCCACAACACAACTTTTTGGTTT
                                           ********************************************************************
Consensus:
                                           TTCTAGGCCACCATTCTCCTCCTCGTGACTGTGGGAGTATCTAACCCCACAACACAACTTTTTGGTTT

TTCTAGGCCACCATTCTCCTCCTCGTGACTGTGGGAGTATCTAACCCCACAACACAACTTTTTGGTTT
>Cele.WS201_Fam_190_67_1  Nr. of seq. 1 Alignment length(with gaps) = 67 Alignment score = 0.000000 
Cele.WS201_5:9338831-9340298               CCATCCAAATTCCAATCGTTGGTGCATCATCTCCAGTCCCGAATCGCCATCTCCAGCAGCTCCCGAA
                                           *******************************************************************
Consensus:
                                           CCATCCAAATTCCAATCGTTGGTGCATCATCTCCAGTCCCGAATCGCCATCTCCAGCAGCTCCCGAA

CCATCCAAATTCCAATCGTTGGTGCATCATCTCCAGTCCCGAATCGCCATCTCCAGCAGCTCCCGAA
>Cele.WS201_Fam_191_65_1  Nr. of seq. 1 Alignment length(with gaps) = 65 Alignment score = 0.000000 
Cele.WS201_5:6937677-6941520               TTTTTTGAAATTCTGTTTTCAAATTCTGAAAGAACATAAAATTTGCTACAAAATGGCTACGGGAA
                                           *****************************************************************
Consensus:
                                           TTTTTTGAAATTCTGTTTTCAAATTCTGAAAGAACATAAAATTTGCTACAAAATGGCTACGGGAA

TTTTTTGAAATTCTGTTTTCAAATTCTGAAAGAACATAAAATTTGCTACAAAATGGCTACGGGAA
>Cele.WS201_Fam_192_64_1  Nr. of seq. 1 Alignment length(with gaps) = 64 Alignment score = 0.000000 
Cele.WS201_3:13414618-13417157             ATATACCAATGAGAGAGCACAGTGTAAACTAGTTTTCATAGTTCTCACGGCGACTCCAATCACT
                                           ****************************************************************
Consensus:
                                           ATATACCAATGAGAGAGCACAGTGTAAACTAGTTTTCATAGTTCTCACGGCGACTCCAATCACT

ATATACCAATGAGAGAGCACAGTGTAAACTAGTTTTCATAGTTCTCACGGCGACTCCAATCACT
>Cele.WS201_Fam_193_62_1  Nr. of seq. 1 Alignment length(with gaps) = 62 Alignment score = 0.000000 
Cele.WS201_2:706674-708172                 ATTTTCCATCAAAAATCGGCTGTAAAAACCGATTTTTAACTGAAAAAATCACAAATTTCTAC
                                           **************************************************************
Consensus:
                                           ATTTTCCATCAAAAATCGGCTGTAAAAACCGATTTTTAACTGAAAAAATCACAAATTTCTAC

ATTTTCCATCAAAAATCGGCTGTAAAAACCGATTTTTAACTGAAAAAATCACAAATTTCTAC
>Cele.WS201_Fam_194_62_1  Nr. of seq. 1 Alignment length(with gaps) = 62 Alignment score = 0.000000 
Cele.WS201_5:18721127-18722449             GTAAAAATGTTTGAAATTGTGAATTTTCAACATGAAAATGCCTGAAATTTTGAATTTCCTAT
                                           **************************************************************
Consensus:
                                           GTAAAAATGTTTGAAATTGTGAATTTTCAACATGAAAATGCCTGAAATTTTGAATTTCCTAT

GTAAAAATGTTTGAAATTGTGAATTTTCAACATGAAAATGCCTGAAATTTTGAATTTCCTAT
>Cele.WS201_Fam_195_60_1  Nr. of seq. 1 Alignment length(with gaps) = 60 Alignment score = 0.000000 
Cele.WS201_1:1026802-1028978               AGAAAATTGCACTTTTTCGGACAATTTTGAATTTTTACTAAAAAAATTGGATATTTTTGA
                                           ************************************************************
Consensus:
                                           AGAAAATTGCACTTTTTCGGACAATTTTGAATTTTTACTAAAAAAATTGGATATTTTTGA

AGAAAATTGCACTTTTTCGGACAATTTTGAATTTTTACTAAAAAAATTGGATATTTTTGA
>Cele.WS201_Fam_196_60_1  Nr. of seq. 1 Alignment length(with gaps) = 60 Alignment score = 0.000000 
Cele.WS201_5:8699344-8702900               ATTCAGTTGAGCTCGTTATGTCGGTTGAAGACACAATTGGAGTGGTGCTTGAGGAGCTGG
                                           ************************************************************
Consensus:
                                           ATTCAGTTGAGCTCGTTATGTCGGTTGAAGACACAATTGGAGTGGTGCTTGAGGAGCTGG

ATTCAGTTGAGCTCGTTATGTCGGTTGAAGACACAATTGGAGTGGTGCTTGAGGAGCTGG
>Cele.WS201_Fam_197_60_1  Nr. of seq. 1 Alignment length(with gaps) = 60 Alignment score = 0.000000 
Cele.WS201_5:14107900-14109950             CTGCTGATTCCGAGAAGAAGGCCCCAACCAAGAGAGAAGCTGATCCACCAAAGACTGAAT
                                           ************************************************************
Consensus:
                                           CTGCTGATTCCGAGAAGAAGGCCCCAACCAAGAGAGAAGCTGATCCACCAAAGACTGAAT

CTGCTGATTCCGAGAAGAAGGCCCCAACCAAGAGAGAAGCTGATCCACCAAAGACTGAAT
>Cele.WS201_Fam_198_57_1  Nr. of seq. 1 Alignment length(with gaps) = 57 Alignment score = 0.000000 
Cele.WS201_5:14104593-14106157             GAACTCAACAAGCTGATCAAGAGCAACACCGTGGATCCCGATCTGCCGGACAGAAGG
                                           *********************************************************
Consensus:
                                           GAACTCAACAAGCTGATCAAGAGCAACACCGTGGATCCCGATCTGCCGGACAGAAGG

GAACTCAACAAGCTGATCAAGAGCAACACCGTGGATCCCGATCTGCCGGACAGAAGG
>Cele.WS201_Fam_199_57_1  Nr. of seq. 1 Alignment length(with gaps) = 57 Alignment score = 0.000000 
Cele.WS201_6:16931765-16940165             AAATTTCTAAGACTGTACCATTCTCTCCATTCAAAACCTCATGTCAAACTCTCAATC
                                           *********************************************************
Consensus:
                                           AAATTTCTAAGACTGTACCATTCTCTCCATTCAAAACCTCATGTCAAACTCTCAATC

AAATTTCTAAGACTGTACCATTCTCTCCATTCAAAACCTCATGTCAAACTCTCAATC
>Cele.WS201_Fam_200_56_1  Nr. of seq. 1 Alignment length(with gaps) = 56 Alignment score = 0.000000 
Cele.WS201_1:607902-611456                 GAAATTAAAATTTGTGTTTTTGGCATTTTCTAGGCCATTTGGATTAGGTGGCCTAG
                                           ********************************************************
Consensus:
                                           GAAATTAAAATTTGTGTTTTTGGCATTTTCTAGGCCATTTGGATTAGGTGGCCTAG

GAAATTAAAATTTGTGTTTTTGGCATTTTCTAGGCCATTTGGATTAGGTGGCCTAG
>Cele.WS201_Fam_201_52_1  Nr. of seq. 1 Alignment length(with gaps) = 52 Alignment score = 0.000000 
Cele.WS201_3:3172719-3174132               AAAATCGATAATTTTCGTGTGATTTTACTCTAAAAATTCGGATTTTTCGCTT
                                           ****************************************************
Consensus:
                                           AAAATCGATAATTTTCGTGTGATTTTACTCTAAAAATTCGGATTTTTCGCTT

AAAATCGATAATTTTCGTGTGATTTTACTCTAAAAATTCGGATTTTTCGCTT
>Cele.WS201_Fam_202_52_1  Nr. of seq. 1 Alignment length(with gaps) = 52 Alignment score = 0.000000 
Cele.WS201_5:19063688-19065310             TCCGACACATCGGAACTTGCCGGCGACACGAAAAATTGTGTCGGCGGTGAAT
                                           ****************************************************
Consensus:
                                           TCCGACACATCGGAACTTGCCGGCGACACGAAAAATTGTGTCGGCGGTGAAT

TCCGACACATCGGAACTTGCCGGCGACACGAAAAATTGTGTCGGCGGTGAAT
>Cele.WS201_Fam_203_51_1  Nr. of seq. 1 Alignment length(with gaps) = 51 Alignment score = 0.000000 
Cele.WS201_4:1888876-1889513               CAAATCGGCAGACCGGCAATTTGCCGAAATTGAAAATTCCCGGAAAATCGG
                                           ***************************************************
Consensus:
                                           CAAATCGGCAGACCGGCAATTTGCCGAAATTGAAAATTCCCGGAAAATCGG

CAAATCGGCAGACCGGCAATTTGCCGAAATTGAAAATTCCCGGAAAATCGG
>Cele.WS201_Fam_204_50_1  Nr. of seq. 1 Alignment length(with gaps) = 50 Alignment score = 0.000000 
Cele.WS201_1:797380-798309                 TGGCCTAGAACCCCGTTTTTCTGTAGCCTAGACTATCATCTAGAAATCAA
                                           **************************************************
Consensus:
                                           TGGCCTAGAACCCCGTTTTTCTGTAGCCTAGACTATCATCTAGAAATCAA

TGGCCTAGAACCCCGTTTTTCTGTAGCCTAGACTATCATCTAGAAATCAA
>Cele.WS201_Fam_205_50_1  Nr. of seq. 1 Alignment length(with gaps) = 50 Alignment score = 0.000000 
Cele.WS201_4:16427829-16428490             GGGCGTGTTTTCACATGCCCCGCCCACAAAATTGATGTTTCCACCAAAAT
                                           **************************************************
Consensus:
                                           GGGCGTGTTTTCACATGCCCCGCCCACAAAATTGATGTTTCCACCAAAAT

GGGCGTGTTTTCACATGCCCCGCCCACAAAATTGATGTTTCCACCAAAAT
>Cele.WS201_Fam_206_49_1  Nr. of seq. 1 Alignment length(with gaps) = 49 Alignment score = 0.000000 
Cele.WS201_1:1620043-1622214               AAAATCAATAATTTTAAATTAGATTATCAATTTTTCTAAATTTTTCCGA
                                           *************************************************
Consensus:
                                           AAAATCAATAATTTTAAATTAGATTATCAATTTTTCTAAATTTTTCCGA

AAAATCAATAATTTTAAATTAGATTATCAATTTTTCTAAATTTTTCCGA
>Cele.WS201_Fam_207_49_1  Nr. of seq. 1 Alignment length(with gaps) = 49 Alignment score = 0.000000 
Cele.WS201_5:14766612-14767936             GCTACGATATCGTAGCACTTTTTTATTTTTCCATATTCCACCAGAAAAT
                                           *************************************************
Consensus:
                                           GCTACGATATCGTAGCACTTTTTTATTTTTCCATATTCCACCAGAAAAT

GCTACGATATCGTAGCACTTTTTTATTTTTCCATATTCCACCAGAAAAT
>Cele.WS201_Fam_208_48_1  Nr. of seq. 1 Alignment length(with gaps) = 48 Alignment score = 0.000000 
Cele.WS201_2:13284438-13285022             TGCCTACGTGCCTACATAAGAAGCGTAGGTAGCTTCAAAGGTGTTGCG
                                           ************************************************
Consensus:
                                           TGCCTACGTGCCTACATAAGAAGCGTAGGTAGCTTCAAAGGTGTTGCG

TGCCTACGTGCCTACATAAGAAGCGTAGGTAGCTTCAAAGGTGTTGCG
>Cele.WS201_Fam_209_45_1  Nr. of seq. 1 Alignment length(with gaps) = 45 Alignment score = 0.000000 
Cele.WS201_4:7734973-7736063               ACCATCAGGCGGACCACCAGGACCATTTGATCCATCAGGAGCACC
                                           *********************************************
Consensus:
                                           ACCATCAGGCGGACCACCAGGACCATTTGATCCATCAGGAGCACC

ACCATCAGGCGGACCACCAGGACCATTTGATCCATCAGGAGCACC
>Cele.WS201_Fam_210_45_1  Nr. of seq. 1 Alignment length(with gaps) = 45 Alignment score = 0.000000 
Cele.WS201_5:11273749-11274479             ACAACTGAATCAACTGCAGCACCAAGCACATCTACAGAGACACCT
                                           *********************************************
Consensus:
                                           ACAACTGAATCAACTGCAGCACCAAGCACATCTACAGAGACACCT

ACAACTGAATCAACTGCAGCACCAAGCACATCTACAGAGACACCT
>Cele.WS201_Fam_211_45_1  Nr. of seq. 1 Alignment length(with gaps) = 45 Alignment score = 0.000000 
Cele.WS201_6:17441684-17447708             CCACCAGCACAGCTTCGAGTACGACAGAGAGCACTTCGACTCCAT
                                           *********************************************
Consensus:
                                           CCACCAGCACAGCTTCGAGTACGACAGAGAGCACTTCGACTCCAT

CCACCAGCACAGCTTCGAGTACGACAGAGAGCACTTCGACTCCAT
>Cele.WS201_Fam_212_43_1  Nr. of seq. 1 Alignment length(with gaps) = 43 Alignment score = 0.000000 
Cele.WS201_3:12305207-12305821             AGCAGCCGACAATTGCCGGTTGCCTTAAAATTGAAGTAAATCC
                                           *******************************************
Consensus:
                                           AGCAGCCGACAATTGCCGGTTGCCTTAAAATTGAAGTAAATCC

AGCAGCCGACAATTGCCGGTTGCCTTAAAATTGAAGTAAATCC
>Cele.WS201_Fam_213_43_1  Nr. of seq. 1 Alignment length(with gaps) = 43 Alignment score = 0.000000 
Cele.WS201_5:308983-310753                 CGACAATTTTCGAAGATTTTTTGGTGAAAATTTGGTCATTTTC
                                           *******************************************
Consensus:
                                           CGACAATTTTCGAAGATTTTTTGGTGAAAATTTGGTCATTTTC

CGACAATTTTCGAAGATTTTTTGGTGAAAATTTGGTCATTTTC
>Cele.WS201_Fam_214_42_1  Nr. of seq. 1 Alignment length(with gaps) = 42 Alignment score = 0.000000 
Cele.WS201_1:12026350-12027596             GGACCAAATGGACCAAATGGGCCATCAGATCCGAATAAGCCA
                                           ******************************************
Consensus:
                                           GGACCAAATGGACCAAATGGGCCATCAGATCCGAATAAGCCA

GGACCAAATGGACCAAATGGGCCATCAGATCCGAATAAGCCA
>Cele.WS201_Fam_215_42_1  Nr. of seq. 1 Alignment length(with gaps) = 42 Alignment score = 0.000000 
Cele.WS201_2:13286992-13287611             CCTAGAATTTTTGGCATGGTGGCCTTGATTTTAACAAGACGG
                                           ******************************************
Consensus:
                                           CCTAGAATTTTTGGCATGGTGGCCTTGATTTTAACAAGACGG

CCTAGAATTTTTGGCATGGTGGCCTTGATTTTAACAAGACGG
>Cele.WS201_Fam_216_42_1  Nr. of seq. 1 Alignment length(with gaps) = 42 Alignment score = 0.000000 
Cele.WS201_4:2511918-2512675               CGGCAAATCGGCACGTTGCCAAATTGCCGTTTTTAAAATATC
                                           ******************************************
Consensus:
                                           CGGCAAATCGGCACGTTGCCAAATTGCCGTTTTTAAAATATC

CGGCAAATCGGCACGTTGCCAAATTGCCGTTTTTAAAATATC
>Cele.WS201_Fam_217_42_1  Nr. of seq. 1 Alignment length(with gaps) = 42 Alignment score = 0.000000 
Cele.WS201_5:6188358-6189061               AGGTGCTGCTTCCTTCGGAACATTTTCTTGAGTTGGCTCCGA
                                           ******************************************
Consensus:
                                           AGGTGCTGCTTCCTTCGGAACATTTTCTTGAGTTGGCTCCGA

AGGTGCTGCTTCCTTCGGAACATTTTCTTGAGTTGGCTCCGA
>Cele.WS201_Fam_218_40_1  Nr. of seq. 1 Alignment length(with gaps) = 40 Alignment score = 0.000000 
Cele.WS201_2:12034238-12035359             AATTGATTTGTTTAGACTGAAATAAATGTTTTTTTGGAAA
                                           ****************************************
Consensus:
                                           AATTGATTTGTTTAGACTGAAATAAATGTTTTTTTGGAAA

AATTGATTTGTTTAGACTGAAATAAATGTTTTTTTGGAAA
>Cele.WS201_Fam_219_40_1  Nr. of seq. 1 Alignment length(with gaps) = 40 Alignment score = 0.000000 
Cele.WS201_2:14158211-14159086             GGAATTTTTGATTTTCCGGCTATGAAAACCGAAACAAATC
                                           ****************************************
Consensus:
                                           GGAATTTTTGATTTTCCGGCTATGAAAACCGAAACAAATC

GGAATTTTTGATTTTCCGGCTATGAAAACCGAAACAAATC
>Cele.WS201_Fam_220_40_1  Nr. of seq. 1 Alignment length(with gaps) = 40 Alignment score = 0.000000 
Cele.WS201_3:1056927-1057665               AAAATCCACGTAGATTATCGATTTTTCATAGAATTTTGCA
                                           ****************************************
Consensus:
                                           AAAATCCACGTAGATTATCGATTTTTCATAGAATTTTGCA

AAAATCCACGTAGATTATCGATTTTTCATAGAATTTTGCA
>Cele.WS201_Fam_221_40_1  Nr. of seq. 1 Alignment length(with gaps) = 40 Alignment score = 0.000000 
Cele.WS201_3:1200572-1200987               CCAATTTTTTGGGCAAAAAATCAAAAATTCTGAATTTTGG
                                           ****************************************
Consensus:
                                           CCAATTTTTTGGGCAAAAAATCAAAAATTCTGAATTTTGG

CCAATTTTTTGGGCAAAAAATCAAAAATTCTGAATTTTGG
>Cele.WS201_Fam_222_40_1  Nr. of seq. 1 Alignment length(with gaps) = 40 Alignment score = 0.000000 
Cele.WS201_6:7351421-7361349               AATGGGCGCCGGTTTCGCTTTGAGCGATTCCTTACCCTTA
                                           ****************************************
Consensus:
                                           AATGGGCGCCGGTTTCGCTTTGAGCGATTCCTTACCCTTA

AATGGGCGCCGGTTTCGCTTTGAGCGATTCCTTACCCTTA
>Cele.WS201_Fam_223_39_1  Nr. of seq. 1 Alignment length(with gaps) = 39 Alignment score = 0.000000 
Cele.WS201_2:11211084-11216510             GAAGAGACCACCACCGCAGCTGCCACCGAAGCCTCGTCG
                                           ***************************************
Consensus:
                                           GAAGAGACCACCACCGCAGCTGCCACCGAAGCCTCGTCG

GAAGAGACCACCACCGCAGCTGCCACCGAAGCCTCGTCG
>Cele.WS201_Fam_224_39_1  Nr. of seq. 1 Alignment length(with gaps) = 39 Alignment score = 0.000000 
Cele.WS201_3:2083399-2084082               TTTAGTCCCAGTGATATATCTGACACACTTTAGGCCCCG
                                           ***************************************
Consensus:
                                           TTTAGTCCCAGTGATATATCTGACACACTTTAGGCCCCG

TTTAGTCCCAGTGATATATCTGACACACTTTAGGCCCCG
>Cele.WS201_Fam_225_39_1  Nr. of seq. 1 Alignment length(with gaps) = 39 Alignment score = 0.000000 
Cele.WS201_4:3940279-3941132               GTAGTCGGAGTAGTCGGAGTAGTTGGAGTAGACTTCATG
                                           ***************************************
Consensus:
                                           GTAGTCGGAGTAGTCGGAGTAGTTGGAGTAGACTTCATG

GTAGTCGGAGTAGTCGGAGTAGTTGGAGTAGACTTCATG
>Cele.WS201_Fam_226_39_1  Nr. of seq. 1 Alignment length(with gaps) = 39 Alignment score = 0.000000 
Cele.WS201_5:12632986-12633383             TGGTACGGTAGTTGTAGTGGTAGTGGAGGTTGTTGTAGG
                                           ***************************************
Consensus:
                                           TGGTACGGTAGTTGTAGTGGTAGTGGAGGTTGTTGTAGG

TGGTACGGTAGTTGTAGTGGTAGTGGAGGTTGTTGTAGG
>Cele.WS201_Fam_227_39_1  Nr. of seq. 1 Alignment length(with gaps) = 39 Alignment score = 0.000000 
Cele.WS201_6:17179068-17179897             ATTGATACTTTGTCGGGTTTAGATCATCGGCCGAGCTTC
                                           ***************************************
Consensus:
                                           ATTGATACTTTGTCGGGTTTAGATCATCGGCCGAGCTTC

ATTGATACTTTGTCGGGTTTAGATCATCGGCCGAGCTTC
>Cele.WS201_Fam_228_38_1  Nr. of seq. 1 Alignment length(with gaps) = 38 Alignment score = 0.000000 
Cele.WS201_2:648708-649416                 TAGGCCATCAGTGAAAACCTATGTGCTCGGTGAAAAGT
                                           **************************************
Consensus:
                                           TAGGCCATCAGTGAAAACCTATGTGCTCGGTGAAAAGT

TAGGCCATCAGTGAAAACCTATGTGCTCGGTGAAAAGT
>Cele.WS201_Fam_229_37_1  Nr. of seq. 1 Alignment length(with gaps) = 37 Alignment score = 0.000000 
Cele.WS201_2:13639154-13639647             CAAATTGGCAAATTGGCAAAAAATGTTAAATTCTCGC
                                           *************************************
Consensus:
                                           CAAATTGGCAAATTGGCAAAAAATGTTAAATTCTCGC

CAAATTGGCAAATTGGCAAAAAATGTTAAATTCTCGC
>Cele.WS201_Fam_230_36_1  Nr. of seq. 1 Alignment length(with gaps) = 36 Alignment score = 0.000000 
Cele.WS201_1:14353043-14354091             GCAGGAAATTTAAAAAATGTTGAACAACATTTTTTG
                                           ************************************
Consensus:
                                           GCAGGAAATTTAAAAAATGTTGAACAACATTTTTTG

GCAGGAAATTTAAAAAATGTTGAACAACATTTTTTG
>Cele.WS201_Fam_231_36_1  Nr. of seq. 1 Alignment length(with gaps) = 36 Alignment score = 0.000000 
Cele.WS201_3:12513527-12515121             GATATTTTCATGTTCGGCAAAAGTACCGATTTGCCA
                                           ************************************
Consensus:
                                           GATATTTTCATGTTCGGCAAAAGTACCGATTTGCCA

GATATTTTCATGTTCGGCAAAAGTACCGATTTGCCA
>Cele.WS201_Fam_232_36_1  Nr. of seq. 1 Alignment length(with gaps) = 36 Alignment score = 0.000000 
Cele.WS201_4:15129766-15131114             CCTTTGTCACCCTTTGATCCAGGAGTTCCATCGGCC
                                           ************************************
Consensus:
                                           CCTTTGTCACCCTTTGATCCAGGAGTTCCATCGGCC

CCTTTGTCACCCTTTGATCCAGGAGTTCCATCGGCC
>Cele.WS201_Fam_233_36_1  Nr. of seq. 1 Alignment length(with gaps) = 36 Alignment score = 0.000000 
Cele.WS201_5:8049893-8050453               TCCTGGTGGTCCTGGTGGTCCAGCTTGTCCATCGAC
                                           ************************************
Consensus:
                                           TCCTGGTGGTCCTGGTGGTCCAGCTTGTCCATCGAC

TCCTGGTGGTCCTGGTGGTCCAGCTTGTCCATCGAC
>Cele.WS201_Fam_234_35_1  Nr. of seq. 1 Alignment length(with gaps) = 35 Alignment score = 0.000000 
Cele.WS201_2:13434439-13435925             TTTGCCGGAAATGTTGAACTCTGAAAATTTTCGGG
                                           ***********************************
Consensus:
                                           TTTGCCGGAAATGTTGAACTCTGAAAATTTTCGGG

TTTGCCGGAAATGTTGAACTCTGAAAATTTTCGGG
>Cele.WS201_Fam_235_35_1  Nr. of seq. 1 Alignment length(with gaps) = 35 Alignment score = 0.000000 
Cele.WS201_3:11815906-11817353             CGGCAAATTGCCGATTTTCCGAATTTCCCGGAAAT
                                           ***********************************
Consensus:
                                           CGGCAAATTGCCGATTTTCCGAATTTCCCGGAAAT

CGGCAAATTGCCGATTTTCCGAATTTCCCGGAAAT
>Cele.WS201_Fam_236_35_1  Nr. of seq. 1 Alignment length(with gaps) = 35 Alignment score = 0.000000 
Cele.WS201_3:13091551-13092730             GCCGGCGGCTGCGAGACATGTTTAGCGACGTGTGC
                                           ***********************************
Consensus:
                                           GCCGGCGGCTGCGAGACATGTTTAGCGACGTGTGC

GCCGGCGGCTGCGAGACATGTTTAGCGACGTGTGC
>Cele.WS201_Fam_237_34_1  Nr. of seq. 1 Alignment length(with gaps) = 34 Alignment score = 0.000000 
Cele.WS201_1:829014-829313                 CTAAGCCTAAATAGCGAACGCTCGCCACTGACGC
                                           **********************************
Consensus:
                                           CTAAGCCTAAATAGCGAACGCTCGCCACTGACGC

CTAAGCCTAAATAGCGAACGCTCGCCACTGACGC
>Cele.WS201_Fam_238_34_1  Nr. of seq. 1 Alignment length(with gaps) = 34 Alignment score = 0.000000 
Cele.WS201_1:1616413-1617087               GAAAATTCAACTGTTTTGGGGAAATTTTAACCGG
                                           **********************************
Consensus:
                                           GAAAATTCAACTGTTTTGGGGAAATTTTAACCGG

GAAAATTCAACTGTTTTGGGGAAATTTTAACCGG
>Cele.WS201_Fam_239_34_1  Nr. of seq. 1 Alignment length(with gaps) = 34 Alignment score = 0.000000 
Cele.WS201_3:11228261-11230137             CGGCAAATTTCCCAAGCTCGGCAAACCACCAATT
                                           **********************************
Consensus:
                                           CGGCAAATTTCCCAAGCTCGGCAAACCACCAATT

CGGCAAATTTCCCAAGCTCGGCAAACCACCAATT
>Cele.WS201_Fam_240_34_1  Nr. of seq. 1 Alignment length(with gaps) = 34 Alignment score = 0.000000 
Cele.WS201_3:11864370-11864810             AAGTATTTTTGCCGGTTTTTTTGCCGAAATTTCC
                                           **********************************
Consensus:
                                           AAGTATTTTTGCCGGTTTTTTTGCCGAAATTTCC

AAGTATTTTTGCCGGTTTTTTTGCCGAAATTTCC
>Cele.WS201_Fam_241_33_1  Nr. of seq. 1 Alignment length(with gaps) = 33 Alignment score = 0.000000 
Cele.WS201_1:2168640-2169280               TTTTAAAATTCGGCAAAGTTAGCAAATTGCCGG
                                           *********************************
Consensus:
                                           TTTTAAAATTCGGCAAAGTTAGCAAATTGCCGG

TTTTAAAATTCGGCAAAGTTAGCAAATTGCCGG
>Cele.WS201_Fam_242_33_1  Nr. of seq. 1 Alignment length(with gaps) = 33 Alignment score = 0.000000 
Cele.WS201_5:4432217-4432827               ATCCTCCTTGGGATCCTCCAGCATATCCACCGG
                                           *********************************
Consensus:
                                           ATCCTCCTTGGGATCCTCCAGCATATCCACCGG

ATCCTCCTTGGGATCCTCCAGCATATCCACCGG
>Cele.WS201_Fam_243_33_1  Nr. of seq. 1 Alignment length(with gaps) = 33 Alignment score = 0.000000 
Cele.WS201_5:10021565-10022838             CTAAGGACAAAATGGGAGACGCCTGGGACACCA
                                           *********************************
Consensus:
                                           CTAAGGACAAAATGGGAGACGCCTGGGACACCA

CTAAGGACAAAATGGGAGACGCCTGGGACACCA
>Cele.WS201_Fam_244_32_1  Nr. of seq. 1 Alignment length(with gaps) = 32 Alignment score = 0.000000 
Cele.WS201_1:1081040-1081525               CAGAAGCTGTCGAAAACTCAAACTTTCCTCGA
                                           ********************************
Consensus:
                                           CAGAAGCTGTCGAAAACTCAAACTTTCCTCGA

CAGAAGCTGTCGAAAACTCAAACTTTCCTCGA
>Cele.WS201_Fam_245_32_1  Nr. of seq. 1 Alignment length(with gaps) = 32 Alignment score = 0.000000 
Cele.WS201_1:3062706-3064614               AACTCGGCCACCAATATTCTCAAACTTAAGAA
                                           ********************************
Consensus:
                                           AACTCGGCCACCAATATTCTCAAACTTAAGAA

AACTCGGCCACCAATATTCTCAAACTTAAGAA
>Cele.WS201_Fam_246_32_1  Nr. of seq. 1 Alignment length(with gaps) = 32 Alignment score = 0.000000 
Cele.WS201_1:10945931-10953002             GCACCAAATATCACCAATTTAGCACCGATAGA
                                           ********************************
Consensus:
                                           GCACCAAATATCACCAATTTAGCACCGATAGA

GCACCAAATATCACCAATTTAGCACCGATAGA
>Cele.WS201_Fam_247_32_1  Nr. of seq. 1 Alignment length(with gaps) = 32 Alignment score = 0.000000 
Cele.WS201_2:3089107-3089746               CCAACAGTACCCCCTTAGGACCCCTTAGGACC
                                           ********************************
Consensus:
                                           CCAACAGTACCCCCTTAGGACCCCTTAGGACC

CCAACAGTACCCCCTTAGGACCCCTTAGGACC
>Cele.WS201_Fam_248_32_1  Nr. of seq. 1 Alignment length(with gaps) = 32 Alignment score = 0.000000 
Cele.WS201_3:2831587-2832113               GGCACCGCCCACCTCTCGCATTTTCGAGAATA
                                           ********************************
Consensus:
                                           GGCACCGCCCACCTCTCGCATTTTCGAGAATA

GGCACCGCCCACCTCTCGCATTTTCGAGAATA
>Cele.WS201_Fam_249_32_1  Nr. of seq. 1 Alignment length(with gaps) = 32 Alignment score = 0.000000 
Cele.WS201_3:12072204-12073697             AAATTTATGAAAATTTAGGCCCATTTTGCCCA
                                           ********************************
Consensus:
                                           AAATTTATGAAAATTTAGGCCCATTTTGCCCA

AAATTTATGAAAATTTAGGCCCATTTTGCCCA
>Cele.WS201_Fam_250_32_1  Nr. of seq. 1 Alignment length(with gaps) = 32 Alignment score = 0.000000 
Cele.WS201_5:8328028-8330591               TCTGGACTGGTGTAGTAGAGCTGCTTGGAGGT
                                           ********************************
Consensus:
                                           TCTGGACTGGTGTAGTAGAGCTGCTTGGAGGT

TCTGGACTGGTGTAGTAGAGCTGCTTGGAGGT
>Cele.WS201_Fam_251_31_1  Nr. of seq. 1 Alignment length(with gaps) = 31 Alignment score = 0.000000 
Cele.WS201_2:2577038-2578098               CTGAAATTCCAATTTTCCACAGTAAAAATGC
                                           *******************************
Consensus:
                                           CTGAAATTCCAATTTTCCACAGTAAAAATGC

CTGAAATTCCAATTTTCCACAGTAAAAATGC
>Cele.WS201_Fam_252_31_1  Nr. of seq. 1 Alignment length(with gaps) = 31 Alignment score = 0.000000 
Cele.WS201_2:2997803-2998266               GTGACGTCACTTTTTTTGCCGAAAACCAAGT
                                           *******************************
Consensus:
                                           GTGACGTCACTTTTTTTGCCGAAAACCAAGT

GTGACGTCACTTTTTTTGCCGAAAACCAAGT
>Cele.WS201_Fam_253_31_1  Nr. of seq. 1 Alignment length(with gaps) = 31 Alignment score = 0.000000 
Cele.WS201_2:3691106-3692335               GCTGATTGGTCGGCATGGTCTGCTCATCATC
                                           *******************************
Consensus:
                                           GCTGATTGGTCGGCATGGTCTGCTCATCATC

GCTGATTGGTCGGCATGGTCTGCTCATCATC
>Cele.WS201_Fam_254_31_1  Nr. of seq. 1 Alignment length(with gaps) = 31 Alignment score = 0.000000 
Cele.WS201_3:2009654-2010594               TGCGTCGGAAATGCATTCTTATCATCAGCGG
                                           *******************************
Consensus:
                                           TGCGTCGGAAATGCATTCTTATCATCAGCGG

TGCGTCGGAAATGCATTCTTATCATCAGCGG
>Cele.WS201_Fam_255_31_1  Nr. of seq. 1 Alignment length(with gaps) = 31 Alignment score = 0.000000 
Cele.WS201_3:2011561-2012315               TCCGATGCATTGCCGATAATTGCCACCTGGT
                                           *******************************
Consensus:
                                           TCCGATGCATTGCCGATAATTGCCACCTGGT

TCCGATGCATTGCCGATAATTGCCACCTGGT
>Cele.WS201_Fam_256_31_1  Nr. of seq. 1 Alignment length(with gaps) = 31 Alignment score = 0.000000 
Cele.WS201_3:11189169-11189585             TCTGAGCTACAGTACTCCTGTCAAGAACAAT
                                           *******************************
Consensus:
                                           TCTGAGCTACAGTACTCCTGTCAAGAACAAT

TCTGAGCTACAGTACTCCTGTCAAGAACAAT
>Cele.WS201_Fam_257_31_1  Nr. of seq. 1 Alignment length(with gaps) = 31 Alignment score = 0.000000 
Cele.WS201_3:12285680-12286619             GCAGCCGACAGTTCACTAGTCGAAACTACAA
                                           *******************************
Consensus:
                                           GCAGCCGACAGTTCACTAGTCGAAACTACAA

GCAGCCGACAGTTCACTAGTCGAAACTACAA
>Cele.WS201_Fam_258_31_1  Nr. of seq. 1 Alignment length(with gaps) = 31 Alignment score = 0.000000 
Cele.WS201_3:13167714-13169641             AGTCATTTTTGGCCAATTTTTGACTATTTTC
                                           *******************************
Consensus:
                                           AGTCATTTTTGGCCAATTTTTGACTATTTTC

AGTCATTTTTGGCCAATTTTTGACTATTTTC
>Cele.WS201_Fam_259_31_1  Nr. of seq. 1 Alignment length(with gaps) = 31 Alignment score = 0.000000 
Cele.WS201_5:18415716-18416263             TTGGCCCAGAGCTCTCTTGACCTAAGCCCCC
                                           *******************************
Consensus:
                                           TTGGCCCAGAGCTCTCTTGACCTAAGCCCCC

TTGGCCCAGAGCTCTCTTGACCTAAGCCCCC
>Cele.WS201_Fam_260_30_1  Nr. of seq. 1 Alignment length(with gaps) = 30 Alignment score = 0.000000 
Cele.WS201_1:1704546-1705435               AATTTGATTATTTCCGAATTTTTTAGCGAA
                                           ******************************
Consensus:
                                           AATTTGATTATTTCCGAATTTTTTAGCGAA

AATTTGATTATTTCCGAATTTTTTAGCGAA
>Cele.WS201_Fam_261_30_1  Nr. of seq. 1 Alignment length(with gaps) = 30 Alignment score = 0.000000 
Cele.WS201_1:6514284-6515129               TGGTGGAACTGGATTCGGCAGTGGAAATGC
                                           ******************************
Consensus:
                                           TGGTGGAACTGGATTCGGCAGTGGAAATGC

TGGTGGAACTGGATTCGGCAGTGGAAATGC
>Cele.WS201_Fam_262_30_1  Nr. of seq. 1 Alignment length(with gaps) = 30 Alignment score = 0.000000 
Cele.WS201_2:2237625-2239863               GAAAAATTGATCTACAGCGAGATTTGGAGT
                                           ******************************
Consensus:
                                           GAAAAATTGATCTACAGCGAGATTTGGAGT

GAAAAATTGATCTACAGCGAGATTTGGAGT
>Cele.WS201_Fam_263_30_1  Nr. of seq. 1 Alignment length(with gaps) = 30 Alignment score = 0.000000 
Cele.WS201_2:6021462-6022945               CAGCCCCAGCTCCGGCCGCCGAAGAGACCC
                                           ******************************
Consensus:
                                           CAGCCCCAGCTCCGGCCGCCGAAGAGACCC

CAGCCCCAGCTCCGGCCGCCGAAGAGACCC
>Cele.WS201_Fam_264_30_1  Nr. of seq. 1 Alignment length(with gaps) = 30 Alignment score = 0.000000 
Cele.WS201_2:12171202-12172177             CAAACTACAGTAGCACTGTAGTACCATAAC
                                           ******************************
Consensus:
                                           CAAACTACAGTAGCACTGTAGTACCATAAC

CAAACTACAGTAGCACTGTAGTACCATAAC
>Cele.WS201_Fam_265_30_1  Nr. of seq. 1 Alignment length(with gaps) = 30 Alignment score = 0.000000 
Cele.WS201_4:7591320-7599723               TATGAAAGATCCTTCGATCAAGAAGTCACG
                                           ******************************
Consensus:
                                           TATGAAAGATCCTTCGATCAAGAAGTCACG

TATGAAAGATCCTTCGATCAAGAAGTCACG
>Cele.WS201_Fam_266_30_1  Nr. of seq. 1 Alignment length(with gaps) = 30 Alignment score = 0.000000 
Cele.WS201_4:16649007-16649464             AAAATCAAAAATTAGATGAATTTTCGAATA
                                           ******************************
Consensus:
                                           AAAATCAAAAATTAGATGAATTTTCGAATA

AAAATCAAAAATTAGATGAATTTTCGAATA
>Cele.WS201_Fam_267_30_1  Nr. of seq. 1 Alignment length(with gaps) = 30 Alignment score = 0.000000 
Cele.WS201_4:17106557-17106873             TTTTTCAACTTTTTCAGTTGAAGATTCCAT
                                           ******************************
Consensus:
                                           TTTTTCAACTTTTTCAGTTGAAGATTCCAT

TTTTTCAACTTTTTCAGTTGAAGATTCCAT
>Cele.WS201_Fam_268_30_1  Nr. of seq. 1 Alignment length(with gaps) = 30 Alignment score = 0.000000 
Cele.WS201_5:18563015-18563986             ATCTACTTTTTCAGATTCCGTCGAAACTTG
                                           ******************************
Consensus:
                                           ATCTACTTTTTCAGATTCCGTCGAAACTTG

ATCTACTTTTTCAGATTCCGTCGAAACTTG
>Cele.WS201_Fam_269_30_1  Nr. of seq. 1 Alignment length(with gaps) = 30 Alignment score = 0.000000 
Cele.WS201_6:1548652-1549352               ACTACCCAACCGGCTCCGGCAACTAGTCCG
                                           ******************************
Consensus:
                                           ACTACCCAACCGGCTCCGGCAACTAGTCCG

ACTACCCAACCGGCTCCGGCAACTAGTCCG
>Cele.WS201_Fam_270_29_1  Nr. of seq. 1 Alignment length(with gaps) = 29 Alignment score = 0.000000 
Cele.WS201_5:18544164-18547417             AAAAATCGATTTTTTCAAAAATTTTCCAG
                                           *****************************
Consensus:
                                           AAAAATCGATTTTTTCAAAAATTTTCCAG

AAAAATCGATTTTTTCAAAAATTTTCCAG
>Cele.WS201_Fam_271_27_1  Nr. of seq. 1 Alignment length(with gaps) = 27 Alignment score = 0.000000 
Cele.WS201_1:818684-819121                 GGCCAAATCTGGTGTTCAAATTTTTTA
                                           ***************************
Consensus:
                                           GGCCAAATCTGGTGTTCAAATTTTTTA

GGCCAAATCTGGTGTTCAAATTTTTTA
>Cele.WS201_Fam_272_27_1  Nr. of seq. 1 Alignment length(with gaps) = 27 Alignment score = 0.000000 
Cele.WS201_2:3106223-3107124               GCTGCTGGAGGATCAACTTCAACAACT
                                           ***************************
Consensus:
                                           GCTGCTGGAGGATCAACTTCAACAACT

GCTGCTGGAGGATCAACTTCAACAACT
>Cele.WS201_Fam_273_27_1  Nr. of seq. 1 Alignment length(with gaps) = 27 Alignment score = 0.000000 
Cele.WS201_7:13416-13686                   TATTATAAATATAATATTACCTATTAT
                                           ***************************
Consensus:
                                           TATTATAAATATAATATTACCTATTAT

TATTATAAATATAATATTACCTATTAT
>Cele.WS201_Fam_274_26_1  Nr. of seq. 1 Alignment length(with gaps) = 26 Alignment score = 0.000000 
Cele.WS201_1:9816009-9819636               AAAATTAATAGATTTTCCAAACTTTG
                                           **************************
Consensus:
                                           AAAATTAATAGATTTTCCAAACTTTG

AAAATTAATAGATTTTCCAAACTTTG
>Cele.WS201_Fam_275_26_1  Nr. of seq. 1 Alignment length(with gaps) = 26 Alignment score = 0.000000 
Cele.WS201_1:11312591-11313145             ATCTACAGTACCCCTATTCTAGAGTG
                                           **************************
Consensus:
                                           ATCTACAGTACCCCTATTCTAGAGTG

ATCTACAGTACCCCTATTCTAGAGTG
>Cele.WS201_Fam_276_26_1  Nr. of seq. 1 Alignment length(with gaps) = 26 Alignment score = 0.000000 
Cele.WS201_2:1815685-1815917               CGTAGTAATAAATCCAACCTGCCATT
                                           **************************
Consensus:
                                           CGTAGTAATAAATCCAACCTGCCATT

CGTAGTAATAAATCCAACCTGCCATT
>Cele.WS201_Fam_277_26_1  Nr. of seq. 1 Alignment length(with gaps) = 26 Alignment score = 0.000000 
Cele.WS201_2:1892812-1893498               ATTTACGGAGCTTCAAGTTAATGTTG
                                           **************************
Consensus:
                                           ATTTACGGAGCTTCAAGTTAATGTTG

ATTTACGGAGCTTCAAGTTAATGTTG
>Cele.WS201_Fam_278_26_1  Nr. of seq. 1 Alignment length(with gaps) = 26 Alignment score = 0.000000 
Cele.WS201_6:14834736-14835095             TGTCAGTGCAAAATGTTTTATTATTT
                                           **************************
Consensus:
                                           TGTCAGTGCAAAATGTTTTATTATTT

TGTCAGTGCAAAATGTTTTATTATTT
>Cele.WS201_Fam_279_26_1  Nr. of seq. 1 Alignment length(with gaps) = 26 Alignment score = 0.000000 
Cele.WS201_6:16886141-16886383             AAGTTCCAAAATTCTAAAACATCCAA
                                           **************************
Consensus:
                                           AAGTTCCAAAATTCTAAAACATCCAA

AAGTTCCAAAATTCTAAAACATCCAA
>Cele.WS201_Fam_280_24_1  Nr. of seq. 1 Alignment length(with gaps) = 24 Alignment score = 0.000000 
Cele.WS201_1:12716922-12717441             AAGTAGGTCATGACCTAATTTTTT
                                           ************************
Consensus:
                                           AAGTAGGTCATGACCTAATTTTTT

AAGTAGGTCATGACCTAATTTTTT
>Cele.WS201_Fam_281_24_1  Nr. of seq. 1 Alignment length(with gaps) = 24 Alignment score = 0.000000 
Cele.WS201_1:14380659-14381096             TTTAATATACGCTATACATAAGTA
                                           ************************
Consensus:
                                           TTTAATATACGCTATACATAAGTA

TTTAATATACGCTATACATAAGTA
>Cele.WS201_Fam_282_24_1  Nr. of seq. 1 Alignment length(with gaps) = 24 Alignment score = 0.000000 
Cele.WS201_2:639956-641920                 GTGCTCCGTGAGCATTGGGAATTT
                                           ************************
Consensus:
                                           GTGCTCCGTGAGCATTGGGAATTT

GTGCTCCGTGAGCATTGGGAATTT
>Cele.WS201_Fam_283_24_1  Nr. of seq. 1 Alignment length(with gaps) = 24 Alignment score = 0.000000 
Cele.WS201_2:2570135-2571107               AAAAACCGGCAAAAAAATCTTTTG
                                           ************************
Consensus:
                                           AAAAACCGGCAAAAAAATCTTTTG

AAAAACCGGCAAAAAAATCTTTTG
>Cele.WS201_Fam_284_24_1  Nr. of seq. 1 Alignment length(with gaps) = 24 Alignment score = 0.000000 
Cele.WS201_2:3796450-3797323               GAGTCTACCACAGAATCAACTACG
                                           ************************
Consensus:
                                           GAGTCTACCACAGAATCAACTACG

GAGTCTACCACAGAATCAACTACG
>Cele.WS201_Fam_285_24_1  Nr. of seq. 1 Alignment length(with gaps) = 24 Alignment score = 0.000000 
Cele.WS201_4:15515317-15516194             TTTTTTGGAAAAAAATATATTGAT
                                           ************************
Consensus:
                                           TTTTTTGGAAAAAAATATATTGAT

TTTTTTGGAAAAAAATATATTGAT
>Cele.WS201_Fam_286_24_1  Nr. of seq. 1 Alignment length(with gaps) = 24 Alignment score = 0.000000 
Cele.WS201_5:6171683-6176157               TTTGAGTTTATCATCCTTATCTTT
                                           ************************
Consensus:
                                           TTTGAGTTTATCATCCTTATCTTT

TTTGAGTTTATCATCCTTATCTTT
>Cele.WS201_Fam_287_23_1  Nr. of seq. 1 Alignment length(with gaps) = 23 Alignment score = 0.000000 
Cele.WS201_1:1095945-1099407               GGACTAGAAATACTGAACGTGGT
                                           ***********************
Consensus:
                                           GGACTAGAAATACTGAACGTGGT

GGACTAGAAATACTGAACGTGGT
>Cele.WS201_Fam_288_23_1  Nr. of seq. 1 Alignment length(with gaps) = 23 Alignment score = 0.000000 
Cele.WS201_1:11401261-11402170             TGGCCTAACTTTTCCTTATTTGG
                                           ***********************
Consensus:
                                           TGGCCTAACTTTTCCTTATTTGG

TGGCCTAACTTTTCCTTATTTGG
>Cele.WS201_Fam_289_23_1  Nr. of seq. 1 Alignment length(with gaps) = 23 Alignment score = 0.000000 
Cele.WS201_2:1578533-1579326               CGCTGTAAGACCATTTGCTGTAT
                                           ***********************
Consensus:
                                           CGCTGTAAGACCATTTGCTGTAT

CGCTGTAAGACCATTTGCTGTAT
>Cele.WS201_Fam_290_22_1  Nr. of seq. 1 Alignment length(with gaps) = 22 Alignment score = 0.000000 
Cele.WS201_1:14267323-14267772             GCATGGCCTGACGGTCCTGAGG
                                           **********************
Consensus:
                                           GCATGGCCTGACGGTCCTGAGG

GCATGGCCTGACGGTCCTGAGG
>Cele.WS201_Fam_291_22_1  Nr. of seq. 1 Alignment length(with gaps) = 22 Alignment score = 0.000000 
Cele.WS201_2:2733211-2733883               ACTACAGTAATTCTACGTCGCT
                                           **********************
Consensus:
                                           ACTACAGTAATTCTACGTCGCT

ACTACAGTAATTCTACGTCGCT
>Cele.WS201_Fam_292_22_1  Nr. of seq. 1 Alignment length(with gaps) = 22 Alignment score = 0.000000 
Cele.WS201_2:2895437-2896643               TTTAAGCCTAGCAGGGGTCCAA
                                           **********************
Consensus:
                                           TTTAAGCCTAGCAGGGGTCCAA

TTTAAGCCTAGCAGGGGTCCAA
>Cele.WS201_Fam_293_22_1  Nr. of seq. 1 Alignment length(with gaps) = 22 Alignment score = 0.000000 
Cele.WS201_2:14826499-14826970             CCTTCCAAGAGCCTCACATGAT
                                           **********************
Consensus:
                                           CCTTCCAAGAGCCTCACATGAT

CCTTCCAAGAGCCTCACATGAT
>Cele.WS201_Fam_294_22_1  Nr. of seq. 1 Alignment length(with gaps) = 22 Alignment score = 0.000000 
Cele.WS201_4:1831019-1831713               TCTGGGGTAGGGCTGCCTAGGA
                                           **********************
Consensus:
                                           TCTGGGGTAGGGCTGCCTAGGA

TCTGGGGTAGGGCTGCCTAGGA
>Cele.WS201_Fam_295_22_1  Nr. of seq. 1 Alignment length(with gaps) = 22 Alignment score = 0.000000 
Cele.WS201_4:15466196-15467107             AATCTTAAAATGCACATTTTTT
                                           **********************
Consensus:
                                           AATCTTAAAATGCACATTTTTT

AATCTTAAAATGCACATTTTTT
>Cele.WS201_Fam_296_21_1  Nr. of seq. 1 Alignment length(with gaps) = 21 Alignment score = 0.000000 
Cele.WS201_1:823803-824466                 TGGCCTCGATTCTGTACAGGG
                                           *********************
Consensus:
                                           TGGCCTCGATTCTGTACAGGG

TGGCCTCGATTCTGTACAGGG
>Cele.WS201_Fam_297_21_1  Nr. of seq. 1 Alignment length(with gaps) = 21 Alignment score = 0.000000 
Cele.WS201_1:1652307-1652653               TCTCCTGGTAAATTTAAAAAT
                                           *********************
Consensus:
                                           TCTCCTGGTAAATTTAAAAAT

TCTCCTGGTAAATTTAAAAAT
>Cele.WS201_Fam_298_21_1  Nr. of seq. 1 Alignment length(with gaps) = 21 Alignment score = 0.000000 
Cele.WS201_1:15025303-15028836             CAAACCTTTTTGGCAGATTTT
                                           *********************
Consensus:
                                           CAAACCTTTTTGGCAGATTTT

CAAACCTTTTTGGCAGATTTT
>Cele.WS201_Fam_299_21_1  Nr. of seq. 1 Alignment length(with gaps) = 21 Alignment score = 0.000000 
Cele.WS201_2:13182312-13184215             ACCTGGCCAGATCGGTAGGCA
                                           *********************
Consensus:
                                           ACCTGGCCAGATCGGTAGGCA

ACCTGGCCAGATCGGTAGGCA
>Cele.WS201_Fam_300_21_1  Nr. of seq. 1 Alignment length(with gaps) = 21 Alignment score = 0.000000 
Cele.WS201_3:2103047-2103645               GCATAAAAACGTAAATTTTAG
                                           *********************
Consensus:
                                           GCATAAAAACGTAAATTTTAG

GCATAAAAACGTAAATTTTAG
>Cele.WS201_Fam_301_21_1  Nr. of seq. 1 Alignment length(with gaps) = 21 Alignment score = 0.000000 
Cele.WS201_3:11241308-11243148             GCAATTTTCCCGTGCAGATCG
                                           *********************
Consensus:
                                           GCAATTTTCCCGTGCAGATCG

GCAATTTTCCCGTGCAGATCG
>Cele.WS201_Fam_302_21_1  Nr. of seq. 1 Alignment length(with gaps) = 21 Alignment score = 0.000000 
Cele.WS201_3:11611407-11612014             GCAGCGCCGGTCTCATCGAGC
                                           *********************
Consensus:
                                           GCAGCGCCGGTCTCATCGAGC

GCAGCGCCGGTCTCATCGAGC
>Cele.WS201_Fam_303_21_1  Nr. of seq. 1 Alignment length(with gaps) = 21 Alignment score = 0.000000 
Cele.WS201_4:2182562-2182897               AAAATAGCTTAAAATTGATTA
                                           *********************
Consensus:
                                           AAAATAGCTTAAAATTGATTA

AAAATAGCTTAAAATTGATTA
>Cele.WS201_Fam_304_21_1  Nr. of seq. 1 Alignment length(with gaps) = 21 Alignment score = 0.000000 
Cele.WS201_4:3789104-3790448               CTAGATTTTTTTGGCGTTGAC
                                           *********************
Consensus:
                                           CTAGATTTTTTTGGCGTTGAC

CTAGATTTTTTTGGCGTTGAC
>Cele.WS201_Fam_305_21_1  Nr. of seq. 1 Alignment length(with gaps) = 21 Alignment score = 0.000000 
Cele.WS201_5:3373169-3373914               CTAACATTTTTCAATTTTCGT
                                           *********************
Consensus:
                                           CTAACATTTTTCAATTTTCGT

CTAACATTTTTCAATTTTCGT
>Cele.WS201_Fam_306_21_1  Nr. of seq. 1 Alignment length(with gaps) = 21 Alignment score = 0.000000 
Cele.WS201_5:16941689-16944423             CTAATTAGCGTCGCTTTCGTT
                                           *********************
Consensus:
                                           CTAATTAGCGTCGCTTTCGTT

CTAATTAGCGTCGCTTTCGTT
>Cele.WS201_Fam_307_21_1  Nr. of seq. 1 Alignment length(with gaps) = 21 Alignment score = 0.000000 
Cele.WS201_5:18535010-18535985             AAAAGCCTAAAAAACCCCAAA
                                           *********************
Consensus:
                                           AAAAGCCTAAAAAACCCCAAA

AAAAGCCTAAAAAACCCCAAA
>Cele.WS201_Fam_308_21_1  Nr. of seq. 1 Alignment length(with gaps) = 21 Alignment score = 0.000000 
Cele.WS201_5:18697846-18699434             GATCTTCCAGCTACACCGTCT
                                           *********************
Consensus:
                                           GATCTTCCAGCTACACCGTCT

GATCTTCCAGCTACACCGTCT
>Cele.WS201_Fam_309_21_1  Nr. of seq. 1 Alignment length(with gaps) = 21 Alignment score = 0.000000 
Cele.WS201_5:19354914-19357041             TCAAATTAGATTACCTTTTTT
                                           *********************
Consensus:
                                           TCAAATTAGATTACCTTTTTT

TCAAATTAGATTACCTTTTTT
>Cele.WS201_Fam_310_21_1  Nr. of seq. 1 Alignment length(with gaps) = 21 Alignment score = 0.000000 
Cele.WS201_6:1292993-1293297               TTTGCACTGACCAACACGAGT
                                           *********************
Consensus:
                                           TTTGCACTGACCAACACGAGT

TTTGCACTGACCAACACGAGT
>Cele.WS201_Fam_311_21_1  Nr. of seq. 1 Alignment length(with gaps) = 21 Alignment score = 0.000000 
Cele.WS201_6:15295643-15295884             TGAAAGATTGGTCAGTGTCTA
                                           *********************
Consensus:
                                           TGAAAGATTGGTCAGTGTCTA

TGAAAGATTGGTCAGTGTCTA
>Cele.WS201_Fam_312_20_1  Nr. of seq. 1 Alignment length(with gaps) = 20 Alignment score = 0.000000 
Cele.WS201_1:1091713-1092201               TTCTAGGCCGTAGTAAACAT
                                           ********************
Consensus:
                                           TTCTAGGCCGTAGTAAACAT

TTCTAGGCCGTAGTAAACAT
>Cele.WS201_Fam_313_20_1  Nr. of seq. 1 Alignment length(with gaps) = 20 Alignment score = 0.000000 
Cele.WS201_2:1424009-1425246               TGGCAAAAATGGCAGAAAAA
                                           ********************
Consensus:
                                           TGGCAAAAATGGCAGAAAAA

TGGCAAAAATGGCAGAAAAA
>Cele.WS201_Fam_314_20_1  Nr. of seq. 1 Alignment length(with gaps) = 20 Alignment score = 0.000000 
Cele.WS201_2:11906553-11907597             TAAATCTACACAGGGTGGTG
                                           ********************
Consensus:
                                           TAAATCTACACAGGGTGGTG

TAAATCTACACAGGGTGGTG
>Cele.WS201_Fam_315_20_1  Nr. of seq. 1 Alignment length(with gaps) = 20 Alignment score = 0.000000 
Cele.WS201_3:2359768-2360152               TGTCGATTTACGGCGATCGA
                                           ********************
Consensus:
                                           TGTCGATTTACGGCGATCGA

TGTCGATTTACGGCGATCGA
>Cele.WS201_Fam_316_20_1  Nr. of seq. 1 Alignment length(with gaps) = 20 Alignment score = 0.000000 
Cele.WS201_4:848538-850256                 TATTGATTTTTACCGGATGT
                                           ********************
Consensus:
                                           TATTGATTTTTACCGGATGT

TATTGATTTTTACCGGATGT
>Cele.WS201_Fam_317_20_1  Nr. of seq. 1 Alignment length(with gaps) = 20 Alignment score = 0.000000 
Cele.WS201_4:1859193-1860299               GGAAATTTTCCCGATTAGCC
                                           ********************
Consensus:
                                           GGAAATTTTCCCGATTAGCC

GGAAATTTTCCCGATTAGCC
>Cele.WS201_Fam_318_20_1  Nr. of seq. 1 Alignment length(with gaps) = 20 Alignment score = 0.000000 
Cele.WS201_5:2634963-2635173               GCTCGAGCTCAAACCCCGAC
                                           ********************
Consensus:
                                           GCTCGAGCTCAAACCCCGAC

GCTCGAGCTCAAACCCCGAC
>Cele.WS201_Fam_319_20_1  Nr. of seq. 1 Alignment length(with gaps) = 20 Alignment score = 0.000000 
Cele.WS201_5:17618142-17620930             AAGGTTCTAGTAAATTCCAG
                                           ********************
Consensus:
                                           AAGGTTCTAGTAAATTCCAG

AAGGTTCTAGTAAATTCCAG
>Cele.WS201_Fam_320_20_1  Nr. of seq. 1 Alignment length(with gaps) = 20 Alignment score = 0.000000 
Cele.WS201_5:18790112-18792895             TTCTGGAATTTTTCCTGAGC
                                           ********************
Consensus:
                                           TTCTGGAATTTTTCCTGAGC

TTCTGGAATTTTTCCTGAGC
>Cele.WS201_Fam_321_19_1  Nr. of seq. 1 Alignment length(with gaps) = 19 Alignment score = 0.000000 
Cele.WS201_1:14490113-14490409             AAAATTCTGAAAACTCGAG
                                           *******************
Consensus:
                                           AAAATTCTGAAAACTCGAG

AAAATTCTGAAAACTCGAG
>Cele.WS201_Fam_322_19_1  Nr. of seq. 1 Alignment length(with gaps) = 19 Alignment score = 0.000000 
Cele.WS201_6:6287056-6288499               TGGTCAGTGCAACTGCAAC
                                           *******************
Consensus:
                                           TGGTCAGTGCAACTGCAAC

TGGTCAGTGCAACTGCAAC
>Cele.WS201_Fam_323_18_1  Nr. of seq. 1 Alignment length(with gaps) = 18 Alignment score = 0.000000 
Cele.WS201_1:14338194-14338740             TTGTAGATCAACGGGGTC
                                           ******************
Consensus:
                                           TTGTAGATCAACGGGGTC

TTGTAGATCAACGGGGTC
>Cele.WS201_Fam_324_18_1  Nr. of seq. 1 Alignment length(with gaps) = 18 Alignment score = 0.000000 
Cele.WS201_2:1671273-1672074               GGCCTAGGATCCATCACT
                                           ******************
Consensus:
                                           GGCCTAGGATCCATCACT

GGCCTAGGATCCATCACT
>Cele.WS201_Fam_325_18_1  Nr. of seq. 1 Alignment length(with gaps) = 18 Alignment score = 0.000000 
Cele.WS201_2:3464819-3469969               TGCTCAAAGTGCTCGAGG
                                           ******************
Consensus:
                                           TGCTCAAAGTGCTCGAGG

TGCTCAAAGTGCTCGAGG
>Cele.WS201_Fam_326_18_1  Nr. of seq. 1 Alignment length(with gaps) = 18 Alignment score = 0.000000 
Cele.WS201_2:12009369-12011553             ATAGTTAGGCTACCTGTA
                                           ******************
Consensus:
                                           ATAGTTAGGCTACCTGTA

ATAGTTAGGCTACCTGTA
>Cele.WS201_Fam_327_18_1  Nr. of seq. 1 Alignment length(with gaps) = 18 Alignment score = 0.000000 
Cele.WS201_2:12889169-12889575             ACTACTGTATCGCAAGAT
                                           ******************
Consensus:
                                           ACTACTGTATCGCAAGAT

ACTACTGTATCGCAAGAT
>Cele.WS201_Fam_328_18_1  Nr. of seq. 1 Alignment length(with gaps) = 18 Alignment score = 0.000000 
Cele.WS201_3:1267648-1267949               ATATAATGTATATAATGC
                                           ******************
Consensus:
                                           ATATAATGTATATAATGC

ATATAATGTATATAATGC
>Cele.WS201_Fam_329_18_1  Nr. of seq. 1 Alignment length(with gaps) = 18 Alignment score = 0.000000 
Cele.WS201_5:20210918-20211486             CATTGTCACGTTCTTCTC
                                           ******************
Consensus:
                                           CATTGTCACGTTCTTCTC

CATTGTCACGTTCTTCTC
>Cele.WS201_Fam_330_18_1  Nr. of seq. 1 Alignment length(with gaps) = 18 Alignment score = 0.000000 
Cele.WS201_6:3338975-3339540               TTTTGTCAGTTCAATAGT
                                           ******************
Consensus:
                                           TTTTGTCAGTTCAATAGT

TTTTGTCAGTTCAATAGT
>Cele.WS201_Fam_331_17_1  Nr. of seq. 1 Alignment length(with gaps) = 17 Alignment score = 0.000000 
Cele.WS201_2:1455523-1458884               CGGCGGAAAAATCTACT
                                           *****************
Consensus:
                                           CGGCGGAAAAATCTACT

CGGCGGAAAAATCTACT
>Cele.WS201_Fam_332_17_1  Nr. of seq. 1 Alignment length(with gaps) = 17 Alignment score = 0.000000 
Cele.WS201_4:11615661-11615934             AAAATCAAACCGGAGAC
                                           *****************
Consensus:
                                           AAAATCAAACCGGAGAC

AAAATCAAACCGGAGAC
>Cele.WS201_Fam_333_17_1  Nr. of seq. 1 Alignment length(with gaps) = 17 Alignment score = 0.000000 
Cele.WS201_5:16672521-16672718             TAACCTGACTGCTATAT
                                           *****************
Consensus:
                                           TAACCTGACTGCTATAT

TAACCTGACTGCTATAT
>Cele.WS201_Fam_334_17_1  Nr. of seq. 1 Alignment length(with gaps) = 17 Alignment score = 0.000000 
Cele.WS201_5:19402218-19402465             GAATTAGAAAACTTTGA
                                           *****************
Consensus:
                                           GAATTAGAAAACTTTGA

GAATTAGAAAACTTTGA
>Cele.WS201_Fam_335_17_1  Nr. of seq. 1 Alignment length(with gaps) = 17 Alignment score = 0.000000 
Cele.WS201_5:19488470-19489504             TTGCAAGAAAATCTGCA
                                           *****************
Consensus:
                                           TTGCAAGAAAATCTGCA

TTGCAAGAAAATCTGCA
>Cele.WS201_Fam_336_17_1  Nr. of seq. 1 Alignment length(with gaps) = 17 Alignment score = 0.000000 
Cele.WS201_6:14859808-14860741             TAGTTTTGCACCTCTAA
                                           *****************
Consensus:
                                           TAGTTTTGCACCTCTAA

TAGTTTTGCACCTCTAA
>Cele.WS201_Fam_337_16_1  Nr. of seq. 1 Alignment length(with gaps) = 16 Alignment score = 0.000000 
Cele.WS201_1:4660526-4660705               TTTGGAATGTCGGAAC
                                           ****************
Consensus:
                                           TTTGGAATGTCGGAAC

TTTGGAATGTCGGAAC
>Cele.WS201_Fam_338_16_1  Nr. of seq. 1 Alignment length(with gaps) = 16 Alignment score = 0.000000 
Cele.WS201_1:12562150-12562496             TGATCTGATGATCTCA
                                           ****************
Consensus:
                                           TGATCTGATGATCTCA

TGATCTGATGATCTCA
>Cele.WS201_Fam_339_16_1  Nr. of seq. 1 Alignment length(with gaps) = 16 Alignment score = 0.000000 
Cele.WS201_1:14183074-14183662             GTACTGTAGGGAGAGG
                                           ****************
Consensus:
                                           GTACTGTAGGGAGAGG

GTACTGTAGGGAGAGG
>Cele.WS201_Fam_340_16_1  Nr. of seq. 1 Alignment length(with gaps) = 16 Alignment score = 0.000000 
Cele.WS201_2:12182728-12183166             CGGCAAATCGGCAGAC
                                           ****************
Consensus:
                                           CGGCAAATCGGCAGAC

CGGCAAATCGGCAGAC
>Cele.WS201_Fam_341_16_1  Nr. of seq. 1 Alignment length(with gaps) = 16 Alignment score = 0.000000 
Cele.WS201_2:13719833-13720875             ACCGCAACCCTACCCT
                                           ****************
Consensus:
                                           ACCGCAACCCTACCCT

ACCGCAACCCTACCCT
>Cele.WS201_Fam_342_16_1  Nr. of seq. 1 Alignment length(with gaps) = 16 Alignment score = 0.000000 
Cele.WS201_5:4151385-4151832               CTCCTAGGCTCCTAGG
                                           ****************
Consensus:
                                           CTCCTAGGCTCCTAGG

CTCCTAGGCTCCTAGG
>Cele.WS201_Fam_343_16_1  Nr. of seq. 1 Alignment length(with gaps) = 16 Alignment score = 0.000000 
Cele.WS201_5:19753284-19753598             CTTAGATCTCAATTCA
                                           ****************
Consensus:
                                           CTTAGATCTCAATTCA

CTTAGATCTCAATTCA
>Cele.WS201_Fam_344_16_1  Nr. of seq. 1 Alignment length(with gaps) = 16 Alignment score = 0.000000 
Cele.WS201_5:19999807-20000459             GGACCAAAGGGCCAAA
                                           ****************
Consensus:
                                           GGACCAAAGGGCCAAA

GGACCAAAGGGCCAAA
>Cele.WS201_Fam_345_15_1  Nr. of seq. 1 Alignment length(with gaps) = 15 Alignment score = 0.000000 
Cele.WS201_1:11060975-11061210             CGATGCTCCACCCGG
                                           ***************
Consensus:
                                           CGATGCTCCACCCGG

CGATGCTCCACCCGG
>Cele.WS201_Fam_346_15_1  Nr. of seq. 1 Alignment length(with gaps) = 15 Alignment score = 0.000000 
Cele.WS201_1:12589459-12590837             GAACCACCAAAGATT
                                           ***************
Consensus:
                                           GAACCACCAAAGATT

GAACCACCAAAGATT
>Cele.WS201_Fam_347_15_1  Nr. of seq. 1 Alignment length(with gaps) = 15 Alignment score = 0.000000 
Cele.WS201_1:12899131-12899605             AAAAGGGGATCTGCG
                                           ***************
Consensus:
                                           AAAAGGGGATCTGCG

AAAAGGGGATCTGCG
>Cele.WS201_Fam_348_14_1  Nr. of seq. 1 Alignment length(with gaps) = 14 Alignment score = 0.000000 
Cele.WS201_2:7446768-7448140               GAAGGATCGGGCCG
                                           **************
Consensus:
                                           GAAGGATCGGGCCG

GAAGGATCGGGCCG
>Cele.WS201_Fam_349_14_1  Nr. of seq. 1 Alignment length(with gaps) = 14 Alignment score = 0.000000 
Cele.WS201_4:15636108-15636930             GGACTAAGGACTAG
                                           **************
Consensus:
                                           GGACTAAGGACTAG

GGACTAAGGACTAG
>Cele.WS201_Fam_350_13_1  Nr. of seq. 1 Alignment length(with gaps) = 13 Alignment score = 0.000000 
Cele.WS201_1:11659613-11660324             GCTGCCGCCCGCC
                                           *************
Consensus:
                                           GCTGCCGCCCGCC

GCTGCCGCCCGCC
>Cele.WS201_Fam_351_13_1  Nr. of seq. 1 Alignment length(with gaps) = 13 Alignment score = 0.000000 
Cele.WS201_5:1028228-1028472               CGTAGGCCATATA
                                           *************
Consensus:
                                           CGTAGGCCATATA

CGTAGGCCATATA
>Cele.WS201_Fam_352_12_1  Nr. of seq. 1 Alignment length(with gaps) = 12 Alignment score = 0.000000 
Cele.WS201_1:14048664-14049092             ACCAGGACCAGG
                                           ************
Consensus:
                                           ACCAGGACCAGG

ACCAGGACCAGG
>Cele.WS201_Fam_353_12_1  Nr. of seq. 1 Alignment length(with gaps) = 12 Alignment score = 0.000000 
Cele.WS201_3:13129234-13129828             AGTTATATAGTA
                                           ************
Consensus:
                                           AGTTATATAGTA

AGTTATATAGTA
>Cele.WS201_Fam_354_12_1  Nr. of seq. 1 Alignment length(with gaps) = 12 Alignment score = 0.000000 
Cele.WS201_4:5273281-5273663               AGAAAGAGGAGA
                                           ************
Consensus:
                                           AGAAAGAGGAGA

AGAAAGAGGAGA
>Cele.WS201_Fam_355_12_1  Nr. of seq. 1 Alignment length(with gaps) = 12 Alignment score = 0.000000 
Cele.WS201_5:12575934-12576673             CCTCCTCCACAT
                                           ************
Consensus:
                                           CCTCCTCCACAT

CCTCCTCCACAT
>Cele.WS201_Fam_356_12_1  Nr. of seq. 1 Alignment length(with gaps) = 12 Alignment score = 0.000000 
Cele.WS201_5:14741666-14744751             GCTGGAGCTGGA
                                           ************
Consensus:
                                           GCTGGAGCTGGA

GCTGGAGCTGGA
>Cele.WS201_Fam_357_12_1  Nr. of seq. 1 Alignment length(with gaps) = 12 Alignment score = 0.000000 
Cele.WS201_5:16530618-16530891             CATTGACTTGAG
                                           ************
Consensus:
                                           CATTGACTTGAG

CATTGACTTGAG
>Cele.WS201_Fam_358_11_1  Nr. of seq. 1 Alignment length(with gaps) = 11 Alignment score = 0.000000 
Cele.WS201_3:1693763-1695794               GCTCTAAAAGT
                                           ***********
Consensus:
                                           GCTCTAAAAGT

GCTCTAAAAGT
>Cele.WS201_Fam_359_11_1  Nr. of seq. 1 Alignment length(with gaps) = 11 Alignment score = 0.000000 
Cele.WS201_3:7593632-7593763               CGGATAATTAA
                                           ***********
Consensus:
                                           CGGATAATTAA

CGGATAATTAA
>Cele.WS201_Fam_360_11_1  Nr. of seq. 1 Alignment length(with gaps) = 11 Alignment score = 0.000000 
Cele.WS201_5:10450682-10450905             AGATACACTTC
                                           ***********
Consensus:
                                           AGATACACTTC

AGATACACTTC
>Cele.WS201_Fam_361_11_1  Nr. of seq. 1 Alignment length(with gaps) = 11 Alignment score = 0.000000 
Cele.WS201_5:20605759-20606215             GTTGCGATTGC
                                           ***********
Consensus:
                                           GTTGCGATTGC

GTTGCGATTGC
>Cele.WS201_Fam_362_11_1  Nr. of seq. 1 Alignment length(with gaps) = 11 Alignment score = 0.000000 
Cele.WS201_6:12276793-12280025             ATCGGTGCTAC
                                           ***********
Consensus:
                                           ATCGGTGCTAC

ATCGGTGCTAC
>Cele.WS201_Fam_363_10_1  Nr. of seq. 1 Alignment length(with gaps) = 10 Alignment score = 0.000000 
Cele.WS201_6:8602607-8603241               TGGGGAAAAA
                                           **********
Consensus:
                                           TGGGGAAAAA

TGGGGAAAAA
>Cele.WS201_Fam_364_10_1  Nr. of seq. 1 Alignment length(with gaps) = 10 Alignment score = 0.000000 
Cele.WS201_6:15469993-15470742             TATCTATATC
                                           **********
Consensus:
                                           TATCTATATC

TATCTATATC
