# Supplementary material for: High evolutionary turnover of satellite families in Caenorhabditis
Source: BMC Evol Biol. 2015 Oct 5;15:218. doi: 10.1186/s12862-015-0495-x (PMC4595182; doi:10.1186/s12862-015-0495-x)
Supplement: Additional file 1: — Files containing the description of all satellites and their families in several formats (31 files). (ZIP 1068 kb) [file 12862_2015_495_MOESM1_ESM.zip › Cele.WS201_fam.fa]

 ************************************************************
The program is running under the following parameters:
   Output:
      Prefix of the family name Cele.WS201
      Columns for the name: 40
      Cluster with more that 0 sequences are printed
      File with the table: ../resultats/Cele.WS201.sat.fam.t.0.6
      File with families in format fasta: ../resultats/Cele.WS201.sat.fam.fa.0.6
   Alphabet 0 (size 5)  (0:dna bases, 1 aminoacids, 2 codons)
   Length of the mer 1
   Circular permutations are allowed
   Reverse sequencess are considerd.
   Sequences are aligned while similarity > 0.600000
   Alignment score: Normalized respect to the length and number of sequences.
   Alignment parameters:
      opening gap: -3.000000
      extensio gap: -1.000000
      extreme gaph: -0.500000
   Concensus type:  without gap columns
   Similarity matrix file: ../resultats/Cele.WS201.sat.matsim
   Multifasta file: ../resultats/Cele.WS201.sat.fa.10-2000-10-0-0-2-0-1-0

 ************************************************************
There are 364 alignments:

>Cele.WS201_Fam_1_35_213  Nr. of seq. 213 Alignment length(with gaps) = 56 Alignment score = 0.455995 
 CCGATTTGCCGGAAATTTTcAATTcCGGCAAtTTG
>Cele.WS201_Fam_2_12_203  Nr. of seq. 203 Alignment length(with gaps) = 17 Alignment score = 0.556588 
 CTAAGCCTAAGC
>Cele.WS201_Fam_3_34_124  Nr. of seq. 124 Alignment length(with gaps) = 48 Alignment score = 0.501228 
 GAAATTCAAATTTTCtGnGAAAAnaTTTTGGCGG
>Cele.WS201_Fam_4_11_82  Nr. of seq. 82 Alignment length(with gaps) = 14 Alignment score = 0.622259 
 GTACTGTAGGg
>Cele.WS201_Fam_5_15_65  Nr. of seq. 65 Alignment length(with gaps) = 15 Alignment score = 0.865855 
 TCGTGGtGAGACCCa
>Cele.WS201_Fam_6_19_51  Nr. of seq. 51 Alignment length(with gaps) = 30 Alignment score = 0.409142 
 AAAATCgATAAtTTtCngA
>Cele.WS201_Fam_7_40_47  Nr. of seq. 47 Alignment length(with gaps) = 42 Alignment score = 0.770906 
 AATTTTCtCGAaTTTTCtAGAAaGTTCTgGAACATTCCAG
>Cele.WS201_Fam_8_25_38  Nr. of seq. 38 Alignment length(with gaps) = 29 Alignment score = 0.698648 
 TTTACTCTCTGGCTTCaCantaTAT
>Cele.WS201_Fam_9_43_36  Nr. of seq. 36 Alignment length(with gaps) = 51 Alignment score = 0.566459 
 TTgCCGgTTTGCCGATTTGCCGGAAAtTTTcAaTTcCGgCAAt
>Cele.WS201_Fam_10_19_36  Nr. of seq. 36 Alignment length(with gaps) = 21 Alignment score = 0.727312 
 TGttAcACGAAAAATAGAT
>Cele.WS201_Fam_11_14_33  Nr. of seq. 33 Alignment length(with gaps) = 17 Alignment score = 0.699941 
 CAAACTAcAAACTA
>Cele.WS201_Fam_12_16_29  Nr. of seq. 29 Alignment length(with gaps) = 16 Alignment score = 0.740353 
 CTACaTGCCTACaTgC
>Cele.WS201_Fam_13_32_22  Nr. of seq. 22 Alignment length(with gaps) = 36 Alignment score = 0.746352 
 CTACAAACTACAAgTTTTGGGCGCTGCTAAgA
>Cele.WS201_Fam_14_17_18  Nr. of seq. 18 Alignment length(with gaps) = 21 Alignment score = 0.577342 
 CGTAGTAAAAGAgAnnC
>Cele.WS201_Fam_15_17_17  Nr. of seq. 17 Alignment length(with gaps) = 20 Alignment score = 0.734804 
 TTGACTACCTTtGcTCA
>Cele.WS201_Fam_16_19_15  Nr. of seq. 15 Alignment length(with gaps) = 19 Alignment score = 0.719298 
 GcCAAgGCaCtaGAAtTGC
>Cele.WS201_Fam_17_20_14  Nr. of seq. 14 Alignment length(with gaps) = 26 Alignment score = 0.551212 
 TTTGAAtTTTTnAGtcAAAA
>Cele.WS201_Fam_18_11_14  Nr. of seq. 14 Alignment length(with gaps) = 11 Alignment score = 0.896104 
 GCACATTTTTT
>Cele.WS201_Fam_19_59_13  Nr. of seq. 13 Alignment length(with gaps) = 59 Alignment score = 0.784442 
 AAAACCAGTGcAcatTTgAAatTCCATaTTnTCCATAATTCTCaGTTTaAAAAatTTTG
>Cele.WS201_Fam_20_37_13  Nr. of seq. 13 Alignment length(with gaps) = 42 Alignment score = 0.710317 
 aTTTTGGCGGGAATTCAAAtTTtAAtTTTTtnAAaAT
>Cele.WS201_Fam_21_26_13  Nr. of seq. 13 Alignment length(with gaps) = 27 Alignment score = 0.730294 
 cAGAGTCAcTAttTTTGGTGAAnGGt
>Cele.WS201_Fam_22_22_13  Nr. of seq. 13 Alignment length(with gaps) = 25 Alignment score = 0.504359 
 GTAAATCTACAnagaaActccc
>Cele.WS201_Fam_23_12_13  Nr. of seq. 13 Alignment length(with gaps) = 15 Alignment score = 0.591738 
 CCTAtACCTAtA
>Cele.WS201_Fam_24_19_12  Nr. of seq. 12 Alignment length(with gaps) = 23 Alignment score = 0.775582 
 TTTATTTATTTAATTAATA
>Cele.WS201_Fam_25_18_11  Nr. of seq. 11 Alignment length(with gaps) = 21 Alignment score = 0.711400 
 TTAGCAGCGcCCAAAAAa
>Cele.WS201_Fam_26_31_10  Nr. of seq. 10 Alignment length(with gaps) = 32 Alignment score = 0.784259 
 TAAATAtTTAGCAGACCAAagtTgGGTaTGC
>Cele.WS201_Fam_27_26_9  Nr. of seq. 9 Alignment length(with gaps) = 26 Alignment score = 0.861823 
 TTAGACCAtTAGATGAATTTccAAAG
>Cele.WS201_Fam_28_12_9  Nr. of seq. 9 Alignment length(with gaps) = 19 Alignment score = 0.412281 
 cTACcTACCTat
>Cele.WS201_Fam_29_10_9  Nr. of seq. 9 Alignment length(with gaps) = 11 Alignment score = 0.717593 
 GCGgtAGCGG
>Cele.WS201_Fam_30_10_9  Nr. of seq. 9 Alignment length(with gaps) = 10 Alignment score = 0.888889 
 CgATCCATCC
>Cele.WS201_Fam_31_46_8  Nr. of seq. 8 Alignment length(with gaps) = 47 Alignment score = 0.692249 
 ATCCTTcggAgCTGAAGGATCAGAnncAtCAGgAGGTACCCtTntG
>Cele.WS201_Fam_32_12_8  Nr. of seq. 8 Alignment length(with gaps) = 16 Alignment score = 0.598586 
 ATACATATACAt
>Cele.WS201_Fam_33_12_8  Nr. of seq. 8 Alignment length(with gaps) = 15 Alignment score = 0.520635 
 tAAAAAtaAAaA
>Cele.WS201_Fam_34_163_7  Nr. of seq. 7 Alignment length(with gaps) = 168 Alignment score = 0.701909 
 ACTTTTGAATTTTTGAAAAaAaCAGCTTTTgaTnAtATTtTgaAATTTTTtAAAAtAaACTTCCGTACAAGCTAgcATActTTGtTTGGtATtTTCTGGTAtaTTtGactATGCTGAACAgTTTTaTgAAATAAAAAAGAATgaCTcCATATGATTTTCccgT
>Cele.WS201_Fam_35_63_7  Nr. of seq. 7 Alignment length(with gaps) = 68 Alignment score = 0.663632 
 GGTCTGCTAAATcnaAnnTTGTAGTTTGTAGTCTAGCAGACCAaaTTTntTCAAAAccnctTg
>Cele.WS201_Fam_36_35_7  Nr. of seq. 7 Alignment length(with gaps) = 36 Alignment score = 0.649471 
 tTtncaAAACCGGCAATTgtCGaAATTGCCGgAAA
>Cele.WS201_Fam_37_35_7  Nr. of seq. 7 Alignment length(with gaps) = 35 Alignment score = 0.691156 
 TTGCCGGAanTTTTnATTTTCGgCAAaTTGtcnaT
>Cele.WS201_Fam_38_31_7  Nr. of seq. 7 Alignment length(with gaps) = 31 Alignment score = 0.918075 
 TTCTGAAaGAGCTTAAAATTTACTACAAAGT
>Cele.WS201_Fam_39_26_7  Nr. of seq. 7 Alignment length(with gaps) = 26 Alignment score = 0.733211 
 CATTgCGGCgGATTtTagaAAAaTGG
>Cele.WS201_Fam_40_12_7  Nr. of seq. 7 Alignment length(with gaps) = 17 Alignment score = 0.539683 
 GAAATTTTTTtt
>Cele.WS201_Fam_41_42_6  Nr. of seq. 6 Alignment length(with gaps) = 42 Alignment score = 0.682540 
 CcgaAAATtTccAAAACCGGcAATTGCCaAAATTGCCgaTTG
>Cele.WS201_Fam_42_27_6  Nr. of seq. 6 Alignment length(with gaps) = 27 Alignment score = 0.665021 
 AAATcGccaaAATTGaAAATTTCCGGC
>Cele.WS201_Fam_43_20_6  Nr. of seq. 6 Alignment length(with gaps) = 20 Alignment score = 0.888889 
 GGCAGACCTAGCCTACCCTA
>Cele.WS201_Fam_44_184_5  Nr. of seq. 5 Alignment length(with gaps) = 189 Alignment score = 0.846208 
 GAATACAGAACACCAaTTATGtCCGAGAAAAAGATCCnAcTCAGAATAtnAACATAntCgAAttTgtCgGAtGTATAaAGATTCCCGAAGAcaCTTTCCAATTAcCCAAAttGTTCAtATTCTAAAtnAnAtTCTCTTACTaGAACaCTCTTGGCCAAtGTACGCaGCCGAACGTATCATAAGt
>Cele.WS201_Fam_45_95_5  Nr. of seq. 5 Alignment length(with gaps) = 95 Alignment score = 0.884912 
 AGGGCCGCAGGCCcGAAcACTCtTggAAAcTgtGGGCcagCTTTAATCCTATTCCAAGcAgATTGTTATTCgCTCAAGCCTAccAACCAgGTTTG
>Cele.WS201_Fam_46_22_5  Nr. of seq. 5 Alignment length(with gaps) = 24 Alignment score = 0.694444 
 agTACTGTAgggGTACTGTAgn
>Cele.WS201_Fam_47_19_5  Nr. of seq. 5 Alignment length(with gaps) = 22 Alignment score = 0.578788 
 TTTCTaGGCcATCgAtata
>Cele.WS201_Fam_48_20_5  Nr. of seq. 5 Alignment length(with gaps) = 21 Alignment score = 0.638095 
 GTAAATctACAtttgcttCC
>Cele.WS201_Fam_49_94_4  Nr. of seq. 4 Alignment length(with gaps) = 94 Alignment score = 0.933806 
 TCAAAATCTTCTgTTCTCTAAATATTGGGTgCTTTTCGATGCcCTaTGTAGACAAATCAATGGGAAAATcaTCAATTTCTGaAGGCAGTAaTTC
>Cele.WS201_Fam_50_40_4  Nr. of seq. 4 Alignment length(with gaps) = 41 Alignment score = 0.796748 
 TAntTTTTaAtgTGaCCTACTtaAAAAGTAGGTCATGACC
>Cele.WS201_Fam_51_27_4  Nr. of seq. 4 Alignment length(with gaps) = 27 Alignment score = 0.720165 
 AgaCTaCCTAgaCTACCTAgaCTaCct
>Cele.WS201_Fam_52_25_4  Nr. of seq. 4 Alignment length(with gaps) = 25 Alignment score = 0.920000 
 TATTTACTCtAATgTTCTGCCAATt
>Cele.WS201_Fam_53_20_4  Nr. of seq. 4 Alignment length(with gaps) = 24 Alignment score = 0.479167 
 tgnCCTAaAAAAATtgATaa
>Cele.WS201_Fam_54_22_4  Nr. of seq. 4 Alignment length(with gaps) = 24 Alignment score = 0.539352 
 CCACcntaagAAAgTTtCTAGG
>Cele.WS201_Fam_55_24_4  Nr. of seq. 4 Alignment length(with gaps) = 24 Alignment score = 0.694444 
 aaCCTAAGCCTAAgCctgagCcTA
>Cele.WS201_Fam_56_22_4  Nr. of seq. 4 Alignment length(with gaps) = 22 Alignment score = 0.560606 
 AAaTcgcaAAATTTcnaAnAAa
>Cele.WS201_Fam_57_20_4  Nr. of seq. 4 Alignment length(with gaps) = 20 Alignment score = 0.697222 
 CTCAacCaAAAaTcCTcAGC
>Cele.WS201_Fam_58_18_4  Nr. of seq. 4 Alignment length(with gaps) = 18 Alignment score = 0.629630 
 CtAaGccTaaGCCgAaGc
>Cele.WS201_Fam_59_16_4  Nr. of seq. 4 Alignment length(with gaps) = 16 Alignment score = 0.729167 
 TaAGGATCTaAggATC
>Cele.WS201_Fam_60_16_4  Nr. of seq. 4 Alignment length(with gaps) = 16 Alignment score = 0.805556 
 AAtTTTTCaGCaGCaA
>Cele.WS201_Fam_61_14_4  Nr. of seq. 4 Alignment length(with gaps) = 14 Alignment score = 0.730159 
 aCGCTaTacGCTaT
>Cele.WS201_Fam_62_12_4  Nr. of seq. 4 Alignment length(with gaps) = 12 Alignment score = 0.814815 
 CAcGCAACGCga
>Cele.WS201_Fam_63_11_4  Nr. of seq. 4 Alignment length(with gaps) = 11 Alignment score = 0.898990 
 TGGAGCGGTtT
>Cele.WS201_Fam_64_10_4  Nr. of seq. 4 Alignment length(with gaps) = 10 Alignment score = 0.866667 
 ATtcCAGAAA
>Cele.WS201_Fam_65_174_3  Nr. of seq. 3 Alignment length(with gaps) = 183 Alignment score = 0.826958 
 TTAATCAGAAATATATTGAACTTTTGAAACATGTCtCAAcTTtTaTTTTTTTTAGAttACGATGgCtCGTTTTTCAAGCTATGAATAACTTTCAAgTTTTTTGAAATAActGGAACTATTTTTTaaAATGaGtGTgTATATGtACaaACGCATgGCATTCATATACATATAGAT
>Cele.WS201_Fam_66_168_3  Nr. of seq. 3 Alignment length(with gaps) = 172 Alignment score = 0.746770 
 TTTATTTTTGTTTTTtTGtGCCTacaTATAcCTGTtgAAATTGGAAtTCaAgACAAAAACCcCTnTAGCGCgtCTgAAAaTtgaTaTCtaGGTcCAnAAACTTaCCAAtAATATTTtaAAAnAAtCtAGAATCCAAATCTATcAAAAcATTTCCggAATTCCAtAATt
>Cele.WS201_Fam_67_163_3  Nr. of seq. 3 Alignment length(with gaps) = 169 Alignment score = 0.722551 
 ATTTTTGACAtAtcTattCTCTCTTTTTTTtTaAcATgTAgTTCAGTGAcAactgacTCgAAAATATAaTGcTcGTAATTATTnaTAAgTgTgTgTTGTCTCaGAGCCAngTCTGAAAAaACAGATTTTTTtTcGAAAATTTcAAAAAntTcGTAgAAATTcG
>Cele.WS201_Fam_68_79_3  Nr. of seq. 3 Alignment length(with gaps) = 79 Alignment score = 0.909986 
 gTGAATCTCCtCTCTaCCtAATGAGTcCTGACAGAATACCGGCAGTATTCTGGGGTCTCATTAGGTTtTaGTTTCTTcT
>Cele.WS201_Fam_69_76_3  Nr. of seq. 3 Alignment length(with gaps) = 76 Alignment score = 0.918129 
 AATGCTAGAgGACACTCcTTTGCACGAAGGgAAGTGGGAGAGACTGTGGaGTTGTCGGTGTCTtTGTgCATGCTCg
>Cele.WS201_Fam_70_66_3  Nr. of seq. 3 Alignment length(with gaps) = 68 Alignment score = 0.879085 
 AATCAACCTATTCAGTTGACAATGGTTTTCTTTTAtCAAAtTTtTtAaAATTTtAAAGAAAACACA
>Cele.WS201_Fam_71_64_3  Nr. of seq. 3 Alignment length(with gaps) = 64 Alignment score = 0.986111 
 GTAGTCAAAAAGaCAAAAGTGCGAATGTAGCTATTTTTTCAGTCAGTAGCGAAAAAGACATTCA
>Cele.WS201_Fam_72_48_3  Nr. of seq. 3 Alignment length(with gaps) = 48 Alignment score = 0.796296 
 AATTtAAtTtTTGAtTTgCCCGTAATTTATAttTTTCTGAAGATgagc
>Cele.WS201_Fam_73_42_3  Nr. of seq. 3 Alignment length(with gaps) = 46 Alignment score = 0.603865 
 TTGcCgAAnTTGCcgAAcCTnAAAATtTTcGGCAAccGGCAA
>Cele.WS201_Fam_74_33_3  Nr. of seq. 3 Alignment length(with gaps) = 33 Alignment score = 0.734007 
 CTgAAtATTTtCgACgaAAAATTCaAATTtTCt
>Cele.WS201_Fam_75_32_3  Nr. of seq. 3 Alignment length(with gaps) = 33 Alignment score = 0.626263 
 cCAATTTTTAngCTaAaAaTCnCTtAAAAact
>Cele.WS201_Fam_76_31_3  Nr. of seq. 3 Alignment length(with gaps) = 32 Alignment score = 0.812500 
 AGAGATGAGTTGTCgAGCGAGAcctCAGAAg
>Cele.WS201_Fam_77_28_3  Nr. of seq. 3 Alignment length(with gaps) = 31 Alignment score = 0.573477 
 aTcGATTTTacntTGAAAAtCgGaAATT
>Cele.WS201_Fam_78_31_3  Nr. of seq. 3 Alignment length(with gaps) = 31 Alignment score = 0.770609 
 GGTTACTGTAACTCAAtcctagGATtcTTCG
>Cele.WS201_Fam_79_30_3  Nr. of seq. 3 Alignment length(with gaps) = 30 Alignment score = 0.703704 
 TTTCTAGAAAaatcTGgAAAcTTcTaGAat
>Cele.WS201_Fam_80_26_3  Nr. of seq. 3 Alignment length(with gaps) = 26 Alignment score = 0.863248 
 cAAAACCGGCAAtTGCCGaAAATTCc
>Cele.WS201_Fam_81_21_3  Nr. of seq. 3 Alignment length(with gaps) = 23 Alignment score = 0.700483 
 CTACAaACTACAAAATnaAaA
>Cele.WS201_Fam_82_18_3  Nr. of seq. 3 Alignment length(with gaps) = 22 Alignment score = 0.616162 
 GTcGATTTACGAGnTTTT
>Cele.WS201_Fam_83_21_3  Nr. of seq. 3 Alignment length(with gaps) = 22 Alignment score = 0.767677 
 tGGCAaCTTTCTacCGAAATT
>Cele.WS201_Fam_84_21_3  Nr. of seq. 3 Alignment length(with gaps) = 21 Alignment score = 0.751323 
 AAcTTTtTgGtAAAATtTGAt
>Cele.WS201_Fam_85_20_3  Nr. of seq. 3 Alignment length(with gaps) = 20 Alignment score = 0.733333 
 CGAtAtaGCTAtAAACgAtA
>Cele.WS201_Fam_86_17_3  Nr. of seq. 3 Alignment length(with gaps) = 18 Alignment score = 0.660494 
 AanTAGGTCAagTTAAA
>Cele.WS201_Fam_87_16_3  Nr. of seq. 3 Alignment length(with gaps) = 16 Alignment score = 0.722222 
 TTcCAGGgTtcCAGGg
>Cele.WS201_Fam_88_16_3  Nr. of seq. 3 Alignment length(with gaps) = 16 Alignment score = 0.722222 
 aATTcCGGcAAtCgGC
>Cele.WS201_Fam_89_14_3  Nr. of seq. 3 Alignment length(with gaps) = 15 Alignment score = 0.651852 
 AATTtTaAATTggA
>Cele.WS201_Fam_90_11_3  Nr. of seq. 3 Alignment length(with gaps) = 11 Alignment score = 0.717172 
 AGGcAGGCaaT
>Cele.WS201_Fam_91_226_2  Nr. of seq. 2 Alignment length(with gaps) = 226 Alignment score = 0.660767 
 AAAtAgttCatcTaCAGcccTAaCtTTTaGTGCGTATTTTATTATTAAATGAAAACgACCATTTATAaGCaAAAATAGaTaaATTTacGaAAcTTTGAAAaaTCacAAATCaCTTCAAAccAACTTTTTTagAAAagTCTTTCAGAAACTTTGTaGcAAATTccAAGCTcTTTCaGAAgaTAccAAaAAcATcCCAGTAGGTaCaAGAAGCTcCaaGcAGTTACAG
>Cele.WS201_Fam_92_168_2  Nr. of seq. 2 Alignment length(with gaps) = 168 Alignment score = 0.761905 
 AATTcAaTTTTTTACATACATAtgacTGCaCTTTTTTGCAAAAaAAAAAaTTTGGAATTTTGGGAGAATTTTTATaAAAATGGATTGCTAATTTgTTTTTAGTATTATgGGTACGATTcgGgacCaaGAaAtTCaATTTTcAGCCcCGCTAcAGGcGTTTTgGTCTTc
>Cele.WS201_Fam_93_86_2  Nr. of seq. 2 Alignment length(with gaps) = 86 Alignment score = 0.697674 
 TGTATTTTGAAAGGTCaTcgCAATAggGAAAAGATGGAAGAgttCgaagtTAaAGAaAAaCTATTGccAGACCCCGAAATACTGGC
>Cele.WS201_Fam_94_69_2  Nr. of seq. 2 Alignment length(with gaps) = 69 Alignment score = 0.652174 
 TGTAGTTTGTAGTGTGttAGcCTCAACCAAAAttaattTaTTTTTaaTTcGTTGAGGCTaAgAAAATaT
>Cele.WS201_Fam_95_69_2  Nr. of seq. 2 Alignment length(with gaps) = 69 Alignment score = 0.683575 
 TTTCCGGCAAAccGGCaAATTgccgtaATTgAAAaTTcCaaCAAATCgGCAAATTGCCGGAATTGAAAa
>Cele.WS201_Fam_96_44_2  Nr. of seq. 2 Alignment length(with gaps) = 44 Alignment score = 0.681818 
 AAAtTGGCaAATCGgCAATTTGcCaAAAAtCAAaATTTTcCGGa
>Cele.WS201_Fam_97_44_2  Nr. of seq. 2 Alignment length(with gaps) = 44 Alignment score = 0.909091 
 CTGTTTTCTGAGCATTGTaGaaTTTCGGATTGATGGCCGAAAGG
>Cele.WS201_Fam_98_43_2  Nr. of seq. 2 Alignment length(with gaps) = 43 Alignment score = 0.782946 
 CGAGcTcGGCaaACaGCAAATTcGGCAAAaTCGGCAAATTTGC
>Cele.WS201_Fam_99_41_2  Nr. of seq. 2 Alignment length(with gaps) = 41 Alignment score = 1.000000 
 TCCCGTTTTCCCGTTTTTAAAATTTTCACGGGAACGGGAAT
>Cele.WS201_Fam_100_39_2  Nr. of seq. 2 Alignment length(with gaps) = 39 Alignment score = 0.863248 
 TTATGaAAAAGTGGCTCTAgaGCCACcAGAAATACCAGT
>Cele.WS201_Fam_101_39_2  Nr. of seq. 2 Alignment length(with gaps) = 39 Alignment score = 1.000000 
 GTAATTTATAATTTTTTAAAGATGAATAATAGATTGCCC
>Cele.WS201_Fam_102_37_2  Nr. of seq. 2 Alignment length(with gaps) = 37 Alignment score = 0.914414 
 tTTTTaAAAAATTGATAAAAATATATAAAAGCTGATT
>Cele.WS201_Fam_103_37_2  Nr. of seq. 2 Alignment length(with gaps) = 37 Alignment score = 0.747748 
 TTTTTAGTGAAaaGCCAGTaTTTcagAAATTGGCAAa
>Cele.WS201_Fam_104_35_2  Nr. of seq. 2 Alignment length(with gaps) = 35 Alignment score = 0.809524 
 GTAATAAGAAAATTTCaAACTTTTTTcACGaGTaT
>Cele.WS201_Fam_105_35_2  Nr. of seq. 2 Alignment length(with gaps) = 35 Alignment score = 0.809524 
 CaAGTAGATTcTTTCCGCCGGTTCGATTTTcTCCa
>Cele.WS201_Fam_106_33_2  Nr. of seq. 2 Alignment length(with gaps) = 33 Alignment score = 0.601010 
 AGCAGCCGACaCCTgcCGGGTcGCTaCAgtttt
>Cele.WS201_Fam_107_33_2  Nr. of seq. 2 Alignment length(with gaps) = 33 Alignment score = 0.626263 
 CTACAGTAACCcaACAGTAccacTAaAGTATtt
>Cele.WS201_Fam_108_33_2  Nr. of seq. 2 Alignment length(with gaps) = 33 Alignment score = 0.621212 
 aaCCAATCAGCaaTgAGCTCTgCCcATTTcTcA
>Cele.WS201_Fam_109_32_2  Nr. of seq. 2 Alignment length(with gaps) = 32 Alignment score = 0.916667 
 CGACCTGCGACCTAGCGACCTaGGTCGCaTTG
>Cele.WS201_Fam_110_31_2  Nr. of seq. 2 Alignment length(with gaps) = 31 Alignment score = 0.806452 
 CGATTTTCTgGaaaAAAAAACTAAAAAATTC
>Cele.WS201_Fam_111_29_2  Nr. of seq. 2 Alignment length(with gaps) = 29 Alignment score = 0.908046 
 aaGGATTTCCCACTATGTCAATACATTGT
>Cele.WS201_Fam_112_28_2  Nr. of seq. 2 Alignment length(with gaps) = 28 Alignment score = 0.601190 
 CAAAgaTGCCGAaTTacCCGAGaTcGGa
>Cele.WS201_Fam_113_28_2  Nr. of seq. 2 Alignment length(with gaps) = 28 Alignment score = 0.785714 
 CACTGaCCAAAGAAAAAcAaaACACGTG
>Cele.WS201_Fam_114_27_2  Nr. of seq. 2 Alignment length(with gaps) = 27 Alignment score = 0.703704 
 CCTaCagTGCCTaCCgTGCCTACCgTA
>Cele.WS201_Fam_115_27_2  Nr. of seq. 2 Alignment length(with gaps) = 27 Alignment score = 0.703704 
 TCCTGGgGcTCCTGaTGGTCCcggTGG
>Cele.WS201_Fam_116_26_2  Nr. of seq. 2 Alignment length(with gaps) = 26 Alignment score = 0.794872 
 TGAAATTcCACAAAaTATcGATTTTc
>Cele.WS201_Fam_117_24_2  Nr. of seq. 2 Alignment length(with gaps) = 24 Alignment score = 0.625000 
 TTgaAaTTTTTCAAcGAAAAAAaa
>Cele.WS201_Fam_118_23_2  Nr. of seq. 2 Alignment length(with gaps) = 23 Alignment score = 0.652174 
 TcaaCGGATTTTTaGGcTTAAAA
>Cele.WS201_Fam_119_23_2  Nr. of seq. 2 Alignment length(with gaps) = 23 Alignment score = 0.710145 
 CCgGCGTGGTaTTCAAcGCGTTc
>Cele.WS201_Fam_120_23_2  Nr. of seq. 2 Alignment length(with gaps) = 23 Alignment score = 0.681159 
 GGTGGCCgAaaTTTTTAaAGaTC
>Cele.WS201_Fam_121_23_2  Nr. of seq. 2 Alignment length(with gaps) = 23 Alignment score = 0.652174 
 AGGCATGAGGaAGGCgcaTAacC
>Cele.WS201_Fam_122_23_2  Nr. of seq. 2 Alignment length(with gaps) = 23 Alignment score = 0.652174 
 GTACTGTAGCaaaTCAAGaTaGa
>Cele.WS201_Fam_123_22_2  Nr. of seq. 2 Alignment length(with gaps) = 22 Alignment score = 0.734848 
 TGGcTGAGGCTCTCTagATTTt
>Cele.WS201_Fam_124_22_2  Nr. of seq. 2 Alignment length(with gaps) = 22 Alignment score = 0.795455 
 AATTTTTGaTCAAAAgCGGACt
>Cele.WS201_Fam_125_21_2  Nr. of seq. 2 Alignment length(with gaps) = 21 Alignment score = 0.650794 
 AcAAACTACATTatGcAgACT
>Cele.WS201_Fam_126_21_2  Nr. of seq. 2 Alignment length(with gaps) = 21 Alignment score = 0.650794 
 cAAAAATCgACTaAAAAaaGT
>Cele.WS201_Fam_127_21_2  Nr. of seq. 2 Alignment length(with gaps) = 21 Alignment score = 0.690476 
 TGGCTaAAAaTaGaGAATTTt
>Cele.WS201_Fam_128_21_2  Nr. of seq. 2 Alignment length(with gaps) = 21 Alignment score = 0.690476 
 TATCGATTTTTCaaCAgaTTt
>Cele.WS201_Fam_129_21_2  Nr. of seq. 2 Alignment length(with gaps) = 21 Alignment score = 0.873016 
 AGCAGCCGACACCTCAaaGGT
>Cele.WS201_Fam_130_21_2  Nr. of seq. 2 Alignment length(with gaps) = 21 Alignment score = 0.873016 
 TTTCCTAGTTGATaGCCGAGg
>Cele.WS201_Fam_131_21_2  Nr. of seq. 2 Alignment length(with gaps) = 21 Alignment score = 0.746032 
 AAAaTTGGCTTAAAATGgTca
>Cele.WS201_Fam_132_21_2  Nr. of seq. 2 Alignment length(with gaps) = 21 Alignment score = 1.000000 
 CAACTACCACAACTACCGTAC
>Cele.WS201_Fam_133_20_2  Nr. of seq. 2 Alignment length(with gaps) = 20 Alignment score = 0.633333 
 TTcTaAATTTTaAaGCATaT
>Cele.WS201_Fam_134_20_2  Nr. of seq. 2 Alignment length(with gaps) = 20 Alignment score = 0.666667 
 GGCCTaGAATcTCaCaACaT
>Cele.WS201_Fam_135_19_2  Nr. of seq. 2 Alignment length(with gaps) = 19 Alignment score = 0.614035 
 CCAACTTggGGTacaTAGG
>Cele.WS201_Fam_136_19_2  Nr. of seq. 2 Alignment length(with gaps) = 19 Alignment score = 0.798246 
 AATTTaCCAATTgACCAAa
>Cele.WS201_Fam_137_18_2  Nr. of seq. 2 Alignment length(with gaps) = 18 Alignment score = 0.666667 
 TaAaCCTAAGCTggAGCT
>Cele.WS201_Fam_138_18_2  Nr. of seq. 2 Alignment length(with gaps) = 18 Alignment score = 0.629630 
 aAaTTGCCGGAATTaCga
>Cele.WS201_Fam_139_16_2  Nr. of seq. 2 Alignment length(with gaps) = 16 Alignment score = 0.750000 
 TAaGCaTATAaGCTTA
>Cele.WS201_Fam_140_15_2  Nr. of seq. 2 Alignment length(with gaps) = 15 Alignment score = 0.655556 
 cAaAAaTGAAAATCt
>Cele.WS201_Fam_141_15_2  Nr. of seq. 2 Alignment length(with gaps) = 15 Alignment score = 0.733333 
 GGGGaCAACAaAAaA
>Cele.WS201_Fam_142_13_2  Nr. of seq. 2 Alignment length(with gaps) = 13 Alignment score = 0.641026 
 AaACgCCTATGGc
>Cele.WS201_Fam_143_12_2  Nr. of seq. 2 Alignment length(with gaps) = 12 Alignment score = 0.833333 
 ATTcTGGAATAT
>Cele.WS201_Fam_144_12_2  Nr. of seq. 2 Alignment length(with gaps) = 12 Alignment score = 0.680556 
 TAGCTcAGcTTt
>Cele.WS201_Fam_145_11_2  Nr. of seq. 2 Alignment length(with gaps) = 11 Alignment score = 0.696970 
 GTcGAAAAtTG
>Cele.WS201_Fam_146_11_2  Nr. of seq. 2 Alignment length(with gaps) = 11 Alignment score = 0.757576 
 CAGTTaTCACc
>Cele.WS201_Fam_147_11_2  Nr. of seq. 2 Alignment length(with gaps) = 11 Alignment score = 0.757576 
 TGACAACTTca
>Cele.WS201_Fam_148_200_1  Nr. of seq. 1 Alignment length(with gaps) = 200 Alignment score = 0.000000 
 TGTGGTCCAGAAGGTATGACTGAAAATTCACTTTTTCTGCTTGAACTTGGCAGATTTAAAATTTTTCAAAATGCTGTTTTCAAATTCTGAAAGAACTTAAAATTTGCTACAAAATGGCTACGGGAATTTCTAAAAAAGTTAGTTTCAAGCCAGAAATTAATTTTCAAAAATTGGAAAATCTATTAATTTTGTATATAAAT
>Cele.WS201_Fam_149_185_1  Nr. of seq. 1 Alignment length(with gaps) = 185 Alignment score = 0.000000 
 CTGTAGTTTTTTGTCGCATTAATGCAAATTAAACTTCATTCTATAGAAAAATTGTAGAGCATCTTTTTAAAATAAAAATGAATTCAAAATCTTAAAAATGAGCAAAGTTATGAAAGTTTGAAAATTTGAAATTTTCAACAAAAATTTTTTTTGGAAATTTTGGGTCTCGGAAAGGTGCCGGGGTA
>Cele.WS201_Fam_150_181_1  Nr. of seq. 1 Alignment length(with gaps) = 181 Alignment score = 0.000000 
 TTTTTAACTTTTAAATCCACTAAAACTTGGAATGGTACAGAACATGCAAATTGTAATTTTAAGAACTGAATGTGGTTTCGAATATTCATGGATTGCTTTATTCGAACACTGACTCTGAAATATTTTGCATCCATTTGACTATTAATTGTCATATTATACCGAACACTACTAACTTTACTGG
>Cele.WS201_Fam_151_180_1  Nr. of seq. 1 Alignment length(with gaps) = 180 Alignment score = 0.000000 
 CAAAATATCTCTAGTTTTTAAAAAACAGTTCAAATTTTGGGTTCACTCTTATTACTTTACAGTGATTGTTACATTGTAGACTCTGTGGACTTGTCCAACTGTCTACGACGGCATGAGTTTAGTAAAAAGGTTGTACCATGAACTGAATCAAATTGGAAAATTTGGAAAATCTGCGAGAAT
>Cele.WS201_Fam_152_178_1  Nr. of seq. 1 Alignment length(with gaps) = 178 Alignment score = 0.000000 
 ATTTCGGAATTAGTTTGAGAATAAAAGAATCCATTAGTATTTGAAATAACGTTCAGTTCTCGAAATTAGATCAGAATAGTTTTATAAAATCCCGAGTTTTGTGGTCTTACGAGTTAAAAAAAAAACATCGTAGTTTATTGCTATAAATTGACAATTAACAATTAAATGGATACAACAC
>Cele.WS201_Fam_153_172_1  Nr. of seq. 1 Alignment length(with gaps) = 172 Alignment score = 0.000000 
 CAAACATAGGCAACCAAAAATATTTTCCAAGTTTTTATTGATTTGTTGCACATTGAAAAAAACTTTTTTCGGGTTTTTTAAAATGAATATCATAGCTACAGAAACGGTTGTACACTTTTCTGAAAATACAAAAAATTTGCAATTTTTATAGCTAGGAGACTTTTTGAATGCC
>Cele.WS201_Fam_154_161_1  Nr. of seq. 1 Alignment length(with gaps) = 161 Alignment score = 0.000000 
 GCGTCGCGGCTAAATCTCAAAATTTGCCTTAATATGTTCAGGAAAGTACCACAAACTATGTTTTTTGAAATCTTCATAAAATTTCCCTTAATTTAAGCCCCATATTAACCTAGTTTGGATAAAAACTAACGAATTTCTAAATTTTCGGCGCGTTGCGTGTC
>Cele.WS201_Fam_155_156_1  Nr. of seq. 1 Alignment length(with gaps) = 156 Alignment score = 0.000000 
 CGAAAATTTCAGTCATTTCTAATTTTTTTTGTTGCAAAATAAAAAAAAATAATTAAAAATTTATGAGCGTTCTATAATTTTTTAACATTTATATTCGGACATTGCGACCCACATTTGATAATTTGAAGCAAAAAACTAAAGGACTCTACTTCAAAA
>Cele.WS201_Fam_156_155_1  Nr. of seq. 1 Alignment length(with gaps) = 155 Alignment score = 0.000000 
 TCCCGCTGTGGTCAAAAGTTTTTTGTGTGCTCAGTTCTGTACGACAAATGTGTTAAAATCTTCTGAAAACTCAAAATTCCAAGTTTTCCCAAAAATGGGTCAAATGGTACAGTGGGATTTTCCACGAATTCTAAGTAGATGGTCGTGAGTTCAAC
>Cele.WS201_Fam_157_151_1  Nr. of seq. 1 Alignment length(with gaps) = 151 Alignment score = 0.000000 
 ATTTCAGGCTGGAATGGGCCGTTTTGGGCCGGTTGTAGGCCCGAATCTTCATGTTTTCTGAATACGCTGCACTTAACATTATTAAGCAAAAACTGAGCGTAGAATGTCCGTTAATTAGAACCCCCAATTGGCTAAATTCTGAAAAAGTTAC
>Cele.WS201_Fam_158_145_1  Nr. of seq. 1 Alignment length(with gaps) = 145 Alignment score = 0.000000 
 GTGGCCTAGAAAACCTGAGCATGATTTTTCTAGGCCACCAACTTCTAACATTCATAACTTGGCGGAAAATCTACATAATAAAATTTTGCAAAAACCAATTTATTTGTCTAAAAAATTGCAATAAATTTGACCTACTTGATTTTGA
>Cele.WS201_Fam_159_124_1  Nr. of seq. 1 Alignment length(with gaps) = 124 Alignment score = 0.000000 
 AATTTTCAAAGTTTGGAAAATCTATTAATTTTGCATATAATTTTTATAAATTCTGAAAGAACATAAAATTTGCTACAAAATGGCTACGGGAATTTCTAAAAAATTTAGTTTGAAGACAGAAATT
>Cele.WS201_Fam_160_121_1  Nr. of seq. 1 Alignment length(with gaps) = 121 Alignment score = 0.000000 
 AAAAGATAGTTGCTCTTTGAGCAGAAGGTTGCAAACCGCAAGAGCAAACTTGCCAAATGACAAGCCACCCAAGTACTCGTTGCACCTACCTATCATAAGCTCGTAGACTATAATTTCTCTG
>Cele.WS201_Fam_161_119_1  Nr. of seq. 1 Alignment length(with gaps) = 119 Alignment score = 0.000000 
 ACTCCAATACCAACCGATGCTAAAAGATTCTGATCCCAATTATTTCTGAAATAACAGTTTCGGCTTGATGTACCAATGAGAGAGCACAGTGTAAACAAGTTTTCATAGTTCTGACGGCG
>Cele.WS201_Fam_162_119_1  Nr. of seq. 1 Alignment length(with gaps) = 119 Alignment score = 0.000000 
 GTTGCATATTTCGCAATAATTTTTACGGGAACGTAATCTCCACATCACCAGCTTTCATTTAAGTACCCACACGGCAAGGTTTAATTTTTGAAATTTGGTCGCGGATTTTCTCGGCCACC
>Cele.WS201_Fam_163_117_1  Nr. of seq. 1 Alignment length(with gaps) = 117 Alignment score = 0.000000 
 TGTTGGTTCGACAGTAGGTGCATTAGCCTCTGGAACTGGAACATCCTTTTGCTCGACGATTGCAGCTTGTTGTACTTCAGATGTTTCCTTTGATTCCACAGGTGCAAGTTTCTCAAC
>Cele.WS201_Fam_164_114_1  Nr. of seq. 1 Alignment length(with gaps) = 114 Alignment score = 0.000000 
 GTGTTTCAGAATTACATGGAGTCTCACTACTTGCAGAATTTGTGGCTGTAGACGATTGACCTGCTGTAGTTGAATCGCTTGAAACTGTCATAGTGGATGTTCCATCAGACGTTT
>Cele.WS201_Fam_165_111_1  Nr. of seq. 1 Alignment length(with gaps) = 111 Alignment score = 0.000000 
 CTGTTGTTGATCTACTTAGCGTAGTCGTAGATTCTAAAAATTCAGTCTTTAATTTTTATTAATTTTTAAAAAATATTTATTTACCAGTAGTCGATACTGCAGGCGTCGTTA
>Cele.WS201_Fam_166_108_1  Nr. of seq. 1 Alignment length(with gaps) = 108 Alignment score = 0.000000 
 TTTCAGATTTTCAGATTTTCACTTGATTATATAGGTCACGACCCAAGTTATTTTGAAAATTGAGCTACACGGCTGTAACTTTGGAGCTATGGGTAATCAAGTATGAGC
>Cele.WS201_Fam_167_108_1  Nr. of seq. 1 Alignment length(with gaps) = 108 Alignment score = 0.000000 
 AAGTCTTCTTGGTTCTGTGTCTTTGCTTCGAAATGTTGACCATCTCCTTGCAGGATCTTATTGTCAGATGGAACCTTCTTGGCATACCTCTCTCCACTGATGTGAGTG
>Cele.WS201_Fam_168_102_1  Nr. of seq. 1 Alignment length(with gaps) = 102 Alignment score = 0.000000 
 TTCTCCACCAACTGGAACCACCGAAGAGCCTGGATCTTCAGTTGAGACTACACCATATACCGGTGAGACTCCAGTAACTTGGGGACCTCCAGGATCAACAGC
>Cele.WS201_Fam_169_102_1  Nr. of seq. 1 Alignment length(with gaps) = 102 Alignment score = 0.000000 
 TTGCTGCAGCATATCTTTCTCCAGTACCACCTTGATATGTCGAACGATTGATAGTTTGAGAATCAAGAGAATCAGTTGGACGATCAATTCCATCTTTGGGTC
>Cele.WS201_Fam_170_102_1  Nr. of seq. 1 Alignment length(with gaps) = 102 Alignment score = 0.000000 
 TGTACACTTCTCCCAAAATGACTGTAAGAATGGACTCCTTATATGATTTTAAACCCGACTCTGGACATACAAACTTCTCTCAAAAAGAAAATAGACTTCACA
>Cele.WS201_Fam_171_101_1  Nr. of seq. 1 Alignment length(with gaps) = 101 Alignment score = 0.000000 
 GGTTACTGTAGTTCCAAAAGTACGCAAACACTGACTACGGTTCCCTAATACATCAGATATTACGACAAAGTGCAGAAAATCGCTAAAAATGACTTTACTGG
>Cele.WS201_Fam_172_96_1  Nr. of seq. 1 Alignment length(with gaps) = 96 Alignment score = 0.000000 
 GTTGATTTGCGGCACTCTACAGATAGTGGATCTGCTTCTTACCAATCTTCCCGTTACCGCCACGCACTAAAGCTCCAAACTATTTTATTTTTTTGG
>Cele.WS201_Fam_173_93_1  Nr. of seq. 1 Alignment length(with gaps) = 93 Alignment score = 0.000000 
 GGCTTTGGAGTTGCTTTAGCTGATGTTGGCTTGGCAACTGGTTTCTTCTCGTCATCGCTTGAATCCGAAGAGGACTCGGCCTTCTTGGCAACA
>Cele.WS201_Fam_174_91_1  Nr. of seq. 1 Alignment length(with gaps) = 91 Alignment score = 0.000000 
 AATTTTTGAAATTAAATTCTGAAAGCGGTTAAAGTTTGAAACAAATCCCCGAAGAAACTTTTTCAAAAAAGTTAATTTCAAGTCAGATATT
>Cele.WS201_Fam_175_89_1  Nr. of seq. 1 Alignment length(with gaps) = 89 Alignment score = 0.000000 
 AGTATTTTGGGGTCTCTCCCTAGTTGTTAGGTTAACTTTATACTTTTCCTTCTTCTATTTCTTCGAGATGATCGGTCCAGAATACAGCC
>Cele.WS201_Fam_176_85_1  Nr. of seq. 1 Alignment length(with gaps) = 85 Alignment score = 0.000000 
 ATTTTGAAAATTAATTTCTGGCTTGAAACTAACTTTTTCTGAAATTCCCGTAGCCATTTTGTAGCAAATTTCAAGTTCTTTTAGA
>Cele.WS201_Fam_177_84_1  Nr. of seq. 1 Alignment length(with gaps) = 84 Alignment score = 0.000000 
 TAAAAAGTGGTCTAATTTTGTTGAAGACGGGTAATTCATATATGGAGAATTCAGAAAATCTAGGTTTAACCCATCAAAAACTAT
>Cele.WS201_Fam_178_81_1  Nr. of seq. 1 Alignment length(with gaps) = 81 Alignment score = 0.000000 
 TTATTTTTTCGATTTTAGCGAAAAATCAACACATTTTCGATCATTTTTGAACAAAAAATTGTTTTCTCAAAAATTTGACGC
>Cele.WS201_Fam_179_80_1  Nr. of seq. 1 Alignment length(with gaps) = 80 Alignment score = 0.000000 
 ACCGTAACCCTCTAGACAATCGAAAATTCAAATTTTCCGCAATTTTTCGTAAAATTCGGTGTTAGCGGACTTCTGGAGCT
>Cele.WS201_Fam_180_80_1  Nr. of seq. 1 Alignment length(with gaps) = 80 Alignment score = 0.000000 
 AATTTCTCAATAGCGCGCGCTTGCAACATCCGAACGGCGCGAAATTTGAATTTTTGGCCATAAAATAACGAAAATCGGCA
>Cele.WS201_Fam_181_79_1  Nr. of seq. 1 Alignment length(with gaps) = 79 Alignment score = 0.000000 
 ATTTTTTTTTAAATTGATAAAAATATATAAAAGCTGAATTTTTCAAAAATTCAAAAGTATGGGAAAATCATATGGAGTC
>Cele.WS201_Fam_182_78_1  Nr. of seq. 1 Alignment length(with gaps) = 78 Alignment score = 0.000000 
 CGAAGTTGCTGGATCAACGATCACAACAGGCGGATTTGTCTGCACAACCGGATCAGAAGTCGTCGTACTTGGATCTTT
>Cele.WS201_Fam_183_78_1  Nr. of seq. 1 Alignment length(with gaps) = 78 Alignment score = 0.000000 
 TGCAAGGCTCCGATGATGATACCACTTCTAAAGTCGAGGTGTCACAATTTTCGGGTGTCGTAGAACTTGGATCAGTAC
>Cele.WS201_Fam_184_73_1  Nr. of seq. 1 Alignment length(with gaps) = 73 Alignment score = 0.000000 
 ACTTTGTAGTTTGTAGTCTAGCAGACCAAAATTTATTAAAAACTGCAGAAAATTGATGGGTCTGCTAATTAAG
>Cele.WS201_Fam_185_72_1  Nr. of seq. 1 Alignment length(with gaps) = 72 Alignment score = 0.000000 
 TCCATCCAGCTGTGGTTGGTCTCTGGGTGAATCCTCGAGAAGTATCACGAGTAGTACCATTGGCTCCGTTTG
>Cele.WS201_Fam_186_70_1  Nr. of seq. 1 Alignment length(with gaps) = 70 Alignment score = 0.000000 
 AAAAATCGATGTTTTGAAGTTTTTCTCAATAGAGCGCACTTTCAACAGCGAGAAATTTGAATTTTCCACC
>Cele.WS201_Fam_187_69_1  Nr. of seq. 1 Alignment length(with gaps) = 69 Alignment score = 0.000000 
 CCGGAAATTTCTATATTCGGCAAATTACCCGTTTCACATAAATTTTCTTTTCTGCAAATTGTTGGTTTG
>Cele.WS201_Fam_188_69_1  Nr. of seq. 1 Alignment length(with gaps) = 69 Alignment score = 0.000000 
 TTGCCGATTTGCCGGAAATTTACATTTCGGCAAAGTGCCGTTTTTCCGGCAAAACGGCAATTTGCAGGT
>Cele.WS201_Fam_189_68_1  Nr. of seq. 1 Alignment length(with gaps) = 68 Alignment score = 0.000000 
 TTCTAGGCCACCATTCTCCTCCTCGTGACTGTGGGAGTATCTAACCCCACAACACAACTTTTTGGTTT
>Cele.WS201_Fam_190_67_1  Nr. of seq. 1 Alignment length(with gaps) = 67 Alignment score = 0.000000 
 CCATCCAAATTCCAATCGTTGGTGCATCATCTCCAGTCCCGAATCGCCATCTCCAGCAGCTCCCGAA
>Cele.WS201_Fam_191_65_1  Nr. of seq. 1 Alignment length(with gaps) = 65 Alignment score = 0.000000 
 TTTTTTGAAATTCTGTTTTCAAATTCTGAAAGAACATAAAATTTGCTACAAAATGGCTACGGGAA
>Cele.WS201_Fam_192_64_1  Nr. of seq. 1 Alignment length(with gaps) = 64 Alignment score = 0.000000 
 ATATACCAATGAGAGAGCACAGTGTAAACTAGTTTTCATAGTTCTCACGGCGACTCCAATCACT
>Cele.WS201_Fam_193_62_1  Nr. of seq. 1 Alignment length(with gaps) = 62 Alignment score = 0.000000 
 ATTTTCCATCAAAAATCGGCTGTAAAAACCGATTTTTAACTGAAAAAATCACAAATTTCTAC
>Cele.WS201_Fam_194_62_1  Nr. of seq. 1 Alignment length(with gaps) = 62 Alignment score = 0.000000 
 GTAAAAATGTTTGAAATTGTGAATTTTCAACATGAAAATGCCTGAAATTTTGAATTTCCTAT
>Cele.WS201_Fam_195_60_1  Nr. of seq. 1 Alignment length(with gaps) = 60 Alignment score = 0.000000 
 AGAAAATTGCACTTTTTCGGACAATTTTGAATTTTTACTAAAAAAATTGGATATTTTTGA
>Cele.WS201_Fam_196_60_1  Nr. of seq. 1 Alignment length(with gaps) = 60 Alignment score = 0.000000 
 ATTCAGTTGAGCTCGTTATGTCGGTTGAAGACACAATTGGAGTGGTGCTTGAGGAGCTGG
>Cele.WS201_Fam_197_60_1  Nr. of seq. 1 Alignment length(with gaps) = 60 Alignment score = 0.000000 
 CTGCTGATTCCGAGAAGAAGGCCCCAACCAAGAGAGAAGCTGATCCACCAAAGACTGAAT
>Cele.WS201_Fam_198_57_1  Nr. of seq. 1 Alignment length(with gaps) = 57 Alignment score = 0.000000 
 GAACTCAACAAGCTGATCAAGAGCAACACCGTGGATCCCGATCTGCCGGACAGAAGG
>Cele.WS201_Fam_199_57_1  Nr. of seq. 1 Alignment length(with gaps) = 57 Alignment score = 0.000000 
 AAATTTCTAAGACTGTACCATTCTCTCCATTCAAAACCTCATGTCAAACTCTCAATC
>Cele.WS201_Fam_200_56_1  Nr. of seq. 1 Alignment length(with gaps) = 56 Alignment score = 0.000000 
 GAAATTAAAATTTGTGTTTTTGGCATTTTCTAGGCCATTTGGATTAGGTGGCCTAG
>Cele.WS201_Fam_201_52_1  Nr. of seq. 1 Alignment length(with gaps) = 52 Alignment score = 0.000000 
 AAAATCGATAATTTTCGTGTGATTTTACTCTAAAAATTCGGATTTTTCGCTT
>Cele.WS201_Fam_202_52_1  Nr. of seq. 1 Alignment length(with gaps) = 52 Alignment score = 0.000000 
 TCCGACACATCGGAACTTGCCGGCGACACGAAAAATTGTGTCGGCGGTGAAT
>Cele.WS201_Fam_203_51_1  Nr. of seq. 1 Alignment length(with gaps) = 51 Alignment score = 0.000000 
 CAAATCGGCAGACCGGCAATTTGCCGAAATTGAAAATTCCCGGAAAATCGG
>Cele.WS201_Fam_204_50_1  Nr. of seq. 1 Alignment length(with gaps) = 50 Alignment score = 0.000000 
 TGGCCTAGAACCCCGTTTTTCTGTAGCCTAGACTATCATCTAGAAATCAA
>Cele.WS201_Fam_205_50_1  Nr. of seq. 1 Alignment length(with gaps) = 50 Alignment score = 0.000000 
 GGGCGTGTTTTCACATGCCCCGCCCACAAAATTGATGTTTCCACCAAAAT
>Cele.WS201_Fam_206_49_1  Nr. of seq. 1 Alignment length(with gaps) = 49 Alignment score = 0.000000 
 AAAATCAATAATTTTAAATTAGATTATCAATTTTTCTAAATTTTTCCGA
>Cele.WS201_Fam_207_49_1  Nr. of seq. 1 Alignment length(with gaps) = 49 Alignment score = 0.000000 
 GCTACGATATCGTAGCACTTTTTTATTTTTCCATATTCCACCAGAAAAT
>Cele.WS201_Fam_208_48_1  Nr. of seq. 1 Alignment length(with gaps) = 48 Alignment score = 0.000000 
 TGCCTACGTGCCTACATAAGAAGCGTAGGTAGCTTCAAAGGTGTTGCG
>Cele.WS201_Fam_209_45_1  Nr. of seq. 1 Alignment length(with gaps) = 45 Alignment score = 0.000000 
 ACCATCAGGCGGACCACCAGGACCATTTGATCCATCAGGAGCACC
>Cele.WS201_Fam_210_45_1  Nr. of seq. 1 Alignment length(with gaps) = 45 Alignment score = 0.000000 
 ACAACTGAATCAACTGCAGCACCAAGCACATCTACAGAGACACCT
>Cele.WS201_Fam_211_45_1  Nr. of seq. 1 Alignment length(with gaps) = 45 Alignment score = 0.000000 
 CCACCAGCACAGCTTCGAGTACGACAGAGAGCACTTCGACTCCAT
>Cele.WS201_Fam_212_43_1  Nr. of seq. 1 Alignment length(with gaps) = 43 Alignment score = 0.000000 
 AGCAGCCGACAATTGCCGGTTGCCTTAAAATTGAAGTAAATCC
>Cele.WS201_Fam_213_43_1  Nr. of seq. 1 Alignment length(with gaps) = 43 Alignment score = 0.000000 
 CGACAATTTTCGAAGATTTTTTGGTGAAAATTTGGTCATTTTC
>Cele.WS201_Fam_214_42_1  Nr. of seq. 1 Alignment length(with gaps) = 42 Alignment score = 0.000000 
 GGACCAAATGGACCAAATGGGCCATCAGATCCGAATAAGCCA
>Cele.WS201_Fam_215_42_1  Nr. of seq. 1 Alignment length(with gaps) = 42 Alignment score = 0.000000 
 CCTAGAATTTTTGGCATGGTGGCCTTGATTTTAACAAGACGG
>Cele.WS201_Fam_216_42_1  Nr. of seq. 1 Alignment length(with gaps) = 42 Alignment score = 0.000000 
 CGGCAAATCGGCACGTTGCCAAATTGCCGTTTTTAAAATATC
>Cele.WS201_Fam_217_42_1  Nr. of seq. 1 Alignment length(with gaps) = 42 Alignment score = 0.000000 
 AGGTGCTGCTTCCTTCGGAACATTTTCTTGAGTTGGCTCCGA
>Cele.WS201_Fam_218_40_1  Nr. of seq. 1 Alignment length(with gaps) = 40 Alignment score = 0.000000 
 AATTGATTTGTTTAGACTGAAATAAATGTTTTTTTGGAAA
>Cele.WS201_Fam_219_40_1  Nr. of seq. 1 Alignment length(with gaps) = 40 Alignment score = 0.000000 
 GGAATTTTTGATTTTCCGGCTATGAAAACCGAAACAAATC
>Cele.WS201_Fam_220_40_1  Nr. of seq. 1 Alignment length(with gaps) = 40 Alignment score = 0.000000 
 AAAATCCACGTAGATTATCGATTTTTCATAGAATTTTGCA
>Cele.WS201_Fam_221_40_1  Nr. of seq. 1 Alignment length(with gaps) = 40 Alignment score = 0.000000 
 CCAATTTTTTGGGCAAAAAATCAAAAATTCTGAATTTTGG
>Cele.WS201_Fam_222_40_1  Nr. of seq. 1 Alignment length(with gaps) = 40 Alignment score = 0.000000 
 AATGGGCGCCGGTTTCGCTTTGAGCGATTCCTTACCCTTA
>Cele.WS201_Fam_223_39_1  Nr. of seq. 1 Alignment length(with gaps) = 39 Alignment score = 0.000000 
 GAAGAGACCACCACCGCAGCTGCCACCGAAGCCTCGTCG
>Cele.WS201_Fam_224_39_1  Nr. of seq. 1 Alignment length(with gaps) = 39 Alignment score = 0.000000 
 TTTAGTCCCAGTGATATATCTGACACACTTTAGGCCCCG
>Cele.WS201_Fam_225_39_1  Nr. of seq. 1 Alignment length(with gaps) = 39 Alignment score = 0.000000 
 GTAGTCGGAGTAGTCGGAGTAGTTGGAGTAGACTTCATG
>Cele.WS201_Fam_226_39_1  Nr. of seq. 1 Alignment length(with gaps) = 39 Alignment score = 0.000000 
 TGGTACGGTAGTTGTAGTGGTAGTGGAGGTTGTTGTAGG
>Cele.WS201_Fam_227_39_1  Nr. of seq. 1 Alignment length(with gaps) = 39 Alignment score = 0.000000 
 ATTGATACTTTGTCGGGTTTAGATCATCGGCCGAGCTTC
>Cele.WS201_Fam_228_38_1  Nr. of seq. 1 Alignment length(with gaps) = 38 Alignment score = 0.000000 
 TAGGCCATCAGTGAAAACCTATGTGCTCGGTGAAAAGT
>Cele.WS201_Fam_229_37_1  Nr. of seq. 1 Alignment length(with gaps) = 37 Alignment score = 0.000000 
 CAAATTGGCAAATTGGCAAAAAATGTTAAATTCTCGC
>Cele.WS201_Fam_230_36_1  Nr. of seq. 1 Alignment length(with gaps) = 36 Alignment score = 0.000000 
 GCAGGAAATTTAAAAAATGTTGAACAACATTTTTTG
>Cele.WS201_Fam_231_36_1  Nr. of seq. 1 Alignment length(with gaps) = 36 Alignment score = 0.000000 
 GATATTTTCATGTTCGGCAAAAGTACCGATTTGCCA
>Cele.WS201_Fam_232_36_1  Nr. of seq. 1 Alignment length(with gaps) = 36 Alignment score = 0.000000 
 CCTTTGTCACCCTTTGATCCAGGAGTTCCATCGGCC
>Cele.WS201_Fam_233_36_1  Nr. of seq. 1 Alignment length(with gaps) = 36 Alignment score = 0.000000 
 TCCTGGTGGTCCTGGTGGTCCAGCTTGTCCATCGAC
>Cele.WS201_Fam_234_35_1  Nr. of seq. 1 Alignment length(with gaps) = 35 Alignment score = 0.000000 
 TTTGCCGGAAATGTTGAACTCTGAAAATTTTCGGG
>Cele.WS201_Fam_235_35_1  Nr. of seq. 1 Alignment length(with gaps) = 35 Alignment score = 0.000000 
 CGGCAAATTGCCGATTTTCCGAATTTCCCGGAAAT
>Cele.WS201_Fam_236_35_1  Nr. of seq. 1 Alignment length(with gaps) = 35 Alignment score = 0.000000 
 GCCGGCGGCTGCGAGACATGTTTAGCGACGTGTGC
>Cele.WS201_Fam_237_34_1  Nr. of seq. 1 Alignment length(with gaps) = 34 Alignment score = 0.000000 
 CTAAGCCTAAATAGCGAACGCTCGCCACTGACGC
>Cele.WS201_Fam_238_34_1  Nr. of seq. 1 Alignment length(with gaps) = 34 Alignment score = 0.000000 
 GAAAATTCAACTGTTTTGGGGAAATTTTAACCGG
>Cele.WS201_Fam_239_34_1  Nr. of seq. 1 Alignment length(with gaps) = 34 Alignment score = 0.000000 
 CGGCAAATTTCCCAAGCTCGGCAAACCACCAATT
>Cele.WS201_Fam_240_34_1  Nr. of seq. 1 Alignment length(with gaps) = 34 Alignment score = 0.000000 
 AAGTATTTTTGCCGGTTTTTTTGCCGAAATTTCC
>Cele.WS201_Fam_241_33_1  Nr. of seq. 1 Alignment length(with gaps) = 33 Alignment score = 0.000000 
 TTTTAAAATTCGGCAAAGTTAGCAAATTGCCGG
>Cele.WS201_Fam_242_33_1  Nr. of seq. 1 Alignment length(with gaps) = 33 Alignment score = 0.000000 
 ATCCTCCTTGGGATCCTCCAGCATATCCACCGG
>Cele.WS201_Fam_243_33_1  Nr. of seq. 1 Alignment length(with gaps) = 33 Alignment score = 0.000000 
 CTAAGGACAAAATGGGAGACGCCTGGGACACCA
>Cele.WS201_Fam_244_32_1  Nr. of seq. 1 Alignment length(with gaps) = 32 Alignment score = 0.000000 
 CAGAAGCTGTCGAAAACTCAAACTTTCCTCGA
>Cele.WS201_Fam_245_32_1  Nr. of seq. 1 Alignment length(with gaps) = 32 Alignment score = 0.000000 
 AACTCGGCCACCAATATTCTCAAACTTAAGAA
>Cele.WS201_Fam_246_32_1  Nr. of seq. 1 Alignment length(with gaps) = 32 Alignment score = 0.000000 
 GCACCAAATATCACCAATTTAGCACCGATAGA
>Cele.WS201_Fam_247_32_1  Nr. of seq. 1 Alignment length(with gaps) = 32 Alignment score = 0.000000 
 CCAACAGTACCCCCTTAGGACCCCTTAGGACC
>Cele.WS201_Fam_248_32_1  Nr. of seq. 1 Alignment length(with gaps) = 32 Alignment score = 0.000000 
 GGCACCGCCCACCTCTCGCATTTTCGAGAATA
>Cele.WS201_Fam_249_32_1  Nr. of seq. 1 Alignment length(with gaps) = 32 Alignment score = 0.000000 
 AAATTTATGAAAATTTAGGCCCATTTTGCCCA
>Cele.WS201_Fam_250_32_1  Nr. of seq. 1 Alignment length(with gaps) = 32 Alignment score = 0.000000 
 TCTGGACTGGTGTAGTAGAGCTGCTTGGAGGT
>Cele.WS201_Fam_251_31_1  Nr. of seq. 1 Alignment length(with gaps) = 31 Alignment score = 0.000000 
 CTGAAATTCCAATTTTCCACAGTAAAAATGC
>Cele.WS201_Fam_252_31_1  Nr. of seq. 1 Alignment length(with gaps) = 31 Alignment score = 0.000000 
 GTGACGTCACTTTTTTTGCCGAAAACCAAGT
>Cele.WS201_Fam_253_31_1  Nr. of seq. 1 Alignment length(with gaps) = 31 Alignment score = 0.000000 
 GCTGATTGGTCGGCATGGTCTGCTCATCATC
>Cele.WS201_Fam_254_31_1  Nr. of seq. 1 Alignment length(with gaps) = 31 Alignment score = 0.000000 
 TGCGTCGGAAATGCATTCTTATCATCAGCGG
>Cele.WS201_Fam_255_31_1  Nr. of seq. 1 Alignment length(with gaps) = 31 Alignment score = 0.000000 
 TCCGATGCATTGCCGATAATTGCCACCTGGT
>Cele.WS201_Fam_256_31_1  Nr. of seq. 1 Alignment length(with gaps) = 31 Alignment score = 0.000000 
 TCTGAGCTACAGTACTCCTGTCAAGAACAAT
>Cele.WS201_Fam_257_31_1  Nr. of seq. 1 Alignment length(with gaps) = 31 Alignment score = 0.000000 
 GCAGCCGACAGTTCACTAGTCGAAACTACAA
>Cele.WS201_Fam_258_31_1  Nr. of seq. 1 Alignment length(with gaps) = 31 Alignment score = 0.000000 
 AGTCATTTTTGGCCAATTTTTGACTATTTTC
>Cele.WS201_Fam_259_31_1  Nr. of seq. 1 Alignment length(with gaps) = 31 Alignment score = 0.000000 
 TTGGCCCAGAGCTCTCTTGACCTAAGCCCCC
>Cele.WS201_Fam_260_30_1  Nr. of seq. 1 Alignment length(with gaps) = 30 Alignment score = 0.000000 
 AATTTGATTATTTCCGAATTTTTTAGCGAA
>Cele.WS201_Fam_261_30_1  Nr. of seq. 1 Alignment length(with gaps) = 30 Alignment score = 0.000000 
 TGGTGGAACTGGATTCGGCAGTGGAAATGC
>Cele.WS201_Fam_262_30_1  Nr. of seq. 1 Alignment length(with gaps) = 30 Alignment score = 0.000000 
 GAAAAATTGATCTACAGCGAGATTTGGAGT
>Cele.WS201_Fam_263_30_1  Nr. of seq. 1 Alignment length(with gaps) = 30 Alignment score = 0.000000 
 CAGCCCCAGCTCCGGCCGCCGAAGAGACCC
>Cele.WS201_Fam_264_30_1  Nr. of seq. 1 Alignment length(with gaps) = 30 Alignment score = 0.000000 
 CAAACTACAGTAGCACTGTAGTACCATAAC
>Cele.WS201_Fam_265_30_1  Nr. of seq. 1 Alignment length(with gaps) = 30 Alignment score = 0.000000 
 TATGAAAGATCCTTCGATCAAGAAGTCACG
>Cele.WS201_Fam_266_30_1  Nr. of seq. 1 Alignment length(with gaps) = 30 Alignment score = 0.000000 
 AAAATCAAAAATTAGATGAATTTTCGAATA
>Cele.WS201_Fam_267_30_1  Nr. of seq. 1 Alignment length(with gaps) = 30 Alignment score = 0.000000 
 TTTTTCAACTTTTTCAGTTGAAGATTCCAT
>Cele.WS201_Fam_268_30_1  Nr. of seq. 1 Alignment length(with gaps) = 30 Alignment score = 0.000000 
 ATCTACTTTTTCAGATTCCGTCGAAACTTG
>Cele.WS201_Fam_269_30_1  Nr. of seq. 1 Alignment length(with gaps) = 30 Alignment score = 0.000000 
 ACTACCCAACCGGCTCCGGCAACTAGTCCG
>Cele.WS201_Fam_270_29_1  Nr. of seq. 1 Alignment length(with gaps) = 29 Alignment score = 0.000000 
 AAAAATCGATTTTTTCAAAAATTTTCCAG
>Cele.WS201_Fam_271_27_1  Nr. of seq. 1 Alignment length(with gaps) = 27 Alignment score = 0.000000 
 GGCCAAATCTGGTGTTCAAATTTTTTA
>Cele.WS201_Fam_272_27_1  Nr. of seq. 1 Alignment length(with gaps) = 27 Alignment score = 0.000000 
 GCTGCTGGAGGATCAACTTCAACAACT
>Cele.WS201_Fam_273_27_1  Nr. of seq. 1 Alignment length(with gaps) = 27 Alignment score = 0.000000 
 TATTATAAATATAATATTACCTATTAT
>Cele.WS201_Fam_274_26_1  Nr. of seq. 1 Alignment length(with gaps) = 26 Alignment score = 0.000000 
 AAAATTAATAGATTTTCCAAACTTTG
>Cele.WS201_Fam_275_26_1  Nr. of seq. 1 Alignment length(with gaps) = 26 Alignment score = 0.000000 
 ATCTACAGTACCCCTATTCTAGAGTG
>Cele.WS201_Fam_276_26_1  Nr. of seq. 1 Alignment length(with gaps) = 26 Alignment score = 0.000000 
 CGTAGTAATAAATCCAACCTGCCATT
>Cele.WS201_Fam_277_26_1  Nr. of seq. 1 Alignment length(with gaps) = 26 Alignment score = 0.000000 
 ATTTACGGAGCTTCAAGTTAATGTTG
>Cele.WS201_Fam_278_26_1  Nr. of seq. 1 Alignment length(with gaps) = 26 Alignment score = 0.000000 
 TGTCAGTGCAAAATGTTTTATTATTT
>Cele.WS201_Fam_279_26_1  Nr. of seq. 1 Alignment length(with gaps) = 26 Alignment score = 0.000000 
 AAGTTCCAAAATTCTAAAACATCCAA
>Cele.WS201_Fam_280_24_1  Nr. of seq. 1 Alignment length(with gaps) = 24 Alignment score = 0.000000 
 AAGTAGGTCATGACCTAATTTTTT
>Cele.WS201_Fam_281_24_1  Nr. of seq. 1 Alignment length(with gaps) = 24 Alignment score = 0.000000 
 TTTAATATACGCTATACATAAGTA
>Cele.WS201_Fam_282_24_1  Nr. of seq. 1 Alignment length(with gaps) = 24 Alignment score = 0.000000 
 GTGCTCCGTGAGCATTGGGAATTT
>Cele.WS201_Fam_283_24_1  Nr. of seq. 1 Alignment length(with gaps) = 24 Alignment score = 0.000000 
 AAAAACCGGCAAAAAAATCTTTTG
>Cele.WS201_Fam_284_24_1  Nr. of seq. 1 Alignment length(with gaps) = 24 Alignment score = 0.000000 
 GAGTCTACCACAGAATCAACTACG
>Cele.WS201_Fam_285_24_1  Nr. of seq. 1 Alignment length(with gaps) = 24 Alignment score = 0.000000 
 TTTTTTGGAAAAAAATATATTGAT
>Cele.WS201_Fam_286_24_1  Nr. of seq. 1 Alignment length(with gaps) = 24 Alignment score = 0.000000 
 TTTGAGTTTATCATCCTTATCTTT
>Cele.WS201_Fam_287_23_1  Nr. of seq. 1 Alignment length(with gaps) = 23 Alignment score = 0.000000 
 GGACTAGAAATACTGAACGTGGT
>Cele.WS201_Fam_288_23_1  Nr. of seq. 1 Alignment length(with gaps) = 23 Alignment score = 0.000000 
 TGGCCTAACTTTTCCTTATTTGG
>Cele.WS201_Fam_289_23_1  Nr. of seq. 1 Alignment length(with gaps) = 23 Alignment score = 0.000000 
 CGCTGTAAGACCATTTGCTGTAT
>Cele.WS201_Fam_290_22_1  Nr. of seq. 1 Alignment length(with gaps) = 22 Alignment score = 0.000000 
 GCATGGCCTGACGGTCCTGAGG
>Cele.WS201_Fam_291_22_1  Nr. of seq. 1 Alignment length(with gaps) = 22 Alignment score = 0.000000 
 ACTACAGTAATTCTACGTCGCT
>Cele.WS201_Fam_292_22_1  Nr. of seq. 1 Alignment length(with gaps) = 22 Alignment score = 0.000000 
 TTTAAGCCTAGCAGGGGTCCAA
>Cele.WS201_Fam_293_22_1  Nr. of seq. 1 Alignment length(with gaps) = 22 Alignment score = 0.000000 
 CCTTCCAAGAGCCTCACATGAT
>Cele.WS201_Fam_294_22_1  Nr. of seq. 1 Alignment length(with gaps) = 22 Alignment score = 0.000000 
 TCTGGGGTAGGGCTGCCTAGGA
>Cele.WS201_Fam_295_22_1  Nr. of seq. 1 Alignment length(with gaps) = 22 Alignment score = 0.000000 
 AATCTTAAAATGCACATTTTTT
>Cele.WS201_Fam_296_21_1  Nr. of seq. 1 Alignment length(with gaps) = 21 Alignment score = 0.000000 
 TGGCCTCGATTCTGTACAGGG
>Cele.WS201_Fam_297_21_1  Nr. of seq. 1 Alignment length(with gaps) = 21 Alignment score = 0.000000 
 TCTCCTGGTAAATTTAAAAAT
>Cele.WS201_Fam_298_21_1  Nr. of seq. 1 Alignment length(with gaps) = 21 Alignment score = 0.000000 
 CAAACCTTTTTGGCAGATTTT
>Cele.WS201_Fam_299_21_1  Nr. of seq. 1 Alignment length(with gaps) = 21 Alignment score = 0.000000 
 ACCTGGCCAGATCGGTAGGCA
>Cele.WS201_Fam_300_21_1  Nr. of seq. 1 Alignment length(with gaps) = 21 Alignment score = 0.000000 
 GCATAAAAACGTAAATTTTAG
>Cele.WS201_Fam_301_21_1  Nr. of seq. 1 Alignment length(with gaps) = 21 Alignment score = 0.000000 
 GCAATTTTCCCGTGCAGATCG
>Cele.WS201_Fam_302_21_1  Nr. of seq. 1 Alignment length(with gaps) = 21 Alignment score = 0.000000 
 GCAGCGCCGGTCTCATCGAGC
>Cele.WS201_Fam_303_21_1  Nr. of seq. 1 Alignment length(with gaps) = 21 Alignment score = 0.000000 
 AAAATAGCTTAAAATTGATTA
>Cele.WS201_Fam_304_21_1  Nr. of seq. 1 Alignment length(with gaps) = 21 Alignment score = 0.000000 
 CTAGATTTTTTTGGCGTTGAC
>Cele.WS201_Fam_305_21_1  Nr. of seq. 1 Alignment length(with gaps) = 21 Alignment score = 0.000000 
 CTAACATTTTTCAATTTTCGT
>Cele.WS201_Fam_306_21_1  Nr. of seq. 1 Alignment length(with gaps) = 21 Alignment score = 0.000000 
 CTAATTAGCGTCGCTTTCGTT
>Cele.WS201_Fam_307_21_1  Nr. of seq. 1 Alignment length(with gaps) = 21 Alignment score = 0.000000 
 AAAAGCCTAAAAAACCCCAAA
>Cele.WS201_Fam_308_21_1  Nr. of seq. 1 Alignment length(with gaps) = 21 Alignment score = 0.000000 
 GATCTTCCAGCTACACCGTCT
>Cele.WS201_Fam_309_21_1  Nr. of seq. 1 Alignment length(with gaps) = 21 Alignment score = 0.000000 
 TCAAATTAGATTACCTTTTTT
>Cele.WS201_Fam_310_21_1  Nr. of seq. 1 Alignment length(with gaps) = 21 Alignment score = 0.000000 
 TTTGCACTGACCAACACGAGT
>Cele.WS201_Fam_311_21_1  Nr. of seq. 1 Alignment length(with gaps) = 21 Alignment score = 0.000000 
 TGAAAGATTGGTCAGTGTCTA
>Cele.WS201_Fam_312_20_1  Nr. of seq. 1 Alignment length(with gaps) = 20 Alignment score = 0.000000 
 TTCTAGGCCGTAGTAAACAT
>Cele.WS201_Fam_313_20_1  Nr. of seq. 1 Alignment length(with gaps) = 20 Alignment score = 0.000000 
 TGGCAAAAATGGCAGAAAAA
>Cele.WS201_Fam_314_20_1  Nr. of seq. 1 Alignment length(with gaps) = 20 Alignment score = 0.000000 
 TAAATCTACACAGGGTGGTG
>Cele.WS201_Fam_315_20_1  Nr. of seq. 1 Alignment length(with gaps) = 20 Alignment score = 0.000000 
 TGTCGATTTACGGCGATCGA
>Cele.WS201_Fam_316_20_1  Nr. of seq. 1 Alignment length(with gaps) = 20 Alignment score = 0.000000 
 TATTGATTTTTACCGGATGT
>Cele.WS201_Fam_317_20_1  Nr. of seq. 1 Alignment length(with gaps) = 20 Alignment score = 0.000000 
 GGAAATTTTCCCGATTAGCC
>Cele.WS201_Fam_318_20_1  Nr. of seq. 1 Alignment length(with gaps) = 20 Alignment score = 0.000000 
 GCTCGAGCTCAAACCCCGAC
>Cele.WS201_Fam_319_20_1  Nr. of seq. 1 Alignment length(with gaps) = 20 Alignment score = 0.000000 
 AAGGTTCTAGTAAATTCCAG
>Cele.WS201_Fam_320_20_1  Nr. of seq. 1 Alignment length(with gaps) = 20 Alignment score = 0.000000 
 TTCTGGAATTTTTCCTGAGC
>Cele.WS201_Fam_321_19_1  Nr. of seq. 1 Alignment length(with gaps) = 19 Alignment score = 0.000000 
 AAAATTCTGAAAACTCGAG
>Cele.WS201_Fam_322_19_1  Nr. of seq. 1 Alignment length(with gaps) = 19 Alignment score = 0.000000 
 TGGTCAGTGCAACTGCAAC
>Cele.WS201_Fam_323_18_1  Nr. of seq. 1 Alignment length(with gaps) = 18 Alignment score = 0.000000 
 TTGTAGATCAACGGGGTC
>Cele.WS201_Fam_324_18_1  Nr. of seq. 1 Alignment length(with gaps) = 18 Alignment score = 0.000000 
 GGCCTAGGATCCATCACT
>Cele.WS201_Fam_325_18_1  Nr. of seq. 1 Alignment length(with gaps) = 18 Alignment score = 0.000000 
 TGCTCAAAGTGCTCGAGG
>Cele.WS201_Fam_326_18_1  Nr. of seq. 1 Alignment length(with gaps) = 18 Alignment score = 0.000000 
 ATAGTTAGGCTACCTGTA
>Cele.WS201_Fam_327_18_1  Nr. of seq. 1 Alignment length(with gaps) = 18 Alignment score = 0.000000 
 ACTACTGTATCGCAAGAT
>Cele.WS201_Fam_328_18_1  Nr. of seq. 1 Alignment length(with gaps) = 18 Alignment score = 0.000000 
 ATATAATGTATATAATGC
>Cele.WS201_Fam_329_18_1  Nr. of seq. 1 Alignment length(with gaps) = 18 Alignment score = 0.000000 
 CATTGTCACGTTCTTCTC
>Cele.WS201_Fam_330_18_1  Nr. of seq. 1 Alignment length(with gaps) = 18 Alignment score = 0.000000 
 TTTTGTCAGTTCAATAGT
>Cele.WS201_Fam_331_17_1  Nr. of seq. 1 Alignment length(with gaps) = 17 Alignment score = 0.000000 
 CGGCGGAAAAATCTACT
>Cele.WS201_Fam_332_17_1  Nr. of seq. 1 Alignment length(with gaps) = 17 Alignment score = 0.000000 
 AAAATCAAACCGGAGAC
>Cele.WS201_Fam_333_17_1  Nr. of seq. 1 Alignment length(with gaps) = 17 Alignment score = 0.000000 
 TAACCTGACTGCTATAT
>Cele.WS201_Fam_334_17_1  Nr. of seq. 1 Alignment length(with gaps) = 17 Alignment score = 0.000000 
 GAATTAGAAAACTTTGA
>Cele.WS201_Fam_335_17_1  Nr. of seq. 1 Alignment length(with gaps) = 17 Alignment score = 0.000000 
 TTGCAAGAAAATCTGCA
>Cele.WS201_Fam_336_17_1  Nr. of seq. 1 Alignment length(with gaps) = 17 Alignment score = 0.000000 
 TAGTTTTGCACCTCTAA
>Cele.WS201_Fam_337_16_1  Nr. of seq. 1 Alignment length(with gaps) = 16 Alignment score = 0.000000 
 TTTGGAATGTCGGAAC
>Cele.WS201_Fam_338_16_1  Nr. of seq. 1 Alignment length(with gaps) = 16 Alignment score = 0.000000 
 TGATCTGATGATCTCA
>Cele.WS201_Fam_339_16_1  Nr. of seq. 1 Alignment length(with gaps) = 16 Alignment score = 0.000000 
 GTACTGTAGGGAGAGG
>Cele.WS201_Fam_340_16_1  Nr. of seq. 1 Alignment length(with gaps) = 16 Alignment score = 0.000000 
 CGGCAAATCGGCAGAC
>Cele.WS201_Fam_341_16_1  Nr. of seq. 1 Alignment length(with gaps) = 16 Alignment score = 0.000000 
 ACCGCAACCCTACCCT
>Cele.WS201_Fam_342_16_1  Nr. of seq. 1 Alignment length(with gaps) = 16 Alignment score = 0.000000 
 CTCCTAGGCTCCTAGG
>Cele.WS201_Fam_343_16_1  Nr. of seq. 1 Alignment length(with gaps) = 16 Alignment score = 0.000000 
 CTTAGATCTCAATTCA
>Cele.WS201_Fam_344_16_1  Nr. of seq. 1 Alignment length(with gaps) = 16 Alignment score = 0.000000 
 GGACCAAAGGGCCAAA
>Cele.WS201_Fam_345_15_1  Nr. of seq. 1 Alignment length(with gaps) = 15 Alignment score = 0.000000 
 CGATGCTCCACCCGG
>Cele.WS201_Fam_346_15_1  Nr. of seq. 1 Alignment length(with gaps) = 15 Alignment score = 0.000000 
 GAACCACCAAAGATT
>Cele.WS201_Fam_347_15_1  Nr. of seq. 1 Alignment length(with gaps) = 15 Alignment score = 0.000000 
 AAAAGGGGATCTGCG
>Cele.WS201_Fam_348_14_1  Nr. of seq. 1 Alignment length(with gaps) = 14 Alignment score = 0.000000 
 GAAGGATCGGGCCG
>Cele.WS201_Fam_349_14_1  Nr. of seq. 1 Alignment length(with gaps) = 14 Alignment score = 0.000000 
 GGACTAAGGACTAG
>Cele.WS201_Fam_350_13_1  Nr. of seq. 1 Alignment length(with gaps) = 13 Alignment score = 0.000000 
 GCTGCCGCCCGCC
>Cele.WS201_Fam_351_13_1  Nr. of seq. 1 Alignment length(with gaps) = 13 Alignment score = 0.000000 
 CGTAGGCCATATA
>Cele.WS201_Fam_352_12_1  Nr. of seq. 1 Alignment length(with gaps) = 12 Alignment score = 0.000000 
 ACCAGGACCAGG
>Cele.WS201_Fam_353_12_1  Nr. of seq. 1 Alignment length(with gaps) = 12 Alignment score = 0.000000 
 AGTTATATAGTA
>Cele.WS201_Fam_354_12_1  Nr. of seq. 1 Alignment length(with gaps) = 12 Alignment score = 0.000000 
 AGAAAGAGGAGA
>Cele.WS201_Fam_355_12_1  Nr. of seq. 1 Alignment length(with gaps) = 12 Alignment score = 0.000000 
 CCTCCTCCACAT
>Cele.WS201_Fam_356_12_1  Nr. of seq. 1 Alignment length(with gaps) = 12 Alignment score = 0.000000 
 GCTGGAGCTGGA
>Cele.WS201_Fam_357_12_1  Nr. of seq. 1 Alignment length(with gaps) = 12 Alignment score = 0.000000 
 CATTGACTTGAG
>Cele.WS201_Fam_358_11_1  Nr. of seq. 1 Alignment length(with gaps) = 11 Alignment score = 0.000000 
 GCTCTAAAAGT
>Cele.WS201_Fam_359_11_1  Nr. of seq. 1 Alignment length(with gaps) = 11 Alignment score = 0.000000 
 CGGATAATTAA
>Cele.WS201_Fam_360_11_1  Nr. of seq. 1 Alignment length(with gaps) = 11 Alignment score = 0.000000 
 AGATACACTTC
>Cele.WS201_Fam_361_11_1  Nr. of seq. 1 Alignment length(with gaps) = 11 Alignment score = 0.000000 
 GTTGCGATTGC
>Cele.WS201_Fam_362_11_1  Nr. of seq. 1 Alignment length(with gaps) = 11 Alignment score = 0.000000 
 ATCGGTGCTAC
>Cele.WS201_Fam_363_10_1  Nr. of seq. 1 Alignment length(with gaps) = 10 Alignment score = 0.000000 
 TGGGGAAAAA
>Cele.WS201_Fam_364_10_1  Nr. of seq. 1 Alignment length(with gaps) = 10 Alignment score = 0.000000 
 TATCTATATC
