# Supplementary material for: High evolutionary turnover of satellite families in Caenorhabditis
Source: BMC Evol Biol. 2015 Oct 5;15:218. doi: 10.1186/s12862-015-0495-x (PMC4595182; doi:10.1186/s12862-015-0495-x)
Supplement: Additional file 1: — Files containing the description of all satellites and their families in several formats (31 files). (ZIP 1068 kb) [file 12862_2015_495_MOESM1_ESM.zip › Cele.WS201_fam.table]

Genome		Family		name		Number		of		Alignment		Score		Consensus		without		gaps
sequences		length
Cele.WS201		Cele.WS201_Fam_1_35_213		213		56		0.455995		CCGATTTGCCGGAAATTTTcAATTcCGGCAAtTTG
Cele.WS201		Cele.WS201_Fam_2_12_203		203		17		0.556588		CTAAGCCTAAGC
Cele.WS201		Cele.WS201_Fam_3_34_124		124		48		0.501228		GAAATTCAAATTTTCtGnGAAAAnaTTTTGGCGG
Cele.WS201		Cele.WS201_Fam_4_11_82		82		14		0.622259		GTACTGTAGGg
Cele.WS201		Cele.WS201_Fam_5_15_65		65		15		0.865855		TCGTGGtGAGACCCa
Cele.WS201		Cele.WS201_Fam_6_19_51		51		30		0.409142		AAAATCgATAAtTTtCngA
Cele.WS201		Cele.WS201_Fam_7_40_47		47		42		0.770906		AATTTTCtCGAaTTTTCtAGAAaGTTCTgGAACATTCCAG
Cele.WS201		Cele.WS201_Fam_8_25_38		38		29		0.698648		TTTACTCTCTGGCTTCaCantaTAT
Cele.WS201		Cele.WS201_Fam_9_43_36		36		51		0.566459		TTgCCGgTTTGCCGATTTGCCGGAAAtTTTcAaTTcCGgCAAt
Cele.WS201		Cele.WS201_Fam_10_19_36		36		21		0.727312		TGttAcACGAAAAATAGAT
Cele.WS201		Cele.WS201_Fam_11_14_33		33		17		0.699941		CAAACTAcAAACTA
Cele.WS201		Cele.WS201_Fam_12_16_29		29		16		0.740353		CTACaTGCCTACaTgC
Cele.WS201		Cele.WS201_Fam_13_32_22		22		36		0.746352		CTACAAACTACAAgTTTTGGGCGCTGCTAAgA
Cele.WS201		Cele.WS201_Fam_14_17_18		18		21		0.577342		CGTAGTAAAAGAgAnnC
Cele.WS201		Cele.WS201_Fam_15_17_17		17		20		0.734804		TTGACTACCTTtGcTCA
Cele.WS201		Cele.WS201_Fam_16_19_15		15		19		0.719298		GcCAAgGCaCtaGAAtTGC
Cele.WS201		Cele.WS201_Fam_17_20_14		14		26		0.551212		TTTGAAtTTTTnAGtcAAAA
Cele.WS201		Cele.WS201_Fam_18_11_14		14		11		0.896104		GCACATTTTTT
Cele.WS201		Cele.WS201_Fam_19_59_13		13		59		0.784442		AAAACCAGTGcAcatTTgAAatTCCATaTTnTCCATAATTCTCaGTTTaAAAAatTTTG
Cele.WS201		Cele.WS201_Fam_20_37_13		13		42		0.710317		aTTTTGGCGGGAATTCAAAtTTtAAtTTTTtnAAaAT
Cele.WS201		Cele.WS201_Fam_21_26_13		13		27		0.730294		cAGAGTCAcTAttTTTGGTGAAnGGt
Cele.WS201		Cele.WS201_Fam_22_22_13		13		25		0.504359		GTAAATCTACAnagaaActccc
Cele.WS201		Cele.WS201_Fam_23_12_13		13		15		0.591738		CCTAtACCTAtA
Cele.WS201		Cele.WS201_Fam_24_19_12		12		23		0.775582		TTTATTTATTTAATTAATA
Cele.WS201		Cele.WS201_Fam_25_18_11		11		21		0.711400		TTAGCAGCGcCCAAAAAa
Cele.WS201		Cele.WS201_Fam_26_31_10		10		32		0.784259		TAAATAtTTAGCAGACCAAagtTgGGTaTGC
Cele.WS201		Cele.WS201_Fam_27_26_9		9		26		0.861823		TTAGACCAtTAGATGAATTTccAAAG
Cele.WS201		Cele.WS201_Fam_28_12_9		9		19		0.412281		cTACcTACCTat
Cele.WS201		Cele.WS201_Fam_29_10_9		9		11		0.717593		GCGgtAGCGG
Cele.WS201		Cele.WS201_Fam_30_10_9		9		10		0.888889		CgATCCATCC
Cele.WS201		Cele.WS201_Fam_31_46_8		8		47		0.692249		ATCCTTcggAgCTGAAGGATCAGAnncAtCAGgAGGTACCCtTntG
Cele.WS201		Cele.WS201_Fam_32_12_8		8		16		0.598586		ATACATATACAt
Cele.WS201		Cele.WS201_Fam_33_12_8		8		15		0.520635		tAAAAAtaAAaA
Cele.WS201		Cele.WS201_Fam_34_163_7		7		168		0.701909		ACTTTTGAATTTTTGAAAAaAaCAGCTTTTgaTnAtATTtTgaAATTTTTtAAAAtAaACTTCCGTACAAGCTAgcATActTTGtTTGGtATtTTCTGGTAtaTTtGactATGCTGAACAgTTTTaTgAAATAAAAAAGAATgaCTcCATATGATTTTCccgT
Cele.WS201		Cele.WS201_Fam_35_63_7		7		68		0.663632		GGTCTGCTAAATcnaAnnTTGTAGTTTGTAGTCTAGCAGACCAaaTTTntTCAAAAccnctTg
Cele.WS201		Cele.WS201_Fam_36_35_7		7		36		0.649471		tTtncaAAACCGGCAATTgtCGaAATTGCCGgAAA
Cele.WS201		Cele.WS201_Fam_37_35_7		7		35		0.691156		TTGCCGGAanTTTTnATTTTCGgCAAaTTGtcnaT
Cele.WS201		Cele.WS201_Fam_38_31_7		7		31		0.918075		TTCTGAAaGAGCTTAAAATTTACTACAAAGT
Cele.WS201		Cele.WS201_Fam_39_26_7		7		26		0.733211		CATTgCGGCgGATTtTagaAAAaTGG
Cele.WS201		Cele.WS201_Fam_40_12_7		7		17		0.539683		GAAATTTTTTtt
Cele.WS201		Cele.WS201_Fam_41_42_6		6		42		0.682540		CcgaAAATtTccAAAACCGGcAATTGCCaAAATTGCCgaTTG
Cele.WS201		Cele.WS201_Fam_42_27_6		6		27		0.665021		AAATcGccaaAATTGaAAATTTCCGGC
Cele.WS201		Cele.WS201_Fam_43_20_6		6		20		0.888889		GGCAGACCTAGCCTACCCTA
Cele.WS201		Cele.WS201_Fam_44_184_5		5		189		0.846208		GAATACAGAACACCAaTTATGtCCGAGAAAAAGATCCnAcTCAGAATAtnAACATAntCgAAttTgtCgGAtGTATAaAGATTCCCGAAGAcaCTTTCCAATTAcCCAAAttGTTCAtATTCTAAAtnAnAtTCTCTTACTaGAACaCTCTTGGCCAAtGTACGCaGCCGAACGTATCATAAGt
Cele.WS201		Cele.WS201_Fam_45_95_5		5		95		0.884912		AGGGCCGCAGGCCcGAAcACTCtTggAAAcTgtGGGCcagCTTTAATCCTATTCCAAGcAgATTGTTATTCgCTCAAGCCTAccAACCAgGTTTG
Cele.WS201		Cele.WS201_Fam_46_22_5		5		24		0.694444		agTACTGTAgggGTACTGTAgn
Cele.WS201		Cele.WS201_Fam_47_19_5		5		22		0.578788		TTTCTaGGCcATCgAtata
Cele.WS201		Cele.WS201_Fam_48_20_5		5		21		0.638095		GTAAATctACAtttgcttCC
Cele.WS201		Cele.WS201_Fam_49_94_4		4		94		0.933806		TCAAAATCTTCTgTTCTCTAAATATTGGGTgCTTTTCGATGCcCTaTGTAGACAAATCAATGGGAAAATcaTCAATTTCTGaAGGCAGTAaTTC
Cele.WS201		Cele.WS201_Fam_50_40_4		4		41		0.796748		TAntTTTTaAtgTGaCCTACTtaAAAAGTAGGTCATGACC
Cele.WS201		Cele.WS201_Fam_51_27_4		4		27		0.720165		AgaCTaCCTAgaCTACCTAgaCTaCct
Cele.WS201		Cele.WS201_Fam_52_25_4		4		25		0.920000		TATTTACTCtAATgTTCTGCCAATt
Cele.WS201		Cele.WS201_Fam_53_20_4		4		24		0.479167		tgnCCTAaAAAAATtgATaa
Cele.WS201		Cele.WS201_Fam_54_22_4		4		24		0.539352		CCACcntaagAAAgTTtCTAGG
Cele.WS201		Cele.WS201_Fam_55_24_4		4		24		0.694444		aaCCTAAGCCTAAgCctgagCcTA
Cele.WS201		Cele.WS201_Fam_56_22_4		4		22		0.560606		AAaTcgcaAAATTTcnaAnAAa
Cele.WS201		Cele.WS201_Fam_57_20_4		4		20		0.697222		CTCAacCaAAAaTcCTcAGC
Cele.WS201		Cele.WS201_Fam_58_18_4		4		18		0.629630		CtAaGccTaaGCCgAaGc
Cele.WS201		Cele.WS201_Fam_59_16_4		4		16		0.729167		TaAGGATCTaAggATC
Cele.WS201		Cele.WS201_Fam_60_16_4		4		16		0.805556		AAtTTTTCaGCaGCaA
Cele.WS201		Cele.WS201_Fam_61_14_4		4		14		0.730159		aCGCTaTacGCTaT
Cele.WS201		Cele.WS201_Fam_62_12_4		4		12		0.814815		CAcGCAACGCga
Cele.WS201		Cele.WS201_Fam_63_11_4		4		11		0.898990		TGGAGCGGTtT
Cele.WS201		Cele.WS201_Fam_64_10_4		4		10		0.866667		ATtcCAGAAA
Cele.WS201		Cele.WS201_Fam_65_174_3		3		183		0.826958		TTAATCAGAAATATATTGAACTTTTGAAACATGTCtCAAcTTtTaTTTTTTTTAGAttACGATGgCtCGTTTTTCAAGCTATGAATAACTTTCAAgTTTTTTGAAATAActGGAACTATTTTTTaaAATGaGtGTgTATATGtACaaACGCATgGCATTCATATACATATAGAT
Cele.WS201		Cele.WS201_Fam_66_168_3		3		172		0.746770		TTTATTTTTGTTTTTtTGtGCCTacaTATAcCTGTtgAAATTGGAAtTCaAgACAAAAACCcCTnTAGCGCgtCTgAAAaTtgaTaTCtaGGTcCAnAAACTTaCCAAtAATATTTtaAAAnAAtCtAGAATCCAAATCTATcAAAAcATTTCCggAATTCCAtAATt
Cele.WS201		Cele.WS201_Fam_67_163_3		3		169		0.722551		ATTTTTGACAtAtcTattCTCTCTTTTTTTtTaAcATgTAgTTCAGTGAcAactgacTCgAAAATATAaTGcTcGTAATTATTnaTAAgTgTgTgTTGTCTCaGAGCCAngTCTGAAAAaACAGATTTTTTtTcGAAAATTTcAAAAAntTcGTAgAAATTcG
Cele.WS201		Cele.WS201_Fam_68_79_3		3		79		0.909986		gTGAATCTCCtCTCTaCCtAATGAGTcCTGACAGAATACCGGCAGTATTCTGGGGTCTCATTAGGTTtTaGTTTCTTcT
Cele.WS201		Cele.WS201_Fam_69_76_3		3		76		0.918129		AATGCTAGAgGACACTCcTTTGCACGAAGGgAAGTGGGAGAGACTGTGGaGTTGTCGGTGTCTtTGTgCATGCTCg
Cele.WS201		Cele.WS201_Fam_70_66_3		3		68		0.879085		AATCAACCTATTCAGTTGACAATGGTTTTCTTTTAtCAAAtTTtTtAaAATTTtAAAGAAAACACA
Cele.WS201		Cele.WS201_Fam_71_64_3		3		64		0.986111		GTAGTCAAAAAGaCAAAAGTGCGAATGTAGCTATTTTTTCAGTCAGTAGCGAAAAAGACATTCA
Cele.WS201		Cele.WS201_Fam_72_48_3		3		48		0.796296		AATTtAAtTtTTGAtTTgCCCGTAATTTATAttTTTCTGAAGATgagc
Cele.WS201		Cele.WS201_Fam_73_42_3		3		46		0.603865		TTGcCgAAnTTGCcgAAcCTnAAAATtTTcGGCAAccGGCAA
Cele.WS201		Cele.WS201_Fam_74_33_3		3		33		0.734007		CTgAAtATTTtCgACgaAAAATTCaAATTtTCt
Cele.WS201		Cele.WS201_Fam_75_32_3		3		33		0.626263		cCAATTTTTAngCTaAaAaTCnCTtAAAAact
Cele.WS201		Cele.WS201_Fam_76_31_3		3		32		0.812500		AGAGATGAGTTGTCgAGCGAGAcctCAGAAg
Cele.WS201		Cele.WS201_Fam_77_28_3		3		31		0.573477		aTcGATTTTacntTGAAAAtCgGaAATT
Cele.WS201		Cele.WS201_Fam_78_31_3		3		31		0.770609		GGTTACTGTAACTCAAtcctagGATtcTTCG
Cele.WS201		Cele.WS201_Fam_79_30_3		3		30		0.703704		TTTCTAGAAAaatcTGgAAAcTTcTaGAat
Cele.WS201		Cele.WS201_Fam_80_26_3		3		26		0.863248		cAAAACCGGCAAtTGCCGaAAATTCc
Cele.WS201		Cele.WS201_Fam_81_21_3		3		23		0.700483		CTACAaACTACAAAATnaAaA
Cele.WS201		Cele.WS201_Fam_82_18_3		3		22		0.616162		GTcGATTTACGAGnTTTT
Cele.WS201		Cele.WS201_Fam_83_21_3		3		22		0.767677		tGGCAaCTTTCTacCGAAATT
Cele.WS201		Cele.WS201_Fam_84_21_3		3		21		0.751323		AAcTTTtTgGtAAAATtTGAt
Cele.WS201		Cele.WS201_Fam_85_20_3		3		20		0.733333		CGAtAtaGCTAtAAACgAtA
Cele.WS201		Cele.WS201_Fam_86_17_3		3		18		0.660494		AanTAGGTCAagTTAAA
Cele.WS201		Cele.WS201_Fam_87_16_3		3		16		0.722222		TTcCAGGgTtcCAGGg
Cele.WS201		Cele.WS201_Fam_88_16_3		3		16		0.722222		aATTcCGGcAAtCgGC
Cele.WS201		Cele.WS201_Fam_89_14_3		3		15		0.651852		AATTtTaAATTggA
Cele.WS201		Cele.WS201_Fam_90_11_3		3		11		0.717172		AGGcAGGCaaT
Cele.WS201		Cele.WS201_Fam_91_226_2		2		226		0.660767		AAAtAgttCatcTaCAGcccTAaCtTTTaGTGCGTATTTTATTATTAAATGAAAACgACCATTTATAaGCaAAAATAGaTaaATTTacGaAAcTTTGAAAaaTCacAAATCaCTTCAAAccAACTTTTTTagAAAagTCTTTCAGAAACTTTGTaGcAAATTccAAGCTcTTTCaGAAgaTAccAAaAAcATcCCAGTAGGTaCaAGAAGCTcCaaGcAGTTACAG
Cele.WS201		Cele.WS201_Fam_92_168_2		2		168		0.761905		AATTcAaTTTTTTACATACATAtgacTGCaCTTTTTTGCAAAAaAAAAAaTTTGGAATTTTGGGAGAATTTTTATaAAAATGGATTGCTAATTTgTTTTTAGTATTATgGGTACGATTcgGgacCaaGAaAtTCaATTTTcAGCCcCGCTAcAGGcGTTTTgGTCTTc
Cele.WS201		Cele.WS201_Fam_93_86_2		2		86		0.697674		TGTATTTTGAAAGGTCaTcgCAATAggGAAAAGATGGAAGAgttCgaagtTAaAGAaAAaCTATTGccAGACCCCGAAATACTGGC
Cele.WS201		Cele.WS201_Fam_94_69_2		2		69		0.652174		TGTAGTTTGTAGTGTGttAGcCTCAACCAAAAttaattTaTTTTTaaTTcGTTGAGGCTaAgAAAATaT
Cele.WS201		Cele.WS201_Fam_95_69_2		2		69		0.683575		TTTCCGGCAAAccGGCaAATTgccgtaATTgAAAaTTcCaaCAAATCgGCAAATTGCCGGAATTGAAAa
Cele.WS201		Cele.WS201_Fam_96_44_2		2		44		0.681818		AAAtTGGCaAATCGgCAATTTGcCaAAAAtCAAaATTTTcCGGa
Cele.WS201		Cele.WS201_Fam_97_44_2		2		44		0.909091		CTGTTTTCTGAGCATTGTaGaaTTTCGGATTGATGGCCGAAAGG
Cele.WS201		Cele.WS201_Fam_98_43_2		2		43		0.782946		CGAGcTcGGCaaACaGCAAATTcGGCAAAaTCGGCAAATTTGC
Cele.WS201		Cele.WS201_Fam_99_41_2		2		41		1.000000		TCCCGTTTTCCCGTTTTTAAAATTTTCACGGGAACGGGAAT
Cele.WS201		Cele.WS201_Fam_100_39_2		2		39		0.863248		TTATGaAAAAGTGGCTCTAgaGCCACcAGAAATACCAGT
Cele.WS201		Cele.WS201_Fam_101_39_2		2		39		1.000000		GTAATTTATAATTTTTTAAAGATGAATAATAGATTGCCC
Cele.WS201		Cele.WS201_Fam_102_37_2		2		37		0.914414		tTTTTaAAAAATTGATAAAAATATATAAAAGCTGATT
Cele.WS201		Cele.WS201_Fam_103_37_2		2		37		0.747748		TTTTTAGTGAAaaGCCAGTaTTTcagAAATTGGCAAa
Cele.WS201		Cele.WS201_Fam_104_35_2		2		35		0.809524		GTAATAAGAAAATTTCaAACTTTTTTcACGaGTaT
Cele.WS201		Cele.WS201_Fam_105_35_2		2		35		0.809524		CaAGTAGATTcTTTCCGCCGGTTCGATTTTcTCCa
Cele.WS201		Cele.WS201_Fam_106_33_2		2		33		0.601010		AGCAGCCGACaCCTgcCGGGTcGCTaCAgtttt
Cele.WS201		Cele.WS201_Fam_107_33_2		2		33		0.626263		CTACAGTAACCcaACAGTAccacTAaAGTATtt
Cele.WS201		Cele.WS201_Fam_108_33_2		2		33		0.621212		aaCCAATCAGCaaTgAGCTCTgCCcATTTcTcA
Cele.WS201		Cele.WS201_Fam_109_32_2		2		32		0.916667		CGACCTGCGACCTAGCGACCTaGGTCGCaTTG
Cele.WS201		Cele.WS201_Fam_110_31_2		2		31		0.806452		CGATTTTCTgGaaaAAAAAACTAAAAAATTC
Cele.WS201		Cele.WS201_Fam_111_29_2		2		29		0.908046		aaGGATTTCCCACTATGTCAATACATTGT
Cele.WS201		Cele.WS201_Fam_112_28_2		2		28		0.601190		CAAAgaTGCCGAaTTacCCGAGaTcGGa
Cele.WS201		Cele.WS201_Fam_113_28_2		2		28		0.785714		CACTGaCCAAAGAAAAAcAaaACACGTG
Cele.WS201		Cele.WS201_Fam_114_27_2		2		27		0.703704		CCTaCagTGCCTaCCgTGCCTACCgTA
Cele.WS201		Cele.WS201_Fam_115_27_2		2		27		0.703704		TCCTGGgGcTCCTGaTGGTCCcggTGG
Cele.WS201		Cele.WS201_Fam_116_26_2		2		26		0.794872		TGAAATTcCACAAAaTATcGATTTTc
Cele.WS201		Cele.WS201_Fam_117_24_2		2		24		0.625000		TTgaAaTTTTTCAAcGAAAAAAaa
Cele.WS201		Cele.WS201_Fam_118_23_2		2		23		0.652174		TcaaCGGATTTTTaGGcTTAAAA
Cele.WS201		Cele.WS201_Fam_119_23_2		2		23		0.710145		CCgGCGTGGTaTTCAAcGCGTTc
Cele.WS201		Cele.WS201_Fam_120_23_2		2		23		0.681159		GGTGGCCgAaaTTTTTAaAGaTC
Cele.WS201		Cele.WS201_Fam_121_23_2		2		23		0.652174		AGGCATGAGGaAGGCgcaTAacC
Cele.WS201		Cele.WS201_Fam_122_23_2		2		23		0.652174		GTACTGTAGCaaaTCAAGaTaGa
Cele.WS201		Cele.WS201_Fam_123_22_2		2		22		0.734848		TGGcTGAGGCTCTCTagATTTt
Cele.WS201		Cele.WS201_Fam_124_22_2		2		22		0.795455		AATTTTTGaTCAAAAgCGGACt
Cele.WS201		Cele.WS201_Fam_125_21_2		2		21		0.650794		AcAAACTACATTatGcAgACT
Cele.WS201		Cele.WS201_Fam_126_21_2		2		21		0.650794		cAAAAATCgACTaAAAAaaGT
Cele.WS201		Cele.WS201_Fam_127_21_2		2		21		0.690476		TGGCTaAAAaTaGaGAATTTt
Cele.WS201		Cele.WS201_Fam_128_21_2		2		21		0.690476		TATCGATTTTTCaaCAgaTTt
Cele.WS201		Cele.WS201_Fam_129_21_2		2		21		0.873016		AGCAGCCGACACCTCAaaGGT
Cele.WS201		Cele.WS201_Fam_130_21_2		2		21		0.873016		TTTCCTAGTTGATaGCCGAGg
Cele.WS201		Cele.WS201_Fam_131_21_2		2		21		0.746032		AAAaTTGGCTTAAAATGgTca
Cele.WS201		Cele.WS201_Fam_132_21_2		2		21		1.000000		CAACTACCACAACTACCGTAC
Cele.WS201		Cele.WS201_Fam_133_20_2		2		20		0.633333		TTcTaAATTTTaAaGCATaT
Cele.WS201		Cele.WS201_Fam_134_20_2		2		20		0.666667		GGCCTaGAATcTCaCaACaT
Cele.WS201		Cele.WS201_Fam_135_19_2		2		19		0.614035		CCAACTTggGGTacaTAGG
Cele.WS201		Cele.WS201_Fam_136_19_2		2		19		0.798246		AATTTaCCAATTgACCAAa
Cele.WS201		Cele.WS201_Fam_137_18_2		2		18		0.666667		TaAaCCTAAGCTggAGCT
Cele.WS201		Cele.WS201_Fam_138_18_2		2		18		0.629630		aAaTTGCCGGAATTaCga
Cele.WS201		Cele.WS201_Fam_139_16_2		2		16		0.750000		TAaGCaTATAaGCTTA
Cele.WS201		Cele.WS201_Fam_140_15_2		2		15		0.655556		cAaAAaTGAAAATCt
Cele.WS201		Cele.WS201_Fam_141_15_2		2		15		0.733333		GGGGaCAACAaAAaA
Cele.WS201		Cele.WS201_Fam_142_13_2		2		13		0.641026		AaACgCCTATGGc
Cele.WS201		Cele.WS201_Fam_143_12_2		2		12		0.833333		ATTcTGGAATAT
Cele.WS201		Cele.WS201_Fam_144_12_2		2		12		0.680556		TAGCTcAGcTTt
Cele.WS201		Cele.WS201_Fam_145_11_2		2		11		0.696970		GTcGAAAAtTG
Cele.WS201		Cele.WS201_Fam_146_11_2		2		11		0.757576		CAGTTaTCACc
Cele.WS201		Cele.WS201_Fam_147_11_2		2		11		0.757576		TGACAACTTca
Cele.WS201		Cele.WS201_Fam_148_200_1		1		200		0.000000		TGTGGTCCAGAAGGTATGACTGAAAATTCACTTTTTCTGCTTGAACTTGGCAGATTTAAAATTTTTCAAAATGCTGTTTTCAAATTCTGAAAGAACTTAAAATTTGCTACAAAATGGCTACGGGAATTTCTAAAAAAGTTAGTTTCAAGCCAGAAATTAATTTTCAAAAATTGGAAAATCTATTAATTTTGTATATAAAT
Cele.WS201		Cele.WS201_Fam_149_185_1		1		185		0.000000		CTGTAGTTTTTTGTCGCATTAATGCAAATTAAACTTCATTCTATAGAAAAATTGTAGAGCATCTTTTTAAAATAAAAATGAATTCAAAATCTTAAAAATGAGCAAAGTTATGAAAGTTTGAAAATTTGAAATTTTCAACAAAAATTTTTTTTGGAAATTTTGGGTCTCGGAAAGGTGCCGGGGTA
Cele.WS201		Cele.WS201_Fam_150_181_1		1		181		0.000000		TTTTTAACTTTTAAATCCACTAAAACTTGGAATGGTACAGAACATGCAAATTGTAATTTTAAGAACTGAATGTGGTTTCGAATATTCATGGATTGCTTTATTCGAACACTGACTCTGAAATATTTTGCATCCATTTGACTATTAATTGTCATATTATACCGAACACTACTAACTTTACTGG
Cele.WS201		Cele.WS201_Fam_151_180_1		1		180		0.000000		CAAAATATCTCTAGTTTTTAAAAAACAGTTCAAATTTTGGGTTCACTCTTATTACTTTACAGTGATTGTTACATTGTAGACTCTGTGGACTTGTCCAACTGTCTACGACGGCATGAGTTTAGTAAAAAGGTTGTACCATGAACTGAATCAAATTGGAAAATTTGGAAAATCTGCGAGAAT
Cele.WS201		Cele.WS201_Fam_152_178_1		1		178		0.000000		ATTTCGGAATTAGTTTGAGAATAAAAGAATCCATTAGTATTTGAAATAACGTTCAGTTCTCGAAATTAGATCAGAATAGTTTTATAAAATCCCGAGTTTTGTGGTCTTACGAGTTAAAAAAAAAACATCGTAGTTTATTGCTATAAATTGACAATTAACAATTAAATGGATACAACAC
Cele.WS201		Cele.WS201_Fam_153_172_1		1		172		0.000000		CAAACATAGGCAACCAAAAATATTTTCCAAGTTTTTATTGATTTGTTGCACATTGAAAAAAACTTTTTTCGGGTTTTTTAAAATGAATATCATAGCTACAGAAACGGTTGTACACTTTTCTGAAAATACAAAAAATTTGCAATTTTTATAGCTAGGAGACTTTTTGAATGCC
Cele.WS201		Cele.WS201_Fam_154_161_1		1		161		0.000000		GCGTCGCGGCTAAATCTCAAAATTTGCCTTAATATGTTCAGGAAAGTACCACAAACTATGTTTTTTGAAATCTTCATAAAATTTCCCTTAATTTAAGCCCCATATTAACCTAGTTTGGATAAAAACTAACGAATTTCTAAATTTTCGGCGCGTTGCGTGTC
Cele.WS201		Cele.WS201_Fam_155_156_1		1		156		0.000000		CGAAAATTTCAGTCATTTCTAATTTTTTTTGTTGCAAAATAAAAAAAAATAATTAAAAATTTATGAGCGTTCTATAATTTTTTAACATTTATATTCGGACATTGCGACCCACATTTGATAATTTGAAGCAAAAAACTAAAGGACTCTACTTCAAAA
Cele.WS201		Cele.WS201_Fam_156_155_1		1		155		0.000000		TCCCGCTGTGGTCAAAAGTTTTTTGTGTGCTCAGTTCTGTACGACAAATGTGTTAAAATCTTCTGAAAACTCAAAATTCCAAGTTTTCCCAAAAATGGGTCAAATGGTACAGTGGGATTTTCCACGAATTCTAAGTAGATGGTCGTGAGTTCAAC
Cele.WS201		Cele.WS201_Fam_157_151_1		1		151		0.000000		ATTTCAGGCTGGAATGGGCCGTTTTGGGCCGGTTGTAGGCCCGAATCTTCATGTTTTCTGAATACGCTGCACTTAACATTATTAAGCAAAAACTGAGCGTAGAATGTCCGTTAATTAGAACCCCCAATTGGCTAAATTCTGAAAAAGTTAC
Cele.WS201		Cele.WS201_Fam_158_145_1		1		145		0.000000		GTGGCCTAGAAAACCTGAGCATGATTTTTCTAGGCCACCAACTTCTAACATTCATAACTTGGCGGAAAATCTACATAATAAAATTTTGCAAAAACCAATTTATTTGTCTAAAAAATTGCAATAAATTTGACCTACTTGATTTTGA
Cele.WS201		Cele.WS201_Fam_159_124_1		1		124		0.000000		AATTTTCAAAGTTTGGAAAATCTATTAATTTTGCATATAATTTTTATAAATTCTGAAAGAACATAAAATTTGCTACAAAATGGCTACGGGAATTTCTAAAAAATTTAGTTTGAAGACAGAAATT
Cele.WS201		Cele.WS201_Fam_160_121_1		1		121		0.000000		AAAAGATAGTTGCTCTTTGAGCAGAAGGTTGCAAACCGCAAGAGCAAACTTGCCAAATGACAAGCCACCCAAGTACTCGTTGCACCTACCTATCATAAGCTCGTAGACTATAATTTCTCTG
Cele.WS201		Cele.WS201_Fam_161_119_1		1		119		0.000000		ACTCCAATACCAACCGATGCTAAAAGATTCTGATCCCAATTATTTCTGAAATAACAGTTTCGGCTTGATGTACCAATGAGAGAGCACAGTGTAAACAAGTTTTCATAGTTCTGACGGCG
Cele.WS201		Cele.WS201_Fam_162_119_1		1		119		0.000000		GTTGCATATTTCGCAATAATTTTTACGGGAACGTAATCTCCACATCACCAGCTTTCATTTAAGTACCCACACGGCAAGGTTTAATTTTTGAAATTTGGTCGCGGATTTTCTCGGCCACC
Cele.WS201		Cele.WS201_Fam_163_117_1		1		117		0.000000		TGTTGGTTCGACAGTAGGTGCATTAGCCTCTGGAACTGGAACATCCTTTTGCTCGACGATTGCAGCTTGTTGTACTTCAGATGTTTCCTTTGATTCCACAGGTGCAAGTTTCTCAAC
Cele.WS201		Cele.WS201_Fam_164_114_1		1		114		0.000000		GTGTTTCAGAATTACATGGAGTCTCACTACTTGCAGAATTTGTGGCTGTAGACGATTGACCTGCTGTAGTTGAATCGCTTGAAACTGTCATAGTGGATGTTCCATCAGACGTTT
Cele.WS201		Cele.WS201_Fam_165_111_1		1		111		0.000000		CTGTTGTTGATCTACTTAGCGTAGTCGTAGATTCTAAAAATTCAGTCTTTAATTTTTATTAATTTTTAAAAAATATTTATTTACCAGTAGTCGATACTGCAGGCGTCGTTA
Cele.WS201		Cele.WS201_Fam_166_108_1		1		108		0.000000		TTTCAGATTTTCAGATTTTCACTTGATTATATAGGTCACGACCCAAGTTATTTTGAAAATTGAGCTACACGGCTGTAACTTTGGAGCTATGGGTAATCAAGTATGAGC
Cele.WS201		Cele.WS201_Fam_167_108_1		1		108		0.000000		AAGTCTTCTTGGTTCTGTGTCTTTGCTTCGAAATGTTGACCATCTCCTTGCAGGATCTTATTGTCAGATGGAACCTTCTTGGCATACCTCTCTCCACTGATGTGAGTG
Cele.WS201		Cele.WS201_Fam_168_102_1		1		102		0.000000		TTCTCCACCAACTGGAACCACCGAAGAGCCTGGATCTTCAGTTGAGACTACACCATATACCGGTGAGACTCCAGTAACTTGGGGACCTCCAGGATCAACAGC
Cele.WS201		Cele.WS201_Fam_169_102_1		1		102		0.000000		TTGCTGCAGCATATCTTTCTCCAGTACCACCTTGATATGTCGAACGATTGATAGTTTGAGAATCAAGAGAATCAGTTGGACGATCAATTCCATCTTTGGGTC
Cele.WS201		Cele.WS201_Fam_170_102_1		1		102		0.000000		TGTACACTTCTCCCAAAATGACTGTAAGAATGGACTCCTTATATGATTTTAAACCCGACTCTGGACATACAAACTTCTCTCAAAAAGAAAATAGACTTCACA
Cele.WS201		Cele.WS201_Fam_171_101_1		1		101		0.000000		GGTTACTGTAGTTCCAAAAGTACGCAAACACTGACTACGGTTCCCTAATACATCAGATATTACGACAAAGTGCAGAAAATCGCTAAAAATGACTTTACTGG
Cele.WS201		Cele.WS201_Fam_172_96_1		1		96		0.000000		GTTGATTTGCGGCACTCTACAGATAGTGGATCTGCTTCTTACCAATCTTCCCGTTACCGCCACGCACTAAAGCTCCAAACTATTTTATTTTTTTGG
Cele.WS201		Cele.WS201_Fam_173_93_1		1		93		0.000000		GGCTTTGGAGTTGCTTTAGCTGATGTTGGCTTGGCAACTGGTTTCTTCTCGTCATCGCTTGAATCCGAAGAGGACTCGGCCTTCTTGGCAACA
Cele.WS201		Cele.WS201_Fam_174_91_1		1		91		0.000000		AATTTTTGAAATTAAATTCTGAAAGCGGTTAAAGTTTGAAACAAATCCCCGAAGAAACTTTTTCAAAAAAGTTAATTTCAAGTCAGATATT
Cele.WS201		Cele.WS201_Fam_175_89_1		1		89		0.000000		AGTATTTTGGGGTCTCTCCCTAGTTGTTAGGTTAACTTTATACTTTTCCTTCTTCTATTTCTTCGAGATGATCGGTCCAGAATACAGCC
Cele.WS201		Cele.WS201_Fam_176_85_1		1		85		0.000000		ATTTTGAAAATTAATTTCTGGCTTGAAACTAACTTTTTCTGAAATTCCCGTAGCCATTTTGTAGCAAATTTCAAGTTCTTTTAGA
Cele.WS201		Cele.WS201_Fam_177_84_1		1		84		0.000000		TAAAAAGTGGTCTAATTTTGTTGAAGACGGGTAATTCATATATGGAGAATTCAGAAAATCTAGGTTTAACCCATCAAAAACTAT
Cele.WS201		Cele.WS201_Fam_178_81_1		1		81		0.000000		TTATTTTTTCGATTTTAGCGAAAAATCAACACATTTTCGATCATTTTTGAACAAAAAATTGTTTTCTCAAAAATTTGACGC
Cele.WS201		Cele.WS201_Fam_179_80_1		1		80		0.000000		ACCGTAACCCTCTAGACAATCGAAAATTCAAATTTTCCGCAATTTTTCGTAAAATTCGGTGTTAGCGGACTTCTGGAGCT
Cele.WS201		Cele.WS201_Fam_180_80_1		1		80		0.000000		AATTTCTCAATAGCGCGCGCTTGCAACATCCGAACGGCGCGAAATTTGAATTTTTGGCCATAAAATAACGAAAATCGGCA
Cele.WS201		Cele.WS201_Fam_181_79_1		1		79		0.000000		ATTTTTTTTTAAATTGATAAAAATATATAAAAGCTGAATTTTTCAAAAATTCAAAAGTATGGGAAAATCATATGGAGTC
Cele.WS201		Cele.WS201_Fam_182_78_1		1		78		0.000000		CGAAGTTGCTGGATCAACGATCACAACAGGCGGATTTGTCTGCACAACCGGATCAGAAGTCGTCGTACTTGGATCTTT
Cele.WS201		Cele.WS201_Fam_183_78_1		1		78		0.000000		TGCAAGGCTCCGATGATGATACCACTTCTAAAGTCGAGGTGTCACAATTTTCGGGTGTCGTAGAACTTGGATCAGTAC
Cele.WS201		Cele.WS201_Fam_184_73_1		1		73		0.000000		ACTTTGTAGTTTGTAGTCTAGCAGACCAAAATTTATTAAAAACTGCAGAAAATTGATGGGTCTGCTAATTAAG
Cele.WS201		Cele.WS201_Fam_185_72_1		1		72		0.000000		TCCATCCAGCTGTGGTTGGTCTCTGGGTGAATCCTCGAGAAGTATCACGAGTAGTACCATTGGCTCCGTTTG
Cele.WS201		Cele.WS201_Fam_186_70_1		1		70		0.000000		AAAAATCGATGTTTTGAAGTTTTTCTCAATAGAGCGCACTTTCAACAGCGAGAAATTTGAATTTTCCACC
Cele.WS201		Cele.WS201_Fam_187_69_1		1		69		0.000000		CCGGAAATTTCTATATTCGGCAAATTACCCGTTTCACATAAATTTTCTTTTCTGCAAATTGTTGGTTTG
Cele.WS201		Cele.WS201_Fam_188_69_1		1		69		0.000000		TTGCCGATTTGCCGGAAATTTACATTTCGGCAAAGTGCCGTTTTTCCGGCAAAACGGCAATTTGCAGGT
Cele.WS201		Cele.WS201_Fam_189_68_1		1		68		0.000000		TTCTAGGCCACCATTCTCCTCCTCGTGACTGTGGGAGTATCTAACCCCACAACACAACTTTTTGGTTT
Cele.WS201		Cele.WS201_Fam_190_67_1		1		67		0.000000		CCATCCAAATTCCAATCGTTGGTGCATCATCTCCAGTCCCGAATCGCCATCTCCAGCAGCTCCCGAA
Cele.WS201		Cele.WS201_Fam_191_65_1		1		65		0.000000		TTTTTTGAAATTCTGTTTTCAAATTCTGAAAGAACATAAAATTTGCTACAAAATGGCTACGGGAA
Cele.WS201		Cele.WS201_Fam_192_64_1		1		64		0.000000		ATATACCAATGAGAGAGCACAGTGTAAACTAGTTTTCATAGTTCTCACGGCGACTCCAATCACT
Cele.WS201		Cele.WS201_Fam_193_62_1		1		62		0.000000		ATTTTCCATCAAAAATCGGCTGTAAAAACCGATTTTTAACTGAAAAAATCACAAATTTCTAC
Cele.WS201		Cele.WS201_Fam_194_62_1		1		62		0.000000		GTAAAAATGTTTGAAATTGTGAATTTTCAACATGAAAATGCCTGAAATTTTGAATTTCCTAT
Cele.WS201		Cele.WS201_Fam_195_60_1		1		60		0.000000		AGAAAATTGCACTTTTTCGGACAATTTTGAATTTTTACTAAAAAAATTGGATATTTTTGA
Cele.WS201		Cele.WS201_Fam_196_60_1		1		60		0.000000		ATTCAGTTGAGCTCGTTATGTCGGTTGAAGACACAATTGGAGTGGTGCTTGAGGAGCTGG
Cele.WS201		Cele.WS201_Fam_197_60_1		1		60		0.000000		CTGCTGATTCCGAGAAGAAGGCCCCAACCAAGAGAGAAGCTGATCCACCAAAGACTGAAT
Cele.WS201		Cele.WS201_Fam_198_57_1		1		57		0.000000		GAACTCAACAAGCTGATCAAGAGCAACACCGTGGATCCCGATCTGCCGGACAGAAGG
Cele.WS201		Cele.WS201_Fam_199_57_1		1		57		0.000000		AAATTTCTAAGACTGTACCATTCTCTCCATTCAAAACCTCATGTCAAACTCTCAATC
Cele.WS201		Cele.WS201_Fam_200_56_1		1		56		0.000000		GAAATTAAAATTTGTGTTTTTGGCATTTTCTAGGCCATTTGGATTAGGTGGCCTAG
Cele.WS201		Cele.WS201_Fam_201_52_1		1		52		0.000000		AAAATCGATAATTTTCGTGTGATTTTACTCTAAAAATTCGGATTTTTCGCTT
Cele.WS201		Cele.WS201_Fam_202_52_1		1		52		0.000000		TCCGACACATCGGAACTTGCCGGCGACACGAAAAATTGTGTCGGCGGTGAAT
Cele.WS201		Cele.WS201_Fam_203_51_1		1		51		0.000000		CAAATCGGCAGACCGGCAATTTGCCGAAATTGAAAATTCCCGGAAAATCGG
Cele.WS201		Cele.WS201_Fam_204_50_1		1		50		0.000000		TGGCCTAGAACCCCGTTTTTCTGTAGCCTAGACTATCATCTAGAAATCAA
Cele.WS201		Cele.WS201_Fam_205_50_1		1		50		0.000000		GGGCGTGTTTTCACATGCCCCGCCCACAAAATTGATGTTTCCACCAAAAT
Cele.WS201		Cele.WS201_Fam_206_49_1		1		49		0.000000		AAAATCAATAATTTTAAATTAGATTATCAATTTTTCTAAATTTTTCCGA
Cele.WS201		Cele.WS201_Fam_207_49_1		1		49		0.000000		GCTACGATATCGTAGCACTTTTTTATTTTTCCATATTCCACCAGAAAAT
Cele.WS201		Cele.WS201_Fam_208_48_1		1		48		0.000000		TGCCTACGTGCCTACATAAGAAGCGTAGGTAGCTTCAAAGGTGTTGCG
Cele.WS201		Cele.WS201_Fam_209_45_1		1		45		0.000000		ACCATCAGGCGGACCACCAGGACCATTTGATCCATCAGGAGCACC
Cele.WS201		Cele.WS201_Fam_210_45_1		1		45		0.000000		ACAACTGAATCAACTGCAGCACCAAGCACATCTACAGAGACACCT
Cele.WS201		Cele.WS201_Fam_211_45_1		1		45		0.000000		CCACCAGCACAGCTTCGAGTACGACAGAGAGCACTTCGACTCCAT
Cele.WS201		Cele.WS201_Fam_212_43_1		1		43		0.000000		AGCAGCCGACAATTGCCGGTTGCCTTAAAATTGAAGTAAATCC
Cele.WS201		Cele.WS201_Fam_213_43_1		1		43		0.000000		CGACAATTTTCGAAGATTTTTTGGTGAAAATTTGGTCATTTTC
Cele.WS201		Cele.WS201_Fam_214_42_1		1		42		0.000000		GGACCAAATGGACCAAATGGGCCATCAGATCCGAATAAGCCA
Cele.WS201		Cele.WS201_Fam_215_42_1		1		42		0.000000		CCTAGAATTTTTGGCATGGTGGCCTTGATTTTAACAAGACGG
Cele.WS201		Cele.WS201_Fam_216_42_1		1		42		0.000000		CGGCAAATCGGCACGTTGCCAAATTGCCGTTTTTAAAATATC
Cele.WS201		Cele.WS201_Fam_217_42_1		1		42		0.000000		AGGTGCTGCTTCCTTCGGAACATTTTCTTGAGTTGGCTCCGA
Cele.WS201		Cele.WS201_Fam_218_40_1		1		40		0.000000		AATTGATTTGTTTAGACTGAAATAAATGTTTTTTTGGAAA
Cele.WS201		Cele.WS201_Fam_219_40_1		1		40		0.000000		GGAATTTTTGATTTTCCGGCTATGAAAACCGAAACAAATC
Cele.WS201		Cele.WS201_Fam_220_40_1		1		40		0.000000		AAAATCCACGTAGATTATCGATTTTTCATAGAATTTTGCA
Cele.WS201		Cele.WS201_Fam_221_40_1		1		40		0.000000		CCAATTTTTTGGGCAAAAAATCAAAAATTCTGAATTTTGG
Cele.WS201		Cele.WS201_Fam_222_40_1		1		40		0.000000		AATGGGCGCCGGTTTCGCTTTGAGCGATTCCTTACCCTTA
Cele.WS201		Cele.WS201_Fam_223_39_1		1		39		0.000000		GAAGAGACCACCACCGCAGCTGCCACCGAAGCCTCGTCG
Cele.WS201		Cele.WS201_Fam_224_39_1		1		39		0.000000		TTTAGTCCCAGTGATATATCTGACACACTTTAGGCCCCG
Cele.WS201		Cele.WS201_Fam_225_39_1		1		39		0.000000		GTAGTCGGAGTAGTCGGAGTAGTTGGAGTAGACTTCATG
Cele.WS201		Cele.WS201_Fam_226_39_1		1		39		0.000000		TGGTACGGTAGTTGTAGTGGTAGTGGAGGTTGTTGTAGG
Cele.WS201		Cele.WS201_Fam_227_39_1		1		39		0.000000		ATTGATACTTTGTCGGGTTTAGATCATCGGCCGAGCTTC
Cele.WS201		Cele.WS201_Fam_228_38_1		1		38		0.000000		TAGGCCATCAGTGAAAACCTATGTGCTCGGTGAAAAGT
Cele.WS201		Cele.WS201_Fam_229_37_1		1		37		0.000000		CAAATTGGCAAATTGGCAAAAAATGTTAAATTCTCGC
Cele.WS201		Cele.WS201_Fam_230_36_1		1		36		0.000000		GCAGGAAATTTAAAAAATGTTGAACAACATTTTTTG
Cele.WS201		Cele.WS201_Fam_231_36_1		1		36		0.000000		GATATTTTCATGTTCGGCAAAAGTACCGATTTGCCA
Cele.WS201		Cele.WS201_Fam_232_36_1		1		36		0.000000		CCTTTGTCACCCTTTGATCCAGGAGTTCCATCGGCC
Cele.WS201		Cele.WS201_Fam_233_36_1		1		36		0.000000		TCCTGGTGGTCCTGGTGGTCCAGCTTGTCCATCGAC
Cele.WS201		Cele.WS201_Fam_234_35_1		1		35		0.000000		TTTGCCGGAAATGTTGAACTCTGAAAATTTTCGGG
Cele.WS201		Cele.WS201_Fam_235_35_1		1		35		0.000000		CGGCAAATTGCCGATTTTCCGAATTTCCCGGAAAT
Cele.WS201		Cele.WS201_Fam_236_35_1		1		35		0.000000		GCCGGCGGCTGCGAGACATGTTTAGCGACGTGTGC
Cele.WS201		Cele.WS201_Fam_237_34_1		1		34		0.000000		CTAAGCCTAAATAGCGAACGCTCGCCACTGACGC
Cele.WS201		Cele.WS201_Fam_238_34_1		1		34		0.000000		GAAAATTCAACTGTTTTGGGGAAATTTTAACCGG
Cele.WS201		Cele.WS201_Fam_239_34_1		1		34		0.000000		CGGCAAATTTCCCAAGCTCGGCAAACCACCAATT
Cele.WS201		Cele.WS201_Fam_240_34_1		1		34		0.000000		AAGTATTTTTGCCGGTTTTTTTGCCGAAATTTCC
Cele.WS201		Cele.WS201_Fam_241_33_1		1		33		0.000000		TTTTAAAATTCGGCAAAGTTAGCAAATTGCCGG
Cele.WS201		Cele.WS201_Fam_242_33_1		1		33		0.000000		ATCCTCCTTGGGATCCTCCAGCATATCCACCGG
Cele.WS201		Cele.WS201_Fam_243_33_1		1		33		0.000000		CTAAGGACAAAATGGGAGACGCCTGGGACACCA
Cele.WS201		Cele.WS201_Fam_244_32_1		1		32		0.000000		CAGAAGCTGTCGAAAACTCAAACTTTCCTCGA
Cele.WS201		Cele.WS201_Fam_245_32_1		1		32		0.000000		AACTCGGCCACCAATATTCTCAAACTTAAGAA
Cele.WS201		Cele.WS201_Fam_246_32_1		1		32		0.000000		GCACCAAATATCACCAATTTAGCACCGATAGA
Cele.WS201		Cele.WS201_Fam_247_32_1		1		32		0.000000		CCAACAGTACCCCCTTAGGACCCCTTAGGACC
Cele.WS201		Cele.WS201_Fam_248_32_1		1		32		0.000000		GGCACCGCCCACCTCTCGCATTTTCGAGAATA
Cele.WS201		Cele.WS201_Fam_249_32_1		1		32		0.000000		AAATTTATGAAAATTTAGGCCCATTTTGCCCA
Cele.WS201		Cele.WS201_Fam_250_32_1		1		32		0.000000		TCTGGACTGGTGTAGTAGAGCTGCTTGGAGGT
Cele.WS201		Cele.WS201_Fam_251_31_1		1		31		0.000000		CTGAAATTCCAATTTTCCACAGTAAAAATGC
Cele.WS201		Cele.WS201_Fam_252_31_1		1		31		0.000000		GTGACGTCACTTTTTTTGCCGAAAACCAAGT
Cele.WS201		Cele.WS201_Fam_253_31_1		1		31		0.000000		GCTGATTGGTCGGCATGGTCTGCTCATCATC
Cele.WS201		Cele.WS201_Fam_254_31_1		1		31		0.000000		TGCGTCGGAAATGCATTCTTATCATCAGCGG
Cele.WS201		Cele.WS201_Fam_255_31_1		1		31		0.000000		TCCGATGCATTGCCGATAATTGCCACCTGGT
Cele.WS201		Cele.WS201_Fam_256_31_1		1		31		0.000000		TCTGAGCTACAGTACTCCTGTCAAGAACAAT
Cele.WS201		Cele.WS201_Fam_257_31_1		1		31		0.000000		GCAGCCGACAGTTCACTAGTCGAAACTACAA
Cele.WS201		Cele.WS201_Fam_258_31_1		1		31		0.000000		AGTCATTTTTGGCCAATTTTTGACTATTTTC
Cele.WS201		Cele.WS201_Fam_259_31_1		1		31		0.000000		TTGGCCCAGAGCTCTCTTGACCTAAGCCCCC
Cele.WS201		Cele.WS201_Fam_260_30_1		1		30		0.000000		AATTTGATTATTTCCGAATTTTTTAGCGAA
Cele.WS201		Cele.WS201_Fam_261_30_1		1		30		0.000000		TGGTGGAACTGGATTCGGCAGTGGAAATGC
Cele.WS201		Cele.WS201_Fam_262_30_1		1		30		0.000000		GAAAAATTGATCTACAGCGAGATTTGGAGT
Cele.WS201		Cele.WS201_Fam_263_30_1		1		30		0.000000		CAGCCCCAGCTCCGGCCGCCGAAGAGACCC
Cele.WS201		Cele.WS201_Fam_264_30_1		1		30		0.000000		CAAACTACAGTAGCACTGTAGTACCATAAC
Cele.WS201		Cele.WS201_Fam_265_30_1		1		30		0.000000		TATGAAAGATCCTTCGATCAAGAAGTCACG
Cele.WS201		Cele.WS201_Fam_266_30_1		1		30		0.000000		AAAATCAAAAATTAGATGAATTTTCGAATA
Cele.WS201		Cele.WS201_Fam_267_30_1		1		30		0.000000		TTTTTCAACTTTTTCAGTTGAAGATTCCAT
Cele.WS201		Cele.WS201_Fam_268_30_1		1		30		0.000000		ATCTACTTTTTCAGATTCCGTCGAAACTTG
Cele.WS201		Cele.WS201_Fam_269_30_1		1		30		0.000000		ACTACCCAACCGGCTCCGGCAACTAGTCCG
Cele.WS201		Cele.WS201_Fam_270_29_1		1		29		0.000000		AAAAATCGATTTTTTCAAAAATTTTCCAG
Cele.WS201		Cele.WS201_Fam_271_27_1		1		27		0.000000		GGCCAAATCTGGTGTTCAAATTTTTTA
Cele.WS201		Cele.WS201_Fam_272_27_1		1		27		0.000000		GCTGCTGGAGGATCAACTTCAACAACT
Cele.WS201		Cele.WS201_Fam_273_27_1		1		27		0.000000		TATTATAAATATAATATTACCTATTAT
Cele.WS201		Cele.WS201_Fam_274_26_1		1		26		0.000000		AAAATTAATAGATTTTCCAAACTTTG
Cele.WS201		Cele.WS201_Fam_275_26_1		1		26		0.000000		ATCTACAGTACCCCTATTCTAGAGTG
Cele.WS201		Cele.WS201_Fam_276_26_1		1		26		0.000000		CGTAGTAATAAATCCAACCTGCCATT
Cele.WS201		Cele.WS201_Fam_277_26_1		1		26		0.000000		ATTTACGGAGCTTCAAGTTAATGTTG
Cele.WS201		Cele.WS201_Fam_278_26_1		1		26		0.000000		TGTCAGTGCAAAATGTTTTATTATTT
Cele.WS201		Cele.WS201_Fam_279_26_1		1		26		0.000000		AAGTTCCAAAATTCTAAAACATCCAA
Cele.WS201		Cele.WS201_Fam_280_24_1		1		24		0.000000		AAGTAGGTCATGACCTAATTTTTT
Cele.WS201		Cele.WS201_Fam_281_24_1		1		24		0.000000		TTTAATATACGCTATACATAAGTA
Cele.WS201		Cele.WS201_Fam_282_24_1		1		24		0.000000		GTGCTCCGTGAGCATTGGGAATTT
Cele.WS201		Cele.WS201_Fam_283_24_1		1		24		0.000000		AAAAACCGGCAAAAAAATCTTTTG
Cele.WS201		Cele.WS201_Fam_284_24_1		1		24		0.000000		GAGTCTACCACAGAATCAACTACG
Cele.WS201		Cele.WS201_Fam_285_24_1		1		24		0.000000		TTTTTTGGAAAAAAATATATTGAT
Cele.WS201		Cele.WS201_Fam_286_24_1		1		24		0.000000		TTTGAGTTTATCATCCTTATCTTT
Cele.WS201		Cele.WS201_Fam_287_23_1		1		23		0.000000		GGACTAGAAATACTGAACGTGGT
Cele.WS201		Cele.WS201_Fam_288_23_1		1		23		0.000000		TGGCCTAACTTTTCCTTATTTGG
Cele.WS201		Cele.WS201_Fam_289_23_1		1		23		0.000000		CGCTGTAAGACCATTTGCTGTAT
Cele.WS201		Cele.WS201_Fam_290_22_1		1		22		0.000000		GCATGGCCTGACGGTCCTGAGG
Cele.WS201		Cele.WS201_Fam_291_22_1		1		22		0.000000		ACTACAGTAATTCTACGTCGCT
Cele.WS201		Cele.WS201_Fam_292_22_1		1		22		0.000000		TTTAAGCCTAGCAGGGGTCCAA
Cele.WS201		Cele.WS201_Fam_293_22_1		1		22		0.000000		CCTTCCAAGAGCCTCACATGAT
Cele.WS201		Cele.WS201_Fam_294_22_1		1		22		0.000000		TCTGGGGTAGGGCTGCCTAGGA
Cele.WS201		Cele.WS201_Fam_295_22_1		1		22		0.000000		AATCTTAAAATGCACATTTTTT
Cele.WS201		Cele.WS201_Fam_296_21_1		1		21		0.000000		TGGCCTCGATTCTGTACAGGG
Cele.WS201		Cele.WS201_Fam_297_21_1		1		21		0.000000		TCTCCTGGTAAATTTAAAAAT
Cele.WS201		Cele.WS201_Fam_298_21_1		1		21		0.000000		CAAACCTTTTTGGCAGATTTT
Cele.WS201		Cele.WS201_Fam_299_21_1		1		21		0.000000		ACCTGGCCAGATCGGTAGGCA
Cele.WS201		Cele.WS201_Fam_300_21_1		1		21		0.000000		GCATAAAAACGTAAATTTTAG
Cele.WS201		Cele.WS201_Fam_301_21_1		1		21		0.000000		GCAATTTTCCCGTGCAGATCG
Cele.WS201		Cele.WS201_Fam_302_21_1		1		21		0.000000		GCAGCGCCGGTCTCATCGAGC
Cele.WS201		Cele.WS201_Fam_303_21_1		1		21		0.000000		AAAATAGCTTAAAATTGATTA
Cele.WS201		Cele.WS201_Fam_304_21_1		1		21		0.000000		CTAGATTTTTTTGGCGTTGAC
Cele.WS201		Cele.WS201_Fam_305_21_1		1		21		0.000000		CTAACATTTTTCAATTTTCGT
Cele.WS201		Cele.WS201_Fam_306_21_1		1		21		0.000000		CTAATTAGCGTCGCTTTCGTT
Cele.WS201		Cele.WS201_Fam_307_21_1		1		21		0.000000		AAAAGCCTAAAAAACCCCAAA
Cele.WS201		Cele.WS201_Fam_308_21_1		1		21		0.000000		GATCTTCCAGCTACACCGTCT
Cele.WS201		Cele.WS201_Fam_309_21_1		1		21		0.000000		TCAAATTAGATTACCTTTTTT
Cele.WS201		Cele.WS201_Fam_310_21_1		1		21		0.000000		TTTGCACTGACCAACACGAGT
Cele.WS201		Cele.WS201_Fam_311_21_1		1		21		0.000000		TGAAAGATTGGTCAGTGTCTA
Cele.WS201		Cele.WS201_Fam_312_20_1		1		20		0.000000		TTCTAGGCCGTAGTAAACAT
Cele.WS201		Cele.WS201_Fam_313_20_1		1		20		0.000000		TGGCAAAAATGGCAGAAAAA
Cele.WS201		Cele.WS201_Fam_314_20_1		1		20		0.000000		TAAATCTACACAGGGTGGTG
Cele.WS201		Cele.WS201_Fam_315_20_1		1		20		0.000000		TGTCGATTTACGGCGATCGA
Cele.WS201		Cele.WS201_Fam_316_20_1		1		20		0.000000		TATTGATTTTTACCGGATGT
Cele.WS201		Cele.WS201_Fam_317_20_1		1		20		0.000000		GGAAATTTTCCCGATTAGCC
Cele.WS201		Cele.WS201_Fam_318_20_1		1		20		0.000000		GCTCGAGCTCAAACCCCGAC
Cele.WS201		Cele.WS201_Fam_319_20_1		1		20		0.000000		AAGGTTCTAGTAAATTCCAG
Cele.WS201		Cele.WS201_Fam_320_20_1		1		20		0.000000		TTCTGGAATTTTTCCTGAGC
Cele.WS201		Cele.WS201_Fam_321_19_1		1		19		0.000000		AAAATTCTGAAAACTCGAG
Cele.WS201		Cele.WS201_Fam_322_19_1		1		19		0.000000		TGGTCAGTGCAACTGCAAC
Cele.WS201		Cele.WS201_Fam_323_18_1		1		18		0.000000		TTGTAGATCAACGGGGTC
Cele.WS201		Cele.WS201_Fam_324_18_1		1		18		0.000000		GGCCTAGGATCCATCACT
Cele.WS201		Cele.WS201_Fam_325_18_1		1		18		0.000000		TGCTCAAAGTGCTCGAGG
Cele.WS201		Cele.WS201_Fam_326_18_1		1		18		0.000000		ATAGTTAGGCTACCTGTA
Cele.WS201		Cele.WS201_Fam_327_18_1		1		18		0.000000		ACTACTGTATCGCAAGAT
Cele.WS201		Cele.WS201_Fam_328_18_1		1		18		0.000000		ATATAATGTATATAATGC
Cele.WS201		Cele.WS201_Fam_329_18_1		1		18		0.000000		CATTGTCACGTTCTTCTC
Cele.WS201		Cele.WS201_Fam_330_18_1		1		18		0.000000		TTTTGTCAGTTCAATAGT
Cele.WS201		Cele.WS201_Fam_331_17_1		1		17		0.000000		CGGCGGAAAAATCTACT
Cele.WS201		Cele.WS201_Fam_332_17_1		1		17		0.000000		AAAATCAAACCGGAGAC
Cele.WS201		Cele.WS201_Fam_333_17_1		1		17		0.000000		TAACCTGACTGCTATAT
Cele.WS201		Cele.WS201_Fam_334_17_1		1		17		0.000000		GAATTAGAAAACTTTGA
Cele.WS201		Cele.WS201_Fam_335_17_1		1		17		0.000000		TTGCAAGAAAATCTGCA
Cele.WS201		Cele.WS201_Fam_336_17_1		1		17		0.000000		TAGTTTTGCACCTCTAA
Cele.WS201		Cele.WS201_Fam_337_16_1		1		16		0.000000		TTTGGAATGTCGGAAC
Cele.WS201		Cele.WS201_Fam_338_16_1		1		16		0.000000		TGATCTGATGATCTCA
Cele.WS201		Cele.WS201_Fam_339_16_1		1		16		0.000000		GTACTGTAGGGAGAGG
Cele.WS201		Cele.WS201_Fam_340_16_1		1		16		0.000000		CGGCAAATCGGCAGAC
Cele.WS201		Cele.WS201_Fam_341_16_1		1		16		0.000000		ACCGCAACCCTACCCT
Cele.WS201		Cele.WS201_Fam_342_16_1		1		16		0.000000		CTCCTAGGCTCCTAGG
Cele.WS201		Cele.WS201_Fam_343_16_1		1		16		0.000000		CTTAGATCTCAATTCA
Cele.WS201		Cele.WS201_Fam_344_16_1		1		16		0.000000		GGACCAAAGGGCCAAA
Cele.WS201		Cele.WS201_Fam_345_15_1		1		15		0.000000		CGATGCTCCACCCGG
Cele.WS201		Cele.WS201_Fam_346_15_1		1		15		0.000000		GAACCACCAAAGATT
Cele.WS201		Cele.WS201_Fam_347_15_1		1		15		0.000000		AAAAGGGGATCTGCG
Cele.WS201		Cele.WS201_Fam_348_14_1		1		14		0.000000		GAAGGATCGGGCCG
Cele.WS201		Cele.WS201_Fam_349_14_1		1		14		0.000000		GGACTAAGGACTAG
Cele.WS201		Cele.WS201_Fam_350_13_1		1		13		0.000000		GCTGCCGCCCGCC
Cele.WS201		Cele.WS201_Fam_351_13_1		1		13		0.000000		CGTAGGCCATATA
Cele.WS201		Cele.WS201_Fam_352_12_1		1		12		0.000000		ACCAGGACCAGG
Cele.WS201		Cele.WS201_Fam_353_12_1		1		12		0.000000		AGTTATATAGTA
Cele.WS201		Cele.WS201_Fam_354_12_1		1		12		0.000000		AGAAAGAGGAGA
Cele.WS201		Cele.WS201_Fam_355_12_1		1		12		0.000000		CCTCCTCCACAT
Cele.WS201		Cele.WS201_Fam_356_12_1		1		12		0.000000		GCTGGAGCTGGA
Cele.WS201		Cele.WS201_Fam_357_12_1		1		12		0.000000		CATTGACTTGAG
Cele.WS201		Cele.WS201_Fam_358_11_1		1		11		0.000000		GCTCTAAAAGT
Cele.WS201		Cele.WS201_Fam_359_11_1		1		11		0.000000		CGGATAATTAA
Cele.WS201		Cele.WS201_Fam_360_11_1		1		11		0.000000		AGATACACTTC
Cele.WS201		Cele.WS201_Fam_361_11_1		1		11		0.000000		GTTGCGATTGC
Cele.WS201		Cele.WS201_Fam_362_11_1		1		11		0.000000		ATCGGTGCTAC
Cele.WS201		Cele.WS201_Fam_363_10_1		1		10		0.000000		TGGGGAAAAA
Cele.WS201		Cele.WS201_Fam_364_10_1		1		10		0.000000		TATCTATATC
