# Supplementary material for: High evolutionary turnover of satellite families in Caenorhabditis
Source: BMC Evol Biol. 2015 Oct 5;15:218. doi: 10.1186/s12862-015-0495-x (PMC4595182; doi:10.1186/s12862-015-0495-x)
Supplement: Additional file 1: — Files containing the description of all satellites and their families in several formats (31 files). (ZIP 1068 kb) [file 12862_2015_495_MOESM1_ESM.zip › Cele.WS201_sats.fa]

The program is running with the following parameters:
   All contigs
   Minimum number of repeats 10
   Length of the cluster 2000
   Length of the motif seed 10
   Accepted repeat length interval +- 1
   Minimum percentage of accepted repeats 30
   Minimum number of accepted repeat 1
   Length of accepted sequences: between 10 and 100000
   The list of accepted clusters will be printed with a representative repeat
   Errors accepted while aligning repeats of a cluster: 1
   Prefix satellite name: Cele.WS201
   Output file (gff3 table) CLUTTER_IM_MODULE=xim

--------------------------------------------------

 Genome: Cele.WS201
   Number of contigs: 7 
   Length: 100286002


--------------------------------------------------

 >Cele.WS201_1:1-845 Satlength=845 Nr of Repeats=55 RepeatLength=12 seed=CTAAGCCTAA  
CTAAGCCTAAGC
>Cele.WS201_1:280525-281403 Satlength=879 Nr of Repeats=23 RepeatLength=38 seed=AAATTTTAAT  
AAATTTTAATTTTTTGAAAATATTTTGGCGGGAATTTA
>Cele.WS201_1:281468-282288 Satlength=821 Nr of Repeats=52 RepeatLength=15 seed=TCGTGGTGAG  
TCGTGGTGAGACCCA
>Cele.WS201_1:334680-335170 Satlength=491 Nr of Repeats=12 RepeatLength=40 seed=AATTTTCTCG  
AATTTTCTCGAAATTTTCAGAAGGTTCTAGAATATTTCAG
>Cele.WS201_1:338563-341149 Satlength=2587 Nr of Repeats=14 RepeatLength=184 seed=GAATACAGAA  
GAATACAGAACACCAATTATGCCCGAGAAAAAGATCCTACTCAGAATATAAACATAGTCAAATTTATCGGATGTATAAAGATTCCCGAAGACACTTTCCAATTACCCAAATTGTTCATATTCTAAATCAAATTCTCTTACTAGAACGCTCTTGGCCAATGTACGCAGCCGAACGTATCATAAGT
>Cele.WS201_1:354708-356799 Satlength=2092 Nr of Repeats=71 RepeatLength=19 seed=TATCGATTTT  
TATCGATTTTCCTGAAATT
>Cele.WS201_1:477880-478059 Satlength=180 Nr of Repeats=13 RepeatLength=12 seed=TAGGCTTAGG  
TAGGCCTAGGCT
>Cele.WS201_1:560041-562172 Satlength=2132 Nr of Repeats=21 RepeatLength=35 seed=TTTGAATTTC  
TTTGAATTTCTCTCCAAGAATGTTTTCTCAGAAAA
>Cele.WS201_1:594023-594979 Satlength=957 Nr of Repeats=25 RepeatLength=36 seed=CGGCAATTTG  
CGGCAATTTGCCGATTTGCTTGGAAAATATCAATTC
>Cele.WS201_1:607902-611456 Satlength=3555 Nr of Repeats=38 RepeatLength=56 seed=GAAATGAAAA  
GAAATTAAAATTTGTGTTTTTGGCATTTTCTAGGCCATTTGGATTAGGTGGCCTAG
>Cele.WS201_1:623238-624188 Satlength=951 Nr of Repeats=22 RepeatLength=23 seed=AAAAAAAATT  
AAAAAAAATTAAATTTTTCAACG
>Cele.WS201_1:645663-651702 Satlength=6040 Nr of Repeats=117 RepeatLength=19 seed=TATCGATTTT  
TATTGATTTTTCAAAATTT
>Cele.WS201_1:669661-671728 Satlength=2068 Nr of Repeats=63 RepeatLength=32 seed=GAATTCAAAT  
GAATTCAAATTTTCTGAGAAAAATTTAGGCGA
>Cele.WS201_1:683540-683768 Satlength=229 Nr of Repeats=10 RepeatLength=12 seed=TTAGGCTTAG  
TTAGGATTAGGC
>Cele.WS201_1:687091-688977 Satlength=1887 Nr of Repeats=31 RepeatLength=44 seed=CAATTTGCCG  
CAATTTGCCGGTTTGGCGATTTGCCCGAAATTTTTCAATTTCGG
>Cele.WS201_1:689718-689908 Satlength=191 Nr of Repeats=12 RepeatLength=15 seed=GGTGAGACCC  
GGTGAGACACATCGT
>Cele.WS201_1:693860-694540 Satlength=681 Nr of Repeats=20 RepeatLength=28 seed=AAAATCAATA  
AAAATCAATAATTTCTGATTTTCACCGT
>Cele.WS201_1:742145-742460 Satlength=316 Nr of Repeats=17 RepeatLength=12 seed=CTAAGCCTAA  
CTAAGCCTAAGC
>Cele.WS201_1:745998-746471 Satlength=474 Nr of Repeats=28 RepeatLength=12 seed=TAGGCTTAGG  
TAGGCTTAGGCT
>Cele.WS201_1:747398-748125 Satlength=728 Nr of Repeats=12 RepeatLength=42 seed=TTGCCGATTT  
TTGCCGGTTTGCCGATTTGCCGGAAATTTCAATTCCGGCAAT
>Cele.WS201_1:749265-749851 Satlength=587 Nr of Repeats=36 RepeatLength=16 seed=TTTCAGGCTT  
TTTCAGGCTTTCAGGC
>Cele.WS201_1:764033-765032 Satlength=1000 Nr of Repeats=27 RepeatLength=20 seed=TGGCCTAGAA  
TGGCCTAGAAATATTTCTGA
>Cele.WS201_1:765670-766004 Satlength=335 Nr of Repeats=27 RepeatLength=12 seed=TCTAGGTCTA  
TCTAGGTTTAGG
>Cele.WS201_1:766873-767551 Satlength=679 Nr of Repeats=34 RepeatLength=11 seed=CCCTACAGTA  
CCTTACAGTAT
>Cele.WS201_1:767759-770316 Satlength=2558 Nr of Repeats=55 RepeatLength=18 seed=TTTCTCGGCC  
TTTCTCGGCCATCGATAT
>Cele.WS201_1:775608-776078 Satlength=471 Nr of Repeats=20 RepeatLength=12 seed=GCTTAGGCTT  
GTTTAGGCTTAA
>Cele.WS201_1:776545-777314 Satlength=770 Nr of Repeats=22 RepeatLength=14 seed=CAAACTACAA  
CACACTACAAACTA
>Cele.WS201_1:779159-779343 Satlength=185 Nr of Repeats=13 RepeatLength=12 seed=GCCTAAGCCT  
GCCTAAGCCTAA
>Cele.WS201_1:784528-784957 Satlength=430 Nr of Repeats=24 RepeatLength=12 seed=CTTAGGCTTA  
CTTAGGCATAGG
>Cele.WS201_1:797380-798309 Satlength=930 Nr of Repeats=11 RepeatLength=50 seed=TGGCCTAGAA  
TGGCCTAGAACCCCGTTTTTCTGTAGCCTAGACTATCATCTAGAAATCAA
>Cele.WS201_1:806424-806656 Satlength=233 Nr of Repeats=17 RepeatLength=12 seed=GCCTAAGCCT  
GCCAAAGCCTGA
>Cele.WS201_1:814464-814654 Satlength=191 Nr of Repeats=14 RepeatLength=12 seed=GCTTAGGCTT  
GCTTAGGCTTAG
>Cele.WS201_1:818684-819121 Satlength=438 Nr of Repeats=13 RepeatLength=27 seed=GGCCAAATCT  
GGCCAAATCTGGTGTTCAAATTTTTTA
>Cele.WS201_1:823803-824466 Satlength=664 Nr of Repeats=29 RepeatLength=21 seed=TGGCCTAGAT  
TGGCCTCGATTCTGTACAGGG
>Cele.WS201_1:829014-829313 Satlength=300 Nr of Repeats=12 RepeatLength=34 seed=CTAAGCCTAA  
CTAAGCCTAAATAGCGAACGCTCGCCACTGACGC
>Cele.WS201_1:833517-834464 Satlength=948 Nr of Repeats=49 RepeatLength=12 seed=CTTAGGCTTA  
CTCAGGCTTAGG
>Cele.WS201_1:844406-844974 Satlength=569 Nr of Repeats=11 RepeatLength=35 seed=AAATTTTCTG  
AAATTTTCTGAGAAAAACATTTTGGCGGGAAGTTC
>Cele.WS201_1:846176-846384 Satlength=209 Nr of Repeats=12 RepeatLength=12 seed=GCTTAGGCTT  
GCTTAGACTTAG
>Cele.WS201_1:850767-851641 Satlength=875 Nr of Repeats=18 RepeatLength=21 seed=CTAGGCCACC  
CTAGGCCACCTTATAGAAATT
>Cele.WS201_1:892767-894334 Satlength=1568 Nr of Repeats=63 RepeatLength=21 seed=TTTAGCCAAA  
TTTAGCCAAAAATTCGCTAGT
>Cele.WS201_1:898458-900432 Satlength=1975 Nr of Repeats=36 RepeatLength=22 seed=TAGCCAAAAA  
TAACCAAAAAATCCGTTGATTT
>Cele.WS201_1:915172-915860 Satlength=689 Nr of Repeats=38 RepeatLength=12 seed=CCTAAGCCTA  
CCTAAACCTAAG
>Cele.WS201_1:923170-925188 Satlength=2019 Nr of Repeats=89 RepeatLength=21 seed=AATTTCTAGG  
AATTTCTAGGCCACGATCTGA
>Cele.WS201_1:927270-927519 Satlength=250 Nr of Repeats=14 RepeatLength=12 seed=GGCTTAGGCT  
GGCTTAGGCTCA
>Cele.WS201_1:933480-934911 Satlength=1432 Nr of Repeats=52 RepeatLength=27 seed=TATTTTACTC  
TATTTTACTCTCTGTGGCTTCACCAAT
>Cele.WS201_1:939791-940860 Satlength=1070 Nr of Repeats=19 RepeatLength=12 seed=GCTTAGGCTT  
GCTTAGGCTTAG
>Cele.WS201_1:942752-943056 Satlength=305 Nr of Repeats=25 RepeatLength=12 seed=CTAAGTCTAA  
CTAAGTCTAAGT
>Cele.WS201_1:944446-945068 Satlength=623 Nr of Repeats=25 RepeatLength=22 seed=ATTACTGTAG  
ATTACTGTAGGGGTACTGTAAA
>Cele.WS201_1:961894-962576 Satlength=683 Nr of Repeats=16 RepeatLength=42 seed=CCGGAAATTT  
CCGGAAATTTCGAAAACCGGCAATTGCCGAAATTGCCCTTTG
>Cele.WS201_1:978937-979274 Satlength=338 Nr of Repeats=23 RepeatLength=12 seed=CTTAGGCTTA  
CTTAGGCTTAGG
>Cele.WS201_1:991242-993006 Satlength=1765 Nr of Repeats=13 RepeatLength=12 seed=GTCTAGGTCT  
GTCTAGGTCTAG
>Cele.WS201_1:1000382-1000618 Satlength=237 Nr of Repeats=14 RepeatLength=12 seed=GCCTAAGCCT  
GCATAAGCCTAA
>Cele.WS201_1:1008802-1009372 Satlength=571 Nr of Repeats=16 RepeatLength=32 seed=GAAAATTTGA  
GAAAATTTGAATTCCCGCCAAATTTTTTTCCA
>Cele.WS201_1:1009792-1013489 Satlength=3698 Nr of Repeats=30 RepeatLength=35 seed=AAATTTTCAA  
AAATTTTCAATTCCGGCAATTTTCCGATTTGCCGG
>Cele.WS201_1:1026802-1028978 Satlength=2177 Nr of Repeats=24 RepeatLength=60 seed=AGAAAATTGC  
AGAAAATTGCACTTTTTCGGACAATTTTGAATTTTTACTAAAAAAATTGGATATTTTTGA
>Cele.WS201_1:1060950-1061719 Satlength=770 Nr of Repeats=27 RepeatLength=27 seed=CAAATTTGCC  
CAAATATGCCGATTTAGCCGAGATGGA
>Cele.WS201_1:1081040-1081525 Satlength=486 Nr of Repeats=14 RepeatLength=32 seed=CAGAAGCTGT  
CAGAAGCTGTCGAAAACTCAAACTTTCCTCGA
>Cele.WS201_1:1083238-1084896 Satlength=1659 Nr of Repeats=11 RepeatLength=35 seed=TTTGCCGGAA  
TTTGCCGGAATTGAAAATATCCGGCAAATCGGTAT
>Cele.WS201_1:1087597-1088310 Satlength=714 Nr of Repeats=16 RepeatLength=34 seed=CCGATTTGCC  
CCGATTTACCGGAAATTTCAATTGGGGCAGTTTG
>Cele.WS201_1:1090675-1091297 Satlength=623 Nr of Repeats=19 RepeatLength=11 seed=TACAGTACCC  
TACAGTACCTC
>Cele.WS201_1:1091713-1092201 Satlength=489 Nr of Repeats=16 RepeatLength=20 seed=TTCTAGGCCA  
TTCTAGGCCGTAGTAAACAT
>Cele.WS201_1:1095945-1099407 Satlength=3463 Nr of Repeats=27 RepeatLength=23 seed=GGCCTAGAAA  
GGACTAGAAATACTGAACGTGGT
>Cele.WS201_1:1105693-1107906 Satlength=2214 Nr of Repeats=26 RepeatLength=20 seed=GGCCTAGAAA  
GGCCTAGAATCTCACTACAT
>Cele.WS201_1:1106322-1108707 Satlength=2386 Nr of Repeats=22 RepeatLength=20 seed=ATTTCTAGGC  
ATTTCTAGGCTATCGATGAG
>Cele.WS201_1:1116889-1118300 Satlength=1412 Nr of Repeats=54 RepeatLength=17 seed=TTGACTACCT  
TTGACTACCTTAGATCT
>Cele.WS201_1:1120761-1124471 Satlength=3711 Nr of Repeats=167 RepeatLength=17 seed=AGGTAGTCAA  
AGGTAGTCAATGAGCAA
>Cele.WS201_1:1126723-1126888 Satlength=166 Nr of Repeats=11 RepeatLength=12 seed=CCTAAGCCTA  
CCTAAGCCTAAG
>Cele.WS201_1:1209323-1212369 Satlength=3047 Nr of Repeats=39 RepeatLength=43 seed=CCAGAAATTA  
CCAGAAATTAGAATTTTCGGCAAATCAACAAACTGACAAATTG
>Cele.WS201_1:1278238-1279270 Satlength=1033 Nr of Repeats=33 RepeatLength=19 seed=TTCTAGGCCA  
TTCTAGGCCATCTGATAAT
>Cele.WS201_1:1285657-1287254 Satlength=1598 Nr of Repeats=90 RepeatLength=11 seed=TACTGTAGGG  
TACTGTAGGGG
>Cele.WS201_1:1296137-1298123 Satlength=1987 Nr of Repeats=40 RepeatLength=20 seed=TGGCCTAGAA  
TGGCCTTGAATTTCCCAACG
>Cele.WS201_1:1317491-1319285 Satlength=1795 Nr of Repeats=47 RepeatLength=38 seed=GGGAATTCAA  
GGGAATTCAAACTTTAATTTTTTTGAAAACATTTTGGC
>Cele.WS201_1:1334295-1335135 Satlength=841 Nr of Repeats=15 RepeatLength=11 seed=GGGGTACTGT  
GGGGTACTGTA
>Cele.WS201_1:1351207-1353889 Satlength=2683 Nr of Repeats=22 RepeatLength=35 seed=CGGCAAATCG  
CGGCAAATCGGAAAATTGCCGGAATTTAAAATTTC
>Cele.WS201_1:1363114-1363579 Satlength=466 Nr of Repeats=16 RepeatLength=35 seed=AAATTTCCGG  
AAATTTCCGGCATATCGGCAAATTGCCGAAAATGA
>Cele.WS201_1:1374136-1374775 Satlength=640 Nr of Repeats=17 RepeatLength=36 seed=TTTCAATTCC  
TTTCAATTCCGGCAATTTTTGCCGATTTGCCGGAAA
>Cele.WS201_1:1385756-1386151 Satlength=396 Nr of Repeats=18 RepeatLength=22 seed=AGTCCAAAAT  
AGTCCAAAATTCGAATTTTTTC
>Cele.WS201_1:1411716-1413794 Satlength=2079 Nr of Repeats=28 RepeatLength=11 seed=CCTACAGTAC  
CCTACAGTGCC
>Cele.WS201_1:1429376-1430312 Satlength=937 Nr of Repeats=24 RepeatLength=35 seed=AAATTTGAAT  
AAATCTGAATTTCCCGCAAAATTTTTTTTCTCAGA
>Cele.WS201_1:1446300-1449217 Satlength=2918 Nr of Repeats=40 RepeatLength=20 seed=AAAATCGATA  
AAAATCGATAATTTTCATTG
>Cele.WS201_1:1474846-1475296 Satlength=451 Nr of Repeats=10 RepeatLength=12 seed=AAGCCTAAGC  
AAGCCTAAGCCT
>Cele.WS201_1:1499709-1502449 Satlength=2741 Nr of Repeats=41 RepeatLength=35 seed=TTCCGGCAAA  
TTCCGGCATATCGGCAATTTGCAGAAAATGAAATA
>Cele.WS201_1:1503614-1504308 Satlength=695 Nr of Repeats=18 RepeatLength=31 seed=GGTTACTGTA  
GGTTACTGTAACTCAATTATAGGATTCTTCG
>Cele.WS201_1:1524754-1525673 Satlength=920 Nr of Repeats=21 RepeatLength=35 seed=AATTTTCAAT  
AATTTTCAATTTCGGAAATTTGCCGATTTGCCGGA
>Cele.WS201_1:1563452-1565134 Satlength=1683 Nr of Repeats=21 RepeatLength=35 seed=TTTCCGGCAA  
TTTCCGGCAAATTCGACAATTGCCGGTTTTCAGAA
>Cele.WS201_1:1574665-1575158 Satlength=494 Nr of Repeats=16 RepeatLength=26 seed=AAATTGCCGG  
AAATTGCAGGAATTGAAATTTTCGAC
>Cele.WS201_1:1616413-1617087 Satlength=675 Nr of Repeats=16 RepeatLength=34 seed=GAAAATTCAA  
GAAAATTCAACTGTTTTGGGGAAATTTTAACCGG
>Cele.WS201_1:1618236-1619410 Satlength=1175 Nr of Repeats=23 RepeatLength=43 seed=TTGCCGGAAT  
TTGCCGGAATTGATTGTTTTCGGCAAATCGGTAAAACTGCAAA
>Cele.WS201_1:1620043-1622214 Satlength=2172 Nr of Repeats=21 RepeatLength=49 seed=AAAATCAATA  
AAAATCAATAATTTTAAATTAGATTATCAATTTTTCTAAATTTTTCCGA
>Cele.WS201_1:1637761-1638384 Satlength=624 Nr of Repeats=14 RepeatLength=12 seed=CCTACAGTAC  
CCTACAGTACTA
>Cele.WS201_1:1652307-1652653 Satlength=347 Nr of Repeats=16 RepeatLength=21 seed=TCTCCTGGTA  
TCTCCTGGTAAATTTAAAAAT
>Cele.WS201_1:1658367-1660405 Satlength=2039 Nr of Repeats=78 RepeatLength=26 seed=CAAAACCGGC  
CAAAACCGGCAATTGCCGAAAATTCC
>Cele.WS201_1:1661633-1663063 Satlength=1431 Nr of Repeats=37 RepeatLength=40 seed=TTCTAGAATT  
TTCTAGAACTTTCTCGAATTTTCTAAAATGTTCTAGATCA
>Cele.WS201_1:1665925-1668091 Satlength=2167 Nr of Repeats=19 RepeatLength=19 seed=TGGCCTAGAA  
TGGCCTAGAAACCCCAAGT
>Cele.WS201_1:1693716-1694471 Satlength=756 Nr of Repeats=17 RepeatLength=42 seed=TTGCCGGTTT  
TTGCCGGTTTTGGAAATTTTTGGCAGTTGGCAATTTTGGTTA
>Cele.WS201_1:1704546-1705435 Satlength=890 Nr of Repeats=24 RepeatLength=30 seed=AATTTGAATT  
AATTTGATTATTTCCGAATTTTTTAGCGAA
>Cele.WS201_1:1746302-1748064 Satlength=1763 Nr of Repeats=40 RepeatLength=11 seed=GTACTGTAGG  
GTACTGTAGGA
>Cele.WS201_1:1755611-1758767 Satlength=3157 Nr of Repeats=154 RepeatLength=20 seed=CCACCAAAAA  
CCACCAAAAAGATTTCTAGG
>Cele.WS201_1:1760847-1762250 Satlength=1404 Nr of Repeats=64 RepeatLength=20 seed=TTCTAGGCCA  
TTCTAGGCCACCAAGAAAGT
>Cele.WS201_1:1771958-1772716 Satlength=759 Nr of Repeats=14 RepeatLength=34 seed=GGCAAATCGG  
GGCAAATCGGCAAATTGCCGGATTTGAAATTTCT
>Cele.WS201_1:1782096-1784754 Satlength=2659 Nr of Repeats=33 RepeatLength=26 seed=AAACCGGCAA  
AAACCGGCAAATGCCGAAAATTCCCA
>Cele.WS201_1:1796470-1798248 Satlength=1779 Nr of Repeats=18 RepeatLength=43 seed=AAATCGGCAA  
AAATCGGCAAACCGGCAATTTGCCGAAATTGGAAATTTCTGGC
>Cele.WS201_1:1815370-1817925 Satlength=2556 Nr of Repeats=46 RepeatLength=19 seed=AAAATCAATA  
AAAATCAATAAATCCTAAG
>Cele.WS201_1:1891242-1891599 Satlength=358 Nr of Repeats=14 RepeatLength=15 seed=CCGGAAATTT  
CGGAAATTTTCAATT
>Cele.WS201_1:1919829-1922040 Satlength=2212 Nr of Repeats=59 RepeatLength=35 seed=TTGCCGATTT  
TTGCCGATTTGCCGGAAATTTTCATTTTTCGCAAA
>Cele.WS201_1:1926502-1930606 Satlength=4105 Nr of Repeats=41 RepeatLength=35 seed=TTTCCGGCAA  
TTTCCGGCAAATCGGCAAATTGCCGGATTTGAAAT
>Cele.WS201_1:1935251-1938230 Satlength=2980 Nr of Repeats=70 RepeatLength=35 seed=GAAATTTTCA  
GAAATTTTCAGTTTCGGCAAATTGCCGATTTGCCC
>Cele.WS201_1:1956247-1958001 Satlength=1755 Nr of Repeats=13 RepeatLength=35 seed=TTTGCCGGAA  
TTTGCCGGAAATGTTCAATTCCGCCAATTTGCCAA
>Cele.WS201_1:1972117-1973466 Satlength=1350 Nr of Repeats=12 RepeatLength=34 seed=AAATTTGAAT  
AAATTTGAATTTCCCGCCAAAAAATTTTCTCAGA
>Cele.WS201_1:1974481-1975112 Satlength=632 Nr of Repeats=36 RepeatLength=12 seed=TAAGCCTAAG  
TGAGCCTAAGCC
>Cele.WS201_1:1991840-1992460 Satlength=621 Nr of Repeats=57 RepeatLength=11 seed=GCACATTTTT  
GCACATTTTTA
>Cele.WS201_1:2107953-2112280 Satlength=4328 Nr of Repeats=36 RepeatLength=35 seed=CAAACCGGCA  
CATACCGGCAAATTGCCGGAATTGAAAATTTCCGA
>Cele.WS201_1:2115681-2116115 Satlength=435 Nr of Repeats=12 RepeatLength=35 seed=CGGAATTGAA  
CGGAATTGAAAATTTTCGGCAAATCGACAATTTGC
>Cele.WS201_1:2168640-2169280 Satlength=641 Nr of Repeats=10 RepeatLength=33 seed=TTTTAAAATT  
TTTTAAAATTCGGCAAAGTTAGCAAATTGCCGG
>Cele.WS201_1:2223986-2224158 Satlength=173 Nr of Repeats=12 RepeatLength=12 seed=CTTAGGCTTA  
CTTAGACTTAGG
>Cele.WS201_1:2245785-2246045 Satlength=261 Nr of Repeats=15 RepeatLength=12 seed=AAGCCTAAGC  
AAGTCTAAGCCT
>Cele.WS201_1:2254187-2255846 Satlength=1660 Nr of Repeats=87 RepeatLength=12 seed=CACGCAACGC  
CACGCAACGCTG
>Cele.WS201_1:2261989-2262275 Satlength=287 Nr of Repeats=15 RepeatLength=12 seed=GCCTAAGCCT  
GCCTAAGCCTAA
>Cele.WS201_1:2263542-2264103 Satlength=562 Nr of Repeats=13 RepeatLength=43 seed=ATTTCCGGCA  
ATTTCCGGCAAATGGGCAAGTCGGCAAATTGCCGAAATTAAAA
>Cele.WS201_1:2364707-2365251 Satlength=545 Nr of Repeats=20 RepeatLength=20 seed=TTATTGATTT  
TTATTAATTTTTCTAGGACA
>Cele.WS201_1:2368341-2368862 Satlength=522 Nr of Repeats=16 RepeatLength=12 seed=CTTAGGCTTA  
CTTTGGCTTAAG
>Cele.WS201_1:2382231-2384520 Satlength=2290 Nr of Repeats=27 RepeatLength=35 seed=TTCCGGCAAA  
TACCGGCAAATCGGCAAATTATCGAAAATTGAAAT
>Cele.WS201_1:2388862-2389733 Satlength=872 Nr of Repeats=16 RepeatLength=35 seed=AAATCGGCAA  
AAATCGGCAATTTACCGAAAATCAAATTTTCCGGC
>Cele.WS201_1:2500631-2501791 Satlength=1161 Nr of Repeats=25 RepeatLength=36 seed=TTGCCGGAAT  
TTGCCGGAATCGAAAATTTCTGGCAAATTTGGCGAT
>Cele.WS201_1:2531678-2535549 Satlength=3872 Nr of Repeats=22 RepeatLength=68 seed=TTCTAGGCCA  
TTCTAGGCCACCATTCTCCTCCTCGTGACTGTGGGAGTATCTAACCCCACAACACAACTTTTTGGTTT
>Cele.WS201_1:2539399-2540001 Satlength=603 Nr of Repeats=15 RepeatLength=14 seed=TTTGTAGTTT  
TTTGTAGTTTGCAG
>Cele.WS201_1:2542919-2543993 Satlength=1075 Nr of Repeats=56 RepeatLength=19 seed=TGTTACACGA  
TGTTACACGAAAAATAGAT
>Cele.WS201_1:2581594-2582491 Satlength=898 Nr of Repeats=20 RepeatLength=35 seed=TTGCCGGAAT  
TTGGCGGAATTTAAAATTTCCAGAAAATCGGCCAA
>Cele.WS201_1:2608466-2611329 Satlength=2864 Nr of Repeats=21 RepeatLength=35 seed=TTGCCGGAAA  
TTGCCGGAAATTTTCAATTCAGGCAATTTGCCGAT
>Cele.WS201_1:2624785-2625168 Satlength=384 Nr of Repeats=13 RepeatLength=27 seed=ATTTGCCGGA  
ATTTGCCGGAAATGTTTAATTTTGGTA
>Cele.WS201_1:2656754-2657010 Satlength=257 Nr of Repeats=15 RepeatLength=12 seed=TTAGGCTTAG  
TTAGGCTTAGAC
>Cele.WS201_1:2663093-2663584 Satlength=492 Nr of Repeats=10 RepeatLength=19 seed=ACAAACTACA  
ACAAACTACATTGTAGACT
>Cele.WS201_1:2821219-2821797 Satlength=579 Nr of Repeats=25 RepeatLength=11 seed=CCTACAGTAC  
CCTACAGTATT
>Cele.WS201_1:2842735-2845108 Satlength=2374 Nr of Repeats=29 RepeatLength=35 seed=TTGCCGATTT  
TTGCCGATTTCCCGAAAATTTTTAATTCCGGCAGT
>Cele.WS201_1:2886513-2887221 Satlength=709 Nr of Repeats=15 RepeatLength=35 seed=TTCCGGCAAA  
TTCCGGCAAATCGACAAACTGCCGGAGTTGGACAT
>Cele.WS201_1:2889676-2890591 Satlength=916 Nr of Repeats=20 RepeatLength=16 seed=TATACCATAT  
TATATCATATATACTA
>Cele.WS201_1:2901666-2903475 Satlength=1810 Nr of Repeats=18 RepeatLength=36 seed=TTTGCCGGAA  
TTTGCCGGAAATTTTCAATTTCGGCAATTTTCCGAA
>Cele.WS201_1:2908249-2910284 Satlength=2036 Nr of Repeats=24 RepeatLength=21 seed=ATCGATTTTT  
ATCGATTTTTTGATTGAAATT
>Cele.WS201_1:2950515-2951159 Satlength=645 Nr of Repeats=19 RepeatLength=14 seed=TTTGTAGTTT  
TTTGTAGTTTATAG
>Cele.WS201_1:2966779-2967287 Satlength=509 Nr of Repeats=25 RepeatLength=12 seed=AGGCTTAGGC  
AGGCTTAGGCTT
>Cele.WS201_1:3027472-3029024 Satlength=1553 Nr of Repeats=14 RepeatLength=35 seed=TTGCCGGAAA  
TTGCCGGAATTTTCCATTTTCGTCAAATTGTTGGT
>Cele.WS201_1:3042824-3042972 Satlength=149 Nr of Repeats=10 RepeatLength=12 seed=AAGCCTAAGC  
AAGCGTAAGCCT
>Cele.WS201_1:3062706-3064614 Satlength=1909 Nr of Repeats=53 RepeatLength=32 seed=AACTCGGCCA  
AACTCGGCCACCAATATTCTCAAACTTAAGAA
>Cele.WS201_1:3115945-3116243 Satlength=299 Nr of Repeats=21 RepeatLength=12 seed=CTAAGCCTAA  
CTATGCCTAAAC
>Cele.WS201_1:3124527-3126025 Satlength=1499 Nr of Repeats=11 RepeatLength=35 seed=TTTGCCGGAA  
TTTGCCGGAAGTTTTAAATTCTGGAAATTTGCCGG
>Cele.WS201_1:3137532-3137749 Satlength=218 Nr of Repeats=13 RepeatLength=12 seed=GCTTAGGCTT  
GCATAGGCTTAG
>Cele.WS201_1:3169442-3170914 Satlength=1473 Nr of Repeats=20 RepeatLength=35 seed=TTTCCGGCAA  
TTTCCGGCAAACCTACTTGTTGCCGGAATTTAAAA
>Cele.WS201_1:3171656-3172420 Satlength=765 Nr of Repeats=29 RepeatLength=26 seed=CAGAGTCACT  
CAGAGTCACTAAATTTGGTGAACGGC
>Cele.WS201_1:3258598-3259310 Satlength=713 Nr of Repeats=59 RepeatLength=12 seed=CTAAGTCTAA  
CTAAGTCTAAGC
>Cele.WS201_1:3280166-3281617 Satlength=1452 Nr of Repeats=18 RepeatLength=12 seed=GGCTTAGGCT  
GGCTTAGGCTTA
>Cele.WS201_1:3325288-3325976 Satlength=689 Nr of Repeats=18 RepeatLength=35 seed=TTTGCCGGAA  
TTTGCCGGAAATTTTGAATTCTGGAAATTTGCCGA
>Cele.WS201_1:3389970-3393340 Satlength=3371 Nr of Repeats=224 RepeatLength=15 seed=CTCACCACGA  
CTCGCCACGATGGGT
>Cele.WS201_1:3427448-3429138 Satlength=1691 Nr of Repeats=81 RepeatLength=20 seed=GGCAGACCTA  
GGCAGACCTAGCCTACTCTA
>Cele.WS201_1:3442605-3443980 Satlength=1376 Nr of Repeats=56 RepeatLength=35 seed=TTTCGGCAAT  
TTTCGGCAATTTCGGCAACTGCCGGTATCGTGAAT
>Cele.WS201_1:3476824-3477295 Satlength=472 Nr of Repeats=11 RepeatLength=35 seed=TTGCCGGAAA  
TTGCCGGAAATTTTCAATTCCGGTAAATTGCCGAT
>Cele.WS201_1:3485158-3487588 Satlength=2431 Nr of Repeats=121 RepeatLength=20 seed=AAAAAATAGA  
AAAAAATAGATTGATATACC
>Cele.WS201_1:3664202-3666110 Satlength=1909 Nr of Repeats=73 RepeatLength=26 seed=ATGGTTAGAG  
ATGGTTAGAGTCATATTTTTAGGTGA
>Cele.WS201_1:3763159-3765969 Satlength=2811 Nr of Repeats=112 RepeatLength=25 seed=TTTACTCTCT  
TTTACTCTCTGGCTTCACCAAATAT
>Cele.WS201_1:3835940-3837036 Satlength=1097 Nr of Repeats=26 RepeatLength=34 seed=TGCCGGAATT  
TGTCGGAATTGAAATTTCCAGCAAATCGGCAAAT
>Cele.WS201_1:3990052-3990711 Satlength=660 Nr of Repeats=11 RepeatLength=59 seed=AAAACCAGTG  
AAAACCAGTGCACATTTGAAATTCCCAATTCTCCACAGTTTTCAGTTTAAAAAAATTTG
>Cele.WS201_1:4167812-4168334 Satlength=523 Nr of Repeats=13 RepeatLength=39 seed=TATTTTTAAT  
TATTTTTAATTTGGCCTACTTAAAAAGTAGGTCATGACC
>Cele.WS201_1:4281488-4294548 Satlength=13061 Nr of Repeats=139 RepeatLength=94 seed=TCAAAATCTT  
TCAAAATCTTCTGTTCTCTAAATATTGGGTGCTTTTCGATGCTCTTTGTAGACAAATCAATGGGAAAATTGTCAATTTCTGAAGGCAGTAATTC
>Cele.WS201_1:4540372-4544831 Satlength=4460 Nr of Repeats=169 RepeatLength=26 seed=AAATCCGCCG  
AAATCCGCCGCAATGCCATTTTTCTA
>Cele.WS201_1:4544869-4547707 Satlength=2839 Nr of Repeats=104 RepeatLength=27 seed=ACTCTCTGTG  
ACTCTCTGTGGCTTCACCGATTATTTT
>Cele.WS201_1:4548021-4548516 Satlength=496 Nr of Repeats=16 RepeatLength=27 seed=CAGAGAGTAA  
CAGAGAGTAAAATATAATGGGAAGCCA
>Cele.WS201_1:4548526-4549392 Satlength=867 Nr of Repeats=24 RepeatLength=12 seed=TTTTTATTTT  
TTTTTATTTTTA
>Cele.WS201_1:4573285-4573814 Satlength=530 Nr of Repeats=13 RepeatLength=40 seed=CATTCCAGAA  
CATTCCAGAATTTTCTCGATTTTTCTAGAAAGTTCTGGAA
>Cele.WS201_1:4574053-4574618 Satlength=566 Nr of Repeats=34 RepeatLength=15 seed=GGGTCTCACC  
GGGTCTCACCACGGT
>Cele.WS201_1:4660526-4660705 Satlength=180 Nr of Repeats=11 RepeatLength=16 seed=TTTGGAATTT  
TTTGGAATGTCGGAAC
>Cele.WS201_1:5144856-5145690 Satlength=835 Nr of Repeats=51 RepeatLength=15 seed=CGTGGTGAGA  
CGTGGTGAGACCTTT
>Cele.WS201_1:5148179-5152563 Satlength=4385 Nr of Repeats=31 RepeatLength=79 seed=ATTTTTTTTT  
ATTTTTTTTTAAATTGATAAAAATATATAAAAGCTGAATTTTTCAAAAATTCAAAAGTATGGGAAAATCATATGGAGTC
>Cele.WS201_1:5152586-5153901 Satlength=1316 Nr of Repeats=45 RepeatLength=29 seed=AAGGATTTCC  
AAGGATTTCCCACTATGTCAATACATTGT
>Cele.WS201_1:5276568-5276830 Satlength=263 Nr of Repeats=13 RepeatLength=17 seed=CGTAGTAAAA  
CGTAGTAAAAGATATCA
>Cele.WS201_1:5563064-5563230 Satlength=167 Nr of Repeats=13 RepeatLength=12 seed=GAAATTTTTT  
GAAATTTTTTCT
>Cele.WS201_1:5975026-5975840 Satlength=815 Nr of Repeats=18 RepeatLength=45 seed=TCTGATCCTT  
TCTGATCCTTCAGCTCCGAAGGATCACATGGGTACCTTCTGATGT
>Cele.WS201_1:6088024-6088297 Satlength=274 Nr of Repeats=13 RepeatLength=17 seed=TCTTTTACTA  
TCTTTTACTACAGGATC
>Cele.WS201_1:6377918-6378944 Satlength=1027 Nr of Repeats=13 RepeatLength=35 seed=GAAATTTTCG  
GAAATTTTCGGCAATATCGAAAATTGCCGGTTTCG
>Cele.WS201_1:6514284-6515129 Satlength=846 Nr of Repeats=13 RepeatLength=30 seed=TGGTGGAACT  
TGGTGGAACTGGATTCGGCAGTGGAAATGC
>Cele.WS201_1:6647886-6648336 Satlength=451 Nr of Repeats=11 RepeatLength=40 seed=TTCTGGAATG  
TTCTGGAATGTTCCAGAACTTTCTAGAAAAATCGAGAAAA
>Cele.WS201_1:6771969-6773954 Satlength=1986 Nr of Repeats=79 RepeatLength=25 seed=GTGAAGCCAG  
GTGAAGCCAGAGAGTAAATTATTAT
>Cele.WS201_1:7740769-7741695 Satlength=927 Nr of Repeats=26 RepeatLength=35 seed=GCGGGAAATT  
GCGGGAAATTCAAATTTTAAGGGAAAAAATTTTTG
>Cele.WS201_1:7740767-7742424 Satlength=1658 Nr of Repeats=28 RepeatLength=35 seed=TGGCGGGAAA  
TGGCGGGAAATTCAAATTTTAAGGGAAAAAATTTT
>Cele.WS201_1:7780052-7780732 Satlength=681 Nr of Repeats=39 RepeatLength=16 seed=AATTTTTCCG  
AATTTTTCAGCAGCAA
>Cele.WS201_1:7781340-7782998 Satlength=1659 Nr of Repeats=12 RepeatLength=10 seed=CGATCCATCC  
CGATCCATCC
>Cele.WS201_1:7868287-7868552 Satlength=266 Nr of Repeats=17 RepeatLength=15 seed=ACCCATCGTG  
ACCCATCGTGGCGAA
>Cele.WS201_1:7868931-7869461 Satlength=531 Nr of Repeats=13 RepeatLength=40 seed=GAATGTTCCA  
GAATGTTCCAGAACTTTCTAGAAAAATCGAGAAAATTCTG
>Cele.WS201_1:7919158-7919393 Satlength=236 Nr of Repeats=12 RepeatLength=17 seed=TTTTACTACG  
TTTTACTACGACATTTC
>Cele.WS201_1:8647135-8647495 Satlength=361 Nr of Repeats=17 RepeatLength=18 seed=TTTTACTACG  
TTTTACTACGGTTTACTC
>Cele.WS201_1:8649423-8649657 Satlength=235 Nr of Repeats=11 RepeatLength=19 seed=CGTAGTAAAA  
CGTAGTAAAAGATACGAAT
>Cele.WS201_1:9636852-9637728 Satlength=877 Nr of Repeats=20 RepeatLength=44 seed=CTGTTTTCTG  
CTGTTTTCTGAGCATTGTAGATTTTCGGATTGATGGCCGAAAGG
>Cele.WS201_1:9816009-9819636 Satlength=3628 Nr of Repeats=27 RepeatLength=26 seed=AAAATTAATA  
AAAATTAATAGATTTTCCAAACTTTG
>Cele.WS201_1:9819841-9820331 Satlength=491 Nr of Repeats=31 RepeatLength=15 seed=CACGATGGGT  
CACGAAGGGTATCAC
>Cele.WS201_1:9820491-9821248 Satlength=758 Nr of Repeats=23 RepeatLength=11 seed=TCCTACAGTA  
TCCTACAGTAC
>Cele.WS201_1:9821420-9822959 Satlength=1540 Nr of Repeats=23 RepeatLength=66 seed=AATCAACCTA  
AATCAACCTATTCAGTTGACAATGGTTTTCTTTTATCAAATTTTTTAAAATTTTAAAGAAAACACA
>Cele.WS201_1:10130591-10133101 Satlength=2511 Nr of Repeats=100 RepeatLength=25 seed=TATTTACTCT  
TATTTACTCTAATTTTCTGCCAATT
>Cele.WS201_1:10188801-10190267 Satlength=1467 Nr of Repeats=14 RepeatLength=93 seed=GGCTTTGGAG  
GGCTTTGGAGTTGCTTTAGCTGATGTTGGCTTGGCAACTGGTTTCTTCTCGTCATCGCTTGAATCCGAAGAGGACTCGGCCTTCTTGGCAACA
>Cele.WS201_1:10204118-10219198 Satlength=15081 Nr of Repeats=223 RepeatLength=68 seed=ACTGAATAGG  
ACTGAATAGGTTGATTTGTGTTTTCTTTCTGAAATTCTAAGAATTTTGTTAAAAGAAAACCATTGTCA
>Cele.WS201_1:10851619-10855378 Satlength=3760 Nr of Repeats=23 RepeatLength=163 seed=GCATAGTCAA  
GCATAGTCAAAAATACAAGAATATGCCTATCAAATTATAATAGTTTGTACGGAAGTATTTTTTAAAAACTTGATAAAAATATATAAAAGCTGATTTTTTAAAAAATTCAAAAGTATGGGAAAATCATATGGAATCATTCTTTTTTATCTCAAAAAACTGTTCA
>Cele.WS201_1:10924097-10925613 Satlength=1517 Nr of Repeats=18 RepeatLength=20 seed=GTAAATCTAC  
GTAAATCTACATGAACCCCC
>Cele.WS201_1:10945931-10953002 Satlength=7072 Nr of Repeats=238 RepeatLength=32 seed=GCACCAAATA  
GCACCAAATATCACCAATTTAGCACCGATAGA
>Cele.WS201_1:10964829-10965346 Satlength=518 Nr of Repeats=13 RepeatLength=14 seed=CTACAAACTA  
CTACACACTAGAAA
>Cele.WS201_1:11060975-11061210 Satlength=236 Nr of Repeats=15 RepeatLength=15 seed=CGATGCTCCA  
CGATGCTCCACCCGG
>Cele.WS201_1:11061942-11062383 Satlength=442 Nr of Repeats=11 RepeatLength=34 seed=TTCCGGCAAA  
TTCCGGCAAATCGGAAAATTGCCGGATATTAAAT
>Cele.WS201_1:11118175-11121136 Satlength=2962 Nr of Repeats=32 RepeatLength=14 seed=ACTACAAACT  
ACTACCAACTATAA
>Cele.WS201_1:11144853-11145058 Satlength=206 Nr of Repeats=13 RepeatLength=15 seed=TCGTGGTGAG  
TCGTAGTGAGACCCA
>Cele.WS201_1:11187659-11192627 Satlength=4969 Nr of Repeats=34 RepeatLength=35 seed=TTTGCCGGAA  
TTTGCCGAAAATTTTAATTTCTGGCAAATTGCCAA
>Cele.WS201_1:11193691-11195760 Satlength=2070 Nr of Repeats=17 RepeatLength=35 seed=CAAATCGGCA  
CAAATCGGCAAATTGCCGGCATTTAAAATTTCCGG
>Cele.WS201_1:11244197-11244537 Satlength=341 Nr of Repeats=21 RepeatLength=12 seed=GGCTTAGGCT  
GGCTTAGGCTCC
>Cele.WS201_1:11253581-11254335 Satlength=755 Nr of Repeats=60 RepeatLength=12 seed=CGTTGCGTGT  
CGTTGCATGTCG
>Cele.WS201_1:11266492-11267287 Satlength=796 Nr of Repeats=32 RepeatLength=11 seed=GGTACTGTAG  
GGTACTGTAGG
>Cele.WS201_1:11273714-11274844 Satlength=1131 Nr of Repeats=68 RepeatLength=16 seed=CTACATGCCT  
CTACATGCCTATATGC
>Cele.WS201_1:11280293-11282269 Satlength=1977 Nr of Repeats=26 RepeatLength=32 seed=AATTTGAATT  
AATTTGAATTCCCGCCAAAATTTTTCTCACAA
>Cele.WS201_1:11312591-11313145 Satlength=555 Nr of Repeats=18 RepeatLength=26 seed=ACCTACAGTA  
ATCTACAGTACCCCTATTCTAGAGTG
>Cele.WS201_1:11313609-11315166 Satlength=1558 Nr of Repeats=48 RepeatLength=32 seed=GCAATTTTTA  
GCAATTTTTAGGCTAAAAATCACTAAAAAACT
>Cele.WS201_1:11344535-11345427 Satlength=893 Nr of Repeats=12 RepeatLength=35 seed=AAAATTTGAA  
AAAATTTGAATTTCCCGCCAAAACGTTGTTTTCAG
>Cele.WS201_1:11349005-11350798 Satlength=1794 Nr of Repeats=47 RepeatLength=35 seed=GGCAAATCAG  
GGCAAATCAGCAAGTTACCGGAATTGAAAATTTCC
>Cele.WS201_1:11363099-11366734 Satlength=3636 Nr of Repeats=98 RepeatLength=22 seed=ATCGATTTTT  
ATCGACTTTTTATTAGAAATTT
>Cele.WS201_1:11383707-11384051 Satlength=345 Nr of Repeats=14 RepeatLength=20 seed=AAAAATCAAT  
AAAAATCAATAATTTCATCG
>Cele.WS201_1:11383253-11386354 Satlength=3102 Nr of Repeats=97 RepeatLength=20 seed=TATTGATTTT  
TATTGATTTTTTGAGAAAAT
>Cele.WS201_1:11401261-11402170 Satlength=910 Nr of Repeats=27 RepeatLength=23 seed=TGGCCTAACT  
TGGCCTAACTTTTCCTTATTTGG
>Cele.WS201_1:11420307-11421040 Satlength=734 Nr of Repeats=15 RepeatLength=11 seed=GTACTGTAGG  
GTACTGTAGTG
>Cele.WS201_1:11457102-11457834 Satlength=733 Nr of Repeats=16 RepeatLength=12 seed=TAGGCTTAGG  
TAGGCTTAAGCT
>Cele.WS201_1:11478402-11483051 Satlength=4650 Nr of Repeats=28 RepeatLength=36 seed=AAAAAATTTT  
AAAAAATTTTTGGCGGGAAATTCAAATTTTCAGTGA
>Cele.WS201_1:11486079-11488193 Satlength=2115 Nr of Repeats=28 RepeatLength=19 seed=TTATCGATTT  
TTATCGATTTTTCCGGAAA
>Cele.WS201_1:11490939-11491304 Satlength=366 Nr of Repeats=19 RepeatLength=12 seed=TAAGCCTAAG  
TAAGCCTAAGCC
>Cele.WS201_1:11514186-11514737 Satlength=552 Nr of Repeats=14 RepeatLength=34 seed=TCACAAAACC  
TCACAAAACCGGCAATTGCCGGAATTGCCGATAT
>Cele.WS201_1:11515889-11516482 Satlength=594 Nr of Repeats=13 RepeatLength=34 seed=TTGCCGATTT  
TTGCCGATTTGCCGAAAAGTTTCAATTTTGGCAG
>Cele.WS201_1:11531909-11534041 Satlength=2133 Nr of Repeats=45 RepeatLength=19 seed=AAAATCGATA  
AAAATCGATAATTTCTCAT
>Cele.WS201_1:11540253-11542407 Satlength=2155 Nr of Repeats=24 RepeatLength=12 seed=AAGCCAAAGC  
AAGCCAAAGAAT
>Cele.WS201_1:11562163-11564012 Satlength=1850 Nr of Repeats=25 RepeatLength=35 seed=TTTGCCGGAA  
TTTGCCGGAAAATTTCAATTCCGGCGATTTGCCAG
>Cele.WS201_1:11567061-11567624 Satlength=564 Nr of Repeats=16 RepeatLength=12 seed=GCTTAGGCTT  
GCTTAGTCTTCG
>Cele.WS201_1:11616863-11618783 Satlength=1921 Nr of Repeats=52 RepeatLength=11 seed=CCTACAGTAC  
CCTACAGTAAC
>Cele.WS201_1:11624572-11626492 Satlength=1921 Nr of Repeats=52 RepeatLength=11 seed=GTACTGTAGG  
GTACTGTAGGT
>Cele.WS201_1:11655685-11656421 Satlength=737 Nr of Repeats=61 RepeatLength=12 seed=AGGCTCAGGC  
AGGGTCAGGCTC
>Cele.WS201_1:11659613-11660324 Satlength=712 Nr of Repeats=47 RepeatLength=13 seed=GCTACCGCCC  
GCTGCCGCCCGCC
>Cele.WS201_1:11718230-11718690 Satlength=461 Nr of Repeats=15 RepeatLength=16 seed=AATTCCGGCA  
AATTCCGGTAACCTGC
>Cele.WS201_1:11916397-11916974 Satlength=578 Nr of Repeats=23 RepeatLength=19 seed=TGCAAAATTT  
TGCAAAATTTTAGAAAAAT
>Cele.WS201_1:11931792-11934779 Satlength=2988 Nr of Repeats=32 RepeatLength=12 seed=TTAGGCTTAG  
TTACGCTTAGGC
>Cele.WS201_1:11935910-11936594 Satlength=685 Nr of Repeats=16 RepeatLength=43 seed=TTTGCCGGAA  
TTTGCCGGAAATTTTCAATTGTGGCAACTTGCCAATTTGCCGA
>Cele.WS201_1:11948611-11951316 Satlength=2706 Nr of Repeats=22 RepeatLength=12 seed=TAGGCTTAGG  
TAAGCTTAGGCG
>Cele.WS201_1:12026350-12027596 Satlength=1247 Nr of Repeats=49 RepeatLength=42 seed=GGACCAAATG  
GGACCAAATGGACCAAATGGGCCATCAGATCCGAATAAGCCA
>Cele.WS201_1:12090466-12092571 Satlength=2106 Nr of Repeats=23 RepeatLength=43 seed=TTTGCCGGTT  
TTTGCCGGTTTGTCTATTTGCCGAAAATTTTCAATTCCAACAA
>Cele.WS201_1:12093557-12094297 Satlength=741 Nr of Repeats=59 RepeatLength=11 seed=CACATTTTTT  
CACATTTTTTG
>Cele.WS201_1:12119886-12120034 Satlength=149 Nr of Repeats=11 RepeatLength=12 seed=TAAGCCTAAG  
TAAGCCTAAGCT
>Cele.WS201_1:12129295-12129768 Satlength=474 Nr of Repeats=41 RepeatLength=11 seed=TTGCACATTT  
TTGCACATTTC
>Cele.WS201_1:12193753-12195321 Satlength=1569 Nr of Repeats=12 RepeatLength=12 seed=CTTAGGCTTA  
CTTAGGCTTAGT
>Cele.WS201_1:12469103-12470403 Satlength=1301 Nr of Repeats=63 RepeatLength=17 seed=GTAGTAAAAG  
GTAGTAAAAGAGATTCC
>Cele.WS201_1:12479077-12479299 Satlength=223 Nr of Repeats=16 RepeatLength=12 seed=GAAATTTTTT  
GAAATTTTTTCC
>Cele.WS201_1:12479354-12479988 Satlength=635 Nr of Repeats=49 RepeatLength=12 seed=AAAAAATTTC  
AAAAAATTTCGG
>Cele.WS201_1:12562150-12562496 Satlength=347 Nr of Repeats=21 RepeatLength=16 seed=TGATCTGATG  
TGATCTGATGATCTCA
>Cele.WS201_1:12589459-12590837 Satlength=1379 Nr of Repeats=20 RepeatLength=15 seed=GAACCACCAA  
GAACCACCAAAGATT
>Cele.WS201_1:12716922-12717441 Satlength=520 Nr of Repeats=22 RepeatLength=24 seed=AAGTAGGTCA  
AAGTAGGTCATGACCTAATTTTTT
>Cele.WS201_1:12782330-12783169 Satlength=840 Nr of Repeats=39 RepeatLength=23 seed=AAATATTAAT  
AAATATTAATTAAATAAATGAAT
>Cele.WS201_1:12829041-12835233 Satlength=6193 Nr of Repeats=23 RepeatLength=14 seed=AGTTTGTAGT  
AGTTTGTAGTTTGT
>Cele.WS201_1:12893063-12894468 Satlength=1406 Nr of Repeats=13 RepeatLength=23 seed=ACTACAAACT  
ACTACAAACTACAAACTATGAAA
>Cele.WS201_1:12899131-12899605 Satlength=475 Nr of Repeats=31 RepeatLength=15 seed=AAAAGGGGAT  
AAAAGGGGATCTGCG
>Cele.WS201_1:13010648-13013303 Satlength=2656 Nr of Repeats=11 RepeatLength=14 seed=ACTACAAACT  
ACTACAAACTACAA
>Cele.WS201_1:13014165-13015857 Satlength=1693 Nr of Repeats=18 RepeatLength=35 seed=TTGCCGGAAT  
TTGCCGGAATTGAAAAATGCAGGCAAATCGGCATA
>Cele.WS201_1:13014109-13019136 Satlength=5028 Nr of Repeats=82 RepeatLength=35 seed=AATTCCGGCA  
AATTCCGGCAAGTTGCCGATTTGCCGGAAATTTTT
>Cele.WS201_1:13149264-13151975 Satlength=2712 Nr of Repeats=19 RepeatLength=13 seed=TTTTCAAATT  
TTTTGAAATTTTG
>Cele.WS201_1:13154172-13155087 Satlength=916 Nr of Repeats=19 RepeatLength=39 seed=TTAAAAAGTA  
TTAAAAAGTAGGTCATGACCTAATTTTAATATGACCTAC
>Cele.WS201_1:13231009-13231667 Satlength=659 Nr of Repeats=15 RepeatLength=40 seed=GAAAATTCTG  
GAAAATTCTGAAATGTTCCAGAACTTTCTAGAAAAATCGA
>Cele.WS201_1:13273297-13273853 Satlength=557 Nr of Repeats=27 RepeatLength=19 seed=AAAAATAGAT  
AAAAATAGATTGACAGACG
>Cele.WS201_1:13276948-13277317 Satlength=370 Nr of Repeats=18 RepeatLength=20 seed=AAAATAGATT  
AAAATAGATTGTTACACGAA
>Cele.WS201_1:13404318-13408462 Satlength=4145 Nr of Repeats=159 RepeatLength=26 seed=TTTTAGGTGA  
TTTTAGGTGAATGGTTAGAGTCATAA
>Cele.WS201_1:13461610-13461806 Satlength=197 Nr of Repeats=10 RepeatLength=12 seed=CTATACCTAT  
CTATACCTATAC
>Cele.WS201_1:13482464-13483015 Satlength=552 Nr of Repeats=10 RepeatLength=69 seed=CCGGAAATTT  
CCGGAAATTTCTATATTCGGCAAATTACCCGTTTCACATAAATTTTCTTTTCTGCAAATTGTTGGTTTG
>Cele.WS201_1:13499343-13506559 Satlength=7217 Nr of Repeats=40 RepeatLength=14 seed=TACAAACTAC  
TATAAACTACAAAC
>Cele.WS201_1:13564288-13565998 Satlength=1711 Nr of Repeats=13 RepeatLength=14 seed=ACTACAAACT  
ACTACAAACTATAA
>Cele.WS201_1:13568178-13568677 Satlength=500 Nr of Repeats=13 RepeatLength=35 seed=TTCCGGCAAA  
TTCCGGCAAATCGGTAACTTGCTGGAATTGGAAAA
>Cele.WS201_1:13600700-13601692 Satlength=993 Nr of Repeats=52 RepeatLength=14 seed=TGTAGTATGT  
TGTAGTATGTAGTT
>Cele.WS201_1:13597982-13607365 Satlength=9384 Nr of Repeats=72 RepeatLength=14 seed=TGTAGTTTGT  
TGTAGTATGTAGTT
>Cele.WS201_1:13610075-13613797 Satlength=3723 Nr of Repeats=116 RepeatLength=32 seed=TGAATTCCCG  
TGAATTCCCGCCAAAACTTTTCACAGAAAATT
>Cele.WS201_1:13613883-13615293 Satlength=1411 Nr of Repeats=35 RepeatLength=40 seed=GAATTTTCTC  
GAATTTTCTCGAATTTTCCAGAAGGTTCTGGAGCATTCCA
>Cele.WS201_1:13621216-13623148 Satlength=1933 Nr of Repeats=11 RepeatLength=59 seed=TGTAGTTTGT  
TGTAGTTTGTAGTGTGAGTCTCAACCAAAATATTTTTTTCGTTGAGGCTAATAAAATAT
>Cele.WS201_1:13689374-13689546 Satlength=173 Nr of Repeats=14 RepeatLength=12 seed=TATACCTATA  
TATACCTATACC
>Cele.WS201_1:13689809-13689957 Satlength=149 Nr of Repeats=12 RepeatLength=12 seed=ATAGGTATAG  
ATAGGTATAGGC
>Cele.WS201_1:13723295-13724303 Satlength=1009 Nr of Repeats=32 RepeatLength=11 seed=GTACTGTAGG  
GTAATGTAGGG
>Cele.WS201_1:13724817-13725185 Satlength=369 Nr of Repeats=14 RepeatLength=19 seed=TTATTGATTT  
TTATTGATTTTGGAAAATT
>Cele.WS201_1:13881360-13886889 Satlength=5530 Nr of Repeats=25 RepeatLength=68 seed=ATTTTTTTTT  
ATTTTTTTTTAATTGGTTGAGGCTAGAAAATGTTGTAGTTTGTAGTGTGTTAGCCTCAACCAAAATTA
>Cele.WS201_1:13889233-13889415 Satlength=183 Nr of Repeats=10 RepeatLength=17 seed=TTGACTACCT  
TTGACTACCTTTGCTCA
>Cele.WS201_1:13903212-13903914 Satlength=703 Nr of Repeats=19 RepeatLength=12 seed=CCTAAGCCTA  
CCTAAACCTAAG
>Cele.WS201_1:13935615-13936485 Satlength=871 Nr of Repeats=15 RepeatLength=64 seed=GTAGTCAAAA  
GTAGTCAAAAAGTCAAAAGTGCGAATGTAGCTATTTTTTCAGTCAGTAGCGAAAAAGACATTCA
>Cele.WS201_1:13998285-13999752 Satlength=1468 Nr of Repeats=30 RepeatLength=42 seed=GGTTTTGGAA  
GGTTCTGGAATTTTCCGGCAATCGGCAATTTTGGCAATTACC
>Cele.WS201_1:14002197-14002383 Satlength=187 Nr of Repeats=11 RepeatLength=16 seed=ATCTAAGGAT  
ATCTAAGGATCTAAGT
>Cele.WS201_1:14005063-14005521 Satlength=459 Nr of Repeats=13 RepeatLength=16 seed=AGATCCTTAG  
AGATCCTTAGATCCTT
>Cele.WS201_1:14033354-14034204 Satlength=851 Nr of Repeats=24 RepeatLength=40 seed=TTCTGGAAAA  
TTCTGGAAAAGTCGGTAAAATTTTGGAGTGTTCCCGAACT
>Cele.WS201_1:14048664-14049092 Satlength=429 Nr of Repeats=32 RepeatLength=12 seed=ACCAGGACCA  
ACCAGGACCAGG
>Cele.WS201_1:14078754-14079619 Satlength=866 Nr of Repeats=16 RepeatLength=35 seed=TTCCGGCAAA  
TTCCGACAAACCGGCAAAATGCCCCAATTGAAAAT
>Cele.WS201_1:14095538-14096118 Satlength=581 Nr of Repeats=23 RepeatLength=24 seed=AGCCTAAGCC  
AGCCTAAGCCTAACCTTTTGCGTA
>Cele.WS201_1:14128146-14128466 Satlength=321 Nr of Repeats=16 RepeatLength=19 seed=AACAATCTAT  
AACAATCTATTTTTCGTGT
>Cele.WS201_1:14160685-14160938 Satlength=254 Nr of Repeats=11 RepeatLength=12 seed=TAGGCTTAGG  
TAGGCTTAGGCT
>Cele.WS201_1:14183074-14183662 Satlength=589 Nr of Repeats=25 RepeatLength=16 seed=GGTACTGTAG  
GTACTGTAGGGAGAGG
>Cele.WS201_1:14226577-14226887 Satlength=311 Nr of Repeats=12 RepeatLength=12 seed=CTTAGGCTTA  
CTTAGGCTTAGG
>Cele.WS201_1:14257556-14258739 Satlength=1184 Nr of Repeats=31 RepeatLength=34 seed=AAATTTGAAT  
AAATTTGAATTTCCCGCCAAAAAGTTTTATCGGA
>Cele.WS201_1:14267323-14267772 Satlength=450 Nr of Repeats=17 RepeatLength=22 seed=GCACGGCCTG  
GCATGGCCTGACGGTCCTGAGG
>Cele.WS201_1:14282068-14282582 Satlength=515 Nr of Repeats=23 RepeatLength=12 seed=GGCTTAGGCT  
GGCTTAGGCTTA
>Cele.WS201_1:14300081-14306272 Satlength=6192 Nr of Repeats=55 RepeatLength=35 seed=CGGCAATTTG  
CGGCAGTTTGCCGATTTGCCGGAAATTTTCAATTC
>Cele.WS201_1:14338194-14338740 Satlength=547 Nr of Repeats=26 RepeatLength=18 seed=TTGTAGATCA  
TTGTAGATCAACGGGGTC
>Cele.WS201_1:14342658-14343514 Satlength=857 Nr of Repeats=18 RepeatLength=11 seed=CTACAGTACC  
CTACAGTACCC
>Cele.WS201_1:14353043-14354091 Satlength=1049 Nr of Repeats=20 RepeatLength=36 seed=GCGGGAAATT  
GCAGGAAATTTAAAAAATGTTGAACAACATTTTTTG
>Cele.WS201_1:14369849-14370825 Satlength=977 Nr of Repeats=22 RepeatLength=11 seed=GTACTGTAGG  
GTACTGTAGTA
>Cele.WS201_1:14374675-14375549 Satlength=875 Nr of Repeats=24 RepeatLength=38 seed=TTGAATTTCC  
TTGAATTTCCCGCCAAAACTTTTTTCTCAAAAAAAAAA
>Cele.WS201_1:14380659-14381096 Satlength=438 Nr of Repeats=13 RepeatLength=24 seed=TTTAATATAC  
TTTAATATACGCTATACATAAGTA
>Cele.WS201_1:14383434-14384287 Satlength=854 Nr of Repeats=16 RepeatLength=21 seed=AATTTTTGGT  
AATTTTTGTCAAAATCGGACT
>Cele.WS201_1:14394011-14394619 Satlength=609 Nr of Repeats=20 RepeatLength=21 seed=AAAATAGTCC  
AAAATTGTCCGCTTTTGATCA
>Cele.WS201_1:14430480-14430606 Satlength=127 Nr of Repeats=10 RepeatLength=12 seed=ATATGTATAT  
ATATGTATTTGT
>Cele.WS201_1:14432959-14433490 Satlength=532 Nr of Repeats=17 RepeatLength=21 seed=CTACAAACTA  
CTACAGACTACAAAATATACA
>Cele.WS201_1:14437352-14438187 Satlength=836 Nr of Repeats=49 RepeatLength=12 seed=CTAAGCCTAA  
CTCAGCCTAAGC
>Cele.WS201_1:14438882-14441132 Satlength=2251 Nr of Repeats=20 RepeatLength=12 seed=TTAGGCTTAG  
TTAAGCTTAGGC
>Cele.WS201_1:14452254-14454639 Satlength=2386 Nr of Repeats=68 RepeatLength=35 seed=GAAATTTTCA  
GAAATTTTCACTTTCGGTAAACTGCCGATTTACCG
>Cele.WS201_1:14481339-14481944 Satlength=606 Nr of Repeats=17 RepeatLength=35 seed=CGGCAAATTG  
CGGCAAATTGCCGGAATCGAAAATTTCCGGCAAAC
>Cele.WS201_1:14490113-14490409 Satlength=297 Nr of Repeats=13 RepeatLength=19 seed=AAAATTCTGA  
AAAATTCTGAAAACTCGAG
>Cele.WS201_1:14524262-14526310 Satlength=2049 Nr of Repeats=14 RepeatLength=12 seed=GCTTAGGCTT  
GCATAGGCTTAG
>Cele.WS201_1:14545017-14545858 Satlength=842 Nr of Repeats=22 RepeatLength=43 seed=CGATTTGCCG  
CGATTTGCCGATCTGTAGGAAATTTTCAATTCCAGCAAATTAC
>Cele.WS201_1:14686477-14687328 Satlength=852 Nr of Repeats=22 RepeatLength=40 seed=TCTAGAAAGT  
TCTAGAAAGTTCTGGAACATTCCAGAACTTTTTCGAAATT
>Cele.WS201_1:14762053-14762480 Satlength=428 Nr of Repeats=14 RepeatLength=27 seed=AATTGAAAAT  
AATTGAAAATATCCGGCAAATCGCCGG
>Cele.WS201_1:14772858-14773515 Satlength=658 Nr of Repeats=19 RepeatLength=34 seed=CGGAAATTTC  
CGGTAATTTCAATTCCGGCAAGTTGCCGATTTCC
>Cele.WS201_1:14811646-14812006 Satlength=361 Nr of Repeats=10 RepeatLength=35 seed=AATTCCGGCA  
AATTCCGGCAAGTTGTCGTTTTGTCGGAAATTTTT
>Cele.WS201_1:15025303-15028836 Satlength=3534 Nr of Repeats=32 RepeatLength=21 seed=CAAAACTTTT  
CAAACCTTTTTGGCAGATTTT
>Cele.WS201_1:15072252-15072418 Satlength=167 Nr of Repeats=13 RepeatLength=12 seed=TTAGGCTTAG  
TTAGGCTTAGGC
>Cele.WS201_2:0-171 Satlength=172 Nr of Repeats=14 RepeatLength=12 seed=CCTAAGCCTA  
CCTAAGCCTAAG
>Cele.WS201_2:232400-236341 Satlength=3942 Nr of Repeats=50 RepeatLength=35 seed=TTTCCGGCAA  
TTTCCGGCAAATCGGCCACTTGCCGGATTTGAAAA
>Cele.WS201_2:354231-356410 Satlength=2180 Nr of Repeats=15 RepeatLength=12 seed=TAGGCTTAGG  
TAGGCTTTGGCT
>Cele.WS201_2:387230-387630 Satlength=401 Nr of Repeats=18 RepeatLength=12 seed=CCTATGCCTA  
CCAATGCCTACG
>Cele.WS201_2:415708-416126 Satlength=419 Nr of Repeats=12 RepeatLength=23 seed=AGGCATGAGG  
AGGCATGAGGTAGGCTTATAACC
>Cele.WS201_2:451704-452559 Satlength=856 Nr of Repeats=32 RepeatLength=15 seed=TCTCACCACG  
TCTCGCCACGAAGGG
>Cele.WS201_2:573636-573896 Satlength=261 Nr of Repeats=20 RepeatLength=12 seed=TAGGCTTAGG  
TAGGCTTAGGCT
>Cele.WS201_2:586308-587086 Satlength=779 Nr of Repeats=12 RepeatLength=64 seed=AAATTTTGTA  
AAATTTTGTAGTTTGTAGTCTAGCAGACCCATATTGAATACCAGCAAGTTGGGTCTGCCAAATC
>Cele.WS201_2:628994-629826 Satlength=833 Nr of Repeats=42 RepeatLength=20 seed=TCTGTCAATC  
TCTGTCAATCTATTTTTTCG
>Cele.WS201_2:633063-633493 Satlength=431 Nr of Repeats=27 RepeatLength=15 seed=GGGTCTCACC  
GGGTCTCACCACGAT
>Cele.WS201_2:639956-641920 Satlength=1965 Nr of Repeats=17 RepeatLength=24 seed=GTGCTCCGCG  
GTGCTCCGTGAGCATTGGGAATTT
>Cele.WS201_2:642346-643000 Satlength=655 Nr of Repeats=25 RepeatLength=23 seed=GGCCACCAAT  
GGCCACCGATCTATAAAAATCTA
>Cele.WS201_2:643893-644107 Satlength=215 Nr of Repeats=12 RepeatLength=12 seed=AGCCTAAGCC  
AGCCCAAGCCTA
>Cele.WS201_2:648708-649416 Satlength=709 Nr of Repeats=21 RepeatLength=38 seed=TAGGCCACCA  
TAGGCCATCAGTGAAAACCTATGTGCTCGGTGAAAAGT
>Cele.WS201_2:651065-651613 Satlength=549 Nr of Repeats=24 RepeatLength=12 seed=TAGGCTTAGG  
TAGGTTTAGGCT
>Cele.WS201_2:681939-682423 Satlength=485 Nr of Repeats=11 RepeatLength=44 seed=TTTTTCAGTT  
TTGTTCAGTTTCGGCAAATTGGCAATTTGCCGGTTTGCCGAAGA
>Cele.WS201_2:694370-699072 Satlength=4703 Nr of Repeats=287 RepeatLength=15 seed=GAGACCCATC  
GAGACCCATCGTGGT
>Cele.WS201_2:706674-708172 Satlength=1499 Nr of Repeats=16 RepeatLength=62 seed=ATTTTTCCAT  
ATTTTCCATCAAAAATCGGCTGTAAAAACCGATTTTTAACTGAAAAAATCACAAATTTCTAC
>Cele.WS201_2:710718-711416 Satlength=699 Nr of Repeats=17 RepeatLength=11 seed=TCCTACAGTA  
TCCTACAGTAC
>Cele.WS201_2:724047-724320 Satlength=274 Nr of Repeats=11 RepeatLength=20 seed=AAATCGATAA  
AAATCGATAATTTGCGTGAA
>Cele.WS201_2:724761-726692 Satlength=1932 Nr of Repeats=12 RepeatLength=80 seed=ACCGTAACCC  
ACCGTAACCCTCTAGACAATCGAAAATTCAAATTTTCCGCAATTTTTCGTAAAATTCGGTGTTAGCGGACTTCTGGAGCT
>Cele.WS201_2:776994-778959 Satlength=1966 Nr of Repeats=12 RepeatLength=163 seed=ACTTCCGTAC  
ACTTCCGTACAAGCTAGCATACATTGTTTGATATTTTCTGGTACAATCGAACAAGCTGAACAATTTTATGAAATAAAAAAGATTCGCTCCATATGATTTTCTCGTACTTTTTACTTTTTGAAAATTTCAGCTTTTGATTAAATTCTGCGTTTTTTAAAAATAA
>Cele.WS201_2:856806-857642 Satlength=837 Nr of Repeats=28 RepeatLength=32 seed=AAAATTTGAA  
AAAATTTGAATTCCCGCCAAAATTTTTCACAG
>Cele.WS201_2:863590-866209 Satlength=2620 Nr of Repeats=35 RepeatLength=72 seed=TCCATCCAGC  
TCCATCCAGCTGTGGTTGGTCTCTGGGTGAATCCTCGAGAAGTATCACGAGTAGTACCATTGGCTCCGTTTG
>Cele.WS201_2:875492-875684 Satlength=193 Nr of Repeats=12 RepeatLength=14 seed=TAGGATCTAG  
TAGGATCTACGATC
>Cele.WS201_2:878156-878364 Satlength=209 Nr of Repeats=16 RepeatLength=12 seed=ACCTAGACCT  
ACCTAGACCTAG
>Cele.WS201_2:891132-892028 Satlength=897 Nr of Repeats=12 RepeatLength=59 seed=CAAATTTTTT  
CAAATTTTTTTAAACTGAGAATTATGGAAAATATGGATTTTTAAATGTGCACTGGTTTT
>Cele.WS201_2:898795-901439 Satlength=2645 Nr of Repeats=35 RepeatLength=22 seed=TGTAGATTTA  
TGTAGATCTACGGAGTATCTAG
>Cele.WS201_2:902801-903323 Satlength=523 Nr of Repeats=10 RepeatLength=17 seed=TAGTTTGTAG  
TAGTTTGTAGTTTGTAG
>Cele.WS201_2:940718-942962 Satlength=2245 Nr of Repeats=22 RepeatLength=14 seed=TTTGTAGTTT  
TGTGTAGTTTGCAG
>Cele.WS201_2:1034471-1039303 Satlength=4833 Nr of Repeats=221 RepeatLength=15 seed=TCGTGGTGAG  
TCGTGGTGAGATCCA
>Cele.WS201_2:1094273-1096630 Satlength=2358 Nr of Repeats=11 RepeatLength=161 seed=GCGTCGCGGC  
GCGTCGCGGCTAAATCTCAAAATTTGCCTTAATATGTTCAGGAAAGTACCACAAACTATGTTTTTTGAAATCTTCATAAAATTTCCCTTAATTTAAGCCCCATATTAACCTAGTTTGGATAAAAACTAACGAATTTCTAAATTTTCGGCGCGTTGCGTGTC
>Cele.WS201_2:1180499-1180694 Satlength=196 Nr of Repeats=11 RepeatLength=12 seed=TTAGGCTTAG  
TTAGGTTTAGGC
>Cele.WS201_2:1240308-1242175 Satlength=1868 Nr of Repeats=20 RepeatLength=12 seed=CCTAAGCCTA  
CCTAATCCTAAG
>Cele.WS201_2:1250460-1253514 Satlength=3055 Nr of Repeats=119 RepeatLength=12 seed=CTATGCCTAT  
CTATGCCTATGC
>Cele.WS201_2:1266241-1266779 Satlength=539 Nr of Repeats=24 RepeatLength=12 seed=CCTAAGCCTA  
CCAAAGCCTAAG
>Cele.WS201_2:1303236-1305769 Satlength=2534 Nr of Repeats=25 RepeatLength=63 seed=GGTCTGCTAA  
GGTCTGCTAAATCGAACATTGTAGTTTGTAGTCTAGCAGACCAATTTTTTTCAAAATCACTTG
>Cele.WS201_2:1309858-1314298 Satlength=4441 Nr of Repeats=21 RepeatLength=63 seed=CTACAAACTA  
CTACAAACTACAAGTTTCGAATTAGCAGACCAAAGTGATTTTGAAGAAACGTGGTCTGCTAGA
>Cele.WS201_2:1315800-1319621 Satlength=3822 Nr of Repeats=12 RepeatLength=73 seed=AGTTTGTAGT  
ACTTTGTAGTTTGTAGTCTAGCAGACCAAAATTTATTAAAAACTGCAGAAAATTGATGGGTCTGCTAATTAAG
>Cele.WS201_2:1328086-1330522 Satlength=2437 Nr of Repeats=20 RepeatLength=14 seed=TAGTTTGTAG  
TAGTTTGTAGTTTA
>Cele.WS201_2:1356523-1358437 Satlength=1915 Nr of Repeats=11 RepeatLength=32 seed=AAATTTGAAT  
AAATTTGAATTCCCGCCAAAATTATTCTGTAG
>Cele.WS201_2:1359660-1361823 Satlength=2164 Nr of Repeats=11 RepeatLength=14 seed=TTGTAGTTTG  
TTGTAGTTTGTAGT
>Cele.WS201_2:1384569-1384817 Satlength=249 Nr of Repeats=12 RepeatLength=14 seed=AAACTACAAA  
AAGCTACAAACTAA
>Cele.WS201_2:1404050-1405538 Satlength=1489 Nr of Repeats=12 RepeatLength=63 seed=TAGTTTGTAG  
TAGTTTGTAGTCTAGCAGACCATATTTCTTCAAAACCCCATAGGTCTGCTAAATCGAAACTTT
>Cele.WS201_2:1411576-1412292 Satlength=717 Nr of Repeats=11 RepeatLength=64 seed=GACTACAAAC  
GACTACAAACTACAAGATAATATTTAGCATACCCAACCAGTTTCGGATAAATTTGGGTCTGCTA
>Cele.WS201_2:1421463-1422039 Satlength=577 Nr of Repeats=42 RepeatLength=12 seed=CCTATGCCTA  
CCTATGCCTATG
>Cele.WS201_2:1422388-1423571 Satlength=1184 Nr of Repeats=10 RepeatLength=63 seed=ACAAACTACA  
ACAAACTACAAAATGATATTTAGCAGACCCAACAGTTTCTGATAAATTTGGGTCTGCTAGACT
>Cele.WS201_2:1424009-1425246 Satlength=1238 Nr of Repeats=11 RepeatLength=20 seed=TGGCAAAAAT  
TGGCAAAAATGGCAGAAAAA
>Cele.WS201_2:1430034-1436243 Satlength=6210 Nr of Repeats=43 RepeatLength=63 seed=GTAGTTTGTA  
GTAGTTTGTAGTCTAGCAGACCAATTTTCTTCAAAACCCCGTGGGTCTGCTAAATCAAAAGTT
>Cele.WS201_2:1441325-1441578 Satlength=254 Nr of Repeats=11 RepeatLength=27 seed=CCTACAGTGC  
CCTACAGTGCCTACCGTGCCTACCGTA
>Cele.WS201_2:1448884-1449758 Satlength=875 Nr of Repeats=29 RepeatLength=10 seed=GATCGGGATG  
GATCGGGATG
>Cele.WS201_2:1455523-1458884 Satlength=3362 Nr of Repeats=123 RepeatLength=17 seed=CGGCGGAAAA  
CGGCGGAAAAATCTACT
>Cele.WS201_2:1459554-1460428 Satlength=875 Nr of Repeats=29 RepeatLength=10 seed=CCATCCCGAT  
CCATCCCAAT
>Cele.WS201_2:1487471-1487829 Satlength=359 Nr of Repeats=19 RepeatLength=15 seed=GGGGGCAACA  
GGGGACAACAAAAAA
>Cele.WS201_2:1578533-1579326 Satlength=794 Nr of Repeats=24 RepeatLength=23 seed=CGCTGTAAGA  
CGCTGTAAGACCATTTGCTGTAT
>Cele.WS201_2:1605130-1605371 Satlength=242 Nr of Repeats=13 RepeatLength=14 seed=GATCCTAGAT  
GATCCTAGATCCTA
>Cele.WS201_2:1671273-1672074 Satlength=802 Nr of Repeats=24 RepeatLength=18 seed=GGCCTAGGAT  
GGCCTAGGATCCATCACT
>Cele.WS201_2:1796659-1797045 Satlength=387 Nr of Repeats=11 RepeatLength=34 seed=CGGGAAATTC  
CGGGAAATTCAAATTTTCAGTGAAAAAATTTTGC
>Cele.WS201_2:1812740-1812972 Satlength=233 Nr of Repeats=11 RepeatLength=18 seed=TTTTACTACG  
TTTTACTACGGTTTACTC
>Cele.WS201_2:1815685-1815917 Satlength=233 Nr of Repeats=11 RepeatLength=26 seed=CGTAGTAAAA  
CGTAGTAATAAATCCAACCTGCCATT
>Cele.WS201_2:1892812-1893498 Satlength=687 Nr of Repeats=26 RepeatLength=26 seed=ATTTACGGAG  
ATTTACGGAGCTTCAAGTTAATGTTG
>Cele.WS201_2:1962053-1963024 Satlength=972 Nr of Repeats=31 RepeatLength=31 seed=AGAGCTGAGT  
AGAGATGAGTTGTCGAGCGAGACCTCAGAAG
>Cele.WS201_2:1968842-1969613 Satlength=772 Nr of Repeats=23 RepeatLength=32 seed=AATTCCCGCC  
AATTCCCGCCAAAAAATTGTAAAGAAAATTTA
>Cele.WS201_2:1977770-1979206 Satlength=1437 Nr of Repeats=46 RepeatLength=31 seed=AGAGCTGAGT  
AGAGATGAGTTGTCGAGCGAGACCTCAGAAG
>Cele.WS201_2:1985023-1985858 Satlength=836 Nr of Repeats=25 RepeatLength=32 seed=AATTCCCGCC  
AATTCCCGCCAAAAAATTGTAAAGAAAATTTA
>Cele.WS201_2:2000886-2001208 Satlength=323 Nr of Repeats=26 RepeatLength=12 seed=ATGTATATGT  
ATGTATATGTAT
>Cele.WS201_2:2002111-2002471 Satlength=361 Nr of Repeats=10 RepeatLength=32 seed=GGCGGGAATT  
GGCGGGAATTTAAATTTTCTTTGAAATTTTTC
>Cele.WS201_2:2008284-2009472 Satlength=1189 Nr of Repeats=38 RepeatLength=31 seed=GACAACTCAG  
GACAACTCATCTCTTCTCTGCTATCTCGCTA
>Cele.WS201_2:2115413-2116408 Satlength=996 Nr of Repeats=34 RepeatLength=11 seed=TCCTACAGTA  
TCCTACAGTAC
>Cele.WS201_2:2171108-2172193 Satlength=1086 Nr of Repeats=24 RepeatLength=43 seed=CGAGTTTGGC  
CGAGTTTGGCCTACAGCAAATTTGGCAAAATCGGCAAATTTGC
>Cele.WS201_2:2237625-2239863 Satlength=2239 Nr of Repeats=22 RepeatLength=30 seed=GAAAAATTGA  
GAAAAATTGATCTACAGCGAGATTTGGAGT
>Cele.WS201_2:2329985-2330860 Satlength=876 Nr of Repeats=16 RepeatLength=40 seed=AAAATTCTGG  
AAAATTCTGGAATGTACTAGAACTGTCTGGATAATTCGGG
>Cele.WS201_2:2348338-2348687 Satlength=350 Nr of Repeats=10 RepeatLength=33 seed=CACTAAAAAT  
CACTAAAAATTTGAATTTCCCGCCAATTTTTTT
>Cele.WS201_2:2513091-2514012 Satlength=922 Nr of Repeats=34 RepeatLength=22 seed=GTAGATTTAC  
GTAGATTTACGAGATTTTCTGT
>Cele.WS201_2:2525627-2526075 Satlength=449 Nr of Repeats=21 RepeatLength=18 seed=TAAGCCTAAG  
TAAACCTAAGCTGGAGCT
>Cele.WS201_2:2526938-2527351 Satlength=414 Nr of Repeats=17 RepeatLength=12 seed=AGGCTTAGGC  
AGGCTTAGACTT
>Cele.WS201_2:2529568-2530452 Satlength=885 Nr of Repeats=24 RepeatLength=35 seed=CCGGAAATTT  
CCGGAAATTTTCATTTTCGGCAATTTGCCGATTTG
>Cele.WS201_2:2570135-2571107 Satlength=973 Nr of Repeats=43 RepeatLength=24 seed=AAAAACCGGC  
AAAAACCGGCAAAAAAATCTTTTG
>Cele.WS201_2:2577038-2578098 Satlength=1061 Nr of Repeats=24 RepeatLength=31 seed=CTGAAATTCC  
CTGAAATTCCAATTTTCCACAGTAAAAATGC
>Cele.WS201_2:2587692-2587874 Satlength=183 Nr of Repeats=11 RepeatLength=14 seed=CTAAGCCTAA  
CTAAGCCTAAGGCA
>Cele.WS201_2:2629920-2630451 Satlength=532 Nr of Repeats=10 RepeatLength=14 seed=CTACAAACTA  
CTACAACCTATAAA
>Cele.WS201_2:2632161-2633580 Satlength=1420 Nr of Repeats=40 RepeatLength=13 seed=TAAGCCTAAG  
TAAGCCTAAGCTC
>Cele.WS201_2:2635884-2636647 Satlength=764 Nr of Repeats=19 RepeatLength=43 seed=CCGATTTGCC  
CCAATTTGCCGTAAATGTCAAATTCTGGCAATTTGTCGACTTA
>Cele.WS201_2:2711805-2713538 Satlength=1734 Nr of Repeats=11 RepeatLength=95 seed=TTCGGGCCTG  
TTCGGGCCTGCGGCCCTCAAACCTGGTTTGTAGGCTTGAGCGAATAACAATCTGCTTGGAATAGGATTAAAGTTGGCCCACAGTTTCCAAGAGTG
>Cele.WS201_2:2716898-2717184 Satlength=287 Nr of Repeats=14 RepeatLength=12 seed=CCTAAGCCTA  
CCTAAGCCTAAG
>Cele.WS201_2:2733211-2733883 Satlength=673 Nr of Repeats=24 RepeatLength=22 seed=ACTACAGTAA  
ACTACAGTAATTCTACGTCGCT
>Cele.WS201_2:2761987-2762181 Satlength=195 Nr of Repeats=11 RepeatLength=16 seed=CACGTAGGCA  
CACGTAGGCAAGTAGG
>Cele.WS201_2:2820511-2821082 Satlength=572 Nr of Repeats=23 RepeatLength=13 seed=CCTACCTATG  
CCTGCCTATGGTA
>Cele.WS201_2:2828968-2830428 Satlength=1461 Nr of Repeats=29 RepeatLength=11 seed=GGTACTGTAG  
GTTACTGTAGG
>Cele.WS201_2:2845267-2848073 Satlength=2807 Nr of Repeats=36 RepeatLength=12 seed=CTAAGCCTAA  
CTAAGCCTAATT
>Cele.WS201_2:2859306-2859705 Satlength=400 Nr of Repeats=21 RepeatLength=12 seed=CCTAAGCCTA  
CCTTAGCCTAAG
>Cele.WS201_2:2862654-2862947 Satlength=294 Nr of Repeats=14 RepeatLength=12 seed=AGGCTTAGGC  
AGGCTTAGGCTT
>Cele.WS201_2:2895437-2896643 Satlength=1207 Nr of Repeats=18 RepeatLength=22 seed=TTTAAGCCTA  
TTTAAGCCTAGCAGGGGTCCAA
>Cele.WS201_2:2897147-2899749 Satlength=2603 Nr of Repeats=100 RepeatLength=21 seed=CCAAAAATTG  
CCAAAAATTGAGATTTTTAGT
>Cele.WS201_2:2949871-2952265 Satlength=2395 Nr of Repeats=10 RepeatLength=155 seed=TCCCGCTGTG  
TCCCGCTGTGGTCAAAAGTTTTTTGTGTGCTCAGTTCTGTACGACAAATGTGTTAAAATCTTCTGAAAACTCAAAATTCCAAGTTTTCCCAAAAATGGGTCAAATGGTACAGTGGGATTTTCCACGAATTCTAAGTAGATGGTCGTGAGTTCAAC
>Cele.WS201_2:2963545-2964184 Satlength=640 Nr of Repeats=17 RepeatLength=14 seed=CCTACCTGCC  
CCTACCTGTCTATG
>Cele.WS201_2:2966313-2968113 Satlength=1801 Nr of Repeats=54 RepeatLength=14 seed=CTACCTGCCT  
CTACCTGCTTGTAC
>Cele.WS201_2:2979025-2979429 Satlength=405 Nr of Repeats=23 RepeatLength=12 seed=CTAAGCCTAA  
CTAAGCCTAAAC
>Cele.WS201_2:2990110-2990512 Satlength=403 Nr of Repeats=23 RepeatLength=12 seed=TAGGCTTAGG  
TAGGCATAGGCA
>Cele.WS201_2:2997803-2998266 Satlength=464 Nr of Repeats=14 RepeatLength=31 seed=GTGACGTCAC  
GTGACGTCACTTTTTTTGCCGAAAACCAAGT
>Cele.WS201_2:3014027-3015467 Satlength=1441 Nr of Repeats=21 RepeatLength=12 seed=CCTAAGCCTA  
CCTAAGCCTACG
>Cele.WS201_2:3033720-3034010 Satlength=291 Nr of Repeats=20 RepeatLength=14 seed=TTAGGGCCTT  
TTAGGGCCTTGGGC
>Cele.WS201_2:3036425-3037145 Satlength=721 Nr of Repeats=18 RepeatLength=19 seed=GCCAAGGCAC  
GCCAAGGCACTGGAAATGC
>Cele.WS201_2:3048243-3048477 Satlength=235 Nr of Repeats=15 RepeatLength=14 seed=CTTATACCTT  
CTTATACCTTATAC
>Cele.WS201_2:3049052-3049451 Satlength=400 Nr of Repeats=22 RepeatLength=12 seed=CTAAGCCTAA  
CTAAGCCTGAGC
>Cele.WS201_2:3089107-3089746 Satlength=640 Nr of Repeats=15 RepeatLength=32 seed=CCTACAGTAC  
CCAACAGTACCCCCTTAGGACCCCTTAGGACC
>Cele.WS201_2:3103631-3104192 Satlength=562 Nr of Repeats=17 RepeatLength=42 seed=TTGCCGAACT  
TTGTCGAACTTGCTCAACTCTAAAAATTTTGGCAAATGGCAA
>Cele.WS201_2:3106223-3107124 Satlength=902 Nr of Repeats=33 RepeatLength=27 seed=GCTGCTGGAG  
GCTGCTGGAGGATCAACTTCAACAACT
>Cele.WS201_2:3111489-3112272 Satlength=784 Nr of Repeats=16 RepeatLength=43 seed=TTGCCGGAAT  
TTGCCGGAGTTGAAAATTTCCTGTAAATCGGCAAACCGGCAAC
>Cele.WS201_2:3125602-3125964 Satlength=363 Nr of Repeats=19 RepeatLength=16 seed=TACGTGCCTA  
TACGTGCCTACGTGCC
>Cele.WS201_2:3132557-3134054 Satlength=1498 Nr of Repeats=73 RepeatLength=11 seed=ACCCCTACAG  
ACCCCTACAGT
>Cele.WS201_2:3159311-3168486 Satlength=9176 Nr of Repeats=55 RepeatLength=162 seed=AATTAATTTT  
AATTAATTTTTTACATACATATGCGCTTTTTTGCAAAAAAAAAAATTTGGAATTTTGGGAGAATTTTTATAAAAATGGATTGCTAATTTTTTTTTAGTATTATGGGTACGATTCGGGGTCTAGAAATTCGATTTTAGCCCCGCTAGAGGCGTTTTGGTCTTC
>Cele.WS201_2:3176888-3177646 Satlength=759 Nr of Repeats=16 RepeatLength=11 seed=CCTACAGTAC  
CCTACCGTACT
>Cele.WS201_2:3179718-3180295 Satlength=578 Nr of Repeats=22 RepeatLength=16 seed=GTAGGCACGT  
GTAGGCACGTAGGCAC
>Cele.WS201_2:3246628-3247181 Satlength=554 Nr of Repeats=19 RepeatLength=20 seed=GTAAATCTAC  
GTAAATCTACACTTGCTTCC
>Cele.WS201_2:3271552-3272250 Satlength=699 Nr of Repeats=43 RepeatLength=16 seed=CGTAGGCACG  
CGTAGGCACGTGGGCG
>Cele.WS201_2:3361867-3363047 Satlength=1181 Nr of Repeats=16 RepeatLength=43 seed=CCGATTTGCC  
CCGATTTTCCGTTTTGCAGGAAAATTTCATTTCCAACAATTTG
>Cele.WS201_2:3395094-3395509 Satlength=416 Nr of Repeats=14 RepeatLength=18 seed=GATTTGCCGG  
GATTTGCCGGAATTACGG
>Cele.WS201_2:3464819-3469969 Satlength=5151 Nr of Repeats=285 RepeatLength=18 seed=TGCTCAAGGT  
TGCTCAAAGTGCTCGAGG
>Cele.WS201_2:3490322-3491006 Satlength=685 Nr of Repeats=55 RepeatLength=12 seed=TAGGTATAGG  
TAGGTAAAGGCA
>Cele.WS201_2:3496028-3496769 Satlength=742 Nr of Repeats=18 RepeatLength=31 seed=GGTTACTGTA  
GGTTACTGTAACTCAAGCCTGAGATTCTTCG
>Cele.WS201_2:3497731-3498610 Satlength=880 Nr of Repeats=29 RepeatLength=31 seed=TACAGTAACC  
TACAGTAACCCGAAATATCCTTGGATTGAGT
>Cele.WS201_2:3512514-3512676 Satlength=163 Nr of Repeats=10 RepeatLength=16 seed=GTAGGCACGT  
GTAGGTACGTAGGCAC
>Cele.WS201_2:3691106-3692335 Satlength=1230 Nr of Repeats=14 RepeatLength=31 seed=GCTGATTGGT  
GCTGATTGGTCGGCATGGTCTGCTCATCATC
>Cele.WS201_2:3796450-3797323 Satlength=874 Nr of Repeats=28 RepeatLength=24 seed=GAGTCTACCA  
GAGTCTACCACAGAATCAACTACG
>Cele.WS201_2:3941813-3946550 Satlength=4738 Nr of Repeats=58 RepeatLength=79 seed=GTGAATCTCC  
GTGAATCTCCTCTCTACCTAATGAGTACTGACAGAATACCGGCAGTATTCTGGGGTCTCATTAGGTTTTAGTTTCTTCT
>Cele.WS201_2:3984322-3984530 Satlength=209 Nr of Repeats=11 RepeatLength=12 seed=TTAGGCTTAG  
TTAGGCTTAGTC
>Cele.WS201_2:4045926-4046618 Satlength=693 Nr of Repeats=11 RepeatLength=69 seed=TTGCCGATTT  
TTGCCGATTTGCCGGAAATTTACATTTCGGCAAAGTGCCGTTTTTCCGGCAAAACGGCAATTTGCAGGT
>Cele.WS201_2:4092321-4094667 Satlength=2347 Nr of Repeats=27 RepeatLength=11 seed=GTACTGTAGG  
GTATTGTAGGG
>Cele.WS201_2:4101679-4103499 Satlength=1821 Nr of Repeats=19 RepeatLength=43 seed=AATTTGCCGA  
AATTTGCCGAATTTGCCGAATTTGCCGTTTGCCGAGCTCGGCA
>Cele.WS201_2:4155194-4155396 Satlength=203 Nr of Repeats=12 RepeatLength=12 seed=CTTAGGCTTA  
CTTAGGCTTAGG
>Cele.WS201_2:4202630-4203269 Satlength=640 Nr of Repeats=29 RepeatLength=17 seed=AAGTAGGTCA  
AAGTAGGTCAAGTTAAA
>Cele.WS201_2:4207576-4207846 Satlength=271 Nr of Repeats=26 RepeatLength=10 seed=GCGTTAGCAG  
GCGTTAGCAG
>Cele.WS201_2:4259946-4260556 Satlength=611 Nr of Repeats=24 RepeatLength=25 seed=GAGAGTAAAA  
GAGAGTAAAATATACGGTGAAGCCA
>Cele.WS201_2:4260571-4261271 Satlength=701 Nr of Repeats=40 RepeatLength=15 seed=GTCTCACCAC  
GTCTCACCACGAAGG
>Cele.WS201_2:4277699-4278027 Satlength=329 Nr of Repeats=22 RepeatLength=12 seed=AGCCTAAGCC  
AGCCTAAGCCAA
>Cele.WS201_2:4296661-4298144 Satlength=1484 Nr of Repeats=18 RepeatLength=35 seed=GGCAAATCGG  
GGCAAAACGGCAAATTGTCAAAATTGAAAATTTCC
>Cele.WS201_2:4308301-4309142 Satlength=842 Nr of Repeats=53 RepeatLength=19 seed=TTTATTTAAT  
TTTATTTATTTAATTAATA
>Cele.WS201_2:4309179-4309442 Satlength=264 Nr of Repeats=23 RepeatLength=11 seed=CAGTTGTCAC  
CAGTTATCACC
>Cele.WS201_2:4336342-4336886 Satlength=545 Nr of Repeats=14 RepeatLength=35 seed=TTTGCCGGAA  
TTTGCCGGAAATTTTGATTCCCGGCAAAGTGACGA
>Cele.WS201_2:4352533-4354059 Satlength=1527 Nr of Repeats=23 RepeatLength=11 seed=CCTACAGTAC  
CCTACAGTGCC
>Cele.WS201_2:4442519-4442747 Satlength=229 Nr of Repeats=20 RepeatLength=11 seed=TGCACATTTT  
TGCACATTTTT
>Cele.WS201_2:4554382-4554912 Satlength=531 Nr of Repeats=13 RepeatLength=40 seed=TCCAGAACCT  
TCCAGAACCTTCTGGAAAATTCGAGAAAATTCTGGAATGT
>Cele.WS201_2:4555035-4555685 Satlength=651 Nr of Repeats=20 RepeatLength=32 seed=CGGGAATTCA  
CGGGAATTCAAAATTTCTGTGAAAAATTTTGG
>Cele.WS201_2:4639832-4644929 Satlength=5098 Nr of Repeats=64 RepeatLength=59 seed=GGTTTTCAAA  
GGTTTTCAAAATTTTTTAAACCGAGATTTATGGACAATATGGACAATTAAAACTTCACT
>Cele.WS201_2:4684283-4684836 Satlength=554 Nr of Repeats=21 RepeatLength=15 seed=TGGTGAGACC  
TGGCGAGACCCAGCG
>Cele.WS201_2:5073293-5077329 Satlength=4037 Nr of Repeats=52 RepeatLength=76 seed=TGTATTTTGA  
TGTATTTTGAAAGGTCATCTCAATAGAAAAGATGGAAGACTACAGAAAAACTATTGTGAGACCCCGAAATACTGGC
>Cele.WS201_2:5097180-5097892 Satlength=713 Nr of Repeats=27 RepeatLength=26 seed=TTAGACCATT  
TTAGACCATTAGATGAATTCCCAAAG
>Cele.WS201_2:5142515-5144558 Satlength=2044 Nr of Repeats=11 RepeatLength=25 seed=AGAGTAAAAT  
AGAGTAAAATATAGTGGGAAGTCAG
>Cele.WS201_2:5144393-5146759 Satlength=2367 Nr of Repeats=80 RepeatLength=25 seed=AGCCAGAGAG  
AGCCACAGAGTAAAATAATTGGGAA
>Cele.WS201_2:5268296-5269151 Satlength=856 Nr of Repeats=48 RepeatLength=13 seed=TTACCTACCT  
TTACCTACCTAGC
>Cele.WS201_2:5709138-5709682 Satlength=545 Nr of Repeats=10 RepeatLength=41 seed=TCCCGTTTTT  
TCCCGTTTTCCCGTTTTTAAAATTTTCACGGGAACGGGAAT
>Cele.WS201_2:6021462-6022945 Satlength=1484 Nr of Repeats=27 RepeatLength=30 seed=CAGCTCCAGC  
CAGCCCCAGCTCCGGCCGCCGAAGAGACCC
>Cele.WS201_2:6073584-6077395 Satlength=3812 Nr of Repeats=21 RepeatLength=181 seed=TTTTTAACTT  
TTTTTAACTTTTAAATCCACTAAAACTTGGAATGGTACAGAACATGCAAATTGTAATTTTAAGAACTGAATGTGGTTTCGAATATTCATGGATTGCTTTATTCGAACACTGACTCTGAAATATTTTGCATCCATTTGACTATTAATTGTCATATTATACCGAACACTACTAACTTTACTGG
>Cele.WS201_2:6185237-6186437 Satlength=1201 Nr of Repeats=85 RepeatLength=14 seed=ACGCTATACG  
ACGCTATACGCTAT
>Cele.WS201_2:6504857-6509194 Satlength=4338 Nr of Repeats=50 RepeatLength=89 seed=AGTATTTTGG  
AGTATTTTGGGGTCTCTCCCTAGTTGTTAGGTTAACTTTATACTTTTCCTTCTTCTATTTCTTCGAGATGATCGGTCCAGAATACAGCC
>Cele.WS201_2:6985161-6985541 Satlength=381 Nr of Repeats=11 RepeatLength=19 seed=AGGTAGTCAA  
AGGTAGTCAATGAGCCGAA
>Cele.WS201_2:7379663-7380206 Satlength=544 Nr of Repeats=10 RepeatLength=41 seed=AAAAACGGGA  
AAAAACGGGAAAACGGGAATTCCCGTTCCCGTGAAAATTTT
>Cele.WS201_2:7446110-7446623 Satlength=514 Nr of Repeats=28 RepeatLength=10 seed=TCGGGATGGA  
TCGGGATGGA
>Cele.WS201_2:7446768-7448140 Satlength=1373 Nr of Repeats=34 RepeatLength=14 seed=GAAGGATCGG  
GAAGGATCGGGCCG
>Cele.WS201_2:7448676-7449172 Satlength=497 Nr of Repeats=13 RepeatLength=34 seed=CAAGTAGATT  
CAGTAGATTCTTTCCGCCGGTTCGATTTTTTCCA
>Cele.WS201_2:7449273-7450100 Satlength=828 Nr of Repeats=42 RepeatLength=16 seed=CGGAAAAATT  
CGGAAAACTTTCGCTG
>Cele.WS201_2:7450817-7451330 Satlength=514 Nr of Repeats=28 RepeatLength=10 seed=TCCATCCCGA  
TCCATCCCAC
>Cele.WS201_2:7883040-7884157 Satlength=1118 Nr of Repeats=66 RepeatLength=13 seed=GGTAGGTAAG  
GGTAGGTAAACAA
>Cele.WS201_2:8287584-8292875 Satlength=5292 Nr of Repeats=61 RepeatLength=79 seed=TGAGTCCTGA  
TGAGTCCTGACAGAATACCGGCAGTATTCTGGGGTCTCATTAGGTTGTCGTTTCTTTTCTGAATCTCCACTCTTCCGAA
>Cele.WS201_2:8459965-8460375 Satlength=411 Nr of Repeats=10 RepeatLength=40 seed=AAAGTTCTGG  
AAAGTTCTGGAACATTACAGAAATTTCTCGATTTTTCTAG
>Cele.WS201_2:8975397-8977417 Satlength=2021 Nr of Repeats=24 RepeatLength=86 seed=AGCCAGTATT  
AGCCAGTATTTCGGGGTCTGGCAATAGCTTCTCTTTAACTTCGAACTCTTCCATCTTTTCCCTATTGCCACGACCTTTCAAAATAC
>Cele.WS201_2:9202024-9202439 Satlength=416 Nr of Repeats=27 RepeatLength=15 seed=TGGTGAGACC  
TGGTGAGACCCTTCG
>Cele.WS201_2:9202456-9202992 Satlength=537 Nr of Repeats=15 RepeatLength=35 seed=ATTCAAATTT  
ATTCAAATTTTTAGTGAAAAAAATTTTGGAGGGAA
>Cele.WS201_2:9404769-9405326 Satlength=558 Nr of Repeats=22 RepeatLength=25 seed=GGCTTCACAG  
GGCTTCACAGTATATTTTACTCTCT
>Cele.WS201_2:9456584-9458274 Satlength=1691 Nr of Repeats=14 RepeatLength=111 seed=CTGTTGTTGA  
CTGTTGTTGATCTACTTAGCGTAGTCGTAGATTCTAAAAATTCAGTCTTTAATTTTTATTAATTTTTAAAAAATATTTATTTACCAGTAGTCGATACTGCAGGCGTCGTTA
>Cele.WS201_2:9631814-9633064 Satlength=1251 Nr of Repeats=31 RepeatLength=40 seed=TTCTGGAACA  
TTCTGGAACATTCCAGAATTTTCTCGATTTTTCTAGAAAG
>Cele.WS201_2:9633129-9633839 Satlength=711 Nr of Repeats=20 RepeatLength=35 seed=CCAAAATATT  
CCAAAATATTTTTCTCAGAAAATTAAAATTTCCCT
>Cele.WS201_2:9631785-9634291 Satlength=2507 Nr of Repeats=35 RepeatLength=40 seed=TCCAGAATTT  
TCCAGAATTTTCTCGATTTTTCTAGAAAGTTCTGGAACAT
>Cele.WS201_2:9719108-9719711 Satlength=604 Nr of Repeats=27 RepeatLength=19 seed=TTATTTAATT  
TTATTTATTTAATTAATAT
>Cele.WS201_2:9719725-9720077 Satlength=353 Nr of Repeats=16 RepeatLength=19 seed=ATAAATATTA  
ATAAATATTATTTAAATAA
>Cele.WS201_2:9807896-9825239 Satlength=17344 Nr of Repeats=292 RepeatLength=59 seed=GTGCACAATT  
GTGCACAATTGAAACTCCATTATTTCCATGATTCTCAGTTTAAAAAAATTTGAAAACCT
>Cele.WS201_2:10022658-10024019 Satlength=1362 Nr of Repeats=13 RepeatLength=95 seed=GGGCCTGCGG  
GGGCCTGCGGCCCTCAAACCTGGTTGGTAGGCTTGAGCGAATAACAATATACTTGGAATAGGATTAAAGCTGGCCCACAGTTTCAAAGAGTGTTC
>Cele.WS201_2:10335957-10336331 Satlength=375 Nr of Repeats=14 RepeatLength=26 seed=TATGACTCTA  
TATGACTCTAACCATTCACCTTAAAA
>Cele.WS201_2:10832550-10833583 Satlength=1034 Nr of Repeats=24 RepeatLength=11 seed=GTACTGTAGG  
GTACTGTAGTA
>Cele.WS201_2:11120541-11122694 Satlength=2154 Nr of Repeats=19 RepeatLength=12 seed=AAAAATAAAA  
AAAAATAAAAAT
>Cele.WS201_2:11122811-11124572 Satlength=1762 Nr of Repeats=14 RepeatLength=124 seed=AATTTTCAAA  
AATTTTCAAAGTTTGGAAAATCTATTAATTTTGCATATAATTTTTATAAATTCTGAAAGAACATAAAATTTGCTACAAAATGGCTACGGGAATTTCTAAAAAATTTAGTTTGAAGACAGAAATT
>Cele.WS201_2:11137424-11138351 Satlength=928 Nr of Repeats=20 RepeatLength=41 seed=ACCTACTTTT  
ACCTACTTTTTTTAGTAGGTCACGTTAAAAATTAGGTCATG
>Cele.WS201_2:11190043-11192088 Satlength=2046 Nr of Repeats=15 RepeatLength=91 seed=AATTTTTAAA  
AATTTTTGAAATTAAATTCTGAAAGCGGTTAAAGTTTGAAACAAATCCCCGAAGAAACTTTTTCAAAAAAGTTAATTTCAAGTCAGATATT
>Cele.WS201_2:11211084-11216510 Satlength=5427 Nr of Repeats=86 RepeatLength=39 seed=GAAGAGACCA  
GAAGAGACCACCACCGCAGCTGCCACCGAAGCCTCGTCG
>Cele.WS201_2:11503756-11503997 Satlength=242 Nr of Repeats=13 RepeatLength=12 seed=GCTTAGGCTT  
GCTCAGGCTTAG
>Cele.WS201_2:11527787-11528378 Satlength=592 Nr of Repeats=13 RepeatLength=45 seed=TCTGATCCTT  
TCTGATCCTTCAGCTCCGAAGGATCACATGGGTACCTTCTGATGT
>Cele.WS201_2:11825811-11827413 Satlength=1603 Nr of Repeats=80 RepeatLength=19 seed=GGTAGTCAAT  
GGTAGTCAATGAGCCGAAA
>Cele.WS201_2:11906553-11907597 Satlength=1045 Nr of Repeats=44 RepeatLength=20 seed=TAAATCTACA  
TAAATCTACACAGGGTGGTG
>Cele.WS201_2:11923108-11923467 Satlength=360 Nr of Repeats=15 RepeatLength=12 seed=TAAGCCTAAG  
TAAGCCTAAGCC
>Cele.WS201_2:11930193-11931479 Satlength=1287 Nr of Repeats=18 RepeatLength=12 seed=AAGCCTAAGC  
AAGCCTAACCAT
>Cele.WS201_2:12009369-12011553 Satlength=2185 Nr of Repeats=29 RepeatLength=18 seed=AAAGTTAGGC  
ATAGTTAGGCTACCTGTA
>Cele.WS201_2:12022203-12023276 Satlength=1074 Nr of Repeats=26 RepeatLength=20 seed=CCTAGAAAAA  
CCTAGAAAAAATATTGATGA
>Cele.WS201_2:12034238-12035359 Satlength=1122 Nr of Repeats=16 RepeatLength=40 seed=AATTGATTTT  
AATTGATTTGTTTAGACTGAAATAAATGTTTTTTTGGAAA
>Cele.WS201_2:12044523-12045493 Satlength=971 Nr of Repeats=27 RepeatLength=16 seed=TAGGTATATA  
TAGGTATGTAGATATA
>Cele.WS201_2:12084512-12085352 Satlength=841 Nr of Repeats=29 RepeatLength=21 seed=TGGCCTAGAA  
TGGCCTAGAAAAATATATATG
>Cele.WS201_2:12169483-12169977 Satlength=495 Nr of Repeats=21 RepeatLength=12 seed=GCTTAGGCTT  
GCTTAGGCTTAG
>Cele.WS201_2:12171202-12172177 Satlength=976 Nr of Repeats=32 RepeatLength=30 seed=CAAACTACAG  
CAAACTACAGTAGCACTGTAGTACCATAAC
>Cele.WS201_2:12182728-12183166 Satlength=439 Nr of Repeats=12 RepeatLength=16 seed=CGGCAAATCG  
CGGCAAATCGGCAGAC
>Cele.WS201_2:12189224-12190938 Satlength=1715 Nr of Repeats=35 RepeatLength=19 seed=GTAGATTTAC  
GTGGATTTACGAGTTTCGT
>Cele.WS201_2:12194325-12195355 Satlength=1031 Nr of Repeats=50 RepeatLength=11 seed=CTACAGTACC  
CTACAGTACCC
>Cele.WS201_2:12206466-12207557 Satlength=1092 Nr of Repeats=19 RepeatLength=44 seed=AAATTCGGCA  
AAATTCGGCAAACCGGAAATTTATCAAAAATGCAAATTTCCGGC
>Cele.WS201_2:12343551-12344005 Satlength=455 Nr of Repeats=22 RepeatLength=12 seed=AGGCTTAGGC  
AGGCTTAGGTGT
>Cele.WS201_2:12353454-12353632 Satlength=179 Nr of Repeats=14 RepeatLength=12 seed=CCTATACCTA  
CCTATACCTATA
>Cele.WS201_2:12380925-12381119 Satlength=195 Nr of Repeats=13 RepeatLength=12 seed=AGCCTAAGCC  
AGCCTAAGCCTA
>Cele.WS201_2:12402683-12403983 Satlength=1301 Nr of Repeats=30 RepeatLength=43 seed=TTTCCGGCAA  
TTTCCGGCAAACCGGCAAACCGGTGATTTGCCGAAAATGCGAA
>Cele.WS201_2:12436645-12437009 Satlength=365 Nr of Repeats=22 RepeatLength=12 seed=CTTAGGCTTA  
CTTAGGCTTAGA
>Cele.WS201_2:12498256-12501249 Satlength=2994 Nr of Repeats=25 RepeatLength=21 seed=AGCAGCCGAC  
AGCAGCCGACACCTCAAAGGT
>Cele.WS201_2:12579497-12580104 Satlength=608 Nr of Repeats=20 RepeatLength=16 seed=ATTGCCGGAA  
ATTGCCGAAATTGCCG
>Cele.WS201_2:12592150-12592668 Satlength=519 Nr of Repeats=15 RepeatLength=33 seed=GTAATAAGAA  
GTAATAAGAAAATTTCAACTTTTTTACGGGTAT
>Cele.WS201_2:12648953-12649374 Satlength=422 Nr of Repeats=11 RepeatLength=37 seed=ATTTTGGCGG  
ATTTTGGCGGGAATTCAAATTTTAATTTTTTTAAAAT
>Cele.WS201_2:12649471-12651535 Satlength=2065 Nr of Repeats=136 RepeatLength=15 seed=TCGTGGTGAG  
TCGTGGTGAGACCCA
>Cele.WS201_2:12655117-12655585 Satlength=469 Nr of Repeats=14 RepeatLength=24 seed=AGTACTGTAG  
AGTACTGTAGGTGCTTACTGTAGT
>Cele.WS201_2:12761796-12762528 Satlength=733 Nr of Repeats=10 RepeatLength=14 seed=AACTACAAAC  
AACTATAAACTACA
>Cele.WS201_2:12770631-12772589 Satlength=1959 Nr of Repeats=17 RepeatLength=35 seed=TTTCAATTCC  
TTTCAATTCCGGCAATTTTTGGATTTGCCGGAAAT
>Cele.WS201_2:12822108-12823246 Satlength=1139 Nr of Repeats=27 RepeatLength=43 seed=CCGATTTGCC  
CCGGTTTGCCGGAAATTTTCAATTCCGGCAATTTGCCGATTAT
>Cele.WS201_2:12824324-12824755 Satlength=432 Nr of Repeats=28 RepeatLength=12 seed=GGCTTAGGCT  
GGCTTAGGCTTA
>Cele.WS201_2:12840375-12840723 Satlength=349 Nr of Repeats=10 RepeatLength=14 seed=AAACTACAAA  
AAATTACAAACTAT
>Cele.WS201_2:12843731-12844794 Satlength=1064 Nr of Repeats=39 RepeatLength=27 seed=GTGGGAAGCC  
GTGGGAAGCCACAGAGAGTAAAATATA
>Cele.WS201_2:12844812-12846055 Satlength=1244 Nr of Repeats=49 RepeatLength=25 seed=GGCTTCCCAC  
GGCTTCCCACCATATTTTACTCTCT
>Cele.WS201_2:12882806-12883545 Satlength=740 Nr of Repeats=11 RepeatLength=21 seed=TGTAGATTTA  
TGTAGATTTACAGAGTTTTTG
>Cele.WS201_2:12889169-12889575 Satlength=407 Nr of Repeats=21 RepeatLength=18 seed=ACTACTGTAT  
ACTACTGTATCGCAAGAT
>Cele.WS201_2:12903456-12905679 Satlength=2224 Nr of Repeats=12 RepeatLength=43 seed=TTTGCCGGAA  
TTTGCCGGAAATTTTTAATTCCGGCAATTTGCCTGCTTGCCGA
>Cele.WS201_2:12926442-12928668 Satlength=2227 Nr of Repeats=12 RepeatLength=42 seed=AAATCGGCAA  
AAATGGCAAATCGGCAATTTGCCTAAAACAACATTTTCCGGT
>Cele.WS201_2:12974606-12976104 Satlength=1499 Nr of Repeats=27 RepeatLength=20 seed=AATTTTCTAG  
AACTTTCTAGGAAAATGTGA
>Cele.WS201_2:13027285-13028408 Satlength=1124 Nr of Repeats=27 RepeatLength=35 seed=TTCCGGCAAA  
TTCCGACAAATCGGTAAATTGCTGGAATTGAAAAT
>Cele.WS201_2:13097175-13097942 Satlength=768 Nr of Repeats=19 RepeatLength=35 seed=TTCAATTCCG  
TTCAATTCCGGCAATTTACCGATTTGCCGGAAATT
>Cele.WS201_2:13100245-13102308 Satlength=2064 Nr of Repeats=23 RepeatLength=35 seed=TTCCGGCAAA  
TTCCGGCAAATCGGCAATTTGCCGGAACTGAAAAT
>Cele.WS201_2:13126312-13128985 Satlength=2674 Nr of Repeats=22 RepeatLength=42 seed=ATTGCCGGTT  
ATTGCCGGTTTTCAAGATTCCCCGCAATTGGCAATTTCGGCA
>Cele.WS201_2:13137686-13138480 Satlength=795 Nr of Repeats=22 RepeatLength=37 seed=TTTTTAGTGA  
TTTTTAGTGAATAGCCAGTATTTCGTAAATTGGCAAA
>Cele.WS201_2:13182312-13184215 Satlength=1904 Nr of Repeats=21 RepeatLength=21 seed=ATCTGGCCAG  
ACCTGGCCAGATCGGTAGGCA
>Cele.WS201_2:13191351-13193456 Satlength=2106 Nr of Repeats=54 RepeatLength=35 seed=TGAAAATTTC  
TGAAAATTTCCGGCAAATCGGCAAATTGCCAGAAT
>Cele.WS201_2:13191595-13196424 Satlength=4830 Nr of Repeats=39 RepeatLength=35 seed=TTTGCCGGAA  
TTTGCCGGAATTGAAAATTTCCGGCAAATCGGCAA
>Cele.WS201_2:13203687-13204273 Satlength=587 Nr of Repeats=16 RepeatLength=20 seed=GAAAAATCAC  
GAAAAATCACTGAAAAAAGT
>Cele.WS201_2:13284438-13285022 Satlength=585 Nr of Repeats=12 RepeatLength=48 seed=TGCCTACGTG  
TGCCTACGTGCCTACATAAGAAGCGTAGGTAGCTTCAAAGGTGTTGCG
>Cele.WS201_2:13286992-13287611 Satlength=620 Nr of Repeats=14 RepeatLength=42 seed=CCTAGAATTT  
CCTAGAATTTTTGGCATGGTGGCCTTGATTTTAACAAGACGG
>Cele.WS201_2:13303383-13303771 Satlength=389 Nr of Repeats=14 RepeatLength=14 seed=TAGTTTGTAG  
TAGTTTGTAGTTTA
>Cele.WS201_2:13304232-13304498 Satlength=267 Nr of Repeats=16 RepeatLength=16 seed=GGCATGTAGG  
GGAATGTAGGCATGTA
>Cele.WS201_2:13309943-13310274 Satlength=332 Nr of Repeats=20 RepeatLength=16 seed=GGCATGTAGG  
GGCATATAGGCATGTA
>Cele.WS201_2:13310718-13311668 Satlength=951 Nr of Repeats=21 RepeatLength=11 seed=GAAAAAAAAA  
GAAAAAAAAAC
>Cele.WS201_2:13312147-13312431 Satlength=285 Nr of Repeats=14 RepeatLength=19 seed=TCGGCCACCA  
TCGGCCATCAATTTTTTTC
>Cele.WS201_2:13314854-13315548 Satlength=695 Nr of Repeats=15 RepeatLength=35 seed=CCGAAATTGC  
CCGAAATTGCAGGAAACTTTGAAAATCGGCAATTA
>Cele.WS201_2:13315551-13316378 Satlength=828 Nr of Repeats=24 RepeatLength=18 seed=AAAATCGATA  
AAAATCGATAAATTTTGA
>Cele.WS201_2:13317558-13321882 Satlength=4325 Nr of Repeats=79 RepeatLength=20 seed=TTTGAATTTT  
TTTGAATTTTTAAGCCAAAA
>Cele.WS201_2:13327824-13330253 Satlength=2430 Nr of Repeats=22 RepeatLength=20 seed=AATTTGAATT  
AATTTGAATTTTTCCGCCAA
>Cele.WS201_2:13336137-13337414 Satlength=1278 Nr of Repeats=22 RepeatLength=43 seed=TGCCGGTTTG  
TGCCGGTTTGCAGATTTGCCAGAAATTTCTAATTTGGCCAAAA
>Cele.WS201_2:13343672-13347228 Satlength=3557 Nr of Repeats=64 RepeatLength=21 seed=TTTTCTAGTT  
TTTCCTAGTTGATAGCCGAGT
>Cele.WS201_2:13380980-13382850 Satlength=1871 Nr of Repeats=25 RepeatLength=43 seed=AAATTTCCGG  
AAATTTTCGGAAAATTGGCGAATCGTCAATTTGTCAAAAATCA
>Cele.WS201_2:13384331-13386321 Satlength=1991 Nr of Repeats=10 RepeatLength=95 seed=CTGCGGCCCT  
CTGCGGCCCTCAAACCTGGTTGGTAGGCTTGAGCGAATAACAATCTGCTTGGAATAGGATTAAAGCTGGCCCTTATTTTTCATGAGTATTCAGGC
>Cele.WS201_2:13394765-13395578 Satlength=814 Nr of Repeats=20 RepeatLength=35 seed=GATTTGCCGG  
GATTTGCCGGAAATGTTCAATTCCGGCAATTTACT
>Cele.WS201_2:13397772-13398400 Satlength=629 Nr of Repeats=18 RepeatLength=35 seed=GATTTGCCGG  
GATCTGCCGGAAAATTTCAATTCCGGCATTTTACT
>Cele.WS201_2:13414037-13414348 Satlength=312 Nr of Repeats=11 RepeatLength=26 seed=ATCGATTTTT  
ATCGATTTTTTTGAAAATCGGCAATT
>Cele.WS201_2:13415263-13415547 Satlength=285 Nr of Repeats=20 RepeatLength=11 seed=CCTACAGTAC  
CCTATAGTACC
>Cele.WS201_2:13421058-13422101 Satlength=1044 Nr of Repeats=59 RepeatLength=11 seed=CTACAGTACC  
CTACAGTACCC
>Cele.WS201_2:13422812-13423837 Satlength=1026 Nr of Repeats=29 RepeatLength=35 seed=GAATTTTTGA  
GAGTTTTTGATTTTCGGCAATTTGCCAATTTGCCA
>Cele.WS201_2:13426512-13427204 Satlength=693 Nr of Repeats=19 RepeatLength=35 seed=AAATTTCCGG  
AAATTTCCGGCAAATCGGCAATTTGCCGGAATCGA
>Cele.WS201_2:13427954-13428437 Satlength=484 Nr of Repeats=25 RepeatLength=11 seed=CCTACAGTAC  
CCTACCGTACC
>Cele.WS201_2:13428517-13433300 Satlength=4784 Nr of Repeats=24 RepeatLength=165 seed=TCTGAAAAAA  
TCTGAAAAAACAGATTTTTTTTGGAAAATTTCAAAAAAATCGTAGAAATTCGATTTTTGACATATCTATTCTCTCTTTTTTTTTAAACATGTAGTTCAGTGAATAGGTGACTCGAAAATATATTGCTGGTAATTATTTCTAAGTGTTTATTGTCTCAGAGCCAAC
>Cele.WS201_2:13434439-13435925 Satlength=1487 Nr of Repeats=23 RepeatLength=35 seed=TTTGCCGGAA  
TTTGCCGGAAATGTTGAACTCTGAAAATTTTCGGG
>Cele.WS201_2:13462878-13464531 Satlength=1654 Nr of Repeats=42 RepeatLength=43 seed=CGGCAAATCG  
CGGCAAATCGGTAAACCGGCAATTTACCGAAAATAGAAATTTC
>Cele.WS201_2:13488494-13489246 Satlength=753 Nr of Repeats=16 RepeatLength=35 seed=TTCCGGCAAT  
TTCCGGCAATACGCAAATTTGCCAGAAATTTTCAA
>Cele.WS201_2:13496057-13496511 Satlength=455 Nr of Repeats=18 RepeatLength=21 seed=AGATTTTTTT  
GATTTTTTTTCGAAATTTTGC
>Cele.WS201_2:13502066-13503352 Satlength=1287 Nr of Repeats=26 RepeatLength=27 seed=AGCAGCCGAC  
AGCAGCCGACGCCTTGCGGGTCGCTCA
>Cele.WS201_2:13512354-13513102 Satlength=749 Nr of Repeats=21 RepeatLength=11 seed=GGTACTGTAG  
GGTACTGTAGG
>Cele.WS201_2:13528347-13528903 Satlength=557 Nr of Repeats=24 RepeatLength=20 seed=GTAAATCGAC  
GTAAATCGACAAAAGACATC
>Cele.WS201_2:13529490-13530583 Satlength=1094 Nr of Repeats=25 RepeatLength=14 seed=ACTACAAACT  
ACTACAAACTACAA
>Cele.WS201_2:13568294-13568981 Satlength=688 Nr of Repeats=18 RepeatLength=33 seed=GGGAATTTTA  
GGGAATTTTAGGGTAAAAATTGGGGTTTTTAGA
>Cele.WS201_2:13581671-13582209 Satlength=539 Nr of Repeats=15 RepeatLength=32 seed=AAATTTGAAT  
AAATTTAAATTCCCGGCAAAATTTTTTTCAGA
>Cele.WS201_2:13582943-13583719 Satlength=777 Nr of Repeats=53 RepeatLength=12 seed=TCCAAAAAAA  
TCCAAAAAAATT
>Cele.WS201_2:13587895-13588458 Satlength=564 Nr of Repeats=22 RepeatLength=11 seed=CCTACAGTAC  
CCTACAGTATT
>Cele.WS201_2:13590961-13592398 Satlength=1438 Nr of Repeats=31 RepeatLength=11 seed=GTACTGTAGG  
GTACTGTAGTA
>Cele.WS201_2:13598618-13599798 Satlength=1181 Nr of Repeats=26 RepeatLength=45 seed=ACCAGGAGGT  
ACCAGGAGGTACCCTTCTTATCCTTCGGAGCTGAATGATCAGATT
>Cele.WS201_2:13606520-13606945 Satlength=426 Nr of Repeats=15 RepeatLength=18 seed=AGGTAGTCAA  
AGGTAGTCAATGAGCAAA
>Cele.WS201_2:13612519-13612876 Satlength=358 Nr of Repeats=10 RepeatLength=14 seed=TACAAACTAC  
TAAAAACTACAAAC
>Cele.WS201_2:13628984-13629504 Satlength=521 Nr of Repeats=14 RepeatLength=35 seed=CGGCAAATCG  
CGGCAAACCGGTGAATCGCTGGAATTCAAAATTTC
>Cele.WS201_2:13631040-13631266 Satlength=227 Nr of Repeats=13 RepeatLength=16 seed=ACATGCCTAC  
ACATGCCTTCATGCCT
>Cele.WS201_2:13632797-13636629 Satlength=3833 Nr of Repeats=20 RepeatLength=21 seed=TAGTTTGTAG  
TAGTTTATAGTATGCATAATG
>Cele.WS201_2:13639154-13639647 Satlength=494 Nr of Repeats=10 RepeatLength=37 seed=CAAATTGGCA  
CAAATTGGCAAATTGGCAAAAAATGTTAAATTCTCGC
>Cele.WS201_2:13668295-13671532 Satlength=3238 Nr of Repeats=42 RepeatLength=27 seed=TTCCGGCAAA  
TTCCGGCAAATCGGCAATTTTGAAAAT
>Cele.WS201_2:13719833-13720875 Satlength=1043 Nr of Repeats=34 RepeatLength=16 seed=ACCGTAACCC  
ACCGCAACCCTACCCT
>Cele.WS201_2:13737305-13737694 Satlength=390 Nr of Repeats=15 RepeatLength=21 seed=CTCGTAAATC  
CTCGTAGATCGACAAGAACTC
>Cele.WS201_2:13740205-13741236 Satlength=1032 Nr of Repeats=28 RepeatLength=35 seed=TTTGCCGGAA  
TTTGCTGGAAATTTTCAAATCCGGCAAATTGCTGC
>Cele.WS201_2:13761177-13762890 Satlength=1714 Nr of Repeats=50 RepeatLength=35 seed=CCGGAATTGA  
CCGGAATTGAAAATTTCTGGAAAATCGGCAAATTG
>Cele.WS201_2:13790718-13790992 Satlength=275 Nr of Repeats=23 RepeatLength=10 seed=CCGCTACCGC  
CCGCTACCGC
>Cele.WS201_2:13796287-13796627 Satlength=341 Nr of Repeats=23 RepeatLength=12 seed=GCCTAAGCCT  
GCCTAAGCCTAA
>Cele.WS201_2:13799745-13800605 Satlength=861 Nr of Repeats=47 RepeatLength=18 seed=AATTTACCAA  
AATTTACCAATTTACCAA
>Cele.WS201_2:13806032-13806204 Satlength=173 Nr of Repeats=10 RepeatLength=12 seed=GCCTAAGCCT  
GCCTAAGCCTTA
>Cele.WS201_2:13831859-13832693 Satlength=835 Nr of Repeats=18 RepeatLength=34 seed=AATTCCGGCA  
AATTCCGGCAATTTGCTGATTCATCAGAAATTTC
>Cele.WS201_2:13841478-13841775 Satlength=298 Nr of Repeats=14 RepeatLength=24 seed=GGCTTAGGCT  
GGCTTAGGCTTAGGTTTAGGATCA
>Cele.WS201_2:13856168-13856728 Satlength=561 Nr of Repeats=19 RepeatLength=11 seed=CTACAGTAAC  
CTACAGTAACC
>Cele.WS201_2:13905417-13905799 Satlength=383 Nr of Repeats=23 RepeatLength=12 seed=AGGCTTAGGC  
AGGCTCAGGCTT
>Cele.WS201_2:13932081-13932338 Satlength=258 Nr of Repeats=10 RepeatLength=12 seed=CTAAGCCTAA  
CTAAGCCCAAAC
>Cele.WS201_2:13939786-13941629 Satlength=1844 Nr of Repeats=43 RepeatLength=22 seed=AGTACTGTAG  
AGTACTGTAGGGGTACTGTATT
>Cele.WS201_2:13957062-13958858 Satlength=1797 Nr of Repeats=30 RepeatLength=11 seed=CCTAGTACCT  
CCTAGTGCCTA
>Cele.WS201_2:13962606-13964268 Satlength=1663 Nr of Repeats=48 RepeatLength=14 seed=TACAAACTAC  
TACAAACTACAAAC
>Cele.WS201_2:13974106-13975611 Satlength=1506 Nr of Repeats=20 RepeatLength=12 seed=GCTTAGGCTT  
GCTTCGGCTTTG
>Cele.WS201_2:13984850-13986658 Satlength=1809 Nr of Repeats=92 RepeatLength=20 seed=CAATCTATTT  
CAATCTATTTCTTCGTCTGT
>Cele.WS201_2:13989414-13989791 Satlength=378 Nr of Repeats=11 RepeatLength=11 seed=GTACTGTAGG  
GTACTGTAGGA
>Cele.WS201_2:13989973-13990880 Satlength=908 Nr of Repeats=30 RepeatLength=30 seed=TTTCTAGAAA  
TTTCTAGAAACATTTGGAAACTTCTAGAAC
>Cele.WS201_2:14000297-14001302 Satlength=1006 Nr of Repeats=10 RepeatLength=22 seed=CCTGCGTGGT  
CCTGCGTGGTTTCAACGCGTTG
>Cele.WS201_2:14019472-14019922 Satlength=451 Nr of Repeats=30 RepeatLength=11 seed=GCGGTAGCGG  
GCGGTAGCGGG
>Cele.WS201_2:14053709-14056870 Satlength=3162 Nr of Repeats=21 RepeatLength=35 seed=AAATCGGCAA  
AAATCGGCAAATTGCCAGAATTGAACCATTCCGGC
>Cele.WS201_2:14078416-14079582 Satlength=1167 Nr of Repeats=26 RepeatLength=34 seed=TTTGCCGGAA  
TTGCCGGAATTTTTGATTTTATGCAAATAGCCAA
>Cele.WS201_2:14108617-14108803 Satlength=187 Nr of Repeats=10 RepeatLength=16 seed=TAGGCATATA  
TAGGCATATAGGCTTA
>Cele.WS201_2:14116709-14117184 Satlength=476 Nr of Repeats=18 RepeatLength=12 seed=CTAAGCCTAA  
CTGAGCCTAAGT
>Cele.WS201_2:14134249-14134696 Satlength=448 Nr of Repeats=16 RepeatLength=19 seed=TTTCAAATTT  
TTTAAATTTTAAAGCATAT
>Cele.WS201_2:14136917-14137437 Satlength=521 Nr of Repeats=14 RepeatLength=34 seed=CGGAATTGAA  
CGGAATTGAAATTTCCGGCAAATTGGTAAAATGC
>Cele.WS201_2:14158211-14159086 Satlength=876 Nr of Repeats=15 RepeatLength=40 seed=GGAATTTTTG  
GGAATTTTTGATTTTCCGGCTATGAAAACCGAAACAAATC
>Cele.WS201_2:14166497-14166743 Satlength=247 Nr of Repeats=18 RepeatLength=12 seed=ATAGGCATAG  
ATAGGCATAGGC
>Cele.WS201_2:14185280-14185881 Satlength=602 Nr of Repeats=19 RepeatLength=35 seed=CAATTTGCCG  
CAATTTGCCGATTTGCCGGAATTTTTCAATTCCGA
>Cele.WS201_2:14190283-14190947 Satlength=665 Nr of Repeats=13 RepeatLength=13 seed=TATACAAAAA  
TATACAAAATGAA
>Cele.WS201_2:14191001-14192976 Satlength=1976 Nr of Repeats=17 RepeatLength=42 seed=AACCGGCAAT  
AACCGGCAATTTTGGCAAATACCGTTTTTGTGAATTTTTGGA
>Cele.WS201_2:14206228-14206498 Satlength=271 Nr of Repeats=15 RepeatLength=12 seed=GCCTAAGCCT  
GCCTACGCCTAA
>Cele.WS201_2:14208251-14208560 Satlength=310 Nr of Repeats=18 RepeatLength=12 seed=GCTTAGGCTT  
GCTTAGGCTTAG
>Cele.WS201_2:14239015-14239725 Satlength=711 Nr of Repeats=19 RepeatLength=35 seed=GCAAATCGGC  
GCAAATCGGCAAGTTGCCGGAATTGAAAATTTCAG
>Cele.WS201_2:14245935-14246700 Satlength=766 Nr of Repeats=16 RepeatLength=34 seed=ATTCCGGCAA  
ATTCCGACAATTTGCAGATTTGCCGGAAATTTCA
>Cele.WS201_2:14269415-14273462 Satlength=4048 Nr of Repeats=50 RepeatLength=35 seed=CCGGCAAATC  
CCGGCAAATGGGCAAATTGCCGAAAATGAAAGCAT
>Cele.WS201_2:14273524-14275825 Satlength=2302 Nr of Repeats=28 RepeatLength=32 seed=AACCAATCAG  
AACCAATCAGCGTTGAGCTCTTCCCATTTTGA
>Cele.WS201_2:14278783-14279205 Satlength=423 Nr of Repeats=12 RepeatLength=35 seed=GCCGGAAATT  
GCCGGAAATTTCCAATTCCGGCAATTTGCCGATTT
>Cele.WS201_2:14322264-14331717 Satlength=9454 Nr of Repeats=43 RepeatLength=185 seed=AGAATTTCAT  
AGAATTTCATTTAGAATATGAACAATTTGGGTAATTGGAAAGTGTCTTCGGGAATCTTTATACATCCGACAAATTCGAGTATGTTAGTATTCTGAATTGGATTCTTTTTCTCGGACATAATTGGTGTTCTGTATTCACTTATGATACGTTCGGCTGCGTACGTTGGCCAAGAGTGTTCTAGTAAG
>Cele.WS201_2:14333333-14337491 Satlength=4159 Nr of Repeats=25 RepeatLength=166 seed=TCGTAATTAT  
TCGTAATTATTCATAAGTTTGTGTTGTCTCCGAGCCATGTCTGAAAAAACAGATTTTTTTTCGAAAATTTTAAAAAGTTCGTAAAAATTGGATTTTTGACAAATCTATGCTCTCTTTTTGTGTTTAAAATTTAGTTCAGTGACATACAATTTCAAAAATATAATGT
>Cele.WS201_2:14337589-14339152 Satlength=1564 Nr of Repeats=57 RepeatLength=27 seed=GGCTTCCCAC  
GGCTTCCCACTATATTTTACTCTCTGT
>Cele.WS201_2:14414933-14415243 Satlength=311 Nr of Repeats=13 RepeatLength=17 seed=CGTAGTAAAA  
CGTAGTAAAAATACGTC
>Cele.WS201_2:14750091-14750836 Satlength=746 Nr of Repeats=16 RepeatLength=43 seed=AAATCGGCAA  
AAATCGGCAAATCGGTTAAATGCCGTAATTGAAAATTTCCGGC
>Cele.WS201_2:14819039-14819816 Satlength=778 Nr of Repeats=16 RepeatLength=12 seed=CCTAAGCCTA  
CCTAATCCTAAG
>Cele.WS201_2:14826499-14826970 Satlength=472 Nr of Repeats=18 RepeatLength=22 seed=CCTTACAAGA  
CCTTCCAAGAGCCTCACATGAT
>Cele.WS201_2:14830422-14831990 Satlength=1569 Nr of Repeats=18 RepeatLength=20 seed=GTAAATCTAC  
GTAAATCTACAATAACCTTC
>Cele.WS201_2:14835665-14836301 Satlength=637 Nr of Repeats=25 RepeatLength=11 seed=AGTACTGTAG  
AGTACTGTAGG
>Cele.WS201_2:14836796-14837684 Satlength=889 Nr of Repeats=25 RepeatLength=35 seed=TTAAATTTTC  
TTAAATTTTCTGTGAAAAATATTTTGGCGGGAAAA
>Cele.WS201_2:14862126-14862745 Satlength=620 Nr of Repeats=15 RepeatLength=34 seed=TTTCCGGCAA  
TTTCCGGCAAATCCGCAAATTGCCAGAATTGAAA
>Cele.WS201_2:14871352-14872370 Satlength=1019 Nr of Repeats=33 RepeatLength=35 seed=CCGGAAATTT  
CCGGAAATTTTCAATTCGGGCAATTCGCCAATTTT
>Cele.WS201_2:14878069-14878466 Satlength=398 Nr of Repeats=11 RepeatLength=35 seed=CAGAAAATTT  
CAGAAAATTTAAATTTCCCGCCAAAATATTTTTCA
>Cele.WS201_2:14877791-14879595 Satlength=1805 Nr of Repeats=24 RepeatLength=11 seed=CTACAGTACC  
CTACAGTACCC
>Cele.WS201_2:14984063-14985128 Satlength=1066 Nr of Repeats=17 RepeatLength=20 seed=AAAAATTCAA  
ATAAATTCAAATTTCGACTA
>Cele.WS201_2:14991701-14993999 Satlength=2299 Nr of Repeats=22 RepeatLength=34 seed=TTCAAATTTT  
TTCAAATTTTCAGTGAAAAAATTTTGGCGGGAAA
>Cele.WS201_2:15011281-15012346 Satlength=1066 Nr of Repeats=20 RepeatLength=35 seed=TTTTCATTTT  
TTTTCATTTTAGGAAAATTGCAGATTTGCCGAAAA
>Cele.WS201_2:15047878-15048449 Satlength=572 Nr of Repeats=16 RepeatLength=35 seed=TTTGCCGGAA  
TTTGCCGGAAAGTTTCAATTCAGGCAACTTGTCGT
>Cele.WS201_2:15094983-15096918 Satlength=1936 Nr of Repeats=78 RepeatLength=35 seed=CCGGCAATTT  
CCGGCAATTTGCCAACCTGCCCGAAATTTTCAATT
>Cele.WS201_2:15103594-15105254 Satlength=1661 Nr of Repeats=12 RepeatLength=34 seed=TTGCCGGAAT  
TTGCCGGAATTGAGATTTCCGGAAAGTTGGCAAA
>Cele.WS201_2:15123383-15124118 Satlength=736 Nr of Repeats=31 RepeatLength=34 seed=ATTTGCCGGA  
ATTTGCCGATTTGCCGGAAGTTTCAGTTCCGCAA
>Cele.WS201_2:15138104-15142553 Satlength=4450 Nr of Repeats=64 RepeatLength=34 seed=AAAATTTGAA  
AAAATTTGAATTTCCCGCCAAAATTTTTTCACTG
>Cele.WS201_2:15158316-15161553 Satlength=3238 Nr of Repeats=22 RepeatLength=12 seed=CCTAAGCCTA  
CCTAAGCCTAAG
>Cele.WS201_2:15167614-15168254 Satlength=641 Nr of Repeats=12 RepeatLength=35 seed=CCGATTTGCC  
CCGATTTGCCGGAGGTTTTTAATTCCGACAATTTG
>Cele.WS201_2:15188483-15189136 Satlength=654 Nr of Repeats=18 RepeatLength=34 seed=TTTCAATTCC  
TTTCAATTCCGGCAACTTTCCGATTTGGCGGAAA
>Cele.WS201_2:15201862-15202675 Satlength=814 Nr of Repeats=25 RepeatLength=35 seed=CCGGAAATTT  
CCGGAAATTTTCGATTCCGGCAACTTGCTGATTTG
>Cele.WS201_2:15210469-15211055 Satlength=587 Nr of Repeats=12 RepeatLength=35 seed=CCGATTTGCC  
CCGATTTTCCGGAAATTTCGAATTCCGGCAACTTC
>Cele.WS201_2:15214286-15215366 Satlength=1081 Nr of Repeats=28 RepeatLength=27 seed=TTTCCGGCAA  
TTTCCGGCAATTTGGGAAAATTGAAAA
>Cele.WS201_2:15240478-15241442 Satlength=965 Nr of Repeats=24 RepeatLength=35 seed=TTTGCCGGAA  
TTTGCCGGAAATTTTGATTTGTGGCAAACTGCCGA
>Cele.WS201_2:15245122-15245950 Satlength=829 Nr of Repeats=22 RepeatLength=35 seed=ATTTTCTTAT  
ATTTTCTTATTACACACTCGTGAAAAAAGTTTGAA
>Cele.WS201_2:15253435-15253765 Satlength=331 Nr of Repeats=12 RepeatLength=12 seed=AGCCTAAGCC  
AGCCTAAGCCTC
>Cele.WS201_2:15254859-15255524 Satlength=666 Nr of Repeats=39 RepeatLength=12 seed=TAGGCTTAGG  
TAGGCTCAGGGC
>Cele.WS201_2:15274555-15274875 Satlength=321 Nr of Repeats=15 RepeatLength=23 seed=GTACTGTAGC  
GTACTGTAGCCGATCAAGATAGA
>Cele.WS201_2:15278505-15278755 Satlength=251 Nr of Repeats=12 RepeatLength=23 seed=GCTACAGTAC  
GCTACAGTACCCCAGCTTGACTT
>Cele.WS201_2:15279131-15279321 Satlength=191 Nr of Repeats=15 RepeatLength=12 seed=TTAGGCTTAG  
TTAGGCTTAGGC
>Cele.WS201_3:0-129 Satlength=130 Nr of Repeats=10 RepeatLength=12 seed=CCTAAGCCTA  
CCTAAGCCTAAG
>Cele.WS201_3:34741-35300 Satlength=560 Nr of Repeats=20 RepeatLength=18 seed=AATTGCCGGA  
AATTGCCGGAATTTCTAA
>Cele.WS201_3:78609-79858 Satlength=1250 Nr of Repeats=39 RepeatLength=31 seed=TAAATAATTA  
TAAATAATTAGCAGACAAACGTTGGGTCTGC
>Cele.WS201_3:80879-81266 Satlength=388 Nr of Repeats=14 RepeatLength=21 seed=AAATTTGGCT  
AAATTTGGCTTAAAATGTTGA
>Cele.WS201_3:83577-84105 Satlength=529 Nr of Repeats=25 RepeatLength=21 seed=CCATTTTAAG  
CCATTTTAAGCCAATTTTGGA
>Cele.WS201_3:99472-105572 Satlength=6101 Nr of Repeats=35 RepeatLength=178 seed=ATTTCGGAAT  
ATTTCGGAATTAGTTTGAGAATAAAAGAATCCATTAGTATTTGAAATAACGTTCAGTTCTCGAAATTAGATCAGAATAGTTTTATAAAATCCCGAGTTTTGTGGTCTTACGAGTTAAAAAAAAAACATCGTAGTTTATTGCTATAAATTGACAATTAACAATTAAATGGATACAACAC
>Cele.WS201_3:155332-155958 Satlength=627 Nr of Repeats=28 RepeatLength=16 seed=GTCTGTAGGT  
GTCTGTAGTTCTGTAG
>Cele.WS201_3:168216-168967 Satlength=752 Nr of Repeats=41 RepeatLength=16 seed=CCTGGAACCC  
CCTGGAACCCTGGCAC
>Cele.WS201_3:187615-193478 Satlength=5864 Nr of Repeats=29 RepeatLength=31 seed=GGTCTGCTAA  
GGTCTGCTAATTATTTAGCAGACCCAAGTAT
>Cele.WS201_3:203292-203954 Satlength=663 Nr of Repeats=23 RepeatLength=22 seed=GGTGGCCGAA  
GGTGGCCGAATTTTTTAAAGTC
>Cele.WS201_3:227587-228268 Satlength=682 Nr of Repeats=11 RepeatLength=21 seed=AAACTACAAA  
AAACTACAAACTACAAAATTA
>Cele.WS201_3:239267-239770 Satlength=504 Nr of Repeats=18 RepeatLength=20 seed=TGGCTGAAAA  
TGGCTGAAAATCGAGAATTT
>Cele.WS201_3:259920-260364 Satlength=445 Nr of Repeats=11 RepeatLength=11 seed=CCTACAGTAC  
CCTACAGTACA
>Cele.WS201_3:261765-262972 Satlength=1208 Nr of Repeats=18 RepeatLength=11 seed=GGGGTACTGT  
GGGGTACTGTA
>Cele.WS201_3:267062-269672 Satlength=2611 Nr of Repeats=15 RepeatLength=101 seed=GGTTACTGTA  
GGTTACTGTAGTTCCAAAAGTACGCAAACACTGACTACGGTTCCCTAATACATCAGATATTACGACAAAGTGCAGAAAATCGCTAAAAATGACTTTACTGG
>Cele.WS201_3:272360-276634 Satlength=4275 Nr of Repeats=126 RepeatLength=35 seed=ATTTGCCGGA  
ATTTGCCGGATATAATCAATTCCGGCAATTTTACA
>Cele.WS201_3:289934-292222 Satlength=2289 Nr of Repeats=56 RepeatLength=35 seed=CCGATTTGCC  
CCGATTTGTCGGAAATTTTCGATTCCGGCAATTTG
>Cele.WS201_3:317728-319668 Satlength=1941 Nr of Repeats=40 RepeatLength=11 seed=GGGGTACTGT  
GGGGTACTGTA
>Cele.WS201_3:334125-334662 Satlength=538 Nr of Repeats=17 RepeatLength=31 seed=TGGTCTGCTA  
TGGTCTGCTAAATAATTAGCATACCCAACTT
>Cele.WS201_3:337085-337653 Satlength=569 Nr of Repeats=17 RepeatLength=31 seed=TATGCTAAAT  
TATGCTAAATATTTAGCAGACCAAAAATAGG
>Cele.WS201_3:340718-342127 Satlength=1410 Nr of Repeats=23 RepeatLength=31 seed=TTAGCAGACC  
TTAGCAGACCCAAGGTTGGTCTGCTAAATAT
>Cele.WS201_3:344112-347618 Satlength=3507 Nr of Repeats=17 RepeatLength=31 seed=AATATTTAGC  
AATATTTAGCATACCAACTTTGGGTCTGCTA
>Cele.WS201_3:388298-390867 Satlength=2570 Nr of Repeats=26 RepeatLength=119 seed=ACTCCAATCA  
ACTCCAATACCAACCGATGCTAAAAGATTCTGATCCCAATTATTTCTGAAATAACAGTTTCGGCTTGATGTACCAATGAGAGAGCACAGTGTAAACAAGTTTTCATAGTTCTGACGGCG
>Cele.WS201_3:414324-416593 Satlength=2270 Nr of Repeats=50 RepeatLength=11 seed=GGTACTGTAG  
GGTACTGTAGG
>Cele.WS201_3:424805-426335 Satlength=1531 Nr of Repeats=38 RepeatLength=40 seed=TAGAAAGTTC  
TAGAAAGTTCTGGAACATTCCAGAAATTTCCCGATTTTTC
>Cele.WS201_3:424779-427354 Satlength=2576 Nr of Repeats=43 RepeatLength=40 seed=ACATTCCAGA  
ACATTCCAGAATTTTCTCGATTTTTCTAGAAAGTTCTGGA
>Cele.WS201_3:426441-428429 Satlength=1989 Nr of Repeats=10 RepeatLength=35 seed=ATTTAAATTT  
ATTTAAATTTCCCGCCAAAATATTTTTCACAGAAA
>Cele.WS201_3:448145-453230 Satlength=5086 Nr of Repeats=21 RepeatLength=164 seed=ATTTTTGACA  
ATTTTTGACATAAGTGATCTCTCTTTTTTTCTGACATGTATTTCAGTGACAACTGTACTCGAAAATATAATGCTCGTAATTATTAATAAATGTGTGTTGTCTCAGAGCCACGTCTGAAAATACAGATTTTTTCTCGAAAATTTCAAAAACTTTGTAGAAATTCG
>Cele.WS201_3:470468-475794 Satlength=5327 Nr of Repeats=31 RepeatLength=31 seed=ATATTTAGCA  
ATATTTAGCAGACCAAAGTTGGGTATGCTAA
>Cele.WS201_3:490785-493493 Satlength=2709 Nr of Repeats=35 RepeatLength=31 seed=TTAGCAGACC  
TTAGCAGACCAAAGATAGGTATGCTAAATAC
>Cele.WS201_3:498247-499062 Satlength=816 Nr of Repeats=26 RepeatLength=31 seed=GGTCTGCTAA  
GGTCTGCTAATTATTCAGCATACCCAAATTT
>Cele.WS201_3:584891-585242 Satlength=352 Nr of Repeats=11 RepeatLength=31 seed=GGTCTGCTAA  
GGTCTGCTAATTATTTAGCATACCCAACTTC
>Cele.WS201_3:690239-690740 Satlength=502 Nr of Repeats=19 RepeatLength=15 seed=TGAGACCCAT  
TGAGACCAATCGTGA
>Cele.WS201_3:931237-931681 Satlength=445 Nr of Repeats=16 RepeatLength=27 seed=AGAGAGTAAA  
AGAGAGTAAAATATAGTGGGAAGCCAC
>Cele.WS201_3:951024-953927 Satlength=2904 Nr of Repeats=20 RepeatLength=12 seed=TAAGCCTAAG  
TAAGCCTAAGTC
>Cele.WS201_3:974736-975744 Satlength=1009 Nr of Repeats=18 RepeatLength=12 seed=AAGCCTAAGC  
AAGCCTGAGCCA
>Cele.WS201_3:999360-999629 Satlength=270 Nr of Repeats=12 RepeatLength=22 seed=TAAATCTACA  
TAAATCTACATAGAGAGTTTCG
>Cele.WS201_3:1017321-1020576 Satlength=3256 Nr of Repeats=55 RepeatLength=59 seed=TGTGCACTGG  
TGTGCACTGGTTTTCAAAACTTTTTAAACTGAGAATTATGGAAAAAATATAAATTTAAA
>Cele.WS201_3:1052395-1052585 Satlength=191 Nr of Repeats=10 RepeatLength=12 seed=AAGCCTAAGC  
AAGCCTAAGCCT
>Cele.WS201_3:1056927-1057665 Satlength=739 Nr of Repeats=14 RepeatLength=40 seed=AAAATCCACG  
AAAATCCACGTAGATTATCGATTTTTCATAGAATTTTGCA
>Cele.WS201_3:1095111-1098097 Satlength=2987 Nr of Repeats=46 RepeatLength=11 seed=CCAATTTTCG  
CCAATTTTCGA
>Cele.WS201_3:1098641-1101327 Satlength=2687 Nr of Repeats=31 RepeatLength=12 seed=AGGCTTAGGC  
AGGCTCAGGCTC
>Cele.WS201_3:1148380-1149157 Satlength=778 Nr of Repeats=30 RepeatLength=35 seed=AAATTGCCGG  
AAATTGCCGGAATTGAAAATTTCGGGCAAATTGGC
>Cele.WS201_3:1169730-1169932 Satlength=203 Nr of Repeats=10 RepeatLength=18 seed=CTAAGCCTAA  
CTAAGCCTAAGCCGAAGC
>Cele.WS201_3:1200572-1200987 Satlength=416 Nr of Repeats=10 RepeatLength=40 seed=CCAATTTTTT  
CCAATTTTTTGGGCAAAAAATCAAAAATTCTGAATTTTGG
>Cele.WS201_3:1239517-1240777 Satlength=1261 Nr of Repeats=30 RepeatLength=35 seed=GCAAATCGGC  
GCAAATCGGCAATTGGCCGGAATTGAAAATTGTTG
>Cele.WS201_3:1245514-1246875 Satlength=1362 Nr of Repeats=116 RepeatLength=11 seed=TTTTTGCACA  
TTTTTGCACAA
>Cele.WS201_3:1251872-1253177 Satlength=1306 Nr of Repeats=66 RepeatLength=20 seed=AAAAATAGAT  
AAAAATAAATTGGCAGACGA
>Cele.WS201_3:1256236-1257603 Satlength=1368 Nr of Repeats=16 RepeatLength=12 seed=TTAGGCTTAG  
TTAGGCTCAGGC
>Cele.WS201_3:1260232-1261618 Satlength=1387 Nr of Repeats=70 RepeatLength=20 seed=AAAAATAGAT  
AAAAATAAATTGGCAGACGA
>Cele.WS201_3:1264677-1266044 Satlength=1368 Nr of Repeats=16 RepeatLength=12 seed=TTAGGCTTAG  
TTAGGCTCAGGC
>Cele.WS201_3:1267648-1267949 Satlength=302 Nr of Repeats=14 RepeatLength=18 seed=ATATAATGTA  
ATATAATGTATATAATGC
>Cele.WS201_3:1299749-1303117 Satlength=3369 Nr of Repeats=134 RepeatLength=25 seed=CAGAGAGTAA  
CAGAGAGTAAAATAGTTGGTGAAGC
>Cele.WS201_3:1309436-1310861 Satlength=1426 Nr of Repeats=26 RepeatLength=11 seed=TACTGTAGGG  
TACTGTAGGAT
>Cele.WS201_3:1312378-1312777 Satlength=400 Nr of Repeats=16 RepeatLength=21 seed=TTTTTGGTAA  
TTTTTGGTAAAATTTGATAAT
>Cele.WS201_3:1314691-1315015 Satlength=325 Nr of Repeats=12 RepeatLength=21 seed=CAAAAAGTTA  
CAAAAAGTTATCAAATTTTAC
>Cele.WS201_3:1326898-1327395 Satlength=498 Nr of Repeats=33 RepeatLength=11 seed=GGTACTGTAG  
GGTGCTGTAGG
>Cele.WS201_3:1334399-1335297 Satlength=899 Nr of Repeats=41 RepeatLength=14 seed=ATACCTAATA  
ATACCTTATACCTT
>Cele.WS201_3:1335733-1336064 Satlength=332 Nr of Repeats=18 RepeatLength=14 seed=GGTATTAGGT  
GGTAATAGGTATTA
>Cele.WS201_3:1337042-1339867 Satlength=2826 Nr of Repeats=31 RepeatLength=35 seed=CGGCAAATCG  
CGGCAAATCGGCAAATTACCGGAATTAAAATTTTA
>Cele.WS201_3:1362848-1369996 Satlength=7149 Nr of Repeats=76 RepeatLength=10 seed=ATACCAGAAA  
ATACCAGAAA
>Cele.WS201_3:1468012-1469483 Satlength=1472 Nr of Repeats=33 RepeatLength=20 seed=TATCGATTTT  
TATTGATTTTTTCAAATAAT
>Cele.WS201_3:1534920-1535260 Satlength=341 Nr of Repeats=16 RepeatLength=20 seed=CATAAAAATT  
CATAAAAATTCAGAAAAATG
>Cele.WS201_3:1535992-1536441 Satlength=450 Nr of Repeats=21 RepeatLength=20 seed=TTTCACTAAA  
TTTCACTAAAAATTTCAAAT
>Cele.WS201_3:1560625-1561246 Satlength=622 Nr of Repeats=26 RepeatLength=21 seed=TTTTGGCCTA  
TTTTGGCCTAAAAAATCACAT
>Cele.WS201_3:1615154-1615801 Satlength=648 Nr of Repeats=16 RepeatLength=35 seed=CGGAATTGAA  
CGGAATTGAAAATTTCCGGCAAATCAGCAAATTGC
>Cele.WS201_3:1633379-1634248 Satlength=870 Nr of Repeats=41 RepeatLength=11 seed=TACTGTAGGG  
TACTGTAGAGG
>Cele.WS201_3:1640370-1643667 Satlength=3298 Nr of Repeats=24 RepeatLength=35 seed=TTGCCGGAAA  
TTGCCGGAAATTGTCAATTCTGGTAATTTGCCGGT
>Cele.WS201_3:1650738-1651786 Satlength=1049 Nr of Repeats=19 RepeatLength=35 seed=AATTCCGGCA  
AATTCCGGAAATTCGCCGATTTGCCGGAAATTTTC
>Cele.WS201_3:1656476-1657086 Satlength=611 Nr of Repeats=50 RepeatLength=12 seed=TGAGCCTGAG  
TGAGCCTGAGCC
>Cele.WS201_3:1663006-1664566 Satlength=1561 Nr of Repeats=35 RepeatLength=18 seed=AAAATCAATA  
AAAATCAATAATTTCTAA
>Cele.WS201_3:1671449-1671580 Satlength=132 Nr of Repeats=11 RepeatLength=11 seed=GCAAAAAATG  
GCAAAAAATGT
>Cele.WS201_3:1693763-1695794 Satlength=2032 Nr of Repeats=41 RepeatLength=11 seed=GCTCTAAAAA  
GCTCTAAAAGT
>Cele.WS201_3:1703993-1704345 Satlength=353 Nr of Repeats=20 RepeatLength=12 seed=AGCCTAAGCC  
AGCATAAGCCTA
>Cele.WS201_3:1714041-1714519 Satlength=479 Nr of Repeats=35 RepeatLength=12 seed=CTAAGCCTAA  
CTAAGCCTGAGC
>Cele.WS201_3:1718806-1719110 Satlength=305 Nr of Repeats=18 RepeatLength=12 seed=CTTAGGCTTA  
CTTAGTCTTAGT
>Cele.WS201_3:1738300-1738882 Satlength=583 Nr of Repeats=15 RepeatLength=31 seed=GAAATTCAAA  
GAAATTCAAATTTTTGAATATTTTTTTGCGG
>Cele.WS201_3:1751350-1751915 Satlength=566 Nr of Repeats=12 RepeatLength=34 seed=CGGCAAATCG  
CGGCAAATCGGCAAAATGTCGGAATTGAAATTTT
>Cele.WS201_3:1753077-1753495 Satlength=419 Nr of Repeats=18 RepeatLength=12 seed=CTAAGCCTAA  
CTAATCCTAAGC
>Cele.WS201_3:1802006-1807735 Satlength=5730 Nr of Repeats=62 RepeatLength=19 seed=AAAATCGATA  
AAAATCGATATTTTATCGG
>Cele.WS201_3:1809968-1810418 Satlength=451 Nr of Repeats=36 RepeatLength=11 seed=ATTTTTTGCA  
ATTTTTTGTAC
>Cele.WS201_3:1829687-1832664 Satlength=2978 Nr of Repeats=22 RepeatLength=39 seed=TCAAATTTTC  
TCAAATTTTCGAATATTTTTTGGCGCGAAATTCAAAAAT
>Cele.WS201_3:1833941-1837845 Satlength=3905 Nr of Repeats=23 RepeatLength=20 seed=AAAAATCGAT  
AAAAATCGATATTTTTTCTG
>Cele.WS201_3:1873363-1875233 Satlength=1871 Nr of Repeats=13 RepeatLength=40 seed=AAATTTGAAT  
AAATTTGAATTTTTTGAATTTCCCGCCAAAAAAATTTCAA
>Cele.WS201_3:1878967-1879212 Satlength=246 Nr of Repeats=11 RepeatLength=19 seed=AAAAATCGAT  
AAAATCGATAATTTTCTGA
>Cele.WS201_3:1890358-1894009 Satlength=3652 Nr of Repeats=53 RepeatLength=19 seed=AAAATCGATA  
ATAATCGATATTTTTACGG
>Cele.WS201_3:1934616-1936117 Satlength=1502 Nr of Repeats=61 RepeatLength=21 seed=TGGAAATTTT  
TGGAAATTTTACCCCAAAAAT
>Cele.WS201_3:1954595-1955841 Satlength=1247 Nr of Repeats=17 RepeatLength=20 seed=ATCGATTTTT  
ATTGATTTTTTCAGGAAATT
>Cele.WS201_3:1962979-1964833 Satlength=1855 Nr of Repeats=36 RepeatLength=12 seed=TAGGCTTAGG  
TAGGCTTAGGCT
>Cele.WS201_3:1965325-1965940 Satlength=616 Nr of Repeats=20 RepeatLength=19 seed=TTTTTCCGGA  
TTTTTCCGGAAATTTTAGA
>Cele.WS201_3:1985821-1986088 Satlength=268 Nr of Repeats=24 RepeatLength=11 seed=TGTGCAAAAA  
TGTGCAAAAAA
>Cele.WS201_3:2009654-2010594 Satlength=941 Nr of Repeats=27 RepeatLength=31 seed=TGCGTCGGAA  
TGCGTCGGAAATGCATTCTTATCATCAGCGG
>Cele.WS201_3:2011561-2012315 Satlength=755 Nr of Repeats=17 RepeatLength=31 seed=TCCGATGCAT  
TCCGATGCATTGCCGATAATTGCCACCTGGT
>Cele.WS201_3:2010880-2016278 Satlength=5399 Nr of Repeats=42 RepeatLength=19 seed=TATCGATTTT  
TATTGATTTTTTGCTAAAA
>Cele.WS201_3:2023397-2023797 Satlength=401 Nr of Repeats=23 RepeatLength=12 seed=AGGCTTAGGC  
AGGCTTAGGCTT
>Cele.WS201_3:2035710-2035979 Satlength=270 Nr of Repeats=20 RepeatLength=11 seed=CTACAGTACC  
CTACAGTACTT
>Cele.WS201_3:2038397-2038791 Satlength=395 Nr of Repeats=11 RepeatLength=31 seed=TTTTGGCGGG  
TTTTGGCGGGAAATTCAAATTTTCAAATAAT
>Cele.WS201_3:2046634-2046902 Satlength=269 Nr of Repeats=12 RepeatLength=12 seed=CTAAGCCTAA  
CAAAGCCTAAGC
>Cele.WS201_3:2066717-2067445 Satlength=729 Nr of Repeats=12 RepeatLength=35 seed=TTTGCCGGAA  
TTTGCCGGAAATTTTCAATTCCGACAATTTGCCGA
>Cele.WS201_3:2077622-2082510 Satlength=4889 Nr of Repeats=29 RepeatLength=168 seed=TTTATTTTTG  
TTTATTTTTGTTTTTCTGTGCCTACATATACCTGTTGAAATTGGAATTCAAGACAAAAACCCCTGTAGCGCGTCTGAAAATGGATATCTAGGTACAAAAACTTACCAATAATATTTTAAAACAATCTAGAATCCAAATCTATCAAAACATTTCCGGAATTCCATAATG
>Cele.WS201_3:2083399-2084082 Satlength=684 Nr of Repeats=22 RepeatLength=39 seed=TTTAGTCCCA  
TTTAGTCCCAGTGATATATCTGACACACTTTAGGCCCCG
>Cele.WS201_3:2103047-2103645 Satlength=599 Nr of Repeats=25 RepeatLength=21 seed=GCCTAAAAAC  
GCATAAAAACGTAAATTTTAG
>Cele.WS201_3:2110670-2111449 Satlength=780 Nr of Repeats=22 RepeatLength=31 seed=ATTTCCCGCC  
ATTTCCCGCCAAAAAATATTTGAAAATTTGA
>Cele.WS201_3:2112580-2113069 Satlength=490 Nr of Repeats=13 RepeatLength=20 seed=ATCGATTTTT  
ATCGATTTTTTAGAAATTTT
>Cele.WS201_3:2111736-2117329 Satlength=5594 Nr of Repeats=45 RepeatLength=39 seed=GGCGGGAAAT  
GGCGGGAAATTCAAAAATTCAAATTTTCAAATATTTTTT
>Cele.WS201_3:2218354-2219196 Satlength=843 Nr of Repeats=23 RepeatLength=32 seed=CTCAGCCAAT  
CTCAGCCAATCAGCAATTAGCTCTGCCTATTT
>Cele.WS201_3:2281178-2283052 Satlength=1875 Nr of Repeats=36 RepeatLength=20 seed=TATCGATTTT  
TATCGGATTTTTCGGGAAAT
>Cele.WS201_3:2281178-2283675 Satlength=2498 Nr of Repeats=40 RepeatLength=20 seed=TATCGATTTT  
TATCGGATTTTTCGGGAAAT
>Cele.WS201_3:2359768-2360152 Satlength=385 Nr of Repeats=16 RepeatLength=20 seed=TGTCGATTTA  
TGTCGATTTACGGCGATCGA
>Cele.WS201_3:2363392-2364645 Satlength=1254 Nr of Repeats=13 RepeatLength=35 seed=AAATTGCCGG  
AAATTGCCGGAATTGAAAATTTCTGGCAAATCGGC
>Cele.WS201_3:2455317-2456407 Satlength=1091 Nr of Repeats=40 RepeatLength=10 seed=AGGCAGGCTT  
AGGCAGGCAT
>Cele.WS201_3:2470716-2471524 Satlength=809 Nr of Repeats=40 RepeatLength=20 seed=AGCCTACCCC  
AGCCTACCCCAGGCAGACCC
>Cele.WS201_3:2497025-2501714 Satlength=4690 Nr of Repeats=187 RepeatLength=25 seed=GTGAAGCCAG  
GTGAAGCCAGAGAGTAAAATATATG
>Cele.WS201_3:2502128-2502618 Satlength=491 Nr of Repeats=29 RepeatLength=15 seed=GGTCTCACCA  
GGTCTCACCACGATG
>Cele.WS201_3:2566602-2567304 Satlength=703 Nr of Repeats=14 RepeatLength=35 seed=TTTGCCGGAA  
TTTGCCGGAAATTTTCAATTTCTGCAATTTGCCAA
>Cele.WS201_3:2630740-2630936 Satlength=197 Nr of Repeats=11 RepeatLength=12 seed=AGGCTTAGGC  
AGGCTTAGGCTT
>Cele.WS201_3:2661344-2664679 Satlength=3336 Nr of Repeats=31 RepeatLength=69 seed=TTTGCCGGAA  
TTTGCCGGAAATTTTCAATTCCGGCAATTTGCAGATTTGTCGAAAATTTCAATTACGGCAATTTGCCAA
>Cele.WS201_3:2675498-2675766 Satlength=269 Nr of Repeats=13 RepeatLength=12 seed=TAGGCTTAGG  
TAGGCTTAGGCT
>Cele.WS201_3:2683514-2683700 Satlength=187 Nr of Repeats=12 RepeatLength=12 seed=CTTAGGCTTA  
CTTAGGCTTAGG
>Cele.WS201_3:2757498-2757796 Satlength=299 Nr of Repeats=14 RepeatLength=12 seed=TAAGCCTAAG  
TAAACCTAAGCA
>Cele.WS201_3:2791802-2792160 Satlength=359 Nr of Repeats=10 RepeatLength=35 seed=TTTGCCGGAA  
TTTGCCGGAAAATTCAAATTCCGGCAATTTGCCGC
>Cele.WS201_3:2831587-2832113 Satlength=527 Nr of Repeats=15 RepeatLength=32 seed=GGCTCCGCCC  
GGCACCGCCCACCTCTCGCATTTTCGAGAATA
>Cele.WS201_3:2835160-2836503 Satlength=1344 Nr of Repeats=32 RepeatLength=19 seed=AAAAATCAAT  
AAAAATCAATAAAATTACG
>Cele.WS201_3:2835142-2837893 Satlength=2752 Nr of Repeats=61 RepeatLength=19 seed=AAAATCGATA  
AAAATCAATAAAATTACGA
>Cele.WS201_3:2843702-2844290 Satlength=589 Nr of Repeats=15 RepeatLength=34 seed=AAATCGGCAA  
AAATCGGCAATTGCCAGAATTGAAAATTTCTGGA
>Cele.WS201_3:2845579-2846862 Satlength=1284 Nr of Repeats=23 RepeatLength=34 seed=TTTCAATTCT  
TTTCAATTCCGGAAATTTGCCGATGTGCCAGAAA
>Cele.WS201_3:2876393-2876601 Satlength=209 Nr of Repeats=10 RepeatLength=12 seed=AAGCCTAAGC  
AAGCCTAAGCCT
>Cele.WS201_3:2881683-2882192 Satlength=510 Nr of Repeats=14 RepeatLength=36 seed=ATTTCCCGCC  
ATTTCCCGCCGAAATATTTTTAATCAAACAATTTAA
>Cele.WS201_3:2925204-2927173 Satlength=1970 Nr of Repeats=50 RepeatLength=20 seed=TGTAGATTTA  
TGTATATTTACGAGAGTTAT
>Cele.WS201_3:2937846-2938160 Satlength=315 Nr of Repeats=15 RepeatLength=12 seed=AGCCTAAGCC  
AGCCTAAGCCGA
>Cele.WS201_3:2960680-2961624 Satlength=945 Nr of Repeats=29 RepeatLength=20 seed=TATCGATTTT  
TATCGATTTTTCAGAAAATT
>Cele.WS201_3:2961816-2963142 Satlength=1327 Nr of Repeats=26 RepeatLength=20 seed=AAAATCGATA  
AAAATCGATAATTTTTCGGG
>Cele.WS201_3:3010871-3014320 Satlength=3450 Nr of Repeats=39 RepeatLength=35 seed=GGCAAATCGG  
GGCAAATCGGCAAATTGCCGGAATCGAAGTTTTCC
>Cele.WS201_3:3023854-3024701 Satlength=848 Nr of Repeats=18 RepeatLength=37 seed=ATTTTGGCGG  
ATTTTGGCGGGATTTCAAATTTGAATTTTTTGAAAAT
>Cele.WS201_3:3030337-3030891 Satlength=555 Nr of Repeats=14 RepeatLength=35 seed=AATTGCCGGA  
AATTGCCGGAATTGAAACTTTCCGGCAAATTGGAA
>Cele.WS201_3:3037869-3038500 Satlength=632 Nr of Repeats=13 RepeatLength=35 seed=AAATCGGCAA  
AAATCGGAAAATTGCCGGAATTGAAAATTTCCAGA
>Cele.WS201_3:3042941-3043689 Satlength=749 Nr of Repeats=38 RepeatLength=18 seed=GTCGATTTAC  
GTCGATTTACGAGATTTT
>Cele.WS201_3:3172719-3174132 Satlength=1414 Nr of Repeats=16 RepeatLength=52 seed=AAAATCGATA  
AAAATCGATAATTTTCGTGTGATTTTACTCTAAAAATTCGGATTTTTCGCTT
>Cele.WS201_3:3228992-3231054 Satlength=2063 Nr of Repeats=18 RepeatLength=30 seed=TAGAACTTTC  
TAGAACTTTTCAGTTTTTTCTAGAAAACTC
>Cele.WS201_3:3334081-3334301 Satlength=221 Nr of Repeats=18 RepeatLength=12 seed=AAAATAAAAA  
AAAATAAAAATA
>Cele.WS201_3:3334347-3337082 Satlength=2736 Nr of Repeats=109 RepeatLength=25 seed=ACTCTCTGGC  
ACTCTCTGGCTTCCCACTATATTTT
>Cele.WS201_3:3346746-3346912 Satlength=167 Nr of Repeats=12 RepeatLength=12 seed=TTAGGCTTAG  
TCAGGCTTAGTC
>Cele.WS201_3:3385057-3386868 Satlength=1812 Nr of Repeats=19 RepeatLength=95 seed=TAATCCTATT  
TAATCCTATTCCAAGCAGATTGTTATTCGCTCAAGCCTACAAACCAGGTTTGAGGGCCGCAGGCCCGAATACTCATGGAAACTGTGGGCCAGCTT
>Cele.WS201_3:3445091-3445858 Satlength=768 Nr of Repeats=24 RepeatLength=11 seed=GGTACTGTAG  
GGTACTGTAGT
>Cele.WS201_3:3445995-3446744 Satlength=750 Nr of Repeats=47 RepeatLength=15 seed=GTGGTGAGAC  
GTGGTGAGACCCGTC
>Cele.WS201_3:3477402-3477632 Satlength=231 Nr of Repeats=13 RepeatLength=12 seed=CTAAGCCTAA  
CTAAGCCTAAGT
>Cele.WS201_3:3746874-3747044 Satlength=171 Nr of Repeats=10 RepeatLength=16 seed=TAGGCATGTA  
TAGACATGTAGGCATG
>Cele.WS201_3:3770465-3770786 Satlength=322 Nr of Repeats=16 RepeatLength=19 seed=AAAAATAGAT  
AAAAATAGATTGACAGACG
>Cele.WS201_3:3894965-3895803 Satlength=839 Nr of Repeats=28 RepeatLength=10 seed=AGTACTGTAG  
GTACTGTAGT
>Cele.WS201_3:3896278-3896738 Satlength=461 Nr of Repeats=30 RepeatLength=15 seed=CGTGGTGAGA  
CGTGGCGAGACCCAC
>Cele.WS201_3:3895900-3897659 Satlength=1760 Nr of Repeats=21 RepeatLength=40 seed=GTTCCAGAAC  
GTTCCAGAACCTTCTGGGAATTTCTGGAAAATTCTAGAAT
>Cele.WS201_3:3985094-3987657 Satlength=2564 Nr of Repeats=31 RepeatLength=19 seed=ACACGAAAAA  
ACACGAAAAATAGATTGTT
>Cele.WS201_3:5284978-5285578 Satlength=601 Nr of Repeats=28 RepeatLength=20 seed=CTAGGTCTGC  
CTAGGTCTGCCTAGGGTAGG
>Cele.WS201_3:5353134-5358333 Satlength=5200 Nr of Repeats=198 RepeatLength=26 seed=GTTAGAGTCA  
GTTAGAGTCATTATGTTAGGTGAATG
>Cele.WS201_3:6185156-6186044 Satlength=889 Nr of Repeats=42 RepeatLength=19 seed=AAAAATAGAT  
AAAAATAGATTGTTACACG
>Cele.WS201_3:6336681-6338089 Satlength=1409 Nr of Repeats=42 RepeatLength=17 seed=TGACCTATTT  
TGACCTATTTTTAATTT
>Cele.WS201_3:6566975-6574346 Satlength=7372 Nr of Repeats=160 RepeatLength=10 seed=AGTACTGTAG  
GTACTGTAGT
>Cele.WS201_3:7405325-7443140 Satlength=37816 Nr of Repeats=414 RepeatLength=94 seed=CAATATTTAG  
CAATATTTAGAGAACAGAAGATTTTGAGAATTACTGCCTCCAGAAATTGATGATTTTCCCATTGATTTGTCTACAAAGGGCATCGAAAAGCACC
>Cele.WS201_3:7444369-7448138 Satlength=3770 Nr of Repeats=143 RepeatLength=27 seed=ACAGAGAGTA  
ACAGAGAGTAAAATATGGTGGGAAGCC
>Cele.WS201_3:7448201-7452172 Satlength=3972 Nr of Repeats=40 RepeatLength=94 seed=ACCCAATATT  
ACCCAATATTTAGAGAAGAGAAGATTTTGAGAAATACTGCCTCCAGAAATTGATGATTTTCCCATTGATTTGTCTACATAGGGCATCGAAAAGT
>Cele.WS201_3:7452199-7453282 Satlength=1084 Nr of Repeats=91 RepeatLength=11 seed=TGGAGCGGTT  
TGGAGCGGTTT
>Cele.WS201_3:7593632-7593763 Satlength=132 Nr of Repeats=11 RepeatLength=11 seed=CGGATAATTA  
CGGATAATTAA
>Cele.WS201_3:7594626-7597205 Satlength=2580 Nr of Repeats=98 RepeatLength=26 seed=ATTAGATGAA  
ATTAGATGAATTTCCAAAGTTAGACC
>Cele.WS201_3:7668592-7669134 Satlength=543 Nr of Repeats=28 RepeatLength=19 seed=AATCTATTTT  
AATCTATTTTTCGTGTAAC
>Cele.WS201_3:7678090-7678366 Satlength=277 Nr of Repeats=14 RepeatLength=19 seed=CAATCTATTT  
CAATCTATTTTTCGTGGAA
>Cele.WS201_3:8334697-8334907 Satlength=211 Nr of Repeats=13 RepeatLength=16 seed=AGGCACGTAG  
AGGAACGTAGGCACGT
>Cele.WS201_3:8335508-8336013 Satlength=506 Nr of Repeats=32 RepeatLength=15 seed=ACCCATCGTG  
ACCCATCGTGGCGAG
>Cele.WS201_3:8441433-8442505 Satlength=1073 Nr of Repeats=30 RepeatLength=35 seed=GGAAATTCAA  
GGAAATTCAAATTTTCAGAAAAAAAAATTTTGGCG
>Cele.WS201_3:8861559-8863783 Satlength=2225 Nr of Repeats=22 RepeatLength=102 seed=TTCTCCACCA  
TTCTCCACCAACTGGAACCACCGAAGAGCCTGGATCTTCAGTTGAGACTACACCATATACCGGTGAGACTCCAGTAACTTGGGGACCTCCAGGATCAACAGC
>Cele.WS201_3:8897583-8897714 Satlength=132 Nr of Repeats=11 RepeatLength=11 seed=ATTTGGAATA  
ATTTGGAATAT
>Cele.WS201_3:8958785-8960346 Satlength=1562 Nr of Repeats=21 RepeatLength=59 seed=TTCAAAACTT  
TTCAAAACTTTTTAAACTTAGATTTATGGAGAATATGGAATTTCAAATGTGCACTGGTT
>Cele.WS201_3:10147145-10147976 Satlength=832 Nr of Repeats=24 RepeatLength=37 seed=TTTTTAGTGA  
TTTTTAGTGAAATGCCAGTTTTTGAGAAATTGGCAAT
>Cele.WS201_3:10224538-10225911 Satlength=1374 Nr of Repeats=23 RepeatLength=59 seed=AAATGTGCAC  
AAATGTGCACTGGTTTTCAAAATTTTTTTAACTAAGAATTATGGAAAAAATGGAAATTT
>Cele.WS201_3:10224250-10227699 Satlength=3450 Nr of Repeats=20 RepeatLength=37 seed=TTTTTAAAAA  
TTTTTAAAAAATTGATAAAAATATATAAAAGCTGATT
>Cele.WS201_3:10316691-10317771 Satlength=1081 Nr of Repeats=27 RepeatLength=40 seed=AAAAGTAGGT  
AAAAGTAGGTCATGACCTAGTTTTTCATGTGACCTACTTC
>Cele.WS201_3:10476209-10476652 Satlength=444 Nr of Repeats=16 RepeatLength=12 seed=GGCTTAGGCT  
GGCTTTGGCTTA
>Cele.WS201_3:10480877-10481247 Satlength=371 Nr of Repeats=14 RepeatLength=16 seed=TAGGCACGTA  
TAGGCACGTAGGCACA
>Cele.WS201_3:10674145-10678711 Satlength=4567 Nr of Repeats=22 RepeatLength=35 seed=AAAATATTTT  
AAAATATTTTTCACTAAAAATTTGAATTTCCCGCC
>Cele.WS201_3:10682245-10687528 Satlength=5284 Nr of Repeats=39 RepeatLength=35 seed=TTCAAATTTT  
TTCAAATTTTTTGTGAAAAATACTTTGGCGGGAAA
>Cele.WS201_3:10873253-10873940 Satlength=688 Nr of Repeats=21 RepeatLength=35 seed=CGGCAAATCG  
CGGCAAATCGGGAAATTGCCGGAATTGAAGACTTT
>Cele.WS201_3:10908989-10910358 Satlength=1370 Nr of Repeats=10 RepeatLength=42 seed=CGATTTGCCG  
CGATTTGCCGATTAGCTAGAAATTTCAATTCCGACAATGTGC
>Cele.WS201_3:10941972-10944609 Satlength=2638 Nr of Repeats=21 RepeatLength=37 seed=AAATTTTAAT  
AAATTTTAATTTTTTTAAAATATTTTGGCGGGAATTC
>Cele.WS201_3:10984597-10987188 Satlength=2592 Nr of Repeats=24 RepeatLength=27 seed=TCCTGGGGCT  
TCCTGGGGCTCCTGATGGTCCCTTTGG
>Cele.WS201_3:11004571-11006261 Satlength=1691 Nr of Repeats=84 RepeatLength=20 seed=TCTATTTTTT  
TCTATTTTTTGGTATGTCAA
>Cele.WS201_3:11031722-11031941 Satlength=220 Nr of Repeats=13 RepeatLength=11 seed=TGCAAAAAAT  
TGCAAAAAATA
>Cele.WS201_3:11155533-11156208 Satlength=676 Nr of Repeats=13 RepeatLength=43 seed=CGGCAAACCG  
CGGCAAACCGGAAAATTGTCGGAAATTAAAGTTTCCGTCAACT
>Cele.WS201_3:11160851-11161181 Satlength=331 Nr of Repeats=10 RepeatLength=32 seed=TTTCTGTGAA  
TTTCTGTGAAAAATTATAACGGGAATTCAAGT
>Cele.WS201_3:11180093-11180934 Satlength=842 Nr of Repeats=16 RepeatLength=35 seed=TTCCGGCAAA  
TTCCGGCAAATCGGCAATATGGCGGAATTTTAAAT
>Cele.WS201_3:11189169-11189585 Satlength=417 Nr of Repeats=12 RepeatLength=31 seed=TCTGAGCTAC  
TCTGAGCTACAGTACTCCTGTCAAGAACAAT
>Cele.WS201_3:11191952-11193933 Satlength=1982 Nr of Repeats=20 RepeatLength=35 seed=TTGCCGGAAA  
TTGCCGGAAATTTCGAATTCCGGCAATTTTCTGAT
>Cele.WS201_3:11194087-11194337 Satlength=251 Nr of Repeats=10 RepeatLength=24 seed=GCCTAAGCCT  
GCCTAAGCCTAAGCCTAATCCGTC
>Cele.WS201_3:11209784-11211234 Satlength=1451 Nr of Repeats=13 RepeatLength=35 seed=AAATCGGCAA  
AAATCGGCAAACTGCGGGAATATAAAATTTCCGAC
>Cele.WS201_3:11221581-11221759 Satlength=179 Nr of Repeats=11 RepeatLength=14 seed=GATAATTGAA  
GATAATTGAAAATC
>Cele.WS201_3:11228261-11230137 Satlength=1877 Nr of Repeats=12 RepeatLength=34 seed=CGGCAAATTT  
CGGCAAATTTCCCAAGCTCGGCAAACCACCAATT
>Cele.WS201_3:11241308-11243148 Satlength=1841 Nr of Repeats=35 RepeatLength=21 seed=GCAATTTTCC  
GCAATTTTCCCGTGCAGATCG
>Cele.WS201_3:11252583-11253957 Satlength=1375 Nr of Repeats=57 RepeatLength=17 seed=CCTAGAAAAA  
CCTAAAAAAATTGATGA
>Cele.WS201_3:11345503-11346102 Satlength=600 Nr of Repeats=29 RepeatLength=11 seed=CTACAGTACC  
CTACAGTTCCA
>Cele.WS201_3:11367085-11367529 Satlength=445 Nr of Repeats=20 RepeatLength=11 seed=TACTGTAGGA  
TACTGTAGGGG
>Cele.WS201_3:11399709-11400153 Satlength=445 Nr of Repeats=31 RepeatLength=14 seed=AATTATAAAT  
AATTATAAATTAGA
>Cele.WS201_3:11419432-11419771 Satlength=340 Nr of Repeats=19 RepeatLength=12 seed=TTAGGCTTAG  
TTAAGCTTAGGC
>Cele.WS201_3:11424753-11425039 Satlength=287 Nr of Repeats=13 RepeatLength=12 seed=TTAGGCTTAG  
TTAGGCTTAGGC
>Cele.WS201_3:11428971-11436667 Satlength=7697 Nr of Repeats=176 RepeatLength=43 seed=TTGCCGATTT  
TTGCCGATTTGCAAGAAATTTTAAATTCCGGCAATTTGCAGGT
>Cele.WS201_3:11495417-11495978 Satlength=562 Nr of Repeats=15 RepeatLength=34 seed=AAATTTCAAT  
AAATTTCAATTCCGCTAATTTGCCGATTTGCCGG
>Cele.WS201_3:11527635-11528096 Satlength=462 Nr of Repeats=12 RepeatLength=35 seed=TCCGGCAAAT  
TCCGGCAAATCGGCAACTTGCCGGAATTGAAAATT
>Cele.WS201_3:11546645-11547645 Satlength=1001 Nr of Repeats=24 RepeatLength=35 seed=CGGCAAATCG  
CGGCAAATCGGTAAATTGCCGAAACTGAATATTTC
>Cele.WS201_3:11550903-11554005 Satlength=3103 Nr of Repeats=34 RepeatLength=42 seed=CGGCAAATCG  
CGGCAAACCGGTATATTGGCAAATTGCCGTAATTGAAATTTC
>Cele.WS201_3:11593322-11602149 Satlength=8828 Nr of Repeats=48 RepeatLength=184 seed=TACGCAGCCG  
TACGCAGCCGAACGTATCATAAGTGAATACAGAACACCAATTATGTCCGAGAAAAAGATCCTACTCAGAATATGAACATATTCAAAAATATCGGAGGTATATAGATTCCCGAAGAGCCTTTCCAATTAACCAAACGGTTCAAATTCTAGCAAACATCTCCTTACTTGAACACTCTTGGCCAATG
>Cele.WS201_3:11611407-11612014 Satlength=608 Nr of Repeats=19 RepeatLength=21 seed=GCAGCGCCGG  
GCAGCGCCGGTCTCATCGAGC
>Cele.WS201_3:11612593-11615024 Satlength=2432 Nr of Repeats=22 RepeatLength=19 seed=AAAAATCGAT  
AAAATCGATAATTGTCACA
>Cele.WS201_3:11639888-11647410 Satlength=7523 Nr of Repeats=35 RepeatLength=163 seed=AAATTCAAAA  
AAATTCAAAAGTACTGGAAAATCATATGAAGTCATTTTTTTTAATTTCATAAAACTGTTCAGCATGGCCTAAAATACCAGAAAATACCAAACAAATTATGCTAGCTTGTACGGAAGTATTTTTGAAAAAATTGATTAAAATATATAAAAGCTGTTATTTTCAA
>Cele.WS201_3:11677648-11678212 Satlength=565 Nr of Repeats=16 RepeatLength=32 seed=AAAATTTGAA  
AAAATTTGAATTCCAACCAAAAAATTCTTCGG
>Cele.WS201_3:11687076-11687607 Satlength=532 Nr of Repeats=14 RepeatLength=35 seed=CCGATTTGCC  
CCGATTTGCCGGAAATTTTTAATTCCGACAATTTT
>Cele.WS201_3:11701700-11702153 Satlength=454 Nr of Repeats=29 RepeatLength=10 seed=GCTACCGCCC  
GCTACCACCC
>Cele.WS201_3:11707148-11707747 Satlength=600 Nr of Repeats=31 RepeatLength=12 seed=GGCTTAGGCT  
GGCTTAGGTATA
>Cele.WS201_3:11712442-11713610 Satlength=1169 Nr of Repeats=27 RepeatLength=35 seed=TTCAATTCCG  
TTCAATTCCGGCACATTGCCGGTTTGCCGGAAAAT
>Cele.WS201_3:11727567-11729299 Satlength=1733 Nr of Repeats=29 RepeatLength=33 seed=AATTCAAATT  
AATTCAAATTTACTGAGAAAACCTATGGCGGGA
>Cele.WS201_3:11760844-11761745 Satlength=902 Nr of Repeats=21 RepeatLength=35 seed=AAATTTCGGC  
AAATTTCGGCAAATCGGCAAATTGCCATAATTCAA
>Cele.WS201_3:11783174-11784982 Satlength=1809 Nr of Repeats=14 RepeatLength=12 seed=CTAAGCCTAA  
CTAAACCTAAGA
>Cele.WS201_3:11815906-11817353 Satlength=1448 Nr of Repeats=13 RepeatLength=35 seed=CGGCAAATTG  
CGGCAAATTGCCGATTTTCCGAATTTCCCGGAAAT
>Cele.WS201_3:11842136-11843767 Satlength=1632 Nr of Repeats=19 RepeatLength=35 seed=CGGCAAATCG  
CGGAAAATCGGGAATTTGCCGGAATTGAAAATATC
>Cele.WS201_3:11855796-11856347 Satlength=552 Nr of Repeats=14 RepeatLength=34 seed=CGGCAAATCG  
CGGCAAATCGGCAAATTGCCAGAATTGAAACTTC
>Cele.WS201_3:11861619-11862754 Satlength=1136 Nr of Repeats=17 RepeatLength=11 seed=ACATTTTTTG  
ACATTTTTTGC
>Cele.WS201_3:11864370-11864810 Satlength=441 Nr of Repeats=13 RepeatLength=34 seed=AAGTATTTTT  
AAGTATTTTTGCCGGTTTTTTTGCCGAAATTTCC
>Cele.WS201_3:11903198-11904584 Satlength=1387 Nr of Repeats=25 RepeatLength=36 seed=TCCGGCAATT  
TCCGGCAATTTGGCCAATTTGCCGGAAATTTTCAAC
>Cele.WS201_3:11903215-11906042 Satlength=2828 Nr of Repeats=52 RepeatLength=35 seed=TTTGCCGGAA  
TTGCCGGAAATCATCTATATCCGGCAATATGCCTT
>Cele.WS201_3:11925502-11926570 Satlength=1069 Nr of Repeats=29 RepeatLength=35 seed=TTCAATTCCG  
TTCAATTCCGCAATTTGGCCAATTTGCCGGAAATT
>Cele.WS201_3:11950210-11950930 Satlength=721 Nr of Repeats=18 RepeatLength=35 seed=ATTGAAAATT  
ATTGAAAATTTCCGACAAACCGGAAAATTGCCGGA
>Cele.WS201_3:11952346-11953148 Satlength=803 Nr of Repeats=66 RepeatLength=11 seed=TTTGCACATT  
TTTGCACATTT
>Cele.WS201_3:11957651-11958330 Satlength=680 Nr of Repeats=16 RepeatLength=23 seed=TGCCTACCTA  
TGCCTGCCTACGCGCCTTCCTCA
>Cele.WS201_3:11979201-11979966 Satlength=766 Nr of Repeats=20 RepeatLength=35 seed=CCGGAAATTT  
CCGGAAATTTTGAAATACGGCAATTTGACGATTTG
>Cele.WS201_3:11985879-11986227 Satlength=349 Nr of Repeats=11 RepeatLength=16 seed=TTCCGGCAAT  
TTCCGGCAATCGGCGA
>Cele.WS201_3:12001354-12001766 Satlength=413 Nr of Repeats=10 RepeatLength=40 seed=ATTCCAGAAT  
ATTCCAGAATTTTTTCGAATTTTCCAGAAAGTTCTAGAAC
>Cele.WS201_3:12004162-12005902 Satlength=1741 Nr of Repeats=21 RepeatLength=35 seed=GAATTGAAAA  
GAATTGAAAATTTCCGGCAAATCAGCTAATTGCCA
>Cele.WS201_3:12009048-12009274 Satlength=227 Nr of Repeats=11 RepeatLength=20 seed=AAATAGATTG  
AAATAGATTGACAGACGGAA
>Cele.WS201_3:12010409-12012689 Satlength=2281 Nr of Repeats=51 RepeatLength=43 seed=TGCCGGAAAT  
TGCCGGAAATTTTCAATTCCGACCATTTTCCGGTTTGCCAATT
>Cele.WS201_3:12015064-12015428 Satlength=365 Nr of Repeats=21 RepeatLength=12 seed=TAAGCCTAAG  
TAAGACTAAGCC
>Cele.WS201_3:12022708-12024500 Satlength=1793 Nr of Repeats=22 RepeatLength=35 seed=TTTGCCGGAA  
TTTGCCTGAAATTATCAATTCCGGCATTTTGCAGA
>Cele.WS201_3:12024585-12026557 Satlength=1973 Nr of Repeats=28 RepeatLength=34 seed=AAATTTCCGG  
AAATTTCCGGCAAATCGGCAAAATGGCGATATTG
>Cele.WS201_3:12053785-12054231 Satlength=447 Nr of Repeats=12 RepeatLength=35 seed=AAAATTTCCG  
AAAATTTCCGGCAAATCAGGAAATTGCCGGAATTG
>Cele.WS201_3:12069971-12070707 Satlength=737 Nr of Repeats=24 RepeatLength=35 seed=GATTTGCCGG  
GATTTGCCGGAAATTCATATTTTCGGTAAATTGCC
>Cele.WS201_3:12072204-12073697 Satlength=1494 Nr of Repeats=45 RepeatLength=32 seed=AAATTTGTGA  
AAATTTATGAAAATTTAGGCCCATTTTGCCCA
>Cele.WS201_3:12105419-12107304 Satlength=1886 Nr of Repeats=17 RepeatLength=35 seed=TCCGGCAAAT  
TCCGGCAAATCGGCAAATTCCGCGAACTGAACATT
>Cele.WS201_3:12121473-12122244 Satlength=772 Nr of Repeats=13 RepeatLength=34 seed=TGAATTTCCC  
TGAATTTCCCGCCAATTTTTTTTGTGAGAAAATA
>Cele.WS201_3:12131624-12132206 Satlength=583 Nr of Repeats=32 RepeatLength=12 seed=GGCTTAGGCT  
GTCTTAGGCTTA
>Cele.WS201_3:12151374-12151801 Satlength=428 Nr of Repeats=10 RepeatLength=35 seed=TTGAAAATTT  
TTGAAAATTTCCGCTAAATTGGCAAATTGCCGGAA
>Cele.WS201_3:12154631-12155152 Satlength=522 Nr of Repeats=11 RepeatLength=36 seed=TTGCCGGAAT  
TTGCCGGAATTGTTAAATTTTCGGCAAATTGGTAAA
>Cele.WS201_3:12165793-12168843 Satlength=3051 Nr of Repeats=37 RepeatLength=35 seed=TTTGCCGGAA  
TTTGCCGGAAAATTTCATTTTTGGTAAATCGCCGA
>Cele.WS201_3:12172351-12173248 Satlength=898 Nr of Repeats=63 RepeatLength=11 seed=TTTTTGCACA  
TTTTTGCACAT
>Cele.WS201_3:12190331-12190739 Satlength=409 Nr of Repeats=14 RepeatLength=16 seed=ACGTAGGCAC  
ACGCAGGCACGTAGGC
>Cele.WS201_3:12196197-12196387 Satlength=191 Nr of Repeats=15 RepeatLength=12 seed=CTTAGACTTA  
CTTAGGCTTAGG
>Cele.WS201_3:12201254-12203455 Satlength=2202 Nr of Repeats=14 RepeatLength=35 seed=CGGAATTGAA  
CGGAATTGAAAATTTCCAGCAAATTGGCAAGTTGC
>Cele.WS201_3:12230026-12230427 Satlength=402 Nr of Repeats=20 RepeatLength=12 seed=CCTAAGCCTA  
CCTAAGCTAAAA
>Cele.WS201_3:12241833-12244619 Satlength=2787 Nr of Repeats=52 RepeatLength=35 seed=AAATTTCCGG  
AAATTTTCGGCAAATCGGCAAATTGCCGAAATTTT
>Cele.WS201_3:12274889-12275300 Satlength=412 Nr of Repeats=10 RepeatLength=35 seed=AAAATTTCCG  
AAAATTTCCGGCAAAACGGCGAATTGCCGAAATTT
>Cele.WS201_3:12278349-12278725 Satlength=377 Nr of Repeats=12 RepeatLength=30 seed=CGATTTTCTG  
CGATTTTCTGTGGAAAAAACTAAAAAATTC
>Cele.WS201_3:12278944-12279946 Satlength=1003 Nr of Repeats=30 RepeatLength=31 seed=TTTTCCAGAA  
TTTTCCAGAAAATCGGAATTTTTTAGTTTTT
>Cele.WS201_3:12280926-12283841 Satlength=2916 Nr of Repeats=22 RepeatLength=35 seed=TTCCGGCAAA  
TTCCGGCAATATGCCGATTTGCCGGATTCGAACAT
>Cele.WS201_3:12285680-12286619 Satlength=940 Nr of Repeats=23 RepeatLength=31 seed=GCAGCCGACA  
GCAGCCGACAGTTCACTAGTCGAAACTACAA
>Cele.WS201_3:12287309-12288235 Satlength=927 Nr of Repeats=21 RepeatLength=27 seed=AAATTCGGCA  
AAATTCGGCAACTTTGCCGAGCTCGGG
>Cele.WS201_3:12289482-12292108 Satlength=2627 Nr of Repeats=47 RepeatLength=35 seed=TTGCCAGAAT  
TTGCCAGAATTAAAAATTTCCGGAAAATCGGCAAG
>Cele.WS201_3:12293327-12294175 Satlength=849 Nr of Repeats=19 RepeatLength=34 seed=GGAAATTCAA  
GGAAATTCAAATTTTCTGACAACAATTTTTGCGA
>Cele.WS201_3:12305207-12305821 Satlength=615 Nr of Repeats=14 RepeatLength=43 seed=AGCAGCCGAC  
AGCAGCCGACAATTGCCGGTTGCCTTAAAATTGAAGTAAATCC
>Cele.WS201_3:12320572-12322233 Satlength=1662 Nr of Repeats=13 RepeatLength=35 seed=TTGCCGATTT  
TTGCCGGTTTGCCGAAAATTTTCATGTTTGGCAAA
>Cele.WS201_3:12338588-12343145 Satlength=4558 Nr of Repeats=37 RepeatLength=35 seed=AAATTTTCAA  
AAATTTTTAATTTCGGCAATTTTCCGATTTGCCAG
>Cele.WS201_3:12345809-12348126 Satlength=2318 Nr of Repeats=63 RepeatLength=35 seed=CGGGAAAATT  
CGGGAAAATTTAAATTTTTTGGAAACAAATTTTGG
>Cele.WS201_3:12349488-12350312 Satlength=825 Nr of Repeats=15 RepeatLength=35 seed=TGCCGGAAAT  
TGCCGGAAATTATCAATTCCAGCAATTTGCCGATT
>Cele.WS201_3:12404857-12406083 Satlength=1227 Nr of Repeats=19 RepeatLength=35 seed=TTGCCGGAAT  
TTGCCGGAATTCAAATTTTCCGGCAAATTGGCAAA
>Cele.WS201_3:12408881-12409363 Satlength=483 Nr of Repeats=10 RepeatLength=35 seed=GATTTGCCGG  
GATTTGCCGGAAATTTTCGATTCCGGCAATTTGCC
>Cele.WS201_3:12410343-12411943 Satlength=1601 Nr of Repeats=43 RepeatLength=19 seed=TATCGATTTT  
TATCGATTTTTCATGTAAT
>Cele.WS201_3:12441175-12442445 Satlength=1271 Nr of Repeats=31 RepeatLength=34 seed=CAATTTGCCG  
CAATTTGCCAATTTGCCGGAAATTTCAATTCCGG
>Cele.WS201_3:12464042-12464781 Satlength=740 Nr of Repeats=15 RepeatLength=36 seed=ATTCCGGCAA  
ATTCCGGCAATTTGTCGAATTTGCCGGAATTTTTTG
>Cele.WS201_3:12473518-12473744 Satlength=227 Nr of Repeats=13 RepeatLength=12 seed=AAGCCTAAGC  
AAGCCGAAGCCT
>Cele.WS201_3:12480505-12482419 Satlength=1915 Nr of Repeats=13 RepeatLength=36 seed=TTTCTCAGAA  
TTTCTCAGAAACATTTCTTTGGCGCGAAATTCAAAT
>Cele.WS201_3:12513527-12515121 Satlength=1595 Nr of Repeats=44 RepeatLength=36 seed=GATATTTTCA  
GATATTTTCATGTTCGGCAAAAGTACCGATTTGCCA
>Cele.WS201_3:12531119-12531804 Satlength=686 Nr of Repeats=18 RepeatLength=35 seed=TTTCCGGCAA  
TTTCCGGCAAACCGGCAAATTGCTGGAACTGAGCA
>Cele.WS201_3:12538412-12538560 Satlength=149 Nr of Repeats=12 RepeatLength=12 seed=TATACATATA  
TATACATATACA
>Cele.WS201_3:12541042-12544428 Satlength=3387 Nr of Repeats=49 RepeatLength=35 seed=TTCCGGCAAA  
TTCCGGCAAATCGGCAAATCGCCGGAATTGAAAAT
>Cele.WS201_3:12550135-12551097 Satlength=963 Nr of Repeats=25 RepeatLength=35 seed=AATTTCCGGC  
AATTTCCGGCAAATTGCCGACTTGCCGGAATTGAA
>Cele.WS201_3:12555356-12556680 Satlength=1325 Nr of Repeats=12 RepeatLength=35 seed=GGCAAATCGG  
GGCAAATCGGCAAATTGCCAGAATTGAAAAATTCC
>Cele.WS201_3:12560568-12561015 Satlength=448 Nr of Repeats=13 RepeatLength=35 seed=CCGGAAATTT  
CCGGAAATTTTCTATTCGGGCAATCTGCCGAATTG
>Cele.WS201_3:12563684-12564056 Satlength=373 Nr of Repeats=10 RepeatLength=34 seed=ATCGGCAAAT  
ATCGGCAAATTCTCGACTTTAAAATTTCCGGCAG
>Cele.WS201_3:12586021-12587656 Satlength=1636 Nr of Repeats=25 RepeatLength=42 seed=TGCCGGAATT  
TGCCGGAATTGAAATTTCCGGCAAATCGGCAAATCGGAAAAT
>Cele.WS201_3:12590926-12592025 Satlength=1100 Nr of Repeats=16 RepeatLength=35 seed=AAAATTTGAA  
AAAATTTGAATTTCACGCCACAATTGTTTTCTCAG
>Cele.WS201_3:12618420-12619066 Satlength=647 Nr of Repeats=12 RepeatLength=35 seed=AATTTCCGGC  
AATTTCCGGCAAACCGACAATTTGTCGAAAATAAA
>Cele.WS201_3:12630692-12631574 Satlength=883 Nr of Repeats=23 RepeatLength=35 seed=TTCCGGCAAA  
TCCCGGCAAACCGGCAAATTGGCAGAATTAAATGT
>Cele.WS201_3:12636010-12637174 Satlength=1165 Nr of Repeats=29 RepeatLength=35 seed=GGCAAACCGG  
GGCAAACCGGCATGTTTCCGGAATTAACAATTCCC
>Cele.WS201_3:12640589-12643305 Satlength=2717 Nr of Repeats=50 RepeatLength=12 seed=TTAGGCTTAG  
TTAGGTTTAGGC
>Cele.WS201_3:12665953-12667481 Satlength=1529 Nr of Repeats=23 RepeatLength=34 seed=TTTGCCGATT  
TTTGCCAATTTGACGGAAATTTTAATTCCGGCAA
>Cele.WS201_3:12678821-12680073 Satlength=1253 Nr of Repeats=64 RepeatLength=11 seed=AAAAAAATGA  
AAAAAAATGAA
>Cele.WS201_3:12718766-12722461 Satlength=3696 Nr of Repeats=18 RepeatLength=35 seed=GAAATTTTGA  
GAAATTTTGATTTTTGGCAATTATCCGATTTGCCG
>Cele.WS201_3:12731755-12732266 Satlength=512 Nr of Repeats=16 RepeatLength=35 seed=ATTTGCCGGA  
ATTTGCCGGAAATTTTGATTTTCGGCAATATACCG
>Cele.WS201_3:12734274-12734942 Satlength=669 Nr of Repeats=18 RepeatLength=35 seed=ATTTGCCGGA  
ATTTGCCGGAACTTTTAATTTTCGCCGAATTGTCA
>Cele.WS201_3:12759575-12762541 Satlength=2967 Nr of Repeats=32 RepeatLength=35 seed=AAATTCAAAT  
AAATTCAAATTTTCTGAGAAAACAGTTTTGGCGGA
>Cele.WS201_3:12784347-12784621 Satlength=275 Nr of Repeats=18 RepeatLength=12 seed=TAAGCCTAAG  
TAAGCCTAAGTT
>Cele.WS201_3:12795589-12797049 Satlength=1461 Nr of Repeats=14 RepeatLength=33 seed=AATTCAAATT  
AATTCAAATTTTTTGAGAATAATTTTGGCGAGA
>Cele.WS201_3:12822794-12823130 Satlength=337 Nr of Repeats=14 RepeatLength=12 seed=TAGGCTTAGG  
TAGGCTTAGGCT
>Cele.WS201_3:12835651-12836861 Satlength=1211 Nr of Repeats=30 RepeatLength=20 seed=TGTAGATTTA  
TGTAGATTTACGAAATTCTA
>Cele.WS201_3:12839514-12844147 Satlength=4634 Nr of Repeats=66 RepeatLength=19 seed=TTTACCAAAA  
TTGACCAAAAATTTGCCAA
>Cele.WS201_3:12882195-12882795 Satlength=601 Nr of Repeats=13 RepeatLength=31 seed=TCGAAAATTT  
TCGAAAATTTCCGTTTTTCAATGTCAAAATA
>Cele.WS201_3:12884421-12884999 Satlength=579 Nr of Repeats=13 RepeatLength=35 seed=TGCCGGAATT  
TGCCGGAATTTAGAATTTTCGACAAAGTGGCAAAT
>Cele.WS201_3:12911619-12913600 Satlength=1982 Nr of Repeats=43 RepeatLength=11 seed=AGGCAGTAGG  
AGGCAATAGGC
>Cele.WS201_3:12938335-12938784 Satlength=450 Nr of Repeats=14 RepeatLength=35 seed=GGAAATTTTC  
GGAAATTTTCAATTCCGGCAAATTGCCAGTTTGCA
>Cele.WS201_3:12943909-12945208 Satlength=1300 Nr of Repeats=15 RepeatLength=12 seed=GCTTAGGCTT  
GCTTAGGCTTTG
>Cele.WS201_3:12946442-12948707 Satlength=2266 Nr of Repeats=27 RepeatLength=43 seed=TTGCCGGAAA  
TTGCCGGAAACTTCCAATTCCGGCAATTTACCGGATTGCCAAT
>Cele.WS201_3:12951672-12952777 Satlength=1106 Nr of Repeats=37 RepeatLength=18 seed=TATCGATTTT  
TATTGATTTTCTATGAAT
>Cele.WS201_3:12985239-12986029 Satlength=791 Nr of Repeats=10 RepeatLength=78 seed=CGAAGTTGCT  
CGAAGTTGCTGGATCAACGATCACAACAGGCGGATTTGTCTGCACAACCGGATCAGAAGTCGTCGTACTTGGATCTTT
>Cele.WS201_3:13001354-13003318 Satlength=1965 Nr of Repeats=16 RepeatLength=43 seed=AATTTAAAAT  
AATTTAAAATTTCACGCAAATCGGCAAACCGGTAACTTGCCGG
>Cele.WS201_3:13004286-13004476 Satlength=191 Nr of Repeats=12 RepeatLength=12 seed=TAGGCTTAGG  
TAAGCTTAGGCT
>Cele.WS201_3:13032105-13032756 Satlength=652 Nr of Repeats=40 RepeatLength=10 seed=TACCGCCCGC  
TACCGCCCGC
>Cele.WS201_3:13040569-13041386 Satlength=818 Nr of Repeats=22 RepeatLength=40 seed=TTCTAGAACA  
TTTAGAACATTCCAGAATTTTCTCGAATTTTCCAAAAAGG
>Cele.WS201_3:13056258-13056472 Satlength=215 Nr of Repeats=13 RepeatLength=12 seed=GCCTAAGCCT  
GCCTAAGCTTAA
>Cele.WS201_3:13074654-13086639 Satlength=11986 Nr of Repeats=206 RepeatLength=59 seed=TCTCCATAAT  
TCTCCATAATTCTCAGTTTAAAAAAATTTGAAAATCAATGCACATTTGAAATTCCATAT
>Cele.WS201_3:13091551-13092730 Satlength=1180 Nr of Repeats=28 RepeatLength=35 seed=GCCGGCGGCG  
GCCGGCGGCTGCGAGACATGTTTAGCGACGTGTGC
>Cele.WS201_3:13093985-13095235 Satlength=1251 Nr of Repeats=25 RepeatLength=43 seed=CGGAAATTTT  
CGGAAATTTTGATTTTCGGTAATTTGCCGGTTTACTGGTTTGC
>Cele.WS201_3:13094205-13096426 Satlength=2222 Nr of Repeats=31 RepeatLength=34 seed=CAAATTGCCG  
CAAATTGCCGGAATTGAAATTTCCGGCAAATCGG
>Cele.WS201_3:13099811-13100466 Satlength=656 Nr of Repeats=18 RepeatLength=34 seed=CGGAATTGAA  
CGGAATTGAAATTTCCGGCAAATCGACAACTTGC
>Cele.WS201_3:13129234-13129828 Satlength=595 Nr of Repeats=45 RepeatLength=12 seed=AGTTATATAG  
AGTTATATAGTA
>Cele.WS201_3:13134091-13134494 Satlength=404 Nr of Repeats=16 RepeatLength=12 seed=CTTAGGCTTA  
CTTAGACTTAGG
>Cele.WS201_3:13167714-13169641 Satlength=1928 Nr of Repeats=11 RepeatLength=31 seed=AGTCATTTTT  
AGTCATTTTTGGCCAATTTTTGACTATTTTC
>Cele.WS201_3:13243314-13245131 Satlength=1818 Nr of Repeats=95 RepeatLength=19 seed=AAAAATAGAT  
AAAAATAGATTGGCATACG
>Cele.WS201_3:13284698-13285390 Satlength=693 Nr of Repeats=21 RepeatLength=35 seed=AAATTGCCGG  
AAATTGCCGGAATTGAAATTTCTGGCAAATCGACG
>Cele.WS201_3:13414618-13417157 Satlength=2540 Nr of Repeats=18 RepeatLength=64 seed=ATATACCAAT  
ATATACCAATGAGAGAGCACAGTGTAAACTAGTTTTCATAGTTCTCACGGCGACTCCAATCACT
>Cele.WS201_3:13446928-13447778 Satlength=851 Nr of Repeats=21 RepeatLength=40 seed=ATTTTTCTAG  
ATTTTTCTAGAAAGTTCTAGAACATTCCAGAATTTTCCCG
>Cele.WS201_3:13448181-13448416 Satlength=236 Nr of Repeats=15 RepeatLength=15 seed=CCACGATGGG  
CCACGATGGGTCTCA
>Cele.WS201_3:13584176-13599243 Satlength=15068 Nr of Repeats=470 RepeatLength=34 seed=TTTCCGCCGG  
TTTCCGCCGGTTCGATTTTCTCCGCAAGTAGATT
>Cele.WS201_3:13609914-13610248 Satlength=335 Nr of Repeats=10 RepeatLength=19 seed=TTGACTACCT  
TTGACTACCTTTCGGCTCA
>Cele.WS201_3:13612870-13613204 Satlength=335 Nr of Repeats=10 RepeatLength=19 seed=AGGTAGTCAA  
AGGTAGTCAATGAGCCGAA
>Cele.WS201_3:13748846-13750033 Satlength=1188 Nr of Repeats=26 RepeatLength=37 seed=TTGGCGGGAA  
TTGGCGGGAATTCAAATTTTAATTTTTTAAAAATATT
>Cele.WS201_3:13750113-13750935 Satlength=823 Nr of Repeats=52 RepeatLength=15 seed=GTGGTGAGAC  
GTGGTGAGACCCATC
>Cele.WS201_3:13752719-13753581 Satlength=863 Nr of Repeats=18 RepeatLength=38 seed=AAATTTTAAT  
AAATTTTAATTTTTTTAAAATATTTTGGCGGGAATTTA
>Cele.WS201_3:13753646-13754556 Satlength=911 Nr of Repeats=60 RepeatLength=15 seed=TCGTGGTGAG  
TCGTGGTGAGACCCA
>Cele.WS201_3:13783472-13783680 Satlength=209 Nr of Repeats=17 RepeatLength=12 seed=CTTAGGCTTA  
CTTAGGCTTAGG
>Cele.WS201_4:0-147 Satlength=148 Nr of Repeats=12 RepeatLength=12 seed=CCTAAGCCTA  
CCTAAGCCTAAG
>Cele.WS201_4:119859-125414 Satlength=5556 Nr of Repeats=68 RepeatLength=19 seed=TGGTTGAGGC  
TGGTTGAGGCTCTCTATTT
>Cele.WS201_4:193752-196625 Satlength=2874 Nr of Repeats=58 RepeatLength=20 seed=CTCAACCAAA  
CTCAACCAAAAATCCTTAGC
>Cele.WS201_4:215697-216367 Satlength=671 Nr of Repeats=32 RepeatLength=20 seed=CTCAGCCTCA  
CTCAGCCTCAATCAAAAATT
>Cele.WS201_4:221290-225265 Satlength=3976 Nr of Repeats=26 RepeatLength=84 seed=TAAAAAGTGG  
TAAAAAGTGGTCTAATTTTGTTGAAGACGGGTAATTCATATATGGAGAATTCAGAAAATCTAGGTTTAACCCATCAAAAACTAT
>Cele.WS201_4:229906-231142 Satlength=1237 Nr of Repeats=63 RepeatLength=18 seed=CTCAACCAAA  
CTCAACCAAACTCTTAGC
>Cele.WS201_4:234676-236450 Satlength=1775 Nr of Repeats=27 RepeatLength=22 seed=TTTTTGGTTG  
TTTTTGGCTGAGGCTCTCTAGA
>Cele.WS201_4:280698-281187 Satlength=490 Nr of Repeats=13 RepeatLength=37 seed=TTGGCGGGAA  
TTGGCGGGAATTCAAAATTTAATTTTTTGAACATATT
>Cele.WS201_4:281265-281755 Satlength=491 Nr of Repeats=32 RepeatLength=15 seed=TCGTGGTGAG  
TCGTGGAGAGACCCT
>Cele.WS201_4:453537-453810 Satlength=274 Nr of Repeats=13 RepeatLength=17 seed=GTAGTAAAAG  
GTAGTAAAATAGATTCC
>Cele.WS201_4:484819-485120 Satlength=302 Nr of Repeats=14 RepeatLength=12 seed=TTAGGCTTAG  
TTAGGCTTAGTC
>Cele.WS201_4:593528-594617 Satlength=1090 Nr of Repeats=13 RepeatLength=16 seed=AGGCATGTAG  
AGGCATGTAGGCATGT
>Cele.WS201_4:688812-698202 Satlength=9391 Nr of Repeats=92 RepeatLength=102 seed=TTGCTGCAGC  
TTGCTGCAGCATATCTTTCTCCAGTACCACCTTGATATGTCGAACGATTGATAGTTTGAGAATCAAGAGAATCAGTTGGACGATCAATTCCATCTTTGGGTC
>Cele.WS201_4:848538-850256 Satlength=1719 Nr of Repeats=29 RepeatLength=20 seed=TATCGATTTT  
TATTGATTTTTACCGGATGT
>Cele.WS201_4:878519-879442 Satlength=924 Nr of Repeats=35 RepeatLength=22 seed=GTAAATCTAC  
GTAAATCTACACTAAAACCACC
>Cele.WS201_4:977829-978542 Satlength=714 Nr of Repeats=35 RepeatLength=19 seed=CAATAATTTC  
CAATAATTTCATAAAAAAT
>Cele.WS201_4:999402-1000703 Satlength=1302 Nr of Repeats=26 RepeatLength=20 seed=AAAATCGATA  
AAAATCAATATTTTCGAGAA
>Cele.WS201_4:1154252-1154502 Satlength=251 Nr of Repeats=16 RepeatLength=15 seed=GGTCTCACCA  
GGTCTCACCACGATG
>Cele.WS201_4:1217259-1217865 Satlength=607 Nr of Repeats=30 RepeatLength=18 seed=AGGCTTAGGC  
AGTCTTAGGCTTATACCT
>Cele.WS201_4:1277474-1282328 Satlength=4855 Nr of Repeats=51 RepeatLength=62 seed=TTTCCGGCAA  
TTTCCGGCAAACCGGCGAATTATTTAAAATTCCAGCAAATCGGCAAATTGCCGGAATTGAAA
>Cele.WS201_4:1344791-1345485 Satlength=695 Nr of Repeats=20 RepeatLength=34 seed=ATTTCCCGCC  
ATTTCCCGCCAAAATTTTTTCACTGAAAATTTGA
>Cele.WS201_4:1345560-1345735 Satlength=176 Nr of Repeats=11 RepeatLength=15 seed=CCACGATGGG  
CCACGATGGGTCTCG
>Cele.WS201_4:1369867-1370878 Satlength=1012 Nr of Repeats=19 RepeatLength=35 seed=TTTGCCGATT  
TATGCCGATTTGCCGGAACTTTTAAATTCCGGCAA
>Cele.WS201_4:1415277-1415584 Satlength=308 Nr of Repeats=15 RepeatLength=21 seed=AAAATTGACT  
AAAATCGACTAAAAATCGTCA
>Cele.WS201_4:1440390-1440565 Satlength=176 Nr of Repeats=11 RepeatLength=15 seed=AGACCCATCG  
AGACCCATCGTGGTG
>Cele.WS201_4:1440615-1441695 Satlength=1081 Nr of Repeats=28 RepeatLength=34 seed=GCGGGAAATT  
GAGGGAAATTTAATATTTCAGTGAAAAAATTTTG
>Cele.WS201_4:1443076-1444841 Satlength=1766 Nr of Repeats=40 RepeatLength=20 seed=TATCGATTTT  
TATCAATTTTTCTGAAATTT
>Cele.WS201_4:1476165-1478423 Satlength=2259 Nr of Repeats=34 RepeatLength=35 seed=TTCAAATTTT  
TTCAAATTTTCAGTGAAAAAAATTTTGGCGGGAAA
>Cele.WS201_4:1516981-1517453 Satlength=473 Nr of Repeats=17 RepeatLength=14 seed=AAACTACAAA  
AAACTACAAACTAC
>Cele.WS201_4:1564591-1567519 Satlength=2929 Nr of Repeats=36 RepeatLength=35 seed=CAATTTGCCG  
CAATTTACCGATTTGCCGGAAATGTTCAATTCTGG
>Cele.WS201_4:1611414-1612417 Satlength=1004 Nr of Repeats=19 RepeatLength=12 seed=CTACCTATCT  
CTACCTACCTAT
>Cele.WS201_4:1670656-1672010 Satlength=1355 Nr of Repeats=36 RepeatLength=11 seed=CCTACAGTAC  
CCTACAGTACT
>Cele.WS201_4:1689081-1689301 Satlength=221 Nr of Repeats=11 RepeatLength=12 seed=CTAAGCCTAA  
CTAAGCCTAATA
>Cele.WS201_4:1705966-1706162 Satlength=197 Nr of Repeats=10 RepeatLength=12 seed=TTAGGCTTAG  
TTAGGCTTAGGC
>Cele.WS201_4:1740515-1740925 Satlength=411 Nr of Repeats=20 RepeatLength=20 seed=CAGAAAAATC  
CAGAAAAATCAATAAATTCT
>Cele.WS201_4:1752986-1753592 Satlength=607 Nr of Repeats=18 RepeatLength=11 seed=CTACAGTACC  
CTACAGTACCT
>Cele.WS201_4:1787799-1788249 Satlength=451 Nr of Repeats=26 RepeatLength=16 seed=TAGGCACGTA  
TAGGTACGTAGGCACG
>Cele.WS201_4:1831019-1831713 Satlength=695 Nr of Repeats=33 RepeatLength=22 seed=TCTGGGGTAG  
TCTGGGGTAGGGCTGCCTAGGA
>Cele.WS201_4:1848439-1848945 Satlength=507 Nr of Repeats=18 RepeatLength=21 seed=TGTCGATTTA  
TGTCGATTTACGGGGGTTCAG
>Cele.WS201_4:1859193-1860299 Satlength=1107 Nr of Repeats=12 RepeatLength=20 seed=GGAAATTTTC  
GGAAATTTTCCCGATTAGCC
>Cele.WS201_4:1888876-1889513 Satlength=638 Nr of Repeats=12 RepeatLength=51 seed=CAAACCGGCA  
CAAATCGGCAGACCGGCAATTTGCCGAAATTGAAAATTCCCGGAAAATCGG
>Cele.WS201_4:1902959-1903544 Satlength=586 Nr of Repeats=23 RepeatLength=12 seed=CCTAAGCCTA  
CCTAAGCCTAAG
>Cele.WS201_4:1931274-1933398 Satlength=2125 Nr of Repeats=50 RepeatLength=35 seed=CATTTTCGCC  
CATTTTCGCCGAATTGCCGATTTGCCGGAAATTTT
>Cele.WS201_4:1949737-1952327 Satlength=2591 Nr of Repeats=113 RepeatLength=21 seed=GTAAATCTAC  
GTAAATCTACAAGAAACCCCC
>Cele.WS201_4:1965985-1967721 Satlength=1737 Nr of Repeats=15 RepeatLength=80 seed=AATTTCTCAA  
AATTTCTCAATAGCGCGCGCTTGCAACATCCGAACGGCGCGAAATTTGAATTTTTGGCCATAAAATAACGAAAATCGGCA
>Cele.WS201_4:1975875-1976886 Satlength=1012 Nr of Repeats=21 RepeatLength=43 seed=TTTGCCGGAA  
TTTGCAGGAATTTTTCAATTCCGGCTAATTGCCGGTTTGCCAA
>Cele.WS201_4:2005234-2005590 Satlength=357 Nr of Repeats=21 RepeatLength=16 seed=TTTCAAAAAA  
TTTCAAAAAAAATTAA
>Cele.WS201_4:2097674-2099515 Satlength=1842 Nr of Repeats=56 RepeatLength=32 seed=TTTGGCGGGA  
TTTGGCGGAATTCAAATTTCTTTGAAAAAAAT
>Cele.WS201_4:2124022-2124906 Satlength=885 Nr of Repeats=10 RepeatLength=19 seed=AATTAAATAA  
AATTAAATAAATAAATATT
>Cele.WS201_4:2138944-2140061 Satlength=1118 Nr of Repeats=26 RepeatLength=43 seed=TTTCCGGCAA  
TTTCCGGCAAATCGGCAAACCGGCAAAATGCCGGGATTGAAAA
>Cele.WS201_4:2156340-2157212 Satlength=873 Nr of Repeats=38 RepeatLength=21 seed=GATTTACGGG  
GATTTACGGGATGAAAATGTG
>Cele.WS201_4:2182562-2182897 Satlength=336 Nr of Repeats=13 RepeatLength=21 seed=AAAATAGCTT  
AAAATAGCTTAAAATTGATTA
>Cele.WS201_4:2231390-2233505 Satlength=2116 Nr of Repeats=52 RepeatLength=20 seed=TATCGATTTT  
TATCGATTTTTCAACAGGTT
>Cele.WS201_4:2244961-2245196 Satlength=236 Nr of Repeats=15 RepeatLength=15 seed=CGATGGGTCT  
CGATGGGTCTCACCA
>Cele.WS201_4:2266505-2266986 Satlength=482 Nr of Repeats=13 RepeatLength=37 seed=TTTTTAATTC  
TTTTTAATTCCGGCAATTTGCGGCGATTTGCCAGAAA
>Cele.WS201_4:2391964-2396089 Satlength=4126 Nr of Repeats=27 RepeatLength=70 seed=AAAAATCGAT  
AAAAATCGATGTTTTGAAGTTTTTCTCAATAGAGCGCACTTTCAACAGCGAGAAATTTGAATTTTCCACC
>Cele.WS201_4:2398277-2398740 Satlength=464 Nr of Repeats=29 RepeatLength=20 seed=CTGCCTAGGG  
CTGCCTAGGGTAGGCTAAGT
>Cele.WS201_4:2403399-2403719 Satlength=321 Nr of Repeats=18 RepeatLength=12 seed=AAGCCTAAGC  
AAGCCTAATCCG
>Cele.WS201_4:2472061-2473330 Satlength=1270 Nr of Repeats=39 RepeatLength=14 seed=TTTGTAGTTT  
TTTATAGTTTGTAG
>Cele.WS201_4:2511918-2512675 Satlength=758 Nr of Repeats=14 RepeatLength=42 seed=CGGCAAATCG  
CGGCAAATCGGCACGTTGCCAAATTGCCGTTTTTAAAATATC
>Cele.WS201_4:2516562-2517820 Satlength=1259 Nr of Repeats=34 RepeatLength=35 seed=ATTTTGATTT  
ATTTTGATTTTTGGCGAATTGCCGCTTTGCCGGAT
>Cele.WS201_4:2531342-2532023 Satlength=682 Nr of Repeats=19 RepeatLength=21 seed=TGTAGATTTA  
TGAAGATTTACGCAGTTGCTG
>Cele.WS201_4:2541668-2541877 Satlength=210 Nr of Repeats=10 RepeatLength=12 seed=CTAAGCCTAA  
CTAAGCCTAAGC
>Cele.WS201_4:2548764-2551005 Satlength=2242 Nr of Repeats=41 RepeatLength=20 seed=TATTGATTTT  
TATTGATTTTTCCAAAAAAT
>Cele.WS201_4:2572290-2575957 Satlength=3668 Nr of Repeats=16 RepeatLength=164 seed=TTATTTTAAA  
TTATTTTAAAAAATTCAGAAAATGCATCTAAAGCGGTTTTTTTTCAAAAATTCAAAAGTACCGGAAAATCATAAAAAGTGCTTCTTTTTTCTTTTATAACACTGTTTAGCATAGTCAAATATACCAGAAAATACCAAACAAAGTATGCTATCTTGTACGAAAGA
>Cele.WS201_4:2702007-2702792 Satlength=786 Nr of Repeats=31 RepeatLength=21 seed=TTTGGATTTT  
TTCGGATTTTTAGGCTTAAAA
>Cele.WS201_4:2754818-2756578 Satlength=1761 Nr of Repeats=49 RepeatLength=40 seed=TTCTGGAAAA  
TTCTGGAAAATTCGAGAAAAATCTGGCATATTCCAGAACC
>Cele.WS201_4:2813871-2814454 Satlength=584 Nr of Repeats=16 RepeatLength=30 seed=CTGGAAACTT  
CTGGAAACTTGTTGAATTTTCTAGAAAAGT
>Cele.WS201_4:2828545-2830543 Satlength=1999 Nr of Repeats=74 RepeatLength=27 seed=CAGAGAGTAA  
CAGAGAGTAAAATAATCGGTGAAGCCA
>Cele.WS201_4:2859307-2859683 Satlength=377 Nr of Repeats=19 RepeatLength=12 seed=GCCTAAGCCT  
GCCTAAGCCTAT
>Cele.WS201_4:2872399-2872916 Satlength=518 Nr of Repeats=14 RepeatLength=35 seed=ATTCCGGCAA  
ATTCCGGCAATTTGCCGATTTGCCGAAAATTTTCA
>Cele.WS201_4:2882554-2883675 Satlength=1122 Nr of Repeats=27 RepeatLength=11 seed=TACAGTAACC  
TACAGTACCAC
>Cele.WS201_4:2885588-2887227 Satlength=1640 Nr of Repeats=28 RepeatLength=35 seed=TTTGCCGGAA  
TTTGCCGGAAATGTTCAATTCCACCAATTTGCCGA
>Cele.WS201_4:2953068-2953420 Satlength=353 Nr of Repeats=19 RepeatLength=16 seed=TAGGCATGTA  
TAGGCATGTAGGAATG
>Cele.WS201_4:2975132-2976173 Satlength=1042 Nr of Repeats=22 RepeatLength=34 seed=GCCGATTTGC  
GCCGATTTGCTGAAAATTTCAATTCCGATAGTTT
>Cele.WS201_4:3004798-3005517 Satlength=720 Nr of Repeats=20 RepeatLength=34 seed=CCGATTTGCC  
CCGATTTGCCGAAATTTTTATTTCTGGCAAATTG
>Cele.WS201_4:3013250-3013806 Satlength=557 Nr of Repeats=20 RepeatLength=12 seed=TAGGCTTAGG  
TAGTCTTAGGCT
>Cele.WS201_4:3126870-3127068 Satlength=199 Nr of Repeats=11 RepeatLength=16 seed=GCTTATAAGC  
GCTTATAAGCTTATAA
>Cele.WS201_4:3149088-3151006 Satlength=1919 Nr of Repeats=53 RepeatLength=35 seed=GGCAAATTGC  
GGCAAATTGCCGGAATTGAACATTTCCGGCAAATA
>Cele.WS201_4:3167441-3167879 Satlength=439 Nr of Repeats=13 RepeatLength=35 seed=CAATTTGCCG  
CAATTTGCCGGAAATTTTGATTTTCGGCAAATTGC
>Cele.WS201_4:3176403-3176902 Satlength=500 Nr of Repeats=24 RepeatLength=12 seed=TAGGTAGTTA  
TAGGTAGATAGG
>Cele.WS201_4:3177691-3178618 Satlength=928 Nr of Repeats=37 RepeatLength=20 seed=TGTAGATTTA  
TGTAAATTTACGGCATCATA
>Cele.WS201_4:3189155-3189349 Satlength=195 Nr of Repeats=11 RepeatLength=16 seed=CATGCCTACA  
CATGCCTACATACATA
>Cele.WS201_4:3193092-3194824 Satlength=1733 Nr of Repeats=68 RepeatLength=16 seed=ATGCCTACAT  
ATGCCTACATGGCTAG
>Cele.WS201_4:3206389-3209591 Satlength=3203 Nr of Repeats=168 RepeatLength=19 seed=GCCTCACTCA  
GCCTCACTCAAAATCCTCA
>Cele.WS201_4:3309614-3310603 Satlength=990 Nr of Repeats=27 RepeatLength=35 seed=AATCGGCAAG  
AATCGGCAAGTTACCGAAATTGAAAATTTCCGGCA
>Cele.WS201_4:3325344-3326661 Satlength=1318 Nr of Repeats=37 RepeatLength=26 seed=CGATTTGCCG  
CGATTTGCCGGAAATTTCAATTCTGC
>Cele.WS201_4:3366655-3367994 Satlength=1340 Nr of Repeats=24 RepeatLength=45 seed=TCTGATCCTT  
TCTGATCCTTCAGCTCCAAAGGATCAGAAGGGTACCTCCTGGTGA
>Cele.WS201_4:3455419-3455819 Satlength=401 Nr of Repeats=28 RepeatLength=12 seed=TAAGCCTAAG  
TAAGCCTAAGCT
>Cele.WS201_4:3528605-3530216 Satlength=1612 Nr of Repeats=64 RepeatLength=11 seed=CCCTACAGTA  
CCCTACAATAC
>Cele.WS201_4:3568009-3568499 Satlength=491 Nr of Repeats=29 RepeatLength=16 seed=TGCCTACATG  
TGCCTACATGCCCACA
>Cele.WS201_4:3669577-3671153 Satlength=1577 Nr of Repeats=10 RepeatLength=34 seed=CGGGAAATTC  
CGGGAAATTCAAATTTTCAGTGAAAAAATTTTGA
>Cele.WS201_4:3671198-3671728 Satlength=531 Nr of Repeats=15 RepeatLength=40 seed=TTTCTAGAAA  
TTTCTAGAAAATTCGAGAAAATTCCGGATTGGTCCAGAAT
>Cele.WS201_4:3789104-3790448 Satlength=1345 Nr of Repeats=45 RepeatLength=21 seed=CTAGATTTTT  
CTAGATTTTTTTGGCGTTGAC
>Cele.WS201_4:3825809-3826013 Satlength=205 Nr of Repeats=13 RepeatLength=16 seed=TAGGCATGTA  
TAGGCATGTAGGCATG
>Cele.WS201_4:3940279-3941132 Satlength=854 Nr of Repeats=43 RepeatLength=39 seed=GTAGTCGGAG  
GTAGTCGGAGTAGTCGGAGTAGTTGGAGTAGACTTCATG
>Cele.WS201_4:4142135-4142511 Satlength=377 Nr of Repeats=23 RepeatLength=12 seed=AGGCTTAGGC  
AGGCTTAGGCCA
>Cele.WS201_4:4166737-4167309 Satlength=573 Nr of Repeats=46 RepeatLength=12 seed=GCGTGTCGCG  
GCGTGTCGCGTT
>Cele.WS201_4:4416106-4421998 Satlength=5893 Nr of Repeats=213 RepeatLength=26 seed=GTCTAACTTT  
GTCTAACTTTGGAAATTCATCTAATG
>Cele.WS201_4:4451052-4453011 Satlength=1960 Nr of Repeats=15 RepeatLength=34 seed=CAAATCGGCA  
CAAATCGGCAAAATGTCGGAATTGAAATTTCCGG
>Cele.WS201_4:4507124-4508468 Satlength=1345 Nr of Repeats=31 RepeatLength=35 seed=TGCCGATTTG  
TGCCGATTTGCCGAAAATTTTAACTTCCGGCTATG
>Cele.WS201_4:4753416-4754240 Satlength=825 Nr of Repeats=12 RepeatLength=10 seed=GCTGAAAATG  
GTTGAAAATG
>Cele.WS201_4:4792105-4792761 Satlength=657 Nr of Repeats=17 RepeatLength=35 seed=TTGCCGGAAA  
TTGCCGGAAATTTTGGTTTCCAGCAAGTTGCCGAA
>Cele.WS201_4:4822586-4825218 Satlength=2633 Nr of Repeats=29 RepeatLength=35 seed=TTTTCAAAAA  
TTTTAAAAATTGATAAAAATATATAAAAGCTGATT
>Cele.WS201_4:4898037-4898612 Satlength=576 Nr of Repeats=18 RepeatLength=15 seed=GAGACCCATC  
GAGACCCGTCGTGGT
>Cele.WS201_4:4920970-4921503 Satlength=534 Nr of Repeats=15 RepeatLength=35 seed=TTTTCAGAAA  
TTTTCAGAAAATTTAAATTTCCCTCCAAAATATTT
>Cele.WS201_4:4921560-4926918 Satlength=5359 Nr of Repeats=148 RepeatLength=15 seed=GGGTCTCACC  
GGGTCTCACCACGAT
>Cele.WS201_4:5060064-5060274 Satlength=211 Nr of Repeats=13 RepeatLength=16 seed=CTACGTGCCT  
CTACGTGTCTACGTGC
>Cele.WS201_4:5273281-5273663 Satlength=383 Nr of Repeats=18 RepeatLength=12 seed=AGAAGGAGGA  
AGAAAGAGGAGA
>Cele.WS201_4:5299088-5299473 Satlength=386 Nr of Repeats=15 RepeatLength=25 seed=TTTACTCTCT  
TTTACTCTCTGTCTTCACAGTATAT
>Cele.WS201_4:5454325-5455266 Satlength=942 Nr of Repeats=17 RepeatLength=34 seed=GGGAAATTCA  
GGGAAATTCAAATTTTCTGTGAAAAAATTTTGGC
>Cele.WS201_4:5465009-5467130 Satlength=2122 Nr of Repeats=44 RepeatLength=48 seed=AATTCAATTT  
AATTCAATTTTTGATTTGCCCGTAATTTATATTTTTCTGAAGATGAAC
>Cele.WS201_4:5571083-5571427 Satlength=345 Nr of Repeats=15 RepeatLength=17 seed=TTGACTACCT  
TTGACTACCTTTGCTCA
>Cele.WS201_4:5572031-5572424 Satlength=394 Nr of Repeats=13 RepeatLength=17 seed=AGGTAGTCAA  
AGGTAGTCAATGAGCAA
>Cele.WS201_4:6307129-6307489 Satlength=361 Nr of Repeats=18 RepeatLength=19 seed=CAGACGAAAA  
CAGACGAAAAATAGATTGA
>Cele.WS201_4:6356083-6356420 Satlength=338 Nr of Repeats=10 RepeatLength=19 seed=AGTCAATGAG  
AGTCAATGAGCCGAAAGGT
>Cele.WS201_4:6357788-6361075 Satlength=3288 Nr of Repeats=132 RepeatLength=25 seed=TAGAGTAAAT  
TAGAGTAAATAAATTGGCAGAACAT
>Cele.WS201_4:6468979-6469769 Satlength=791 Nr of Repeats=40 RepeatLength=20 seed=AACAATCTAT  
AACAATCTATTTTTTTGTGT
>Cele.WS201_4:6469790-6469949 Satlength=160 Nr of Repeats=10 RepeatLength=12 seed=CAGAATATAT  
CAGAATATATTC
>Cele.WS201_4:6610109-6610310 Satlength=202 Nr of Repeats=10 RepeatLength=17 seed=GTAGTAAAAG  
GTAGTAAAAGAGAACAC
>Cele.WS201_4:6668156-6676442 Satlength=8287 Nr of Repeats=46 RepeatLength=182 seed=ATGTTTCAAA  
ATGTTTCAAAAGTTCAATATATTTCTGATTAAATCTATATGTATATGAATGCCATGCGTTTGTGCATATCATTAACTCTCATTACTCATTAAAAAATAGTTCCAGTTATTTCAAAAAAGTTGAAAGTTATTCATAGCTTGAAAAACGGGCCATCGTAATCTAAAAAAAACATAAATTGGGAC
>Cele.WS201_4:6682649-6704575 Satlength=21927 Nr of Repeats=125 RepeatLength=172 seed=TTAATCAGAA  
TTAATCAGAAATATATTGAACTTTTGAAACATGTCTCAACTTTTATTTTTTTTAGAACACGATGTCTCGTTTTTCAAGCTATGAATAACTTTCAAGTTTTTTGAAATAAGTGGAACTATTTTTTAATGAGTGTGTATATGTACTGACGCATAGCATTCATATACATATAGAT
>Cele.WS201_4:6708756-6731734 Satlength=22979 Nr of Repeats=130 RepeatLength=174 seed=TTTGAAATAA  
TTTGAAATAACAGGAACTATTTTTTAAAACTGGTGTGTATATGTACAAACGCATGGCATTCATATACATATAGATTTAATCAGAAATATATTGAACTTTTGAAACATGTCTCAACTTTTATTTTTTTTAGATTACGATGGCTCGTTTTTCAAGCTATGAATAACTTTCAAGTTT
>Cele.WS201_4:7128090-7129872 Satlength=1783 Nr of Repeats=156 RepeatLength=11 seed=TGACAACTTC  
TGACAACTTCA
>Cele.WS201_4:7591320-7599723 Satlength=8404 Nr of Repeats=59 RepeatLength=30 seed=TATGAAAGAT  
TATGAAAGATCCTTCGATCAAGAAGTCACG
>Cele.WS201_4:7734973-7736063 Satlength=1091 Nr of Repeats=24 RepeatLength=45 seed=ACCATCAGGC  
ACCATCAGGCGGACCACCAGGACCATTTGATCCATCAGGAGCACC
>Cele.WS201_4:8072511-8073669 Satlength=1159 Nr of Repeats=26 RepeatLength=35 seed=AAAATTTGAA  
AAAATTTGAATTTCCCGTCAAAATCTTTTTCTCAG
>Cele.WS201_4:8257974-8258608 Satlength=635 Nr of Repeats=14 RepeatLength=45 seed=AAGGATCAGA  
AAGGATCAGAACATCAGGAGGTACCCTTACGATCCTTCTTATCTG
>Cele.WS201_4:8467073-8469330 Satlength=2258 Nr of Repeats=33 RepeatLength=40 seed=TCCAGAATTT  
TCCAGCATTTTCTCAAATTTTCCAGAAGGTTCTGGAACAT
>Cele.WS201_4:8469597-8470271 Satlength=675 Nr of Repeats=41 RepeatLength=15 seed=TCTCACCACG  
TCTCACCACGATGGG
>Cele.WS201_4:8470540-8471287 Satlength=748 Nr of Repeats=22 RepeatLength=12 seed=TCCTACAGTA  
TCCTACAGTACC
>Cele.WS201_4:8572629-8581860 Satlength=9232 Nr of Repeats=443 RepeatLength=20 seed=CGATATAGCT  
CGATATAGCTATAAACAATA
>Cele.WS201_4:9045711-9048648 Satlength=2938 Nr of Repeats=112 RepeatLength=25 seed=AGAGAGTAAA  
AGATAGTAAAATATACTGTGAAGCC
>Cele.WS201_4:9066162-9067553 Satlength=1392 Nr of Repeats=81 RepeatLength=15 seed=CTCACCACGA  
CTCACCACGAAGGGT
>Cele.WS201_4:9409926-9410686 Satlength=761 Nr of Repeats=19 RepeatLength=34 seed=TTCCCGCCAA  
TTCCCGCCAAGCATTTTCCTCAGAAAATTTGAAT
>Cele.WS201_4:9410127-9411402 Satlength=1276 Nr of Repeats=46 RepeatLength=15 seed=ACGATGGGTC  
ACGACGGGTCTCACC
>Cele.WS201_4:10025374-10025876 Satlength=503 Nr of Repeats=10 RepeatLength=11 seed=TACTGTAGGG  
TACTGTAGGGG
>Cele.WS201_4:10261831-10262712 Satlength=882 Nr of Repeats=28 RepeatLength=12 seed=GGTACTGTAG  
GGTACTGTAGTA
>Cele.WS201_4:10262884-10263282 Satlength=399 Nr of Repeats=26 RepeatLength=15 seed=GACCCATCGT  
GACCCATCGTGGTGA
>Cele.WS201_4:10263307-10264870 Satlength=1564 Nr of Repeats=42 RepeatLength=35 seed=AATTCAAATT  
AATTCAAATTTCAGTGAAAAAAATTTTTAGCGGGA
>Cele.WS201_4:10681745-10682135 Satlength=391 Nr of Repeats=20 RepeatLength=19 seed=ATTGTTACAC  
ATTGTTACACGAAAAATAG
>Cele.WS201_4:10943421-10946071 Satlength=2651 Nr of Repeats=25 RepeatLength=45 seed=TCTGATCCTT  
TCTGATCCTTAAGCTCCGAAGAATCAGAAGGGTACCTCCTGGTGA
>Cele.WS201_4:11033598-11036057 Satlength=2460 Nr of Repeats=31 RepeatLength=79 seed=GAAACTAAAA  
GAAACTAAAACCTAATGAGACCCCAGAATACTGCCGGTATTCTGTCAGGACTCATTAGGTAGAGAGGAGATTCACAGAA
>Cele.WS201_4:11070916-11072360 Satlength=1445 Nr of Repeats=101 RepeatLength=27 seed=AGACTACCTA  
AGACTACCTAGACTACCTAGACTACCA
>Cele.WS201_4:11072363-11075900 Satlength=3538 Nr of Repeats=90 RepeatLength=39 seed=TTATGGAAAA  
TTATGGAAAAGTGGCTCTATAGCCACTAGAAATACCAGT
>Cele.WS201_4:11610510-11615496 Satlength=4987 Nr of Repeats=199 RepeatLength=25 seed=CATTACGGCA  
CATTACGGCAGATTCTATAAATTTG
>Cele.WS201_4:11615661-11615934 Satlength=274 Nr of Repeats=13 RepeatLength=17 seed=AAAATCAAAC  
AAAATCAAACCGGAGAC
>Cele.WS201_4:11616294-11618406 Satlength=2113 Nr of Repeats=21 RepeatLength=10 seed=CGATCCATCC  
CGATCCATCC
>Cele.WS201_4:12023064-12025440 Satlength=2377 Nr of Repeats=74 RepeatLength=32 seed=CGGGAATTCA  
CGGGAATTCAAAATTTCTGTGAAAAATTTTGG
>Cele.WS201_4:12154662-12156266 Satlength=1605 Nr of Repeats=11 RepeatLength=35 seed=AATTTGAATT  
AATTTGAATTTCCCGTCAAAATCTTTTTCTCAGAA
>Cele.WS201_4:12169268-12171221 Satlength=1954 Nr of Repeats=24 RepeatLength=59 seed=TTTTAAAAAT  
TTTTAAAAATTTTGAAAACCAGTGAAGTCTTGATAATCCATATTTTCCATAATTCTCAG
>Cele.WS201_4:12253923-12254134 Satlength=212 Nr of Repeats=10 RepeatLength=17 seed=TCTTTTACTA  
TCTTTTACTACAGGATC
>Cele.WS201_4:12256912-12257247 Satlength=336 Nr of Repeats=16 RepeatLength=17 seed=GTAGTAAAAG  
GTAGTAAAAGAGATTCC
>Cele.WS201_4:12314434-12319273 Satlength=4840 Nr of Repeats=38 RepeatLength=96 seed=GTTGATTTGC  
GTTGATTTGCGGCACTCTACAGATAGTGGATCTGCTTCTTACCAATCTTCCCGTTACCGCCACGCACTAAAGCTCCAAACTATTTTATTTTTTTGG
>Cele.WS201_4:12321072-12325604 Satlength=4533 Nr of Repeats=39 RepeatLength=31 seed=TTCTGAAAGA  
TTCTGAAAGAGCTTAAAATTTACTACAAAGT
>Cele.WS201_4:12326747-12327077 Satlength=331 Nr of Repeats=18 RepeatLength=16 seed=GTGCCTACGT  
GTGCCTACGTGCCTAC
>Cele.WS201_4:12412308-12412804 Satlength=497 Nr of Repeats=11 RepeatLength=35 seed=CAAAACCGGC  
CAAAACCGGCAAGTGTCAAAATTGCCGGAAATTTC
>Cele.WS201_4:12602975-12603831 Satlength=857 Nr of Repeats=35 RepeatLength=35 seed=TGCCGGAATT  
TGCCGGAATTTTTGAAAACCAGCAATTTTCGGAAT
>Cele.WS201_4:12730472-12732662 Satlength=2191 Nr of Repeats=84 RepeatLength=26 seed=CATTGCGGCG  
CATTGCGGCGGATTTTCGAAAAATGA
>Cele.WS201_4:13007431-13008176 Satlength=746 Nr of Repeats=17 RepeatLength=12 seed=GCTTGGGTTT  
GCTTGGGGTTAG
>Cele.WS201_4:13115350-13115984 Satlength=635 Nr of Repeats=24 RepeatLength=26 seed=ATTAGATGAA  
ATTAGATGAATTTCCAAAGTTAGACC
>Cele.WS201_4:13222165-13222319 Satlength=155 Nr of Repeats=12 RepeatLength=12 seed=TATACCTATA  
TATACCCATACC
>Cele.WS201_4:13360467-13361956 Satlength=1490 Nr of Repeats=59 RepeatLength=25 seed=TTTACTCTCT  
TTTACTCTCTGGCTTCATCGATTAT
>Cele.WS201_4:13376047-13376746 Satlength=700 Nr of Repeats=15 RepeatLength=35 seed=TTTGCCGGAA  
TTTGCCAGAAATATTAATCTTCGGCAAATTGCCGA
>Cele.WS201_4:13421640-13422181 Satlength=542 Nr of Repeats=15 RepeatLength=35 seed=ATTTGCCGGA  
ATTTGCCTGAAAGTTTCATTTCCGGCAATTTTCCG
>Cele.WS201_4:13461609-13462224 Satlength=616 Nr of Repeats=31 RepeatLength=23 seed=ATATTTATTT  
ATATTTATTTATTTATTTAATTA
>Cele.WS201_4:13462424-13462777 Satlength=354 Nr of Repeats=22 RepeatLength=15 seed=ACCCATCGTG  
ACCCACCGTGGTGAG
>Cele.WS201_4:13461609-13463683 Satlength=2075 Nr of Repeats=36 RepeatLength=23 seed=ATATTTATTT  
ATATTTATTTATTTATTTAATTA
>Cele.WS201_4:13462860-13464412 Satlength=1553 Nr of Repeats=25 RepeatLength=35 seed=AAATTTAAAT  
AAATTTAAATTTTCTGTGAAAAATATTTTGGCGGG
>Cele.WS201_4:13464466-13464686 Satlength=221 Nr of Repeats=14 RepeatLength=15 seed=CCACGATGGG  
CCACGATGGGTCTCG
>Cele.WS201_4:13481055-13481696 Satlength=642 Nr of Repeats=14 RepeatLength=35 seed=TGCCGATTTG  
TGCCGATTTGACGGAAAATTTCATTTCCGGCAATG
>Cele.WS201_4:13523601-13524227 Satlength=627 Nr of Repeats=20 RepeatLength=26 seed=CGGCAATTGC  
CGGCAATTGCCGGAAATTCTGAAAAC
>Cele.WS201_4:13575668-13576018 Satlength=351 Nr of Repeats=30 RepeatLength=11 seed=GCACATTTTT  
GCACATTTTCT
>Cele.WS201_4:13667990-13668602 Satlength=613 Nr of Repeats=12 RepeatLength=40 seed=AAAATTCTGG  
AAAATTCTGGAAAGCTCTAGAACCTTTTGAAAAATTCGAG
>Cele.WS201_4:13734144-13740363 Satlength=6220 Nr of Repeats=36 RepeatLength=93 seed=AGGGCCGCAG  
AGGGCCGCAGGCCCGAACACTCTTGGAAACTGGGCTGGCTTTAATCCTATTCCAAGCAGATTGTTATTCACTCAAGCCTATCAACCAAGTTTG
>Cele.WS201_4:13846250-13847010 Satlength=761 Nr of Repeats=45 RepeatLength=15 seed=CCCATCGTGG  
CCCATCGTGGCGAGA
>Cele.WS201_4:13860230-13862356 Satlength=2127 Nr of Repeats=13 RepeatLength=40 seed=TCCAGAACCT  
TCCAGAACCTTCTAGAAAATCCGAGAAAATTCTGGAATGT
>Cele.WS201_4:13884367-13884797 Satlength=431 Nr of Repeats=24 RepeatLength=15 seed=ACGATGGGTC  
ACGATGGGTCTCGCC
>Cele.WS201_4:13909743-13910285 Satlength=543 Nr of Repeats=19 RepeatLength=32 seed=CGACCTGCGA  
CGACCTGCGACCTAGCGACCTGGGTCGCTTTG
>Cele.WS201_4:13920849-13923882 Satlength=3034 Nr of Repeats=43 RepeatLength=35 seed=AAATTTAAAT  
AAATTTAAATTTTCTGAAAAAAATATTTTGGCGGG
>Cele.WS201_4:13929793-13933474 Satlength=3682 Nr of Repeats=106 RepeatLength=34 seed=GCGGGAAATT  
GCGGGAAATTCAAATTTTCAGTGAAAAAATTTTG
>Cele.WS201_4:14057155-14059197 Satlength=2043 Nr of Repeats=32 RepeatLength=15 seed=ATCTCAAAAA  
ATCTCAAAAATGAAA
>Cele.WS201_4:14205727-14206725 Satlength=999 Nr of Repeats=13 RepeatLength=76 seed=AATGCTAGAG  
AATGCTAGAGGACACTCATTTGCACGAAGGGAAGTGGGAGAGACTGTGGAGTTGTCGGTGTCTTTGTGCATGCTCG
>Cele.WS201_4:14208007-14209216 Satlength=1210 Nr of Repeats=70 RepeatLength=14 seed=GCTATGCGCT  
GCTATGCGCTGTTA
>Cele.WS201_4:14209251-14209586 Satlength=336 Nr of Repeats=13 RepeatLength=25 seed=TAATGCCAAT  
TAATGCCAATTTATAGAATCTGCCA
>Cele.WS201_4:14209699-14210103 Satlength=405 Nr of Repeats=19 RepeatLength=14 seed=TACAGCGCAT  
TACAGCGCATAGCG
>Cele.WS201_4:14210841-14215433 Satlength=4593 Nr of Repeats=61 RepeatLength=76 seed=TCGTGCAAAG  
TCGTGCAAAGGAGTGTCCTCTAGCATTCGAGCATGCACAAAGACACCGACAACTCCACAGTCTCTCCCACTTCCCT
>Cele.WS201_4:14426762-14427528 Satlength=767 Nr of Repeats=36 RepeatLength=21 seed=CAACTACCAC  
CAACTACCACAACTACCGTAC
>Cele.WS201_4:14446969-14447273 Satlength=305 Nr of Repeats=13 RepeatLength=21 seed=ACTACCGTAC  
ACTACCGTACCAACTACCACA
>Cele.WS201_4:14476770-14480212 Satlength=3443 Nr of Repeats=67 RepeatLength=15 seed=CGTGGTGAGA  
CGTGGCGAGACCTAT
>Cele.WS201_4:14740449-14740982 Satlength=534 Nr of Repeats=15 RepeatLength=35 seed=AAATTTGAAT  
AAATTTGAATTTCCCGCCAAAATTGTTTGCACTGC
>Cele.WS201_4:14776389-14777265 Satlength=877 Nr of Repeats=42 RepeatLength=17 seed=GTAGTAAAAG  
GTAGTAAAAGAGATTCC
>Cele.WS201_4:14779231-14780400 Satlength=1170 Nr of Repeats=26 RepeatLength=44 seed=ATCCTTTGGA  
ATCCTTTGGAGCTGAAGATTCAGTTCATAAGGGGGATCCTTGTG
>Cele.WS201_4:15059104-15059754 Satlength=651 Nr of Repeats=16 RepeatLength=40 seed=TTTTCTAGAA  
TTTTCTAGAAAGTTCTGGAACATTCCAGAAATTTCCCGAC
>Cele.WS201_4:15060068-15060768 Satlength=701 Nr of Repeats=39 RepeatLength=15 seed=GGTCTCACCA  
GGTCTCACCACGATG
>Cele.WS201_4:15076334-15080802 Satlength=4469 Nr of Repeats=88 RepeatLength=35 seed=AAATTTGAAT  
AAATTTGAATTTCCCGTCAAAATCTTTTTCTCAGA
>Cele.WS201_4:15075168-15082433 Satlength=7266 Nr of Repeats=90 RepeatLength=35 seed=AAAAATTTTT  
AAAATTTTTTTCACTGAAAATTTGAATTTCCCGCC
>Cele.WS201_4:15129766-15131114 Satlength=1349 Nr of Repeats=25 RepeatLength=36 seed=CCTTTGTCAC  
CCTTTGTCACCCTTTGATCCAGGAGTTCCATCGGCC
>Cele.WS201_4:15166240-15166430 Satlength=191 Nr of Repeats=11 RepeatLength=15 seed=GAGACCCATC  
GAGACCCATCGTGGC
>Cele.WS201_4:15188505-15190927 Satlength=2423 Nr of Repeats=70 RepeatLength=34 seed=TTGGCGGGAA  
TTGGCGGGAAATTCAAATTTTCAGTGAAAAAATT
>Cele.WS201_4:15201300-15201693 Satlength=394 Nr of Repeats=11 RepeatLength=35 seed=GGGAAATTCA  
GGGAAATTCAAATTTTTAGTAAAAAATATTTTGGC
>Cele.WS201_4:15225055-15227348 Satlength=2294 Nr of Repeats=12 RepeatLength=168 seed=AAAAACAAAA  
AAAAACAAAAATAAAAATTTTGGAATGTTGGGAGAATTTTTATAGATTTGGATTCTAGATTTTTAACAAATATTTTTGGTAAGTTTCTGGACCTAGATATCAATTTTCAGATGCGCTAGAGGGGTTTTTGTCTTGAATTCCAATTTCAACAGATATATACAGGCACAA
>Cele.WS201_4:15320056-15321010 Satlength=955 Nr of Repeats=27 RepeatLength=35 seed=GAAATTCAAA  
GAAATTCAAATTTTAAGTGAAAAAAATTTTGGCGG
>Cele.WS201_4:15375034-15376113 Satlength=1080 Nr of Repeats=51 RepeatLength=15 seed=CCACGATGGG  
CCACGATGGGTCTCA
>Cele.WS201_4:15376334-15376970 Satlength=637 Nr of Repeats=19 RepeatLength=11 seed=TCCTACAGTA  
TCCTACCGTAC
>Cele.WS201_4:15409385-15409707 Satlength=323 Nr of Repeats=12 RepeatLength=26 seed=CAGAGTCACT  
CAGAGTCACTAAATTTGGTGAACGGC
>Cele.WS201_4:15461623-15462880 Satlength=1258 Nr of Repeats=31 RepeatLength=21 seed=TTGGATTTTT  
TTGGATTTTTTCAAGAAAAAA
>Cele.WS201_4:15466196-15467107 Satlength=912 Nr of Repeats=17 RepeatLength=22 seed=AAGCTTAAAA  
AATCTTAAAATGCACATTTTTT
>Cele.WS201_4:15510686-15513239 Satlength=2554 Nr of Repeats=12 RepeatLength=168 seed=AAATAAAAAT  
AAACAAAAATAAAAATTATGGAATTCCGGAAATGTTTTGATAGATTTGGATTCTGGTTTTTTTTTAAATATTATTGGAAAGTTTGTGGACCAGGAAAGTAAATTTAAGCCGCGCTAAAGAGGTTTTTGTGTCGAGTTCCAATTTTTACAGGTACTAGTAGGCGCAAAA
>Cele.WS201_4:15515317-15516194 Satlength=878 Nr of Repeats=12 RepeatLength=24 seed=TTTTTTGGAA  
TTTTTTGGAAAAAAATATATTGAT
>Cele.WS201_4:15636108-15636930 Satlength=823 Nr of Repeats=51 RepeatLength=14 seed=GGACTAGGGA  
GGACTAAGGACTAG
>Cele.WS201_4:15708486-15709218 Satlength=733 Nr of Repeats=20 RepeatLength=32 seed=TTCCCGCCAA  
TTCCCGCCAAAATTTTTCAAAGAAATTTTGAA
>Cele.WS201_4:15766260-15766525 Satlength=266 Nr of Repeats=17 RepeatLength=15 seed=CCACGATGGG  
CCACGATGGGTCTCA
>Cele.WS201_4:15766743-15767373 Satlength=631 Nr of Repeats=19 RepeatLength=11 seed=GTACTCCTAC  
GTACTCCTACA
>Cele.WS201_4:15826605-15826930 Satlength=326 Nr of Repeats=21 RepeatLength=15 seed=CCCATCGTGG  
CCCATCGTGGCGAGA
>Cele.WS201_4:15842406-15843489 Satlength=1084 Nr of Repeats=16 RepeatLength=37 seed=CGGGAATTCA  
CGGGAATTCAAATTTTAATTTTTCTAAAACATTTTGG
>Cele.WS201_4:15971068-15972240 Satlength=1173 Nr of Repeats=29 RepeatLength=35 seed=TTCCCGCCAA  
TTCCCGCCAAAAATTTTTTCTCAGTTAATTTGAAT
>Cele.WS201_4:16094774-16095532 Satlength=759 Nr of Repeats=18 RepeatLength=11 seed=GTACTGTAGG  
GTACTGTAGTA
>Cele.WS201_4:16126278-16129265 Satlength=2988 Nr of Repeats=25 RepeatLength=36 seed=AAAATTTGAA  
AAAATTTGAATTTCCCTTCAAAAATTTTTTTCTCAG
>Cele.WS201_4:16153435-16154110 Satlength=676 Nr of Repeats=18 RepeatLength=35 seed=AATTCAAATT  
AATTCAAATTTTAAGTGAAAAAAATTTTGGCGGGA
>Cele.WS201_4:16172737-16173107 Satlength=371 Nr of Repeats=19 RepeatLength=12 seed=GCCTAAGCCT  
GCTTAAGCCTAA
>Cele.WS201_4:16223720-16224126 Satlength=407 Nr of Repeats=25 RepeatLength=15 seed=TCTCACCACG  
TCACACCACGAAAGG
>Cele.WS201_4:16244071-16245354 Satlength=1284 Nr of Repeats=65 RepeatLength=19 seed=AAATAGATTG  
AAATAGATTGTTACACGGA
>Cele.WS201_4:16408325-16409067 Satlength=743 Nr of Repeats=21 RepeatLength=35 seed=TTTGGCATAT  
TTTGGCATATTGCTGATTTGCCGGAAAATTTCAAC
>Cele.WS201_4:16427829-16428490 Satlength=662 Nr of Repeats=13 RepeatLength=50 seed=GGGCGTGTTT  
GGGCGTGTTTTCACATGCCCCGCCCACAAAATTGATGTTTCCACCAAAAT
>Cele.WS201_4:16497348-16499227 Satlength=1880 Nr of Repeats=17 RepeatLength=35 seed=TTGCCGGAAA  
TTGCCGGAAATGTTCAATTCCGGCAATTTGTCGAT
>Cele.WS201_4:16511780-16512796 Satlength=1017 Nr of Repeats=40 RepeatLength=11 seed=CTACAGTACT  
CTACAGTACCT
>Cele.WS201_4:16522926-16523337 Satlength=412 Nr of Repeats=28 RepeatLength=11 seed=CCCCTACAGT  
CCCCTACAGTA
>Cele.WS201_4:16585951-16586499 Satlength=549 Nr of Repeats=12 RepeatLength=40 seed=AAAATTCTGG  
AAAATTCTGGAATGTTCTAGAACCTTTTGGAAAATTCGAG
>Cele.WS201_4:16649007-16649464 Satlength=458 Nr of Repeats=15 RepeatLength=30 seed=AAAATCAAAA  
AAAATCAAAAATTAGATGAATTTTCGAATA
>Cele.WS201_4:16753100-16754191 Satlength=1092 Nr of Repeats=52 RepeatLength=19 seed=CGTAGTAAAA  
CGTAGTAAAAGATTCATTT
>Cele.WS201_4:16880745-16882931 Satlength=2187 Nr of Repeats=55 RepeatLength=35 seed=GGAAATTCAA  
GGAAATTCAAATTTTCAGTGAAAAAAATTTTAGCA
>Cele.WS201_4:16963364-16964856 Satlength=1493 Nr of Repeats=77 RepeatLength=19 seed=AAAAATAGAT  
AAAAATAGATTGTTACACG
>Cele.WS201_4:17059745-17062923 Satlength=3179 Nr of Repeats=48 RepeatLength=66 seed=CAAATCAACC  
CAAATCAACCTATTCAGTTGACAATGGTTTTCTTTTATCAAATTTTTAAAAATTTTAAAGAAAACA
>Cele.WS201_4:17106557-17106873 Satlength=317 Nr of Repeats=10 RepeatLength=30 seed=TTTTTCAACT  
TTTTTCAACTTTTTCAGTTGAAGATTCCAT
>Cele.WS201_4:17128203-17129093 Satlength=891 Nr of Repeats=20 RepeatLength=44 seed=GATTGATGGC  
GATTGATGGCCGAAAGGCTGTTTTCTGAGCATTGTTGTATTTCG
>Cele.WS201_4:17138350-17140071 Satlength=1722 Nr of Repeats=11 RepeatLength=184 seed=GGATCTTTTT  
GGATCTTTTTCTCGGACATAATTGGTGTTCTGTATTCTCTTATGATACGTTCGGCAGCGTACATTGGCCAAGAGTGTTCAAGTAAGAAGATGTTTGCTAGAATATGAACAATTTGGGTAATTGGAAAGTGTCTTCGGGAATCTTTATACATCCGTCAAATTCGATTATGTTCATATTCTGAGTT
>Cele.WS201_4:17140409-17141319 Satlength=911 Nr of Repeats=60 RepeatLength=15 seed=ACCCATCGTG  
ACCCATCGTGGTGAG
>Cele.WS201_4:17147954-17148414 Satlength=461 Nr of Repeats=28 RepeatLength=15 seed=TCTCACCACG  
TCTCACCACGAAAGG
>Cele.WS201_4:17492364-17493574 Satlength=1211 Nr of Repeats=48 RepeatLength=25 seed=ACTCTCTGGC  
ACTCTCTGGCTTCACCGTATATTTT
>Cele.WS201_4:17493571-17493779 Satlength=209 Nr of Repeats=17 RepeatLength=12 seed=GGCTTAGGCT  
GGCTTAGGCTTA
>Cele.WS201_5:6-321 Satlength=316 Nr of Repeats=25 RepeatLength=12 seed=TAAGCCTAAG  
TAAGCCTAAGCC
>Cele.WS201_5:26634-31178 Satlength=4545 Nr of Repeats=29 RepeatLength=21 seed=TGTCGGCTGC  
TGTCGGCTGCTACCCGTGAGG
>Cele.WS201_5:265076-267145 Satlength=2070 Nr of Repeats=12 RepeatLength=172 seed=CAAACATAGG  
CAAACATAGGCAACCAAAAATATTTTCCAAGTTTTTATTGATTTGTTGCACATTGAAAAAAACTTTTTTCGGGTTTTTTAAAATGAATATCATAGCTACAGAAACGGTTGTACACTTTTCTGAAAATACAAAAAATTTGCAATTTTTATAGCTAGGAGACTTTTTGAATGCC
>Cele.WS201_5:308983-310753 Satlength=1771 Nr of Repeats=22 RepeatLength=43 seed=CGACAATTTT  
CGACAATTTTCGAAGATTTTTTGGTGAAAATTTGGTCATTTTC
>Cele.WS201_5:342975-343209 Satlength=235 Nr of Repeats=14 RepeatLength=16 seed=GGCATGTAGG  
GGCATGTAGGCATGTA
>Cele.WS201_5:658122-658426 Satlength=305 Nr of Repeats=15 RepeatLength=19 seed=AATCTATTTT  
AATCTATTTTTCGTCTGCG
>Cele.WS201_5:777836-779467 Satlength=1632 Nr of Repeats=27 RepeatLength=16 seed=AGGCATGTAG  
AGGTATGTAGGCATGT
>Cele.WS201_5:842650-842960 Satlength=311 Nr of Repeats=25 RepeatLength=10 seed=GGCGTCAGCG  
GGCGTCAGCG
>Cele.WS201_5:885276-885486 Satlength=211 Nr of Repeats=13 RepeatLength=16 seed=ATGCCTACAT  
ATGCCTAGATGCCTAG
>Cele.WS201_5:896418-898185 Satlength=1768 Nr of Repeats=38 RepeatLength=11 seed=TACTGTAGGG  
TACTGTAGGGT
>Cele.WS201_5:918782-919452 Satlength=671 Nr of Repeats=14 RepeatLength=42 seed=GTTGCCGAAA  
GTTGCCGAAAATTTTGAGGTTCGGCAACTTCGGCAATTGCCG
>Cele.WS201_5:945418-945812 Satlength=395 Nr of Repeats=15 RepeatLength=35 seed=CCGGAAATTT  
CCGGAAATTTTCAATTTCGGCAATTTGCCGTTTTG
>Cele.WS201_5:994352-995212 Satlength=861 Nr of Repeats=21 RepeatLength=35 seed=TTTGCCGGAA  
TTTGCCGGAAATTTTTAATTCCGACAAATTGCCGA
>Cele.WS201_5:1002003-1002842 Satlength=840 Nr of Repeats=20 RepeatLength=34 seed=AATTTCCGGC  
AATTTCCGGCAAATCGGAAAACTTCCGGAATTAA
>Cele.WS201_5:1009808-1010334 Satlength=527 Nr of Repeats=13 RepeatLength=35 seed=CCGGAAATTT  
CCGGAAATTTTCAATTCCGGTATTTTGCCGATTTG
>Cele.WS201_5:1021045-1021803 Satlength=759 Nr of Repeats=20 RepeatLength=10 seed=CCCGCTACCG  
CCCGTTACCG
>Cele.WS201_5:1025023-1025517 Satlength=495 Nr of Repeats=20 RepeatLength=22 seed=ACAGTACTCC  
ACAGTACTCCTACAGTACCACT
>Cele.WS201_5:1027506-1027737 Satlength=232 Nr of Repeats=11 RepeatLength=13 seed=GCCTATGGCC  
GCCTATGGCAAAC
>Cele.WS201_5:1028228-1028472 Satlength=245 Nr of Repeats=18 RepeatLength=13 seed=CGTAGGCCAT  
CGTAGGCCATATA
>Cele.WS201_5:1104559-1105028 Satlength=470 Nr of Repeats=17 RepeatLength=27 seed=TTACTCTCTG  
TTACTCTCTGTGGCTTCCCACTATAAT
>Cele.WS201_5:1129475-1129629 Satlength=155 Nr of Repeats=10 RepeatLength=12 seed=GGCTTAGGCT  
GGCTTCGGCTTA
>Cele.WS201_5:1140921-1142469 Satlength=1549 Nr of Repeats=16 RepeatLength=12 seed=AGCCTAAGCC  
ATCCTAAGCCTA
>Cele.WS201_5:1165058-1165438 Satlength=381 Nr of Repeats=19 RepeatLength=12 seed=GCCTAAGCCT  
GCCTGAGCCTGA
>Cele.WS201_5:1201997-1204414 Satlength=2418 Nr of Repeats=13 RepeatLength=185 seed=AATATAAACA  
AATATAAACATACACGAATTTGTCTGATGTATAAAGATTCCCGAAGACACTTTCCAATTACCCAAATTGTTCATATTCTAAATGAGATTCTCTTACTAGAACACTCTTGGCCAATGTACGCAGCCGAACGTATCATAAGTGAATACAGAACACCAGTTATGTCCGAGCAAAAAGATCCGATTCAG
>Cele.WS201_5:1215168-1218471 Satlength=3304 Nr of Repeats=68 RepeatLength=43 seed=TTTTCAATTC  
TTTTCAATTCCGGCACATTGATAATTTGTCGATTTGCCAAAAA
>Cele.WS201_5:1224485-1227287 Satlength=2803 Nr of Repeats=25 RepeatLength=12 seed=AAGCCTAAGC  
AAGCCTAAACAT
>Cele.WS201_5:1230608-1230870 Satlength=263 Nr of Repeats=19 RepeatLength=12 seed=AAGCCTAAGC  
AAGCTTAAGCCT
>Cele.WS201_5:1236680-1236968 Satlength=289 Nr of Repeats=16 RepeatLength=12 seed=CTAAGCCTAA  
CTAGGCCTAAAC
>Cele.WS201_5:1238870-1240293 Satlength=1424 Nr of Repeats=12 RepeatLength=35 seed=GAAATTTTCA  
GAAATTTTCAATTCCGGCAAATTGCCTAATTGCCA
>Cele.WS201_5:1242496-1242858 Satlength=363 Nr of Repeats=19 RepeatLength=18 seed=AAGCCTAAGC  
AAGCCTCAGCCTATGTCT
>Cele.WS201_5:1254389-1257036 Satlength=2648 Nr of Repeats=44 RepeatLength=15 seed=TGGTGAGACC  
TGGTGAGACCCTTCG
>Cele.WS201_5:1266605-1266906 Satlength=302 Nr of Repeats=12 RepeatLength=24 seed=CTTAGGCTTA  
CTCAGGCTTAGGCTTAGGTATAGG
>Cele.WS201_5:1273381-1274666 Satlength=1286 Nr of Repeats=15 RepeatLength=35 seed=AATTCTGGCA  
AATTCTGGCAAATTGCCCATTTGCCCAAAATTTTC
>Cele.WS201_5:1305910-1306167 Satlength=258 Nr of Repeats=14 RepeatLength=12 seed=GGCTTAGGCT  
GGCTTAGGCTCA
>Cele.WS201_5:1317238-1318917 Satlength=1680 Nr of Repeats=22 RepeatLength=12 seed=CCTAAGCCTA  
CCTAAACCTAAG
>Cele.WS201_5:1336442-1338320 Satlength=1879 Nr of Repeats=16 RepeatLength=12 seed=TAAGCCTAAG  
TAAGCTTAAGAG
>Cele.WS201_5:1341431-1341615 Satlength=185 Nr of Repeats=13 RepeatLength=12 seed=CTAAGCCTAA  
CTAAGCTTAAGC
>Cele.WS201_5:1369878-1370477 Satlength=600 Nr of Repeats=14 RepeatLength=43 seed=GAATTGAAAA  
GAATTGAAAATTTGCGGCAAATCGGCAACATGGCAAACTGCCG
>Cele.WS201_5:1377074-1377784 Satlength=711 Nr of Repeats=21 RepeatLength=35 seed=ATTTTCAATT  
ATTTTCAATTTTGTTATATTAACGATTTGCCGGAA
>Cele.WS201_5:1385852-1389607 Satlength=3756 Nr of Repeats=26 RepeatLength=35 seed=TTTGCCGGAA  
TTTGCCGGAAAATTTCAATTCCGGCAAAATGTGGA
>Cele.WS201_5:1395495-1395678 Satlength=184 Nr of Repeats=10 RepeatLength=12 seed=CTAAGCCTAA  
CTGAGCCTAAGC
>Cele.WS201_5:1403882-1404207 Satlength=326 Nr of Repeats=21 RepeatLength=15 seed=CGATGGGTCT  
CGATGGGTCTCACCA
>Cele.WS201_5:1416112-1416409 Satlength=298 Nr of Repeats=16 RepeatLength=12 seed=GCCTAAGCCT  
GCCTAAGCCTAA
>Cele.WS201_5:1423376-1423746 Satlength=371 Nr of Repeats=25 RepeatLength=12 seed=CCTAAGCCTA  
CCTAAGCCTAAG
>Cele.WS201_5:1478479-1479105 Satlength=627 Nr of Repeats=22 RepeatLength=21 seed=CATCAACTAG  
CATCAACTAGGAAACCTCGGC
>Cele.WS201_5:1480419-1481912 Satlength=1494 Nr of Repeats=20 RepeatLength=12 seed=CTAAGCCTAA  
CTATGCCTAAGC
>Cele.WS201_5:1483210-1483562 Satlength=353 Nr of Repeats=17 RepeatLength=12 seed=GCTTAGGCTT  
GCTTAGGCTTTG
>Cele.WS201_5:1637932-1639046 Satlength=1115 Nr of Repeats=23 RepeatLength=48 seed=CCCGTAATTT  
CCCGTAATTTATAAATTTCTGAAGATAAGCAATTTAAATTTTGAGTTT
>Cele.WS201_5:1704637-1706590 Satlength=1954 Nr of Repeats=12 RepeatLength=163 seed=CTAGCTTGTA  
CTAGCTTGTACGGAAGTTTATTTTAAAAAATTTCAAAATTTAAGCAAAAGCTGTTTTATTCAAAAATTCAAAAGTACGGTAAAATGATATGGAGTCATTCTTTTTTATTTTATAAAACTGTTCACTATAATCAAATTTCCCAGAAAATACCAAACAACGTACT
>Cele.WS201_5:1712321-1714652 Satlength=2332 Nr of Repeats=65 RepeatLength=34 seed=CCGATTTGCC  
CCGATTTGCCGGAAATTTGATTTTCGGTAAATTG
>Cele.WS201_5:1809958-1810774 Satlength=817 Nr of Repeats=27 RepeatLength=17 seed=CCAACTTGGT  
CCAACTTGGTACATAGG
>Cele.WS201_5:1848647-1848942 Satlength=296 Nr of Repeats=15 RepeatLength=17 seed=TAAGCCTAAG  
TGAGCCTAAGCTTAGCT
>Cele.WS201_5:1850026-1850356 Satlength=331 Nr of Repeats=23 RepeatLength=10 seed=GGGCGTCAGC  
GGGCGTCAGC
>Cele.WS201_5:1855781-1856788 Satlength=1008 Nr of Repeats=18 RepeatLength=12 seed=AGGCTTAGGC  
AGGCTTAGGCTC
>Cele.WS201_5:1938848-1940394 Satlength=1547 Nr of Repeats=11 RepeatLength=35 seed=GGCAAATCGG  
GGCAAATCGGCAATTTTCCGCAAATTACAATTTCC
>Cele.WS201_5:2102635-2102950 Satlength=316 Nr of Repeats=21 RepeatLength=13 seed=GCCTAAGCCT  
GCTTAAGCCTCGG
>Cele.WS201_5:2130400-2131043 Satlength=644 Nr of Repeats=17 RepeatLength=35 seed=TTCAATTCCG  
TTCAATTCCGGCAATTTGAAGGCTTTCCGCAAATG
>Cele.WS201_5:2141423-2141947 Satlength=525 Nr of Repeats=18 RepeatLength=11 seed=CTACAGTACC  
CTACAGTACTA
>Cele.WS201_5:2146549-2146851 Satlength=303 Nr of Repeats=15 RepeatLength=19 seed=TTTTTCGTGT  
TTTTTCGTGTAATAATCTA
>Cele.WS201_5:2290807-2292306 Satlength=1500 Nr of Repeats=16 RepeatLength=35 seed=TTTGCCGATT  
TTTGCCGATTTGCCGGAAATTTTTAATTCCGGCAA
>Cele.WS201_5:2397751-2398545 Satlength=795 Nr of Repeats=22 RepeatLength=21 seed=TGGCAACTTT  
TGGCAACTTTCTACCGAAATT
>Cele.WS201_5:2412698-2415290 Satlength=2593 Nr of Repeats=11 RepeatLength=35 seed=CCGATTTGCC  
CCGATTTGCCGGAAAATTTCAAATCCGGTAATTTG
>Cele.WS201_5:2432047-2433990 Satlength=1944 Nr of Repeats=38 RepeatLength=12 seed=TAGGTAGGCA  
TAGGTAGGTACG
>Cele.WS201_5:2506030-2506824 Satlength=795 Nr of Repeats=22 RepeatLength=21 seed=TGGCAACTTT  
TGGCAACTTTCTACCGAAATT
>Cele.WS201_5:2520977-2523569 Satlength=2593 Nr of Repeats=11 RepeatLength=35 seed=CCGATTTGCC  
CCGATTTGCCGGAAAATTTCAAATCCGGTAATTTG
>Cele.WS201_5:2540326-2542269 Satlength=1944 Nr of Repeats=38 RepeatLength=12 seed=TAGGTAGGCA  
TAGGTAGGTACG
>Cele.WS201_5:2606536-2607088 Satlength=553 Nr of Repeats=14 RepeatLength=14 seed=TAGTTTGTAG  
TAGTTTGTTGTTTC
>Cele.WS201_5:2610625-2612491 Satlength=1867 Nr of Repeats=18 RepeatLength=35 seed=TTGCCGATTT  
TTGCCGATTTGCCGCAAATTTTGAATTCCGGCTAT
>Cele.WS201_5:2616332-2617950 Satlength=1619 Nr of Repeats=20 RepeatLength=14 seed=AGTTTGTAGT  
AGTTTGTAGTTTGT
>Cele.WS201_5:2634963-2635173 Satlength=211 Nr of Repeats=10 RepeatLength=20 seed=GCTCGAGCTC  
GCTCGAGCTCAAACCCCGAC
>Cele.WS201_5:2639461-2641487 Satlength=2027 Nr of Repeats=18 RepeatLength=35 seed=TCCGGCAATT  
TCCGGCAATTTGCCGGTTTGCCGCAAGTTCTCAAT
>Cele.WS201_5:2649288-2650529 Satlength=1242 Nr of Repeats=22 RepeatLength=45 seed=TTTGCCGATT  
TTTGTCGATTTGCCGGAAATTTTCAGTTCTGCCAATTTTACCAAT
>Cele.WS201_5:2654958-2655545 Satlength=588 Nr of Repeats=16 RepeatLength=35 seed=TTTGCCGGAA  
TTTGCCGGAAATTTTCATTTTCGGCAATTTGCCAA
>Cele.WS201_5:2658455-2662484 Satlength=4030 Nr of Repeats=34 RepeatLength=35 seed=TTCCGGCAAA  
TTCCGGAAAACCGGCAAGTTGCCGGAATTGAAAAT
>Cele.WS201_5:2667510-2669765 Satlength=2256 Nr of Repeats=25 RepeatLength=11 seed=CTACAGTACC  
CTACAGTGCCC
>Cele.WS201_5:2676567-2676787 Satlength=221 Nr of Repeats=14 RepeatLength=15 seed=CTCACCACGA  
CTCACCACGAAGGGT
>Cele.WS201_5:2683591-2683844 Satlength=254 Nr of Repeats=12 RepeatLength=14 seed=CTACAAACTA  
CTACAATCTACAAA
>Cele.WS201_5:2707435-2709714 Satlength=2280 Nr of Repeats=46 RepeatLength=12 seed=AAGCCTAAGC  
AATCCTAAGCCT
>Cele.WS201_5:2712580-2712746 Satlength=167 Nr of Repeats=13 RepeatLength=12 seed=CTAAGCCTAA  
CTAAGCCTAAGC
>Cele.WS201_5:2777565-2778662 Satlength=1098 Nr of Repeats=65 RepeatLength=10 seed=TACCGCCCGC  
TACCGCCCGC
>Cele.WS201_5:2825867-2826326 Satlength=460 Nr of Repeats=21 RepeatLength=12 seed=CCTAAGCCTA  
CCTAAGCCTAGG
>Cele.WS201_5:2886581-2886798 Satlength=218 Nr of Repeats=19 RepeatLength=11 seed=GCACATTTTT  
GCACATTTTTT
>Cele.WS201_5:2900925-2901275 Satlength=351 Nr of Repeats=10 RepeatLength=14 seed=AAACTACAAA  
AAACTACAAACTCT
>Cele.WS201_5:3053140-3054022 Satlength=883 Nr of Repeats=22 RepeatLength=11 seed=CCTACAGTAC  
CCTACAGTACT
>Cele.WS201_5:3056062-3056662 Satlength=601 Nr of Repeats=10 RepeatLength=59 seed=AATTTCAAAT  
AATTTCAAATGTGCACTGGTTTTCAAAATTTTTTAAACTGAGAATTATGGAAAATATGG
>Cele.WS201_5:3098853-3099548 Satlength=696 Nr of Repeats=35 RepeatLength=19 seed=AATCTATTTT  
AATCTATTTTTCGTAAGTC
>Cele.WS201_5:3373169-3373914 Satlength=746 Nr of Repeats=20 RepeatLength=21 seed=CTAACATTTT  
CTAACATTTTTCAATTTTCGT
>Cele.WS201_5:3434635-3441036 Satlength=6402 Nr of Repeats=205 RepeatLength=11 seed=CTACAGTACC  
CTACAGTACTC
>Cele.WS201_5:3520921-3521925 Satlength=1005 Nr of Repeats=31 RepeatLength=32 seed=CGGGAATTCA  
CGGGAATTCAACATTTCTGTGAAAAATTTTGG
>Cele.WS201_5:3608537-3609034 Satlength=498 Nr of Repeats=13 RepeatLength=33 seed=CTACAGTAAC  
CTACAGTAACCCAACAGTACCACTACAGTATTT
>Cele.WS201_5:3645401-3646453 Satlength=1053 Nr of Repeats=34 RepeatLength=14 seed=ACTACAAACT  
ACTACAAACTACAA
>Cele.WS201_5:3651528-3657288 Satlength=5761 Nr of Repeats=141 RepeatLength=14 seed=TTTGTAGTTT  
TCTGTAGTTTGTCG
>Cele.WS201_5:3701880-3703025 Satlength=1146 Nr of Repeats=14 RepeatLength=35 seed=AATTGAAAAT  
AATTGAAAATTTCCGGCAAACAGGCAACTTGCCGG
>Cele.WS201_5:3711498-3712174 Satlength=677 Nr of Repeats=14 RepeatLength=29 seed=CTACAGTAAC  
CTACAGTAACCTTACAGTAGTTAAAGTAT
>Cele.WS201_5:3731015-3731505 Satlength=491 Nr of Repeats=23 RepeatLength=11 seed=AGGATTACTG  
AGGATTACTGT
>Cele.WS201_5:3760271-3760754 Satlength=484 Nr of Repeats=10 RepeatLength=43 seed=CCGATTTGCC  
CCGATTTGCCGATTTGCCGGAAATTTTCATCATCGGCAAATTG
>Cele.WS201_5:4050012-4050657 Satlength=646 Nr of Repeats=17 RepeatLength=12 seed=GGTACTGTAG  
GGTACTGTAGGA
>Cele.WS201_5:4052502-4053355 Satlength=854 Nr of Repeats=21 RepeatLength=40 seed=CTAGAAAGTT  
CTAGAAAGTTCTGGAATATTCCAGAATTTTATTGAACTTC
>Cele.WS201_5:4053362-4053856 Satlength=495 Nr of Repeats=15 RepeatLength=32 seed=TTTCACAGAA  
TTTCACAGAAAATTTGAATTCCCGCCAAAATT
>Cele.WS201_5:4151385-4151832 Satlength=448 Nr of Repeats=22 RepeatLength=16 seed=CTCCTAGGCT  
CTCCTAGGCTCCTAGG
>Cele.WS201_5:4152591-4153592 Satlength=1002 Nr of Repeats=24 RepeatLength=21 seed=TCGCAAATTG  
TCGCAAATTGGCACCTTTCTC
>Cele.WS201_5:4190308-4190729 Satlength=422 Nr of Repeats=11 RepeatLength=35 seed=TTCCGGCAAA  
TTCCGGCAAACCGGCAATTTCCCGAAAACGAAAAA
>Cele.WS201_5:4211482-4213661 Satlength=2180 Nr of Repeats=18 RepeatLength=11 seed=TACAGTACCC  
TACAGTGCCCC
>Cele.WS201_5:4244047-4247522 Satlength=3476 Nr of Repeats=18 RepeatLength=200 seed=TGTGGTCCAG  
TGTGGTCCAGAAGGTATGACTGAAAATTCACTTTTTCTGCTTGAACTTGGCAGATTTAAAATTTTTCAAAATGCTGTTTTCAAATTCTGAAAGAACTTAAAATTTGCTACAAAATGGCTACGGGAATTTCTAAAAAAGTTAGTTTCAAGCCAGAAATTAATTTTCAAAAATTGGAAAATCTATTAATTTTGTATATAAAT
>Cele.WS201_5:4333255-4336640 Satlength=3386 Nr of Repeats=135 RepeatLength=25 seed=AGAGTAAAAT  
AGAGTAAAATATTCTGTGAAGCCAG
>Cele.WS201_5:4432217-4432827 Satlength=611 Nr of Repeats=21 RepeatLength=33 seed=ATCCTCCTTG  
ATCCTCCTTGGGATCCTCCAGCATATCCACCGG
>Cele.WS201_5:4469714-4470513 Satlength=800 Nr of Repeats=15 RepeatLength=35 seed=TTTGCCGGAA  
TTTGCCGGAAATTTTCATTTCCTGCAATTTGCCGA
>Cele.WS201_5:4773332-4773617 Satlength=286 Nr of Repeats=22 RepeatLength=11 seed=CACGAAGTTG  
CACAAAGTTGT
>Cele.WS201_5:4784583-4784785 Satlength=203 Nr of Repeats=12 RepeatLength=16 seed=TAGGCATGTA  
TAGGCATGTAGGAAAG
>Cele.WS201_5:5004189-5005685 Satlength=1497 Nr of Repeats=35 RepeatLength=11 seed=GTACTGTAGG  
GTACTGTAGGA
>Cele.WS201_5:5005829-5006739 Satlength=911 Nr of Repeats=59 RepeatLength=15 seed=TCGTGGTGAG  
TCGTGGTGAGACTCT
>Cele.WS201_5:5009249-5010517 Satlength=1269 Nr of Repeats=36 RepeatLength=35 seed=AAATTTGAAT  
AAATTTGAATTTCCCGCCAAAATTTTTTTCACTGA
>Cele.WS201_5:5073265-5076754 Satlength=3490 Nr of Repeats=131 RepeatLength=26 seed=AAAGTTAGAC  
AAAGTTAGACCATTAGATGAATTTCC
>Cele.WS201_5:5117971-5118366 Satlength=396 Nr of Repeats=10 RepeatLength=35 seed=TGCCGGAAAT  
TGCCGGAAATTTCGATTTTCGGCAAAATGCCGATT
>Cele.WS201_5:5215477-5215910 Satlength=434 Nr of Repeats=10 RepeatLength=35 seed=CGATTTGCCG  
CGATTTGCCGGAAGTTTTCTATTCCAGCAATTTAC
>Cele.WS201_5:5278456-5279705 Satlength=1250 Nr of Repeats=31 RepeatLength=10 seed=AGTACTGTAG  
GTACTGTAGT
>Cele.WS201_5:5283286-5285828 Satlength=2543 Nr of Repeats=98 RepeatLength=26 seed=CAGAGTCACT  
CAGAGTCACTAATTTTGGTGAACGGT
>Cele.WS201_5:5640129-5641535 Satlength=1407 Nr of Repeats=39 RepeatLength=35 seed=TTCAAATTTT  
TTCAAATTTTCAGTGAAAAAATTTTTAGCGGGAAA
>Cele.WS201_5:6040344-6040750 Satlength=407 Nr of Repeats=19 RepeatLength=10 seed=CGGGATGGAT  
CGGGATGGAT
>Cele.WS201_5:6071641-6071951 Satlength=311 Nr of Repeats=20 RepeatLength=15 seed=ACCCATCGTG  
ACCCATCGTGGTGAG
>Cele.WS201_5:6070166-6088573 Satlength=18408 Nr of Repeats=136 RepeatLength=31 seed=TTCTGAAAGA  
TTCTGAATGAGCTTAAAATTTACTACAAAGT
>Cele.WS201_5:6070166-6091293 Satlength=21128 Nr of Repeats=149 RepeatLength=31 seed=TTCTGAAAGA  
TTCTGAATGAGCTTAAAATTTACTACAAAGT
>Cele.WS201_5:6091600-6091985 Satlength=386 Nr of Repeats=25 RepeatLength=15 seed=CCCATCGTGG  
CCCATCGTGGTGAGA
>Cele.WS201_5:6092163-6094461 Satlength=2299 Nr of Repeats=20 RepeatLength=31 seed=TCTTTCAGAA  
TCTTTCAGAAACTTTGTAGTAAATTTTAAGC
>Cele.WS201_5:6171683-6176157 Satlength=4475 Nr of Repeats=182 RepeatLength=24 seed=TTTCAGTTTA  
TTTGAGTTTATCATCCTTATCTTT
>Cele.WS201_5:6176225-6183213 Satlength=6989 Nr of Repeats=54 RepeatLength=117 seed=TGTTGGTTCG  
TGTTGGTTCGACAGTAGGTGCATTAGCCTCTGGAACTGGAACATCCTTTTGCTCGACGATTGCAGCTTGTTGTACTTCAGATGTTTCCTTTGATTCCACAGGTGCAAGTTTCTCAAC
>Cele.WS201_5:6188358-6189061 Satlength=704 Nr of Repeats=15 RepeatLength=42 seed=AGGTGCTGCT  
AGGTGCTGCTTCCTTCGGAACATTTTCTTGAGTTGGCTCCGA
>Cele.WS201_5:6219641-6220595 Satlength=955 Nr of Repeats=16 RepeatLength=59 seed=ATGTGCACTG  
ATGTGCACTGGTTTTCAAAAATTTTTAAACTGAGAATAATGGAGAATAGGGAATTTCAA
>Cele.WS201_5:6296280-6299869 Satlength=3590 Nr of Repeats=28 RepeatLength=35 seed=TTTCCCGCCA  
TTTCCGCCAAAATTGTTTTTCACTGAAAATTTGAA
>Cele.WS201_5:6500306-6500682 Satlength=377 Nr of Repeats=10 RepeatLength=34 seed=CCGCCAAAAT  
CCGCCAAAATTTTTTCTCAGAAAATTTGAATTTC
>Cele.WS201_5:6587903-6588576 Satlength=674 Nr of Repeats=19 RepeatLength=35 seed=GGGAAATTCA  
GGGAAATTCAAATTTTCAGTGAAAAAAATTTTGGC
>Cele.WS201_5:6937417-6937618 Satlength=202 Nr of Repeats=10 RepeatLength=19 seed=AACAATCTAT  
AACAATCTATTTTTCGTGT
>Cele.WS201_5:6937677-6941520 Satlength=3844 Nr of Repeats=37 RepeatLength=65 seed=TTTTTTGAAA  
TTTTTTGAAATTCTGTTTTCAAATTCTGAAAGAACATAAAATTTGCTACAAAATGGCTACGGGAA
>Cele.WS201_5:6942141-6943909 Satlength=1769 Nr of Repeats=19 RepeatLength=59 seed=TTTCAAAAAA  
TTTCAAAAAACTTAAAACCGAGAATTATGGGGAATATGGAAATTCAAGACTTCACTGGT
>Cele.WS201_5:6944011-6944522 Satlength=512 Nr of Repeats=36 RepeatLength=12 seed=TTTAATTTTA  
TTTAATTTTAAT
>Cele.WS201_5:6984797-6985169 Satlength=373 Nr of Repeats=11 RepeatLength=32 seed=AATTCAAATT  
AATTCAAATTTTTTGTGAAAATATTTGGCGGG
>Cele.WS201_5:7443199-7444707 Satlength=1509 Nr of Repeats=50 RepeatLength=11 seed=CTACAGTACC  
CTACAGTACTA
>Cele.WS201_5:7693759-7694153 Satlength=395 Nr of Repeats=13 RepeatLength=17 seed=TTGACTACCT  
TTGACTGCCTTTGCTCA
>Cele.WS201_5:7718665-7720606 Satlength=1942 Nr of Repeats=48 RepeatLength=35 seed=TTGAATTTCC  
TTGAATTTCCCGTCAAAATCTTTTTCTCAGAAAAT
>Cele.WS201_5:7912966-7913616 Satlength=651 Nr of Repeats=16 RepeatLength=40 seed=TCTGGAACAT  
TCTGGAACATTCCAGAATTTCCTCGATTTTTCTAGAAAGT
>Cele.WS201_5:7915907-7916097 Satlength=191 Nr of Repeats=11 RepeatLength=15 seed=ACCCATCGTG  
ACCCATCGTGGTGAG
>Cele.WS201_5:7916117-7916830 Satlength=714 Nr of Repeats=20 RepeatLength=35 seed=GGGAAATTTA  
GGGAAATTTAAATTTTCTGTGAAAAATATTTTGGC
>Cele.WS201_5:7916946-7924997 Satlength=8052 Nr of Repeats=201 RepeatLength=40 seed=TTCTAGAAAA  
TTCTAGAAAAATTGGGAAAAGTCTGGAATGTTCCAGAACT
>Cele.WS201_5:7988880-7991500 Satlength=2621 Nr of Repeats=90 RepeatLength=29 seed=CATAGTGGGA  
CATAGTGGGAAATCCCCACAATGTATTGA
>Cele.WS201_5:7991669-7993079 Satlength=1411 Nr of Repeats=18 RepeatLength=85 seed=ATTTTGAAAA  
ATTTTGAAAATTAATTTCTGGCTTGAAACTAACTTTTTCTGAAATTCCCGTAGCCATTTTGTAGCAAATTTCAAGTTCTTTTAGA
>Cele.WS201_5:7993152-7993462 Satlength=311 Nr of Repeats=12 RepeatLength=25 seed=CCAGAGAGTA  
CCAGAGAGTAAATTATACTGTGAAG
>Cele.WS201_5:8049893-8050453 Satlength=561 Nr of Repeats=16 RepeatLength=36 seed=TCCTGGTGGT  
TCCTGGTGGTCCTGGTGGTCCAGCTTGTCCATCGAC
>Cele.WS201_5:8314129-8315025 Satlength=897 Nr of Repeats=51 RepeatLength=17 seed=TAGTCAATGA  
TAGTCAATGAGCAAAGG
>Cele.WS201_5:8316036-8316559 Satlength=524 Nr of Repeats=17 RepeatLength=15 seed=GGGTCTCACC  
GGGTCTCACCGCGAA
>Cele.WS201_5:8328028-8330591 Satlength=2564 Nr of Repeats=66 RepeatLength=32 seed=TCTGGACTGG  
TCTGGACTGGTGTAGTAGAGCTGCTTGGAGGT
>Cele.WS201_5:8574721-8576034 Satlength=1314 Nr of Repeats=23 RepeatLength=18 seed=TTTTACTACG  
TTTTACTACGGTTTACTC
>Cele.WS201_5:8699344-8702900 Satlength=3557 Nr of Repeats=59 RepeatLength=60 seed=ATTCAGTTGA  
ATTCAGTTGAGCTCGTTATGTCGGTTGAAGACACAATTGGAGTGGTGCTTGAGGAGCTGG
>Cele.WS201_5:8705308-8709775 Satlength=4468 Nr of Repeats=38 RepeatLength=114 seed=GTGTTTCAGA  
GTGTTTCAGAATTACATGGAGTCTCACTACTTGCAGAATTTGTGGCTGTAGACGATTGACCTGCTGTAGTTGAATCGCTTGAAACTGTCATAGTGGATGTTCCATCAGACGTTT
>Cele.WS201_5:8714006-8714952 Satlength=947 Nr of Repeats=12 RepeatLength=78 seed=TGCAAGGCTC  
TGCAAGGCTCCGATGATGATACCACTTCTAAAGTCGAGGTGTCACAATTTTCGGGTGTCGTAGAACTTGGATCAGTAC
>Cele.WS201_5:9338831-9340298 Satlength=1468 Nr of Repeats=21 RepeatLength=67 seed=CCATCCAAAT  
CCATCCAAATTCCAATCGTTGGTGCATCATCTCCAGTCCCGAATCGCCATCTCCAGCAGCTCCCGAA
>Cele.WS201_5:9428478-9435123 Satlength=6646 Nr of Repeats=73 RepeatLength=31 seed=TTCTGAAAAA  
TTCTGAAAAAGCTTGGAATTTGCAACAAAGT
>Cele.WS201_5:9601907-9602232 Satlength=326 Nr of Repeats=21 RepeatLength=15 seed=GGTGAGACCC  
GGTGAGACCCATCGT
>Cele.WS201_5:9602311-9603436 Satlength=1126 Nr of Repeats=32 RepeatLength=35 seed=GCGGGAAATT  
GCGGGAAATTCAAATTTTCAGTGAAAAAAATTTTG
>Cele.WS201_5:9602251-9605032 Satlength=2782 Nr of Repeats=34 RepeatLength=35 seed=CAAATTTTCA  
CAAATTTTCAGTGAAAAAAATTTTGGCGGGAAATT
>Cele.WS201_5:10021565-10022838 Satlength=1274 Nr of Repeats=21 RepeatLength=33 seed=CCAAGGACAA  
CTAAGGACAAAATGGGAGACGCCTGGGACACCA
>Cele.WS201_5:10268083-10269229 Satlength=1147 Nr of Repeats=33 RepeatLength=34 seed=TTGGCGGGAA  
TTGGCGGGAAATTCAAATTTTCAGTGAAAAAATT
>Cele.WS201_5:10446604-10446978 Satlength=375 Nr of Repeats=14 RepeatLength=26 seed=CCAGAGTCAC  
CCAGAGTCACTATAATTGGTGAACGG
>Cele.WS201_5:10449397-10450657 Satlength=1261 Nr of Repeats=50 RepeatLength=25 seed=TTTACTCTCT  
TTTACTCTCTGGCTTCACAGTATAT
>Cele.WS201_5:10450682-10450905 Satlength=224 Nr of Repeats=19 RepeatLength=11 seed=AGATACACTT  
AGATACACTTC
>Cele.WS201_5:10605669-10612466 Satlength=6798 Nr of Repeats=174 RepeatLength=39 seed=GGCCACCAGA  
GGCCACCAGAAATACCAGTTTATGAAAAAGTGGCTCTAG
>Cele.WS201_5:11108469-11108971 Satlength=503 Nr of Repeats=11 RepeatLength=45 seed=CTGAAGGATC  
CTGAAGGATCAGACCATCAGGAGGTACCCTTACGATCCTTCTTAT
>Cele.WS201_5:11273749-11274479 Satlength=731 Nr of Repeats=16 RepeatLength=45 seed=ACAACTGAAT  
ACAACTGAATCAACTGCAGCACCAAGCACATCTACAGAGACACCT
>Cele.WS201_5:12353411-12353913 Satlength=503 Nr of Repeats=14 RepeatLength=27 seed=GGACCACCAG  
GGACCACCAGGACCACCAGGACCACCA
>Cele.WS201_5:12509958-12510411 Satlength=454 Nr of Repeats=33 RepeatLength=27 seed=AGTCTAGGTA  
AGTCTAGGTAGTCTAGGTAGTCTAGGT
>Cele.WS201_5:12575934-12576673 Satlength=740 Nr of Repeats=20 RepeatLength=12 seed=CCTCCTCCGC  
CCTCCTCCACAT
>Cele.WS201_5:12632986-12633383 Satlength=398 Nr of Repeats=10 RepeatLength=39 seed=TGGTACGGTA  
TGGTACGGTAGTTGTAGTGGTAGTGGAGGTTGTTGTAGG
>Cele.WS201_5:13365896-13366438 Satlength=543 Nr of Repeats=28 RepeatLength=19 seed=GTTACACGAA  
GTTACACGAAAAATAGATT
>Cele.WS201_5:13440173-13440650 Satlength=478 Nr of Repeats=12 RepeatLength=40 seed=TCTGGAATGT  
TCTGGAATGTTCCAGAACTTTCTAAAAAAATCGGGAAAAT
>Cele.WS201_5:13640244-13646653 Satlength=6410 Nr of Repeats=357 RepeatLength=16 seed=GAAAAATTTT  
GAAAAATTTTGCTGCT
>Cele.WS201_5:13640213-13648168 Satlength=7956 Nr of Repeats=356 RepeatLength=16 seed=AAAAATTTTG  
AAAAATTTCGCCGCGG
>Cele.WS201_5:13882761-13883131 Satlength=371 Nr of Repeats=10 RepeatLength=40 seed=TTTCTAGAAA  
TTTCTAGAAAATTCGAGAAAATTCCGGAATGGTCCAGAAT
>Cele.WS201_5:14104593-14106157 Satlength=1565 Nr of Repeats=20 RepeatLength=57 seed=GAACTCAACA  
GAACTCAACAAGCTGATCAAGAGCAACACCGTGGATCCCGATCTGCCGGACAGAAGG
>Cele.WS201_5:14107900-14109950 Satlength=2051 Nr of Repeats=34 RepeatLength=60 seed=CTGCTGATTC  
CTGCTGATTCCGAGAAGAAGGCCCCAACCAAGAGAGAAGCTGATCCACCAAAGACTGAAT
>Cele.WS201_5:14124448-14125275 Satlength=828 Nr of Repeats=21 RepeatLength=35 seed=GGAAATTCAA  
GGAAATTCAAATTTTAAGTGAAAAAAATTTTGGCG
>Cele.WS201_5:14154978-14156174 Satlength=1197 Nr of Repeats=26 RepeatLength=35 seed=TTGAATTTCC  
TTGAATTTCCCGTCAAAATCTTTTTCTCAGAAAAT
>Cele.WS201_5:14204920-14205726 Satlength=807 Nr of Repeats=14 RepeatLength=64 seed=GTAGTCAAAA  
GTAGTCAAAAAGACAAAAGTGCGAATGTAGCTATTTTTTCAGTCAGTAGCGAAAAAGACATTCA
>Cele.WS201_5:14584093-14591026 Satlength=6934 Nr of Repeats=32 RepeatLength=162 seed=ACTTTTGAAT  
ACTTTTGAATTTTTGAAAATAGCAGCTTTTGGTTAAATTCTGAATTTTTAAAAATTAACTTCCGTACAAGCTATCATACTTTGTTTGGCATTTTCTGGTATATTTGGTCGTGCTGAACAATTTTTTGAAATAAAACAGAATCGCTTCATATGATTTTCCCAT
>Cele.WS201_5:14741666-14744751 Satlength=3086 Nr of Repeats=36 RepeatLength=12 seed=GCTGGAGCTG  
GCTGGAGCTGGA
>Cele.WS201_5:14750538-14751873 Satlength=1336 Nr of Repeats=53 RepeatLength=25 seed=TGTGAAGCCA  
TGTGAAGCCAGAGAGTAAATAATAC
>Cele.WS201_5:14754492-14757525 Satlength=3034 Nr of Repeats=84 RepeatLength=27 seed=CTGTGGCTTC  
CTGTGGCTTCCCACCATATTTTACTCT
>Cele.WS201_5:14766612-14767936 Satlength=1325 Nr of Repeats=28 RepeatLength=49 seed=GCTACGATAT  
GCTACGATATCGTAGCACTTTTTTATTTTTCCATATTCCACCAGAAAAT
>Cele.WS201_5:14767990-14769723 Satlength=1734 Nr of Repeats=59 RepeatLength=27 seed=GGAAGCCACA  
GGAAGCCACAGAGAGTAAAATATGGTG
>Cele.WS201_5:14901808-14902933 Satlength=1126 Nr of Repeats=14 RepeatLength=18 seed=TTTTACTACG  
TTTTACTACGGTTTACTC
>Cele.WS201_5:15167536-15168915 Satlength=1380 Nr of Repeats=11 RepeatLength=35 seed=GAATTGAAAA  
GAATTGAAAATTTCCGGTAAATCGGCAAATTGCCG
>Cele.WS201_5:15295228-15296185 Satlength=958 Nr of Repeats=18 RepeatLength=35 seed=AAAATTTGAA  
AAAATTTGAATTTCCCGTCAAAATCTTTTTCTCAG
>Cele.WS201_5:15320755-15321325 Satlength=571 Nr of Repeats=14 RepeatLength=40 seed=CGATTTTTCT  
CGATTTTTCTAGAAAGTTCTGGAACATTCCAGAATTTTCT
>Cele.WS201_5:15321461-15322267 Satlength=807 Nr of Repeats=53 RepeatLength=15 seed=CCACGATGGG  
CCACGATGGGTCTCA
>Cele.WS201_5:15427983-15428215 Satlength=233 Nr of Repeats=11 RepeatLength=18 seed=TTTTACTACG  
TTTTACTACGGTTTACTC
>Cele.WS201_5:15430932-15431179 Satlength=248 Nr of Repeats=12 RepeatLength=18 seed=CGTAGTAAAA  
CGTAGTAAAAAAAACGAC
>Cele.WS201_5:15582864-15584250 Satlength=1387 Nr of Repeats=36 RepeatLength=35 seed=TTCAAATTTT  
TTCAAATTTTCTGTGAGAAAAATTTTGGGGGGAAA
>Cele.WS201_5:15585943-15588547 Satlength=2605 Nr of Repeats=27 RepeatLength=81 seed=TTATTTTTTT  
TTATTTTTTCGATTTTAGCGAAAAATCAACACATTTTCGATCATTTTTGAACAAAAAATTGTTTTCTCAAAAATTTGACGC
>Cele.WS201_5:15614319-15615411 Satlength=1093 Nr of Repeats=11 RepeatLength=12 seed=CTTAGGCTTA  
CTTAGGTTAAGC
>Cele.WS201_5:16273911-16274386 Satlength=476 Nr of Repeats=31 RepeatLength=15 seed=TGGTGAGACC  
TGGTGAGACCTTTCG
>Cele.WS201_5:16330572-16333208 Satlength=2637 Nr of Repeats=16 RepeatLength=164 seed=AAAAAATCAG  
AAAAAATCAGCTTTTATATATTTTCATCAATTTTTAAAAAAATACTTCCGTACAAGCTATTATACTTTGATTGGCATATTTTGGTGTTTTTGACTATGCTGAACATTTTTATGAAATAAAAAAGAATGACTCCATATGATTTTCTAGGACTTTTGAATTTTTGA
>Cele.WS201_5:16352748-16353738 Satlength=991 Nr of Repeats=21 RepeatLength=35 seed=TTCCGGCAAA  
TTCCGGCAAATAGGCAACTTTCTGGAATTGCAATT
>Cele.WS201_5:16449766-16451712 Satlength=1947 Nr of Repeats=16 RepeatLength=121 seed=AAAAGATAGT  
AAAAGATAGTTGCTCTTTGAGCAGAAGGTTGCAAACCGCAAGAGCAAACTTGCCAAATGACAAGCCACCCAAGTACTCGTTGCACCTACCTATCATAAGCTCGTAGACTATAATTTCTCTG
>Cele.WS201_5:16530618-16530891 Satlength=274 Nr of Repeats=16 RepeatLength=12 seed=CATTGACTTG  
CATTGACTTGAG
>Cele.WS201_5:16536005-16536817 Satlength=813 Nr of Repeats=14 RepeatLength=22 seed=GGGTACTGTA  
GGGTACTGTAGTAGTACTGTAT
>Cele.WS201_5:16544549-16545092 Satlength=544 Nr of Repeats=14 RepeatLength=35 seed=TTGCCGATTT  
TTGCCGATTTGCCAAAAAATTTAAATTCCGACAAT
>Cele.WS201_5:16547677-16548805 Satlength=1129 Nr of Repeats=19 RepeatLength=40 seed=CTGGAATGTT  
CTGGAATGTTCCAAAACCTTCTGGAAAATTTGAGAAAATG
>Cele.WS201_5:16672521-16672718 Satlength=198 Nr of Repeats=11 RepeatLength=17 seed=TAACCTGACT  
TAACCTGACTGCTATAT
>Cele.WS201_5:16699078-16699520 Satlength=443 Nr of Repeats=27 RepeatLength=16 seed=ACATACCTAC  
ACATACCTACATACCT
>Cele.WS201_5:16699818-16700035 Satlength=218 Nr of Repeats=13 RepeatLength=27 seed=AAGGTAGGCA  
AAGGTAGGCAAGGAAGGCAAGGAAGGT
>Cele.WS201_5:16707177-16709389 Satlength=2213 Nr of Repeats=109 RepeatLength=20 seed=AAAAATAGAT  
AAAAATAGATTGACAGACGA
>Cele.WS201_5:16877405-16878068 Satlength=664 Nr of Repeats=19 RepeatLength=34 seed=AATTTCCCGC  
AATTTCCCGCCAAATTTTTTTCACTAAAAATTTG
>Cele.WS201_5:16908921-16909235 Satlength=315 Nr of Repeats=16 RepeatLength=11 seed=TACAGTACTC  
TACAGTACCAC
>Cele.WS201_5:16941689-16944423 Satlength=2735 Nr of Repeats=29 RepeatLength=21 seed=CTAATTAGCA  
CTAATTAGCGTCGCTTTCGTT
>Cele.WS201_5:17043924-17044414 Satlength=491 Nr of Repeats=12 RepeatLength=40 seed=AAAATTCTGG  
AAAATTCTGGAATGTTCTAGAGCCTTTTGGAAAATTTGAA
>Cele.WS201_5:17265086-17267237 Satlength=2152 Nr of Repeats=12 RepeatLength=156 seed=CGAAAATTTC  
CGAAAATTTCAGTCATTTCTAATTTTTTTTGTTGCAAAATAAAAAAAAATAATTAAAAATTTATGAGCGTTCTATAATTTTTTAACATTTATATTCGGACATTGCGACCCACATTTGATAATTTGAAGCAAAAAACTAAAGGACTCTACTTCAAAA
>Cele.WS201_5:17308688-17311507 Satlength=2820 Nr of Repeats=43 RepeatLength=11 seed=GTAGGATTAC  
GTAGGATTACG
>Cele.WS201_5:17384209-17394484 Satlength=10276 Nr of Repeats=173 RepeatLength=59 seed=ATGGTGAATA  
ATGGTGAATATGGAAATTCAAATGTGCACTGGTTTTCAAAATTTTTAAAACCGAGAATT
>Cele.WS201_5:17412041-17412354 Satlength=314 Nr of Repeats=16 RepeatLength=19 seed=TTTTCGTGTA  
TTTTCGTGTAACCATCTAT
>Cele.WS201_5:17587172-17587321 Satlength=150 Nr of Repeats=10 RepeatLength=12 seed=ACGCGACACG  
ACGCGGCACGCA
>Cele.WS201_5:17618142-17620930 Satlength=2789 Nr of Repeats=31 RepeatLength=20 seed=AAGGTTCTAG  
AAGGTTCTAGTAAATTCCAG
>Cele.WS201_5:17629226-17630015 Satlength=790 Nr of Repeats=29 RepeatLength=16 seed=CCAGGGTTCC  
CCAGGGTTCCAGGGTT
>Cele.WS201_5:17630175-17630789 Satlength=615 Nr of Repeats=11 RepeatLength=64 seed=TTTTTGACTA  
TTTTTGACTACTGAATGTCTTTTTCGCTACTGACTGAAAAAATAGCTACATTCGCACTTTTGTC
>Cele.WS201_5:17712003-17713572 Satlength=1570 Nr of Repeats=25 RepeatLength=11 seed=CCTACAGTAC  
CCTACAGTACC
>Cele.WS201_5:17725622-17726153 Satlength=532 Nr of Repeats=17 RepeatLength=12 seed=GCCTAAGCCT  
GCTTAAGCCTAA
>Cele.WS201_5:17736121-17738496 Satlength=2376 Nr of Repeats=114 RepeatLength=12 seed=AGACCCTATG  
AGACCCTATGGG
>Cele.WS201_5:17743808-17744033 Satlength=226 Nr of Repeats=12 RepeatLength=12 seed=AGGCTTAGGC  
AGGCTTAGGCTT
>Cele.WS201_5:17817696-17818236 Satlength=541 Nr of Repeats=13 RepeatLength=34 seed=TCAAATTTTC  
TCAGATTTTCTGAAAAAAAACTTTATCGGGAAAT
>Cele.WS201_5:17859782-17862286 Satlength=2505 Nr of Repeats=45 RepeatLength=32 seed=AAAAATTGGA  
AAAAATTGGAAATTTTAAGCGATTATAAGCTT
>Cele.WS201_5:17880176-17882230 Satlength=2055 Nr of Repeats=55 RepeatLength=35 seed=TCCGGCAAAT  
TCCGGCAAATCAAAAATTTGCCGAAAATGAAAATT
>Cele.WS201_5:17885253-17887169 Satlength=1917 Nr of Repeats=37 RepeatLength=44 seed=TTGCCGGAAA  
TTGCCGGAAATAGTAATTTTTGGCAAATTGCCGGTTTGCTGAAT
>Cele.WS201_5:17909018-17909611 Satlength=594 Nr of Repeats=16 RepeatLength=35 seed=TTCCCGCCAA  
TTCCCGCCAAAATAATTTTCTCAAAAAATTTAAAT
>Cele.WS201_5:17917415-17918875 Satlength=1461 Nr of Repeats=19 RepeatLength=35 seed=TTCCGGCAAA  
TTCCGACAAATCGGCAAATTGCAGGAATAAAAAAA
>Cele.WS201_5:17956651-17957974 Satlength=1324 Nr of Repeats=30 RepeatLength=35 seed=TCCGGCAAAT  
TCCGGCAAATCGTCAACTTGCCGGAATTTTAAATT
>Cele.WS201_5:17996102-17996665 Satlength=564 Nr of Repeats=19 RepeatLength=12 seed=TAAGCCTAAG  
TAAGCCTAAGCC
>Cele.WS201_5:18047847-18050896 Satlength=3050 Nr of Repeats=36 RepeatLength=35 seed=TTTGCCGGAA  
TATGCCGGAAATTTTCAATTCCGGCAAATTGCCGA
>Cele.WS201_5:18056232-18059281 Satlength=3050 Nr of Repeats=36 RepeatLength=35 seed=TTTGCCGGAA  
TATGCCGGAAATTTTCAATTCCGGCAAATTGCCGA
>Cele.WS201_5:18129798-18131160 Satlength=1363 Nr of Repeats=17 RepeatLength=20 seed=TCCAGAAAAA  
TCCAGAAAAATCTATAAATT
>Cele.WS201_5:18149310-18149768 Satlength=459 Nr of Repeats=11 RepeatLength=34 seed=GCGGGAAATT  
GCGGGAAATTAAAATTTTGTAAGAAAAAATTTTG
>Cele.WS201_5:18169361-18172095 Satlength=2735 Nr of Repeats=63 RepeatLength=31 seed=GTCAATTTTT  
GTCAATTTTTGGCGGGAAATTCAAATTTTCA
>Cele.WS201_5:18174423-18177536 Satlength=3114 Nr of Repeats=68 RepeatLength=19 seed=GCAATTCTAG  
GCAATTCTAGTGCCTTGGA
>Cele.WS201_5:18190373-18190779 Satlength=407 Nr of Repeats=24 RepeatLength=11 seed=TACTGTAGGG  
TACTGTAGGGG
>Cele.WS201_5:18329428-18330796 Satlength=1369 Nr of Repeats=13 RepeatLength=19 seed=GCCAAGGCAC  
CCAAGGCACAGGAAAGGCA
>Cele.WS201_5:18335517-18337364 Satlength=1848 Nr of Repeats=39 RepeatLength=35 seed=GGCAAATCGG  
GGCAAATCGGTAAATTGGCAGAATCAAAAACTTCC
>Cele.WS201_5:18354189-18356078 Satlength=1890 Nr of Repeats=18 RepeatLength=14 seed=CTACAAACTA  
CTACAAACTACAAA
>Cele.WS201_5:18362839-18363450 Satlength=612 Nr of Repeats=16 RepeatLength=33 seed=TTCAAATTTT  
TTCAAATTTTCCGAGAAAAATTCTGCCGGAAAA
>Cele.WS201_5:18388215-18388662 Satlength=448 Nr of Repeats=22 RepeatLength=19 seed=CAAGGCACTA  
CAAGGCACGAGAATTGCGC
>Cele.WS201_5:18389760-18390278 Satlength=519 Nr of Repeats=18 RepeatLength=19 seed=TGACGCAATT  
TGACGCATTTCTAGTTCAT
>Cele.WS201_5:18400326-18401761 Satlength=1436 Nr of Repeats=72 RepeatLength=20 seed=AAAAATAGAT  
AAAAATAAATTGTTACACAA
>Cele.WS201_5:18415716-18416263 Satlength=548 Nr of Repeats=16 RepeatLength=31 seed=TTGGCCCAGA  
TTGGCCCAGAGCTCTCTTGACCTAAGCCCCC
>Cele.WS201_5:18512827-18514342 Satlength=1516 Nr of Repeats=10 RepeatLength=151 seed=ATTTCAGGCT  
ATTTCAGGCTGGAATGGGCCGTTTTGGGCCGGTTGTAGGCCCGAATCTTCATGTTTTCTGAATACGCTGCACTTAACATTATTAAGCAAAAACTGAGCGTAGAATGTCCGTTAATTAGAACCCCCAATTGGCTAAATTCTGAAAAAGTTAC
>Cele.WS201_5:18535010-18535985 Satlength=976 Nr of Repeats=37 RepeatLength=21 seed=AAAAGCCTAA  
AAAAGCCTAAAAAACCCCAAA
>Cele.WS201_5:18544164-18547417 Satlength=3254 Nr of Repeats=47 RepeatLength=29 seed=AAAAATCGAT  
AAAAATCGATTTTTTCAAAAATTTTCCAG
>Cele.WS201_5:18563015-18563986 Satlength=972 Nr of Repeats=26 RepeatLength=30 seed=ACCTACTTTT  
ATCTACTTTTTCAGATTCCGTCGAAACTTG
>Cele.WS201_5:18565617-18566035 Satlength=419 Nr of Repeats=24 RepeatLength=12 seed=GCCTAAGCCT  
GCCGAAGCCTAA
>Cele.WS201_5:18566377-18566639 Satlength=263 Nr of Repeats=17 RepeatLength=12 seed=AGGCTTAGGC  
AGGCCTAGGCTT
>Cele.WS201_5:18567626-18570604 Satlength=2979 Nr of Repeats=36 RepeatLength=10 seed=CCAGAAAATT  
CCAGAAAATT
>Cele.WS201_5:18573626-18575592 Satlength=1967 Nr of Repeats=19 RepeatLength=19 seed=TAGTGCCTTG  
TAGTGCCTTGACGCAAATC
>Cele.WS201_5:18577872-18578248 Satlength=377 Nr of Repeats=11 RepeatLength=33 seed=TGTCGGCTGC  
TGTCGGCTGCTAAAACTGTAGCCACCCGGCAGG
>Cele.WS201_5:18581365-18581735 Satlength=371 Nr of Repeats=22 RepeatLength=12 seed=AGCCTAAGCC  
AGCCTAAGCCTA
>Cele.WS201_5:18584174-18585531 Satlength=1358 Nr of Repeats=50 RepeatLength=20 seed=GTAAATCTAC  
GTAAATTTACATTGGCCTCC
>Cele.WS201_5:18587979-18588247 Satlength=269 Nr of Repeats=18 RepeatLength=12 seed=TAAGCCTAAG  
TAAACCTAAGCG
>Cele.WS201_5:18597874-18598016 Satlength=143 Nr of Repeats=10 RepeatLength=12 seed=AGCCTAAGCC  
AGCCTAAGCCTA
>Cele.WS201_5:18613148-18613392 Satlength=245 Nr of Repeats=14 RepeatLength=12 seed=AGGCTTAGGC  
AGGCTTAGGCTT
>Cele.WS201_5:18617056-18618073 Satlength=1018 Nr of Repeats=25 RepeatLength=20 seed=TGTAGATTTA  
TGTAGATTTACGGAAGCTGG
>Cele.WS201_5:18619089-18619707 Satlength=619 Nr of Repeats=29 RepeatLength=19 seed=GTGCCTTGAC  
GTGCTTTGACGCAATTCTA
>Cele.WS201_5:18629008-18629559 Satlength=552 Nr of Repeats=18 RepeatLength=20 seed=CAGAAAAATC  
CAGAAAAATCAATAAATTTC
>Cele.WS201_5:18636730-18637297 Satlength=568 Nr of Repeats=15 RepeatLength=39 seed=GTAATTTATA  
GTAATTTATAATTTTTTAAAGATGAATAATAGATTGCCC
>Cele.WS201_5:18635634-18638404 Satlength=2771 Nr of Repeats=27 RepeatLength=39 seed=AATTTTTTAA  
AATTTTTTAAAGATGAATAATAGATTGCCCGTAATTTAT
>Cele.WS201_5:18644313-18644897 Satlength=585 Nr of Repeats=24 RepeatLength=21 seed=AAAAATCGAT  
AAAAATCGATAAAATATGGAG
>Cele.WS201_5:18674276-18675805 Satlength=1530 Nr of Repeats=16 RepeatLength=20 seed=GAAAAATCAA  
GAAAAATCAATAAATTTTTA
>Cele.WS201_5:18676294-18676893 Satlength=600 Nr of Repeats=23 RepeatLength=19 seed=TGACGCAATT  
TGACGCATTTTTAGTGCCT
>Cele.WS201_5:18677226-18677806 Satlength=581 Nr of Repeats=26 RepeatLength=19 seed=ACTAGAATTG  
ACTAGAAGTGCGCCAATAC
>Cele.WS201_5:18679671-18683869 Satlength=4199 Nr of Repeats=235 RepeatLength=18 seed=AAATTTCAAA  
AAATTTCAAAATTTCAAA
>Cele.WS201_5:18697846-18699434 Satlength=1589 Nr of Repeats=59 RepeatLength=21 seed=GATCTTCCAG  
GATCTTCCAGCTACACCGTCT
>Cele.WS201_5:18714791-18715772 Satlength=982 Nr of Repeats=28 RepeatLength=10 seed=AATTTTCTGA  
AATTTTCTGA
>Cele.WS201_5:18721127-18722449 Satlength=1323 Nr of Repeats=15 RepeatLength=62 seed=GTAAAAATGT  
GTAAAAATGTTTGAAATTGTGAATTTTCAACATGAAAATGCCTGAAATTTTGAATTTCCTAT
>Cele.WS201_5:18727654-18728575 Satlength=922 Nr of Repeats=46 RepeatLength=20 seed=AAAAATAGAT  
AAAAATAGATTGTTACACGA
>Cele.WS201_5:18733917-18734214 Satlength=298 Nr of Repeats=15 RepeatLength=12 seed=AGGCTTAGGC  
AGGCTTAGGCTT
>Cele.WS201_5:18774110-18774554 Satlength=445 Nr of Repeats=20 RepeatLength=11 seed=ATACATACAA  
ATACATACAAC
>Cele.WS201_5:18790112-18792895 Satlength=2784 Nr of Repeats=49 RepeatLength=20 seed=TTCTAGAATT  
TTCTGGAATTTTTCCTGAGC
>Cele.WS201_5:18877318-18878853 Satlength=1536 Nr of Repeats=37 RepeatLength=32 seed=CTACAAACTA  
CTACAAACTACACGTTTTGGGCGTTGCTAACG
>Cele.WS201_5:18881909-18883788 Satlength=1880 Nr of Repeats=74 RepeatLength=17 seed=ATTAGCAGCG  
TTAGCAGCGACCAAAAA
>Cele.WS201_5:18886300-18889284 Satlength=2985 Nr of Repeats=48 RepeatLength=32 seed=AGCAGCGCCC  
GCAGCGCCCAAAATATTGTAGTTTGTAGTCTT
>Cele.WS201_5:18893031-18896129 Satlength=3099 Nr of Repeats=37 RepeatLength=32 seed=GGGCGCTGCT  
GGGCGCTGCTTAGACTACAAACTACAAGTTTT
>Cele.WS201_5:18909666-18909928 Satlength=263 Nr of Repeats=15 RepeatLength=12 seed=TAAGCCTAAG  
TGAGCCTAAGCC
>Cele.WS201_5:18958730-18959352 Satlength=623 Nr of Repeats=35 RepeatLength=17 seed=CTGCTAATTT  
CTGTTAATTTTTGGGCG
>Cele.WS201_5:18966883-18968835 Satlength=1953 Nr of Repeats=25 RepeatLength=33 seed=GCAGCGCCCA  
GCAGCGCCCAAAAACTTGCAGTTTGTAGTCTTA
>Cele.WS201_5:18970097-18970429 Satlength=333 Nr of Repeats=18 RepeatLength=18 seed=TGCTAATTTT  
TGCTAATTTTTTTGGCGC
>Cele.WS201_5:18979781-18980460 Satlength=680 Nr of Repeats=37 RepeatLength=18 seed=GCGCTGCTAA  
GCGCTGCTAATTTTTTGG
>Cele.WS201_5:18979631-18983588 Satlength=3958 Nr of Repeats=98 RepeatLength=18 seed=TTTGGGCGCT  
TTTGGGCGCTGCTAATTT
>Cele.WS201_5:18984424-18985284 Satlength=861 Nr of Repeats=31 RepeatLength=20 seed=ATTTATTGAT  
ATTTATCGATTTTTCTGTAA
>Cele.WS201_5:18989444-18989945 Satlength=502 Nr of Repeats=14 RepeatLength=32 seed=TGTAGTTTGT  
TGTAGTTTGTAGTTTAGCAGCGCCCAAAATTG
>Cele.WS201_5:18991416-18992633 Satlength=1218 Nr of Repeats=37 RepeatLength=32 seed=TTTTGGGCGC  
TTTTGGGCGCTGCTTAGAATACAAACTACAAG
>Cele.WS201_5:18993574-18996522 Satlength=2949 Nr of Repeats=15 RepeatLength=20 seed=ATCGATTTTT  
ATCGATTTTTCTGCAAATTT
>Cele.WS201_5:18996834-19000050 Satlength=3217 Nr of Repeats=28 RepeatLength=32 seed=TTTGGGCGCT  
TTTGGGCACTGCTAAAGCTACAAACTACAAGT
>Cele.WS201_5:19020135-19026494 Satlength=6360 Nr of Repeats=41 RepeatLength=19 seed=TGGCGCATTT  
TGGCGTATTTCTCGTGCAT
>Cele.WS201_5:19026711-19028433 Satlength=1723 Nr of Repeats=35 RepeatLength=20 seed=AAAATCGATA  
ATAATCGATAAATTCCCAGA
>Cele.WS201_5:19037332-19038068 Satlength=737 Nr of Repeats=19 RepeatLength=35 seed=GCGGGAAATT  
GCGGGAAATTCAAATTTTCTGAGAAAAAAATTTTT
>Cele.WS201_5:19038852-19038976 Satlength=125 Nr of Repeats=10 RepeatLength=12 seed=ATACATATAC  
ATACATATACAT
>Cele.WS201_5:19037337-19040715 Satlength=3379 Nr of Repeats=45 RepeatLength=35 seed=AAATTCAAAT  
AAATTCGAATTTTCTGAGAAAAATTTTTTGGCGGT
>Cele.WS201_5:19047885-19048224 Satlength=340 Nr of Repeats=24 RepeatLength=14 seed=TATATGTTAT  
TATATGTTATATGT
>Cele.WS201_5:19059790-19063067 Satlength=3278 Nr of Repeats=23 RepeatLength=14 seed=AAAAAAAATT  
AAAAAAAATTTTAG
>Cele.WS201_5:19063688-19065310 Satlength=1623 Nr of Repeats=48 RepeatLength=52 seed=TCCGACACAT  
TCCGACACATCGGAACTTGCCGGCGACACGAAAAATTGTGTCGGCGGTGAAT
>Cele.WS201_5:19065821-19066683 Satlength=863 Nr of Repeats=32 RepeatLength=26 seed=TGAAATTTCA  
TGAAATTTCACAAAATATCGATTTTC
>Cele.WS201_5:19074750-19076469 Satlength=1720 Nr of Repeats=66 RepeatLength=26 seed=TTTTTGAAAT  
TTTTTGAAATTCCACAAATTATTGAT
>Cele.WS201_5:19099265-19101937 Satlength=2673 Nr of Repeats=51 RepeatLength=20 seed=AAAAATCAAT  
AAAAATCAATCAATTTCCGA
>Cele.WS201_5:19104413-19107701 Satlength=3289 Nr of Repeats=28 RepeatLength=20 seed=TTATCGATTT  
TTATTGATTTTTCTGAAAAT
>Cele.WS201_5:19111330-19111895 Satlength=566 Nr of Repeats=31 RepeatLength=17 seed=AAATTAGCAG  
AAATAGCAGCGACCAAA
>Cele.WS201_5:19111166-19114279 Satlength=3114 Nr of Repeats=68 RepeatLength=20 seed=TATCGATTTT  
TATCGATTTTTTTGAAAATT
>Cele.WS201_5:19117937-19120608 Satlength=2672 Nr of Repeats=37 RepeatLength=33 seed=GCAGCGCCCA  
GCAGCGCCCAAAATCTTGTAGTTTGTAGTCTTA
>Cele.WS201_5:19117937-19124450 Satlength=6514 Nr of Repeats=103 RepeatLength=33 seed=GCAGCGCCCA  
GCAGCGCCCAAAATCTTGTAGTTTGTAGTCTTA
>Cele.WS201_5:19129837-19130648 Satlength=812 Nr of Repeats=34 RepeatLength=20 seed=GATTTTTCTG  
GATTTTTCTGAAAATATATC
>Cele.WS201_5:19148330-19148701 Satlength=372 Nr of Repeats=16 RepeatLength=19 seed=TGGCGCATTT  
TGGCGCATTTCTTGAGCCT
>Cele.WS201_5:19191104-19191414 Satlength=311 Nr of Repeats=11 RepeatLength=21 seed=TTTTGGGCGC  
TTTTGGGCGCTGCTAATTCAA
>Cele.WS201_5:19193845-19195182 Satlength=1338 Nr of Repeats=74 RepeatLength=18 seed=GCTGCTAATT  
GCTGCTAATTTTTTGGGC
>Cele.WS201_5:19199381-19200931 Satlength=1551 Nr of Repeats=51 RepeatLength=32 seed=TGGGCGCTGC  
TGGGCGCTGCTAAGACTACAAACTACAAGTTT
>Cele.WS201_5:19207980-19208260 Satlength=281 Nr of Repeats=13 RepeatLength=12 seed=TAGGCTTAGG  
TAGGCTTAGGTT
>Cele.WS201_5:19229066-19231343 Satlength=2278 Nr of Repeats=47 RepeatLength=12 seed=GGCTCAGGCT  
GGCTTAGGCTAA
>Cele.WS201_5:19232563-19232783 Satlength=221 Nr of Repeats=16 RepeatLength=12 seed=GCCTAAGCCT  
GCCTGAGCCTGA
>Cele.WS201_5:19354914-19357041 Satlength=2128 Nr of Repeats=25 RepeatLength=21 seed=TCTAATTAGA  
TCAAATTAGATTACCTTTTTT
>Cele.WS201_5:19360418-19362267 Satlength=1850 Nr of Repeats=60 RepeatLength=11 seed=GGGTACTGTA  
GGGTACTGTAG
>Cele.WS201_5:19362516-19367180 Satlength=4665 Nr of Repeats=104 RepeatLength=32 seed=AAAAATTCAA  
AAAAATTTAAATTTCCGGCTAAAAAATATATG
>Cele.WS201_5:19364265-19368886 Satlength=4622 Nr of Repeats=87 RepeatLength=32 seed=ATTCAAATTT  
ATTCAAATTTCCCGCTCAAAAATATATGAAAA
>Cele.WS201_5:19371671-19372220 Satlength=550 Nr of Repeats=18 RepeatLength=19 seed=AATTGCGCCA  
AATTGCGCCAAGGTACTGG
>Cele.WS201_5:19371673-19374575 Satlength=2903 Nr of Repeats=45 RepeatLength=19 seed=TTGCGCCAAG  
TTGCGCCAAGGCTCTGGAA
>Cele.WS201_5:19380055-19380502 Satlength=448 Nr of Repeats=16 RepeatLength=19 seed=GCCTTGACGC  
GCCTTGACGCAATTCTAGC
>Cele.WS201_5:19402218-19402465 Satlength=248 Nr of Repeats=14 RepeatLength=17 seed=GAATTAGAAA  
GAATTAGAAAACTTTGA
>Cele.WS201_5:19474262-19477431 Satlength=3170 Nr of Repeats=50 RepeatLength=31 seed=TTTGAATTTC  
TTTGAATTTCCCGCCATAAATTGGCTCGGAA
>Cele.WS201_5:19488470-19489504 Satlength=1035 Nr of Repeats=58 RepeatLength=17 seed=TTGCAAGAAA  
TTGCAAGAAAATCTGCA
>Cele.WS201_5:19502519-19502886 Satlength=368 Nr of Repeats=23 RepeatLength=12 seed=TAGGCTTAGG  
TAGGCTTGGGTT
>Cele.WS201_5:19510258-19512753 Satlength=2496 Nr of Repeats=27 RepeatLength=12 seed=CTTAGGCTTA  
CTTAGGCTTAGG
>Cele.WS201_5:19517929-19518297 Satlength=369 Nr of Repeats=23 RepeatLength=12 seed=CTTAGGCTTA  
CTTGGGCTTAGG
>Cele.WS201_5:19528602-19528750 Satlength=149 Nr of Repeats=12 RepeatLength=12 seed=CTTAGGCTTA  
CTTAGGCTTAGG
>Cele.WS201_5:19539893-19540456 Satlength=564 Nr of Repeats=22 RepeatLength=30 seed=TTTTCTGGAA  
TTTTCTGGAA
>Cele.WS201_5:19543532-19543870 Satlength=339 Nr of Repeats=17 RepeatLength=12 seed=AAGCCTAAGC  
AAGCCTAAGCCA
>Cele.WS201_5:19550141-19552373 Satlength=2233 Nr of Repeats=37 RepeatLength=14 seed=ACTACAAACT  
ACTACAAACTACAA
>Cele.WS201_5:19572267-19575260 Satlength=2994 Nr of Repeats=16 RepeatLength=31 seed=TTTGAATTTC  
TTTGAATTTCCCGCCGAAAATTGATTGAAAA
>Cele.WS201_5:19611089-19613101 Satlength=2013 Nr of Repeats=23 RepeatLength=31 seed=AATTTTCAGT  
AATTTTCAGTGAATTTTCAACGGGAAATTCA
>Cele.WS201_5:19630036-19630750 Satlength=715 Nr of Repeats=17 RepeatLength=20 seed=ATCGATTTTT  
ATCGATCTTTTGGAAAAATT
>Cele.WS201_5:19630839-19631248 Satlength=410 Nr of Repeats=12 RepeatLength=31 seed=GGCGGGAAAT  
GGCGGGAAATTCAAATTTTCAGTCAATTTTT
>Cele.WS201_5:19635368-19635976 Satlength=609 Nr of Repeats=26 RepeatLength=20 seed=TTATTGATTT  
TTATTGATTTTTCTGGAAAT
>Cele.WS201_5:19647847-19648578 Satlength=732 Nr of Repeats=22 RepeatLength=31 seed=AAATTCAAAT  
AAATTCAAATTTTCAGTCAATTTTCAGCGGG
>Cele.WS201_5:19688927-19690405 Satlength=1479 Nr of Repeats=13 RepeatLength=31 seed=AAAATTTGAA  
AAAATTTGAATTTCCCGCCGAAAATTGACTG
>Cele.WS201_5:19695861-19696413 Satlength=553 Nr of Repeats=22 RepeatLength=11 seed=GGGGTACTGT  
GGAGTACTGTA
>Cele.WS201_5:19751471-19752220 Satlength=750 Nr of Repeats=16 RepeatLength=35 seed=AAATCGGCAA  
AAATTGGCAAATTGCCGGAATTGAAAATTTCTGGC
>Cele.WS201_5:19753284-19753598 Satlength=315 Nr of Repeats=19 RepeatLength=16 seed=CTTAGATCTC  
CTTAGATCTCAATTCA
>Cele.WS201_5:19755706-19756226 Satlength=521 Nr of Repeats=14 RepeatLength=34 seed=TTTCCCGCCA  
TTTCCCGCCAAAATAATTTCTCCGAAAATTTGTA
>Cele.WS201_5:19762586-19763982 Satlength=1397 Nr of Repeats=40 RepeatLength=35 seed=CCGGCAAATC  
CCGGCAAATCGACAAATTGCCGGATTTGTAAATTT
>Cele.WS201_5:19795800-19797337 Satlength=1538 Nr of Repeats=40 RepeatLength=35 seed=GAAATTTTCA  
GAAATTTTCATTTCCGGCAAATTACTGATCTGCCG
>Cele.WS201_5:19798778-19798974 Satlength=197 Nr of Repeats=10 RepeatLength=12 seed=CCTAAGCCTA  
CCTAAGCCTAAG
>Cele.WS201_5:19799304-19799742 Satlength=439 Nr of Repeats=12 RepeatLength=35 seed=AATTTCCGGC  
AATTTCCGGCAAATCGGCAAATAACTGGAATTTAA
>Cele.WS201_5:19807761-19809217 Satlength=1457 Nr of Repeats=15 RepeatLength=35 seed=TTGCCGATTT  
TTGCCGATTTGCCGGAAATTTTCATTTTTGGCGAA
>Cele.WS201_5:19816933-19819728 Satlength=2796 Nr of Repeats=31 RepeatLength=33 seed=TTCAAATTTT  
TTCAAATTTTCTCTGAATATTTTCGACGAAAAA
>Cele.WS201_5:19816933-19820546 Satlength=3614 Nr of Repeats=32 RepeatLength=33 seed=TTCAAATTTT  
TTCAAATTTTCTCTGAATATTTTCGACGAAAAA
>Cele.WS201_5:19821148-19821994 Satlength=847 Nr of Repeats=37 RepeatLength=19 seed=TAGTGCCTTG  
TAGTGCATTGGCGCAATTC
>Cele.WS201_5:19823372-19825624 Satlength=2253 Nr of Repeats=21 RepeatLength=33 seed=AAATTTGAAT  
AAATTTGAATTTCCCGCCAAAATTTTTATTCAA
>Cele.WS201_5:19827402-19828741 Satlength=1340 Nr of Repeats=44 RepeatLength=12 seed=CTAAGCCTAA  
CTAAGCCTAAGC
>Cele.WS201_5:19829280-19829629 Satlength=350 Nr of Repeats=18 RepeatLength=12 seed=TAGGCTTAGG  
TAGGCTTTGGCT
>Cele.WS201_5:19836950-19837768 Satlength=819 Nr of Repeats=16 RepeatLength=33 seed=AAATTCAAAT  
AAATTCAAATTTTCTGAGAAAAACTGTAGCGGG
>Cele.WS201_5:19856385-19865914 Satlength=9530 Nr of Repeats=98 RepeatLength=31 seed=AAATTCAAAT  
AATTTCAAATTTTAAAAAAGTTTTTGGCGGG
>Cele.WS201_5:19901834-19906201 Satlength=4368 Nr of Repeats=27 RepeatLength=20 seed=TATTGATTTT  
TATTGATTTTTCTGGGAATT
>Cele.WS201_5:19933013-19934009 Satlength=997 Nr of Repeats=29 RepeatLength=32 seed=ACTACAAACT  
ACTACAAACTACAAGTTTTTTGGCGCTGCTAA
>Cele.WS201_5:19935688-19935933 Satlength=246 Nr of Repeats=11 RepeatLength=20 seed=TTTGAATTTT  
TTTGAATTTTTAAGTGAAAA
>Cele.WS201_5:19942020-19943983 Satlength=1964 Nr of Repeats=16 RepeatLength=20 seed=TTTGAATTTT  
TTTGAATTTTTGAGTGAAAA
>Cele.WS201_5:19945559-19950292 Satlength=4734 Nr of Repeats=41 RepeatLength=32 seed=TTAGCAGCGC  
TTAGCAGCGCCCAAAACTTGTAGTTTGTAGTC
>Cele.WS201_5:19950311-19953130 Satlength=2820 Nr of Repeats=32 RepeatLength=32 seed=TTTGGGCGCT  
TTTGGGCGCTGCTAACACTACAAACTACAAGT
>Cele.WS201_5:19966272-19966420 Satlength=149 Nr of Repeats=12 RepeatLength=12 seed=ATATACATAT  
ATATACATATAC
>Cele.WS201_5:19991177-19993654 Satlength=2478 Nr of Repeats=16 RepeatLength=32 seed=AAAATTTGAA  
AAAATTTGAATTTCCGCCAAAATTTTTCTCAG
>Cele.WS201_5:19999807-20000459 Satlength=653 Nr of Repeats=18 RepeatLength=16 seed=GGACCAAAGG  
GGACCAAAGGGCCAAA
>Cele.WS201_5:20001376-20002837 Satlength=1462 Nr of Repeats=52 RepeatLength=12 seed=GCTTGGGCTT  
GCTTGGGCTTAG
>Cele.WS201_5:20018282-20018610 Satlength=329 Nr of Repeats=20 RepeatLength=12 seed=AGCCTAAGCC  
AGCCTAAACCCA
>Cele.WS201_5:20085908-20091963 Satlength=6056 Nr of Repeats=76 RepeatLength=32 seed=TTTGGGCGCT  
TTTGGGCGCTGCTAAACTACAAACTACAAGAT
>Cele.WS201_5:20099169-20099978 Satlength=810 Nr of Repeats=27 RepeatLength=32 seed=GCAGCGCCCA  
GCAGCGCCCAAAATTTGTAGTTTGTGGCTTTA
>Cele.WS201_5:20101675-20102949 Satlength=1275 Nr of Repeats=44 RepeatLength=32 seed=TTTTGGGCGC  
TTTTGGGCGCTGCTTAGACTATAAACTACAAT
>Cele.WS201_5:20106050-20107906 Satlength=1857 Nr of Repeats=10 RepeatLength=185 seed=CTGTAGTTTT  
CTGTAGTTTTTTGTCGCATTAATGCAAATTAAACTTCATTCTATAGAAAAATTGTAGAGCATCTTTTTAAAATAAAAATGAATTCAAAATCTTAAAAATGAGCAAAGTTATGAAAGTTTGAAAATTTGAAATTTTCAACAAAAATTTTTTTTGGAAATTTTGGGTCTCGGAAAGGTGCCGGGGTA
>Cele.WS201_5:20112952-20115728 Satlength=2777 Nr of Repeats=49 RepeatLength=35 seed=AAAATTTGAA  
AAAATTTGAATTTCCCGCCAAAATTATTTTTACAA
>Cele.WS201_5:20210918-20211486 Satlength=569 Nr of Repeats=29 RepeatLength=18 seed=CATTGTCACT  
CATTGTCACGTTCTTCTC
>Cele.WS201_5:20230958-20233243 Satlength=2286 Nr of Repeats=13 RepeatLength=145 seed=GTGGCCTAGA  
GTGGCCTAGAAAACCTGAGCATGATTTTTCTAGGCCACCAACTTCTAACATTCATAACTTGGCGGAAAATCTACATAATAAAATTTTGCAAAAACCAATTTATTTGTCTAAAAAATTGCAATAAATTTGACCTACTTGATTTTGA
>Cele.WS201_5:20240027-20240714 Satlength=688 Nr of Repeats=12 RepeatLength=32 seed=TGGGCGCTGC  
TGGGCGCTGCTAGACTACAAACTACAAGTTTT
>Cele.WS201_5:20246712-20247051 Satlength=340 Nr of Repeats=11 RepeatLength=30 seed=CTCAAATTTG  
CTCAAATTTGCACTGAAAATTCCAATTATC
>Cele.WS201_5:20247751-20250531 Satlength=2781 Nr of Repeats=48 RepeatLength=21 seed=TTAGCAGCGC  
TTAGCAGCGCCCAAAATTGAA
>Cele.WS201_5:20262945-20266023 Satlength=3079 Nr of Repeats=44 RepeatLength=21 seed=CAGCGCCCAA  
CAGCGCCCAAAATTGAATTAG
>Cele.WS201_5:20267992-20268539 Satlength=548 Nr of Repeats=15 RepeatLength=31 seed=CTACAAACTA  
CTACAAACTACTAGTTTTGGGCGCTGCTAAG
>Cele.WS201_5:20270574-20271614 Satlength=1041 Nr of Repeats=17 RepeatLength=32 seed=TTAGCAGCGC  
TTAGCAGCGCCCAAATCTTGTAGTTTGTAGTT
>Cele.WS201_5:20273007-20275239 Satlength=2233 Nr of Repeats=68 RepeatLength=31 seed=GGCGCTGCTA  
GGCGCTGCTAAACTACAAACTACAAGAATTG
>Cele.WS201_5:20315860-20316624 Satlength=765 Nr of Repeats=12 RepeatLength=42 seed=ATTGCCGGTT  
ATTGCCGGTTTTGAACATTTTCTTCAATCGGAAATTTTGGCA
>Cele.WS201_5:20394765-20395920 Satlength=1156 Nr of Repeats=23 RepeatLength=43 seed=TTTCCGGCAA  
TTTCCGGTAAATTTGCAAACCAGCAAATTTCCTGGAATTAAAA
>Cele.WS201_5:20404738-20405416 Satlength=679 Nr of Repeats=25 RepeatLength=20 seed=AAATTTGAAT  
AAATTTGAATTTTTCAGTCA
>Cele.WS201_5:20404852-20406601 Satlength=1750 Nr of Repeats=23 RepeatLength=20 seed=TTTTCAGTCA  
TTTTCAGTCAAAATTTGAAC
>Cele.WS201_5:20428516-20430692 Satlength=2177 Nr of Repeats=22 RepeatLength=35 seed=AATTTTCAAT  
AATTTTCAATTCCGGCAAATTGCAGATTTGCCGGA
>Cele.WS201_5:20432075-20438121 Satlength=6047 Nr of Repeats=28 RepeatLength=180 seed=CAAAATATCT  
CAAAATATCTCTAGTTTTTAAAAAACAGTTCAAATTTTGGGTTCACTCTTATTACTTTACAGTGATTGTTACATTGTAGACTCTGTGGACTTGTCCAACTGTCTACGACGGCATGAGTTTAGTAAAAAGGTTGTACCATGAACTGAATCAAATTGGAAAATTTGGAAAATCTGCGAGAAT
>Cele.WS201_5:20482036-20482890 Satlength=855 Nr of Repeats=18 RepeatLength=35 seed=TGCCGGAATT  
TGCCGGAATTGAAAATTTTCGGCAAATCGGCAAAG
>Cele.WS201_5:20491265-20491752 Satlength=488 Nr of Repeats=11 RepeatLength=34 seed=AATTCCGGCA  
AATTCCGGCAAATTGCCGATTTGCCGGAAATTTC
>Cele.WS201_5:20494687-20495077 Satlength=391 Nr of Repeats=15 RepeatLength=20 seed=TTTCACTAAA  
TTTCACTGAAAAATTCAAAT
>Cele.WS201_5:20585184-20587921 Satlength=2738 Nr of Repeats=37 RepeatLength=35 seed=CGGCAAATCG  
CTGCAAATCGGCAAATTGCCGGAATTTTCCATTTT
>Cele.WS201_5:20605759-20606215 Satlength=457 Nr of Repeats=41 RepeatLength=11 seed=GTTGCGGTTG  
GTTGCGATTGC
>Cele.WS201_5:20923957-20924141 Satlength=185 Nr of Repeats=15 RepeatLength=12 seed=GCTTAGGCTT  
GCTTAGGCTTAG
>Cele.WS201_6:0-261 Satlength=262 Nr of Repeats=21 RepeatLength=12 seed=CTAAGCCTAA  
CTAAGCCTAAGC
>Cele.WS201_6:109717-114236 Satlength=4520 Nr of Repeats=167 RepeatLength=27 seed=CACAGAGAGT  
CACAGAGAGTAAAATAATCGATGAAGC
>Cele.WS201_6:142149-142824 Satlength=676 Nr of Repeats=19 RepeatLength=35 seed=GCGGGAAATT  
GCGGGAAATTCAAATTTTTAGTGAAAAATATTTTG
>Cele.WS201_6:142874-143644 Satlength=771 Nr of Repeats=19 RepeatLength=40 seed=GAAAATTCTG  
GAAAATTCTGGAATGTTCCAGAACTTTCTAGAAAAATCGG
>Cele.WS201_6:164405-165510 Satlength=1106 Nr of Repeats=36 RepeatLength=32 seed=GGCGCTGCTA  
GGCGCTGCAAAAGCTACAAACTACAACTTTTG
>Cele.WS201_6:169222-169637 Satlength=416 Nr of Repeats=27 RepeatLength=15 seed=ACGATGGGTC  
ACGACGGGTCTCACT
>Cele.WS201_6:170954-171460 Satlength=507 Nr of Repeats=20 RepeatLength=20 seed=AAAAATTCAA  
AAAAATTCAAATTTTCAATG
>Cele.WS201_6:183591-185880 Satlength=2290 Nr of Repeats=22 RepeatLength=20 seed=AAAATCGATA  
AAAATCGATAAAATTCCAGA
>Cele.WS201_6:188398-190114 Satlength=1717 Nr of Repeats=53 RepeatLength=32 seed=CGCTGCTAAG  
CGCTGCTAAGACTACAAACTACAATGTTTGGG
>Cele.WS201_6:190303-190821 Satlength=519 Nr of Repeats=10 RepeatLength=20 seed=AAAAATCAAT  
AAAAATCAATAAATTTCCAA
>Cele.WS201_6:225607-226030 Satlength=424 Nr of Repeats=15 RepeatLength=17 seed=TTGACTACCT  
TTGACTACCTTAGATCT
>Cele.WS201_6:232130-232574 Satlength=445 Nr of Repeats=16 RepeatLength=17 seed=AGGTAGTCAA  
AGGTAGTCAATGATCTA
>Cele.WS201_6:235056-235446 Satlength=391 Nr of Repeats=13 RepeatLength=17 seed=TTGACTACCT  
TTGACTACCTTAGATCT
>Cele.WS201_6:241546-241990 Satlength=445 Nr of Repeats=16 RepeatLength=17 seed=AGGTAGTCAA  
AGGTAGTCAATGATCTA
>Cele.WS201_6:289847-295242 Satlength=5396 Nr of Repeats=37 RepeatLength=119 seed=GTTGCATATT  
GTTGCATATTTCGCAATAATTTTTACGGGAACGTAATCTCCACATCACCAGCTTTCATTTAAGTACCCACACGGCAAGGTTTAATTTTTGAAATTTGGTCGCGGATTTTCTCGGCCACC
>Cele.WS201_6:330853-331413 Satlength=561 Nr of Repeats=12 RepeatLength=40 seed=AAAATTCTGG  
AAAATTCTGGAAAGCTCTAGAACCTTCTGGAAAGTTCGAG
>Cele.WS201_6:443183-444071 Satlength=889 Nr of Repeats=19 RepeatLength=40 seed=AAAATTCTGG  
AAAATTCTGGAAAGCTCTAGAACCTTCTGAAAAATTCGAG
>Cele.WS201_6:515975-516597 Satlength=623 Nr of Repeats=16 RepeatLength=34 seed=TTCCCGCCAA  
TTCCCGCCAAATGTTTTCCTCAGAAAATTTGAAT
>Cele.WS201_6:943221-943806 Satlength=586 Nr of Repeats=14 RepeatLength=35 seed=TTCCCGCCAA  
TTCCCGCCAAAATGTTTTTCACTGAAAATTTGAAT
>Cele.WS201_6:1136182-1140773 Satlength=4592 Nr of Repeats=45 RepeatLength=102 seed=TGTACACTTC  
TGTACACTTCTCCCAAAATGACTGTAAGAATGGACTCCTTATATGATTTTAAACCCGACTCTGGACATACAAACTTCTCTCAAAAAGAAAATAGACTTCACA
>Cele.WS201_6:1292993-1293297 Satlength=305 Nr of Repeats=14 RepeatLength=21 seed=TTTGCACTGA  
TTTGCACTGACCAACACGAGT
>Cele.WS201_6:1375501-1376176 Satlength=676 Nr of Repeats=19 RepeatLength=35 seed=CCCGCCAAAA  
CCCGCCAAAATATTTTTCACAGAAAAATTAAATTT
>Cele.WS201_6:1376201-1376555 Satlength=355 Nr of Repeats=23 RepeatLength=15 seed=CGATGGGTCT  
CGATGGGTCTCACCA
>Cele.WS201_6:1412320-1412627 Satlength=308 Nr of Repeats=22 RepeatLength=27 seed=TAGGTAGGAT  
TAGGTAGGATAGGTAGGATAGGTAGGA
>Cele.WS201_6:1508519-1508949 Satlength=431 Nr of Repeats=18 RepeatLength=20 seed=AGGCAGACCT  
AGGCAGACCTAGCCTACCCT
>Cele.WS201_6:1548652-1549352 Satlength=701 Nr of Repeats=19 RepeatLength=30 seed=ACTACCCAAC  
ACTACCCAACCGGCTCCGGCAACTAGTCCG
>Cele.WS201_6:1599792-1602124 Satlength=2333 Nr of Repeats=21 RepeatLength=14 seed=TAAATTTTAA  
TAAATTGTAAATTT
>Cele.WS201_6:1636146-1638574 Satlength=2429 Nr of Repeats=93 RepeatLength=26 seed=GGTGAACGGT  
GGTGAACGGTCAGAGTCACTATTTTT
>Cele.WS201_6:1642564-1643484 Satlength=921 Nr of Repeats=35 RepeatLength=26 seed=GACTCTAACC  
GACTCTAACCATTCACCTAAAAATAT
>Cele.WS201_6:1643527-1644402 Satlength=876 Nr of Repeats=34 RepeatLength=11 seed=GGAGCGGTTT  
GGAGCGGTTTT
>Cele.WS201_6:1644414-1644684 Satlength=271 Nr of Repeats=10 RepeatLength=26 seed=GCCGCAATGC  
GCCGCAATGCCATTTTTCTAAAATCC
>Cele.WS201_6:1752274-1755174 Satlength=2901 Nr of Repeats=107 RepeatLength=27 seed=ACTCTCTGTG  
ACTCTCTGTGGCTTCCCACCATATTTT
>Cele.WS201_6:1836324-1837114 Satlength=791 Nr of Repeats=39 RepeatLength=18 seed=AAGCCTATGC  
AAGCCTATGCCGAAGCCG
>Cele.WS201_6:1916191-1916619 Satlength=429 Nr of Repeats=14 RepeatLength=22 seed=CCGGCGTGGT  
CCGGCGTGGTATTCAAGCGTTC
>Cele.WS201_6:1945516-1946162 Satlength=647 Nr of Repeats=32 RepeatLength=20 seed=GTTACACGAA  
GTTACACGAAAAAATAGATT
>Cele.WS201_6:1954045-1954313 Satlength=269 Nr of Repeats=13 RepeatLength=20 seed=GTTACACGAA  
GTTACACGAAAAAATAGATT
>Cele.WS201_6:2002754-2003444 Satlength=691 Nr of Repeats=17 RepeatLength=40 seed=GAATTTTCTC  
GAATTTTCTCGATTTTTCTAGAAAGTCCTGGAACTTTCCT
>Cele.WS201_6:2004045-2004604 Satlength=560 Nr of Repeats=27 RepeatLength=19 seed=ATATTTATTT  
ATATTTATTTATTTAATTA
>Cele.WS201_6:2008253-2010825 Satlength=2573 Nr of Repeats=61 RepeatLength=19 seed=ATTTATTTAA  
ATTTATTTATTTAATTAAT
>Cele.WS201_6:2010902-2011310 Satlength=409 Nr of Repeats=29 RepeatLength=12 seed=AATAAATAAC  
AATAAATAAATA
>Cele.WS201_6:2055500-2057276 Satlength=1777 Nr of Repeats=19 RepeatLength=25 seed=ACTCTCTGGC  
ACTCTCTGGCTTCACATTATATTTT
>Cele.WS201_6:2057842-2058373 Satlength=532 Nr of Repeats=13 RepeatLength=40 seed=TTTTCTCGAT  
TTTTCTCGATATTTCTAGAAAGTTCTGGAACATTCCAGAA
>Cele.WS201_6:2057863-2059361 Satlength=1499 Nr of Repeats=20 RepeatLength=40 seed=GTTCTGGAAC  
GTTCTGGAACATTCCAGAATTTTCTCGATATTTCTAGAAA
>Cele.WS201_6:2059446-2063805 Satlength=4360 Nr of Repeats=118 RepeatLength=11 seed=CCTACAGTAC  
CCTACAGTACT
>Cele.WS201_6:2263541-2263760 Satlength=220 Nr of Repeats=16 RepeatLength=11 seed=CCATACCTAT  
CCATACCTATA
>Cele.WS201_6:2379249-2380689 Satlength=1441 Nr of Repeats=55 RepeatLength=26 seed=TTTTAGTGAA  
TTTTAGTGAACTGCCAGAGTCACTAA
>Cele.WS201_6:2991962-2995331 Satlength=3370 Nr of Repeats=27 RepeatLength=167 seed=ATACTAAAAA  
ATACTAAAAACAAATTAGCAATCCATTTTCATAAAAATTCTCCCAAAATTCCAAAATTTTTATTTTGCAAAAAAGTGCAGTCATATGTATGTAAAAAAATGAATTCAAGACAAAAACCCCTGTAGCGCGGCTGAAAATTGATATCATGGTACAAAATCGTACCAATA
>Cele.WS201_6:3007208-3008018 Satlength=811 Nr of Repeats=42 RepeatLength=19 seed=GTGTAACAAT  
GTGTAACAATCTATTTTTC
>Cele.WS201_6:3073472-3075454 Satlength=1983 Nr of Repeats=52 RepeatLength=35 seed=AAATTTGAAT  
AAATTTGAATTTCCCGGCAAAATGTTTTTCACTGA
>Cele.WS201_6:3075754-3077631 Satlength=1878 Nr of Repeats=59 RepeatLength=11 seed=TCCTACAGTA  
TCCTACAGTAC
>Cele.WS201_6:3338975-3339540 Satlength=566 Nr of Repeats=27 RepeatLength=18 seed=TTTTGTCAGT  
TTTTGTCAGTTCAATAGT
>Cele.WS201_6:3347362-3347576 Satlength=215 Nr of Repeats=10 RepeatLength=17 seed=TTTTAACGTG  
TTTTAACGTGACCTAGG
>Cele.WS201_6:3365923-3366109 Satlength=187 Nr of Repeats=12 RepeatLength=11 seed=TAGCTCAGCT  
TAGCTCAGCTT
>Cele.WS201_6:3631380-3631891 Satlength=512 Nr of Repeats=43 RepeatLength=11 seed=CAGTTGTCAC  
CAGTTCTCACT
>Cele.WS201_6:4025987-4030535 Satlength=4549 Nr of Repeats=181 RepeatLength=25 seed=GTTCTGCCAA  
GTTCTGCCAATTTATTTACTCCAAT
>Cele.WS201_6:4030548-4031433 Satlength=886 Nr of Repeats=34 RepeatLength=25 seed=ATTGGCAGAA  
ATTGGCAGAACATTAGAGTAAATAT
>Cele.WS201_6:4031449-4056484 Satlength=25036 Nr of Repeats=1238 RepeatLength=20 seed=GCTATATCGT  
GCTATATCGTATCGTTTCTA
>Cele.WS201_6:4668805-4670190 Satlength=1386 Nr of Repeats=63 RepeatLength=17 seed=TGCTAATTTT  
TGCTAATTTTTGGTCAT
>Cele.WS201_6:5048783-5054045 Satlength=5263 Nr of Repeats=24 RepeatLength=226 seed=TTAATATATT  
TTAATATATTCAGAAAGAGCTTAAAATTTACTACAAAGTTTCTGAAAGACATTTATAAAAAAGTTACTTTGAAGAGATTTATGATGTTTCAAAATTACGAAAATCCATCTATTTTTGCTTATAAATGGTAGTTTTCATTTAATAATAAAATACGCACTAAAAGGTAGGGCTGAAAATGAACTATTTCTGTAACTACGTGAAGCTTCTTGTACCTACTGGAATATTT
>Cele.WS201_6:5056242-5057257 Satlength=1016 Nr of Repeats=38 RepeatLength=27 seed=TATTTTACTC  
TATTTTACTCTCTGTGGCTTCCCACTA
>Cele.WS201_6:5227453-5227738 Satlength=286 Nr of Repeats=12 RepeatLength=19 seed=ATTTATTTAA  
ATTTATTTATTTGAATAAT
>Cele.WS201_6:5228015-5228781 Satlength=767 Nr of Repeats=17 RepeatLength=35 seed=TTCAAATTTT  
TTCAAATTTTCAGTGAAAAAAATTTTGGCGGGAAA
>Cele.WS201_6:5913295-5915827 Satlength=2533 Nr of Repeats=97 RepeatLength=26 seed=TTCTAAATTT  
TTCTAAATTTGAAAATTCATCTACCG
>Cele.WS201_6:6287056-6288499 Satlength=1444 Nr of Repeats=57 RepeatLength=19 seed=TGGTCAGTGC  
TGGTCAGTGCAACTGCAAC
>Cele.WS201_6:6826320-6830090 Satlength=3771 Nr of Repeats=40 RepeatLength=94 seed=TGCCTTCAGA  
TGCCTTCAGAAATTGACAATTTTCCCATTGATTTGTCTACATAGGGCATCGAAAAGCACCCAATATTTAGAGAACAGAAGATTTTGAGAATTAC
>Cele.WS201_6:7077488-7079214 Satlength=1727 Nr of Repeats=55 RepeatLength=20 seed=TCGTTTATAG  
TCGTTTATAGCAGTGTCGTG
>Cele.WS201_6:7351421-7361349 Satlength=9929 Nr of Repeats=248 RepeatLength=40 seed=AATGGGCGCC  
AATGGGCGCCGGTTTCGCTTTGAGCGATTCCTTACCCTTA
>Cele.WS201_6:8181905-8182228 Satlength=324 Nr of Repeats=28 RepeatLength=11 seed=GAGCGGTTTT  
GAGCGGTCTTG
>Cele.WS201_6:8602607-8603241 Satlength=635 Nr of Repeats=49 RepeatLength=10 seed=TGGGGAAAAT  
TGGGGAAAAA
>Cele.WS201_6:9007606-9008096 Satlength=491 Nr of Repeats=12 RepeatLength=40 seed=CTTCTGGAAA  
CTTCTGGAAAATTCGAGAAAATTCTGGAATGTTCCAGAAC
>Cele.WS201_6:9008294-9008944 Satlength=651 Nr of Repeats=20 RepeatLength=32 seed=CGGGAATTCA  
CGGGAATTCAAAATTTCTGTGAAAAATTTTTG
>Cele.WS201_6:9184928-9188696 Satlength=3769 Nr of Repeats=150 RepeatLength=25 seed=CAGAGAGTAA  
CAGAGAGTAAACTATACTGTGAAGC
>Cele.WS201_6:9189061-9189640 Satlength=580 Nr of Repeats=29 RepeatLength=19 seed=TATTAATTAA  
TAATAATTAAATAAATAAA
>Cele.WS201_6:9438091-9439663 Satlength=1573 Nr of Repeats=14 RepeatLength=31 seed=TCTTTCAGAA  
TCTTTCAGAAACTTTGTAGTAAATTTTAAGC
>Cele.WS201_6:9605241-9607584 Satlength=2344 Nr of Repeats=65 RepeatLength=32 seed=TCCCGCCAAA  
TCACGCCAAAAATTTTCAAAGAAAATTTGAAT
>Cele.WS201_6:10361426-10369108 Satlength=7683 Nr of Repeats=299 RepeatLength=25 seed=GTGAAGCCAG  
GTGAAGCCAGAGAGTAAAAAATATG
>Cele.WS201_6:10369134-10370255 Satlength=1122 Nr of Repeats=99 RepeatLength=11 seed=TGGAGCGGTT  
TGGAGCGGTAT
>Cele.WS201_6:10749197-10751074 Satlength=1878 Nr of Repeats=10 RepeatLength=214 seed=AAAACCTACA  
AAAACCTACAGTAACTTTGTGCGTATTTTATTATTAAATGAAAACGACCATTTATAGGCAAAATAGGTAAATTTATGAAACTTTGAAAACTCCCAAATCACTTCAAACCAACTTTTTTTGAAAATTCTTTCAGAAACTTTGTTGCAAATTCCAAGCTTTTTCAGAAGTTACCAACAACATCCCAGTAGGTGCCAGAAGCTCCGAGCAGTTACAG
>Cele.WS201_6:10973436-10974446 Satlength=1011 Nr of Repeats=30 RepeatLength=27 seed=CACTGACCAA  
CACTGGCCAAAGAAAAAATTACACGTG
>Cele.WS201_6:11440620-11440787 Satlength=168 Nr of Repeats=11 RepeatLength=10 seed=TCGGGATGGA  
CGGGATGGAT
>Cele.WS201_6:11440977-11442687 Satlength=1711 Nr of Repeats=68 RepeatLength=25 seed=CCGTAATGCC  
CCGTAATGCCAATTTATAGAATCTG
>Cele.WS201_6:11442703-11443726 Satlength=1024 Nr of Repeats=39 RepeatLength=26 seed=CGGCGGATTT  
CGGCGGATTTTTGAAAAATGGCATTG
>Cele.WS201_6:11785668-11787446 Satlength=1779 Nr of Repeats=68 RepeatLength=26 seed=ACCATTCACC  
ACCATTCACCTAAAAATATGACTCTA
>Cele.WS201_6:11787451-11789484 Satlength=2034 Nr of Repeats=75 RepeatLength=26 seed=AAAGTTAGAC  
AAAGTTAGACCATTAGATGAATTTAT
>Cele.WS201_6:11787470-11790938 Satlength=3469 Nr of Repeats=61 RepeatLength=26 seed=AATTTATAAA  
AATTTATAAAGTTAGACCATTAAATG
>Cele.WS201_6:11886453-11888187 Satlength=1735 Nr of Repeats=68 RepeatLength=25 seed=TTCACCATAT  
TTCACCATATATTTTACTCTCTGGC
>Cele.WS201_6:11975793-11979677 Satlength=3885 Nr of Repeats=31 RepeatLength=31 seed=TTCTGAAAGA  
TTCTGAAAGAGCTTAAAATTTACTACAAAGT
>Cele.WS201_6:12126796-12127123 Satlength=328 Nr of Repeats=13 RepeatLength=28 seed=TTTGGTCAGT  
TTTGGTCAGTGCACGTGTTTTGTTTTTC
>Cele.WS201_6:12276204-12276767 Satlength=564 Nr of Repeats=26 RepeatLength=19 seed=TTTAATTAAT  
TTTATTTAATTAATATTTA
>Cele.WS201_6:12276793-12280025 Satlength=3233 Nr of Repeats=149 RepeatLength=11 seed=ATCGGTGCTA  
ATCGGTGCTAC
>Cele.WS201_6:12520812-12521816 Satlength=1005 Nr of Repeats=20 RepeatLength=34 seed=TCCCGCCAAA  
TCCCGCCAAATGTTTTCCTCAGAAAATTTGAATT
>Cele.WS201_6:12577962-12578774 Satlength=813 Nr of Repeats=12 RepeatLength=32 seed=CGACCTAGGT  
CGACCTAGGTCGCATTGCGACCTGCGACCTAG
>Cele.WS201_6:13242373-13244395 Satlength=2023 Nr of Repeats=18 RepeatLength=108 seed=TTTCAGATTT  
TTTCAGATTTTCAGATTTTCACTTGATTATATAGGTCACGACCCAAGTTATTTTGAAAATTGAGCTACACGGCTGTAACTTTGGAGCTATGGGTAATCAAGTATGAGC
>Cele.WS201_6:13795041-13796840 Satlength=1800 Nr of Repeats=19 RepeatLength=40 seed=GAACATTCCA  
GAACATTCCAGAATTTTATCGATTTTTCTAGAAAGTTCTG
>Cele.WS201_6:13796960-13797473 Satlength=514 Nr of Repeats=19 RepeatLength=11 seed=CTACAGTACT  
CTACAGTACTA
>Cele.WS201_6:13981176-13981436 Satlength=261 Nr of Repeats=10 RepeatLength=25 seed=TCTCTGGCTT  
TCTCTGGCTTCACAGAATATTTTAA
>Cele.WS201_6:14088216-14088397 Satlength=182 Nr of Repeats=10 RepeatLength=27 seed=AGGCTAGGTA  
AGGCTAGGTAGGATAGGCAGGCTATGA
>Cele.WS201_6:14119394-14121008 Satlength=1615 Nr of Repeats=43 RepeatLength=37 seed=TTTAATTTTT  
TTTAATTTTTTGAAAATATTTTGGCCAGCATTCAAAT
>Cele.WS201_6:14121069-14122189 Satlength=1121 Nr of Repeats=73 RepeatLength=15 seed=TCGTGGTGAG  
TCGTGGTGAGAACTT
>Cele.WS201_6:14126198-14126358 Satlength=161 Nr of Repeats=12 RepeatLength=12 seed=ATAGGCATAG  
ATAGGCATAGGC
>Cele.WS201_6:14154339-14154604 Satlength=266 Nr of Repeats=13 RepeatLength=20 seed=TAACAATCTA  
TAACAATCTATTTTTTCGTG
>Cele.WS201_6:14362295-14363241 Satlength=947 Nr of Repeats=23 RepeatLength=32 seed=TTCAAATTTT  
TTCAAATTTTCTGTGAAAATTTTTGGCGGTAG
>Cele.WS201_6:14384656-14389850 Satlength=5195 Nr of Repeats=108 RepeatLength=48 seed=AAATTACGGG  
AAATTACGGGCAAATCAACAATTAAATTCCACATCTTCAGAAAAATAT
>Cele.WS201_6:14723558-14724120 Satlength=563 Nr of Repeats=16 RepeatLength=32 seed=TTCCCGCCAA  
TTCCCGCCAAAATTTTTCAAAGAAATTTTGAA
>Cele.WS201_6:14834736-14835095 Satlength=360 Nr of Repeats=10 RepeatLength=26 seed=TGTCAGTGCA  
TGTCAGTGCAAAATGTTTTATTATTT
>Cele.WS201_6:14859808-14860741 Satlength=934 Nr of Repeats=11 RepeatLength=17 seed=TAGTTTTGCA  
TAGTTTTGCACCTCTAA
>Cele.WS201_6:14877507-14878047 Satlength=541 Nr of Repeats=21 RepeatLength=20 seed=CTAGGGTAGG  
CTAGGGTAGGCTAGGTTTGC
>Cele.WS201_6:14908087-14909347 Satlength=1261 Nr of Repeats=49 RepeatLength=25 seed=TGGCTTCACA  
TGGCTTCACAGTCTAATTTACTCTC
>Cele.WS201_6:15226801-15228992 Satlength=2192 Nr of Repeats=20 RepeatLength=108 seed=AAGTCTTCTT  
AAGTCTTCTTGGTTCTGTGTCTTTGCTTCGAAATGTTGACCATCTCCTTGCAGGATCTTATTGTCAGATGGAACCTTCTTGGCATACCTCTCTCCACTGATGTGAGTG
>Cele.WS201_6:15295643-15295884 Satlength=242 Nr of Repeats=11 RepeatLength=21 seed=TGAAAGATTG  
TGAAAGATTGGTCAGTGTCTA
>Cele.WS201_6:15469993-15470742 Satlength=750 Nr of Repeats=22 RepeatLength=10 seed=TATCTAGATC  
TATCTATATC
>Cele.WS201_6:15482390-15483930 Satlength=1541 Nr of Repeats=97 RepeatLength=15 seed=GTCTCACCAC  
GTCTCACCGCGAAGG
>Cele.WS201_6:15635368-15635728 Satlength=361 Nr of Repeats=10 RepeatLength=35 seed=CAGAAAATTT  
CAGAAAATTTAAATTTCCCTCCAAACTTTTTTTCT
>Cele.WS201_6:15635763-15636013 Satlength=251 Nr of Repeats=15 RepeatLength=15 seed=GGGTCTCACC  
GGGTCTCACCACGAT
>Cele.WS201_6:15687789-15688659 Satlength=871 Nr of Repeats=33 RepeatLength=26 seed=AATTCATCTA  
AATTCATCTAGTGGTCTAACTCTGGA
>Cele.WS201_6:15735528-15736254 Satlength=727 Nr of Repeats=16 RepeatLength=35 seed=TTGCCGGAAA  
TTGCCGGAAATGTTTAATTCCGGCCATTTGTCGAT
>Cele.WS201_6:15806921-15807371 Satlength=451 Nr of Repeats=22 RepeatLength=20 seed=CATACCAAAA  
CATACCAAAAAATAGATTGG
>Cele.WS201_6:15807382-15811084 Satlength=3703 Nr of Repeats=142 RepeatLength=26 seed=GTGAACGGCC  
GTGAAGGGCCAGAGTCACTATTTTTG
>Cele.WS201_6:16100600-16101050 Satlength=451 Nr of Repeats=11 RepeatLength=40 seed=TCCAGAACCT  
TCCAGAACCTTCTGGAAAATTCGAGAAAATTCTGGAATGT
>Cele.WS201_6:16100636-16101720 Satlength=1085 Nr of Repeats=13 RepeatLength=40 seed=ATGTTCCAGA  
ATGTTCCAGAACCTTCTGGAAAATCCGAGAAAATTCTGGA
>Cele.WS201_6:16199378-16199556 Satlength=179 Nr of Repeats=12 RepeatLength=14 seed=CTTAGGGCTT  
CTTAGGGCTTCAGG
>Cele.WS201_6:16505035-16505360 Satlength=326 Nr of Repeats=18 RepeatLength=15 seed=TCACCACGAA  
TCACCACGAAGGGTC
>Cele.WS201_6:16758264-16761533 Satlength=3270 Nr of Repeats=43 RepeatLength=76 seed=AGCATTAGAG  
AGCATTAGAGCATGTACACAGACACCGACAACACCACAGTCTCTCCCACTTACCTTCGTGCAAAGGAGTGTCTTCT
>Cele.WS201_6:16851233-16851683 Satlength=451 Nr of Repeats=13 RepeatLength=40 seed=TTTCTAGAAA  
TTTCTAGAAAGTTCTGGAATATTCCAGAATTTTCCCGAAT
>Cele.WS201_6:16884426-16885802 Satlength=1377 Nr of Repeats=37 RepeatLength=10 seed=TGGATCGGGA  
TGGATCGGAA
>Cele.WS201_6:16886141-16886383 Satlength=243 Nr of Repeats=14 RepeatLength=26 seed=AAATTCCAAA  
AAGTTCCAAAATTCTAAAACATCCAA
>Cele.WS201_6:16886390-16886859 Satlength=470 Nr of Repeats=20 RepeatLength=14 seed=ATAGCGCATA  
ATAGCGTATAGCGT
>Cele.WS201_6:16931765-16940165 Satlength=8401 Nr of Repeats=108 RepeatLength=57 seed=AAAATTCTAA  
AAATTTCTAAGACTGTACCATTCTCTCCATTCAAAACCTCATGTCAAACTCTCAATC
>Cele.WS201_6:17179068-17179897 Satlength=830 Nr of Repeats=21 RepeatLength=39 seed=ATTGATACTT  
ATTGATACTTTGTCGGGTTTAGATCATCGGCCGAGCTTC
>Cele.WS201_6:17288666-17289559 Satlength=894 Nr of Repeats=19 RepeatLength=11 seed=CTACAGTACT  
CTACAGTACCT
>Cele.WS201_6:17309898-17310646 Satlength=749 Nr of Repeats=30 RepeatLength=11 seed=AGTACTGTAG  
AGTACTGTAGG
>Cele.WS201_6:17310740-17311734 Satlength=995 Nr of Repeats=10 RepeatLength=40 seed=AATGTTCCAG  
AATGTTCCAGAACCTTCTGGGAATTTCTGGAAAATTCTAG
>Cele.WS201_6:17345959-17346194 Satlength=236 Nr of Repeats=11 RepeatLength=15 seed=TGTTGCCCCC  
TGTTGACCCCTATTA
>Cele.WS201_6:17441684-17447708 Satlength=6025 Nr of Repeats=134 RepeatLength=45 seed=CCACCAGCAC  
CCACCAGCACAGCTTCGAGTACGACAGAGAGCACTTCGACTCCAT
>Cele.WS201_6:17717925-17718852 Satlength=928 Nr of Repeats=12 RepeatLength=12 seed=TTAGGCTTAG  
TCAGGCTTAGGC
>Cele.WS201_7:13416-13686 Satlength=271 Nr of Repeats=12 RepeatLength=18 seed=TATTATAAAT  
TATTATAAATATAATATT

 Acceptats=1780   Rebutjats=510 
