# Supplementary material for: High evolutionary turnover of satellite families in Caenorhabditis
Source: BMC Evol Biol. 2015 Oct 5;15:218. doi: 10.1186/s12862-015-0495-x (PMC4595182; doi:10.1186/s12862-015-0495-x)
Supplement: Additional file 1: — Files containing the description of all satellites and their families in several formats (31 files). (ZIP 1068 kb) [file 12862_2015_495_MOESM1_ESM.zip › Cele.WS201_sats.table]

Genome		Satellite		name		Contig		Start		End		Sat.		Number		Repeat		Seed		motif		Representative
length		repeats		length		repeat
Cele.WS201		Cele.WS201_1:1		1		1		845		845		55		12		CTAAGCCTAA		CTAAGCCTAAGC
Cele.WS201		Cele.WS201_1:280525		1		280525		281403		879		23		38		AAATTTTAAT		AAATTTTAATTTTTTGAAAATATTTTGGCGGGAATTTA
Cele.WS201		Cele.WS201_1:281468		1		281468		282288		821		52		15		TCGTGGTGAG		TCGTGGTGAGACCCA
Cele.WS201		Cele.WS201_1:334680		1		334680		335170		491		12		40		AATTTTCTCG		AATTTTCTCGAAATTTTCAGAAGGTTCTAGAATATTTCAG
Cele.WS201		Cele.WS201_1:338563		1		338563		341149		2587		14		184		GAATACAGAA		GAATACAGAACACCAATTATGCCCGAGAAAAAGATCCTACTCAGAATATAAACATAGTCAAATTTATCGGATGTATAAAGATTCCCGAAGACACTTTCCAATTACCCAAATTGTTCATATTCTAAATCAAATTCTCTTACTAGAACGCTCTTGGCCAATGTACGCAGCCGAACGTATCATAAGT
Cele.WS201		Cele.WS201_1:354708		1		354708		356799		2092		71		19		TATCGATTTT		TATCGATTTTCCTGAAATT
Cele.WS201		Cele.WS201_1:477880		1		477880		478059		180		13		12		TAGGCTTAGG		TAGGCCTAGGCT
Cele.WS201		Cele.WS201_1:560041		1		560041		562172		2132		21		35		TTTGAATTTC		TTTGAATTTCTCTCCAAGAATGTTTTCTCAGAAAA
Cele.WS201		Cele.WS201_1:594023		1		594023		594979		957		25		36		CGGCAATTTG		CGGCAATTTGCCGATTTGCTTGGAAAATATCAATTC
Cele.WS201		Cele.WS201_1:607902		1		607902		611456		3555		38		56		GAAATGAAAA		GAAATTAAAATTTGTGTTTTTGGCATTTTCTAGGCCATTTGGATTAGGTGGCCTAG
Cele.WS201		Cele.WS201_1:623238		1		623238		624188		951		22		23		AAAAAAAATT		AAAAAAAATTAAATTTTTCAACG
Cele.WS201		Cele.WS201_1:645663		1		645663		651702		6040		117		19		TATCGATTTT		TATTGATTTTTCAAAATTT
Cele.WS201		Cele.WS201_1:669661		1		669661		671728		2068		63		32		GAATTCAAAT		GAATTCAAATTTTCTGAGAAAAATTTAGGCGA
Cele.WS201		Cele.WS201_1:683540		1		683540		683768		229		10		12		TTAGGCTTAG		TTAGGATTAGGC
Cele.WS201		Cele.WS201_1:687091		1		687091		688977		1887		31		44		CAATTTGCCG		CAATTTGCCGGTTTGGCGATTTGCCCGAAATTTTTCAATTTCGG
Cele.WS201		Cele.WS201_1:689718		1		689718		689908		191		12		15		GGTGAGACCC		GGTGAGACACATCGT
Cele.WS201		Cele.WS201_1:693860		1		693860		694540		681		20		28		AAAATCAATA		AAAATCAATAATTTCTGATTTTCACCGT
Cele.WS201		Cele.WS201_1:742145		1		742145		742460		316		17		12		CTAAGCCTAA		CTAAGCCTAAGC
Cele.WS201		Cele.WS201_1:745998		1		745998		746471		474		28		12		TAGGCTTAGG		TAGGCTTAGGCT
Cele.WS201		Cele.WS201_1:747398		1		747398		748125		728		12		42		TTGCCGATTT		TTGCCGGTTTGCCGATTTGCCGGAAATTTCAATTCCGGCAAT
Cele.WS201		Cele.WS201_1:749265		1		749265		749851		587		36		16		TTTCAGGCTT		TTTCAGGCTTTCAGGC
Cele.WS201		Cele.WS201_1:764033		1		764033		765032		1000		27		20		TGGCCTAGAA		TGGCCTAGAAATATTTCTGA
Cele.WS201		Cele.WS201_1:765670		1		765670		766004		335		27		12		TCTAGGTCTA		TCTAGGTTTAGG
Cele.WS201		Cele.WS201_1:766873		1		766873		767551		679		34		11		CCCTACAGTA		CCTTACAGTAT
Cele.WS201		Cele.WS201_1:767759		1		767759		770316		2558		55		18		TTTCTCGGCC		TTTCTCGGCCATCGATAT
Cele.WS201		Cele.WS201_1:775608		1		775608		776078		471		20		12		GCTTAGGCTT		GTTTAGGCTTAA
Cele.WS201		Cele.WS201_1:776545		1		776545		777314		770		22		14		CAAACTACAA		CACACTACAAACTA
Cele.WS201		Cele.WS201_1:779159		1		779159		779343		185		13		12		GCCTAAGCCT		GCCTAAGCCTAA
Cele.WS201		Cele.WS201_1:784528		1		784528		784957		430		24		12		CTTAGGCTTA		CTTAGGCATAGG
Cele.WS201		Cele.WS201_1:797380		1		797380		798309		930		11		50		TGGCCTAGAA		TGGCCTAGAACCCCGTTTTTCTGTAGCCTAGACTATCATCTAGAAATCAA
Cele.WS201		Cele.WS201_1:806424		1		806424		806656		233		17		12		GCCTAAGCCT		GCCAAAGCCTGA
Cele.WS201		Cele.WS201_1:814464		1		814464		814654		191		14		12		GCTTAGGCTT		GCTTAGGCTTAG
Cele.WS201		Cele.WS201_1:818684		1		818684		819121		438		13		27		GGCCAAATCT		GGCCAAATCTGGTGTTCAAATTTTTTA
Cele.WS201		Cele.WS201_1:823803		1		823803		824466		664		29		21		TGGCCTAGAT		TGGCCTCGATTCTGTACAGGG
Cele.WS201		Cele.WS201_1:829014		1		829014		829313		300		12		34		CTAAGCCTAA		CTAAGCCTAAATAGCGAACGCTCGCCACTGACGC
Cele.WS201		Cele.WS201_1:833517		1		833517		834464		948		49		12		CTTAGGCTTA		CTCAGGCTTAGG
Cele.WS201		Cele.WS201_1:844406		1		844406		844974		569		11		35		AAATTTTCTG		AAATTTTCTGAGAAAAACATTTTGGCGGGAAGTTC
Cele.WS201		Cele.WS201_1:846176		1		846176		846384		209		12		12		GCTTAGGCTT		GCTTAGACTTAG
Cele.WS201		Cele.WS201_1:850767		1		850767		851641		875		18		21		CTAGGCCACC		CTAGGCCACCTTATAGAAATT
Cele.WS201		Cele.WS201_1:892767		1		892767		894334		1568		63		21		TTTAGCCAAA		TTTAGCCAAAAATTCGCTAGT
Cele.WS201		Cele.WS201_1:898458		1		898458		900432		1975		36		22		TAGCCAAAAA		TAACCAAAAAATCCGTTGATTT
Cele.WS201		Cele.WS201_1:915172		1		915172		915860		689		38		12		CCTAAGCCTA		CCTAAACCTAAG
Cele.WS201		Cele.WS201_1:923170		1		923170		925188		2019		89		21		AATTTCTAGG		AATTTCTAGGCCACGATCTGA
Cele.WS201		Cele.WS201_1:927270		1		927270		927519		250		14		12		GGCTTAGGCT		GGCTTAGGCTCA
Cele.WS201		Cele.WS201_1:933480		1		933480		934911		1432		52		27		TATTTTACTC		TATTTTACTCTCTGTGGCTTCACCAAT
Cele.WS201		Cele.WS201_1:939791		1		939791		940860		1070		19		12		GCTTAGGCTT		GCTTAGGCTTAG
Cele.WS201		Cele.WS201_1:942752		1		942752		943056		305		25		12		CTAAGTCTAA		CTAAGTCTAAGT
Cele.WS201		Cele.WS201_1:944446		1		944446		945068		623		25		22		ATTACTGTAG		ATTACTGTAGGGGTACTGTAAA
Cele.WS201		Cele.WS201_1:961894		1		961894		962576		683		16		42		CCGGAAATTT		CCGGAAATTTCGAAAACCGGCAATTGCCGAAATTGCCCTTTG
Cele.WS201		Cele.WS201_1:978937		1		978937		979274		338		23		12		CTTAGGCTTA		CTTAGGCTTAGG
Cele.WS201		Cele.WS201_1:991242		1		991242		993006		1765		13		12		GTCTAGGTCT		GTCTAGGTCTAG
Cele.WS201		Cele.WS201_1:1000382		1		1000382		1000618		237		14		12		GCCTAAGCCT		GCATAAGCCTAA
Cele.WS201		Cele.WS201_1:1008802		1		1008802		1009372		571		16		32		GAAAATTTGA		GAAAATTTGAATTCCCGCCAAATTTTTTTCCA
Cele.WS201		Cele.WS201_1:1009792		1		1009792		1013489		3698		30		35		AAATTTTCAA		AAATTTTCAATTCCGGCAATTTTCCGATTTGCCGG
Cele.WS201		Cele.WS201_1:1026802		1		1026802		1028978		2177		24		60		AGAAAATTGC		AGAAAATTGCACTTTTTCGGACAATTTTGAATTTTTACTAAAAAAATTGGATATTTTTGA
Cele.WS201		Cele.WS201_1:1060950		1		1060950		1061719		770		27		27		CAAATTTGCC		CAAATATGCCGATTTAGCCGAGATGGA
Cele.WS201		Cele.WS201_1:1081040		1		1081040		1081525		486		14		32		CAGAAGCTGT		CAGAAGCTGTCGAAAACTCAAACTTTCCTCGA
Cele.WS201		Cele.WS201_1:1083238		1		1083238		1084896		1659		11		35		TTTGCCGGAA		TTTGCCGGAATTGAAAATATCCGGCAAATCGGTAT
Cele.WS201		Cele.WS201_1:1087597		1		1087597		1088310		714		16		34		CCGATTTGCC		CCGATTTACCGGAAATTTCAATTGGGGCAGTTTG
Cele.WS201		Cele.WS201_1:1090675		1		1090675		1091297		623		19		11		TACAGTACCC		TACAGTACCTC
Cele.WS201		Cele.WS201_1:1091713		1		1091713		1092201		489		16		20		TTCTAGGCCA		TTCTAGGCCGTAGTAAACAT
Cele.WS201		Cele.WS201_1:1095945		1		1095945		1099407		3463		27		23		GGCCTAGAAA		GGACTAGAAATACTGAACGTGGT
Cele.WS201		Cele.WS201_1:1105693		1		1105693		1107906		2214		26		20		GGCCTAGAAA		GGCCTAGAATCTCACTACAT
Cele.WS201		Cele.WS201_1:1106322		1		1106322		1108707		2386		22		20		ATTTCTAGGC		ATTTCTAGGCTATCGATGAG
Cele.WS201		Cele.WS201_1:1116889		1		1116889		1118300		1412		54		17		TTGACTACCT		TTGACTACCTTAGATCT
Cele.WS201		Cele.WS201_1:1120761		1		1120761		1124471		3711		167		17		AGGTAGTCAA		AGGTAGTCAATGAGCAA
Cele.WS201		Cele.WS201_1:1126723		1		1126723		1126888		166		11		12		CCTAAGCCTA		CCTAAGCCTAAG
Cele.WS201		Cele.WS201_1:1209323		1		1209323		1212369		3047		39		43		CCAGAAATTA		CCAGAAATTAGAATTTTCGGCAAATCAACAAACTGACAAATTG
Cele.WS201		Cele.WS201_1:1278238		1		1278238		1279270		1033		33		19		TTCTAGGCCA		TTCTAGGCCATCTGATAAT
Cele.WS201		Cele.WS201_1:1285657		1		1285657		1287254		1598		90		11		TACTGTAGGG		TACTGTAGGGG
Cele.WS201		Cele.WS201_1:1296137		1		1296137		1298123		1987		40		20		TGGCCTAGAA		TGGCCTTGAATTTCCCAACG
Cele.WS201		Cele.WS201_1:1317491		1		1317491		1319285		1795		47		38		GGGAATTCAA		GGGAATTCAAACTTTAATTTTTTTGAAAACATTTTGGC
Cele.WS201		Cele.WS201_1:1334295		1		1334295		1335135		841		15		11		GGGGTACTGT		GGGGTACTGTA
Cele.WS201		Cele.WS201_1:1351207		1		1351207		1353889		2683		22		35		CGGCAAATCG		CGGCAAATCGGAAAATTGCCGGAATTTAAAATTTC
Cele.WS201		Cele.WS201_1:1363114		1		1363114		1363579		466		16		35		AAATTTCCGG		AAATTTCCGGCATATCGGCAAATTGCCGAAAATGA
Cele.WS201		Cele.WS201_1:1374136		1		1374136		1374775		640		17		36		TTTCAATTCC		TTTCAATTCCGGCAATTTTTGCCGATTTGCCGGAAA
Cele.WS201		Cele.WS201_1:1385756		1		1385756		1386151		396		18		22		AGTCCAAAAT		AGTCCAAAATTCGAATTTTTTC
Cele.WS201		Cele.WS201_1:1411716		1		1411716		1413794		2079		28		11		CCTACAGTAC		CCTACAGTGCC
Cele.WS201		Cele.WS201_1:1429376		1		1429376		1430312		937		24		35		AAATTTGAAT		AAATCTGAATTTCCCGCAAAATTTTTTTTCTCAGA
Cele.WS201		Cele.WS201_1:1446300		1		1446300		1449217		2918		40		20		AAAATCGATA		AAAATCGATAATTTTCATTG
Cele.WS201		Cele.WS201_1:1474846		1		1474846		1475296		451		10		12		AAGCCTAAGC		AAGCCTAAGCCT
Cele.WS201		Cele.WS201_1:1499709		1		1499709		1502449		2741		41		35		TTCCGGCAAA		TTCCGGCATATCGGCAATTTGCAGAAAATGAAATA
Cele.WS201		Cele.WS201_1:1503614		1		1503614		1504308		695		18		31		GGTTACTGTA		GGTTACTGTAACTCAATTATAGGATTCTTCG
Cele.WS201		Cele.WS201_1:1524754		1		1524754		1525673		920		21		35		AATTTTCAAT		AATTTTCAATTTCGGAAATTTGCCGATTTGCCGGA
Cele.WS201		Cele.WS201_1:1563452		1		1563452		1565134		1683		21		35		TTTCCGGCAA		TTTCCGGCAAATTCGACAATTGCCGGTTTTCAGAA
Cele.WS201		Cele.WS201_1:1574665		1		1574665		1575158		494		16		26		AAATTGCCGG		AAATTGCAGGAATTGAAATTTTCGAC
Cele.WS201		Cele.WS201_1:1616413		1		1616413		1617087		675		16		34		GAAAATTCAA		GAAAATTCAACTGTTTTGGGGAAATTTTAACCGG
Cele.WS201		Cele.WS201_1:1618236		1		1618236		1619410		1175		23		43		TTGCCGGAAT		TTGCCGGAATTGATTGTTTTCGGCAAATCGGTAAAACTGCAAA
Cele.WS201		Cele.WS201_1:1620043		1		1620043		1622214		2172		21		49		AAAATCAATA		AAAATCAATAATTTTAAATTAGATTATCAATTTTTCTAAATTTTTCCGA
Cele.WS201		Cele.WS201_1:1637761		1		1637761		1638384		624		14		12		CCTACAGTAC		CCTACAGTACTA
Cele.WS201		Cele.WS201_1:1652307		1		1652307		1652653		347		16		21		TCTCCTGGTA		TCTCCTGGTAAATTTAAAAAT
Cele.WS201		Cele.WS201_1:1658367		1		1658367		1660405		2039		78		26		CAAAACCGGC		CAAAACCGGCAATTGCCGAAAATTCC
Cele.WS201		Cele.WS201_1:1661633		1		1661633		1663063		1431		37		40		TTCTAGAATT		TTCTAGAACTTTCTCGAATTTTCTAAAATGTTCTAGATCA
Cele.WS201		Cele.WS201_1:1665925		1		1665925		1668091		2167		19		19		TGGCCTAGAA		TGGCCTAGAAACCCCAAGT
Cele.WS201		Cele.WS201_1:1693716		1		1693716		1694471		756		17		42		TTGCCGGTTT		TTGCCGGTTTTGGAAATTTTTGGCAGTTGGCAATTTTGGTTA
Cele.WS201		Cele.WS201_1:1704546		1		1704546		1705435		890		24		30		AATTTGAATT		AATTTGATTATTTCCGAATTTTTTAGCGAA
Cele.WS201		Cele.WS201_1:1746302		1		1746302		1748064		1763		40		11		GTACTGTAGG		GTACTGTAGGA
Cele.WS201		Cele.WS201_1:1755611		1		1755611		1758767		3157		154		20		CCACCAAAAA		CCACCAAAAAGATTTCTAGG
Cele.WS201		Cele.WS201_1:1760847		1		1760847		1762250		1404		64		20		TTCTAGGCCA		TTCTAGGCCACCAAGAAAGT
Cele.WS201		Cele.WS201_1:1771958		1		1771958		1772716		759		14		34		GGCAAATCGG		GGCAAATCGGCAAATTGCCGGATTTGAAATTTCT
Cele.WS201		Cele.WS201_1:1782096		1		1782096		1784754		2659		33		26		AAACCGGCAA		AAACCGGCAAATGCCGAAAATTCCCA
Cele.WS201		Cele.WS201_1:1796470		1		1796470		1798248		1779		18		43		AAATCGGCAA		AAATCGGCAAACCGGCAATTTGCCGAAATTGGAAATTTCTGGC
Cele.WS201		Cele.WS201_1:1815370		1		1815370		1817925		2556		46		19		AAAATCAATA		AAAATCAATAAATCCTAAG
Cele.WS201		Cele.WS201_1:1891242		1		1891242		1891599		358		14		15		CCGGAAATTT		CGGAAATTTTCAATT
Cele.WS201		Cele.WS201_1:1919829		1		1919829		1922040		2212		59		35		TTGCCGATTT		TTGCCGATTTGCCGGAAATTTTCATTTTTCGCAAA
Cele.WS201		Cele.WS201_1:1926502		1		1926502		1930606		4105		41		35		TTTCCGGCAA		TTTCCGGCAAATCGGCAAATTGCCGGATTTGAAAT
Cele.WS201		Cele.WS201_1:1935251		1		1935251		1938230		2980		70		35		GAAATTTTCA		GAAATTTTCAGTTTCGGCAAATTGCCGATTTGCCC
Cele.WS201		Cele.WS201_1:1956247		1		1956247		1958001		1755		13		35		TTTGCCGGAA		TTTGCCGGAAATGTTCAATTCCGCCAATTTGCCAA
Cele.WS201		Cele.WS201_1:1972117		1		1972117		1973466		1350		12		34		AAATTTGAAT		AAATTTGAATTTCCCGCCAAAAAATTTTCTCAGA
Cele.WS201		Cele.WS201_1:1974481		1		1974481		1975112		632		36		12		TAAGCCTAAG		TGAGCCTAAGCC
Cele.WS201		Cele.WS201_1:1991840		1		1991840		1992460		621		57		11		GCACATTTTT		GCACATTTTTA
Cele.WS201		Cele.WS201_1:2107953		1		2107953		2112280		4328		36		35		CAAACCGGCA		CATACCGGCAAATTGCCGGAATTGAAAATTTCCGA
Cele.WS201		Cele.WS201_1:2115681		1		2115681		2116115		435		12		35		CGGAATTGAA		CGGAATTGAAAATTTTCGGCAAATCGACAATTTGC
Cele.WS201		Cele.WS201_1:2168640		1		2168640		2169280		641		10		33		TTTTAAAATT		TTTTAAAATTCGGCAAAGTTAGCAAATTGCCGG
Cele.WS201		Cele.WS201_1:2223986		1		2223986		2224158		173		12		12		CTTAGGCTTA		CTTAGACTTAGG
Cele.WS201		Cele.WS201_1:2245785		1		2245785		2246045		261		15		12		AAGCCTAAGC		AAGTCTAAGCCT
Cele.WS201		Cele.WS201_1:2254187		1		2254187		2255846		1660		87		12		CACGCAACGC		CACGCAACGCTG
Cele.WS201		Cele.WS201_1:2261989		1		2261989		2262275		287		15		12		GCCTAAGCCT		GCCTAAGCCTAA
Cele.WS201		Cele.WS201_1:2263542		1		2263542		2264103		562		13		43		ATTTCCGGCA		ATTTCCGGCAAATGGGCAAGTCGGCAAATTGCCGAAATTAAAA
Cele.WS201		Cele.WS201_1:2364707		1		2364707		2365251		545		20		20		TTATTGATTT		TTATTAATTTTTCTAGGACA
Cele.WS201		Cele.WS201_1:2368341		1		2368341		2368862		522		16		12		CTTAGGCTTA		CTTTGGCTTAAG
Cele.WS201		Cele.WS201_1:2382231		1		2382231		2384520		2290		27		35		TTCCGGCAAA		TACCGGCAAATCGGCAAATTATCGAAAATTGAAAT
Cele.WS201		Cele.WS201_1:2388862		1		2388862		2389733		872		16		35		AAATCGGCAA		AAATCGGCAATTTACCGAAAATCAAATTTTCCGGC
Cele.WS201		Cele.WS201_1:2500631		1		2500631		2501791		1161		25		36		TTGCCGGAAT		TTGCCGGAATCGAAAATTTCTGGCAAATTTGGCGAT
Cele.WS201		Cele.WS201_1:2531678		1		2531678		2535549		3872		22		68		TTCTAGGCCA		TTCTAGGCCACCATTCTCCTCCTCGTGACTGTGGGAGTATCTAACCCCACAACACAACTTTTTGGTTT
Cele.WS201		Cele.WS201_1:2539399		1		2539399		2540001		603		15		14		TTTGTAGTTT		TTTGTAGTTTGCAG
Cele.WS201		Cele.WS201_1:2542919		1		2542919		2543993		1075		56		19		TGTTACACGA		TGTTACACGAAAAATAGAT
Cele.WS201		Cele.WS201_1:2581594		1		2581594		2582491		898		20		35		TTGCCGGAAT		TTGGCGGAATTTAAAATTTCCAGAAAATCGGCCAA
Cele.WS201		Cele.WS201_1:2608466		1		2608466		2611329		2864		21		35		TTGCCGGAAA		TTGCCGGAAATTTTCAATTCAGGCAATTTGCCGAT
Cele.WS201		Cele.WS201_1:2624785		1		2624785		2625168		384		13		27		ATTTGCCGGA		ATTTGCCGGAAATGTTTAATTTTGGTA
Cele.WS201		Cele.WS201_1:2656754		1		2656754		2657010		257		15		12		TTAGGCTTAG		TTAGGCTTAGAC
Cele.WS201		Cele.WS201_1:2663093		1		2663093		2663584		492		10		19		ACAAACTACA		ACAAACTACATTGTAGACT
Cele.WS201		Cele.WS201_1:2821219		1		2821219		2821797		579		25		11		CCTACAGTAC		CCTACAGTATT
Cele.WS201		Cele.WS201_1:2842735		1		2842735		2845108		2374		29		35		TTGCCGATTT		TTGCCGATTTCCCGAAAATTTTTAATTCCGGCAGT
Cele.WS201		Cele.WS201_1:2886513		1		2886513		2887221		709		15		35		TTCCGGCAAA		TTCCGGCAAATCGACAAACTGCCGGAGTTGGACAT
Cele.WS201		Cele.WS201_1:2889676		1		2889676		2890591		916		20		16		TATACCATAT		TATATCATATATACTA
Cele.WS201		Cele.WS201_1:2901666		1		2901666		2903475		1810		18		36		TTTGCCGGAA		TTTGCCGGAAATTTTCAATTTCGGCAATTTTCCGAA
Cele.WS201		Cele.WS201_1:2908249		1		2908249		2910284		2036		24		21		ATCGATTTTT		ATCGATTTTTTGATTGAAATT
Cele.WS201		Cele.WS201_1:2950515		1		2950515		2951159		645		19		14		TTTGTAGTTT		TTTGTAGTTTATAG
Cele.WS201		Cele.WS201_1:2966779		1		2966779		2967287		509		25		12		AGGCTTAGGC		AGGCTTAGGCTT
Cele.WS201		Cele.WS201_1:3027472		1		3027472		3029024		1553		14		35		TTGCCGGAAA		TTGCCGGAATTTTCCATTTTCGTCAAATTGTTGGT
Cele.WS201		Cele.WS201_1:3042824		1		3042824		3042972		149		10		12		AAGCCTAAGC		AAGCGTAAGCCT
Cele.WS201		Cele.WS201_1:3062706		1		3062706		3064614		1909		53		32		AACTCGGCCA		AACTCGGCCACCAATATTCTCAAACTTAAGAA
Cele.WS201		Cele.WS201_1:3115945		1		3115945		3116243		299		21		12		CTAAGCCTAA		CTATGCCTAAAC
Cele.WS201		Cele.WS201_1:3124527		1		3124527		3126025		1499		11		35		TTTGCCGGAA		TTTGCCGGAAGTTTTAAATTCTGGAAATTTGCCGG
Cele.WS201		Cele.WS201_1:3137532		1		3137532		3137749		218		13		12		GCTTAGGCTT		GCATAGGCTTAG
Cele.WS201		Cele.WS201_1:3169442		1		3169442		3170914		1473		20		35		TTTCCGGCAA		TTTCCGGCAAACCTACTTGTTGCCGGAATTTAAAA
Cele.WS201		Cele.WS201_1:3171656		1		3171656		3172420		765		29		26		CAGAGTCACT		CAGAGTCACTAAATTTGGTGAACGGC
Cele.WS201		Cele.WS201_1:3258598		1		3258598		3259310		713		59		12		CTAAGTCTAA		CTAAGTCTAAGC
Cele.WS201		Cele.WS201_1:3280166		1		3280166		3281617		1452		18		12		GGCTTAGGCT		GGCTTAGGCTTA
Cele.WS201		Cele.WS201_1:3325288		1		3325288		3325976		689		18		35		TTTGCCGGAA		TTTGCCGGAAATTTTGAATTCTGGAAATTTGCCGA
Cele.WS201		Cele.WS201_1:3389970		1		3389970		3393340		3371		224		15		CTCACCACGA		CTCGCCACGATGGGT
Cele.WS201		Cele.WS201_1:3427448		1		3427448		3429138		1691		81		20		GGCAGACCTA		GGCAGACCTAGCCTACTCTA
Cele.WS201		Cele.WS201_1:3442605		1		3442605		3443980		1376		56		35		TTTCGGCAAT		TTTCGGCAATTTCGGCAACTGCCGGTATCGTGAAT
Cele.WS201		Cele.WS201_1:3476824		1		3476824		3477295		472		11		35		TTGCCGGAAA		TTGCCGGAAATTTTCAATTCCGGTAAATTGCCGAT
Cele.WS201		Cele.WS201_1:3485158		1		3485158		3487588		2431		121		20		AAAAAATAGA		AAAAAATAGATTGATATACC
Cele.WS201		Cele.WS201_1:3664202		1		3664202		3666110		1909		73		26		ATGGTTAGAG		ATGGTTAGAGTCATATTTTTAGGTGA
Cele.WS201		Cele.WS201_1:3763159		1		3763159		3765969		2811		112		25		TTTACTCTCT		TTTACTCTCTGGCTTCACCAAATAT
Cele.WS201		Cele.WS201_1:3835940		1		3835940		3837036		1097		26		34		TGCCGGAATT		TGTCGGAATTGAAATTTCCAGCAAATCGGCAAAT
Cele.WS201		Cele.WS201_1:3990052		1		3990052		3990711		660		11		59		AAAACCAGTG		AAAACCAGTGCACATTTGAAATTCCCAATTCTCCACAGTTTTCAGTTTAAAAAAATTTG
Cele.WS201		Cele.WS201_1:4167812		1		4167812		4168334		523		13		39		TATTTTTAAT		TATTTTTAATTTGGCCTACTTAAAAAGTAGGTCATGACC
Cele.WS201		Cele.WS201_1:4281488		1		4281488		4294548		13061		139		94		TCAAAATCTT		TCAAAATCTTCTGTTCTCTAAATATTGGGTGCTTTTCGATGCTCTTTGTAGACAAATCAATGGGAAAATTGTCAATTTCTGAAGGCAGTAATTC
Cele.WS201		Cele.WS201_1:4540372		1		4540372		4544831		4460		169		26		AAATCCGCCG		AAATCCGCCGCAATGCCATTTTTCTA
Cele.WS201		Cele.WS201_1:4544869		1		4544869		4547707		2839		104		27		ACTCTCTGTG		ACTCTCTGTGGCTTCACCGATTATTTT
Cele.WS201		Cele.WS201_1:4548021		1		4548021		4548516		496		16		27		CAGAGAGTAA		CAGAGAGTAAAATATAATGGGAAGCCA
Cele.WS201		Cele.WS201_1:4548526		1		4548526		4549392		867		24		12		TTTTTATTTT		TTTTTATTTTTA
Cele.WS201		Cele.WS201_1:4573285		1		4573285		4573814		530		13		40		CATTCCAGAA		CATTCCAGAATTTTCTCGATTTTTCTAGAAAGTTCTGGAA
Cele.WS201		Cele.WS201_1:4574053		1		4574053		4574618		566		34		15		GGGTCTCACC		GGGTCTCACCACGGT
Cele.WS201		Cele.WS201_1:4660526		1		4660526		4660705		180		11		16		TTTGGAATTT		TTTGGAATGTCGGAAC
Cele.WS201		Cele.WS201_1:5144856		1		5144856		5145690		835		51		15		CGTGGTGAGA		CGTGGTGAGACCTTT
Cele.WS201		Cele.WS201_1:5148179		1		5148179		5152563		4385		31		79		ATTTTTTTTT		ATTTTTTTTTAAATTGATAAAAATATATAAAAGCTGAATTTTTCAAAAATTCAAAAGTATGGGAAAATCATATGGAGTC
Cele.WS201		Cele.WS201_1:5152586		1		5152586		5153901		1316		45		29		AAGGATTTCC		AAGGATTTCCCACTATGTCAATACATTGT
Cele.WS201		Cele.WS201_1:5276568		1		5276568		5276830		263		13		17		CGTAGTAAAA		CGTAGTAAAAGATATCA
Cele.WS201		Cele.WS201_1:5563064		1		5563064		5563230		167		13		12		GAAATTTTTT		GAAATTTTTTCT
Cele.WS201		Cele.WS201_1:5975026		1		5975026		5975840		815		18		45		TCTGATCCTT		TCTGATCCTTCAGCTCCGAAGGATCACATGGGTACCTTCTGATGT
Cele.WS201		Cele.WS201_1:6088024		1		6088024		6088297		274		13		17		TCTTTTACTA		TCTTTTACTACAGGATC
Cele.WS201		Cele.WS201_1:6377918		1		6377918		6378944		1027		13		35		GAAATTTTCG		GAAATTTTCGGCAATATCGAAAATTGCCGGTTTCG
Cele.WS201		Cele.WS201_1:6514284		1		6514284		6515129		846		13		30		TGGTGGAACT		TGGTGGAACTGGATTCGGCAGTGGAAATGC
Cele.WS201		Cele.WS201_1:6647886		1		6647886		6648336		451		11		40		TTCTGGAATG		TTCTGGAATGTTCCAGAACTTTCTAGAAAAATCGAGAAAA
Cele.WS201		Cele.WS201_1:6771969		1		6771969		6773954		1986		79		25		GTGAAGCCAG		GTGAAGCCAGAGAGTAAATTATTAT
Cele.WS201		Cele.WS201_1:7740769		1		7740769		7741695		927		26		35		GCGGGAAATT		GCGGGAAATTCAAATTTTAAGGGAAAAAATTTTTG
Cele.WS201		Cele.WS201_1:7740767		1		7740767		7742424		1658		28		35		TGGCGGGAAA		TGGCGGGAAATTCAAATTTTAAGGGAAAAAATTTT
Cele.WS201		Cele.WS201_1:7780052		1		7780052		7780732		681		39		16		AATTTTTCCG		AATTTTTCAGCAGCAA
Cele.WS201		Cele.WS201_1:7781340		1		7781340		7782998		1659		12		10		CGATCCATCC		CGATCCATCC
Cele.WS201		Cele.WS201_1:7868287		1		7868287		7868552		266		17		15		ACCCATCGTG		ACCCATCGTGGCGAA
Cele.WS201		Cele.WS201_1:7868931		1		7868931		7869461		531		13		40		GAATGTTCCA		GAATGTTCCAGAACTTTCTAGAAAAATCGAGAAAATTCTG
Cele.WS201		Cele.WS201_1:7919158		1		7919158		7919393		236		12		17		TTTTACTACG		TTTTACTACGACATTTC
Cele.WS201		Cele.WS201_1:8647135		1		8647135		8647495		361		17		18		TTTTACTACG		TTTTACTACGGTTTACTC
Cele.WS201		Cele.WS201_1:8649423		1		8649423		8649657		235		11		19		CGTAGTAAAA		CGTAGTAAAAGATACGAAT
Cele.WS201		Cele.WS201_1:9636852		1		9636852		9637728		877		20		44		CTGTTTTCTG		CTGTTTTCTGAGCATTGTAGATTTTCGGATTGATGGCCGAAAGG
Cele.WS201		Cele.WS201_1:9816009		1		9816009		9819636		3628		27		26		AAAATTAATA		AAAATTAATAGATTTTCCAAACTTTG
Cele.WS201		Cele.WS201_1:9819841		1		9819841		9820331		491		31		15		CACGATGGGT		CACGAAGGGTATCAC
Cele.WS201		Cele.WS201_1:9820491		1		9820491		9821248		758		23		11		TCCTACAGTA		TCCTACAGTAC
Cele.WS201		Cele.WS201_1:9821420		1		9821420		9822959		1540		23		66		AATCAACCTA		AATCAACCTATTCAGTTGACAATGGTTTTCTTTTATCAAATTTTTTAAAATTTTAAAGAAAACACA
Cele.WS201		Cele.WS201_1:10130591		1		10130591		10133101		2511		100		25		TATTTACTCT		TATTTACTCTAATTTTCTGCCAATT
Cele.WS201		Cele.WS201_1:10188801		1		10188801		10190267		1467		14		93		GGCTTTGGAG		GGCTTTGGAGTTGCTTTAGCTGATGTTGGCTTGGCAACTGGTTTCTTCTCGTCATCGCTTGAATCCGAAGAGGACTCGGCCTTCTTGGCAACA
Cele.WS201		Cele.WS201_1:10204118		1		10204118		10219198		15081		223		68		ACTGAATAGG		ACTGAATAGGTTGATTTGTGTTTTCTTTCTGAAATTCTAAGAATTTTGTTAAAAGAAAACCATTGTCA
Cele.WS201		Cele.WS201_1:10851619		1		10851619		10855378		3760		23		163		GCATAGTCAA		GCATAGTCAAAAATACAAGAATATGCCTATCAAATTATAATAGTTTGTACGGAAGTATTTTTTAAAAACTTGATAAAAATATATAAAAGCTGATTTTTTAAAAAATTCAAAAGTATGGGAAAATCATATGGAATCATTCTTTTTTATCTCAAAAAACTGTTCA
Cele.WS201		Cele.WS201_1:10924097		1		10924097		10925613		1517		18		20		GTAAATCTAC		GTAAATCTACATGAACCCCC
Cele.WS201		Cele.WS201_1:10945931		1		10945931		10953002		7072		238		32		GCACCAAATA		GCACCAAATATCACCAATTTAGCACCGATAGA
Cele.WS201		Cele.WS201_1:10964829		1		10964829		10965346		518		13		14		CTACAAACTA		CTACACACTAGAAA
Cele.WS201		Cele.WS201_1:11060975		1		11060975		11061210		236		15		15		CGATGCTCCA		CGATGCTCCACCCGG
Cele.WS201		Cele.WS201_1:11061942		1		11061942		11062383		442		11		34		TTCCGGCAAA		TTCCGGCAAATCGGAAAATTGCCGGATATTAAAT
Cele.WS201		Cele.WS201_1:11118175		1		11118175		11121136		2962		32		14		ACTACAAACT		ACTACCAACTATAA
Cele.WS201		Cele.WS201_1:11144853		1		11144853		11145058		206		13		15		TCGTGGTGAG		TCGTAGTGAGACCCA
Cele.WS201		Cele.WS201_1:11187659		1		11187659		11192627		4969		34		35		TTTGCCGGAA		TTTGCCGAAAATTTTAATTTCTGGCAAATTGCCAA
Cele.WS201		Cele.WS201_1:11193691		1		11193691		11195760		2070		17		35		CAAATCGGCA		CAAATCGGCAAATTGCCGGCATTTAAAATTTCCGG
Cele.WS201		Cele.WS201_1:11244197		1		11244197		11244537		341		21		12		GGCTTAGGCT		GGCTTAGGCTCC
Cele.WS201		Cele.WS201_1:11253581		1		11253581		11254335		755		60		12		CGTTGCGTGT		CGTTGCATGTCG
Cele.WS201		Cele.WS201_1:11266492		1		11266492		11267287		796		32		11		GGTACTGTAG		GGTACTGTAGG
Cele.WS201		Cele.WS201_1:11273714		1		11273714		11274844		1131		68		16		CTACATGCCT		CTACATGCCTATATGC
Cele.WS201		Cele.WS201_1:11280293		1		11280293		11282269		1977		26		32		AATTTGAATT		AATTTGAATTCCCGCCAAAATTTTTCTCACAA
Cele.WS201		Cele.WS201_1:11312591		1		11312591		11313145		555		18		26		ACCTACAGTA		ATCTACAGTACCCCTATTCTAGAGTG
Cele.WS201		Cele.WS201_1:11313609		1		11313609		11315166		1558		48		32		GCAATTTTTA		GCAATTTTTAGGCTAAAAATCACTAAAAAACT
Cele.WS201		Cele.WS201_1:11344535		1		11344535		11345427		893		12		35		AAAATTTGAA		AAAATTTGAATTTCCCGCCAAAACGTTGTTTTCAG
Cele.WS201		Cele.WS201_1:11349005		1		11349005		11350798		1794		47		35		GGCAAATCAG		GGCAAATCAGCAAGTTACCGGAATTGAAAATTTCC
Cele.WS201		Cele.WS201_1:11363099		1		11363099		11366734		3636		98		22		ATCGATTTTT		ATCGACTTTTTATTAGAAATTT
Cele.WS201		Cele.WS201_1:11383707		1		11383707		11384051		345		14		20		AAAAATCAAT		AAAAATCAATAATTTCATCG
Cele.WS201		Cele.WS201_1:11383253		1		11383253		11386354		3102		97		20		TATTGATTTT		TATTGATTTTTTGAGAAAAT
Cele.WS201		Cele.WS201_1:11401261		1		11401261		11402170		910		27		23		TGGCCTAACT		TGGCCTAACTTTTCCTTATTTGG
Cele.WS201		Cele.WS201_1:11420307		1		11420307		11421040		734		15		11		GTACTGTAGG		GTACTGTAGTG
Cele.WS201		Cele.WS201_1:11457102		1		11457102		11457834		733		16		12		TAGGCTTAGG		TAGGCTTAAGCT
Cele.WS201		Cele.WS201_1:11478402		1		11478402		11483051		4650		28		36		AAAAAATTTT		AAAAAATTTTTGGCGGGAAATTCAAATTTTCAGTGA
Cele.WS201		Cele.WS201_1:11486079		1		11486079		11488193		2115		28		19		TTATCGATTT		TTATCGATTTTTCCGGAAA
Cele.WS201		Cele.WS201_1:11490939		1		11490939		11491304		366		19		12		TAAGCCTAAG		TAAGCCTAAGCC
Cele.WS201		Cele.WS201_1:11514186		1		11514186		11514737		552		14		34		TCACAAAACC		TCACAAAACCGGCAATTGCCGGAATTGCCGATAT
Cele.WS201		Cele.WS201_1:11515889		1		11515889		11516482		594		13		34		TTGCCGATTT		TTGCCGATTTGCCGAAAAGTTTCAATTTTGGCAG
Cele.WS201		Cele.WS201_1:11531909		1		11531909		11534041		2133		45		19		AAAATCGATA		AAAATCGATAATTTCTCAT
Cele.WS201		Cele.WS201_1:11540253		1		11540253		11542407		2155		24		12		AAGCCAAAGC		AAGCCAAAGAAT
Cele.WS201		Cele.WS201_1:11562163		1		11562163		11564012		1850		25		35		TTTGCCGGAA		TTTGCCGGAAAATTTCAATTCCGGCGATTTGCCAG
Cele.WS201		Cele.WS201_1:11567061		1		11567061		11567624		564		16		12		GCTTAGGCTT		GCTTAGTCTTCG
Cele.WS201		Cele.WS201_1:11616863		1		11616863		11618783		1921		52		11		CCTACAGTAC		CCTACAGTAAC
Cele.WS201		Cele.WS201_1:11624572		1		11624572		11626492		1921		52		11		GTACTGTAGG		GTACTGTAGGT
Cele.WS201		Cele.WS201_1:11655685		1		11655685		11656421		737		61		12		AGGCTCAGGC		AGGGTCAGGCTC
Cele.WS201		Cele.WS201_1:11659613		1		11659613		11660324		712		47		13		GCTACCGCCC		GCTGCCGCCCGCC
Cele.WS201		Cele.WS201_1:11718230		1		11718230		11718690		461		15		16		AATTCCGGCA		AATTCCGGTAACCTGC
Cele.WS201		Cele.WS201_1:11916397		1		11916397		11916974		578		23		19		TGCAAAATTT		TGCAAAATTTTAGAAAAAT
Cele.WS201		Cele.WS201_1:11931792		1		11931792		11934779		2988		32		12		TTAGGCTTAG		TTACGCTTAGGC
Cele.WS201		Cele.WS201_1:11935910		1		11935910		11936594		685		16		43		TTTGCCGGAA		TTTGCCGGAAATTTTCAATTGTGGCAACTTGCCAATTTGCCGA
Cele.WS201		Cele.WS201_1:11948611		1		11948611		11951316		2706		22		12		TAGGCTTAGG		TAAGCTTAGGCG
Cele.WS201		Cele.WS201_1:12026350		1		12026350		12027596		1247		49		42		GGACCAAATG		GGACCAAATGGACCAAATGGGCCATCAGATCCGAATAAGCCA
Cele.WS201		Cele.WS201_1:12090466		1		12090466		12092571		2106		23		43		TTTGCCGGTT		TTTGCCGGTTTGTCTATTTGCCGAAAATTTTCAATTCCAACAA
Cele.WS201		Cele.WS201_1:12093557		1		12093557		12094297		741		59		11		CACATTTTTT		CACATTTTTTG
Cele.WS201		Cele.WS201_1:12119886		1		12119886		12120034		149		11		12		TAAGCCTAAG		TAAGCCTAAGCT
Cele.WS201		Cele.WS201_1:12129295		1		12129295		12129768		474		41		11		TTGCACATTT		TTGCACATTTC
Cele.WS201		Cele.WS201_1:12193753		1		12193753		12195321		1569		12		12		CTTAGGCTTA		CTTAGGCTTAGT
Cele.WS201		Cele.WS201_1:12469103		1		12469103		12470403		1301		63		17		GTAGTAAAAG		GTAGTAAAAGAGATTCC
Cele.WS201		Cele.WS201_1:12479077		1		12479077		12479299		223		16		12		GAAATTTTTT		GAAATTTTTTCC
Cele.WS201		Cele.WS201_1:12479354		1		12479354		12479988		635		49		12		AAAAAATTTC		AAAAAATTTCGG
Cele.WS201		Cele.WS201_1:12562150		1		12562150		12562496		347		21		16		TGATCTGATG		TGATCTGATGATCTCA
Cele.WS201		Cele.WS201_1:12589459		1		12589459		12590837		1379		20		15		GAACCACCAA		GAACCACCAAAGATT
Cele.WS201		Cele.WS201_1:12716922		1		12716922		12717441		520		22		24		AAGTAGGTCA		AAGTAGGTCATGACCTAATTTTTT
Cele.WS201		Cele.WS201_1:12782330		1		12782330		12783169		840		39		23		AAATATTAAT		AAATATTAATTAAATAAATGAAT
Cele.WS201		Cele.WS201_1:12829041		1		12829041		12835233		6193		23		14		AGTTTGTAGT		AGTTTGTAGTTTGT
Cele.WS201		Cele.WS201_1:12893063		1		12893063		12894468		1406		13		23		ACTACAAACT		ACTACAAACTACAAACTATGAAA
Cele.WS201		Cele.WS201_1:12899131		1		12899131		12899605		475		31		15		AAAAGGGGAT		AAAAGGGGATCTGCG
Cele.WS201		Cele.WS201_1:13010648		1		13010648		13013303		2656		11		14		ACTACAAACT		ACTACAAACTACAA
Cele.WS201		Cele.WS201_1:13014165		1		13014165		13015857		1693		18		35		TTGCCGGAAT		TTGCCGGAATTGAAAAATGCAGGCAAATCGGCATA
Cele.WS201		Cele.WS201_1:13014109		1		13014109		13019136		5028		82		35		AATTCCGGCA		AATTCCGGCAAGTTGCCGATTTGCCGGAAATTTTT
Cele.WS201		Cele.WS201_1:13149264		1		13149264		13151975		2712		19		13		TTTTCAAATT		TTTTGAAATTTTG
Cele.WS201		Cele.WS201_1:13154172		1		13154172		13155087		916		19		39		TTAAAAAGTA		TTAAAAAGTAGGTCATGACCTAATTTTAATATGACCTAC
Cele.WS201		Cele.WS201_1:13231009		1		13231009		13231667		659		15		40		GAAAATTCTG		GAAAATTCTGAAATGTTCCAGAACTTTCTAGAAAAATCGA
Cele.WS201		Cele.WS201_1:13273297		1		13273297		13273853		557		27		19		AAAAATAGAT		AAAAATAGATTGACAGACG
Cele.WS201		Cele.WS201_1:13276948		1		13276948		13277317		370		18		20		AAAATAGATT		AAAATAGATTGTTACACGAA
Cele.WS201		Cele.WS201_1:13404318		1		13404318		13408462		4145		159		26		TTTTAGGTGA		TTTTAGGTGAATGGTTAGAGTCATAA
Cele.WS201		Cele.WS201_1:13461610		1		13461610		13461806		197		10		12		CTATACCTAT		CTATACCTATAC
Cele.WS201		Cele.WS201_1:13482464		1		13482464		13483015		552		10		69		CCGGAAATTT		CCGGAAATTTCTATATTCGGCAAATTACCCGTTTCACATAAATTTTCTTTTCTGCAAATTGTTGGTTTG
Cele.WS201		Cele.WS201_1:13499343		1		13499343		13506559		7217		40		14		TACAAACTAC		TATAAACTACAAAC
Cele.WS201		Cele.WS201_1:13564288		1		13564288		13565998		1711		13		14		ACTACAAACT		ACTACAAACTATAA
Cele.WS201		Cele.WS201_1:13568178		1		13568178		13568677		500		13		35		TTCCGGCAAA		TTCCGGCAAATCGGTAACTTGCTGGAATTGGAAAA
Cele.WS201		Cele.WS201_1:13600700		1		13600700		13601692		993		52		14		TGTAGTATGT		TGTAGTATGTAGTT
Cele.WS201		Cele.WS201_1:13597982		1		13597982		13607365		9384		72		14		TGTAGTTTGT		TGTAGTATGTAGTT
Cele.WS201		Cele.WS201_1:13610075		1		13610075		13613797		3723		116		32		TGAATTCCCG		TGAATTCCCGCCAAAACTTTTCACAGAAAATT
Cele.WS201		Cele.WS201_1:13613883		1		13613883		13615293		1411		35		40		GAATTTTCTC		GAATTTTCTCGAATTTTCCAGAAGGTTCTGGAGCATTCCA
Cele.WS201		Cele.WS201_1:13621216		1		13621216		13623148		1933		11		59		TGTAGTTTGT		TGTAGTTTGTAGTGTGAGTCTCAACCAAAATATTTTTTTCGTTGAGGCTAATAAAATAT
Cele.WS201		Cele.WS201_1:13689374		1		13689374		13689546		173		14		12		TATACCTATA		TATACCTATACC
Cele.WS201		Cele.WS201_1:13689809		1		13689809		13689957		149		12		12		ATAGGTATAG		ATAGGTATAGGC
Cele.WS201		Cele.WS201_1:13723295		1		13723295		13724303		1009		32		11		GTACTGTAGG		GTAATGTAGGG
Cele.WS201		Cele.WS201_1:13724817		1		13724817		13725185		369		14		19		TTATTGATTT		TTATTGATTTTGGAAAATT
Cele.WS201		Cele.WS201_1:13881360		1		13881360		13886889		5530		25		68		ATTTTTTTTT		ATTTTTTTTTAATTGGTTGAGGCTAGAAAATGTTGTAGTTTGTAGTGTGTTAGCCTCAACCAAAATTA
Cele.WS201		Cele.WS201_1:13889233		1		13889233		13889415		183		10		17		TTGACTACCT		TTGACTACCTTTGCTCA
Cele.WS201		Cele.WS201_1:13903212		1		13903212		13903914		703		19		12		CCTAAGCCTA		CCTAAACCTAAG
Cele.WS201		Cele.WS201_1:13935615		1		13935615		13936485		871		15		64		GTAGTCAAAA		GTAGTCAAAAAGTCAAAAGTGCGAATGTAGCTATTTTTTCAGTCAGTAGCGAAAAAGACATTCA
Cele.WS201		Cele.WS201_1:13998285		1		13998285		13999752		1468		30		42		GGTTTTGGAA		GGTTCTGGAATTTTCCGGCAATCGGCAATTTTGGCAATTACC
Cele.WS201		Cele.WS201_1:14002197		1		14002197		14002383		187		11		16		ATCTAAGGAT		ATCTAAGGATCTAAGT
Cele.WS201		Cele.WS201_1:14005063		1		14005063		14005521		459		13		16		AGATCCTTAG		AGATCCTTAGATCCTT
Cele.WS201		Cele.WS201_1:14033354		1		14033354		14034204		851		24		40		TTCTGGAAAA		TTCTGGAAAAGTCGGTAAAATTTTGGAGTGTTCCCGAACT
Cele.WS201		Cele.WS201_1:14048664		1		14048664		14049092		429		32		12		ACCAGGACCA		ACCAGGACCAGG
Cele.WS201		Cele.WS201_1:14078754		1		14078754		14079619		866		16		35		TTCCGGCAAA		TTCCGACAAACCGGCAAAATGCCCCAATTGAAAAT
Cele.WS201		Cele.WS201_1:14095538		1		14095538		14096118		581		23		24		AGCCTAAGCC		AGCCTAAGCCTAACCTTTTGCGTA
Cele.WS201		Cele.WS201_1:14128146		1		14128146		14128466		321		16		19		AACAATCTAT		AACAATCTATTTTTCGTGT
Cele.WS201		Cele.WS201_1:14160685		1		14160685		14160938		254		11		12		TAGGCTTAGG		TAGGCTTAGGCT
Cele.WS201		Cele.WS201_1:14183074		1		14183074		14183662		589		25		16		GGTACTGTAG		GTACTGTAGGGAGAGG
Cele.WS201		Cele.WS201_1:14226577		1		14226577		14226887		311		12		12		CTTAGGCTTA		CTTAGGCTTAGG
Cele.WS201		Cele.WS201_1:14257556		1		14257556		14258739		1184		31		34		AAATTTGAAT		AAATTTGAATTTCCCGCCAAAAAGTTTTATCGGA
Cele.WS201		Cele.WS201_1:14267323		1		14267323		14267772		450		17		22		GCACGGCCTG		GCATGGCCTGACGGTCCTGAGG
Cele.WS201		Cele.WS201_1:14282068		1		14282068		14282582		515		23		12		GGCTTAGGCT		GGCTTAGGCTTA
Cele.WS201		Cele.WS201_1:14300081		1		14300081		14306272		6192		55		35		CGGCAATTTG		CGGCAGTTTGCCGATTTGCCGGAAATTTTCAATTC
Cele.WS201		Cele.WS201_1:14338194		1		14338194		14338740		547		26		18		TTGTAGATCA		TTGTAGATCAACGGGGTC
Cele.WS201		Cele.WS201_1:14342658		1		14342658		14343514		857		18		11		CTACAGTACC		CTACAGTACCC
Cele.WS201		Cele.WS201_1:14353043		1		14353043		14354091		1049		20		36		GCGGGAAATT		GCAGGAAATTTAAAAAATGTTGAACAACATTTTTTG
Cele.WS201		Cele.WS201_1:14369849		1		14369849		14370825		977		22		11		GTACTGTAGG		GTACTGTAGTA
Cele.WS201		Cele.WS201_1:14374675		1		14374675		14375549		875		24		38		TTGAATTTCC		TTGAATTTCCCGCCAAAACTTTTTTCTCAAAAAAAAAA
Cele.WS201		Cele.WS201_1:14380659		1		14380659		14381096		438		13		24		TTTAATATAC		TTTAATATACGCTATACATAAGTA
Cele.WS201		Cele.WS201_1:14383434		1		14383434		14384287		854		16		21		AATTTTTGGT		AATTTTTGTCAAAATCGGACT
Cele.WS201		Cele.WS201_1:14394011		1		14394011		14394619		609		20		21		AAAATAGTCC		AAAATTGTCCGCTTTTGATCA
Cele.WS201		Cele.WS201_1:14430480		1		14430480		14430606		127		10		12		ATATGTATAT		ATATGTATTTGT
Cele.WS201		Cele.WS201_1:14432959		1		14432959		14433490		532		17		21		CTACAAACTA		CTACAGACTACAAAATATACA
Cele.WS201		Cele.WS201_1:14437352		1		14437352		14438187		836		49		12		CTAAGCCTAA		CTCAGCCTAAGC
Cele.WS201		Cele.WS201_1:14438882		1		14438882		14441132		2251		20		12		TTAGGCTTAG		TTAAGCTTAGGC
Cele.WS201		Cele.WS201_1:14452254		1		14452254		14454639		2386		68		35		GAAATTTTCA		GAAATTTTCACTTTCGGTAAACTGCCGATTTACCG
Cele.WS201		Cele.WS201_1:14481339		1		14481339		14481944		606		17		35		CGGCAAATTG		CGGCAAATTGCCGGAATCGAAAATTTCCGGCAAAC
Cele.WS201		Cele.WS201_1:14490113		1		14490113		14490409		297		13		19		AAAATTCTGA		AAAATTCTGAAAACTCGAG
Cele.WS201		Cele.WS201_1:14524262		1		14524262		14526310		2049		14		12		GCTTAGGCTT		GCATAGGCTTAG
Cele.WS201		Cele.WS201_1:14545017		1		14545017		14545858		842		22		43		CGATTTGCCG		CGATTTGCCGATCTGTAGGAAATTTTCAATTCCAGCAAATTAC
Cele.WS201		Cele.WS201_1:14686477		1		14686477		14687328		852		22		40		TCTAGAAAGT		TCTAGAAAGTTCTGGAACATTCCAGAACTTTTTCGAAATT
Cele.WS201		Cele.WS201_1:14762053		1		14762053		14762480		428		14		27		AATTGAAAAT		AATTGAAAATATCCGGCAAATCGCCGG
Cele.WS201		Cele.WS201_1:14772858		1		14772858		14773515		658		19		34		CGGAAATTTC		CGGTAATTTCAATTCCGGCAAGTTGCCGATTTCC
Cele.WS201		Cele.WS201_1:14811646		1		14811646		14812006		361		10		35		AATTCCGGCA		AATTCCGGCAAGTTGTCGTTTTGTCGGAAATTTTT
Cele.WS201		Cele.WS201_1:15025303		1		15025303		15028836		3534		32		21		CAAAACTTTT		CAAACCTTTTTGGCAGATTTT
Cele.WS201		Cele.WS201_1:15072252		1		15072252		15072418		167		13		12		TTAGGCTTAG		TTAGGCTTAGGC
Cele.WS201		Cele.WS201_2:0		2		0		171		172		14		12		CCTAAGCCTA		CCTAAGCCTAAG
Cele.WS201		Cele.WS201_2:232400		2		232400		236341		3942		50		35		TTTCCGGCAA		TTTCCGGCAAATCGGCCACTTGCCGGATTTGAAAA
Cele.WS201		Cele.WS201_2:354231		2		354231		356410		2180		15		12		TAGGCTTAGG		TAGGCTTTGGCT
Cele.WS201		Cele.WS201_2:387230		2		387230		387630		401		18		12		CCTATGCCTA		CCAATGCCTACG
Cele.WS201		Cele.WS201_2:415708		2		415708		416126		419		12		23		AGGCATGAGG		AGGCATGAGGTAGGCTTATAACC
Cele.WS201		Cele.WS201_2:451704		2		451704		452559		856		32		15		TCTCACCACG		TCTCGCCACGAAGGG
Cele.WS201		Cele.WS201_2:573636		2		573636		573896		261		20		12		TAGGCTTAGG		TAGGCTTAGGCT
Cele.WS201		Cele.WS201_2:586308		2		586308		587086		779		12		64		AAATTTTGTA		AAATTTTGTAGTTTGTAGTCTAGCAGACCCATATTGAATACCAGCAAGTTGGGTCTGCCAAATC
Cele.WS201		Cele.WS201_2:628994		2		628994		629826		833		42		20		TCTGTCAATC		TCTGTCAATCTATTTTTTCG
Cele.WS201		Cele.WS201_2:633063		2		633063		633493		431		27		15		GGGTCTCACC		GGGTCTCACCACGAT
Cele.WS201		Cele.WS201_2:639956		2		639956		641920		1965		17		24		GTGCTCCGCG		GTGCTCCGTGAGCATTGGGAATTT
Cele.WS201		Cele.WS201_2:642346		2		642346		643000		655		25		23		GGCCACCAAT		GGCCACCGATCTATAAAAATCTA
Cele.WS201		Cele.WS201_2:643893		2		643893		644107		215		12		12		AGCCTAAGCC		AGCCCAAGCCTA
Cele.WS201		Cele.WS201_2:648708		2		648708		649416		709		21		38		TAGGCCACCA		TAGGCCATCAGTGAAAACCTATGTGCTCGGTGAAAAGT
Cele.WS201		Cele.WS201_2:651065		2		651065		651613		549		24		12		TAGGCTTAGG		TAGGTTTAGGCT
Cele.WS201		Cele.WS201_2:681939		2		681939		682423		485		11		44		TTTTTCAGTT		TTGTTCAGTTTCGGCAAATTGGCAATTTGCCGGTTTGCCGAAGA
Cele.WS201		Cele.WS201_2:694370		2		694370		699072		4703		287		15		GAGACCCATC		GAGACCCATCGTGGT
Cele.WS201		Cele.WS201_2:706674		2		706674		708172		1499		16		62		ATTTTTCCAT		ATTTTCCATCAAAAATCGGCTGTAAAAACCGATTTTTAACTGAAAAAATCACAAATTTCTAC
Cele.WS201		Cele.WS201_2:710718		2		710718		711416		699		17		11		TCCTACAGTA		TCCTACAGTAC
Cele.WS201		Cele.WS201_2:724047		2		724047		724320		274		11		20		AAATCGATAA		AAATCGATAATTTGCGTGAA
Cele.WS201		Cele.WS201_2:724761		2		724761		726692		1932		12		80		ACCGTAACCC		ACCGTAACCCTCTAGACAATCGAAAATTCAAATTTTCCGCAATTTTTCGTAAAATTCGGTGTTAGCGGACTTCTGGAGCT
Cele.WS201		Cele.WS201_2:776994		2		776994		778959		1966		12		163		ACTTCCGTAC		ACTTCCGTACAAGCTAGCATACATTGTTTGATATTTTCTGGTACAATCGAACAAGCTGAACAATTTTATGAAATAAAAAAGATTCGCTCCATATGATTTTCTCGTACTTTTTACTTTTTGAAAATTTCAGCTTTTGATTAAATTCTGCGTTTTTTAAAAATAA
Cele.WS201		Cele.WS201_2:856806		2		856806		857642		837		28		32		AAAATTTGAA		AAAATTTGAATTCCCGCCAAAATTTTTCACAG
Cele.WS201		Cele.WS201_2:863590		2		863590		866209		2620		35		72		TCCATCCAGC		TCCATCCAGCTGTGGTTGGTCTCTGGGTGAATCCTCGAGAAGTATCACGAGTAGTACCATTGGCTCCGTTTG
Cele.WS201		Cele.WS201_2:875492		2		875492		875684		193		12		14		TAGGATCTAG		TAGGATCTACGATC
Cele.WS201		Cele.WS201_2:878156		2		878156		878364		209		16		12		ACCTAGACCT		ACCTAGACCTAG
Cele.WS201		Cele.WS201_2:891132		2		891132		892028		897		12		59		CAAATTTTTT		CAAATTTTTTTAAACTGAGAATTATGGAAAATATGGATTTTTAAATGTGCACTGGTTTT
Cele.WS201		Cele.WS201_2:898795		2		898795		901439		2645		35		22		TGTAGATTTA		TGTAGATCTACGGAGTATCTAG
Cele.WS201		Cele.WS201_2:902801		2		902801		903323		523		10		17		TAGTTTGTAG		TAGTTTGTAGTTTGTAG
Cele.WS201		Cele.WS201_2:940718		2		940718		942962		2245		22		14		TTTGTAGTTT		TGTGTAGTTTGCAG
Cele.WS201		Cele.WS201_2:1034471		2		1034471		1039303		4833		221		15		TCGTGGTGAG		TCGTGGTGAGATCCA
Cele.WS201		Cele.WS201_2:1094273		2		1094273		1096630		2358		11		161		GCGTCGCGGC		GCGTCGCGGCTAAATCTCAAAATTTGCCTTAATATGTTCAGGAAAGTACCACAAACTATGTTTTTTGAAATCTTCATAAAATTTCCCTTAATTTAAGCCCCATATTAACCTAGTTTGGATAAAAACTAACGAATTTCTAAATTTTCGGCGCGTTGCGTGTC
Cele.WS201		Cele.WS201_2:1180499		2		1180499		1180694		196		11		12		TTAGGCTTAG		TTAGGTTTAGGC
Cele.WS201		Cele.WS201_2:1240308		2		1240308		1242175		1868		20		12		CCTAAGCCTA		CCTAATCCTAAG
Cele.WS201		Cele.WS201_2:1250460		2		1250460		1253514		3055		119		12		CTATGCCTAT		CTATGCCTATGC
Cele.WS201		Cele.WS201_2:1266241		2		1266241		1266779		539		24		12		CCTAAGCCTA		CCAAAGCCTAAG
Cele.WS201		Cele.WS201_2:1303236		2		1303236		1305769		2534		25		63		GGTCTGCTAA		GGTCTGCTAAATCGAACATTGTAGTTTGTAGTCTAGCAGACCAATTTTTTTCAAAATCACTTG
Cele.WS201		Cele.WS201_2:1309858		2		1309858		1314298		4441		21		63		CTACAAACTA		CTACAAACTACAAGTTTCGAATTAGCAGACCAAAGTGATTTTGAAGAAACGTGGTCTGCTAGA
Cele.WS201		Cele.WS201_2:1315800		2		1315800		1319621		3822		12		73		AGTTTGTAGT		ACTTTGTAGTTTGTAGTCTAGCAGACCAAAATTTATTAAAAACTGCAGAAAATTGATGGGTCTGCTAATTAAG
Cele.WS201		Cele.WS201_2:1328086		2		1328086		1330522		2437		20		14		TAGTTTGTAG		TAGTTTGTAGTTTA
Cele.WS201		Cele.WS201_2:1356523		2		1356523		1358437		1915		11		32		AAATTTGAAT		AAATTTGAATTCCCGCCAAAATTATTCTGTAG
Cele.WS201		Cele.WS201_2:1359660		2		1359660		1361823		2164		11		14		TTGTAGTTTG		TTGTAGTTTGTAGT
Cele.WS201		Cele.WS201_2:1384569		2		1384569		1384817		249		12		14		AAACTACAAA		AAGCTACAAACTAA
Cele.WS201		Cele.WS201_2:1404050		2		1404050		1405538		1489		12		63		TAGTTTGTAG		TAGTTTGTAGTCTAGCAGACCATATTTCTTCAAAACCCCATAGGTCTGCTAAATCGAAACTTT
Cele.WS201		Cele.WS201_2:1411576		2		1411576		1412292		717		11		64		GACTACAAAC		GACTACAAACTACAAGATAATATTTAGCATACCCAACCAGTTTCGGATAAATTTGGGTCTGCTA
Cele.WS201		Cele.WS201_2:1421463		2		1421463		1422039		577		42		12		CCTATGCCTA		CCTATGCCTATG
Cele.WS201		Cele.WS201_2:1422388		2		1422388		1423571		1184		10		63		ACAAACTACA		ACAAACTACAAAATGATATTTAGCAGACCCAACAGTTTCTGATAAATTTGGGTCTGCTAGACT
Cele.WS201		Cele.WS201_2:1424009		2		1424009		1425246		1238		11		20		TGGCAAAAAT		TGGCAAAAATGGCAGAAAAA
Cele.WS201		Cele.WS201_2:1430034		2		1430034		1436243		6210		43		63		GTAGTTTGTA		GTAGTTTGTAGTCTAGCAGACCAATTTTCTTCAAAACCCCGTGGGTCTGCTAAATCAAAAGTT
Cele.WS201		Cele.WS201_2:1441325		2		1441325		1441578		254		11		27		CCTACAGTGC		CCTACAGTGCCTACCGTGCCTACCGTA
Cele.WS201		Cele.WS201_2:1448884		2		1448884		1449758		875		29		10		GATCGGGATG		GATCGGGATG
Cele.WS201		Cele.WS201_2:1455523		2		1455523		1458884		3362		123		17		CGGCGGAAAA		CGGCGGAAAAATCTACT
Cele.WS201		Cele.WS201_2:1459554		2		1459554		1460428		875		29		10		CCATCCCGAT		CCATCCCAAT
Cele.WS201		Cele.WS201_2:1487471		2		1487471		1487829		359		19		15		GGGGGCAACA		GGGGACAACAAAAAA
Cele.WS201		Cele.WS201_2:1578533		2		1578533		1579326		794		24		23		CGCTGTAAGA		CGCTGTAAGACCATTTGCTGTAT
Cele.WS201		Cele.WS201_2:1605130		2		1605130		1605371		242		13		14		GATCCTAGAT		GATCCTAGATCCTA
Cele.WS201		Cele.WS201_2:1671273		2		1671273		1672074		802		24		18		GGCCTAGGAT		GGCCTAGGATCCATCACT
Cele.WS201		Cele.WS201_2:1796659		2		1796659		1797045		387		11		34		CGGGAAATTC		CGGGAAATTCAAATTTTCAGTGAAAAAATTTTGC
Cele.WS201		Cele.WS201_2:1812740		2		1812740		1812972		233		11		18		TTTTACTACG		TTTTACTACGGTTTACTC
Cele.WS201		Cele.WS201_2:1815685		2		1815685		1815917		233		11		26		CGTAGTAAAA		CGTAGTAATAAATCCAACCTGCCATT
Cele.WS201		Cele.WS201_2:1892812		2		1892812		1893498		687		26		26		ATTTACGGAG		ATTTACGGAGCTTCAAGTTAATGTTG
Cele.WS201		Cele.WS201_2:1962053		2		1962053		1963024		972		31		31		AGAGCTGAGT		AGAGATGAGTTGTCGAGCGAGACCTCAGAAG
Cele.WS201		Cele.WS201_2:1968842		2		1968842		1969613		772		23		32		AATTCCCGCC		AATTCCCGCCAAAAAATTGTAAAGAAAATTTA
Cele.WS201		Cele.WS201_2:1977770		2		1977770		1979206		1437		46		31		AGAGCTGAGT		AGAGATGAGTTGTCGAGCGAGACCTCAGAAG
Cele.WS201		Cele.WS201_2:1985023		2		1985023		1985858		836		25		32		AATTCCCGCC		AATTCCCGCCAAAAAATTGTAAAGAAAATTTA
Cele.WS201		Cele.WS201_2:2000886		2		2000886		2001208		323		26		12		ATGTATATGT		ATGTATATGTAT
Cele.WS201		Cele.WS201_2:2002111		2		2002111		2002471		361		10		32		GGCGGGAATT		GGCGGGAATTTAAATTTTCTTTGAAATTTTTC
Cele.WS201		Cele.WS201_2:2008284		2		2008284		2009472		1189		38		31		GACAACTCAG		GACAACTCATCTCTTCTCTGCTATCTCGCTA
Cele.WS201		Cele.WS201_2:2115413		2		2115413		2116408		996		34		11		TCCTACAGTA		TCCTACAGTAC
Cele.WS201		Cele.WS201_2:2171108		2		2171108		2172193		1086		24		43		CGAGTTTGGC		CGAGTTTGGCCTACAGCAAATTTGGCAAAATCGGCAAATTTGC
Cele.WS201		Cele.WS201_2:2237625		2		2237625		2239863		2239		22		30		GAAAAATTGA		GAAAAATTGATCTACAGCGAGATTTGGAGT
Cele.WS201		Cele.WS201_2:2329985		2		2329985		2330860		876		16		40		AAAATTCTGG		AAAATTCTGGAATGTACTAGAACTGTCTGGATAATTCGGG
Cele.WS201		Cele.WS201_2:2348338		2		2348338		2348687		350		10		33		CACTAAAAAT		CACTAAAAATTTGAATTTCCCGCCAATTTTTTT
Cele.WS201		Cele.WS201_2:2513091		2		2513091		2514012		922		34		22		GTAGATTTAC		GTAGATTTACGAGATTTTCTGT
Cele.WS201		Cele.WS201_2:2525627		2		2525627		2526075		449		21		18		TAAGCCTAAG		TAAACCTAAGCTGGAGCT
Cele.WS201		Cele.WS201_2:2526938		2		2526938		2527351		414		17		12		AGGCTTAGGC		AGGCTTAGACTT
Cele.WS201		Cele.WS201_2:2529568		2		2529568		2530452		885		24		35		CCGGAAATTT		CCGGAAATTTTCATTTTCGGCAATTTGCCGATTTG
Cele.WS201		Cele.WS201_2:2570135		2		2570135		2571107		973		43		24		AAAAACCGGC		AAAAACCGGCAAAAAAATCTTTTG
Cele.WS201		Cele.WS201_2:2577038		2		2577038		2578098		1061		24		31		CTGAAATTCC		CTGAAATTCCAATTTTCCACAGTAAAAATGC
Cele.WS201		Cele.WS201_2:2587692		2		2587692		2587874		183		11		14		CTAAGCCTAA		CTAAGCCTAAGGCA
Cele.WS201		Cele.WS201_2:2629920		2		2629920		2630451		532		10		14		CTACAAACTA		CTACAACCTATAAA
Cele.WS201		Cele.WS201_2:2632161		2		2632161		2633580		1420		40		13		TAAGCCTAAG		TAAGCCTAAGCTC
Cele.WS201		Cele.WS201_2:2635884		2		2635884		2636647		764		19		43		CCGATTTGCC		CCAATTTGCCGTAAATGTCAAATTCTGGCAATTTGTCGACTTA
Cele.WS201		Cele.WS201_2:2711805		2		2711805		2713538		1734		11		95		TTCGGGCCTG		TTCGGGCCTGCGGCCCTCAAACCTGGTTTGTAGGCTTGAGCGAATAACAATCTGCTTGGAATAGGATTAAAGTTGGCCCACAGTTTCCAAGAGTG
Cele.WS201		Cele.WS201_2:2716898		2		2716898		2717184		287		14		12		CCTAAGCCTA		CCTAAGCCTAAG
Cele.WS201		Cele.WS201_2:2733211		2		2733211		2733883		673		24		22		ACTACAGTAA		ACTACAGTAATTCTACGTCGCT
Cele.WS201		Cele.WS201_2:2761987		2		2761987		2762181		195		11		16		CACGTAGGCA		CACGTAGGCAAGTAGG
Cele.WS201		Cele.WS201_2:2820511		2		2820511		2821082		572		23		13		CCTACCTATG		CCTGCCTATGGTA
Cele.WS201		Cele.WS201_2:2828968		2		2828968		2830428		1461		29		11		GGTACTGTAG		GTTACTGTAGG
Cele.WS201		Cele.WS201_2:2845267		2		2845267		2848073		2807		36		12		CTAAGCCTAA		CTAAGCCTAATT
Cele.WS201		Cele.WS201_2:2859306		2		2859306		2859705		400		21		12		CCTAAGCCTA		CCTTAGCCTAAG
Cele.WS201		Cele.WS201_2:2862654		2		2862654		2862947		294		14		12		AGGCTTAGGC		AGGCTTAGGCTT
Cele.WS201		Cele.WS201_2:2895437		2		2895437		2896643		1207		18		22		TTTAAGCCTA		TTTAAGCCTAGCAGGGGTCCAA
Cele.WS201		Cele.WS201_2:2897147		2		2897147		2899749		2603		100		21		CCAAAAATTG		CCAAAAATTGAGATTTTTAGT
Cele.WS201		Cele.WS201_2:2949871		2		2949871		2952265		2395		10		155		TCCCGCTGTG		TCCCGCTGTGGTCAAAAGTTTTTTGTGTGCTCAGTTCTGTACGACAAATGTGTTAAAATCTTCTGAAAACTCAAAATTCCAAGTTTTCCCAAAAATGGGTCAAATGGTACAGTGGGATTTTCCACGAATTCTAAGTAGATGGTCGTGAGTTCAAC
Cele.WS201		Cele.WS201_2:2963545		2		2963545		2964184		640		17		14		CCTACCTGCC		CCTACCTGTCTATG
Cele.WS201		Cele.WS201_2:2966313		2		2966313		2968113		1801		54		14		CTACCTGCCT		CTACCTGCTTGTAC
Cele.WS201		Cele.WS201_2:2979025		2		2979025		2979429		405		23		12		CTAAGCCTAA		CTAAGCCTAAAC
Cele.WS201		Cele.WS201_2:2990110		2		2990110		2990512		403		23		12		TAGGCTTAGG		TAGGCATAGGCA
Cele.WS201		Cele.WS201_2:2997803		2		2997803		2998266		464		14		31		GTGACGTCAC		GTGACGTCACTTTTTTTGCCGAAAACCAAGT
Cele.WS201		Cele.WS201_2:3014027		2		3014027		3015467		1441		21		12		CCTAAGCCTA		CCTAAGCCTACG
Cele.WS201		Cele.WS201_2:3033720		2		3033720		3034010		291		20		14		TTAGGGCCTT		TTAGGGCCTTGGGC
Cele.WS201		Cele.WS201_2:3036425		2		3036425		3037145		721		18		19		GCCAAGGCAC		GCCAAGGCACTGGAAATGC
Cele.WS201		Cele.WS201_2:3048243		2		3048243		3048477		235		15		14		CTTATACCTT		CTTATACCTTATAC
Cele.WS201		Cele.WS201_2:3049052		2		3049052		3049451		400		22		12		CTAAGCCTAA		CTAAGCCTGAGC
Cele.WS201		Cele.WS201_2:3089107		2		3089107		3089746		640		15		32		CCTACAGTAC		CCAACAGTACCCCCTTAGGACCCCTTAGGACC
Cele.WS201		Cele.WS201_2:3103631		2		3103631		3104192		562		17		42		TTGCCGAACT		TTGTCGAACTTGCTCAACTCTAAAAATTTTGGCAAATGGCAA
Cele.WS201		Cele.WS201_2:3106223		2		3106223		3107124		902		33		27		GCTGCTGGAG		GCTGCTGGAGGATCAACTTCAACAACT
Cele.WS201		Cele.WS201_2:3111489		2		3111489		3112272		784		16		43		TTGCCGGAAT		TTGCCGGAGTTGAAAATTTCCTGTAAATCGGCAAACCGGCAAC
Cele.WS201		Cele.WS201_2:3125602		2		3125602		3125964		363		19		16		TACGTGCCTA		TACGTGCCTACGTGCC
Cele.WS201		Cele.WS201_2:3132557		2		3132557		3134054		1498		73		11		ACCCCTACAG		ACCCCTACAGT
Cele.WS201		Cele.WS201_2:3159311		2		3159311		3168486		9176		55		162		AATTAATTTT		AATTAATTTTTTACATACATATGCGCTTTTTTGCAAAAAAAAAAATTTGGAATTTTGGGAGAATTTTTATAAAAATGGATTGCTAATTTTTTTTTAGTATTATGGGTACGATTCGGGGTCTAGAAATTCGATTTTAGCCCCGCTAGAGGCGTTTTGGTCTTC
Cele.WS201		Cele.WS201_2:3176888		2		3176888		3177646		759		16		11		CCTACAGTAC		CCTACCGTACT
Cele.WS201		Cele.WS201_2:3179718		2		3179718		3180295		578		22		16		GTAGGCACGT		GTAGGCACGTAGGCAC
Cele.WS201		Cele.WS201_2:3246628		2		3246628		3247181		554		19		20		GTAAATCTAC		GTAAATCTACACTTGCTTCC
Cele.WS201		Cele.WS201_2:3271552		2		3271552		3272250		699		43		16		CGTAGGCACG		CGTAGGCACGTGGGCG
Cele.WS201		Cele.WS201_2:3361867		2		3361867		3363047		1181		16		43		CCGATTTGCC		CCGATTTTCCGTTTTGCAGGAAAATTTCATTTCCAACAATTTG
Cele.WS201		Cele.WS201_2:3395094		2		3395094		3395509		416		14		18		GATTTGCCGG		GATTTGCCGGAATTACGG
Cele.WS201		Cele.WS201_2:3464819		2		3464819		3469969		5151		285		18		TGCTCAAGGT		TGCTCAAAGTGCTCGAGG
Cele.WS201		Cele.WS201_2:3490322		2		3490322		3491006		685		55		12		TAGGTATAGG		TAGGTAAAGGCA
Cele.WS201		Cele.WS201_2:3496028		2		3496028		3496769		742		18		31		GGTTACTGTA		GGTTACTGTAACTCAAGCCTGAGATTCTTCG
Cele.WS201		Cele.WS201_2:3497731		2		3497731		3498610		880		29		31		TACAGTAACC		TACAGTAACCCGAAATATCCTTGGATTGAGT
Cele.WS201		Cele.WS201_2:3512514		2		3512514		3512676		163		10		16		GTAGGCACGT		GTAGGTACGTAGGCAC
Cele.WS201		Cele.WS201_2:3691106		2		3691106		3692335		1230		14		31		GCTGATTGGT		GCTGATTGGTCGGCATGGTCTGCTCATCATC
Cele.WS201		Cele.WS201_2:3796450		2		3796450		3797323		874		28		24		GAGTCTACCA		GAGTCTACCACAGAATCAACTACG
Cele.WS201		Cele.WS201_2:3941813		2		3941813		3946550		4738		58		79		GTGAATCTCC		GTGAATCTCCTCTCTACCTAATGAGTACTGACAGAATACCGGCAGTATTCTGGGGTCTCATTAGGTTTTAGTTTCTTCT
Cele.WS201		Cele.WS201_2:3984322		2		3984322		3984530		209		11		12		TTAGGCTTAG		TTAGGCTTAGTC
Cele.WS201		Cele.WS201_2:4045926		2		4045926		4046618		693		11		69		TTGCCGATTT		TTGCCGATTTGCCGGAAATTTACATTTCGGCAAAGTGCCGTTTTTCCGGCAAAACGGCAATTTGCAGGT
Cele.WS201		Cele.WS201_2:4092321		2		4092321		4094667		2347		27		11		GTACTGTAGG		GTATTGTAGGG
Cele.WS201		Cele.WS201_2:4101679		2		4101679		4103499		1821		19		43		AATTTGCCGA		AATTTGCCGAATTTGCCGAATTTGCCGTTTGCCGAGCTCGGCA
Cele.WS201		Cele.WS201_2:4155194		2		4155194		4155396		203		12		12		CTTAGGCTTA		CTTAGGCTTAGG
Cele.WS201		Cele.WS201_2:4202630		2		4202630		4203269		640		29		17		AAGTAGGTCA		AAGTAGGTCAAGTTAAA
Cele.WS201		Cele.WS201_2:4207576		2		4207576		4207846		271		26		10		GCGTTAGCAG		GCGTTAGCAG
Cele.WS201		Cele.WS201_2:4259946		2		4259946		4260556		611		24		25		GAGAGTAAAA		GAGAGTAAAATATACGGTGAAGCCA
Cele.WS201		Cele.WS201_2:4260571		2		4260571		4261271		701		40		15		GTCTCACCAC		GTCTCACCACGAAGG
Cele.WS201		Cele.WS201_2:4277699		2		4277699		4278027		329		22		12		AGCCTAAGCC		AGCCTAAGCCAA
Cele.WS201		Cele.WS201_2:4296661		2		4296661		4298144		1484		18		35		GGCAAATCGG		GGCAAAACGGCAAATTGTCAAAATTGAAAATTTCC
Cele.WS201		Cele.WS201_2:4308301		2		4308301		4309142		842		53		19		TTTATTTAAT		TTTATTTATTTAATTAATA
Cele.WS201		Cele.WS201_2:4309179		2		4309179		4309442		264		23		11		CAGTTGTCAC		CAGTTATCACC
Cele.WS201		Cele.WS201_2:4336342		2		4336342		4336886		545		14		35		TTTGCCGGAA		TTTGCCGGAAATTTTGATTCCCGGCAAAGTGACGA
Cele.WS201		Cele.WS201_2:4352533		2		4352533		4354059		1527		23		11		CCTACAGTAC		CCTACAGTGCC
Cele.WS201		Cele.WS201_2:4442519		2		4442519		4442747		229		20		11		TGCACATTTT		TGCACATTTTT
Cele.WS201		Cele.WS201_2:4554382		2		4554382		4554912		531		13		40		TCCAGAACCT		TCCAGAACCTTCTGGAAAATTCGAGAAAATTCTGGAATGT
Cele.WS201		Cele.WS201_2:4555035		2		4555035		4555685		651		20		32		CGGGAATTCA		CGGGAATTCAAAATTTCTGTGAAAAATTTTGG
Cele.WS201		Cele.WS201_2:4639832		2		4639832		4644929		5098		64		59		GGTTTTCAAA		GGTTTTCAAAATTTTTTAAACCGAGATTTATGGACAATATGGACAATTAAAACTTCACT
Cele.WS201		Cele.WS201_2:4684283		2		4684283		4684836		554		21		15		TGGTGAGACC		TGGCGAGACCCAGCG
Cele.WS201		Cele.WS201_2:5073293		2		5073293		5077329		4037		52		76		TGTATTTTGA		TGTATTTTGAAAGGTCATCTCAATAGAAAAGATGGAAGACTACAGAAAAACTATTGTGAGACCCCGAAATACTGGC
Cele.WS201		Cele.WS201_2:5097180		2		5097180		5097892		713		27		26		TTAGACCATT		TTAGACCATTAGATGAATTCCCAAAG
Cele.WS201		Cele.WS201_2:5142515		2		5142515		5144558		2044		11		25		AGAGTAAAAT		AGAGTAAAATATAGTGGGAAGTCAG
Cele.WS201		Cele.WS201_2:5144393		2		5144393		5146759		2367		80		25		AGCCAGAGAG		AGCCACAGAGTAAAATAATTGGGAA
Cele.WS201		Cele.WS201_2:5268296		2		5268296		5269151		856		48		13		TTACCTACCT		TTACCTACCTAGC
Cele.WS201		Cele.WS201_2:5709138		2		5709138		5709682		545		10		41		TCCCGTTTTT		TCCCGTTTTCCCGTTTTTAAAATTTTCACGGGAACGGGAAT
Cele.WS201		Cele.WS201_2:6021462		2		6021462		6022945		1484		27		30		CAGCTCCAGC		CAGCCCCAGCTCCGGCCGCCGAAGAGACCC
Cele.WS201		Cele.WS201_2:6073584		2		6073584		6077395		3812		21		181		TTTTTAACTT		TTTTTAACTTTTAAATCCACTAAAACTTGGAATGGTACAGAACATGCAAATTGTAATTTTAAGAACTGAATGTGGTTTCGAATATTCATGGATTGCTTTATTCGAACACTGACTCTGAAATATTTTGCATCCATTTGACTATTAATTGTCATATTATACCGAACACTACTAACTTTACTGG
Cele.WS201		Cele.WS201_2:6185237		2		6185237		6186437		1201		85		14		ACGCTATACG		ACGCTATACGCTAT
Cele.WS201		Cele.WS201_2:6504857		2		6504857		6509194		4338		50		89		AGTATTTTGG		AGTATTTTGGGGTCTCTCCCTAGTTGTTAGGTTAACTTTATACTTTTCCTTCTTCTATTTCTTCGAGATGATCGGTCCAGAATACAGCC
Cele.WS201		Cele.WS201_2:6985161		2		6985161		6985541		381		11		19		AGGTAGTCAA		AGGTAGTCAATGAGCCGAA
Cele.WS201		Cele.WS201_2:7379663		2		7379663		7380206		544		10		41		AAAAACGGGA		AAAAACGGGAAAACGGGAATTCCCGTTCCCGTGAAAATTTT
Cele.WS201		Cele.WS201_2:7446110		2		7446110		7446623		514		28		10		TCGGGATGGA		TCGGGATGGA
Cele.WS201		Cele.WS201_2:7446768		2		7446768		7448140		1373		34		14		GAAGGATCGG		GAAGGATCGGGCCG
Cele.WS201		Cele.WS201_2:7448676		2		7448676		7449172		497		13		34		CAAGTAGATT		CAGTAGATTCTTTCCGCCGGTTCGATTTTTTCCA
Cele.WS201		Cele.WS201_2:7449273		2		7449273		7450100		828		42		16		CGGAAAAATT		CGGAAAACTTTCGCTG
Cele.WS201		Cele.WS201_2:7450817		2		7450817		7451330		514		28		10		TCCATCCCGA		TCCATCCCAC
Cele.WS201		Cele.WS201_2:7883040		2		7883040		7884157		1118		66		13		GGTAGGTAAG		GGTAGGTAAACAA
Cele.WS201		Cele.WS201_2:8287584		2		8287584		8292875		5292		61		79		TGAGTCCTGA		TGAGTCCTGACAGAATACCGGCAGTATTCTGGGGTCTCATTAGGTTGTCGTTTCTTTTCTGAATCTCCACTCTTCCGAA
Cele.WS201		Cele.WS201_2:8459965		2		8459965		8460375		411		10		40		AAAGTTCTGG		AAAGTTCTGGAACATTACAGAAATTTCTCGATTTTTCTAG
Cele.WS201		Cele.WS201_2:8975397		2		8975397		8977417		2021		24		86		AGCCAGTATT		AGCCAGTATTTCGGGGTCTGGCAATAGCTTCTCTTTAACTTCGAACTCTTCCATCTTTTCCCTATTGCCACGACCTTTCAAAATAC
Cele.WS201		Cele.WS201_2:9202024		2		9202024		9202439		416		27		15		TGGTGAGACC		TGGTGAGACCCTTCG
Cele.WS201		Cele.WS201_2:9202456		2		9202456		9202992		537		15		35		ATTCAAATTT		ATTCAAATTTTTAGTGAAAAAAATTTTGGAGGGAA
Cele.WS201		Cele.WS201_2:9404769		2		9404769		9405326		558		22		25		GGCTTCACAG		GGCTTCACAGTATATTTTACTCTCT
Cele.WS201		Cele.WS201_2:9456584		2		9456584		9458274		1691		14		111		CTGTTGTTGA		CTGTTGTTGATCTACTTAGCGTAGTCGTAGATTCTAAAAATTCAGTCTTTAATTTTTATTAATTTTTAAAAAATATTTATTTACCAGTAGTCGATACTGCAGGCGTCGTTA
Cele.WS201		Cele.WS201_2:9631814		2		9631814		9633064		1251		31		40		TTCTGGAACA		TTCTGGAACATTCCAGAATTTTCTCGATTTTTCTAGAAAG
Cele.WS201		Cele.WS201_2:9633129		2		9633129		9633839		711		20		35		CCAAAATATT		CCAAAATATTTTTCTCAGAAAATTAAAATTTCCCT
Cele.WS201		Cele.WS201_2:9631785		2		9631785		9634291		2507		35		40		TCCAGAATTT		TCCAGAATTTTCTCGATTTTTCTAGAAAGTTCTGGAACAT
Cele.WS201		Cele.WS201_2:9719108		2		9719108		9719711		604		27		19		TTATTTAATT		TTATTTATTTAATTAATAT
Cele.WS201		Cele.WS201_2:9719725		2		9719725		9720077		353		16		19		ATAAATATTA		ATAAATATTATTTAAATAA
Cele.WS201		Cele.WS201_2:9807896		2		9807896		9825239		17344		292		59		GTGCACAATT		GTGCACAATTGAAACTCCATTATTTCCATGATTCTCAGTTTAAAAAAATTTGAAAACCT
Cele.WS201		Cele.WS201_2:10022658		2		10022658		10024019		1362		13		95		GGGCCTGCGG		GGGCCTGCGGCCCTCAAACCTGGTTGGTAGGCTTGAGCGAATAACAATATACTTGGAATAGGATTAAAGCTGGCCCACAGTTTCAAAGAGTGTTC
Cele.WS201		Cele.WS201_2:10335957		2		10335957		10336331		375		14		26		TATGACTCTA		TATGACTCTAACCATTCACCTTAAAA
Cele.WS201		Cele.WS201_2:10832550		2		10832550		10833583		1034		24		11		GTACTGTAGG		GTACTGTAGTA
Cele.WS201		Cele.WS201_2:11120541		2		11120541		11122694		2154		19		12		AAAAATAAAA		AAAAATAAAAAT
Cele.WS201		Cele.WS201_2:11122811		2		11122811		11124572		1762		14		124		AATTTTCAAA		AATTTTCAAAGTTTGGAAAATCTATTAATTTTGCATATAATTTTTATAAATTCTGAAAGAACATAAAATTTGCTACAAAATGGCTACGGGAATTTCTAAAAAATTTAGTTTGAAGACAGAAATT
Cele.WS201		Cele.WS201_2:11137424		2		11137424		11138351		928		20		41		ACCTACTTTT		ACCTACTTTTTTTAGTAGGTCACGTTAAAAATTAGGTCATG
Cele.WS201		Cele.WS201_2:11190043		2		11190043		11192088		2046		15		91		AATTTTTAAA		AATTTTTGAAATTAAATTCTGAAAGCGGTTAAAGTTTGAAACAAATCCCCGAAGAAACTTTTTCAAAAAAGTTAATTTCAAGTCAGATATT
Cele.WS201		Cele.WS201_2:11211084		2		11211084		11216510		5427		86		39		GAAGAGACCA		GAAGAGACCACCACCGCAGCTGCCACCGAAGCCTCGTCG
Cele.WS201		Cele.WS201_2:11503756		2		11503756		11503997		242		13		12		GCTTAGGCTT		GCTCAGGCTTAG
Cele.WS201		Cele.WS201_2:11527787		2		11527787		11528378		592		13		45		TCTGATCCTT		TCTGATCCTTCAGCTCCGAAGGATCACATGGGTACCTTCTGATGT
Cele.WS201		Cele.WS201_2:11825811		2		11825811		11827413		1603		80		19		GGTAGTCAAT		GGTAGTCAATGAGCCGAAA
Cele.WS201		Cele.WS201_2:11906553		2		11906553		11907597		1045		44		20		TAAATCTACA		TAAATCTACACAGGGTGGTG
Cele.WS201		Cele.WS201_2:11923108		2		11923108		11923467		360		15		12		TAAGCCTAAG		TAAGCCTAAGCC
Cele.WS201		Cele.WS201_2:11930193		2		11930193		11931479		1287		18		12		AAGCCTAAGC		AAGCCTAACCAT
Cele.WS201		Cele.WS201_2:12009369		2		12009369		12011553		2185		29		18		AAAGTTAGGC		ATAGTTAGGCTACCTGTA
Cele.WS201		Cele.WS201_2:12022203		2		12022203		12023276		1074		26		20		CCTAGAAAAA		CCTAGAAAAAATATTGATGA
Cele.WS201		Cele.WS201_2:12034238		2		12034238		12035359		1122		16		40		AATTGATTTT		AATTGATTTGTTTAGACTGAAATAAATGTTTTTTTGGAAA
Cele.WS201		Cele.WS201_2:12044523		2		12044523		12045493		971		27		16		TAGGTATATA		TAGGTATGTAGATATA
Cele.WS201		Cele.WS201_2:12084512		2		12084512		12085352		841		29		21		TGGCCTAGAA		TGGCCTAGAAAAATATATATG
Cele.WS201		Cele.WS201_2:12169483		2		12169483		12169977		495		21		12		GCTTAGGCTT		GCTTAGGCTTAG
Cele.WS201		Cele.WS201_2:12171202		2		12171202		12172177		976		32		30		CAAACTACAG		CAAACTACAGTAGCACTGTAGTACCATAAC
Cele.WS201		Cele.WS201_2:12182728		2		12182728		12183166		439		12		16		CGGCAAATCG		CGGCAAATCGGCAGAC
Cele.WS201		Cele.WS201_2:12189224		2		12189224		12190938		1715		35		19		GTAGATTTAC		GTGGATTTACGAGTTTCGT
Cele.WS201		Cele.WS201_2:12194325		2		12194325		12195355		1031		50		11		CTACAGTACC		CTACAGTACCC
Cele.WS201		Cele.WS201_2:12206466		2		12206466		12207557		1092		19		44		AAATTCGGCA		AAATTCGGCAAACCGGAAATTTATCAAAAATGCAAATTTCCGGC
Cele.WS201		Cele.WS201_2:12343551		2		12343551		12344005		455		22		12		AGGCTTAGGC		AGGCTTAGGTGT
Cele.WS201		Cele.WS201_2:12353454		2		12353454		12353632		179		14		12		CCTATACCTA		CCTATACCTATA
Cele.WS201		Cele.WS201_2:12380925		2		12380925		12381119		195		13		12		AGCCTAAGCC		AGCCTAAGCCTA
Cele.WS201		Cele.WS201_2:12402683		2		12402683		12403983		1301		30		43		TTTCCGGCAA		TTTCCGGCAAACCGGCAAACCGGTGATTTGCCGAAAATGCGAA
Cele.WS201		Cele.WS201_2:12436645		2		12436645		12437009		365		22		12		CTTAGGCTTA		CTTAGGCTTAGA
Cele.WS201		Cele.WS201_2:12498256		2		12498256		12501249		2994		25		21		AGCAGCCGAC		AGCAGCCGACACCTCAAAGGT
Cele.WS201		Cele.WS201_2:12579497		2		12579497		12580104		608		20		16		ATTGCCGGAA		ATTGCCGAAATTGCCG
Cele.WS201		Cele.WS201_2:12592150		2		12592150		12592668		519		15		33		GTAATAAGAA		GTAATAAGAAAATTTCAACTTTTTTACGGGTAT
Cele.WS201		Cele.WS201_2:12648953		2		12648953		12649374		422		11		37		ATTTTGGCGG		ATTTTGGCGGGAATTCAAATTTTAATTTTTTTAAAAT
Cele.WS201		Cele.WS201_2:12649471		2		12649471		12651535		2065		136		15		TCGTGGTGAG		TCGTGGTGAGACCCA
Cele.WS201		Cele.WS201_2:12655117		2		12655117		12655585		469		14		24		AGTACTGTAG		AGTACTGTAGGTGCTTACTGTAGT
Cele.WS201		Cele.WS201_2:12761796		2		12761796		12762528		733		10		14		AACTACAAAC		AACTATAAACTACA
Cele.WS201		Cele.WS201_2:12770631		2		12770631		12772589		1959		17		35		TTTCAATTCC		TTTCAATTCCGGCAATTTTTGGATTTGCCGGAAAT
Cele.WS201		Cele.WS201_2:12822108		2		12822108		12823246		1139		27		43		CCGATTTGCC		CCGGTTTGCCGGAAATTTTCAATTCCGGCAATTTGCCGATTAT
Cele.WS201		Cele.WS201_2:12824324		2		12824324		12824755		432		28		12		GGCTTAGGCT		GGCTTAGGCTTA
Cele.WS201		Cele.WS201_2:12840375		2		12840375		12840723		349		10		14		AAACTACAAA		AAATTACAAACTAT
Cele.WS201		Cele.WS201_2:12843731		2		12843731		12844794		1064		39		27		GTGGGAAGCC		GTGGGAAGCCACAGAGAGTAAAATATA
Cele.WS201		Cele.WS201_2:12844812		2		12844812		12846055		1244		49		25		GGCTTCCCAC		GGCTTCCCACCATATTTTACTCTCT
Cele.WS201		Cele.WS201_2:12882806		2		12882806		12883545		740		11		21		TGTAGATTTA		TGTAGATTTACAGAGTTTTTG
Cele.WS201		Cele.WS201_2:12889169		2		12889169		12889575		407		21		18		ACTACTGTAT		ACTACTGTATCGCAAGAT
Cele.WS201		Cele.WS201_2:12903456		2		12903456		12905679		2224		12		43		TTTGCCGGAA		TTTGCCGGAAATTTTTAATTCCGGCAATTTGCCTGCTTGCCGA
Cele.WS201		Cele.WS201_2:12926442		2		12926442		12928668		2227		12		42		AAATCGGCAA		AAATGGCAAATCGGCAATTTGCCTAAAACAACATTTTCCGGT
Cele.WS201		Cele.WS201_2:12974606		2		12974606		12976104		1499		27		20		AATTTTCTAG		AACTTTCTAGGAAAATGTGA
Cele.WS201		Cele.WS201_2:13027285		2		13027285		13028408		1124		27		35		TTCCGGCAAA		TTCCGACAAATCGGTAAATTGCTGGAATTGAAAAT
Cele.WS201		Cele.WS201_2:13097175		2		13097175		13097942		768		19		35		TTCAATTCCG		TTCAATTCCGGCAATTTACCGATTTGCCGGAAATT
Cele.WS201		Cele.WS201_2:13100245		2		13100245		13102308		2064		23		35		TTCCGGCAAA		TTCCGGCAAATCGGCAATTTGCCGGAACTGAAAAT
Cele.WS201		Cele.WS201_2:13126312		2		13126312		13128985		2674		22		42		ATTGCCGGTT		ATTGCCGGTTTTCAAGATTCCCCGCAATTGGCAATTTCGGCA
Cele.WS201		Cele.WS201_2:13137686		2		13137686		13138480		795		22		37		TTTTTAGTGA		TTTTTAGTGAATAGCCAGTATTTCGTAAATTGGCAAA
Cele.WS201		Cele.WS201_2:13182312		2		13182312		13184215		1904		21		21		ATCTGGCCAG		ACCTGGCCAGATCGGTAGGCA
Cele.WS201		Cele.WS201_2:13191351		2		13191351		13193456		2106		54		35		TGAAAATTTC		TGAAAATTTCCGGCAAATCGGCAAATTGCCAGAAT
Cele.WS201		Cele.WS201_2:13191595		2		13191595		13196424		4830		39		35		TTTGCCGGAA		TTTGCCGGAATTGAAAATTTCCGGCAAATCGGCAA
Cele.WS201		Cele.WS201_2:13203687		2		13203687		13204273		587		16		20		GAAAAATCAC		GAAAAATCACTGAAAAAAGT
Cele.WS201		Cele.WS201_2:13284438		2		13284438		13285022		585		12		48		TGCCTACGTG		TGCCTACGTGCCTACATAAGAAGCGTAGGTAGCTTCAAAGGTGTTGCG
Cele.WS201		Cele.WS201_2:13286992		2		13286992		13287611		620		14		42		CCTAGAATTT		CCTAGAATTTTTGGCATGGTGGCCTTGATTTTAACAAGACGG
Cele.WS201		Cele.WS201_2:13303383		2		13303383		13303771		389		14		14		TAGTTTGTAG		TAGTTTGTAGTTTA
Cele.WS201		Cele.WS201_2:13304232		2		13304232		13304498		267		16		16		GGCATGTAGG		GGAATGTAGGCATGTA
Cele.WS201		Cele.WS201_2:13309943		2		13309943		13310274		332		20		16		GGCATGTAGG		GGCATATAGGCATGTA
Cele.WS201		Cele.WS201_2:13310718		2		13310718		13311668		951		21		11		GAAAAAAAAA		GAAAAAAAAAC
Cele.WS201		Cele.WS201_2:13312147		2		13312147		13312431		285		14		19		TCGGCCACCA		TCGGCCATCAATTTTTTTC
Cele.WS201		Cele.WS201_2:13314854		2		13314854		13315548		695		15		35		CCGAAATTGC		CCGAAATTGCAGGAAACTTTGAAAATCGGCAATTA
Cele.WS201		Cele.WS201_2:13315551		2		13315551		13316378		828		24		18		AAAATCGATA		AAAATCGATAAATTTTGA
Cele.WS201		Cele.WS201_2:13317558		2		13317558		13321882		4325		79		20		TTTGAATTTT		TTTGAATTTTTAAGCCAAAA
Cele.WS201		Cele.WS201_2:13327824		2		13327824		13330253		2430		22		20		AATTTGAATT		AATTTGAATTTTTCCGCCAA
Cele.WS201		Cele.WS201_2:13336137		2		13336137		13337414		1278		22		43		TGCCGGTTTG		TGCCGGTTTGCAGATTTGCCAGAAATTTCTAATTTGGCCAAAA
Cele.WS201		Cele.WS201_2:13343672		2		13343672		13347228		3557		64		21		TTTTCTAGTT		TTTCCTAGTTGATAGCCGAGT
Cele.WS201		Cele.WS201_2:13380980		2		13380980		13382850		1871		25		43		AAATTTCCGG		AAATTTTCGGAAAATTGGCGAATCGTCAATTTGTCAAAAATCA
Cele.WS201		Cele.WS201_2:13384331		2		13384331		13386321		1991		10		95		CTGCGGCCCT		CTGCGGCCCTCAAACCTGGTTGGTAGGCTTGAGCGAATAACAATCTGCTTGGAATAGGATTAAAGCTGGCCCTTATTTTTCATGAGTATTCAGGC
Cele.WS201		Cele.WS201_2:13394765		2		13394765		13395578		814		20		35		GATTTGCCGG		GATTTGCCGGAAATGTTCAATTCCGGCAATTTACT
Cele.WS201		Cele.WS201_2:13397772		2		13397772		13398400		629		18		35		GATTTGCCGG		GATCTGCCGGAAAATTTCAATTCCGGCATTTTACT
Cele.WS201		Cele.WS201_2:13414037		2		13414037		13414348		312		11		26		ATCGATTTTT		ATCGATTTTTTTGAAAATCGGCAATT
Cele.WS201		Cele.WS201_2:13415263		2		13415263		13415547		285		20		11		CCTACAGTAC		CCTATAGTACC
Cele.WS201		Cele.WS201_2:13421058		2		13421058		13422101		1044		59		11		CTACAGTACC		CTACAGTACCC
Cele.WS201		Cele.WS201_2:13422812		2		13422812		13423837		1026		29		35		GAATTTTTGA		GAGTTTTTGATTTTCGGCAATTTGCCAATTTGCCA
Cele.WS201		Cele.WS201_2:13426512		2		13426512		13427204		693		19		35		AAATTTCCGG		AAATTTCCGGCAAATCGGCAATTTGCCGGAATCGA
Cele.WS201		Cele.WS201_2:13427954		2		13427954		13428437		484		25		11		CCTACAGTAC		CCTACCGTACC
Cele.WS201		Cele.WS201_2:13428517		2		13428517		13433300		4784		24		165		TCTGAAAAAA		TCTGAAAAAACAGATTTTTTTTGGAAAATTTCAAAAAAATCGTAGAAATTCGATTTTTGACATATCTATTCTCTCTTTTTTTTTAAACATGTAGTTCAGTGAATAGGTGACTCGAAAATATATTGCTGGTAATTATTTCTAAGTGTTTATTGTCTCAGAGCCAAC
Cele.WS201		Cele.WS201_2:13434439		2		13434439		13435925		1487		23		35		TTTGCCGGAA		TTTGCCGGAAATGTTGAACTCTGAAAATTTTCGGG
Cele.WS201		Cele.WS201_2:13462878		2		13462878		13464531		1654		42		43		CGGCAAATCG		CGGCAAATCGGTAAACCGGCAATTTACCGAAAATAGAAATTTC
Cele.WS201		Cele.WS201_2:13488494		2		13488494		13489246		753		16		35		TTCCGGCAAT		TTCCGGCAATACGCAAATTTGCCAGAAATTTTCAA
Cele.WS201		Cele.WS201_2:13496057		2		13496057		13496511		455		18		21		AGATTTTTTT		GATTTTTTTTCGAAATTTTGC
Cele.WS201		Cele.WS201_2:13502066		2		13502066		13503352		1287		26		27		AGCAGCCGAC		AGCAGCCGACGCCTTGCGGGTCGCTCA
Cele.WS201		Cele.WS201_2:13512354		2		13512354		13513102		749		21		11		GGTACTGTAG		GGTACTGTAGG
Cele.WS201		Cele.WS201_2:13528347		2		13528347		13528903		557		24		20		GTAAATCGAC		GTAAATCGACAAAAGACATC
Cele.WS201		Cele.WS201_2:13529490		2		13529490		13530583		1094		25		14		ACTACAAACT		ACTACAAACTACAA
Cele.WS201		Cele.WS201_2:13568294		2		13568294		13568981		688		18		33		GGGAATTTTA		GGGAATTTTAGGGTAAAAATTGGGGTTTTTAGA
Cele.WS201		Cele.WS201_2:13581671		2		13581671		13582209		539		15		32		AAATTTGAAT		AAATTTAAATTCCCGGCAAAATTTTTTTCAGA
Cele.WS201		Cele.WS201_2:13582943		2		13582943		13583719		777		53		12		TCCAAAAAAA		TCCAAAAAAATT
Cele.WS201		Cele.WS201_2:13587895		2		13587895		13588458		564		22		11		CCTACAGTAC		CCTACAGTATT
Cele.WS201		Cele.WS201_2:13590961		2		13590961		13592398		1438		31		11		GTACTGTAGG		GTACTGTAGTA
Cele.WS201		Cele.WS201_2:13598618		2		13598618		13599798		1181		26		45		ACCAGGAGGT		ACCAGGAGGTACCCTTCTTATCCTTCGGAGCTGAATGATCAGATT
Cele.WS201		Cele.WS201_2:13606520		2		13606520		13606945		426		15		18		AGGTAGTCAA		AGGTAGTCAATGAGCAAA
Cele.WS201		Cele.WS201_2:13612519		2		13612519		13612876		358		10		14		TACAAACTAC		TAAAAACTACAAAC
Cele.WS201		Cele.WS201_2:13628984		2		13628984		13629504		521		14		35		CGGCAAATCG		CGGCAAACCGGTGAATCGCTGGAATTCAAAATTTC
Cele.WS201		Cele.WS201_2:13631040		2		13631040		13631266		227		13		16		ACATGCCTAC		ACATGCCTTCATGCCT
Cele.WS201		Cele.WS201_2:13632797		2		13632797		13636629		3833		20		21		TAGTTTGTAG		TAGTTTATAGTATGCATAATG
Cele.WS201		Cele.WS201_2:13639154		2		13639154		13639647		494		10		37		CAAATTGGCA		CAAATTGGCAAATTGGCAAAAAATGTTAAATTCTCGC
Cele.WS201		Cele.WS201_2:13668295		2		13668295		13671532		3238		42		27		TTCCGGCAAA		TTCCGGCAAATCGGCAATTTTGAAAAT
Cele.WS201		Cele.WS201_2:13719833		2		13719833		13720875		1043		34		16		ACCGTAACCC		ACCGCAACCCTACCCT
Cele.WS201		Cele.WS201_2:13737305		2		13737305		13737694		390		15		21		CTCGTAAATC		CTCGTAGATCGACAAGAACTC
Cele.WS201		Cele.WS201_2:13740205		2		13740205		13741236		1032		28		35		TTTGCCGGAA		TTTGCTGGAAATTTTCAAATCCGGCAAATTGCTGC
Cele.WS201		Cele.WS201_2:13761177		2		13761177		13762890		1714		50		35		CCGGAATTGA		CCGGAATTGAAAATTTCTGGAAAATCGGCAAATTG
Cele.WS201		Cele.WS201_2:13790718		2		13790718		13790992		275		23		10		CCGCTACCGC		CCGCTACCGC
Cele.WS201		Cele.WS201_2:13796287		2		13796287		13796627		341		23		12		GCCTAAGCCT		GCCTAAGCCTAA
Cele.WS201		Cele.WS201_2:13799745		2		13799745		13800605		861		47		18		AATTTACCAA		AATTTACCAATTTACCAA
Cele.WS201		Cele.WS201_2:13806032		2		13806032		13806204		173		10		12		GCCTAAGCCT		GCCTAAGCCTTA
Cele.WS201		Cele.WS201_2:13831859		2		13831859		13832693		835		18		34		AATTCCGGCA		AATTCCGGCAATTTGCTGATTCATCAGAAATTTC
Cele.WS201		Cele.WS201_2:13841478		2		13841478		13841775		298		14		24		GGCTTAGGCT		GGCTTAGGCTTAGGTTTAGGATCA
Cele.WS201		Cele.WS201_2:13856168		2		13856168		13856728		561		19		11		CTACAGTAAC		CTACAGTAACC
Cele.WS201		Cele.WS201_2:13905417		2		13905417		13905799		383		23		12		AGGCTTAGGC		AGGCTCAGGCTT
Cele.WS201		Cele.WS201_2:13932081		2		13932081		13932338		258		10		12		CTAAGCCTAA		CTAAGCCCAAAC
Cele.WS201		Cele.WS201_2:13939786		2		13939786		13941629		1844		43		22		AGTACTGTAG		AGTACTGTAGGGGTACTGTATT
Cele.WS201		Cele.WS201_2:13957062		2		13957062		13958858		1797		30		11		CCTAGTACCT		CCTAGTGCCTA
Cele.WS201		Cele.WS201_2:13962606		2		13962606		13964268		1663		48		14		TACAAACTAC		TACAAACTACAAAC
Cele.WS201		Cele.WS201_2:13974106		2		13974106		13975611		1506		20		12		GCTTAGGCTT		GCTTCGGCTTTG
Cele.WS201		Cele.WS201_2:13984850		2		13984850		13986658		1809		92		20		CAATCTATTT		CAATCTATTTCTTCGTCTGT
Cele.WS201		Cele.WS201_2:13989414		2		13989414		13989791		378		11		11		GTACTGTAGG		GTACTGTAGGA
Cele.WS201		Cele.WS201_2:13989973		2		13989973		13990880		908		30		30		TTTCTAGAAA		TTTCTAGAAACATTTGGAAACTTCTAGAAC
Cele.WS201		Cele.WS201_2:14000297		2		14000297		14001302		1006		10		22		CCTGCGTGGT		CCTGCGTGGTTTCAACGCGTTG
Cele.WS201		Cele.WS201_2:14019472		2		14019472		14019922		451		30		11		GCGGTAGCGG		GCGGTAGCGGG
Cele.WS201		Cele.WS201_2:14053709		2		14053709		14056870		3162		21		35		AAATCGGCAA		AAATCGGCAAATTGCCAGAATTGAACCATTCCGGC
Cele.WS201		Cele.WS201_2:14078416		2		14078416		14079582		1167		26		34		TTTGCCGGAA		TTGCCGGAATTTTTGATTTTATGCAAATAGCCAA
Cele.WS201		Cele.WS201_2:14108617		2		14108617		14108803		187		10		16		TAGGCATATA		TAGGCATATAGGCTTA
Cele.WS201		Cele.WS201_2:14116709		2		14116709		14117184		476		18		12		CTAAGCCTAA		CTGAGCCTAAGT
Cele.WS201		Cele.WS201_2:14134249		2		14134249		14134696		448		16		19		TTTCAAATTT		TTTAAATTTTAAAGCATAT
Cele.WS201		Cele.WS201_2:14136917		2		14136917		14137437		521		14		34		CGGAATTGAA		CGGAATTGAAATTTCCGGCAAATTGGTAAAATGC
Cele.WS201		Cele.WS201_2:14158211		2		14158211		14159086		876		15		40		GGAATTTTTG		GGAATTTTTGATTTTCCGGCTATGAAAACCGAAACAAATC
Cele.WS201		Cele.WS201_2:14166497		2		14166497		14166743		247		18		12		ATAGGCATAG		ATAGGCATAGGC
Cele.WS201		Cele.WS201_2:14185280		2		14185280		14185881		602		19		35		CAATTTGCCG		CAATTTGCCGATTTGCCGGAATTTTTCAATTCCGA
Cele.WS201		Cele.WS201_2:14190283		2		14190283		14190947		665		13		13		TATACAAAAA		TATACAAAATGAA
Cele.WS201		Cele.WS201_2:14191001		2		14191001		14192976		1976		17		42		AACCGGCAAT		AACCGGCAATTTTGGCAAATACCGTTTTTGTGAATTTTTGGA
Cele.WS201		Cele.WS201_2:14206228		2		14206228		14206498		271		15		12		GCCTAAGCCT		GCCTACGCCTAA
Cele.WS201		Cele.WS201_2:14208251		2		14208251		14208560		310		18		12		GCTTAGGCTT		GCTTAGGCTTAG
Cele.WS201		Cele.WS201_2:14239015		2		14239015		14239725		711		19		35		GCAAATCGGC		GCAAATCGGCAAGTTGCCGGAATTGAAAATTTCAG
Cele.WS201		Cele.WS201_2:14245935		2		14245935		14246700		766		16		34		ATTCCGGCAA		ATTCCGACAATTTGCAGATTTGCCGGAAATTTCA
Cele.WS201		Cele.WS201_2:14269415		2		14269415		14273462		4048		50		35		CCGGCAAATC		CCGGCAAATGGGCAAATTGCCGAAAATGAAAGCAT
Cele.WS201		Cele.WS201_2:14273524		2		14273524		14275825		2302		28		32		AACCAATCAG		AACCAATCAGCGTTGAGCTCTTCCCATTTTGA
Cele.WS201		Cele.WS201_2:14278783		2		14278783		14279205		423		12		35		GCCGGAAATT		GCCGGAAATTTCCAATTCCGGCAATTTGCCGATTT
Cele.WS201		Cele.WS201_2:14322264		2		14322264		14331717		9454		43		185		AGAATTTCAT		AGAATTTCATTTAGAATATGAACAATTTGGGTAATTGGAAAGTGTCTTCGGGAATCTTTATACATCCGACAAATTCGAGTATGTTAGTATTCTGAATTGGATTCTTTTTCTCGGACATAATTGGTGTTCTGTATTCACTTATGATACGTTCGGCTGCGTACGTTGGCCAAGAGTGTTCTAGTAAG
Cele.WS201		Cele.WS201_2:14333333		2		14333333		14337491		4159		25		166		TCGTAATTAT		TCGTAATTATTCATAAGTTTGTGTTGTCTCCGAGCCATGTCTGAAAAAACAGATTTTTTTTCGAAAATTTTAAAAAGTTCGTAAAAATTGGATTTTTGACAAATCTATGCTCTCTTTTTGTGTTTAAAATTTAGTTCAGTGACATACAATTTCAAAAATATAATGT
Cele.WS201		Cele.WS201_2:14337589		2		14337589		14339152		1564		57		27		GGCTTCCCAC		GGCTTCCCACTATATTTTACTCTCTGT
Cele.WS201		Cele.WS201_2:14414933		2		14414933		14415243		311		13		17		CGTAGTAAAA		CGTAGTAAAAATACGTC
Cele.WS201		Cele.WS201_2:14750091		2		14750091		14750836		746		16		43		AAATCGGCAA		AAATCGGCAAATCGGTTAAATGCCGTAATTGAAAATTTCCGGC
Cele.WS201		Cele.WS201_2:14819039		2		14819039		14819816		778		16		12		CCTAAGCCTA		CCTAATCCTAAG
Cele.WS201		Cele.WS201_2:14826499		2		14826499		14826970		472		18		22		CCTTACAAGA		CCTTCCAAGAGCCTCACATGAT
Cele.WS201		Cele.WS201_2:14830422		2		14830422		14831990		1569		18		20		GTAAATCTAC		GTAAATCTACAATAACCTTC
Cele.WS201		Cele.WS201_2:14835665		2		14835665		14836301		637		25		11		AGTACTGTAG		AGTACTGTAGG
Cele.WS201		Cele.WS201_2:14836796		2		14836796		14837684		889		25		35		TTAAATTTTC		TTAAATTTTCTGTGAAAAATATTTTGGCGGGAAAA
Cele.WS201		Cele.WS201_2:14862126		2		14862126		14862745		620		15		34		TTTCCGGCAA		TTTCCGGCAAATCCGCAAATTGCCAGAATTGAAA
Cele.WS201		Cele.WS201_2:14871352		2		14871352		14872370		1019		33		35		CCGGAAATTT		CCGGAAATTTTCAATTCGGGCAATTCGCCAATTTT
Cele.WS201		Cele.WS201_2:14878069		2		14878069		14878466		398		11		35		CAGAAAATTT		CAGAAAATTTAAATTTCCCGCCAAAATATTTTTCA
Cele.WS201		Cele.WS201_2:14877791		2		14877791		14879595		1805		24		11		CTACAGTACC		CTACAGTACCC
Cele.WS201		Cele.WS201_2:14984063		2		14984063		14985128		1066		17		20		AAAAATTCAA		ATAAATTCAAATTTCGACTA
Cele.WS201		Cele.WS201_2:14991701		2		14991701		14993999		2299		22		34		TTCAAATTTT		TTCAAATTTTCAGTGAAAAAATTTTGGCGGGAAA
Cele.WS201		Cele.WS201_2:15011281		2		15011281		15012346		1066		20		35		TTTTCATTTT		TTTTCATTTTAGGAAAATTGCAGATTTGCCGAAAA
Cele.WS201		Cele.WS201_2:15047878		2		15047878		15048449		572		16		35		TTTGCCGGAA		TTTGCCGGAAAGTTTCAATTCAGGCAACTTGTCGT
Cele.WS201		Cele.WS201_2:15094983		2		15094983		15096918		1936		78		35		CCGGCAATTT		CCGGCAATTTGCCAACCTGCCCGAAATTTTCAATT
Cele.WS201		Cele.WS201_2:15103594		2		15103594		15105254		1661		12		34		TTGCCGGAAT		TTGCCGGAATTGAGATTTCCGGAAAGTTGGCAAA
Cele.WS201		Cele.WS201_2:15123383		2		15123383		15124118		736		31		34		ATTTGCCGGA		ATTTGCCGATTTGCCGGAAGTTTCAGTTCCGCAA
Cele.WS201		Cele.WS201_2:15138104		2		15138104		15142553		4450		64		34		AAAATTTGAA		AAAATTTGAATTTCCCGCCAAAATTTTTTCACTG
Cele.WS201		Cele.WS201_2:15158316		2		15158316		15161553		3238		22		12		CCTAAGCCTA		CCTAAGCCTAAG
Cele.WS201		Cele.WS201_2:15167614		2		15167614		15168254		641		12		35		CCGATTTGCC		CCGATTTGCCGGAGGTTTTTAATTCCGACAATTTG
Cele.WS201		Cele.WS201_2:15188483		2		15188483		15189136		654		18		34		TTTCAATTCC		TTTCAATTCCGGCAACTTTCCGATTTGGCGGAAA
Cele.WS201		Cele.WS201_2:15201862		2		15201862		15202675		814		25		35		CCGGAAATTT		CCGGAAATTTTCGATTCCGGCAACTTGCTGATTTG
Cele.WS201		Cele.WS201_2:15210469		2		15210469		15211055		587		12		35		CCGATTTGCC		CCGATTTTCCGGAAATTTCGAATTCCGGCAACTTC
Cele.WS201		Cele.WS201_2:15214286		2		15214286		15215366		1081		28		27		TTTCCGGCAA		TTTCCGGCAATTTGGGAAAATTGAAAA
Cele.WS201		Cele.WS201_2:15240478		2		15240478		15241442		965		24		35		TTTGCCGGAA		TTTGCCGGAAATTTTGATTTGTGGCAAACTGCCGA
Cele.WS201		Cele.WS201_2:15245122		2		15245122		15245950		829		22		35		ATTTTCTTAT		ATTTTCTTATTACACACTCGTGAAAAAAGTTTGAA
Cele.WS201		Cele.WS201_2:15253435		2		15253435		15253765		331		12		12		AGCCTAAGCC		AGCCTAAGCCTC
Cele.WS201		Cele.WS201_2:15254859		2		15254859		15255524		666		39		12		TAGGCTTAGG		TAGGCTCAGGGC
Cele.WS201		Cele.WS201_2:15274555		2		15274555		15274875		321		15		23		GTACTGTAGC		GTACTGTAGCCGATCAAGATAGA
Cele.WS201		Cele.WS201_2:15278505		2		15278505		15278755		251		12		23		GCTACAGTAC		GCTACAGTACCCCAGCTTGACTT
Cele.WS201		Cele.WS201_2:15279131		2		15279131		15279321		191		15		12		TTAGGCTTAG		TTAGGCTTAGGC
Cele.WS201		Cele.WS201_3:0		3		0		129		130		10		12		CCTAAGCCTA		CCTAAGCCTAAG
Cele.WS201		Cele.WS201_3:34741		3		34741		35300		560		20		18		AATTGCCGGA		AATTGCCGGAATTTCTAA
Cele.WS201		Cele.WS201_3:78609		3		78609		79858		1250		39		31		TAAATAATTA		TAAATAATTAGCAGACAAACGTTGGGTCTGC
Cele.WS201		Cele.WS201_3:80879		3		80879		81266		388		14		21		AAATTTGGCT		AAATTTGGCTTAAAATGTTGA
Cele.WS201		Cele.WS201_3:83577		3		83577		84105		529		25		21		CCATTTTAAG		CCATTTTAAGCCAATTTTGGA
Cele.WS201		Cele.WS201_3:99472		3		99472		105572		6101		35		178		ATTTCGGAAT		ATTTCGGAATTAGTTTGAGAATAAAAGAATCCATTAGTATTTGAAATAACGTTCAGTTCTCGAAATTAGATCAGAATAGTTTTATAAAATCCCGAGTTTTGTGGTCTTACGAGTTAAAAAAAAAACATCGTAGTTTATTGCTATAAATTGACAATTAACAATTAAATGGATACAACAC
Cele.WS201		Cele.WS201_3:155332		3		155332		155958		627		28		16		GTCTGTAGGT		GTCTGTAGTTCTGTAG
Cele.WS201		Cele.WS201_3:168216		3		168216		168967		752		41		16		CCTGGAACCC		CCTGGAACCCTGGCAC
Cele.WS201		Cele.WS201_3:187615		3		187615		193478		5864		29		31		GGTCTGCTAA		GGTCTGCTAATTATTTAGCAGACCCAAGTAT
Cele.WS201		Cele.WS201_3:203292		3		203292		203954		663		23		22		GGTGGCCGAA		GGTGGCCGAATTTTTTAAAGTC
Cele.WS201		Cele.WS201_3:227587		3		227587		228268		682		11		21		AAACTACAAA		AAACTACAAACTACAAAATTA
Cele.WS201		Cele.WS201_3:239267		3		239267		239770		504		18		20		TGGCTGAAAA		TGGCTGAAAATCGAGAATTT
Cele.WS201		Cele.WS201_3:259920		3		259920		260364		445		11		11		CCTACAGTAC		CCTACAGTACA
Cele.WS201		Cele.WS201_3:261765		3		261765		262972		1208		18		11		GGGGTACTGT		GGGGTACTGTA
Cele.WS201		Cele.WS201_3:267062		3		267062		269672		2611		15		101		GGTTACTGTA		GGTTACTGTAGTTCCAAAAGTACGCAAACACTGACTACGGTTCCCTAATACATCAGATATTACGACAAAGTGCAGAAAATCGCTAAAAATGACTTTACTGG
Cele.WS201		Cele.WS201_3:272360		3		272360		276634		4275		126		35		ATTTGCCGGA		ATTTGCCGGATATAATCAATTCCGGCAATTTTACA
Cele.WS201		Cele.WS201_3:289934		3		289934		292222		2289		56		35		CCGATTTGCC		CCGATTTGTCGGAAATTTTCGATTCCGGCAATTTG
Cele.WS201		Cele.WS201_3:317728		3		317728		319668		1941		40		11		GGGGTACTGT		GGGGTACTGTA
Cele.WS201		Cele.WS201_3:334125		3		334125		334662		538		17		31		TGGTCTGCTA		TGGTCTGCTAAATAATTAGCATACCCAACTT
Cele.WS201		Cele.WS201_3:337085		3		337085		337653		569		17		31		TATGCTAAAT		TATGCTAAATATTTAGCAGACCAAAAATAGG
Cele.WS201		Cele.WS201_3:340718		3		340718		342127		1410		23		31		TTAGCAGACC		TTAGCAGACCCAAGGTTGGTCTGCTAAATAT
Cele.WS201		Cele.WS201_3:344112		3		344112		347618		3507		17		31		AATATTTAGC		AATATTTAGCATACCAACTTTGGGTCTGCTA
Cele.WS201		Cele.WS201_3:388298		3		388298		390867		2570		26		119		ACTCCAATCA		ACTCCAATACCAACCGATGCTAAAAGATTCTGATCCCAATTATTTCTGAAATAACAGTTTCGGCTTGATGTACCAATGAGAGAGCACAGTGTAAACAAGTTTTCATAGTTCTGACGGCG
Cele.WS201		Cele.WS201_3:414324		3		414324		416593		2270		50		11		GGTACTGTAG		GGTACTGTAGG
Cele.WS201		Cele.WS201_3:424805		3		424805		426335		1531		38		40		TAGAAAGTTC		TAGAAAGTTCTGGAACATTCCAGAAATTTCCCGATTTTTC
Cele.WS201		Cele.WS201_3:424779		3		424779		427354		2576		43		40		ACATTCCAGA		ACATTCCAGAATTTTCTCGATTTTTCTAGAAAGTTCTGGA
Cele.WS201		Cele.WS201_3:426441		3		426441		428429		1989		10		35		ATTTAAATTT		ATTTAAATTTCCCGCCAAAATATTTTTCACAGAAA
Cele.WS201		Cele.WS201_3:448145		3		448145		453230		5086		21		164		ATTTTTGACA		ATTTTTGACATAAGTGATCTCTCTTTTTTTCTGACATGTATTTCAGTGACAACTGTACTCGAAAATATAATGCTCGTAATTATTAATAAATGTGTGTTGTCTCAGAGCCACGTCTGAAAATACAGATTTTTTCTCGAAAATTTCAAAAACTTTGTAGAAATTCG
Cele.WS201		Cele.WS201_3:470468		3		470468		475794		5327		31		31		ATATTTAGCA		ATATTTAGCAGACCAAAGTTGGGTATGCTAA
Cele.WS201		Cele.WS201_3:490785		3		490785		493493		2709		35		31		TTAGCAGACC		TTAGCAGACCAAAGATAGGTATGCTAAATAC
Cele.WS201		Cele.WS201_3:498247		3		498247		499062		816		26		31		GGTCTGCTAA		GGTCTGCTAATTATTCAGCATACCCAAATTT
Cele.WS201		Cele.WS201_3:584891		3		584891		585242		352		11		31		GGTCTGCTAA		GGTCTGCTAATTATTTAGCATACCCAACTTC
Cele.WS201		Cele.WS201_3:690239		3		690239		690740		502		19		15		TGAGACCCAT		TGAGACCAATCGTGA
Cele.WS201		Cele.WS201_3:931237		3		931237		931681		445		16		27		AGAGAGTAAA		AGAGAGTAAAATATAGTGGGAAGCCAC
Cele.WS201		Cele.WS201_3:951024		3		951024		953927		2904		20		12		TAAGCCTAAG		TAAGCCTAAGTC
Cele.WS201		Cele.WS201_3:974736		3		974736		975744		1009		18		12		AAGCCTAAGC		AAGCCTGAGCCA
Cele.WS201		Cele.WS201_3:999360		3		999360		999629		270		12		22		TAAATCTACA		TAAATCTACATAGAGAGTTTCG
Cele.WS201		Cele.WS201_3:1017321		3		1017321		1020576		3256		55		59		TGTGCACTGG		TGTGCACTGGTTTTCAAAACTTTTTAAACTGAGAATTATGGAAAAAATATAAATTTAAA
Cele.WS201		Cele.WS201_3:1052395		3		1052395		1052585		191		10		12		AAGCCTAAGC		AAGCCTAAGCCT
Cele.WS201		Cele.WS201_3:1056927		3		1056927		1057665		739		14		40		AAAATCCACG		AAAATCCACGTAGATTATCGATTTTTCATAGAATTTTGCA
Cele.WS201		Cele.WS201_3:1095111		3		1095111		1098097		2987		46		11		CCAATTTTCG		CCAATTTTCGA
Cele.WS201		Cele.WS201_3:1098641		3		1098641		1101327		2687		31		12		AGGCTTAGGC		AGGCTCAGGCTC
Cele.WS201		Cele.WS201_3:1148380		3		1148380		1149157		778		30		35		AAATTGCCGG		AAATTGCCGGAATTGAAAATTTCGGGCAAATTGGC
Cele.WS201		Cele.WS201_3:1169730		3		1169730		1169932		203		10		18		CTAAGCCTAA		CTAAGCCTAAGCCGAAGC
Cele.WS201		Cele.WS201_3:1200572		3		1200572		1200987		416		10		40		CCAATTTTTT		CCAATTTTTTGGGCAAAAAATCAAAAATTCTGAATTTTGG
Cele.WS201		Cele.WS201_3:1239517		3		1239517		1240777		1261		30		35		GCAAATCGGC		GCAAATCGGCAATTGGCCGGAATTGAAAATTGTTG
Cele.WS201		Cele.WS201_3:1245514		3		1245514		1246875		1362		116		11		TTTTTGCACA		TTTTTGCACAA
Cele.WS201		Cele.WS201_3:1251872		3		1251872		1253177		1306		66		20		AAAAATAGAT		AAAAATAAATTGGCAGACGA
Cele.WS201		Cele.WS201_3:1256236		3		1256236		1257603		1368		16		12		TTAGGCTTAG		TTAGGCTCAGGC
Cele.WS201		Cele.WS201_3:1260232		3		1260232		1261618		1387		70		20		AAAAATAGAT		AAAAATAAATTGGCAGACGA
Cele.WS201		Cele.WS201_3:1264677		3		1264677		1266044		1368		16		12		TTAGGCTTAG		TTAGGCTCAGGC
Cele.WS201		Cele.WS201_3:1267648		3		1267648		1267949		302		14		18		ATATAATGTA		ATATAATGTATATAATGC
Cele.WS201		Cele.WS201_3:1299749		3		1299749		1303117		3369		134		25		CAGAGAGTAA		CAGAGAGTAAAATAGTTGGTGAAGC
Cele.WS201		Cele.WS201_3:1309436		3		1309436		1310861		1426		26		11		TACTGTAGGG		TACTGTAGGAT
Cele.WS201		Cele.WS201_3:1312378		3		1312378		1312777		400		16		21		TTTTTGGTAA		TTTTTGGTAAAATTTGATAAT
Cele.WS201		Cele.WS201_3:1314691		3		1314691		1315015		325		12		21		CAAAAAGTTA		CAAAAAGTTATCAAATTTTAC
Cele.WS201		Cele.WS201_3:1326898		3		1326898		1327395		498		33		11		GGTACTGTAG		GGTGCTGTAGG
Cele.WS201		Cele.WS201_3:1334399		3		1334399		1335297		899		41		14		ATACCTAATA		ATACCTTATACCTT
Cele.WS201		Cele.WS201_3:1335733		3		1335733		1336064		332		18		14		GGTATTAGGT		GGTAATAGGTATTA
Cele.WS201		Cele.WS201_3:1337042		3		1337042		1339867		2826		31		35		CGGCAAATCG		CGGCAAATCGGCAAATTACCGGAATTAAAATTTTA
Cele.WS201		Cele.WS201_3:1362848		3		1362848		1369996		7149		76		10		ATACCAGAAA		ATACCAGAAA
Cele.WS201		Cele.WS201_3:1468012		3		1468012		1469483		1472		33		20		TATCGATTTT		TATTGATTTTTTCAAATAAT
Cele.WS201		Cele.WS201_3:1534920		3		1534920		1535260		341		16		20		CATAAAAATT		CATAAAAATTCAGAAAAATG
Cele.WS201		Cele.WS201_3:1535992		3		1535992		1536441		450		21		20		TTTCACTAAA		TTTCACTAAAAATTTCAAAT
Cele.WS201		Cele.WS201_3:1560625		3		1560625		1561246		622		26		21		TTTTGGCCTA		TTTTGGCCTAAAAAATCACAT
Cele.WS201		Cele.WS201_3:1615154		3		1615154		1615801		648		16		35		CGGAATTGAA		CGGAATTGAAAATTTCCGGCAAATCAGCAAATTGC
Cele.WS201		Cele.WS201_3:1633379		3		1633379		1634248		870		41		11		TACTGTAGGG		TACTGTAGAGG
Cele.WS201		Cele.WS201_3:1640370		3		1640370		1643667		3298		24		35		TTGCCGGAAA		TTGCCGGAAATTGTCAATTCTGGTAATTTGCCGGT
Cele.WS201		Cele.WS201_3:1650738		3		1650738		1651786		1049		19		35		AATTCCGGCA		AATTCCGGAAATTCGCCGATTTGCCGGAAATTTTC
Cele.WS201		Cele.WS201_3:1656476		3		1656476		1657086		611		50		12		TGAGCCTGAG		TGAGCCTGAGCC
Cele.WS201		Cele.WS201_3:1663006		3		1663006		1664566		1561		35		18		AAAATCAATA		AAAATCAATAATTTCTAA
Cele.WS201		Cele.WS201_3:1671449		3		1671449		1671580		132		11		11		GCAAAAAATG		GCAAAAAATGT
Cele.WS201		Cele.WS201_3:1693763		3		1693763		1695794		2032		41		11		GCTCTAAAAA		GCTCTAAAAGT
Cele.WS201		Cele.WS201_3:1703993		3		1703993		1704345		353		20		12		AGCCTAAGCC		AGCATAAGCCTA
Cele.WS201		Cele.WS201_3:1714041		3		1714041		1714519		479		35		12		CTAAGCCTAA		CTAAGCCTGAGC
Cele.WS201		Cele.WS201_3:1718806		3		1718806		1719110		305		18		12		CTTAGGCTTA		CTTAGTCTTAGT
Cele.WS201		Cele.WS201_3:1738300		3		1738300		1738882		583		15		31		GAAATTCAAA		GAAATTCAAATTTTTGAATATTTTTTTGCGG
Cele.WS201		Cele.WS201_3:1751350		3		1751350		1751915		566		12		34		CGGCAAATCG		CGGCAAATCGGCAAAATGTCGGAATTGAAATTTT
Cele.WS201		Cele.WS201_3:1753077		3		1753077		1753495		419		18		12		CTAAGCCTAA		CTAATCCTAAGC
Cele.WS201		Cele.WS201_3:1802006		3		1802006		1807735		5730		62		19		AAAATCGATA		AAAATCGATATTTTATCGG
Cele.WS201		Cele.WS201_3:1809968		3		1809968		1810418		451		36		11		ATTTTTTGCA		ATTTTTTGTAC
Cele.WS201		Cele.WS201_3:1829687		3		1829687		1832664		2978		22		39		TCAAATTTTC		TCAAATTTTCGAATATTTTTTGGCGCGAAATTCAAAAAT
Cele.WS201		Cele.WS201_3:1833941		3		1833941		1837845		3905		23		20		AAAAATCGAT		AAAAATCGATATTTTTTCTG
Cele.WS201		Cele.WS201_3:1873363		3		1873363		1875233		1871		13		40		AAATTTGAAT		AAATTTGAATTTTTTGAATTTCCCGCCAAAAAAATTTCAA
Cele.WS201		Cele.WS201_3:1878967		3		1878967		1879212		246		11		19		AAAAATCGAT		AAAATCGATAATTTTCTGA
Cele.WS201		Cele.WS201_3:1890358		3		1890358		1894009		3652		53		19		AAAATCGATA		ATAATCGATATTTTTACGG
Cele.WS201		Cele.WS201_3:1934616		3		1934616		1936117		1502		61		21		TGGAAATTTT		TGGAAATTTTACCCCAAAAAT
Cele.WS201		Cele.WS201_3:1954595		3		1954595		1955841		1247		17		20		ATCGATTTTT		ATTGATTTTTTCAGGAAATT
Cele.WS201		Cele.WS201_3:1962979		3		1962979		1964833		1855		36		12		TAGGCTTAGG		TAGGCTTAGGCT
Cele.WS201		Cele.WS201_3:1965325		3		1965325		1965940		616		20		19		TTTTTCCGGA		TTTTTCCGGAAATTTTAGA
Cele.WS201		Cele.WS201_3:1985821		3		1985821		1986088		268		24		11		TGTGCAAAAA		TGTGCAAAAAA
Cele.WS201		Cele.WS201_3:2009654		3		2009654		2010594		941		27		31		TGCGTCGGAA		TGCGTCGGAAATGCATTCTTATCATCAGCGG
Cele.WS201		Cele.WS201_3:2011561		3		2011561		2012315		755		17		31		TCCGATGCAT		TCCGATGCATTGCCGATAATTGCCACCTGGT
Cele.WS201		Cele.WS201_3:2010880		3		2010880		2016278		5399		42		19		TATCGATTTT		TATTGATTTTTTGCTAAAA
Cele.WS201		Cele.WS201_3:2023397		3		2023397		2023797		401		23		12		AGGCTTAGGC		AGGCTTAGGCTT
Cele.WS201		Cele.WS201_3:2035710		3		2035710		2035979		270		20		11		CTACAGTACC		CTACAGTACTT
Cele.WS201		Cele.WS201_3:2038397		3		2038397		2038791		395		11		31		TTTTGGCGGG		TTTTGGCGGGAAATTCAAATTTTCAAATAAT
Cele.WS201		Cele.WS201_3:2046634		3		2046634		2046902		269		12		12		CTAAGCCTAA		CAAAGCCTAAGC
Cele.WS201		Cele.WS201_3:2066717		3		2066717		2067445		729		12		35		TTTGCCGGAA		TTTGCCGGAAATTTTCAATTCCGACAATTTGCCGA
Cele.WS201		Cele.WS201_3:2077622		3		2077622		2082510		4889		29		168		TTTATTTTTG		TTTATTTTTGTTTTTCTGTGCCTACATATACCTGTTGAAATTGGAATTCAAGACAAAAACCCCTGTAGCGCGTCTGAAAATGGATATCTAGGTACAAAAACTTACCAATAATATTTTAAAACAATCTAGAATCCAAATCTATCAAAACATTTCCGGAATTCCATAATG
Cele.WS201		Cele.WS201_3:2083399		3		2083399		2084082		684		22		39		TTTAGTCCCA		TTTAGTCCCAGTGATATATCTGACACACTTTAGGCCCCG
Cele.WS201		Cele.WS201_3:2103047		3		2103047		2103645		599		25		21		GCCTAAAAAC		GCATAAAAACGTAAATTTTAG
Cele.WS201		Cele.WS201_3:2110670		3		2110670		2111449		780		22		31		ATTTCCCGCC		ATTTCCCGCCAAAAAATATTTGAAAATTTGA
Cele.WS201		Cele.WS201_3:2112580		3		2112580		2113069		490		13		20		ATCGATTTTT		ATCGATTTTTTAGAAATTTT
Cele.WS201		Cele.WS201_3:2111736		3		2111736		2117329		5594		45		39		GGCGGGAAAT		GGCGGGAAATTCAAAAATTCAAATTTTCAAATATTTTTT
Cele.WS201		Cele.WS201_3:2218354		3		2218354		2219196		843		23		32		CTCAGCCAAT		CTCAGCCAATCAGCAATTAGCTCTGCCTATTT
Cele.WS201		Cele.WS201_3:2281178		3		2281178		2283052		1875		36		20		TATCGATTTT		TATCGGATTTTTCGGGAAAT
Cele.WS201		Cele.WS201_3:2281178		3		2281178		2283675		2498		40		20		TATCGATTTT		TATCGGATTTTTCGGGAAAT
Cele.WS201		Cele.WS201_3:2359768		3		2359768		2360152		385		16		20		TGTCGATTTA		TGTCGATTTACGGCGATCGA
Cele.WS201		Cele.WS201_3:2363392		3		2363392		2364645		1254		13		35		AAATTGCCGG		AAATTGCCGGAATTGAAAATTTCTGGCAAATCGGC
Cele.WS201		Cele.WS201_3:2455317		3		2455317		2456407		1091		40		10		AGGCAGGCTT		AGGCAGGCAT
Cele.WS201		Cele.WS201_3:2470716		3		2470716		2471524		809		40		20		AGCCTACCCC		AGCCTACCCCAGGCAGACCC
Cele.WS201		Cele.WS201_3:2497025		3		2497025		2501714		4690		187		25		GTGAAGCCAG		GTGAAGCCAGAGAGTAAAATATATG
Cele.WS201		Cele.WS201_3:2502128		3		2502128		2502618		491		29		15		GGTCTCACCA		GGTCTCACCACGATG
Cele.WS201		Cele.WS201_3:2566602		3		2566602		2567304		703		14		35		TTTGCCGGAA		TTTGCCGGAAATTTTCAATTTCTGCAATTTGCCAA
Cele.WS201		Cele.WS201_3:2630740		3		2630740		2630936		197		11		12		AGGCTTAGGC		AGGCTTAGGCTT
Cele.WS201		Cele.WS201_3:2661344		3		2661344		2664679		3336		31		69		TTTGCCGGAA		TTTGCCGGAAATTTTCAATTCCGGCAATTTGCAGATTTGTCGAAAATTTCAATTACGGCAATTTGCCAA
Cele.WS201		Cele.WS201_3:2675498		3		2675498		2675766		269		13		12		TAGGCTTAGG		TAGGCTTAGGCT
Cele.WS201		Cele.WS201_3:2683514		3		2683514		2683700		187		12		12		CTTAGGCTTA		CTTAGGCTTAGG
Cele.WS201		Cele.WS201_3:2757498		3		2757498		2757796		299		14		12		TAAGCCTAAG		TAAACCTAAGCA
Cele.WS201		Cele.WS201_3:2791802		3		2791802		2792160		359		10		35		TTTGCCGGAA		TTTGCCGGAAAATTCAAATTCCGGCAATTTGCCGC
Cele.WS201		Cele.WS201_3:2831587		3		2831587		2832113		527		15		32		GGCTCCGCCC		GGCACCGCCCACCTCTCGCATTTTCGAGAATA
Cele.WS201		Cele.WS201_3:2835160		3		2835160		2836503		1344		32		19		AAAAATCAAT		AAAAATCAATAAAATTACG
Cele.WS201		Cele.WS201_3:2835142		3		2835142		2837893		2752		61		19		AAAATCGATA		AAAATCAATAAAATTACGA
Cele.WS201		Cele.WS201_3:2843702		3		2843702		2844290		589		15		34		AAATCGGCAA		AAATCGGCAATTGCCAGAATTGAAAATTTCTGGA
Cele.WS201		Cele.WS201_3:2845579		3		2845579		2846862		1284		23		34		TTTCAATTCT		TTTCAATTCCGGAAATTTGCCGATGTGCCAGAAA
Cele.WS201		Cele.WS201_3:2876393		3		2876393		2876601		209		10		12		AAGCCTAAGC		AAGCCTAAGCCT
Cele.WS201		Cele.WS201_3:2881683		3		2881683		2882192		510		14		36		ATTTCCCGCC		ATTTCCCGCCGAAATATTTTTAATCAAACAATTTAA
Cele.WS201		Cele.WS201_3:2925204		3		2925204		2927173		1970		50		20		TGTAGATTTA		TGTATATTTACGAGAGTTAT
Cele.WS201		Cele.WS201_3:2937846		3		2937846		2938160		315		15		12		AGCCTAAGCC		AGCCTAAGCCGA
Cele.WS201		Cele.WS201_3:2960680		3		2960680		2961624		945		29		20		TATCGATTTT		TATCGATTTTTCAGAAAATT
Cele.WS201		Cele.WS201_3:2961816		3		2961816		2963142		1327		26		20		AAAATCGATA		AAAATCGATAATTTTTCGGG
Cele.WS201		Cele.WS201_3:3010871		3		3010871		3014320		3450		39		35		GGCAAATCGG		GGCAAATCGGCAAATTGCCGGAATCGAAGTTTTCC
Cele.WS201		Cele.WS201_3:3023854		3		3023854		3024701		848		18		37		ATTTTGGCGG		ATTTTGGCGGGATTTCAAATTTGAATTTTTTGAAAAT
Cele.WS201		Cele.WS201_3:3030337		3		3030337		3030891		555		14		35		AATTGCCGGA		AATTGCCGGAATTGAAACTTTCCGGCAAATTGGAA
Cele.WS201		Cele.WS201_3:3037869		3		3037869		3038500		632		13		35		AAATCGGCAA		AAATCGGAAAATTGCCGGAATTGAAAATTTCCAGA
Cele.WS201		Cele.WS201_3:3042941		3		3042941		3043689		749		38		18		GTCGATTTAC		GTCGATTTACGAGATTTT
Cele.WS201		Cele.WS201_3:3172719		3		3172719		3174132		1414		16		52		AAAATCGATA		AAAATCGATAATTTTCGTGTGATTTTACTCTAAAAATTCGGATTTTTCGCTT
Cele.WS201		Cele.WS201_3:3228992		3		3228992		3231054		2063		18		30		TAGAACTTTC		TAGAACTTTTCAGTTTTTTCTAGAAAACTC
Cele.WS201		Cele.WS201_3:3334081		3		3334081		3334301		221		18		12		AAAATAAAAA		AAAATAAAAATA
Cele.WS201		Cele.WS201_3:3334347		3		3334347		3337082		2736		109		25		ACTCTCTGGC		ACTCTCTGGCTTCCCACTATATTTT
Cele.WS201		Cele.WS201_3:3346746		3		3346746		3346912		167		12		12		TTAGGCTTAG		TCAGGCTTAGTC
Cele.WS201		Cele.WS201_3:3385057		3		3385057		3386868		1812		19		95		TAATCCTATT		TAATCCTATTCCAAGCAGATTGTTATTCGCTCAAGCCTACAAACCAGGTTTGAGGGCCGCAGGCCCGAATACTCATGGAAACTGTGGGCCAGCTT
Cele.WS201		Cele.WS201_3:3445091		3		3445091		3445858		768		24		11		GGTACTGTAG		GGTACTGTAGT
Cele.WS201		Cele.WS201_3:3445995		3		3445995		3446744		750		47		15		GTGGTGAGAC		GTGGTGAGACCCGTC
Cele.WS201		Cele.WS201_3:3477402		3		3477402		3477632		231		13		12		CTAAGCCTAA		CTAAGCCTAAGT
Cele.WS201		Cele.WS201_3:3746874		3		3746874		3747044		171		10		16		TAGGCATGTA		TAGACATGTAGGCATG
Cele.WS201		Cele.WS201_3:3770465		3		3770465		3770786		322		16		19		AAAAATAGAT		AAAAATAGATTGACAGACG
Cele.WS201		Cele.WS201_3:3894965		3		3894965		3895803		839		28		10		AGTACTGTAG		GTACTGTAGT
Cele.WS201		Cele.WS201_3:3896278		3		3896278		3896738		461		30		15		CGTGGTGAGA		CGTGGCGAGACCCAC
Cele.WS201		Cele.WS201_3:3895900		3		3895900		3897659		1760		21		40		GTTCCAGAAC		GTTCCAGAACCTTCTGGGAATTTCTGGAAAATTCTAGAAT
Cele.WS201		Cele.WS201_3:3985094		3		3985094		3987657		2564		31		19		ACACGAAAAA		ACACGAAAAATAGATTGTT
Cele.WS201		Cele.WS201_3:5284978		3		5284978		5285578		601		28		20		CTAGGTCTGC		CTAGGTCTGCCTAGGGTAGG
Cele.WS201		Cele.WS201_3:5353134		3		5353134		5358333		5200		198		26		GTTAGAGTCA		GTTAGAGTCATTATGTTAGGTGAATG
Cele.WS201		Cele.WS201_3:6185156		3		6185156		6186044		889		42		19		AAAAATAGAT		AAAAATAGATTGTTACACG
Cele.WS201		Cele.WS201_3:6336681		3		6336681		6338089		1409		42		17		TGACCTATTT		TGACCTATTTTTAATTT
Cele.WS201		Cele.WS201_3:6566975		3		6566975		6574346		7372		160		10		AGTACTGTAG		GTACTGTAGT
Cele.WS201		Cele.WS201_3:7405325		3		7405325		7443140		37816		414		94		CAATATTTAG		CAATATTTAGAGAACAGAAGATTTTGAGAATTACTGCCTCCAGAAATTGATGATTTTCCCATTGATTTGTCTACAAAGGGCATCGAAAAGCACC
Cele.WS201		Cele.WS201_3:7444369		3		7444369		7448138		3770		143		27		ACAGAGAGTA		ACAGAGAGTAAAATATGGTGGGAAGCC
Cele.WS201		Cele.WS201_3:7448201		3		7448201		7452172		3972		40		94		ACCCAATATT		ACCCAATATTTAGAGAAGAGAAGATTTTGAGAAATACTGCCTCCAGAAATTGATGATTTTCCCATTGATTTGTCTACATAGGGCATCGAAAAGT
Cele.WS201		Cele.WS201_3:7452199		3		7452199		7453282		1084		91		11		TGGAGCGGTT		TGGAGCGGTTT
Cele.WS201		Cele.WS201_3:7593632		3		7593632		7593763		132		11		11		CGGATAATTA		CGGATAATTAA
Cele.WS201		Cele.WS201_3:7594626		3		7594626		7597205		2580		98		26		ATTAGATGAA		ATTAGATGAATTTCCAAAGTTAGACC
Cele.WS201		Cele.WS201_3:7668592		3		7668592		7669134		543		28		19		AATCTATTTT		AATCTATTTTTCGTGTAAC
Cele.WS201		Cele.WS201_3:7678090		3		7678090		7678366		277		14		19		CAATCTATTT		CAATCTATTTTTCGTGGAA
Cele.WS201		Cele.WS201_3:8334697		3		8334697		8334907		211		13		16		AGGCACGTAG		AGGAACGTAGGCACGT
Cele.WS201		Cele.WS201_3:8335508		3		8335508		8336013		506		32		15		ACCCATCGTG		ACCCATCGTGGCGAG
Cele.WS201		Cele.WS201_3:8441433		3		8441433		8442505		1073		30		35		GGAAATTCAA		GGAAATTCAAATTTTCAGAAAAAAAAATTTTGGCG
Cele.WS201		Cele.WS201_3:8861559		3		8861559		8863783		2225		22		102		TTCTCCACCA		TTCTCCACCAACTGGAACCACCGAAGAGCCTGGATCTTCAGTTGAGACTACACCATATACCGGTGAGACTCCAGTAACTTGGGGACCTCCAGGATCAACAGC
Cele.WS201		Cele.WS201_3:8897583		3		8897583		8897714		132		11		11		ATTTGGAATA		ATTTGGAATAT
Cele.WS201		Cele.WS201_3:8958785		3		8958785		8960346		1562		21		59		TTCAAAACTT		TTCAAAACTTTTTAAACTTAGATTTATGGAGAATATGGAATTTCAAATGTGCACTGGTT
Cele.WS201		Cele.WS201_3:10147145		3		10147145		10147976		832		24		37		TTTTTAGTGA		TTTTTAGTGAAATGCCAGTTTTTGAGAAATTGGCAAT
Cele.WS201		Cele.WS201_3:10224538		3		10224538		10225911		1374		23		59		AAATGTGCAC		AAATGTGCACTGGTTTTCAAAATTTTTTTAACTAAGAATTATGGAAAAAATGGAAATTT
Cele.WS201		Cele.WS201_3:10224250		3		10224250		10227699		3450		20		37		TTTTTAAAAA		TTTTTAAAAAATTGATAAAAATATATAAAAGCTGATT
Cele.WS201		Cele.WS201_3:10316691		3		10316691		10317771		1081		27		40		AAAAGTAGGT		AAAAGTAGGTCATGACCTAGTTTTTCATGTGACCTACTTC
Cele.WS201		Cele.WS201_3:10476209		3		10476209		10476652		444		16		12		GGCTTAGGCT		GGCTTTGGCTTA
Cele.WS201		Cele.WS201_3:10480877		3		10480877		10481247		371		14		16		TAGGCACGTA		TAGGCACGTAGGCACA
Cele.WS201		Cele.WS201_3:10674145		3		10674145		10678711		4567		22		35		AAAATATTTT		AAAATATTTTTCACTAAAAATTTGAATTTCCCGCC
Cele.WS201		Cele.WS201_3:10682245		3		10682245		10687528		5284		39		35		TTCAAATTTT		TTCAAATTTTTTGTGAAAAATACTTTGGCGGGAAA
Cele.WS201		Cele.WS201_3:10873253		3		10873253		10873940		688		21		35		CGGCAAATCG		CGGCAAATCGGGAAATTGCCGGAATTGAAGACTTT
Cele.WS201		Cele.WS201_3:10908989		3		10908989		10910358		1370		10		42		CGATTTGCCG		CGATTTGCCGATTAGCTAGAAATTTCAATTCCGACAATGTGC
Cele.WS201		Cele.WS201_3:10941972		3		10941972		10944609		2638		21		37		AAATTTTAAT		AAATTTTAATTTTTTTAAAATATTTTGGCGGGAATTC
Cele.WS201		Cele.WS201_3:10984597		3		10984597		10987188		2592		24		27		TCCTGGGGCT		TCCTGGGGCTCCTGATGGTCCCTTTGG
Cele.WS201		Cele.WS201_3:11004571		3		11004571		11006261		1691		84		20		TCTATTTTTT		TCTATTTTTTGGTATGTCAA
Cele.WS201		Cele.WS201_3:11031722		3		11031722		11031941		220		13		11		TGCAAAAAAT		TGCAAAAAATA
Cele.WS201		Cele.WS201_3:11155533		3		11155533		11156208		676		13		43		CGGCAAACCG		CGGCAAACCGGAAAATTGTCGGAAATTAAAGTTTCCGTCAACT
Cele.WS201		Cele.WS201_3:11160851		3		11160851		11161181		331		10		32		TTTCTGTGAA		TTTCTGTGAAAAATTATAACGGGAATTCAAGT
Cele.WS201		Cele.WS201_3:11180093		3		11180093		11180934		842		16		35		TTCCGGCAAA		TTCCGGCAAATCGGCAATATGGCGGAATTTTAAAT
Cele.WS201		Cele.WS201_3:11189169		3		11189169		11189585		417		12		31		TCTGAGCTAC		TCTGAGCTACAGTACTCCTGTCAAGAACAAT
Cele.WS201		Cele.WS201_3:11191952		3		11191952		11193933		1982		20		35		TTGCCGGAAA		TTGCCGGAAATTTCGAATTCCGGCAATTTTCTGAT
Cele.WS201		Cele.WS201_3:11194087		3		11194087		11194337		251		10		24		GCCTAAGCCT		GCCTAAGCCTAAGCCTAATCCGTC
Cele.WS201		Cele.WS201_3:11209784		3		11209784		11211234		1451		13		35		AAATCGGCAA		AAATCGGCAAACTGCGGGAATATAAAATTTCCGAC
Cele.WS201		Cele.WS201_3:11221581		3		11221581		11221759		179		11		14		GATAATTGAA		GATAATTGAAAATC
Cele.WS201		Cele.WS201_3:11228261		3		11228261		11230137		1877		12		34		CGGCAAATTT		CGGCAAATTTCCCAAGCTCGGCAAACCACCAATT
Cele.WS201		Cele.WS201_3:11241308		3		11241308		11243148		1841		35		21		GCAATTTTCC		GCAATTTTCCCGTGCAGATCG
Cele.WS201		Cele.WS201_3:11252583		3		11252583		11253957		1375		57		17		CCTAGAAAAA		CCTAAAAAAATTGATGA
Cele.WS201		Cele.WS201_3:11345503		3		11345503		11346102		600		29		11		CTACAGTACC		CTACAGTTCCA
Cele.WS201		Cele.WS201_3:11367085		3		11367085		11367529		445		20		11		TACTGTAGGA		TACTGTAGGGG
Cele.WS201		Cele.WS201_3:11399709		3		11399709		11400153		445		31		14		AATTATAAAT		AATTATAAATTAGA
Cele.WS201		Cele.WS201_3:11419432		3		11419432		11419771		340		19		12		TTAGGCTTAG		TTAAGCTTAGGC
Cele.WS201		Cele.WS201_3:11424753		3		11424753		11425039		287		13		12		TTAGGCTTAG		TTAGGCTTAGGC
Cele.WS201		Cele.WS201_3:11428971		3		11428971		11436667		7697		176		43		TTGCCGATTT		TTGCCGATTTGCAAGAAATTTTAAATTCCGGCAATTTGCAGGT
Cele.WS201		Cele.WS201_3:11495417		3		11495417		11495978		562		15		34		AAATTTCAAT		AAATTTCAATTCCGCTAATTTGCCGATTTGCCGG
Cele.WS201		Cele.WS201_3:11527635		3		11527635		11528096		462		12		35		TCCGGCAAAT		TCCGGCAAATCGGCAACTTGCCGGAATTGAAAATT
Cele.WS201		Cele.WS201_3:11546645		3		11546645		11547645		1001		24		35		CGGCAAATCG		CGGCAAATCGGTAAATTGCCGAAACTGAATATTTC
Cele.WS201		Cele.WS201_3:11550903		3		11550903		11554005		3103		34		42		CGGCAAATCG		CGGCAAACCGGTATATTGGCAAATTGCCGTAATTGAAATTTC
Cele.WS201		Cele.WS201_3:11593322		3		11593322		11602149		8828		48		184		TACGCAGCCG		TACGCAGCCGAACGTATCATAAGTGAATACAGAACACCAATTATGTCCGAGAAAAAGATCCTACTCAGAATATGAACATATTCAAAAATATCGGAGGTATATAGATTCCCGAAGAGCCTTTCCAATTAACCAAACGGTTCAAATTCTAGCAAACATCTCCTTACTTGAACACTCTTGGCCAATG
Cele.WS201		Cele.WS201_3:11611407		3		11611407		11612014		608		19		21		GCAGCGCCGG		GCAGCGCCGGTCTCATCGAGC
Cele.WS201		Cele.WS201_3:11612593		3		11612593		11615024		2432		22		19		AAAAATCGAT		AAAATCGATAATTGTCACA
Cele.WS201		Cele.WS201_3:11639888		3		11639888		11647410		7523		35		163		AAATTCAAAA		AAATTCAAAAGTACTGGAAAATCATATGAAGTCATTTTTTTTAATTTCATAAAACTGTTCAGCATGGCCTAAAATACCAGAAAATACCAAACAAATTATGCTAGCTTGTACGGAAGTATTTTTGAAAAAATTGATTAAAATATATAAAAGCTGTTATTTTCAA
Cele.WS201		Cele.WS201_3:11677648		3		11677648		11678212		565		16		32		AAAATTTGAA		AAAATTTGAATTCCAACCAAAAAATTCTTCGG
Cele.WS201		Cele.WS201_3:11687076		3		11687076		11687607		532		14		35		CCGATTTGCC		CCGATTTGCCGGAAATTTTTAATTCCGACAATTTT
Cele.WS201		Cele.WS201_3:11701700		3		11701700		11702153		454		29		10		GCTACCGCCC		GCTACCACCC
Cele.WS201		Cele.WS201_3:11707148		3		11707148		11707747		600		31		12		GGCTTAGGCT		GGCTTAGGTATA
Cele.WS201		Cele.WS201_3:11712442		3		11712442		11713610		1169		27		35		TTCAATTCCG		TTCAATTCCGGCACATTGCCGGTTTGCCGGAAAAT
Cele.WS201		Cele.WS201_3:11727567		3		11727567		11729299		1733		29		33		AATTCAAATT		AATTCAAATTTACTGAGAAAACCTATGGCGGGA
Cele.WS201		Cele.WS201_3:11760844		3		11760844		11761745		902		21		35		AAATTTCGGC		AAATTTCGGCAAATCGGCAAATTGCCATAATTCAA
Cele.WS201		Cele.WS201_3:11783174		3		11783174		11784982		1809		14		12		CTAAGCCTAA		CTAAACCTAAGA
Cele.WS201		Cele.WS201_3:11815906		3		11815906		11817353		1448		13		35		CGGCAAATTG		CGGCAAATTGCCGATTTTCCGAATTTCCCGGAAAT
Cele.WS201		Cele.WS201_3:11842136		3		11842136		11843767		1632		19		35		CGGCAAATCG		CGGAAAATCGGGAATTTGCCGGAATTGAAAATATC
Cele.WS201		Cele.WS201_3:11855796		3		11855796		11856347		552		14		34		CGGCAAATCG		CGGCAAATCGGCAAATTGCCAGAATTGAAACTTC
Cele.WS201		Cele.WS201_3:11861619		3		11861619		11862754		1136		17		11		ACATTTTTTG		ACATTTTTTGC
Cele.WS201		Cele.WS201_3:11864370		3		11864370		11864810		441		13		34		AAGTATTTTT		AAGTATTTTTGCCGGTTTTTTTGCCGAAATTTCC
Cele.WS201		Cele.WS201_3:11903198		3		11903198		11904584		1387		25		36		TCCGGCAATT		TCCGGCAATTTGGCCAATTTGCCGGAAATTTTCAAC
Cele.WS201		Cele.WS201_3:11903215		3		11903215		11906042		2828		52		35		TTTGCCGGAA		TTGCCGGAAATCATCTATATCCGGCAATATGCCTT
Cele.WS201		Cele.WS201_3:11925502		3		11925502		11926570		1069		29		35		TTCAATTCCG		TTCAATTCCGCAATTTGGCCAATTTGCCGGAAATT
Cele.WS201		Cele.WS201_3:11950210		3		11950210		11950930		721		18		35		ATTGAAAATT		ATTGAAAATTTCCGACAAACCGGAAAATTGCCGGA
Cele.WS201		Cele.WS201_3:11952346		3		11952346		11953148		803		66		11		TTTGCACATT		TTTGCACATTT
Cele.WS201		Cele.WS201_3:11957651		3		11957651		11958330		680		16		23		TGCCTACCTA		TGCCTGCCTACGCGCCTTCCTCA
Cele.WS201		Cele.WS201_3:11979201		3		11979201		11979966		766		20		35		CCGGAAATTT		CCGGAAATTTTGAAATACGGCAATTTGACGATTTG
Cele.WS201		Cele.WS201_3:11985879		3		11985879		11986227		349		11		16		TTCCGGCAAT		TTCCGGCAATCGGCGA
Cele.WS201		Cele.WS201_3:12001354		3		12001354		12001766		413		10		40		ATTCCAGAAT		ATTCCAGAATTTTTTCGAATTTTCCAGAAAGTTCTAGAAC
Cele.WS201		Cele.WS201_3:12004162		3		12004162		12005902		1741		21		35		GAATTGAAAA		GAATTGAAAATTTCCGGCAAATCAGCTAATTGCCA
Cele.WS201		Cele.WS201_3:12009048		3		12009048		12009274		227		11		20		AAATAGATTG		AAATAGATTGACAGACGGAA
Cele.WS201		Cele.WS201_3:12010409		3		12010409		12012689		2281		51		43		TGCCGGAAAT		TGCCGGAAATTTTCAATTCCGACCATTTTCCGGTTTGCCAATT
Cele.WS201		Cele.WS201_3:12015064		3		12015064		12015428		365		21		12		TAAGCCTAAG		TAAGACTAAGCC
Cele.WS201		Cele.WS201_3:12022708		3		12022708		12024500		1793		22		35		TTTGCCGGAA		TTTGCCTGAAATTATCAATTCCGGCATTTTGCAGA
Cele.WS201		Cele.WS201_3:12024585		3		12024585		12026557		1973		28		34		AAATTTCCGG		AAATTTCCGGCAAATCGGCAAAATGGCGATATTG
Cele.WS201		Cele.WS201_3:12053785		3		12053785		12054231		447		12		35		AAAATTTCCG		AAAATTTCCGGCAAATCAGGAAATTGCCGGAATTG
Cele.WS201		Cele.WS201_3:12069971		3		12069971		12070707		737		24		35		GATTTGCCGG		GATTTGCCGGAAATTCATATTTTCGGTAAATTGCC
Cele.WS201		Cele.WS201_3:12072204		3		12072204		12073697		1494		45		32		AAATTTGTGA		AAATTTATGAAAATTTAGGCCCATTTTGCCCA
Cele.WS201		Cele.WS201_3:12105419		3		12105419		12107304		1886		17		35		TCCGGCAAAT		TCCGGCAAATCGGCAAATTCCGCGAACTGAACATT
Cele.WS201		Cele.WS201_3:12121473		3		12121473		12122244		772		13		34		TGAATTTCCC		TGAATTTCCCGCCAATTTTTTTTGTGAGAAAATA
Cele.WS201		Cele.WS201_3:12131624		3		12131624		12132206		583		32		12		GGCTTAGGCT		GTCTTAGGCTTA
Cele.WS201		Cele.WS201_3:12151374		3		12151374		12151801		428		10		35		TTGAAAATTT		TTGAAAATTTCCGCTAAATTGGCAAATTGCCGGAA
Cele.WS201		Cele.WS201_3:12154631		3		12154631		12155152		522		11		36		TTGCCGGAAT		TTGCCGGAATTGTTAAATTTTCGGCAAATTGGTAAA
Cele.WS201		Cele.WS201_3:12165793		3		12165793		12168843		3051		37		35		TTTGCCGGAA		TTTGCCGGAAAATTTCATTTTTGGTAAATCGCCGA
Cele.WS201		Cele.WS201_3:12172351		3		12172351		12173248		898		63		11		TTTTTGCACA		TTTTTGCACAT
Cele.WS201		Cele.WS201_3:12190331		3		12190331		12190739		409		14		16		ACGTAGGCAC		ACGCAGGCACGTAGGC
Cele.WS201		Cele.WS201_3:12196197		3		12196197		12196387		191		15		12		CTTAGACTTA		CTTAGGCTTAGG
Cele.WS201		Cele.WS201_3:12201254		3		12201254		12203455		2202		14		35		CGGAATTGAA		CGGAATTGAAAATTTCCAGCAAATTGGCAAGTTGC
Cele.WS201		Cele.WS201_3:12230026		3		12230026		12230427		402		20		12		CCTAAGCCTA		CCTAAGCTAAAA
Cele.WS201		Cele.WS201_3:12241833		3		12241833		12244619		2787		52		35		AAATTTCCGG		AAATTTTCGGCAAATCGGCAAATTGCCGAAATTTT
Cele.WS201		Cele.WS201_3:12274889		3		12274889		12275300		412		10		35		AAAATTTCCG		AAAATTTCCGGCAAAACGGCGAATTGCCGAAATTT
Cele.WS201		Cele.WS201_3:12278349		3		12278349		12278725		377		12		30		CGATTTTCTG		CGATTTTCTGTGGAAAAAACTAAAAAATTC
Cele.WS201		Cele.WS201_3:12278944		3		12278944		12279946		1003		30		31		TTTTCCAGAA		TTTTCCAGAAAATCGGAATTTTTTAGTTTTT
Cele.WS201		Cele.WS201_3:12280926		3		12280926		12283841		2916		22		35		TTCCGGCAAA		TTCCGGCAATATGCCGATTTGCCGGATTCGAACAT
Cele.WS201		Cele.WS201_3:12285680		3		12285680		12286619		940		23		31		GCAGCCGACA		GCAGCCGACAGTTCACTAGTCGAAACTACAA
Cele.WS201		Cele.WS201_3:12287309		3		12287309		12288235		927		21		27		AAATTCGGCA		AAATTCGGCAACTTTGCCGAGCTCGGG
Cele.WS201		Cele.WS201_3:12289482		3		12289482		12292108		2627		47		35		TTGCCAGAAT		TTGCCAGAATTAAAAATTTCCGGAAAATCGGCAAG
Cele.WS201		Cele.WS201_3:12293327		3		12293327		12294175		849		19		34		GGAAATTCAA		GGAAATTCAAATTTTCTGACAACAATTTTTGCGA
Cele.WS201		Cele.WS201_3:12305207		3		12305207		12305821		615		14		43		AGCAGCCGAC		AGCAGCCGACAATTGCCGGTTGCCTTAAAATTGAAGTAAATCC
Cele.WS201		Cele.WS201_3:12320572		3		12320572		12322233		1662		13		35		TTGCCGATTT		TTGCCGGTTTGCCGAAAATTTTCATGTTTGGCAAA
Cele.WS201		Cele.WS201_3:12338588		3		12338588		12343145		4558		37		35		AAATTTTCAA		AAATTTTTAATTTCGGCAATTTTCCGATTTGCCAG
Cele.WS201		Cele.WS201_3:12345809		3		12345809		12348126		2318		63		35		CGGGAAAATT		CGGGAAAATTTAAATTTTTTGGAAACAAATTTTGG
Cele.WS201		Cele.WS201_3:12349488		3		12349488		12350312		825		15		35		TGCCGGAAAT		TGCCGGAAATTATCAATTCCAGCAATTTGCCGATT
Cele.WS201		Cele.WS201_3:12404857		3		12404857		12406083		1227		19		35		TTGCCGGAAT		TTGCCGGAATTCAAATTTTCCGGCAAATTGGCAAA
Cele.WS201		Cele.WS201_3:12408881		3		12408881		12409363		483		10		35		GATTTGCCGG		GATTTGCCGGAAATTTTCGATTCCGGCAATTTGCC
Cele.WS201		Cele.WS201_3:12410343		3		12410343		12411943		1601		43		19		TATCGATTTT		TATCGATTTTTCATGTAAT
Cele.WS201		Cele.WS201_3:12441175		3		12441175		12442445		1271		31		34		CAATTTGCCG		CAATTTGCCAATTTGCCGGAAATTTCAATTCCGG
Cele.WS201		Cele.WS201_3:12464042		3		12464042		12464781		740		15		36		ATTCCGGCAA		ATTCCGGCAATTTGTCGAATTTGCCGGAATTTTTTG
Cele.WS201		Cele.WS201_3:12473518		3		12473518		12473744		227		13		12		AAGCCTAAGC		AAGCCGAAGCCT
Cele.WS201		Cele.WS201_3:12480505		3		12480505		12482419		1915		13		36		TTTCTCAGAA		TTTCTCAGAAACATTTCTTTGGCGCGAAATTCAAAT
Cele.WS201		Cele.WS201_3:12513527		3		12513527		12515121		1595		44		36		GATATTTTCA		GATATTTTCATGTTCGGCAAAAGTACCGATTTGCCA
Cele.WS201		Cele.WS201_3:12531119		3		12531119		12531804		686		18		35		TTTCCGGCAA		TTTCCGGCAAACCGGCAAATTGCTGGAACTGAGCA
Cele.WS201		Cele.WS201_3:12538412		3		12538412		12538560		149		12		12		TATACATATA		TATACATATACA
Cele.WS201		Cele.WS201_3:12541042		3		12541042		12544428		3387		49		35		TTCCGGCAAA		TTCCGGCAAATCGGCAAATCGCCGGAATTGAAAAT
Cele.WS201		Cele.WS201_3:12550135		3		12550135		12551097		963		25		35		AATTTCCGGC		AATTTCCGGCAAATTGCCGACTTGCCGGAATTGAA
Cele.WS201		Cele.WS201_3:12555356		3		12555356		12556680		1325		12		35		GGCAAATCGG		GGCAAATCGGCAAATTGCCAGAATTGAAAAATTCC
Cele.WS201		Cele.WS201_3:12560568		3		12560568		12561015		448		13		35		CCGGAAATTT		CCGGAAATTTTCTATTCGGGCAATCTGCCGAATTG
Cele.WS201		Cele.WS201_3:12563684		3		12563684		12564056		373		10		34		ATCGGCAAAT		ATCGGCAAATTCTCGACTTTAAAATTTCCGGCAG
Cele.WS201		Cele.WS201_3:12586021		3		12586021		12587656		1636		25		42		TGCCGGAATT		TGCCGGAATTGAAATTTCCGGCAAATCGGCAAATCGGAAAAT
Cele.WS201		Cele.WS201_3:12590926		3		12590926		12592025		1100		16		35		AAAATTTGAA		AAAATTTGAATTTCACGCCACAATTGTTTTCTCAG
Cele.WS201		Cele.WS201_3:12618420		3		12618420		12619066		647		12		35		AATTTCCGGC		AATTTCCGGCAAACCGACAATTTGTCGAAAATAAA
Cele.WS201		Cele.WS201_3:12630692		3		12630692		12631574		883		23		35		TTCCGGCAAA		TCCCGGCAAACCGGCAAATTGGCAGAATTAAATGT
Cele.WS201		Cele.WS201_3:12636010		3		12636010		12637174		1165		29		35		GGCAAACCGG		GGCAAACCGGCATGTTTCCGGAATTAACAATTCCC
Cele.WS201		Cele.WS201_3:12640589		3		12640589		12643305		2717		50		12		TTAGGCTTAG		TTAGGTTTAGGC
Cele.WS201		Cele.WS201_3:12665953		3		12665953		12667481		1529		23		34		TTTGCCGATT		TTTGCCAATTTGACGGAAATTTTAATTCCGGCAA
Cele.WS201		Cele.WS201_3:12678821		3		12678821		12680073		1253		64		11		AAAAAAATGA		AAAAAAATGAA
Cele.WS201		Cele.WS201_3:12718766		3		12718766		12722461		3696		18		35		GAAATTTTGA		GAAATTTTGATTTTTGGCAATTATCCGATTTGCCG
Cele.WS201		Cele.WS201_3:12731755		3		12731755		12732266		512		16		35		ATTTGCCGGA		ATTTGCCGGAAATTTTGATTTTCGGCAATATACCG
Cele.WS201		Cele.WS201_3:12734274		3		12734274		12734942		669		18		35		ATTTGCCGGA		ATTTGCCGGAACTTTTAATTTTCGCCGAATTGTCA
Cele.WS201		Cele.WS201_3:12759575		3		12759575		12762541		2967		32		35		AAATTCAAAT		AAATTCAAATTTTCTGAGAAAACAGTTTTGGCGGA
Cele.WS201		Cele.WS201_3:12784347		3		12784347		12784621		275		18		12		TAAGCCTAAG		TAAGCCTAAGTT
Cele.WS201		Cele.WS201_3:12795589		3		12795589		12797049		1461		14		33		AATTCAAATT		AATTCAAATTTTTTGAGAATAATTTTGGCGAGA
Cele.WS201		Cele.WS201_3:12822794		3		12822794		12823130		337		14		12		TAGGCTTAGG		TAGGCTTAGGCT
Cele.WS201		Cele.WS201_3:12835651		3		12835651		12836861		1211		30		20		TGTAGATTTA		TGTAGATTTACGAAATTCTA
Cele.WS201		Cele.WS201_3:12839514		3		12839514		12844147		4634		66		19		TTTACCAAAA		TTGACCAAAAATTTGCCAA
Cele.WS201		Cele.WS201_3:12882195		3		12882195		12882795		601		13		31		TCGAAAATTT		TCGAAAATTTCCGTTTTTCAATGTCAAAATA
Cele.WS201		Cele.WS201_3:12884421		3		12884421		12884999		579		13		35		TGCCGGAATT		TGCCGGAATTTAGAATTTTCGACAAAGTGGCAAAT
Cele.WS201		Cele.WS201_3:12911619		3		12911619		12913600		1982		43		11		AGGCAGTAGG		AGGCAATAGGC
Cele.WS201		Cele.WS201_3:12938335		3		12938335		12938784		450		14		35		GGAAATTTTC		GGAAATTTTCAATTCCGGCAAATTGCCAGTTTGCA
Cele.WS201		Cele.WS201_3:12943909		3		12943909		12945208		1300		15		12		GCTTAGGCTT		GCTTAGGCTTTG
Cele.WS201		Cele.WS201_3:12946442		3		12946442		12948707		2266		27		43		TTGCCGGAAA		TTGCCGGAAACTTCCAATTCCGGCAATTTACCGGATTGCCAAT
Cele.WS201		Cele.WS201_3:12951672		3		12951672		12952777		1106		37		18		TATCGATTTT		TATTGATTTTCTATGAAT
Cele.WS201		Cele.WS201_3:12985239		3		12985239		12986029		791		10		78		CGAAGTTGCT		CGAAGTTGCTGGATCAACGATCACAACAGGCGGATTTGTCTGCACAACCGGATCAGAAGTCGTCGTACTTGGATCTTT
Cele.WS201		Cele.WS201_3:13001354		3		13001354		13003318		1965		16		43		AATTTAAAAT		AATTTAAAATTTCACGCAAATCGGCAAACCGGTAACTTGCCGG
Cele.WS201		Cele.WS201_3:13004286		3		13004286		13004476		191		12		12		TAGGCTTAGG		TAAGCTTAGGCT
Cele.WS201		Cele.WS201_3:13032105		3		13032105		13032756		652		40		10		TACCGCCCGC		TACCGCCCGC
Cele.WS201		Cele.WS201_3:13040569		3		13040569		13041386		818		22		40		TTCTAGAACA		TTTAGAACATTCCAGAATTTTCTCGAATTTTCCAAAAAGG
Cele.WS201		Cele.WS201_3:13056258		3		13056258		13056472		215		13		12		GCCTAAGCCT		GCCTAAGCTTAA
Cele.WS201		Cele.WS201_3:13074654		3		13074654		13086639		11986		206		59		TCTCCATAAT		TCTCCATAATTCTCAGTTTAAAAAAATTTGAAAATCAATGCACATTTGAAATTCCATAT
Cele.WS201		Cele.WS201_3:13091551		3		13091551		13092730		1180		28		35		GCCGGCGGCG		GCCGGCGGCTGCGAGACATGTTTAGCGACGTGTGC
Cele.WS201		Cele.WS201_3:13093985		3		13093985		13095235		1251		25		43		CGGAAATTTT		CGGAAATTTTGATTTTCGGTAATTTGCCGGTTTACTGGTTTGC
Cele.WS201		Cele.WS201_3:13094205		3		13094205		13096426		2222		31		34		CAAATTGCCG		CAAATTGCCGGAATTGAAATTTCCGGCAAATCGG
Cele.WS201		Cele.WS201_3:13099811		3		13099811		13100466		656		18		34		CGGAATTGAA		CGGAATTGAAATTTCCGGCAAATCGACAACTTGC
Cele.WS201		Cele.WS201_3:13129234		3		13129234		13129828		595		45		12		AGTTATATAG		AGTTATATAGTA
Cele.WS201		Cele.WS201_3:13134091		3		13134091		13134494		404		16		12		CTTAGGCTTA		CTTAGACTTAGG
Cele.WS201		Cele.WS201_3:13167714		3		13167714		13169641		1928		11		31		AGTCATTTTT		AGTCATTTTTGGCCAATTTTTGACTATTTTC
Cele.WS201		Cele.WS201_3:13243314		3		13243314		13245131		1818		95		19		AAAAATAGAT		AAAAATAGATTGGCATACG
Cele.WS201		Cele.WS201_3:13284698		3		13284698		13285390		693		21		35		AAATTGCCGG		AAATTGCCGGAATTGAAATTTCTGGCAAATCGACG
Cele.WS201		Cele.WS201_3:13414618		3		13414618		13417157		2540		18		64		ATATACCAAT		ATATACCAATGAGAGAGCACAGTGTAAACTAGTTTTCATAGTTCTCACGGCGACTCCAATCACT
Cele.WS201		Cele.WS201_3:13446928		3		13446928		13447778		851		21		40		ATTTTTCTAG		ATTTTTCTAGAAAGTTCTAGAACATTCCAGAATTTTCCCG
Cele.WS201		Cele.WS201_3:13448181		3		13448181		13448416		236		15		15		CCACGATGGG		CCACGATGGGTCTCA
Cele.WS201		Cele.WS201_3:13584176		3		13584176		13599243		15068		470		34		TTTCCGCCGG		TTTCCGCCGGTTCGATTTTCTCCGCAAGTAGATT
Cele.WS201		Cele.WS201_3:13609914		3		13609914		13610248		335		10		19		TTGACTACCT		TTGACTACCTTTCGGCTCA
Cele.WS201		Cele.WS201_3:13612870		3		13612870		13613204		335		10		19		AGGTAGTCAA		AGGTAGTCAATGAGCCGAA
Cele.WS201		Cele.WS201_3:13748846		3		13748846		13750033		1188		26		37		TTGGCGGGAA		TTGGCGGGAATTCAAATTTTAATTTTTTAAAAATATT
Cele.WS201		Cele.WS201_3:13750113		3		13750113		13750935		823		52		15		GTGGTGAGAC		GTGGTGAGACCCATC
Cele.WS201		Cele.WS201_3:13752719		3		13752719		13753581		863		18		38		AAATTTTAAT		AAATTTTAATTTTTTTAAAATATTTTGGCGGGAATTTA
Cele.WS201		Cele.WS201_3:13753646		3		13753646		13754556		911		60		15		TCGTGGTGAG		TCGTGGTGAGACCCA
Cele.WS201		Cele.WS201_3:13783472		3		13783472		13783680		209		17		12		CTTAGGCTTA		CTTAGGCTTAGG
Cele.WS201		Cele.WS201_4:0		4		0		147		148		12		12		CCTAAGCCTA		CCTAAGCCTAAG
Cele.WS201		Cele.WS201_4:119859		4		119859		125414		5556		68		19		TGGTTGAGGC		TGGTTGAGGCTCTCTATTT
Cele.WS201		Cele.WS201_4:193752		4		193752		196625		2874		58		20		CTCAACCAAA		CTCAACCAAAAATCCTTAGC
Cele.WS201		Cele.WS201_4:215697		4		215697		216367		671		32		20		CTCAGCCTCA		CTCAGCCTCAATCAAAAATT
Cele.WS201		Cele.WS201_4:221290		4		221290		225265		3976		26		84		TAAAAAGTGG		TAAAAAGTGGTCTAATTTTGTTGAAGACGGGTAATTCATATATGGAGAATTCAGAAAATCTAGGTTTAACCCATCAAAAACTAT
Cele.WS201		Cele.WS201_4:229906		4		229906		231142		1237		63		18		CTCAACCAAA		CTCAACCAAACTCTTAGC
Cele.WS201		Cele.WS201_4:234676		4		234676		236450		1775		27		22		TTTTTGGTTG		TTTTTGGCTGAGGCTCTCTAGA
Cele.WS201		Cele.WS201_4:280698		4		280698		281187		490		13		37		TTGGCGGGAA		TTGGCGGGAATTCAAAATTTAATTTTTTGAACATATT
Cele.WS201		Cele.WS201_4:281265		4		281265		281755		491		32		15		TCGTGGTGAG		TCGTGGAGAGACCCT
Cele.WS201		Cele.WS201_4:453537		4		453537		453810		274		13		17		GTAGTAAAAG		GTAGTAAAATAGATTCC
Cele.WS201		Cele.WS201_4:484819		4		484819		485120		302		14		12		TTAGGCTTAG		TTAGGCTTAGTC
Cele.WS201		Cele.WS201_4:593528		4		593528		594617		1090		13		16		AGGCATGTAG		AGGCATGTAGGCATGT
Cele.WS201		Cele.WS201_4:688812		4		688812		698202		9391		92		102		TTGCTGCAGC		TTGCTGCAGCATATCTTTCTCCAGTACCACCTTGATATGTCGAACGATTGATAGTTTGAGAATCAAGAGAATCAGTTGGACGATCAATTCCATCTTTGGGTC
Cele.WS201		Cele.WS201_4:848538		4		848538		850256		1719		29		20		TATCGATTTT		TATTGATTTTTACCGGATGT
Cele.WS201		Cele.WS201_4:878519		4		878519		879442		924		35		22		GTAAATCTAC		GTAAATCTACACTAAAACCACC
Cele.WS201		Cele.WS201_4:977829		4		977829		978542		714		35		19		CAATAATTTC		CAATAATTTCATAAAAAAT
Cele.WS201		Cele.WS201_4:999402		4		999402		1000703		1302		26		20		AAAATCGATA		AAAATCAATATTTTCGAGAA
Cele.WS201		Cele.WS201_4:1154252		4		1154252		1154502		251		16		15		GGTCTCACCA		GGTCTCACCACGATG
Cele.WS201		Cele.WS201_4:1217259		4		1217259		1217865		607		30		18		AGGCTTAGGC		AGTCTTAGGCTTATACCT
Cele.WS201		Cele.WS201_4:1277474		4		1277474		1282328		4855		51		62		TTTCCGGCAA		TTTCCGGCAAACCGGCGAATTATTTAAAATTCCAGCAAATCGGCAAATTGCCGGAATTGAAA
Cele.WS201		Cele.WS201_4:1344791		4		1344791		1345485		695		20		34		ATTTCCCGCC		ATTTCCCGCCAAAATTTTTTCACTGAAAATTTGA
Cele.WS201		Cele.WS201_4:1345560		4		1345560		1345735		176		11		15		CCACGATGGG		CCACGATGGGTCTCG
Cele.WS201		Cele.WS201_4:1369867		4		1369867		1370878		1012		19		35		TTTGCCGATT		TATGCCGATTTGCCGGAACTTTTAAATTCCGGCAA
Cele.WS201		Cele.WS201_4:1415277		4		1415277		1415584		308		15		21		AAAATTGACT		AAAATCGACTAAAAATCGTCA
Cele.WS201		Cele.WS201_4:1440390		4		1440390		1440565		176		11		15		AGACCCATCG		AGACCCATCGTGGTG
Cele.WS201		Cele.WS201_4:1440615		4		1440615		1441695		1081		28		34		GCGGGAAATT		GAGGGAAATTTAATATTTCAGTGAAAAAATTTTG
Cele.WS201		Cele.WS201_4:1443076		4		1443076		1444841		1766		40		20		TATCGATTTT		TATCAATTTTTCTGAAATTT
Cele.WS201		Cele.WS201_4:1476165		4		1476165		1478423		2259		34		35		TTCAAATTTT		TTCAAATTTTCAGTGAAAAAAATTTTGGCGGGAAA
Cele.WS201		Cele.WS201_4:1516981		4		1516981		1517453		473		17		14		AAACTACAAA		AAACTACAAACTAC
Cele.WS201		Cele.WS201_4:1564591		4		1564591		1567519		2929		36		35		CAATTTGCCG		CAATTTACCGATTTGCCGGAAATGTTCAATTCTGG
Cele.WS201		Cele.WS201_4:1611414		4		1611414		1612417		1004		19		12		CTACCTATCT		CTACCTACCTAT
Cele.WS201		Cele.WS201_4:1670656		4		1670656		1672010		1355		36		11		CCTACAGTAC		CCTACAGTACT
Cele.WS201		Cele.WS201_4:1689081		4		1689081		1689301		221		11		12		CTAAGCCTAA		CTAAGCCTAATA
Cele.WS201		Cele.WS201_4:1705966		4		1705966		1706162		197		10		12		TTAGGCTTAG		TTAGGCTTAGGC
Cele.WS201		Cele.WS201_4:1740515		4		1740515		1740925		411		20		20		CAGAAAAATC		CAGAAAAATCAATAAATTCT
Cele.WS201		Cele.WS201_4:1752986		4		1752986		1753592		607		18		11		CTACAGTACC		CTACAGTACCT
Cele.WS201		Cele.WS201_4:1787799		4		1787799		1788249		451		26		16		TAGGCACGTA		TAGGTACGTAGGCACG
Cele.WS201		Cele.WS201_4:1831019		4		1831019		1831713		695		33		22		TCTGGGGTAG		TCTGGGGTAGGGCTGCCTAGGA
Cele.WS201		Cele.WS201_4:1848439		4		1848439		1848945		507		18		21		TGTCGATTTA		TGTCGATTTACGGGGGTTCAG
Cele.WS201		Cele.WS201_4:1859193		4		1859193		1860299		1107		12		20		GGAAATTTTC		GGAAATTTTCCCGATTAGCC
Cele.WS201		Cele.WS201_4:1888876		4		1888876		1889513		638		12		51		CAAACCGGCA		CAAATCGGCAGACCGGCAATTTGCCGAAATTGAAAATTCCCGGAAAATCGG
Cele.WS201		Cele.WS201_4:1902959		4		1902959		1903544		586		23		12		CCTAAGCCTA		CCTAAGCCTAAG
Cele.WS201		Cele.WS201_4:1931274		4		1931274		1933398		2125		50		35		CATTTTCGCC		CATTTTCGCCGAATTGCCGATTTGCCGGAAATTTT
Cele.WS201		Cele.WS201_4:1949737		4		1949737		1952327		2591		113		21		GTAAATCTAC		GTAAATCTACAAGAAACCCCC
Cele.WS201		Cele.WS201_4:1965985		4		1965985		1967721		1737		15		80		AATTTCTCAA		AATTTCTCAATAGCGCGCGCTTGCAACATCCGAACGGCGCGAAATTTGAATTTTTGGCCATAAAATAACGAAAATCGGCA
Cele.WS201		Cele.WS201_4:1975875		4		1975875		1976886		1012		21		43		TTTGCCGGAA		TTTGCAGGAATTTTTCAATTCCGGCTAATTGCCGGTTTGCCAA
Cele.WS201		Cele.WS201_4:2005234		4		2005234		2005590		357		21		16		TTTCAAAAAA		TTTCAAAAAAAATTAA
Cele.WS201		Cele.WS201_4:2097674		4		2097674		2099515		1842		56		32		TTTGGCGGGA		TTTGGCGGAATTCAAATTTCTTTGAAAAAAAT
Cele.WS201		Cele.WS201_4:2124022		4		2124022		2124906		885		10		19		AATTAAATAA		AATTAAATAAATAAATATT
Cele.WS201		Cele.WS201_4:2138944		4		2138944		2140061		1118		26		43		TTTCCGGCAA		TTTCCGGCAAATCGGCAAACCGGCAAAATGCCGGGATTGAAAA
Cele.WS201		Cele.WS201_4:2156340		4		2156340		2157212		873		38		21		GATTTACGGG		GATTTACGGGATGAAAATGTG
Cele.WS201		Cele.WS201_4:2182562		4		2182562		2182897		336		13		21		AAAATAGCTT		AAAATAGCTTAAAATTGATTA
Cele.WS201		Cele.WS201_4:2231390		4		2231390		2233505		2116		52		20		TATCGATTTT		TATCGATTTTTCAACAGGTT
Cele.WS201		Cele.WS201_4:2244961		4		2244961		2245196		236		15		15		CGATGGGTCT		CGATGGGTCTCACCA
Cele.WS201		Cele.WS201_4:2266505		4		2266505		2266986		482		13		37		TTTTTAATTC		TTTTTAATTCCGGCAATTTGCGGCGATTTGCCAGAAA
Cele.WS201		Cele.WS201_4:2391964		4		2391964		2396089		4126		27		70		AAAAATCGAT		AAAAATCGATGTTTTGAAGTTTTTCTCAATAGAGCGCACTTTCAACAGCGAGAAATTTGAATTTTCCACC
Cele.WS201		Cele.WS201_4:2398277		4		2398277		2398740		464		29		20		CTGCCTAGGG		CTGCCTAGGGTAGGCTAAGT
Cele.WS201		Cele.WS201_4:2403399		4		2403399		2403719		321		18		12		AAGCCTAAGC		AAGCCTAATCCG
Cele.WS201		Cele.WS201_4:2472061		4		2472061		2473330		1270		39		14		TTTGTAGTTT		TTTATAGTTTGTAG
Cele.WS201		Cele.WS201_4:2511918		4		2511918		2512675		758		14		42		CGGCAAATCG		CGGCAAATCGGCACGTTGCCAAATTGCCGTTTTTAAAATATC
Cele.WS201		Cele.WS201_4:2516562		4		2516562		2517820		1259		34		35		ATTTTGATTT		ATTTTGATTTTTGGCGAATTGCCGCTTTGCCGGAT
Cele.WS201		Cele.WS201_4:2531342		4		2531342		2532023		682		19		21		TGTAGATTTA		TGAAGATTTACGCAGTTGCTG
Cele.WS201		Cele.WS201_4:2541668		4		2541668		2541877		210		10		12		CTAAGCCTAA		CTAAGCCTAAGC
Cele.WS201		Cele.WS201_4:2548764		4		2548764		2551005		2242		41		20		TATTGATTTT		TATTGATTTTTCCAAAAAAT
Cele.WS201		Cele.WS201_4:2572290		4		2572290		2575957		3668		16		164		TTATTTTAAA		TTATTTTAAAAAATTCAGAAAATGCATCTAAAGCGGTTTTTTTTCAAAAATTCAAAAGTACCGGAAAATCATAAAAAGTGCTTCTTTTTTCTTTTATAACACTGTTTAGCATAGTCAAATATACCAGAAAATACCAAACAAAGTATGCTATCTTGTACGAAAGA
Cele.WS201		Cele.WS201_4:2702007		4		2702007		2702792		786		31		21		TTTGGATTTT		TTCGGATTTTTAGGCTTAAAA
Cele.WS201		Cele.WS201_4:2754818		4		2754818		2756578		1761		49		40		TTCTGGAAAA		TTCTGGAAAATTCGAGAAAAATCTGGCATATTCCAGAACC
Cele.WS201		Cele.WS201_4:2813871		4		2813871		2814454		584		16		30		CTGGAAACTT		CTGGAAACTTGTTGAATTTTCTAGAAAAGT
Cele.WS201		Cele.WS201_4:2828545		4		2828545		2830543		1999		74		27		CAGAGAGTAA		CAGAGAGTAAAATAATCGGTGAAGCCA
Cele.WS201		Cele.WS201_4:2859307		4		2859307		2859683		377		19		12		GCCTAAGCCT		GCCTAAGCCTAT
Cele.WS201		Cele.WS201_4:2872399		4		2872399		2872916		518		14		35		ATTCCGGCAA		ATTCCGGCAATTTGCCGATTTGCCGAAAATTTTCA
Cele.WS201		Cele.WS201_4:2882554		4		2882554		2883675		1122		27		11		TACAGTAACC		TACAGTACCAC
Cele.WS201		Cele.WS201_4:2885588		4		2885588		2887227		1640		28		35		TTTGCCGGAA		TTTGCCGGAAATGTTCAATTCCACCAATTTGCCGA
Cele.WS201		Cele.WS201_4:2953068		4		2953068		2953420		353		19		16		TAGGCATGTA		TAGGCATGTAGGAATG
Cele.WS201		Cele.WS201_4:2975132		4		2975132		2976173		1042		22		34		GCCGATTTGC		GCCGATTTGCTGAAAATTTCAATTCCGATAGTTT
Cele.WS201		Cele.WS201_4:3004798		4		3004798		3005517		720		20		34		CCGATTTGCC		CCGATTTGCCGAAATTTTTATTTCTGGCAAATTG
Cele.WS201		Cele.WS201_4:3013250		4		3013250		3013806		557		20		12		TAGGCTTAGG		TAGTCTTAGGCT
Cele.WS201		Cele.WS201_4:3126870		4		3126870		3127068		199		11		16		GCTTATAAGC		GCTTATAAGCTTATAA
Cele.WS201		Cele.WS201_4:3149088		4		3149088		3151006		1919		53		35		GGCAAATTGC		GGCAAATTGCCGGAATTGAACATTTCCGGCAAATA
Cele.WS201		Cele.WS201_4:3167441		4		3167441		3167879		439		13		35		CAATTTGCCG		CAATTTGCCGGAAATTTTGATTTTCGGCAAATTGC
Cele.WS201		Cele.WS201_4:3176403		4		3176403		3176902		500		24		12		TAGGTAGTTA		TAGGTAGATAGG
Cele.WS201		Cele.WS201_4:3177691		4		3177691		3178618		928		37		20		TGTAGATTTA		TGTAAATTTACGGCATCATA
Cele.WS201		Cele.WS201_4:3189155		4		3189155		3189349		195		11		16		CATGCCTACA		CATGCCTACATACATA
Cele.WS201		Cele.WS201_4:3193092		4		3193092		3194824		1733		68		16		ATGCCTACAT		ATGCCTACATGGCTAG
Cele.WS201		Cele.WS201_4:3206389		4		3206389		3209591		3203		168		19		GCCTCACTCA		GCCTCACTCAAAATCCTCA
Cele.WS201		Cele.WS201_4:3309614		4		3309614		3310603		990		27		35		AATCGGCAAG		AATCGGCAAGTTACCGAAATTGAAAATTTCCGGCA
Cele.WS201		Cele.WS201_4:3325344		4		3325344		3326661		1318		37		26		CGATTTGCCG		CGATTTGCCGGAAATTTCAATTCTGC
Cele.WS201		Cele.WS201_4:3366655		4		3366655		3367994		1340		24		45		TCTGATCCTT		TCTGATCCTTCAGCTCCAAAGGATCAGAAGGGTACCTCCTGGTGA
Cele.WS201		Cele.WS201_4:3455419		4		3455419		3455819		401		28		12		TAAGCCTAAG		TAAGCCTAAGCT
Cele.WS201		Cele.WS201_4:3528605		4		3528605		3530216		1612		64		11		CCCTACAGTA		CCCTACAATAC
Cele.WS201		Cele.WS201_4:3568009		4		3568009		3568499		491		29		16		TGCCTACATG		TGCCTACATGCCCACA
Cele.WS201		Cele.WS201_4:3669577		4		3669577		3671153		1577		10		34		CGGGAAATTC		CGGGAAATTCAAATTTTCAGTGAAAAAATTTTGA
Cele.WS201		Cele.WS201_4:3671198		4		3671198		3671728		531		15		40		TTTCTAGAAA		TTTCTAGAAAATTCGAGAAAATTCCGGATTGGTCCAGAAT
Cele.WS201		Cele.WS201_4:3789104		4		3789104		3790448		1345		45		21		CTAGATTTTT		CTAGATTTTTTTGGCGTTGAC
Cele.WS201		Cele.WS201_4:3825809		4		3825809		3826013		205		13		16		TAGGCATGTA		TAGGCATGTAGGCATG
Cele.WS201		Cele.WS201_4:3940279		4		3940279		3941132		854		43		39		GTAGTCGGAG		GTAGTCGGAGTAGTCGGAGTAGTTGGAGTAGACTTCATG
Cele.WS201		Cele.WS201_4:4142135		4		4142135		4142511		377		23		12		AGGCTTAGGC		AGGCTTAGGCCA
Cele.WS201		Cele.WS201_4:4166737		4		4166737		4167309		573		46		12		GCGTGTCGCG		GCGTGTCGCGTT
Cele.WS201		Cele.WS201_4:4416106		4		4416106		4421998		5893		213		26		GTCTAACTTT		GTCTAACTTTGGAAATTCATCTAATG
Cele.WS201		Cele.WS201_4:4451052		4		4451052		4453011		1960		15		34		CAAATCGGCA		CAAATCGGCAAAATGTCGGAATTGAAATTTCCGG
Cele.WS201		Cele.WS201_4:4507124		4		4507124		4508468		1345		31		35		TGCCGATTTG		TGCCGATTTGCCGAAAATTTTAACTTCCGGCTATG
Cele.WS201		Cele.WS201_4:4753416		4		4753416		4754240		825		12		10		GCTGAAAATG		GTTGAAAATG
Cele.WS201		Cele.WS201_4:4792105		4		4792105		4792761		657		17		35		TTGCCGGAAA		TTGCCGGAAATTTTGGTTTCCAGCAAGTTGCCGAA
Cele.WS201		Cele.WS201_4:4822586		4		4822586		4825218		2633		29		35		TTTTCAAAAA		TTTTAAAAATTGATAAAAATATATAAAAGCTGATT
Cele.WS201		Cele.WS201_4:4898037		4		4898037		4898612		576		18		15		GAGACCCATC		GAGACCCGTCGTGGT
Cele.WS201		Cele.WS201_4:4920970		4		4920970		4921503		534		15		35		TTTTCAGAAA		TTTTCAGAAAATTTAAATTTCCCTCCAAAATATTT
Cele.WS201		Cele.WS201_4:4921560		4		4921560		4926918		5359		148		15		GGGTCTCACC		GGGTCTCACCACGAT
Cele.WS201		Cele.WS201_4:5060064		4		5060064		5060274		211		13		16		CTACGTGCCT		CTACGTGTCTACGTGC
Cele.WS201		Cele.WS201_4:5273281		4		5273281		5273663		383		18		12		AGAAGGAGGA		AGAAAGAGGAGA
Cele.WS201		Cele.WS201_4:5299088		4		5299088		5299473		386		15		25		TTTACTCTCT		TTTACTCTCTGTCTTCACAGTATAT
Cele.WS201		Cele.WS201_4:5454325		4		5454325		5455266		942		17		34		GGGAAATTCA		GGGAAATTCAAATTTTCTGTGAAAAAATTTTGGC
Cele.WS201		Cele.WS201_4:5465009		4		5465009		5467130		2122		44		48		AATTCAATTT		AATTCAATTTTTGATTTGCCCGTAATTTATATTTTTCTGAAGATGAAC
Cele.WS201		Cele.WS201_4:5571083		4		5571083		5571427		345		15		17		TTGACTACCT		TTGACTACCTTTGCTCA
Cele.WS201		Cele.WS201_4:5572031		4		5572031		5572424		394		13		17		AGGTAGTCAA		AGGTAGTCAATGAGCAA
Cele.WS201		Cele.WS201_4:6307129		4		6307129		6307489		361		18		19		CAGACGAAAA		CAGACGAAAAATAGATTGA
Cele.WS201		Cele.WS201_4:6356083		4		6356083		6356420		338		10		19		AGTCAATGAG		AGTCAATGAGCCGAAAGGT
Cele.WS201		Cele.WS201_4:6357788		4		6357788		6361075		3288		132		25		TAGAGTAAAT		TAGAGTAAATAAATTGGCAGAACAT
Cele.WS201		Cele.WS201_4:6468979		4		6468979		6469769		791		40		20		AACAATCTAT		AACAATCTATTTTTTTGTGT
Cele.WS201		Cele.WS201_4:6469790		4		6469790		6469949		160		10		12		CAGAATATAT		CAGAATATATTC
Cele.WS201		Cele.WS201_4:6610109		4		6610109		6610310		202		10		17		GTAGTAAAAG		GTAGTAAAAGAGAACAC
Cele.WS201		Cele.WS201_4:6668156		4		6668156		6676442		8287		46		182		ATGTTTCAAA		ATGTTTCAAAAGTTCAATATATTTCTGATTAAATCTATATGTATATGAATGCCATGCGTTTGTGCATATCATTAACTCTCATTACTCATTAAAAAATAGTTCCAGTTATTTCAAAAAAGTTGAAAGTTATTCATAGCTTGAAAAACGGGCCATCGTAATCTAAAAAAAACATAAATTGGGAC
Cele.WS201		Cele.WS201_4:6682649		4		6682649		6704575		21927		125		172		TTAATCAGAA		TTAATCAGAAATATATTGAACTTTTGAAACATGTCTCAACTTTTATTTTTTTTAGAACACGATGTCTCGTTTTTCAAGCTATGAATAACTTTCAAGTTTTTTGAAATAAGTGGAACTATTTTTTAATGAGTGTGTATATGTACTGACGCATAGCATTCATATACATATAGAT
Cele.WS201		Cele.WS201_4:6708756		4		6708756		6731734		22979		130		174		TTTGAAATAA		TTTGAAATAACAGGAACTATTTTTTAAAACTGGTGTGTATATGTACAAACGCATGGCATTCATATACATATAGATTTAATCAGAAATATATTGAACTTTTGAAACATGTCTCAACTTTTATTTTTTTTAGATTACGATGGCTCGTTTTTCAAGCTATGAATAACTTTCAAGTTT
Cele.WS201		Cele.WS201_4:7128090		4		7128090		7129872		1783		156		11		TGACAACTTC		TGACAACTTCA
Cele.WS201		Cele.WS201_4:7591320		4		7591320		7599723		8404		59		30		TATGAAAGAT		TATGAAAGATCCTTCGATCAAGAAGTCACG
Cele.WS201		Cele.WS201_4:7734973		4		7734973		7736063		1091		24		45		ACCATCAGGC		ACCATCAGGCGGACCACCAGGACCATTTGATCCATCAGGAGCACC
Cele.WS201		Cele.WS201_4:8072511		4		8072511		8073669		1159		26		35		AAAATTTGAA		AAAATTTGAATTTCCCGTCAAAATCTTTTTCTCAG
Cele.WS201		Cele.WS201_4:8257974		4		8257974		8258608		635		14		45		AAGGATCAGA		AAGGATCAGAACATCAGGAGGTACCCTTACGATCCTTCTTATCTG
Cele.WS201		Cele.WS201_4:8467073		4		8467073		8469330		2258		33		40		TCCAGAATTT		TCCAGCATTTTCTCAAATTTTCCAGAAGGTTCTGGAACAT
Cele.WS201		Cele.WS201_4:8469597		4		8469597		8470271		675		41		15		TCTCACCACG		TCTCACCACGATGGG
Cele.WS201		Cele.WS201_4:8470540		4		8470540		8471287		748		22		12		TCCTACAGTA		TCCTACAGTACC
Cele.WS201		Cele.WS201_4:8572629		4		8572629		8581860		9232		443		20		CGATATAGCT		CGATATAGCTATAAACAATA
Cele.WS201		Cele.WS201_4:9045711		4		9045711		9048648		2938		112		25		AGAGAGTAAA		AGATAGTAAAATATACTGTGAAGCC
Cele.WS201		Cele.WS201_4:9066162		4		9066162		9067553		1392		81		15		CTCACCACGA		CTCACCACGAAGGGT
Cele.WS201		Cele.WS201_4:9409926		4		9409926		9410686		761		19		34		TTCCCGCCAA		TTCCCGCCAAGCATTTTCCTCAGAAAATTTGAAT
Cele.WS201		Cele.WS201_4:9410127		4		9410127		9411402		1276		46		15		ACGATGGGTC		ACGACGGGTCTCACC
Cele.WS201		Cele.WS201_4:10025374		4		10025374		10025876		503		10		11		TACTGTAGGG		TACTGTAGGGG
Cele.WS201		Cele.WS201_4:10261831		4		10261831		10262712		882		28		12		GGTACTGTAG		GGTACTGTAGTA
Cele.WS201		Cele.WS201_4:10262884		4		10262884		10263282		399		26		15		GACCCATCGT		GACCCATCGTGGTGA
Cele.WS201		Cele.WS201_4:10263307		4		10263307		10264870		1564		42		35		AATTCAAATT		AATTCAAATTTCAGTGAAAAAAATTTTTAGCGGGA
Cele.WS201		Cele.WS201_4:10681745		4		10681745		10682135		391		20		19		ATTGTTACAC		ATTGTTACACGAAAAATAG
Cele.WS201		Cele.WS201_4:10943421		4		10943421		10946071		2651		25		45		TCTGATCCTT		TCTGATCCTTAAGCTCCGAAGAATCAGAAGGGTACCTCCTGGTGA
Cele.WS201		Cele.WS201_4:11033598		4		11033598		11036057		2460		31		79		GAAACTAAAA		GAAACTAAAACCTAATGAGACCCCAGAATACTGCCGGTATTCTGTCAGGACTCATTAGGTAGAGAGGAGATTCACAGAA
Cele.WS201		Cele.WS201_4:11070916		4		11070916		11072360		1445		101		27		AGACTACCTA		AGACTACCTAGACTACCTAGACTACCA
Cele.WS201		Cele.WS201_4:11072363		4		11072363		11075900		3538		90		39		TTATGGAAAA		TTATGGAAAAGTGGCTCTATAGCCACTAGAAATACCAGT
Cele.WS201		Cele.WS201_4:11610510		4		11610510		11615496		4987		199		25		CATTACGGCA		CATTACGGCAGATTCTATAAATTTG
Cele.WS201		Cele.WS201_4:11615661		4		11615661		11615934		274		13		17		AAAATCAAAC		AAAATCAAACCGGAGAC
Cele.WS201		Cele.WS201_4:11616294		4		11616294		11618406		2113		21		10		CGATCCATCC		CGATCCATCC
Cele.WS201		Cele.WS201_4:12023064		4		12023064		12025440		2377		74		32		CGGGAATTCA		CGGGAATTCAAAATTTCTGTGAAAAATTTTGG
Cele.WS201		Cele.WS201_4:12154662		4		12154662		12156266		1605		11		35		AATTTGAATT		AATTTGAATTTCCCGTCAAAATCTTTTTCTCAGAA
Cele.WS201		Cele.WS201_4:12169268		4		12169268		12171221		1954		24		59		TTTTAAAAAT		TTTTAAAAATTTTGAAAACCAGTGAAGTCTTGATAATCCATATTTTCCATAATTCTCAG
Cele.WS201		Cele.WS201_4:12253923		4		12253923		12254134		212		10		17		TCTTTTACTA		TCTTTTACTACAGGATC
Cele.WS201		Cele.WS201_4:12256912		4		12256912		12257247		336		16		17		GTAGTAAAAG		GTAGTAAAAGAGATTCC
Cele.WS201		Cele.WS201_4:12314434		4		12314434		12319273		4840		38		96		GTTGATTTGC		GTTGATTTGCGGCACTCTACAGATAGTGGATCTGCTTCTTACCAATCTTCCCGTTACCGCCACGCACTAAAGCTCCAAACTATTTTATTTTTTTGG
Cele.WS201		Cele.WS201_4:12321072		4		12321072		12325604		4533		39		31		TTCTGAAAGA		TTCTGAAAGAGCTTAAAATTTACTACAAAGT
Cele.WS201		Cele.WS201_4:12326747		4		12326747		12327077		331		18		16		GTGCCTACGT		GTGCCTACGTGCCTAC
Cele.WS201		Cele.WS201_4:12412308		4		12412308		12412804		497		11		35		CAAAACCGGC		CAAAACCGGCAAGTGTCAAAATTGCCGGAAATTTC
Cele.WS201		Cele.WS201_4:12602975		4		12602975		12603831		857		35		35		TGCCGGAATT		TGCCGGAATTTTTGAAAACCAGCAATTTTCGGAAT
Cele.WS201		Cele.WS201_4:12730472		4		12730472		12732662		2191		84		26		CATTGCGGCG		CATTGCGGCGGATTTTCGAAAAATGA
Cele.WS201		Cele.WS201_4:13007431		4		13007431		13008176		746		17		12		GCTTGGGTTT		GCTTGGGGTTAG
Cele.WS201		Cele.WS201_4:13115350		4		13115350		13115984		635		24		26		ATTAGATGAA		ATTAGATGAATTTCCAAAGTTAGACC
Cele.WS201		Cele.WS201_4:13222165		4		13222165		13222319		155		12		12		TATACCTATA		TATACCCATACC
Cele.WS201		Cele.WS201_4:13360467		4		13360467		13361956		1490		59		25		TTTACTCTCT		TTTACTCTCTGGCTTCATCGATTAT
Cele.WS201		Cele.WS201_4:13376047		4		13376047		13376746		700		15		35		TTTGCCGGAA		TTTGCCAGAAATATTAATCTTCGGCAAATTGCCGA
Cele.WS201		Cele.WS201_4:13421640		4		13421640		13422181		542		15		35		ATTTGCCGGA		ATTTGCCTGAAAGTTTCATTTCCGGCAATTTTCCG
Cele.WS201		Cele.WS201_4:13461609		4		13461609		13462224		616		31		23		ATATTTATTT		ATATTTATTTATTTATTTAATTA
Cele.WS201		Cele.WS201_4:13462424		4		13462424		13462777		354		22		15		ACCCATCGTG		ACCCACCGTGGTGAG
Cele.WS201		Cele.WS201_4:13461609		4		13461609		13463683		2075		36		23		ATATTTATTT		ATATTTATTTATTTATTTAATTA
Cele.WS201		Cele.WS201_4:13462860		4		13462860		13464412		1553		25		35		AAATTTAAAT		AAATTTAAATTTTCTGTGAAAAATATTTTGGCGGG
Cele.WS201		Cele.WS201_4:13464466		4		13464466		13464686		221		14		15		CCACGATGGG		CCACGATGGGTCTCG
Cele.WS201		Cele.WS201_4:13481055		4		13481055		13481696		642		14		35		TGCCGATTTG		TGCCGATTTGACGGAAAATTTCATTTCCGGCAATG
Cele.WS201		Cele.WS201_4:13523601		4		13523601		13524227		627		20		26		CGGCAATTGC		CGGCAATTGCCGGAAATTCTGAAAAC
Cele.WS201		Cele.WS201_4:13575668		4		13575668		13576018		351		30		11		GCACATTTTT		GCACATTTTCT
Cele.WS201		Cele.WS201_4:13667990		4		13667990		13668602		613		12		40		AAAATTCTGG		AAAATTCTGGAAAGCTCTAGAACCTTTTGAAAAATTCGAG
Cele.WS201		Cele.WS201_4:13734144		4		13734144		13740363		6220		36		93		AGGGCCGCAG		AGGGCCGCAGGCCCGAACACTCTTGGAAACTGGGCTGGCTTTAATCCTATTCCAAGCAGATTGTTATTCACTCAAGCCTATCAACCAAGTTTG
Cele.WS201		Cele.WS201_4:13846250		4		13846250		13847010		761		45		15		CCCATCGTGG		CCCATCGTGGCGAGA
Cele.WS201		Cele.WS201_4:13860230		4		13860230		13862356		2127		13		40		TCCAGAACCT		TCCAGAACCTTCTAGAAAATCCGAGAAAATTCTGGAATGT
Cele.WS201		Cele.WS201_4:13884367		4		13884367		13884797		431		24		15		ACGATGGGTC		ACGATGGGTCTCGCC
Cele.WS201		Cele.WS201_4:13909743		4		13909743		13910285		543		19		32		CGACCTGCGA		CGACCTGCGACCTAGCGACCTGGGTCGCTTTG
Cele.WS201		Cele.WS201_4:13920849		4		13920849		13923882		3034		43		35		AAATTTAAAT		AAATTTAAATTTTCTGAAAAAAATATTTTGGCGGG
Cele.WS201		Cele.WS201_4:13929793		4		13929793		13933474		3682		106		34		GCGGGAAATT		GCGGGAAATTCAAATTTTCAGTGAAAAAATTTTG
Cele.WS201		Cele.WS201_4:14057155		4		14057155		14059197		2043		32		15		ATCTCAAAAA		ATCTCAAAAATGAAA
Cele.WS201		Cele.WS201_4:14205727		4		14205727		14206725		999		13		76		AATGCTAGAG		AATGCTAGAGGACACTCATTTGCACGAAGGGAAGTGGGAGAGACTGTGGAGTTGTCGGTGTCTTTGTGCATGCTCG
Cele.WS201		Cele.WS201_4:14208007		4		14208007		14209216		1210		70		14		GCTATGCGCT		GCTATGCGCTGTTA
Cele.WS201		Cele.WS201_4:14209251		4		14209251		14209586		336		13		25		TAATGCCAAT		TAATGCCAATTTATAGAATCTGCCA
Cele.WS201		Cele.WS201_4:14209699		4		14209699		14210103		405		19		14		TACAGCGCAT		TACAGCGCATAGCG
Cele.WS201		Cele.WS201_4:14210841		4		14210841		14215433		4593		61		76		TCGTGCAAAG		TCGTGCAAAGGAGTGTCCTCTAGCATTCGAGCATGCACAAAGACACCGACAACTCCACAGTCTCTCCCACTTCCCT
Cele.WS201		Cele.WS201_4:14426762		4		14426762		14427528		767		36		21		CAACTACCAC		CAACTACCACAACTACCGTAC
Cele.WS201		Cele.WS201_4:14446969		4		14446969		14447273		305		13		21		ACTACCGTAC		ACTACCGTACCAACTACCACA
Cele.WS201		Cele.WS201_4:14476770		4		14476770		14480212		3443		67		15		CGTGGTGAGA		CGTGGCGAGACCTAT
Cele.WS201		Cele.WS201_4:14740449		4		14740449		14740982		534		15		35		AAATTTGAAT		AAATTTGAATTTCCCGCCAAAATTGTTTGCACTGC
Cele.WS201		Cele.WS201_4:14776389		4		14776389		14777265		877		42		17		GTAGTAAAAG		GTAGTAAAAGAGATTCC
Cele.WS201		Cele.WS201_4:14779231		4		14779231		14780400		1170		26		44		ATCCTTTGGA		ATCCTTTGGAGCTGAAGATTCAGTTCATAAGGGGGATCCTTGTG
Cele.WS201		Cele.WS201_4:15059104		4		15059104		15059754		651		16		40		TTTTCTAGAA		TTTTCTAGAAAGTTCTGGAACATTCCAGAAATTTCCCGAC
Cele.WS201		Cele.WS201_4:15060068		4		15060068		15060768		701		39		15		GGTCTCACCA		GGTCTCACCACGATG
Cele.WS201		Cele.WS201_4:15076334		4		15076334		15080802		4469		88		35		AAATTTGAAT		AAATTTGAATTTCCCGTCAAAATCTTTTTCTCAGA
Cele.WS201		Cele.WS201_4:15075168		4		15075168		15082433		7266		90		35		AAAAATTTTT		AAAATTTTTTTCACTGAAAATTTGAATTTCCCGCC
Cele.WS201		Cele.WS201_4:15129766		4		15129766		15131114		1349		25		36		CCTTTGTCAC		CCTTTGTCACCCTTTGATCCAGGAGTTCCATCGGCC
Cele.WS201		Cele.WS201_4:15166240		4		15166240		15166430		191		11		15		GAGACCCATC		GAGACCCATCGTGGC
Cele.WS201		Cele.WS201_4:15188505		4		15188505		15190927		2423		70		34		TTGGCGGGAA		TTGGCGGGAAATTCAAATTTTCAGTGAAAAAATT
Cele.WS201		Cele.WS201_4:15201300		4		15201300		15201693		394		11		35		GGGAAATTCA		GGGAAATTCAAATTTTTAGTAAAAAATATTTTGGC
Cele.WS201		Cele.WS201_4:15225055		4		15225055		15227348		2294		12		168		AAAAACAAAA		AAAAACAAAAATAAAAATTTTGGAATGTTGGGAGAATTTTTATAGATTTGGATTCTAGATTTTTAACAAATATTTTTGGTAAGTTTCTGGACCTAGATATCAATTTTCAGATGCGCTAGAGGGGTTTTTGTCTTGAATTCCAATTTCAACAGATATATACAGGCACAA
Cele.WS201		Cele.WS201_4:15320056		4		15320056		15321010		955		27		35		GAAATTCAAA		GAAATTCAAATTTTAAGTGAAAAAAATTTTGGCGG
Cele.WS201		Cele.WS201_4:15375034		4		15375034		15376113		1080		51		15		CCACGATGGG		CCACGATGGGTCTCA
Cele.WS201		Cele.WS201_4:15376334		4		15376334		15376970		637		19		11		TCCTACAGTA		TCCTACCGTAC
Cele.WS201		Cele.WS201_4:15409385		4		15409385		15409707		323		12		26		CAGAGTCACT		CAGAGTCACTAAATTTGGTGAACGGC
Cele.WS201		Cele.WS201_4:15461623		4		15461623		15462880		1258		31		21		TTGGATTTTT		TTGGATTTTTTCAAGAAAAAA
Cele.WS201		Cele.WS201_4:15466196		4		15466196		15467107		912		17		22		AAGCTTAAAA		AATCTTAAAATGCACATTTTTT
Cele.WS201		Cele.WS201_4:15510686		4		15510686		15513239		2554		12		168		AAATAAAAAT		AAACAAAAATAAAAATTATGGAATTCCGGAAATGTTTTGATAGATTTGGATTCTGGTTTTTTTTTAAATATTATTGGAAAGTTTGTGGACCAGGAAAGTAAATTTAAGCCGCGCTAAAGAGGTTTTTGTGTCGAGTTCCAATTTTTACAGGTACTAGTAGGCGCAAAA
Cele.WS201		Cele.WS201_4:15515317		4		15515317		15516194		878		12		24		TTTTTTGGAA		TTTTTTGGAAAAAAATATATTGAT
Cele.WS201		Cele.WS201_4:15636108		4		15636108		15636930		823		51		14		GGACTAGGGA		GGACTAAGGACTAG
Cele.WS201		Cele.WS201_4:15708486		4		15708486		15709218		733		20		32		TTCCCGCCAA		TTCCCGCCAAAATTTTTCAAAGAAATTTTGAA
Cele.WS201		Cele.WS201_4:15766260		4		15766260		15766525		266		17		15		CCACGATGGG		CCACGATGGGTCTCA
Cele.WS201		Cele.WS201_4:15766743		4		15766743		15767373		631		19		11		GTACTCCTAC		GTACTCCTACA
Cele.WS201		Cele.WS201_4:15826605		4		15826605		15826930		326		21		15		CCCATCGTGG		CCCATCGTGGCGAGA
Cele.WS201		Cele.WS201_4:15842406		4		15842406		15843489		1084		16		37		CGGGAATTCA		CGGGAATTCAAATTTTAATTTTTCTAAAACATTTTGG
Cele.WS201		Cele.WS201_4:15971068		4		15971068		15972240		1173		29		35		TTCCCGCCAA		TTCCCGCCAAAAATTTTTTCTCAGTTAATTTGAAT
Cele.WS201		Cele.WS201_4:16094774		4		16094774		16095532		759		18		11		GTACTGTAGG		GTACTGTAGTA
Cele.WS201		Cele.WS201_4:16126278		4		16126278		16129265		2988		25		36		AAAATTTGAA		AAAATTTGAATTTCCCTTCAAAAATTTTTTTCTCAG
Cele.WS201		Cele.WS201_4:16153435		4		16153435		16154110		676		18		35		AATTCAAATT		AATTCAAATTTTAAGTGAAAAAAATTTTGGCGGGA
Cele.WS201		Cele.WS201_4:16172737		4		16172737		16173107		371		19		12		GCCTAAGCCT		GCTTAAGCCTAA
Cele.WS201		Cele.WS201_4:16223720		4		16223720		16224126		407		25		15		TCTCACCACG		TCACACCACGAAAGG
Cele.WS201		Cele.WS201_4:16244071		4		16244071		16245354		1284		65		19		AAATAGATTG		AAATAGATTGTTACACGGA
Cele.WS201		Cele.WS201_4:16408325		4		16408325		16409067		743		21		35		TTTGGCATAT		TTTGGCATATTGCTGATTTGCCGGAAAATTTCAAC
Cele.WS201		Cele.WS201_4:16427829		4		16427829		16428490		662		13		50		GGGCGTGTTT		GGGCGTGTTTTCACATGCCCCGCCCACAAAATTGATGTTTCCACCAAAAT
Cele.WS201		Cele.WS201_4:16497348		4		16497348		16499227		1880		17		35		TTGCCGGAAA		TTGCCGGAAATGTTCAATTCCGGCAATTTGTCGAT
Cele.WS201		Cele.WS201_4:16511780		4		16511780		16512796		1017		40		11		CTACAGTACT		CTACAGTACCT
Cele.WS201		Cele.WS201_4:16522926		4		16522926		16523337		412		28		11		CCCCTACAGT		CCCCTACAGTA
Cele.WS201		Cele.WS201_4:16585951		4		16585951		16586499		549		12		40		AAAATTCTGG		AAAATTCTGGAATGTTCTAGAACCTTTTGGAAAATTCGAG
Cele.WS201		Cele.WS201_4:16649007		4		16649007		16649464		458		15		30		AAAATCAAAA		AAAATCAAAAATTAGATGAATTTTCGAATA
Cele.WS201		Cele.WS201_4:16753100		4		16753100		16754191		1092		52		19		CGTAGTAAAA		CGTAGTAAAAGATTCATTT
Cele.WS201		Cele.WS201_4:16880745		4		16880745		16882931		2187		55		35		GGAAATTCAA		GGAAATTCAAATTTTCAGTGAAAAAAATTTTAGCA
Cele.WS201		Cele.WS201_4:16963364		4		16963364		16964856		1493		77		19		AAAAATAGAT		AAAAATAGATTGTTACACG
Cele.WS201		Cele.WS201_4:17059745		4		17059745		17062923		3179		48		66		CAAATCAACC		CAAATCAACCTATTCAGTTGACAATGGTTTTCTTTTATCAAATTTTTAAAAATTTTAAAGAAAACA
Cele.WS201		Cele.WS201_4:17106557		4		17106557		17106873		317		10		30		TTTTTCAACT		TTTTTCAACTTTTTCAGTTGAAGATTCCAT
Cele.WS201		Cele.WS201_4:17128203		4		17128203		17129093		891		20		44		GATTGATGGC		GATTGATGGCCGAAAGGCTGTTTTCTGAGCATTGTTGTATTTCG
Cele.WS201		Cele.WS201_4:17138350		4		17138350		17140071		1722		11		184		GGATCTTTTT		GGATCTTTTTCTCGGACATAATTGGTGTTCTGTATTCTCTTATGATACGTTCGGCAGCGTACATTGGCCAAGAGTGTTCAAGTAAGAAGATGTTTGCTAGAATATGAACAATTTGGGTAATTGGAAAGTGTCTTCGGGAATCTTTATACATCCGTCAAATTCGATTATGTTCATATTCTGAGTT
Cele.WS201		Cele.WS201_4:17140409		4		17140409		17141319		911		60		15		ACCCATCGTG		ACCCATCGTGGTGAG
Cele.WS201		Cele.WS201_4:17147954		4		17147954		17148414		461		28		15		TCTCACCACG		TCTCACCACGAAAGG
Cele.WS201		Cele.WS201_4:17492364		4		17492364		17493574		1211		48		25		ACTCTCTGGC		ACTCTCTGGCTTCACCGTATATTTT
Cele.WS201		Cele.WS201_4:17493571		4		17493571		17493779		209		17		12		GGCTTAGGCT		GGCTTAGGCTTA
Cele.WS201		Cele.WS201_5:6		5		6		321		316		25		12		TAAGCCTAAG		TAAGCCTAAGCC
Cele.WS201		Cele.WS201_5:26634		5		26634		31178		4545		29		21		TGTCGGCTGC		TGTCGGCTGCTACCCGTGAGG
Cele.WS201		Cele.WS201_5:265076		5		265076		267145		2070		12		172		CAAACATAGG		CAAACATAGGCAACCAAAAATATTTTCCAAGTTTTTATTGATTTGTTGCACATTGAAAAAAACTTTTTTCGGGTTTTTTAAAATGAATATCATAGCTACAGAAACGGTTGTACACTTTTCTGAAAATACAAAAAATTTGCAATTTTTATAGCTAGGAGACTTTTTGAATGCC
Cele.WS201		Cele.WS201_5:308983		5		308983		310753		1771		22		43		CGACAATTTT		CGACAATTTTCGAAGATTTTTTGGTGAAAATTTGGTCATTTTC
Cele.WS201		Cele.WS201_5:342975		5		342975		343209		235		14		16		GGCATGTAGG		GGCATGTAGGCATGTA
Cele.WS201		Cele.WS201_5:658122		5		658122		658426		305		15		19		AATCTATTTT		AATCTATTTTTCGTCTGCG
Cele.WS201		Cele.WS201_5:777836		5		777836		779467		1632		27		16		AGGCATGTAG		AGGTATGTAGGCATGT
Cele.WS201		Cele.WS201_5:842650		5		842650		842960		311		25		10		GGCGTCAGCG		GGCGTCAGCG
Cele.WS201		Cele.WS201_5:885276		5		885276		885486		211		13		16		ATGCCTACAT		ATGCCTAGATGCCTAG
Cele.WS201		Cele.WS201_5:896418		5		896418		898185		1768		38		11		TACTGTAGGG		TACTGTAGGGT
Cele.WS201		Cele.WS201_5:918782		5		918782		919452		671		14		42		GTTGCCGAAA		GTTGCCGAAAATTTTGAGGTTCGGCAACTTCGGCAATTGCCG
Cele.WS201		Cele.WS201_5:945418		5		945418		945812		395		15		35		CCGGAAATTT		CCGGAAATTTTCAATTTCGGCAATTTGCCGTTTTG
Cele.WS201		Cele.WS201_5:994352		5		994352		995212		861		21		35		TTTGCCGGAA		TTTGCCGGAAATTTTTAATTCCGACAAATTGCCGA
Cele.WS201		Cele.WS201_5:1002003		5		1002003		1002842		840		20		34		AATTTCCGGC		AATTTCCGGCAAATCGGAAAACTTCCGGAATTAA
Cele.WS201		Cele.WS201_5:1009808		5		1009808		1010334		527		13		35		CCGGAAATTT		CCGGAAATTTTCAATTCCGGTATTTTGCCGATTTG
Cele.WS201		Cele.WS201_5:1021045		5		1021045		1021803		759		20		10		CCCGCTACCG		CCCGTTACCG
Cele.WS201		Cele.WS201_5:1025023		5		1025023		1025517		495		20		22		ACAGTACTCC		ACAGTACTCCTACAGTACCACT
Cele.WS201		Cele.WS201_5:1027506		5		1027506		1027737		232		11		13		GCCTATGGCC		GCCTATGGCAAAC
Cele.WS201		Cele.WS201_5:1028228		5		1028228		1028472		245		18		13		CGTAGGCCAT		CGTAGGCCATATA
Cele.WS201		Cele.WS201_5:1104559		5		1104559		1105028		470		17		27		TTACTCTCTG		TTACTCTCTGTGGCTTCCCACTATAAT
Cele.WS201		Cele.WS201_5:1129475		5		1129475		1129629		155		10		12		GGCTTAGGCT		GGCTTCGGCTTA
Cele.WS201		Cele.WS201_5:1140921		5		1140921		1142469		1549		16		12		AGCCTAAGCC		ATCCTAAGCCTA
Cele.WS201		Cele.WS201_5:1165058		5		1165058		1165438		381		19		12		GCCTAAGCCT		GCCTGAGCCTGA
Cele.WS201		Cele.WS201_5:1201997		5		1201997		1204414		2418		13		185		AATATAAACA		AATATAAACATACACGAATTTGTCTGATGTATAAAGATTCCCGAAGACACTTTCCAATTACCCAAATTGTTCATATTCTAAATGAGATTCTCTTACTAGAACACTCTTGGCCAATGTACGCAGCCGAACGTATCATAAGTGAATACAGAACACCAGTTATGTCCGAGCAAAAAGATCCGATTCAG
Cele.WS201		Cele.WS201_5:1215168		5		1215168		1218471		3304		68		43		TTTTCAATTC		TTTTCAATTCCGGCACATTGATAATTTGTCGATTTGCCAAAAA
Cele.WS201		Cele.WS201_5:1224485		5		1224485		1227287		2803		25		12		AAGCCTAAGC		AAGCCTAAACAT
Cele.WS201		Cele.WS201_5:1230608		5		1230608		1230870		263		19		12		AAGCCTAAGC		AAGCTTAAGCCT
Cele.WS201		Cele.WS201_5:1236680		5		1236680		1236968		289		16		12		CTAAGCCTAA		CTAGGCCTAAAC
Cele.WS201		Cele.WS201_5:1238870		5		1238870		1240293		1424		12		35		GAAATTTTCA		GAAATTTTCAATTCCGGCAAATTGCCTAATTGCCA
Cele.WS201		Cele.WS201_5:1242496		5		1242496		1242858		363		19		18		AAGCCTAAGC		AAGCCTCAGCCTATGTCT
Cele.WS201		Cele.WS201_5:1254389		5		1254389		1257036		2648		44		15		TGGTGAGACC		TGGTGAGACCCTTCG
Cele.WS201		Cele.WS201_5:1266605		5		1266605		1266906		302		12		24		CTTAGGCTTA		CTCAGGCTTAGGCTTAGGTATAGG
Cele.WS201		Cele.WS201_5:1273381		5		1273381		1274666		1286		15		35		AATTCTGGCA		AATTCTGGCAAATTGCCCATTTGCCCAAAATTTTC
Cele.WS201		Cele.WS201_5:1305910		5		1305910		1306167		258		14		12		GGCTTAGGCT		GGCTTAGGCTCA
Cele.WS201		Cele.WS201_5:1317238		5		1317238		1318917		1680		22		12		CCTAAGCCTA		CCTAAACCTAAG
Cele.WS201		Cele.WS201_5:1336442		5		1336442		1338320		1879		16		12		TAAGCCTAAG		TAAGCTTAAGAG
Cele.WS201		Cele.WS201_5:1341431		5		1341431		1341615		185		13		12		CTAAGCCTAA		CTAAGCTTAAGC
Cele.WS201		Cele.WS201_5:1369878		5		1369878		1370477		600		14		43		GAATTGAAAA		GAATTGAAAATTTGCGGCAAATCGGCAACATGGCAAACTGCCG
Cele.WS201		Cele.WS201_5:1377074		5		1377074		1377784		711		21		35		ATTTTCAATT		ATTTTCAATTTTGTTATATTAACGATTTGCCGGAA
Cele.WS201		Cele.WS201_5:1385852		5		1385852		1389607		3756		26		35		TTTGCCGGAA		TTTGCCGGAAAATTTCAATTCCGGCAAAATGTGGA
Cele.WS201		Cele.WS201_5:1395495		5		1395495		1395678		184		10		12		CTAAGCCTAA		CTGAGCCTAAGC
Cele.WS201		Cele.WS201_5:1403882		5		1403882		1404207		326		21		15		CGATGGGTCT		CGATGGGTCTCACCA
Cele.WS201		Cele.WS201_5:1416112		5		1416112		1416409		298		16		12		GCCTAAGCCT		GCCTAAGCCTAA
Cele.WS201		Cele.WS201_5:1423376		5		1423376		1423746		371		25		12		CCTAAGCCTA		CCTAAGCCTAAG
Cele.WS201		Cele.WS201_5:1478479		5		1478479		1479105		627		22		21		CATCAACTAG		CATCAACTAGGAAACCTCGGC
Cele.WS201		Cele.WS201_5:1480419		5		1480419		1481912		1494		20		12		CTAAGCCTAA		CTATGCCTAAGC
Cele.WS201		Cele.WS201_5:1483210		5		1483210		1483562		353		17		12		GCTTAGGCTT		GCTTAGGCTTTG
Cele.WS201		Cele.WS201_5:1637932		5		1637932		1639046		1115		23		48		CCCGTAATTT		CCCGTAATTTATAAATTTCTGAAGATAAGCAATTTAAATTTTGAGTTT
Cele.WS201		Cele.WS201_5:1704637		5		1704637		1706590		1954		12		163		CTAGCTTGTA		CTAGCTTGTACGGAAGTTTATTTTAAAAAATTTCAAAATTTAAGCAAAAGCTGTTTTATTCAAAAATTCAAAAGTACGGTAAAATGATATGGAGTCATTCTTTTTTATTTTATAAAACTGTTCACTATAATCAAATTTCCCAGAAAATACCAAACAACGTACT
Cele.WS201		Cele.WS201_5:1712321		5		1712321		1714652		2332		65		34		CCGATTTGCC		CCGATTTGCCGGAAATTTGATTTTCGGTAAATTG
Cele.WS201		Cele.WS201_5:1809958		5		1809958		1810774		817		27		17		CCAACTTGGT		CCAACTTGGTACATAGG
Cele.WS201		Cele.WS201_5:1848647		5		1848647		1848942		296		15		17		TAAGCCTAAG		TGAGCCTAAGCTTAGCT
Cele.WS201		Cele.WS201_5:1850026		5		1850026		1850356		331		23		10		GGGCGTCAGC		GGGCGTCAGC
Cele.WS201		Cele.WS201_5:1855781		5		1855781		1856788		1008		18		12		AGGCTTAGGC		AGGCTTAGGCTC
Cele.WS201		Cele.WS201_5:1938848		5		1938848		1940394		1547		11		35		GGCAAATCGG		GGCAAATCGGCAATTTTCCGCAAATTACAATTTCC
Cele.WS201		Cele.WS201_5:2102635		5		2102635		2102950		316		21		13		GCCTAAGCCT		GCTTAAGCCTCGG
Cele.WS201		Cele.WS201_5:2130400		5		2130400		2131043		644		17		35		TTCAATTCCG		TTCAATTCCGGCAATTTGAAGGCTTTCCGCAAATG
Cele.WS201		Cele.WS201_5:2141423		5		2141423		2141947		525		18		11		CTACAGTACC		CTACAGTACTA
Cele.WS201		Cele.WS201_5:2146549		5		2146549		2146851		303		15		19		TTTTTCGTGT		TTTTTCGTGTAATAATCTA
Cele.WS201		Cele.WS201_5:2290807		5		2290807		2292306		1500		16		35		TTTGCCGATT		TTTGCCGATTTGCCGGAAATTTTTAATTCCGGCAA
Cele.WS201		Cele.WS201_5:2397751		5		2397751		2398545		795		22		21		TGGCAACTTT		TGGCAACTTTCTACCGAAATT
Cele.WS201		Cele.WS201_5:2412698		5		2412698		2415290		2593		11		35		CCGATTTGCC		CCGATTTGCCGGAAAATTTCAAATCCGGTAATTTG
Cele.WS201		Cele.WS201_5:2432047		5		2432047		2433990		1944		38		12		TAGGTAGGCA		TAGGTAGGTACG
Cele.WS201		Cele.WS201_5:2506030		5		2506030		2506824		795		22		21		TGGCAACTTT		TGGCAACTTTCTACCGAAATT
Cele.WS201		Cele.WS201_5:2520977		5		2520977		2523569		2593		11		35		CCGATTTGCC		CCGATTTGCCGGAAAATTTCAAATCCGGTAATTTG
Cele.WS201		Cele.WS201_5:2540326		5		2540326		2542269		1944		38		12		TAGGTAGGCA		TAGGTAGGTACG
Cele.WS201		Cele.WS201_5:2606536		5		2606536		2607088		553		14		14		TAGTTTGTAG		TAGTTTGTTGTTTC
Cele.WS201		Cele.WS201_5:2610625		5		2610625		2612491		1867		18		35		TTGCCGATTT		TTGCCGATTTGCCGCAAATTTTGAATTCCGGCTAT
Cele.WS201		Cele.WS201_5:2616332		5		2616332		2617950		1619		20		14		AGTTTGTAGT		AGTTTGTAGTTTGT
Cele.WS201		Cele.WS201_5:2634963		5		2634963		2635173		211		10		20		GCTCGAGCTC		GCTCGAGCTCAAACCCCGAC
Cele.WS201		Cele.WS201_5:2639461		5		2639461		2641487		2027		18		35		TCCGGCAATT		TCCGGCAATTTGCCGGTTTGCCGCAAGTTCTCAAT
Cele.WS201		Cele.WS201_5:2649288		5		2649288		2650529		1242		22		45		TTTGCCGATT		TTTGTCGATTTGCCGGAAATTTTCAGTTCTGCCAATTTTACCAAT
Cele.WS201		Cele.WS201_5:2654958		5		2654958		2655545		588		16		35		TTTGCCGGAA		TTTGCCGGAAATTTTCATTTTCGGCAATTTGCCAA
Cele.WS201		Cele.WS201_5:2658455		5		2658455		2662484		4030		34		35		TTCCGGCAAA		TTCCGGAAAACCGGCAAGTTGCCGGAATTGAAAAT
Cele.WS201		Cele.WS201_5:2667510		5		2667510		2669765		2256		25		11		CTACAGTACC		CTACAGTGCCC
Cele.WS201		Cele.WS201_5:2676567		5		2676567		2676787		221		14		15		CTCACCACGA		CTCACCACGAAGGGT
Cele.WS201		Cele.WS201_5:2683591		5		2683591		2683844		254		12		14		CTACAAACTA		CTACAATCTACAAA
Cele.WS201		Cele.WS201_5:2707435		5		2707435		2709714		2280		46		12		AAGCCTAAGC		AATCCTAAGCCT
Cele.WS201		Cele.WS201_5:2712580		5		2712580		2712746		167		13		12		CTAAGCCTAA		CTAAGCCTAAGC
Cele.WS201		Cele.WS201_5:2777565		5		2777565		2778662		1098		65		10		TACCGCCCGC		TACCGCCCGC
Cele.WS201		Cele.WS201_5:2825867		5		2825867		2826326		460		21		12		CCTAAGCCTA		CCTAAGCCTAGG
Cele.WS201		Cele.WS201_5:2886581		5		2886581		2886798		218		19		11		GCACATTTTT		GCACATTTTTT
Cele.WS201		Cele.WS201_5:2900925		5		2900925		2901275		351		10		14		AAACTACAAA		AAACTACAAACTCT
Cele.WS201		Cele.WS201_5:3053140		5		3053140		3054022		883		22		11		CCTACAGTAC		CCTACAGTACT
Cele.WS201		Cele.WS201_5:3056062		5		3056062		3056662		601		10		59		AATTTCAAAT		AATTTCAAATGTGCACTGGTTTTCAAAATTTTTTAAACTGAGAATTATGGAAAATATGG
Cele.WS201		Cele.WS201_5:3098853		5		3098853		3099548		696		35		19		AATCTATTTT		AATCTATTTTTCGTAAGTC
Cele.WS201		Cele.WS201_5:3373169		5		3373169		3373914		746		20		21		CTAACATTTT		CTAACATTTTTCAATTTTCGT
Cele.WS201		Cele.WS201_5:3434635		5		3434635		3441036		6402		205		11		CTACAGTACC		CTACAGTACTC
Cele.WS201		Cele.WS201_5:3520921		5		3520921		3521925		1005		31		32		CGGGAATTCA		CGGGAATTCAACATTTCTGTGAAAAATTTTGG
Cele.WS201		Cele.WS201_5:3608537		5		3608537		3609034		498		13		33		CTACAGTAAC		CTACAGTAACCCAACAGTACCACTACAGTATTT
Cele.WS201		Cele.WS201_5:3645401		5		3645401		3646453		1053		34		14		ACTACAAACT		ACTACAAACTACAA
Cele.WS201		Cele.WS201_5:3651528		5		3651528		3657288		5761		141		14		TTTGTAGTTT		TCTGTAGTTTGTCG
Cele.WS201		Cele.WS201_5:3701880		5		3701880		3703025		1146		14		35		AATTGAAAAT		AATTGAAAATTTCCGGCAAACAGGCAACTTGCCGG
Cele.WS201		Cele.WS201_5:3711498		5		3711498		3712174		677		14		29		CTACAGTAAC		CTACAGTAACCTTACAGTAGTTAAAGTAT
Cele.WS201		Cele.WS201_5:3731015		5		3731015		3731505		491		23		11		AGGATTACTG		AGGATTACTGT
Cele.WS201		Cele.WS201_5:3760271		5		3760271		3760754		484		10		43		CCGATTTGCC		CCGATTTGCCGATTTGCCGGAAATTTTCATCATCGGCAAATTG
Cele.WS201		Cele.WS201_5:4050012		5		4050012		4050657		646		17		12		GGTACTGTAG		GGTACTGTAGGA
Cele.WS201		Cele.WS201_5:4052502		5		4052502		4053355		854		21		40		CTAGAAAGTT		CTAGAAAGTTCTGGAATATTCCAGAATTTTATTGAACTTC
Cele.WS201		Cele.WS201_5:4053362		5		4053362		4053856		495		15		32		TTTCACAGAA		TTTCACAGAAAATTTGAATTCCCGCCAAAATT
Cele.WS201		Cele.WS201_5:4151385		5		4151385		4151832		448		22		16		CTCCTAGGCT		CTCCTAGGCTCCTAGG
Cele.WS201		Cele.WS201_5:4152591		5		4152591		4153592		1002		24		21		TCGCAAATTG		TCGCAAATTGGCACCTTTCTC
Cele.WS201		Cele.WS201_5:4190308		5		4190308		4190729		422		11		35		TTCCGGCAAA		TTCCGGCAAACCGGCAATTTCCCGAAAACGAAAAA
Cele.WS201		Cele.WS201_5:4211482		5		4211482		4213661		2180		18		11		TACAGTACCC		TACAGTGCCCC
Cele.WS201		Cele.WS201_5:4244047		5		4244047		4247522		3476		18		200		TGTGGTCCAG		TGTGGTCCAGAAGGTATGACTGAAAATTCACTTTTTCTGCTTGAACTTGGCAGATTTAAAATTTTTCAAAATGCTGTTTTCAAATTCTGAAAGAACTTAAAATTTGCTACAAAATGGCTACGGGAATTTCTAAAAAAGTTAGTTTCAAGCCAGAAATTAATTTTCAAAAATTGGAAAATCTATTAATTTTGTATATAAAT
Cele.WS201		Cele.WS201_5:4333255		5		4333255		4336640		3386		135		25		AGAGTAAAAT		AGAGTAAAATATTCTGTGAAGCCAG
Cele.WS201		Cele.WS201_5:4432217		5		4432217		4432827		611		21		33		ATCCTCCTTG		ATCCTCCTTGGGATCCTCCAGCATATCCACCGG
Cele.WS201		Cele.WS201_5:4469714		5		4469714		4470513		800		15		35		TTTGCCGGAA		TTTGCCGGAAATTTTCATTTCCTGCAATTTGCCGA
Cele.WS201		Cele.WS201_5:4773332		5		4773332		4773617		286		22		11		CACGAAGTTG		CACAAAGTTGT
Cele.WS201		Cele.WS201_5:4784583		5		4784583		4784785		203		12		16		TAGGCATGTA		TAGGCATGTAGGAAAG
Cele.WS201		Cele.WS201_5:5004189		5		5004189		5005685		1497		35		11		GTACTGTAGG		GTACTGTAGGA
Cele.WS201		Cele.WS201_5:5005829		5		5005829		5006739		911		59		15		TCGTGGTGAG		TCGTGGTGAGACTCT
Cele.WS201		Cele.WS201_5:5009249		5		5009249		5010517		1269		36		35		AAATTTGAAT		AAATTTGAATTTCCCGCCAAAATTTTTTTCACTGA
Cele.WS201		Cele.WS201_5:5073265		5		5073265		5076754		3490		131		26		AAAGTTAGAC		AAAGTTAGACCATTAGATGAATTTCC
Cele.WS201		Cele.WS201_5:5117971		5		5117971		5118366		396		10		35		TGCCGGAAAT		TGCCGGAAATTTCGATTTTCGGCAAAATGCCGATT
Cele.WS201		Cele.WS201_5:5215477		5		5215477		5215910		434		10		35		CGATTTGCCG		CGATTTGCCGGAAGTTTTCTATTCCAGCAATTTAC
Cele.WS201		Cele.WS201_5:5278456		5		5278456		5279705		1250		31		10		AGTACTGTAG		GTACTGTAGT
Cele.WS201		Cele.WS201_5:5283286		5		5283286		5285828		2543		98		26		CAGAGTCACT		CAGAGTCACTAATTTTGGTGAACGGT
Cele.WS201		Cele.WS201_5:5640129		5		5640129		5641535		1407		39		35		TTCAAATTTT		TTCAAATTTTCAGTGAAAAAATTTTTAGCGGGAAA
Cele.WS201		Cele.WS201_5:6040344		5		6040344		6040750		407		19		10		CGGGATGGAT		CGGGATGGAT
Cele.WS201		Cele.WS201_5:6071641		5		6071641		6071951		311		20		15		ACCCATCGTG		ACCCATCGTGGTGAG
Cele.WS201		Cele.WS201_5:6070166		5		6070166		6088573		18408		136		31		TTCTGAAAGA		TTCTGAATGAGCTTAAAATTTACTACAAAGT
Cele.WS201		Cele.WS201_5:6070166		5		6070166		6091293		21128		149		31		TTCTGAAAGA		TTCTGAATGAGCTTAAAATTTACTACAAAGT
Cele.WS201		Cele.WS201_5:6091600		5		6091600		6091985		386		25		15		CCCATCGTGG		CCCATCGTGGTGAGA
Cele.WS201		Cele.WS201_5:6092163		5		6092163		6094461		2299		20		31		TCTTTCAGAA		TCTTTCAGAAACTTTGTAGTAAATTTTAAGC
Cele.WS201		Cele.WS201_5:6171683		5		6171683		6176157		4475		182		24		TTTCAGTTTA		TTTGAGTTTATCATCCTTATCTTT
Cele.WS201		Cele.WS201_5:6176225		5		6176225		6183213		6989		54		117		TGTTGGTTCG		TGTTGGTTCGACAGTAGGTGCATTAGCCTCTGGAACTGGAACATCCTTTTGCTCGACGATTGCAGCTTGTTGTACTTCAGATGTTTCCTTTGATTCCACAGGTGCAAGTTTCTCAAC
Cele.WS201		Cele.WS201_5:6188358		5		6188358		6189061		704		15		42		AGGTGCTGCT		AGGTGCTGCTTCCTTCGGAACATTTTCTTGAGTTGGCTCCGA
Cele.WS201		Cele.WS201_5:6219641		5		6219641		6220595		955		16		59		ATGTGCACTG		ATGTGCACTGGTTTTCAAAAATTTTTAAACTGAGAATAATGGAGAATAGGGAATTTCAA
Cele.WS201		Cele.WS201_5:6296280		5		6296280		6299869		3590		28		35		TTTCCCGCCA		TTTCCGCCAAAATTGTTTTTCACTGAAAATTTGAA
Cele.WS201		Cele.WS201_5:6500306		5		6500306		6500682		377		10		34		CCGCCAAAAT		CCGCCAAAATTTTTTCTCAGAAAATTTGAATTTC
Cele.WS201		Cele.WS201_5:6587903		5		6587903		6588576		674		19		35		GGGAAATTCA		GGGAAATTCAAATTTTCAGTGAAAAAAATTTTGGC
Cele.WS201		Cele.WS201_5:6937417		5		6937417		6937618		202		10		19		AACAATCTAT		AACAATCTATTTTTCGTGT
Cele.WS201		Cele.WS201_5:6937677		5		6937677		6941520		3844		37		65		TTTTTTGAAA		TTTTTTGAAATTCTGTTTTCAAATTCTGAAAGAACATAAAATTTGCTACAAAATGGCTACGGGAA
Cele.WS201		Cele.WS201_5:6942141		5		6942141		6943909		1769		19		59		TTTCAAAAAA		TTTCAAAAAACTTAAAACCGAGAATTATGGGGAATATGGAAATTCAAGACTTCACTGGT
Cele.WS201		Cele.WS201_5:6944011		5		6944011		6944522		512		36		12		TTTAATTTTA		TTTAATTTTAAT
Cele.WS201		Cele.WS201_5:6984797		5		6984797		6985169		373		11		32		AATTCAAATT		AATTCAAATTTTTTGTGAAAATATTTGGCGGG
Cele.WS201		Cele.WS201_5:7443199		5		7443199		7444707		1509		50		11		CTACAGTACC		CTACAGTACTA
Cele.WS201		Cele.WS201_5:7693759		5		7693759		7694153		395		13		17		TTGACTACCT		TTGACTGCCTTTGCTCA
Cele.WS201		Cele.WS201_5:7718665		5		7718665		7720606		1942		48		35		TTGAATTTCC		TTGAATTTCCCGTCAAAATCTTTTTCTCAGAAAAT
Cele.WS201		Cele.WS201_5:7912966		5		7912966		7913616		651		16		40		TCTGGAACAT		TCTGGAACATTCCAGAATTTCCTCGATTTTTCTAGAAAGT
Cele.WS201		Cele.WS201_5:7915907		5		7915907		7916097		191		11		15		ACCCATCGTG		ACCCATCGTGGTGAG
Cele.WS201		Cele.WS201_5:7916117		5		7916117		7916830		714		20		35		GGGAAATTTA		GGGAAATTTAAATTTTCTGTGAAAAATATTTTGGC
Cele.WS201		Cele.WS201_5:7916946		5		7916946		7924997		8052		201		40		TTCTAGAAAA		TTCTAGAAAAATTGGGAAAAGTCTGGAATGTTCCAGAACT
Cele.WS201		Cele.WS201_5:7988880		5		7988880		7991500		2621		90		29		CATAGTGGGA		CATAGTGGGAAATCCCCACAATGTATTGA
Cele.WS201		Cele.WS201_5:7991669		5		7991669		7993079		1411		18		85		ATTTTGAAAA		ATTTTGAAAATTAATTTCTGGCTTGAAACTAACTTTTTCTGAAATTCCCGTAGCCATTTTGTAGCAAATTTCAAGTTCTTTTAGA
Cele.WS201		Cele.WS201_5:7993152		5		7993152		7993462		311		12		25		CCAGAGAGTA		CCAGAGAGTAAATTATACTGTGAAG
Cele.WS201		Cele.WS201_5:8049893		5		8049893		8050453		561		16		36		TCCTGGTGGT		TCCTGGTGGTCCTGGTGGTCCAGCTTGTCCATCGAC
Cele.WS201		Cele.WS201_5:8314129		5		8314129		8315025		897		51		17		TAGTCAATGA		TAGTCAATGAGCAAAGG
Cele.WS201		Cele.WS201_5:8316036		5		8316036		8316559		524		17		15		GGGTCTCACC		GGGTCTCACCGCGAA
Cele.WS201		Cele.WS201_5:8328028		5		8328028		8330591		2564		66		32		TCTGGACTGG		TCTGGACTGGTGTAGTAGAGCTGCTTGGAGGT
Cele.WS201		Cele.WS201_5:8574721		5		8574721		8576034		1314		23		18		TTTTACTACG		TTTTACTACGGTTTACTC
Cele.WS201		Cele.WS201_5:8699344		5		8699344		8702900		3557		59		60		ATTCAGTTGA		ATTCAGTTGAGCTCGTTATGTCGGTTGAAGACACAATTGGAGTGGTGCTTGAGGAGCTGG
Cele.WS201		Cele.WS201_5:8705308		5		8705308		8709775		4468		38		114		GTGTTTCAGA		GTGTTTCAGAATTACATGGAGTCTCACTACTTGCAGAATTTGTGGCTGTAGACGATTGACCTGCTGTAGTTGAATCGCTTGAAACTGTCATAGTGGATGTTCCATCAGACGTTT
Cele.WS201		Cele.WS201_5:8714006		5		8714006		8714952		947		12		78		TGCAAGGCTC		TGCAAGGCTCCGATGATGATACCACTTCTAAAGTCGAGGTGTCACAATTTTCGGGTGTCGTAGAACTTGGATCAGTAC
Cele.WS201		Cele.WS201_5:9338831		5		9338831		9340298		1468		21		67		CCATCCAAAT		CCATCCAAATTCCAATCGTTGGTGCATCATCTCCAGTCCCGAATCGCCATCTCCAGCAGCTCCCGAA
Cele.WS201		Cele.WS201_5:9428478		5		9428478		9435123		6646		73		31		TTCTGAAAAA		TTCTGAAAAAGCTTGGAATTTGCAACAAAGT
Cele.WS201		Cele.WS201_5:9601907		5		9601907		9602232		326		21		15		GGTGAGACCC		GGTGAGACCCATCGT
Cele.WS201		Cele.WS201_5:9602311		5		9602311		9603436		1126		32		35		GCGGGAAATT		GCGGGAAATTCAAATTTTCAGTGAAAAAAATTTTG
Cele.WS201		Cele.WS201_5:9602251		5		9602251		9605032		2782		34		35		CAAATTTTCA		CAAATTTTCAGTGAAAAAAATTTTGGCGGGAAATT
Cele.WS201		Cele.WS201_5:10021565		5		10021565		10022838		1274		21		33		CCAAGGACAA		CTAAGGACAAAATGGGAGACGCCTGGGACACCA
Cele.WS201		Cele.WS201_5:10268083		5		10268083		10269229		1147		33		34		TTGGCGGGAA		TTGGCGGGAAATTCAAATTTTCAGTGAAAAAATT
Cele.WS201		Cele.WS201_5:10446604		5		10446604		10446978		375		14		26		CCAGAGTCAC		CCAGAGTCACTATAATTGGTGAACGG
Cele.WS201		Cele.WS201_5:10449397		5		10449397		10450657		1261		50		25		TTTACTCTCT		TTTACTCTCTGGCTTCACAGTATAT
Cele.WS201		Cele.WS201_5:10450682		5		10450682		10450905		224		19		11		AGATACACTT		AGATACACTTC
Cele.WS201		Cele.WS201_5:10605669		5		10605669		10612466		6798		174		39		GGCCACCAGA		GGCCACCAGAAATACCAGTTTATGAAAAAGTGGCTCTAG
Cele.WS201		Cele.WS201_5:11108469		5		11108469		11108971		503		11		45		CTGAAGGATC		CTGAAGGATCAGACCATCAGGAGGTACCCTTACGATCCTTCTTAT
Cele.WS201		Cele.WS201_5:11273749		5		11273749		11274479		731		16		45		ACAACTGAAT		ACAACTGAATCAACTGCAGCACCAAGCACATCTACAGAGACACCT
Cele.WS201		Cele.WS201_5:12353411		5		12353411		12353913		503		14		27		GGACCACCAG		GGACCACCAGGACCACCAGGACCACCA
Cele.WS201		Cele.WS201_5:12509958		5		12509958		12510411		454		33		27		AGTCTAGGTA		AGTCTAGGTAGTCTAGGTAGTCTAGGT
Cele.WS201		Cele.WS201_5:12575934		5		12575934		12576673		740		20		12		CCTCCTCCGC		CCTCCTCCACAT
Cele.WS201		Cele.WS201_5:12632986		5		12632986		12633383		398		10		39		TGGTACGGTA		TGGTACGGTAGTTGTAGTGGTAGTGGAGGTTGTTGTAGG
Cele.WS201		Cele.WS201_5:13365896		5		13365896		13366438		543		28		19		GTTACACGAA		GTTACACGAAAAATAGATT
Cele.WS201		Cele.WS201_5:13440173		5		13440173		13440650		478		12		40		TCTGGAATGT		TCTGGAATGTTCCAGAACTTTCTAAAAAAATCGGGAAAAT
Cele.WS201		Cele.WS201_5:13640244		5		13640244		13646653		6410		357		16		GAAAAATTTT		GAAAAATTTTGCTGCT
Cele.WS201		Cele.WS201_5:13640213		5		13640213		13648168		7956		356		16		AAAAATTTTG		AAAAATTTCGCCGCGG
Cele.WS201		Cele.WS201_5:13882761		5		13882761		13883131		371		10		40		TTTCTAGAAA		TTTCTAGAAAATTCGAGAAAATTCCGGAATGGTCCAGAAT
Cele.WS201		Cele.WS201_5:14104593		5		14104593		14106157		1565		20		57		GAACTCAACA		GAACTCAACAAGCTGATCAAGAGCAACACCGTGGATCCCGATCTGCCGGACAGAAGG
Cele.WS201		Cele.WS201_5:14107900		5		14107900		14109950		2051		34		60		CTGCTGATTC		CTGCTGATTCCGAGAAGAAGGCCCCAACCAAGAGAGAAGCTGATCCACCAAAGACTGAAT
Cele.WS201		Cele.WS201_5:14124448		5		14124448		14125275		828		21		35		GGAAATTCAA		GGAAATTCAAATTTTAAGTGAAAAAAATTTTGGCG
Cele.WS201		Cele.WS201_5:14154978		5		14154978		14156174		1197		26		35		TTGAATTTCC		TTGAATTTCCCGTCAAAATCTTTTTCTCAGAAAAT
Cele.WS201		Cele.WS201_5:14204920		5		14204920		14205726		807		14		64		GTAGTCAAAA		GTAGTCAAAAAGACAAAAGTGCGAATGTAGCTATTTTTTCAGTCAGTAGCGAAAAAGACATTCA
Cele.WS201		Cele.WS201_5:14584093		5		14584093		14591026		6934		32		162		ACTTTTGAAT		ACTTTTGAATTTTTGAAAATAGCAGCTTTTGGTTAAATTCTGAATTTTTAAAAATTAACTTCCGTACAAGCTATCATACTTTGTTTGGCATTTTCTGGTATATTTGGTCGTGCTGAACAATTTTTTGAAATAAAACAGAATCGCTTCATATGATTTTCCCAT
Cele.WS201		Cele.WS201_5:14741666		5		14741666		14744751		3086		36		12		GCTGGAGCTG		GCTGGAGCTGGA
Cele.WS201		Cele.WS201_5:14750538		5		14750538		14751873		1336		53		25		TGTGAAGCCA		TGTGAAGCCAGAGAGTAAATAATAC
Cele.WS201		Cele.WS201_5:14754492		5		14754492		14757525		3034		84		27		CTGTGGCTTC		CTGTGGCTTCCCACCATATTTTACTCT
Cele.WS201		Cele.WS201_5:14766612		5		14766612		14767936		1325		28		49		GCTACGATAT		GCTACGATATCGTAGCACTTTTTTATTTTTCCATATTCCACCAGAAAAT
Cele.WS201		Cele.WS201_5:14767990		5		14767990		14769723		1734		59		27		GGAAGCCACA		GGAAGCCACAGAGAGTAAAATATGGTG
Cele.WS201		Cele.WS201_5:14901808		5		14901808		14902933		1126		14		18		TTTTACTACG		TTTTACTACGGTTTACTC
Cele.WS201		Cele.WS201_5:15167536		5		15167536		15168915		1380		11		35		GAATTGAAAA		GAATTGAAAATTTCCGGTAAATCGGCAAATTGCCG
Cele.WS201		Cele.WS201_5:15295228		5		15295228		15296185		958		18		35		AAAATTTGAA		AAAATTTGAATTTCCCGTCAAAATCTTTTTCTCAG
Cele.WS201		Cele.WS201_5:15320755		5		15320755		15321325		571		14		40		CGATTTTTCT		CGATTTTTCTAGAAAGTTCTGGAACATTCCAGAATTTTCT
Cele.WS201		Cele.WS201_5:15321461		5		15321461		15322267		807		53		15		CCACGATGGG		CCACGATGGGTCTCA
Cele.WS201		Cele.WS201_5:15427983		5		15427983		15428215		233		11		18		TTTTACTACG		TTTTACTACGGTTTACTC
Cele.WS201		Cele.WS201_5:15430932		5		15430932		15431179		248		12		18		CGTAGTAAAA		CGTAGTAAAAAAAACGAC
Cele.WS201		Cele.WS201_5:15582864		5		15582864		15584250		1387		36		35		TTCAAATTTT		TTCAAATTTTCTGTGAGAAAAATTTTGGGGGGAAA
Cele.WS201		Cele.WS201_5:15585943		5		15585943		15588547		2605		27		81		TTATTTTTTT		TTATTTTTTCGATTTTAGCGAAAAATCAACACATTTTCGATCATTTTTGAACAAAAAATTGTTTTCTCAAAAATTTGACGC
Cele.WS201		Cele.WS201_5:15614319		5		15614319		15615411		1093		11		12		CTTAGGCTTA		CTTAGGTTAAGC
Cele.WS201		Cele.WS201_5:16273911		5		16273911		16274386		476		31		15		TGGTGAGACC		TGGTGAGACCTTTCG
Cele.WS201		Cele.WS201_5:16330572		5		16330572		16333208		2637		16		164		AAAAAATCAG		AAAAAATCAGCTTTTATATATTTTCATCAATTTTTAAAAAAATACTTCCGTACAAGCTATTATACTTTGATTGGCATATTTTGGTGTTTTTGACTATGCTGAACATTTTTATGAAATAAAAAAGAATGACTCCATATGATTTTCTAGGACTTTTGAATTTTTGA
Cele.WS201		Cele.WS201_5:16352748		5		16352748		16353738		991		21		35		TTCCGGCAAA		TTCCGGCAAATAGGCAACTTTCTGGAATTGCAATT
Cele.WS201		Cele.WS201_5:16449766		5		16449766		16451712		1947		16		121		AAAAGATAGT		AAAAGATAGTTGCTCTTTGAGCAGAAGGTTGCAAACCGCAAGAGCAAACTTGCCAAATGACAAGCCACCCAAGTACTCGTTGCACCTACCTATCATAAGCTCGTAGACTATAATTTCTCTG
Cele.WS201		Cele.WS201_5:16530618		5		16530618		16530891		274		16		12		CATTGACTTG		CATTGACTTGAG
Cele.WS201		Cele.WS201_5:16536005		5		16536005		16536817		813		14		22		GGGTACTGTA		GGGTACTGTAGTAGTACTGTAT
Cele.WS201		Cele.WS201_5:16544549		5		16544549		16545092		544		14		35		TTGCCGATTT		TTGCCGATTTGCCAAAAAATTTAAATTCCGACAAT
Cele.WS201		Cele.WS201_5:16547677		5		16547677		16548805		1129		19		40		CTGGAATGTT		CTGGAATGTTCCAAAACCTTCTGGAAAATTTGAGAAAATG
Cele.WS201		Cele.WS201_5:16672521		5		16672521		16672718		198		11		17		TAACCTGACT		TAACCTGACTGCTATAT
Cele.WS201		Cele.WS201_5:16699078		5		16699078		16699520		443		27		16		ACATACCTAC		ACATACCTACATACCT
Cele.WS201		Cele.WS201_5:16699818		5		16699818		16700035		218		13		27		AAGGTAGGCA		AAGGTAGGCAAGGAAGGCAAGGAAGGT
Cele.WS201		Cele.WS201_5:16707177		5		16707177		16709389		2213		109		20		AAAAATAGAT		AAAAATAGATTGACAGACGA
Cele.WS201		Cele.WS201_5:16877405		5		16877405		16878068		664		19		34		AATTTCCCGC		AATTTCCCGCCAAATTTTTTTCACTAAAAATTTG
Cele.WS201		Cele.WS201_5:16908921		5		16908921		16909235		315		16		11		TACAGTACTC		TACAGTACCAC
Cele.WS201		Cele.WS201_5:16941689		5		16941689		16944423		2735		29		21		CTAATTAGCA		CTAATTAGCGTCGCTTTCGTT
Cele.WS201		Cele.WS201_5:17043924		5		17043924		17044414		491		12		40		AAAATTCTGG		AAAATTCTGGAATGTTCTAGAGCCTTTTGGAAAATTTGAA
Cele.WS201		Cele.WS201_5:17265086		5		17265086		17267237		2152		12		156		CGAAAATTTC		CGAAAATTTCAGTCATTTCTAATTTTTTTTGTTGCAAAATAAAAAAAAATAATTAAAAATTTATGAGCGTTCTATAATTTTTTAACATTTATATTCGGACATTGCGACCCACATTTGATAATTTGAAGCAAAAAACTAAAGGACTCTACTTCAAAA
Cele.WS201		Cele.WS201_5:17308688		5		17308688		17311507		2820		43		11		GTAGGATTAC		GTAGGATTACG
Cele.WS201		Cele.WS201_5:17384209		5		17384209		17394484		10276		173		59		ATGGTGAATA		ATGGTGAATATGGAAATTCAAATGTGCACTGGTTTTCAAAATTTTTAAAACCGAGAATT
Cele.WS201		Cele.WS201_5:17412041		5		17412041		17412354		314		16		19		TTTTCGTGTA		TTTTCGTGTAACCATCTAT
Cele.WS201		Cele.WS201_5:17587172		5		17587172		17587321		150		10		12		ACGCGACACG		ACGCGGCACGCA
Cele.WS201		Cele.WS201_5:17618142		5		17618142		17620930		2789		31		20		AAGGTTCTAG		AAGGTTCTAGTAAATTCCAG
Cele.WS201		Cele.WS201_5:17629226		5		17629226		17630015		790		29		16		CCAGGGTTCC		CCAGGGTTCCAGGGTT
Cele.WS201		Cele.WS201_5:17630175		5		17630175		17630789		615		11		64		TTTTTGACTA		TTTTTGACTACTGAATGTCTTTTTCGCTACTGACTGAAAAAATAGCTACATTCGCACTTTTGTC
Cele.WS201		Cele.WS201_5:17712003		5		17712003		17713572		1570		25		11		CCTACAGTAC		CCTACAGTACC
Cele.WS201		Cele.WS201_5:17725622		5		17725622		17726153		532		17		12		GCCTAAGCCT		GCTTAAGCCTAA
Cele.WS201		Cele.WS201_5:17736121		5		17736121		17738496		2376		114		12		AGACCCTATG		AGACCCTATGGG
Cele.WS201		Cele.WS201_5:17743808		5		17743808		17744033		226		12		12		AGGCTTAGGC		AGGCTTAGGCTT
Cele.WS201		Cele.WS201_5:17817696		5		17817696		17818236		541		13		34		TCAAATTTTC		TCAGATTTTCTGAAAAAAAACTTTATCGGGAAAT
Cele.WS201		Cele.WS201_5:17859782		5		17859782		17862286		2505		45		32		AAAAATTGGA		AAAAATTGGAAATTTTAAGCGATTATAAGCTT
Cele.WS201		Cele.WS201_5:17880176		5		17880176		17882230		2055		55		35		TCCGGCAAAT		TCCGGCAAATCAAAAATTTGCCGAAAATGAAAATT
Cele.WS201		Cele.WS201_5:17885253		5		17885253		17887169		1917		37		44		TTGCCGGAAA		TTGCCGGAAATAGTAATTTTTGGCAAATTGCCGGTTTGCTGAAT
Cele.WS201		Cele.WS201_5:17909018		5		17909018		17909611		594		16		35		TTCCCGCCAA		TTCCCGCCAAAATAATTTTCTCAAAAAATTTAAAT
Cele.WS201		Cele.WS201_5:17917415		5		17917415		17918875		1461		19		35		TTCCGGCAAA		TTCCGACAAATCGGCAAATTGCAGGAATAAAAAAA
Cele.WS201		Cele.WS201_5:17956651		5		17956651		17957974		1324		30		35		TCCGGCAAAT		TCCGGCAAATCGTCAACTTGCCGGAATTTTAAATT
Cele.WS201		Cele.WS201_5:17996102		5		17996102		17996665		564		19		12		TAAGCCTAAG		TAAGCCTAAGCC
Cele.WS201		Cele.WS201_5:18047847		5		18047847		18050896		3050		36		35		TTTGCCGGAA		TATGCCGGAAATTTTCAATTCCGGCAAATTGCCGA
Cele.WS201		Cele.WS201_5:18056232		5		18056232		18059281		3050		36		35		TTTGCCGGAA		TATGCCGGAAATTTTCAATTCCGGCAAATTGCCGA
Cele.WS201		Cele.WS201_5:18129798		5		18129798		18131160		1363		17		20		TCCAGAAAAA		TCCAGAAAAATCTATAAATT
Cele.WS201		Cele.WS201_5:18149310		5		18149310		18149768		459		11		34		GCGGGAAATT		GCGGGAAATTAAAATTTTGTAAGAAAAAATTTTG
Cele.WS201		Cele.WS201_5:18169361		5		18169361		18172095		2735		63		31		GTCAATTTTT		GTCAATTTTTGGCGGGAAATTCAAATTTTCA
Cele.WS201		Cele.WS201_5:18174423		5		18174423		18177536		3114		68		19		GCAATTCTAG		GCAATTCTAGTGCCTTGGA
Cele.WS201		Cele.WS201_5:18190373		5		18190373		18190779		407		24		11		TACTGTAGGG		TACTGTAGGGG
Cele.WS201		Cele.WS201_5:18329428		5		18329428		18330796		1369		13		19		GCCAAGGCAC		CCAAGGCACAGGAAAGGCA
Cele.WS201		Cele.WS201_5:18335517		5		18335517		18337364		1848		39		35		GGCAAATCGG		GGCAAATCGGTAAATTGGCAGAATCAAAAACTTCC
Cele.WS201		Cele.WS201_5:18354189		5		18354189		18356078		1890		18		14		CTACAAACTA		CTACAAACTACAAA
Cele.WS201		Cele.WS201_5:18362839		5		18362839		18363450		612		16		33		TTCAAATTTT		TTCAAATTTTCCGAGAAAAATTCTGCCGGAAAA
Cele.WS201		Cele.WS201_5:18388215		5		18388215		18388662		448		22		19		CAAGGCACTA		CAAGGCACGAGAATTGCGC
Cele.WS201		Cele.WS201_5:18389760		5		18389760		18390278		519		18		19		TGACGCAATT		TGACGCATTTCTAGTTCAT
Cele.WS201		Cele.WS201_5:18400326		5		18400326		18401761		1436		72		20		AAAAATAGAT		AAAAATAAATTGTTACACAA
Cele.WS201		Cele.WS201_5:18415716		5		18415716		18416263		548		16		31		TTGGCCCAGA		TTGGCCCAGAGCTCTCTTGACCTAAGCCCCC
Cele.WS201		Cele.WS201_5:18512827		5		18512827		18514342		1516		10		151		ATTTCAGGCT		ATTTCAGGCTGGAATGGGCCGTTTTGGGCCGGTTGTAGGCCCGAATCTTCATGTTTTCTGAATACGCTGCACTTAACATTATTAAGCAAAAACTGAGCGTAGAATGTCCGTTAATTAGAACCCCCAATTGGCTAAATTCTGAAAAAGTTAC
Cele.WS201		Cele.WS201_5:18535010		5		18535010		18535985		976		37		21		AAAAGCCTAA		AAAAGCCTAAAAAACCCCAAA
Cele.WS201		Cele.WS201_5:18544164		5		18544164		18547417		3254		47		29		AAAAATCGAT		AAAAATCGATTTTTTCAAAAATTTTCCAG
Cele.WS201		Cele.WS201_5:18563015		5		18563015		18563986		972		26		30		ACCTACTTTT		ATCTACTTTTTCAGATTCCGTCGAAACTTG
Cele.WS201		Cele.WS201_5:18565617		5		18565617		18566035		419		24		12		GCCTAAGCCT		GCCGAAGCCTAA
Cele.WS201		Cele.WS201_5:18566377		5		18566377		18566639		263		17		12		AGGCTTAGGC		AGGCCTAGGCTT
Cele.WS201		Cele.WS201_5:18567626		5		18567626		18570604		2979		36		10		CCAGAAAATT		CCAGAAAATT
Cele.WS201		Cele.WS201_5:18573626		5		18573626		18575592		1967		19		19		TAGTGCCTTG		TAGTGCCTTGACGCAAATC
Cele.WS201		Cele.WS201_5:18577872		5		18577872		18578248		377		11		33		TGTCGGCTGC		TGTCGGCTGCTAAAACTGTAGCCACCCGGCAGG
Cele.WS201		Cele.WS201_5:18581365		5		18581365		18581735		371		22		12		AGCCTAAGCC		AGCCTAAGCCTA
Cele.WS201		Cele.WS201_5:18584174		5		18584174		18585531		1358		50		20		GTAAATCTAC		GTAAATTTACATTGGCCTCC
Cele.WS201		Cele.WS201_5:18587979		5		18587979		18588247		269		18		12		TAAGCCTAAG		TAAACCTAAGCG
Cele.WS201		Cele.WS201_5:18597874		5		18597874		18598016		143		10		12		AGCCTAAGCC		AGCCTAAGCCTA
Cele.WS201		Cele.WS201_5:18613148		5		18613148		18613392		245		14		12		AGGCTTAGGC		AGGCTTAGGCTT
Cele.WS201		Cele.WS201_5:18617056		5		18617056		18618073		1018		25		20		TGTAGATTTA		TGTAGATTTACGGAAGCTGG
Cele.WS201		Cele.WS201_5:18619089		5		18619089		18619707		619		29		19		GTGCCTTGAC		GTGCTTTGACGCAATTCTA
Cele.WS201		Cele.WS201_5:18629008		5		18629008		18629559		552		18		20		CAGAAAAATC		CAGAAAAATCAATAAATTTC
Cele.WS201		Cele.WS201_5:18636730		5		18636730		18637297		568		15		39		GTAATTTATA		GTAATTTATAATTTTTTAAAGATGAATAATAGATTGCCC
Cele.WS201		Cele.WS201_5:18635634		5		18635634		18638404		2771		27		39		AATTTTTTAA		AATTTTTTAAAGATGAATAATAGATTGCCCGTAATTTAT
Cele.WS201		Cele.WS201_5:18644313		5		18644313		18644897		585		24		21		AAAAATCGAT		AAAAATCGATAAAATATGGAG
Cele.WS201		Cele.WS201_5:18674276		5		18674276		18675805		1530		16		20		GAAAAATCAA		GAAAAATCAATAAATTTTTA
Cele.WS201		Cele.WS201_5:18676294		5		18676294		18676893		600		23		19		TGACGCAATT		TGACGCATTTTTAGTGCCT
Cele.WS201		Cele.WS201_5:18677226		5		18677226		18677806		581		26		19		ACTAGAATTG		ACTAGAAGTGCGCCAATAC
Cele.WS201		Cele.WS201_5:18679671		5		18679671		18683869		4199		235		18		AAATTTCAAA		AAATTTCAAAATTTCAAA
Cele.WS201		Cele.WS201_5:18697846		5		18697846		18699434		1589		59		21		GATCTTCCAG		GATCTTCCAGCTACACCGTCT
Cele.WS201		Cele.WS201_5:18714791		5		18714791		18715772		982		28		10		AATTTTCTGA		AATTTTCTGA
Cele.WS201		Cele.WS201_5:18721127		5		18721127		18722449		1323		15		62		GTAAAAATGT		GTAAAAATGTTTGAAATTGTGAATTTTCAACATGAAAATGCCTGAAATTTTGAATTTCCTAT
Cele.WS201		Cele.WS201_5:18727654		5		18727654		18728575		922		46		20		AAAAATAGAT		AAAAATAGATTGTTACACGA
Cele.WS201		Cele.WS201_5:18733917		5		18733917		18734214		298		15		12		AGGCTTAGGC		AGGCTTAGGCTT
Cele.WS201		Cele.WS201_5:18774110		5		18774110		18774554		445		20		11		ATACATACAA		ATACATACAAC
Cele.WS201		Cele.WS201_5:18790112		5		18790112		18792895		2784		49		20		TTCTAGAATT		TTCTGGAATTTTTCCTGAGC
Cele.WS201		Cele.WS201_5:18877318		5		18877318		18878853		1536		37		32		CTACAAACTA		CTACAAACTACACGTTTTGGGCGTTGCTAACG
Cele.WS201		Cele.WS201_5:18881909		5		18881909		18883788		1880		74		17		ATTAGCAGCG		TTAGCAGCGACCAAAAA
Cele.WS201		Cele.WS201_5:18886300		5		18886300		18889284		2985		48		32		AGCAGCGCCC		GCAGCGCCCAAAATATTGTAGTTTGTAGTCTT
Cele.WS201		Cele.WS201_5:18893031		5		18893031		18896129		3099		37		32		GGGCGCTGCT		GGGCGCTGCTTAGACTACAAACTACAAGTTTT
Cele.WS201		Cele.WS201_5:18909666		5		18909666		18909928		263		15		12		TAAGCCTAAG		TGAGCCTAAGCC
Cele.WS201		Cele.WS201_5:18958730		5		18958730		18959352		623		35		17		CTGCTAATTT		CTGTTAATTTTTGGGCG
Cele.WS201		Cele.WS201_5:18966883		5		18966883		18968835		1953		25		33		GCAGCGCCCA		GCAGCGCCCAAAAACTTGCAGTTTGTAGTCTTA
Cele.WS201		Cele.WS201_5:18970097		5		18970097		18970429		333		18		18		TGCTAATTTT		TGCTAATTTTTTTGGCGC
Cele.WS201		Cele.WS201_5:18979781		5		18979781		18980460		680		37		18		GCGCTGCTAA		GCGCTGCTAATTTTTTGG
Cele.WS201		Cele.WS201_5:18979631		5		18979631		18983588		3958		98		18		TTTGGGCGCT		TTTGGGCGCTGCTAATTT
Cele.WS201		Cele.WS201_5:18984424		5		18984424		18985284		861		31		20		ATTTATTGAT		ATTTATCGATTTTTCTGTAA
Cele.WS201		Cele.WS201_5:18989444		5		18989444		18989945		502		14		32		TGTAGTTTGT		TGTAGTTTGTAGTTTAGCAGCGCCCAAAATTG
Cele.WS201		Cele.WS201_5:18991416		5		18991416		18992633		1218		37		32		TTTTGGGCGC		TTTTGGGCGCTGCTTAGAATACAAACTACAAG
Cele.WS201		Cele.WS201_5:18993574		5		18993574		18996522		2949		15		20		ATCGATTTTT		ATCGATTTTTCTGCAAATTT
Cele.WS201		Cele.WS201_5:18996834		5		18996834		19000050		3217		28		32		TTTGGGCGCT		TTTGGGCACTGCTAAAGCTACAAACTACAAGT
Cele.WS201		Cele.WS201_5:19020135		5		19020135		19026494		6360		41		19		TGGCGCATTT		TGGCGTATTTCTCGTGCAT
Cele.WS201		Cele.WS201_5:19026711		5		19026711		19028433		1723		35		20		AAAATCGATA		ATAATCGATAAATTCCCAGA
Cele.WS201		Cele.WS201_5:19037332		5		19037332		19038068		737		19		35		GCGGGAAATT		GCGGGAAATTCAAATTTTCTGAGAAAAAAATTTTT
Cele.WS201		Cele.WS201_5:19038852		5		19038852		19038976		125		10		12		ATACATATAC		ATACATATACAT
Cele.WS201		Cele.WS201_5:19037337		5		19037337		19040715		3379		45		35		AAATTCAAAT		AAATTCGAATTTTCTGAGAAAAATTTTTTGGCGGT
Cele.WS201		Cele.WS201_5:19047885		5		19047885		19048224		340		24		14		TATATGTTAT		TATATGTTATATGT
Cele.WS201		Cele.WS201_5:19059790		5		19059790		19063067		3278		23		14		AAAAAAAATT		AAAAAAAATTTTAG
Cele.WS201		Cele.WS201_5:19063688		5		19063688		19065310		1623		48		52		TCCGACACAT		TCCGACACATCGGAACTTGCCGGCGACACGAAAAATTGTGTCGGCGGTGAAT
Cele.WS201		Cele.WS201_5:19065821		5		19065821		19066683		863		32		26		TGAAATTTCA		TGAAATTTCACAAAATATCGATTTTC
Cele.WS201		Cele.WS201_5:19074750		5		19074750		19076469		1720		66		26		TTTTTGAAAT		TTTTTGAAATTCCACAAATTATTGAT
Cele.WS201		Cele.WS201_5:19099265		5		19099265		19101937		2673		51		20		AAAAATCAAT		AAAAATCAATCAATTTCCGA
Cele.WS201		Cele.WS201_5:19104413		5		19104413		19107701		3289		28		20		TTATCGATTT		TTATTGATTTTTCTGAAAAT
Cele.WS201		Cele.WS201_5:19111330		5		19111330		19111895		566		31		17		AAATTAGCAG		AAATAGCAGCGACCAAA
Cele.WS201		Cele.WS201_5:19111166		5		19111166		19114279		3114		68		20		TATCGATTTT		TATCGATTTTTTTGAAAATT
Cele.WS201		Cele.WS201_5:19117937		5		19117937		19120608		2672		37		33		GCAGCGCCCA		GCAGCGCCCAAAATCTTGTAGTTTGTAGTCTTA
Cele.WS201		Cele.WS201_5:19117937		5		19117937		19124450		6514		103		33		GCAGCGCCCA		GCAGCGCCCAAAATCTTGTAGTTTGTAGTCTTA
Cele.WS201		Cele.WS201_5:19129837		5		19129837		19130648		812		34		20		GATTTTTCTG		GATTTTTCTGAAAATATATC
Cele.WS201		Cele.WS201_5:19148330		5		19148330		19148701		372		16		19		TGGCGCATTT		TGGCGCATTTCTTGAGCCT
Cele.WS201		Cele.WS201_5:19191104		5		19191104		19191414		311		11		21		TTTTGGGCGC		TTTTGGGCGCTGCTAATTCAA
Cele.WS201		Cele.WS201_5:19193845		5		19193845		19195182		1338		74		18		GCTGCTAATT		GCTGCTAATTTTTTGGGC
Cele.WS201		Cele.WS201_5:19199381		5		19199381		19200931		1551		51		32		TGGGCGCTGC		TGGGCGCTGCTAAGACTACAAACTACAAGTTT
Cele.WS201		Cele.WS201_5:19207980		5		19207980		19208260		281		13		12		TAGGCTTAGG		TAGGCTTAGGTT
Cele.WS201		Cele.WS201_5:19229066		5		19229066		19231343		2278		47		12		GGCTCAGGCT		GGCTTAGGCTAA
Cele.WS201		Cele.WS201_5:19232563		5		19232563		19232783		221		16		12		GCCTAAGCCT		GCCTGAGCCTGA
Cele.WS201		Cele.WS201_5:19354914		5		19354914		19357041		2128		25		21		TCTAATTAGA		TCAAATTAGATTACCTTTTTT
Cele.WS201		Cele.WS201_5:19360418		5		19360418		19362267		1850		60		11		GGGTACTGTA		GGGTACTGTAG
Cele.WS201		Cele.WS201_5:19362516		5		19362516		19367180		4665		104		32		AAAAATTCAA		AAAAATTTAAATTTCCGGCTAAAAAATATATG
Cele.WS201		Cele.WS201_5:19364265		5		19364265		19368886		4622		87		32		ATTCAAATTT		ATTCAAATTTCCCGCTCAAAAATATATGAAAA
Cele.WS201		Cele.WS201_5:19371671		5		19371671		19372220		550		18		19		AATTGCGCCA		AATTGCGCCAAGGTACTGG
Cele.WS201		Cele.WS201_5:19371673		5		19371673		19374575		2903		45		19		TTGCGCCAAG		TTGCGCCAAGGCTCTGGAA
Cele.WS201		Cele.WS201_5:19380055		5		19380055		19380502		448		16		19		GCCTTGACGC		GCCTTGACGCAATTCTAGC
Cele.WS201		Cele.WS201_5:19402218		5		19402218		19402465		248		14		17		GAATTAGAAA		GAATTAGAAAACTTTGA
Cele.WS201		Cele.WS201_5:19474262		5		19474262		19477431		3170		50		31		TTTGAATTTC		TTTGAATTTCCCGCCATAAATTGGCTCGGAA
Cele.WS201		Cele.WS201_5:19488470		5		19488470		19489504		1035		58		17		TTGCAAGAAA		TTGCAAGAAAATCTGCA
Cele.WS201		Cele.WS201_5:19502519		5		19502519		19502886		368		23		12		TAGGCTTAGG		TAGGCTTGGGTT
Cele.WS201		Cele.WS201_5:19510258		5		19510258		19512753		2496		27		12		CTTAGGCTTA		CTTAGGCTTAGG
Cele.WS201		Cele.WS201_5:19517929		5		19517929		19518297		369		23		12		CTTAGGCTTA		CTTGGGCTTAGG
Cele.WS201		Cele.WS201_5:19528602		5		19528602		19528750		149		12		12		CTTAGGCTTA		CTTAGGCTTAGG
Cele.WS201		Cele.WS201_5:19539893		5		19539893		19540456		564		22		30		TTTTCTGGAA		TTTTCTGGAA
Cele.WS201		Cele.WS201_5:19543532		5		19543532		19543870		339		17		12		AAGCCTAAGC		AAGCCTAAGCCA
Cele.WS201		Cele.WS201_5:19550141		5		19550141		19552373		2233		37		14		ACTACAAACT		ACTACAAACTACAA
Cele.WS201		Cele.WS201_5:19572267		5		19572267		19575260		2994		16		31		TTTGAATTTC		TTTGAATTTCCCGCCGAAAATTGATTGAAAA
Cele.WS201		Cele.WS201_5:19611089		5		19611089		19613101		2013		23		31		AATTTTCAGT		AATTTTCAGTGAATTTTCAACGGGAAATTCA
Cele.WS201		Cele.WS201_5:19630036		5		19630036		19630750		715		17		20		ATCGATTTTT		ATCGATCTTTTGGAAAAATT
Cele.WS201		Cele.WS201_5:19630839		5		19630839		19631248		410		12		31		GGCGGGAAAT		GGCGGGAAATTCAAATTTTCAGTCAATTTTT
Cele.WS201		Cele.WS201_5:19635368		5		19635368		19635976		609		26		20		TTATTGATTT		TTATTGATTTTTCTGGAAAT
Cele.WS201		Cele.WS201_5:19647847		5		19647847		19648578		732		22		31		AAATTCAAAT		AAATTCAAATTTTCAGTCAATTTTCAGCGGG
Cele.WS201		Cele.WS201_5:19688927		5		19688927		19690405		1479		13		31		AAAATTTGAA		AAAATTTGAATTTCCCGCCGAAAATTGACTG
Cele.WS201		Cele.WS201_5:19695861		5		19695861		19696413		553		22		11		GGGGTACTGT		GGAGTACTGTA
Cele.WS201		Cele.WS201_5:19751471		5		19751471		19752220		750		16		35		AAATCGGCAA		AAATTGGCAAATTGCCGGAATTGAAAATTTCTGGC
Cele.WS201		Cele.WS201_5:19753284		5		19753284		19753598		315		19		16		CTTAGATCTC		CTTAGATCTCAATTCA
Cele.WS201		Cele.WS201_5:19755706		5		19755706		19756226		521		14		34		TTTCCCGCCA		TTTCCCGCCAAAATAATTTCTCCGAAAATTTGTA
Cele.WS201		Cele.WS201_5:19762586		5		19762586		19763982		1397		40		35		CCGGCAAATC		CCGGCAAATCGACAAATTGCCGGATTTGTAAATTT
Cele.WS201		Cele.WS201_5:19795800		5		19795800		19797337		1538		40		35		GAAATTTTCA		GAAATTTTCATTTCCGGCAAATTACTGATCTGCCG
Cele.WS201		Cele.WS201_5:19798778		5		19798778		19798974		197		10		12		CCTAAGCCTA		CCTAAGCCTAAG
Cele.WS201		Cele.WS201_5:19799304		5		19799304		19799742		439		12		35		AATTTCCGGC		AATTTCCGGCAAATCGGCAAATAACTGGAATTTAA
Cele.WS201		Cele.WS201_5:19807761		5		19807761		19809217		1457		15		35		TTGCCGATTT		TTGCCGATTTGCCGGAAATTTTCATTTTTGGCGAA
Cele.WS201		Cele.WS201_5:19816933		5		19816933		19819728		2796		31		33		TTCAAATTTT		TTCAAATTTTCTCTGAATATTTTCGACGAAAAA
Cele.WS201		Cele.WS201_5:19816933		5		19816933		19820546		3614		32		33		TTCAAATTTT		TTCAAATTTTCTCTGAATATTTTCGACGAAAAA
Cele.WS201		Cele.WS201_5:19821148		5		19821148		19821994		847		37		19		TAGTGCCTTG		TAGTGCATTGGCGCAATTC
Cele.WS201		Cele.WS201_5:19823372		5		19823372		19825624		2253		21		33		AAATTTGAAT		AAATTTGAATTTCCCGCCAAAATTTTTATTCAA
Cele.WS201		Cele.WS201_5:19827402		5		19827402		19828741		1340		44		12		CTAAGCCTAA		CTAAGCCTAAGC
Cele.WS201		Cele.WS201_5:19829280		5		19829280		19829629		350		18		12		TAGGCTTAGG		TAGGCTTTGGCT
Cele.WS201		Cele.WS201_5:19836950		5		19836950		19837768		819		16		33		AAATTCAAAT		AAATTCAAATTTTCTGAGAAAAACTGTAGCGGG
Cele.WS201		Cele.WS201_5:19856385		5		19856385		19865914		9530		98		31		AAATTCAAAT		AATTTCAAATTTTAAAAAAGTTTTTGGCGGG
Cele.WS201		Cele.WS201_5:19901834		5		19901834		19906201		4368		27		20		TATTGATTTT		TATTGATTTTTCTGGGAATT
Cele.WS201		Cele.WS201_5:19933013		5		19933013		19934009		997		29		32		ACTACAAACT		ACTACAAACTACAAGTTTTTTGGCGCTGCTAA
Cele.WS201		Cele.WS201_5:19935688		5		19935688		19935933		246		11		20		TTTGAATTTT		TTTGAATTTTTAAGTGAAAA
Cele.WS201		Cele.WS201_5:19942020		5		19942020		19943983		1964		16		20		TTTGAATTTT		TTTGAATTTTTGAGTGAAAA
Cele.WS201		Cele.WS201_5:19945559		5		19945559		19950292		4734		41		32		TTAGCAGCGC		TTAGCAGCGCCCAAAACTTGTAGTTTGTAGTC
Cele.WS201		Cele.WS201_5:19950311		5		19950311		19953130		2820		32		32		TTTGGGCGCT		TTTGGGCGCTGCTAACACTACAAACTACAAGT
Cele.WS201		Cele.WS201_5:19966272		5		19966272		19966420		149		12		12		ATATACATAT		ATATACATATAC
Cele.WS201		Cele.WS201_5:19991177		5		19991177		19993654		2478		16		32		AAAATTTGAA		AAAATTTGAATTTCCGCCAAAATTTTTCTCAG
Cele.WS201		Cele.WS201_5:19999807		5		19999807		20000459		653		18		16		GGACCAAAGG		GGACCAAAGGGCCAAA
Cele.WS201		Cele.WS201_5:20001376		5		20001376		20002837		1462		52		12		GCTTGGGCTT		GCTTGGGCTTAG
Cele.WS201		Cele.WS201_5:20018282		5		20018282		20018610		329		20		12		AGCCTAAGCC		AGCCTAAACCCA
Cele.WS201		Cele.WS201_5:20085908		5		20085908		20091963		6056		76		32		TTTGGGCGCT		TTTGGGCGCTGCTAAACTACAAACTACAAGAT
Cele.WS201		Cele.WS201_5:20099169		5		20099169		20099978		810		27		32		GCAGCGCCCA		GCAGCGCCCAAAATTTGTAGTTTGTGGCTTTA
Cele.WS201		Cele.WS201_5:20101675		5		20101675		20102949		1275		44		32		TTTTGGGCGC		TTTTGGGCGCTGCTTAGACTATAAACTACAAT
Cele.WS201		Cele.WS201_5:20106050		5		20106050		20107906		1857		10		185		CTGTAGTTTT		CTGTAGTTTTTTGTCGCATTAATGCAAATTAAACTTCATTCTATAGAAAAATTGTAGAGCATCTTTTTAAAATAAAAATGAATTCAAAATCTTAAAAATGAGCAAAGTTATGAAAGTTTGAAAATTTGAAATTTTCAACAAAAATTTTTTTTGGAAATTTTGGGTCTCGGAAAGGTGCCGGGGTA
Cele.WS201		Cele.WS201_5:20112952		5		20112952		20115728		2777		49		35		AAAATTTGAA		AAAATTTGAATTTCCCGCCAAAATTATTTTTACAA
Cele.WS201		Cele.WS201_5:20210918		5		20210918		20211486		569		29		18		CATTGTCACT		CATTGTCACGTTCTTCTC
Cele.WS201		Cele.WS201_5:20230958		5		20230958		20233243		2286		13		145		GTGGCCTAGA		GTGGCCTAGAAAACCTGAGCATGATTTTTCTAGGCCACCAACTTCTAACATTCATAACTTGGCGGAAAATCTACATAATAAAATTTTGCAAAAACCAATTTATTTGTCTAAAAAATTGCAATAAATTTGACCTACTTGATTTTGA
Cele.WS201		Cele.WS201_5:20240027		5		20240027		20240714		688		12		32		TGGGCGCTGC		TGGGCGCTGCTAGACTACAAACTACAAGTTTT
Cele.WS201		Cele.WS201_5:20246712		5		20246712		20247051		340		11		30		CTCAAATTTG		CTCAAATTTGCACTGAAAATTCCAATTATC
Cele.WS201		Cele.WS201_5:20247751		5		20247751		20250531		2781		48		21		TTAGCAGCGC		TTAGCAGCGCCCAAAATTGAA
Cele.WS201		Cele.WS201_5:20262945		5		20262945		20266023		3079		44		21		CAGCGCCCAA		CAGCGCCCAAAATTGAATTAG
Cele.WS201		Cele.WS201_5:20267992		5		20267992		20268539		548		15		31		CTACAAACTA		CTACAAACTACTAGTTTTGGGCGCTGCTAAG
Cele.WS201		Cele.WS201_5:20270574		5		20270574		20271614		1041		17		32		TTAGCAGCGC		TTAGCAGCGCCCAAATCTTGTAGTTTGTAGTT
Cele.WS201		Cele.WS201_5:20273007		5		20273007		20275239		2233		68		31		GGCGCTGCTA		GGCGCTGCTAAACTACAAACTACAAGAATTG
Cele.WS201		Cele.WS201_5:20315860		5		20315860		20316624		765		12		42		ATTGCCGGTT		ATTGCCGGTTTTGAACATTTTCTTCAATCGGAAATTTTGGCA
Cele.WS201		Cele.WS201_5:20394765		5		20394765		20395920		1156		23		43		TTTCCGGCAA		TTTCCGGTAAATTTGCAAACCAGCAAATTTCCTGGAATTAAAA
Cele.WS201		Cele.WS201_5:20404738		5		20404738		20405416		679		25		20		AAATTTGAAT		AAATTTGAATTTTTCAGTCA
Cele.WS201		Cele.WS201_5:20404852		5		20404852		20406601		1750		23		20		TTTTCAGTCA		TTTTCAGTCAAAATTTGAAC
Cele.WS201		Cele.WS201_5:20428516		5		20428516		20430692		2177		22		35		AATTTTCAAT		AATTTTCAATTCCGGCAAATTGCAGATTTGCCGGA
Cele.WS201		Cele.WS201_5:20432075		5		20432075		20438121		6047		28		180		CAAAATATCT		CAAAATATCTCTAGTTTTTAAAAAACAGTTCAAATTTTGGGTTCACTCTTATTACTTTACAGTGATTGTTACATTGTAGACTCTGTGGACTTGTCCAACTGTCTACGACGGCATGAGTTTAGTAAAAAGGTTGTACCATGAACTGAATCAAATTGGAAAATTTGGAAAATCTGCGAGAAT
Cele.WS201		Cele.WS201_5:20482036		5		20482036		20482890		855		18		35		TGCCGGAATT		TGCCGGAATTGAAAATTTTCGGCAAATCGGCAAAG
Cele.WS201		Cele.WS201_5:20491265		5		20491265		20491752		488		11		34		AATTCCGGCA		AATTCCGGCAAATTGCCGATTTGCCGGAAATTTC
Cele.WS201		Cele.WS201_5:20494687		5		20494687		20495077		391		15		20		TTTCACTAAA		TTTCACTGAAAAATTCAAAT
Cele.WS201		Cele.WS201_5:20585184		5		20585184		20587921		2738		37		35		CGGCAAATCG		CTGCAAATCGGCAAATTGCCGGAATTTTCCATTTT
Cele.WS201		Cele.WS201_5:20605759		5		20605759		20606215		457		41		11		GTTGCGGTTG		GTTGCGATTGC
Cele.WS201		Cele.WS201_5:20923957		5		20923957		20924141		185		15		12		GCTTAGGCTT		GCTTAGGCTTAG
Cele.WS201		Cele.WS201_6:0		6		0		261		262		21		12		CTAAGCCTAA		CTAAGCCTAAGC
Cele.WS201		Cele.WS201_6:109717		6		109717		114236		4520		167		27		CACAGAGAGT		CACAGAGAGTAAAATAATCGATGAAGC
Cele.WS201		Cele.WS201_6:142149		6		142149		142824		676		19		35		GCGGGAAATT		GCGGGAAATTCAAATTTTTAGTGAAAAATATTTTG
Cele.WS201		Cele.WS201_6:142874		6		142874		143644		771		19		40		GAAAATTCTG		GAAAATTCTGGAATGTTCCAGAACTTTCTAGAAAAATCGG
Cele.WS201		Cele.WS201_6:164405		6		164405		165510		1106		36		32		GGCGCTGCTA		GGCGCTGCAAAAGCTACAAACTACAACTTTTG
Cele.WS201		Cele.WS201_6:169222		6		169222		169637		416		27		15		ACGATGGGTC		ACGACGGGTCTCACT
Cele.WS201		Cele.WS201_6:170954		6		170954		171460		507		20		20		AAAAATTCAA		AAAAATTCAAATTTTCAATG
Cele.WS201		Cele.WS201_6:183591		6		183591		185880		2290		22		20		AAAATCGATA		AAAATCGATAAAATTCCAGA
Cele.WS201		Cele.WS201_6:188398		6		188398		190114		1717		53		32		CGCTGCTAAG		CGCTGCTAAGACTACAAACTACAATGTTTGGG
Cele.WS201		Cele.WS201_6:190303		6		190303		190821		519		10		20		AAAAATCAAT		AAAAATCAATAAATTTCCAA
Cele.WS201		Cele.WS201_6:225607		6		225607		226030		424		15		17		TTGACTACCT		TTGACTACCTTAGATCT
Cele.WS201		Cele.WS201_6:232130		6		232130		232574		445		16		17		AGGTAGTCAA		AGGTAGTCAATGATCTA
Cele.WS201		Cele.WS201_6:235056		6		235056		235446		391		13		17		TTGACTACCT		TTGACTACCTTAGATCT
Cele.WS201		Cele.WS201_6:241546		6		241546		241990		445		16		17		AGGTAGTCAA		AGGTAGTCAATGATCTA
Cele.WS201		Cele.WS201_6:289847		6		289847		295242		5396		37		119		GTTGCATATT		GTTGCATATTTCGCAATAATTTTTACGGGAACGTAATCTCCACATCACCAGCTTTCATTTAAGTACCCACACGGCAAGGTTTAATTTTTGAAATTTGGTCGCGGATTTTCTCGGCCACC
Cele.WS201		Cele.WS201_6:330853		6		330853		331413		561		12		40		AAAATTCTGG		AAAATTCTGGAAAGCTCTAGAACCTTCTGGAAAGTTCGAG
Cele.WS201		Cele.WS201_6:443183		6		443183		444071		889		19		40		AAAATTCTGG		AAAATTCTGGAAAGCTCTAGAACCTTCTGAAAAATTCGAG
Cele.WS201		Cele.WS201_6:515975		6		515975		516597		623		16		34		TTCCCGCCAA		TTCCCGCCAAATGTTTTCCTCAGAAAATTTGAAT
Cele.WS201		Cele.WS201_6:943221		6		943221		943806		586		14		35		TTCCCGCCAA		TTCCCGCCAAAATGTTTTTCACTGAAAATTTGAAT
Cele.WS201		Cele.WS201_6:1136182		6		1136182		1140773		4592		45		102		TGTACACTTC		TGTACACTTCTCCCAAAATGACTGTAAGAATGGACTCCTTATATGATTTTAAACCCGACTCTGGACATACAAACTTCTCTCAAAAAGAAAATAGACTTCACA
Cele.WS201		Cele.WS201_6:1292993		6		1292993		1293297		305		14		21		TTTGCACTGA		TTTGCACTGACCAACACGAGT
Cele.WS201		Cele.WS201_6:1375501		6		1375501		1376176		676		19		35		CCCGCCAAAA		CCCGCCAAAATATTTTTCACAGAAAAATTAAATTT
Cele.WS201		Cele.WS201_6:1376201		6		1376201		1376555		355		23		15		CGATGGGTCT		CGATGGGTCTCACCA
Cele.WS201		Cele.WS201_6:1412320		6		1412320		1412627		308		22		27		TAGGTAGGAT		TAGGTAGGATAGGTAGGATAGGTAGGA
Cele.WS201		Cele.WS201_6:1508519		6		1508519		1508949		431		18		20		AGGCAGACCT		AGGCAGACCTAGCCTACCCT
Cele.WS201		Cele.WS201_6:1548652		6		1548652		1549352		701		19		30		ACTACCCAAC		ACTACCCAACCGGCTCCGGCAACTAGTCCG
Cele.WS201		Cele.WS201_6:1599792		6		1599792		1602124		2333		21		14		TAAATTTTAA		TAAATTGTAAATTT
Cele.WS201		Cele.WS201_6:1636146		6		1636146		1638574		2429		93		26		GGTGAACGGT		GGTGAACGGTCAGAGTCACTATTTTT
Cele.WS201		Cele.WS201_6:1642564		6		1642564		1643484		921		35		26		GACTCTAACC		GACTCTAACCATTCACCTAAAAATAT
Cele.WS201		Cele.WS201_6:1643527		6		1643527		1644402		876		34		11		GGAGCGGTTT		GGAGCGGTTTT
Cele.WS201		Cele.WS201_6:1644414		6		1644414		1644684		271		10		26		GCCGCAATGC		GCCGCAATGCCATTTTTCTAAAATCC
Cele.WS201		Cele.WS201_6:1752274		6		1752274		1755174		2901		107		27		ACTCTCTGTG		ACTCTCTGTGGCTTCCCACCATATTTT
Cele.WS201		Cele.WS201_6:1836324		6		1836324		1837114		791		39		18		AAGCCTATGC		AAGCCTATGCCGAAGCCG
Cele.WS201		Cele.WS201_6:1916191		6		1916191		1916619		429		14		22		CCGGCGTGGT		CCGGCGTGGTATTCAAGCGTTC
Cele.WS201		Cele.WS201_6:1945516		6		1945516		1946162		647		32		20		GTTACACGAA		GTTACACGAAAAAATAGATT
Cele.WS201		Cele.WS201_6:1954045		6		1954045		1954313		269		13		20		GTTACACGAA		GTTACACGAAAAAATAGATT
Cele.WS201		Cele.WS201_6:2002754		6		2002754		2003444		691		17		40		GAATTTTCTC		GAATTTTCTCGATTTTTCTAGAAAGTCCTGGAACTTTCCT
Cele.WS201		Cele.WS201_6:2004045		6		2004045		2004604		560		27		19		ATATTTATTT		ATATTTATTTATTTAATTA
Cele.WS201		Cele.WS201_6:2008253		6		2008253		2010825		2573		61		19		ATTTATTTAA		ATTTATTTATTTAATTAAT
Cele.WS201		Cele.WS201_6:2010902		6		2010902		2011310		409		29		12		AATAAATAAC		AATAAATAAATA
Cele.WS201		Cele.WS201_6:2055500		6		2055500		2057276		1777		19		25		ACTCTCTGGC		ACTCTCTGGCTTCACATTATATTTT
Cele.WS201		Cele.WS201_6:2057842		6		2057842		2058373		532		13		40		TTTTCTCGAT		TTTTCTCGATATTTCTAGAAAGTTCTGGAACATTCCAGAA
Cele.WS201		Cele.WS201_6:2057863		6		2057863		2059361		1499		20		40		GTTCTGGAAC		GTTCTGGAACATTCCAGAATTTTCTCGATATTTCTAGAAA
Cele.WS201		Cele.WS201_6:2059446		6		2059446		2063805		4360		118		11		CCTACAGTAC		CCTACAGTACT
Cele.WS201		Cele.WS201_6:2263541		6		2263541		2263760		220		16		11		CCATACCTAT		CCATACCTATA
Cele.WS201		Cele.WS201_6:2379249		6		2379249		2380689		1441		55		26		TTTTAGTGAA		TTTTAGTGAACTGCCAGAGTCACTAA
Cele.WS201		Cele.WS201_6:2991962		6		2991962		2995331		3370		27		167		ATACTAAAAA		ATACTAAAAACAAATTAGCAATCCATTTTCATAAAAATTCTCCCAAAATTCCAAAATTTTTATTTTGCAAAAAAGTGCAGTCATATGTATGTAAAAAAATGAATTCAAGACAAAAACCCCTGTAGCGCGGCTGAAAATTGATATCATGGTACAAAATCGTACCAATA
Cele.WS201		Cele.WS201_6:3007208		6		3007208		3008018		811		42		19		GTGTAACAAT		GTGTAACAATCTATTTTTC
Cele.WS201		Cele.WS201_6:3073472		6		3073472		3075454		1983		52		35		AAATTTGAAT		AAATTTGAATTTCCCGGCAAAATGTTTTTCACTGA
Cele.WS201		Cele.WS201_6:3075754		6		3075754		3077631		1878		59		11		TCCTACAGTA		TCCTACAGTAC
Cele.WS201		Cele.WS201_6:3338975		6		3338975		3339540		566		27		18		TTTTGTCAGT		TTTTGTCAGTTCAATAGT
Cele.WS201		Cele.WS201_6:3347362		6		3347362		3347576		215		10		17		TTTTAACGTG		TTTTAACGTGACCTAGG
Cele.WS201		Cele.WS201_6:3365923		6		3365923		3366109		187		12		11		TAGCTCAGCT		TAGCTCAGCTT
Cele.WS201		Cele.WS201_6:3631380		6		3631380		3631891		512		43		11		CAGTTGTCAC		CAGTTCTCACT
Cele.WS201		Cele.WS201_6:4025987		6		4025987		4030535		4549		181		25		GTTCTGCCAA		GTTCTGCCAATTTATTTACTCCAAT
Cele.WS201		Cele.WS201_6:4030548		6		4030548		4031433		886		34		25		ATTGGCAGAA		ATTGGCAGAACATTAGAGTAAATAT
Cele.WS201		Cele.WS201_6:4031449		6		4031449		4056484		25036		1238		20		GCTATATCGT		GCTATATCGTATCGTTTCTA
Cele.WS201		Cele.WS201_6:4668805		6		4668805		4670190		1386		63		17		TGCTAATTTT		TGCTAATTTTTGGTCAT
Cele.WS201		Cele.WS201_6:5048783		6		5048783		5054045		5263		24		226		TTAATATATT		TTAATATATTCAGAAAGAGCTTAAAATTTACTACAAAGTTTCTGAAAGACATTTATAAAAAAGTTACTTTGAAGAGATTTATGATGTTTCAAAATTACGAAAATCCATCTATTTTTGCTTATAAATGGTAGTTTTCATTTAATAATAAAATACGCACTAAAAGGTAGGGCTGAAAATGAACTATTTCTGTAACTACGTGAAGCTTCTTGTACCTACTGGAATATTT
Cele.WS201		Cele.WS201_6:5056242		6		5056242		5057257		1016		38		27		TATTTTACTC		TATTTTACTCTCTGTGGCTTCCCACTA
Cele.WS201		Cele.WS201_6:5227453		6		5227453		5227738		286		12		19		ATTTATTTAA		ATTTATTTATTTGAATAAT
Cele.WS201		Cele.WS201_6:5228015		6		5228015		5228781		767		17		35		TTCAAATTTT		TTCAAATTTTCAGTGAAAAAAATTTTGGCGGGAAA
Cele.WS201		Cele.WS201_6:5913295		6		5913295		5915827		2533		97		26		TTCTAAATTT		TTCTAAATTTGAAAATTCATCTACCG
Cele.WS201		Cele.WS201_6:6287056		6		6287056		6288499		1444		57		19		TGGTCAGTGC		TGGTCAGTGCAACTGCAAC
Cele.WS201		Cele.WS201_6:6826320		6		6826320		6830090		3771		40		94		TGCCTTCAGA		TGCCTTCAGAAATTGACAATTTTCCCATTGATTTGTCTACATAGGGCATCGAAAAGCACCCAATATTTAGAGAACAGAAGATTTTGAGAATTAC
Cele.WS201		Cele.WS201_6:7077488		6		7077488		7079214		1727		55		20		TCGTTTATAG		TCGTTTATAGCAGTGTCGTG
Cele.WS201		Cele.WS201_6:7351421		6		7351421		7361349		9929		248		40		AATGGGCGCC		AATGGGCGCCGGTTTCGCTTTGAGCGATTCCTTACCCTTA
Cele.WS201		Cele.WS201_6:8181905		6		8181905		8182228		324		28		11		GAGCGGTTTT		GAGCGGTCTTG
Cele.WS201		Cele.WS201_6:8602607		6		8602607		8603241		635		49		10		TGGGGAAAAT		TGGGGAAAAA
Cele.WS201		Cele.WS201_6:9007606		6		9007606		9008096		491		12		40		CTTCTGGAAA		CTTCTGGAAAATTCGAGAAAATTCTGGAATGTTCCAGAAC
Cele.WS201		Cele.WS201_6:9008294		6		9008294		9008944		651		20		32		CGGGAATTCA		CGGGAATTCAAAATTTCTGTGAAAAATTTTTG
Cele.WS201		Cele.WS201_6:9184928		6		9184928		9188696		3769		150		25		CAGAGAGTAA		CAGAGAGTAAACTATACTGTGAAGC
Cele.WS201		Cele.WS201_6:9189061		6		9189061		9189640		580		29		19		TATTAATTAA		TAATAATTAAATAAATAAA
Cele.WS201		Cele.WS201_6:9438091		6		9438091		9439663		1573		14		31		TCTTTCAGAA		TCTTTCAGAAACTTTGTAGTAAATTTTAAGC
Cele.WS201		Cele.WS201_6:9605241		6		9605241		9607584		2344		65		32		TCCCGCCAAA		TCACGCCAAAAATTTTCAAAGAAAATTTGAAT
Cele.WS201		Cele.WS201_6:10361426		6		10361426		10369108		7683		299		25		GTGAAGCCAG		GTGAAGCCAGAGAGTAAAAAATATG
Cele.WS201		Cele.WS201_6:10369134		6		10369134		10370255		1122		99		11		TGGAGCGGTT		TGGAGCGGTAT
Cele.WS201		Cele.WS201_6:10749197		6		10749197		10751074		1878		10		214		AAAACCTACA		AAAACCTACAGTAACTTTGTGCGTATTTTATTATTAAATGAAAACGACCATTTATAGGCAAAATAGGTAAATTTATGAAACTTTGAAAACTCCCAAATCACTTCAAACCAACTTTTTTTGAAAATTCTTTCAGAAACTTTGTTGCAAATTCCAAGCTTTTTCAGAAGTTACCAACAACATCCCAGTAGGTGCCAGAAGCTCCGAGCAGTTACAG
Cele.WS201		Cele.WS201_6:10973436		6		10973436		10974446		1011		30		27		CACTGACCAA		CACTGGCCAAAGAAAAAATTACACGTG
Cele.WS201		Cele.WS201_6:11440620		6		11440620		11440787		168		11		10		TCGGGATGGA		CGGGATGGAT
Cele.WS201		Cele.WS201_6:11440977		6		11440977		11442687		1711		68		25		CCGTAATGCC		CCGTAATGCCAATTTATAGAATCTG
Cele.WS201		Cele.WS201_6:11442703		6		11442703		11443726		1024		39		26		CGGCGGATTT		CGGCGGATTTTTGAAAAATGGCATTG
Cele.WS201		Cele.WS201_6:11785668		6		11785668		11787446		1779		68		26		ACCATTCACC		ACCATTCACCTAAAAATATGACTCTA
Cele.WS201		Cele.WS201_6:11787451		6		11787451		11789484		2034		75		26		AAAGTTAGAC		AAAGTTAGACCATTAGATGAATTTAT
Cele.WS201		Cele.WS201_6:11787470		6		11787470		11790938		3469		61		26		AATTTATAAA		AATTTATAAAGTTAGACCATTAAATG
Cele.WS201		Cele.WS201_6:11886453		6		11886453		11888187		1735		68		25		TTCACCATAT		TTCACCATATATTTTACTCTCTGGC
Cele.WS201		Cele.WS201_6:11975793		6		11975793		11979677		3885		31		31		TTCTGAAAGA		TTCTGAAAGAGCTTAAAATTTACTACAAAGT
Cele.WS201		Cele.WS201_6:12126796		6		12126796		12127123		328		13		28		TTTGGTCAGT		TTTGGTCAGTGCACGTGTTTTGTTTTTC
Cele.WS201		Cele.WS201_6:12276204		6		12276204		12276767		564		26		19		TTTAATTAAT		TTTATTTAATTAATATTTA
Cele.WS201		Cele.WS201_6:12276793		6		12276793		12280025		3233		149		11		ATCGGTGCTA		ATCGGTGCTAC
Cele.WS201		Cele.WS201_6:12520812		6		12520812		12521816		1005		20		34		TCCCGCCAAA		TCCCGCCAAATGTTTTCCTCAGAAAATTTGAATT
Cele.WS201		Cele.WS201_6:12577962		6		12577962		12578774		813		12		32		CGACCTAGGT		CGACCTAGGTCGCATTGCGACCTGCGACCTAG
Cele.WS201		Cele.WS201_6:13242373		6		13242373		13244395		2023		18		108		TTTCAGATTT		TTTCAGATTTTCAGATTTTCACTTGATTATATAGGTCACGACCCAAGTTATTTTGAAAATTGAGCTACACGGCTGTAACTTTGGAGCTATGGGTAATCAAGTATGAGC
Cele.WS201		Cele.WS201_6:13795041		6		13795041		13796840		1800		19		40		GAACATTCCA		GAACATTCCAGAATTTTATCGATTTTTCTAGAAAGTTCTG
Cele.WS201		Cele.WS201_6:13796960		6		13796960		13797473		514		19		11		CTACAGTACT		CTACAGTACTA
Cele.WS201		Cele.WS201_6:13981176		6		13981176		13981436		261		10		25		TCTCTGGCTT		TCTCTGGCTTCACAGAATATTTTAA
Cele.WS201		Cele.WS201_6:14088216		6		14088216		14088397		182		10		27		AGGCTAGGTA		AGGCTAGGTAGGATAGGCAGGCTATGA
Cele.WS201		Cele.WS201_6:14119394		6		14119394		14121008		1615		43		37		TTTAATTTTT		TTTAATTTTTTGAAAATATTTTGGCCAGCATTCAAAT
Cele.WS201		Cele.WS201_6:14121069		6		14121069		14122189		1121		73		15		TCGTGGTGAG		TCGTGGTGAGAACTT
Cele.WS201		Cele.WS201_6:14126198		6		14126198		14126358		161		12		12		ATAGGCATAG		ATAGGCATAGGC
Cele.WS201		Cele.WS201_6:14154339		6		14154339		14154604		266		13		20		TAACAATCTA		TAACAATCTATTTTTTCGTG
Cele.WS201		Cele.WS201_6:14362295		6		14362295		14363241		947		23		32		TTCAAATTTT		TTCAAATTTTCTGTGAAAATTTTTGGCGGTAG
Cele.WS201		Cele.WS201_6:14384656		6		14384656		14389850		5195		108		48		AAATTACGGG		AAATTACGGGCAAATCAACAATTAAATTCCACATCTTCAGAAAAATAT
Cele.WS201		Cele.WS201_6:14723558		6		14723558		14724120		563		16		32		TTCCCGCCAA		TTCCCGCCAAAATTTTTCAAAGAAATTTTGAA
Cele.WS201		Cele.WS201_6:14834736		6		14834736		14835095		360		10		26		TGTCAGTGCA		TGTCAGTGCAAAATGTTTTATTATTT
Cele.WS201		Cele.WS201_6:14859808		6		14859808		14860741		934		11		17		TAGTTTTGCA		TAGTTTTGCACCTCTAA
Cele.WS201		Cele.WS201_6:14877507		6		14877507		14878047		541		21		20		CTAGGGTAGG		CTAGGGTAGGCTAGGTTTGC
Cele.WS201		Cele.WS201_6:14908087		6		14908087		14909347		1261		49		25		TGGCTTCACA		TGGCTTCACAGTCTAATTTACTCTC
Cele.WS201		Cele.WS201_6:15226801		6		15226801		15228992		2192		20		108		AAGTCTTCTT		AAGTCTTCTTGGTTCTGTGTCTTTGCTTCGAAATGTTGACCATCTCCTTGCAGGATCTTATTGTCAGATGGAACCTTCTTGGCATACCTCTCTCCACTGATGTGAGTG
Cele.WS201		Cele.WS201_6:15295643		6		15295643		15295884		242		11		21		TGAAAGATTG		TGAAAGATTGGTCAGTGTCTA
Cele.WS201		Cele.WS201_6:15469993		6		15469993		15470742		750		22		10		TATCTAGATC		TATCTATATC
Cele.WS201		Cele.WS201_6:15482390		6		15482390		15483930		1541		97		15		GTCTCACCAC		GTCTCACCGCGAAGG
Cele.WS201		Cele.WS201_6:15635368		6		15635368		15635728		361		10		35		CAGAAAATTT		CAGAAAATTTAAATTTCCCTCCAAACTTTTTTTCT
Cele.WS201		Cele.WS201_6:15635763		6		15635763		15636013		251		15		15		GGGTCTCACC		GGGTCTCACCACGAT
Cele.WS201		Cele.WS201_6:15687789		6		15687789		15688659		871		33		26		AATTCATCTA		AATTCATCTAGTGGTCTAACTCTGGA
Cele.WS201		Cele.WS201_6:15735528		6		15735528		15736254		727		16		35		TTGCCGGAAA		TTGCCGGAAATGTTTAATTCCGGCCATTTGTCGAT
Cele.WS201		Cele.WS201_6:15806921		6		15806921		15807371		451		22		20		CATACCAAAA		CATACCAAAAAATAGATTGG
Cele.WS201		Cele.WS201_6:15807382		6		15807382		15811084		3703		142		26		GTGAACGGCC		GTGAAGGGCCAGAGTCACTATTTTTG
Cele.WS201		Cele.WS201_6:16100600		6		16100600		16101050		451		11		40		TCCAGAACCT		TCCAGAACCTTCTGGAAAATTCGAGAAAATTCTGGAATGT
Cele.WS201		Cele.WS201_6:16100636		6		16100636		16101720		1085		13		40		ATGTTCCAGA		ATGTTCCAGAACCTTCTGGAAAATCCGAGAAAATTCTGGA
Cele.WS201		Cele.WS201_6:16199378		6		16199378		16199556		179		12		14		CTTAGGGCTT		CTTAGGGCTTCAGG
Cele.WS201		Cele.WS201_6:16505035		6		16505035		16505360		326		18		15		TCACCACGAA		TCACCACGAAGGGTC
Cele.WS201		Cele.WS201_6:16758264		6		16758264		16761533		3270		43		76		AGCATTAGAG		AGCATTAGAGCATGTACACAGACACCGACAACACCACAGTCTCTCCCACTTACCTTCGTGCAAAGGAGTGTCTTCT
Cele.WS201		Cele.WS201_6:16851233		6		16851233		16851683		451		13		40		TTTCTAGAAA		TTTCTAGAAAGTTCTGGAATATTCCAGAATTTTCCCGAAT
Cele.WS201		Cele.WS201_6:16884426		6		16884426		16885802		1377		37		10		TGGATCGGGA		TGGATCGGAA
Cele.WS201		Cele.WS201_6:16886141		6		16886141		16886383		243		14		26		AAATTCCAAA		AAGTTCCAAAATTCTAAAACATCCAA
Cele.WS201		Cele.WS201_6:16886390		6		16886390		16886859		470		20		14		ATAGCGCATA		ATAGCGTATAGCGT
Cele.WS201		Cele.WS201_6:16931765		6		16931765		16940165		8401		108		57		AAAATTCTAA		AAATTTCTAAGACTGTACCATTCTCTCCATTCAAAACCTCATGTCAAACTCTCAATC
Cele.WS201		Cele.WS201_6:17179068		6		17179068		17179897		830		21		39		ATTGATACTT		ATTGATACTTTGTCGGGTTTAGATCATCGGCCGAGCTTC
Cele.WS201		Cele.WS201_6:17288666		6		17288666		17289559		894		19		11		CTACAGTACT		CTACAGTACCT
Cele.WS201		Cele.WS201_6:17309898		6		17309898		17310646		749		30		11		AGTACTGTAG		AGTACTGTAGG
Cele.WS201		Cele.WS201_6:17310740		6		17310740		17311734		995		10		40		AATGTTCCAG		AATGTTCCAGAACCTTCTGGGAATTTCTGGAAAATTCTAG
Cele.WS201		Cele.WS201_6:17345959		6		17345959		17346194		236		11		15		TGTTGCCCCC		TGTTGACCCCTATTA
Cele.WS201		Cele.WS201_6:17441684		6		17441684		17447708		6025		134		45		CCACCAGCAC		CCACCAGCACAGCTTCGAGTACGACAGAGAGCACTTCGACTCCAT
Cele.WS201		Cele.WS201_6:17717925		6		17717925		17718852		928		12		12		TTAGGCTTAG		TCAGGCTTAGGC
Cele.WS201		Cele.WS201_7:13416		7		13416		13686		271		12		18		TATTATAAAT		TATTATAAATATAATATT
