# Supplementary material for: High evolutionary turnover of satellite families in Caenorhabditis
Source: BMC Evol Biol. 2015 Oct 5;15:218. doi: 10.1186/s12862-015-0495-x (PMC4595182; doi:10.1186/s12862-015-0495-x)
Supplement: Additional file 1: — Files containing the description of all satellites and their families in several formats (31 files). (ZIP 1068 kb) [file 12862_2015_495_MOESM1_ESM.zip › Crema.WS247_fam.align]

 ************************************************************
The program is running under the following parameters:
   Output:
      Prefix of the family name Crema.WS247
      Columns for the name: 40
      Cluster with more that 0 sequences are printed
      File with the table: ../resultats/Crema.WS247.sat.fam.t.0.6
      File with families in format fasta: ../resultats/Crema.WS247.sat.fam.fa.0.6
   Alphabet 0 (size 5)  (0:dna bases, 1 aminoacids, 2 codons)
   Length of the mer 1
   Circular permutations are allowed
   Reverse sequencess are considerd.
   Sequences are aligned while similarity > 0.600000
   Alignment score: Normalized respect to the length and number of sequences.
   Alignment parameters:
      opening gap: -3.000000
      extensio gap: -1.000000
      extreme gaph: -0.500000
   Concensus type:  without gap columns
   Similarity matrix file: ../resultats/Crema.WS247.sat.matsim
   Multifasta file: ../resultats/Crema.WS247.sat.fa.10-2000-10-0-0-2-0-1-0

 ************************************************************
Number of sequences=3216
There are 347 alignments:

>Crema.WS247_Fam_1_14_208  Nr. of seq. 208 Alignment length(with gaps) = 14 Alignment score = 0.817522 
Crema.WS247_1:3249331-3249761              TTCCGACTTCCGAC
Rev.of:Crema.WS247_5:41094-41540           TTCCGACTTCCGAC
Crema.WS247_97:446128-446506               TTCCGACTTCCGAC
Rev.of:Crema.WS247_107:10171-10590         TTCCGACTTCCGAC
Crema.WS247_196:290169-291394              TTCCGACTTCCGAC
Crema.WS247_222:585-1221                   TTCCGACTTCCGAC
Crema.WS247_476:479707-481208              TTCCGACTTCCGAC
Crema.WS247_478:147797-148058              TTCCGACTTCCGAC
Crema.WS247_831:50049-50506                TTCCGACTTCCGAC
Rev.of:Crema.WS247_832:15155-15708         TTCCGACTTCCGAC
Rev.of:Crema.WS247_832:262045-262530       TTCCGACTTCCGAC
Crema.WS247_832:438430-438846              TTCCGACTTCCGAC
Rev.of:Crema.WS247_840:9818-10284          TTCCGACTTCCGAC
Rev.of:Crema.WS247_924:41430-41822         TTCCGACTTCCGAC
Rev.of:Crema.WS247_1019:100695-101186      TTCCGACTTCCGAC
Rev.of:Crema.WS247_1111:1080061-1080468    TTCCGACTTCCGAC
Crema.WS247_1111:1406747-1407220           TTCCGACTTCCGAC
Rev.of:Crema.WS247_1113:44676-45150        TTCCGACTTCCGAC
Crema.WS247_1113:72604-73056               TTCCGACTTCCGAC
Rev.of:Crema.WS247_1115:97962-98361        TTCCGACTTCCGAC
Rev.of:Crema.WS247_1115:172741-173163      TTCCGACTTCCGAC
Rev.of:Crema.WS247_1118:2312-2716          TTCCGACTTCCGAC
Rev.of:Crema.WS247_1265:94-460             TTCCGACTTCCGAC
Crema.WS247_1279:294820-295319             TTCCGACTTCCGAC
Rev.of:Crema.WS247_1281:92459-92889        TTCCGACTTCCGAC
Crema.WS247_1282:98275-98604               TTCCGACTTCCGAC
Rev.of:Crema.WS247_1293:5658-6117          TTCCGACTTCCGAC
Rev.of:Crema.WS247_1381:156007-156472      TTCCGACTTCCGAC
Crema.WS247_1467:636372-636772             TTCCGACTTCCGAC
Rev.of:Crema.WS247_1467:678964-679830      TTCCGACTTCCGAC
Rev.of:Crema.WS247_1470:165216-165642      TTCCGACTTCCGAC
Crema.WS247_1472:116786-117185             TTCCGACTTCCGAC
Rev.of:Crema.WS247_1555:24566-25056        TTCCGACTTCCGAC
Crema.WS247_1555:60006-60435               TTCCGACTTCCGAC
Rev.of:Crema.WS247_1555:62744-63188        TTCCGACTTCCGAC
Rev.of:Crema.WS247_1584:10983-11476        TTCCGACTTCCGAC
Rev.of:Crema.WS247_1735:20816-21300        TTCCGACTTCCGAC
Rev.of:Crema.WS247_1749:521-923            TTCCGACTTCCGAC
Crema.WS247_1824:80815-81202               TTCCGACTTCCGAC
Crema.WS247_1915:62589-63143               TTCCGACTTCCGAC
Rev.of:Crema.WS247_2000:240014-240465      TTCCGACTTCCGAC
Rev.of:Crema.WS247_2002:95336-95721        TTCCGACTTCCGAC
Crema.WS247_2009:4953-5460                 TTCCGACTTCCGAC
Rev.of:Crema.WS247_2100:54864-55338        TTCCGACTTCCGAC
Crema.WS247_2104:949-1406                  TTCCGACTTCCGAC
Rev.of:Crema.WS247_2104:81398-85161        TTCCGACTTCCGAC
Rev.of:Crema.WS247_2195:74540-74985        TTCCGACTTCCGAC
Rev.of:Crema.WS247_2196:11997-13054        TTCCGACTTCCGAC
Crema.WS247_2288:695527-695817             TTCCGACTTCCGAC
Rev.of:Crema.WS247_2290:105412-105890      TTCCGACTTCCGAC
Crema.WS247_2292:18013-18687               TTCCGACTTCCGAC
Rev.of:Crema.WS247_2292:134744-135379      TTCCGACTTCCGAC
Rev.of:Crema.WS247_2381:85991-86464        TTCCGACTTCCGAC
Crema.WS247_2383:13090-13571               TTCCGACTTCCGAC
Crema.WS247_2390:12451-14081               TTCCGACTTCCGAC
Rev.of:Crema.WS247_2465:589742-590205      TTCCGACTTCCGAC
Rev.of:Crema.WS247_2468:117797-118242      TTCCGACTTCCGAC
Crema.WS247_2477:2410-2876                 TTCCGACTTCCGAC
Crema.WS247_2487:9944-10343                TTCCGACTTCCGAC
Rev.of:Crema.WS247_2564:52735-53188        TTCCGACTTCCGAC
Rev.of:Crema.WS247_2648:629045-630104      TTCCGACTTCCGAC
Crema.WS247_2652:63764-64257               TTCCGACTTCCGAC
Crema.WS247_2827:646799-647199             TTCCGACTTCCGAC
Rev.of:Crema.WS247_2832:84052-84478        TTCCGACTTCCGAC
Rev.of:Crema.WS247_2919:220727-221227      TTCCGACTTCCGAC
Crema.WS247_2919:347045-347606             TTCCGACTTCCGAC
Rev.of:Crema.WS247_2919:710012-710750      TTCCGACTTCCGAC
Rev.of:Crema.WS247_2920:113883-114286      TTCCGACTTCCGAC
Crema.WS247_2921:355015-355439             TTCCGACTTCCGAC
Crema.WS247_2922:61096-61514               TTCCGACTTCCGAC
Rev.of:Crema.WS247_3024:2598-3123          TTCCGACTTCCGAC
Crema.WS247_3104:52625-53016               TTCCGACTTCCGAC
Crema.WS247_3202:36626-37075               TTCCGACTTCCGAC
Rev.of:Crema.WS247_3291:2648-3045          TTCCGACTTCCGAC
Crema.WS247_3291:39466-39890               TTCCGACTTCCGAC
Crema.WS247_3291:74393-74624               TTCCGACTTCCGAC
Crema.WS247_3291:98819-99202               TTCCGACTTCCGAC
Crema.WS247_3313:4246-4598                 TTCCGACTTCCGAC
Rev.of:Crema.WS247_3389:90721-91211        TTCCGACTTCCGAC
Crema.WS247_3477:234989-235434             TTCCGACTTCCGAC
Crema.WS247_3483:16462-16899               TTCCGACTTCCGAC
Rev.of:Crema.WS247_3495:8148-8718          TTCCGACTTCCGAC
Crema.WS247_97:134344-134874               TTCCGACTTCCGGC
Crema.WS247_476:17274-17732                TTCCGACTTCCGGC
Crema.WS247_750:158-535                    TTCCGACTTCCGGC
Crema.WS247_1016:342933-343336             TTCCGACTTCCGGC
Rev.of:Crema.WS247_1034:10361-11150        TTCCGACTTCCGGC
Crema.WS247_1115:83461-85177               TTCCGACTTCCGGC
Rev.of:Crema.WS247_1200:34867-35279        TTCCGACTTCCGGC
Crema.WS247_2108:14970-15359               TTCCGACTTCCGGC
Rev.of:Crema.WS247_2292:116700-119300      TTCCGACTTCCGGC
Crema.WS247_2828:231357-231760             TTCCGACTTCCGGC
Crema.WS247_3009:123704-124140             TTCCGACTTCCGGC
Crema.WS247_3010:194156-194498             TTCCGACTTCCGGC
Crema.WS247_3010:240429-240845             TTCCGACTTCCGGC
Crema.WS247_3013:102451-103771             TTCCGACTTCCGGC
Rev.of:Crema.WS247_3037:29-406             TTCCGACTTCCGGC
Rev.of:Crema.WS247_3196:239194-239705      TTCCGACTTCCGGC
Crema.WS247_1554:462244-464761             TTCCGACTTCCGTC
Crema.WS247_388:22895-23320                TTACGACTTCCGAC
Rev.of:Crema.WS247_1279:368415-368815      TTACGACTTCCGAC
Crema.WS247_476:483302-483721              TTCCGACTACCGAC
Rev.of:Crema.WS247_2648:555681-556189      TTCCGACTGCCGAC
Rev.of:Crema.WS247_2005:96311-96816        TTCCGACATCCGAC
Rev.of:Crema.WS247_194:849749-850280       TTCTGACTTCCGAC
Rev.of:Crema.WS247_1557:125990-126455      TTCTGACTTCCGAC
Rev.of:Crema.WS247_2873:3511-3863          TTCTGACTTCCGAC
Crema.WS247_1112:510758-511203             TTCAGACTTCCGAC
Crema.WS247_12:16099-16563                 TTCCGACTTCCAAC
Crema.WS247_593:13188-13624                TTCCGACTTCCAAC
Crema.WS247_1114:157055-157614             TTCCGACTTCCAAC
Crema.WS247_1470:193203-193594             TTCCGACTTCCAAC
Crema.WS247_1733:479627-480083             TTCCGACTTCCAAC
Crema.WS247_1814:1600-2014                 TTCCGACTTCCAAC
Crema.WS247_1908:285078-285516             TTCCGACTTCCAAC
Rev.of:Crema.WS247_2000:67968-68380        TTCCGACTTCCAAC
Rev.of:Crema.WS247_2105:12320-12709        TTCCGACTTCCAAC
Crema.WS247_2126:7032-8429                 TTCCGACTTCCAAC
Crema.WS247_2564:63403-65298               TTCCGACTTCCAAC
Crema.WS247_2649:24928-25364               TTCCGACTTCCAAC
Rev.of:Crema.WS247_2920:202959-203716      TTCCGACTTCCAAC
Crema.WS247_3018:24020-24498               TTCCGACTTCCAAC
Crema.WS247_3099:488137-488601             TTCCGACTTCCAAC
Crema.WS247_3104:33654-34120               TTCCGACTTCCAAC
Crema.WS247_3293:67854-68319               TTCCGACTTCCAAC
Rev.of:Crema.WS247_3490:13159-13549        TTCCGACTTCCAAC
Crema.WS247_3582:5991-6556                 TTCCGACTTCCAAC
Crema.WS247_1117:12169-12566               TTCCGACTTCCTAC
Rev.of:Crema.WS247_2112:10331-10788        TTCCGACTTCCTAC
Crema.WS247_2474:428-852                   TTCCGACTTCCTAC
Crema.WS247_3009:250747-251171             TTCCTACTTCCAAC
Crema.WS247_3209:41538-42004               TTCCGACTTCCCAC
Rev.of:Crema.WS247_3197:124524-126878      TTCCGGCTTCCAAC
Rev.of:Crema.WS247_9:2532-2976             TTCCGAGTTCCGAC
Rev.of:Crema.WS247_663:12665-13142         TTCCGAGTTCCGAC
Rev.of:Crema.WS247_749:141803-142254       TTCCGAGTTCCGAC
Rev.of:Crema.WS247_1472:9015-9786          TTCCGAGTTCCGAC
Rev.of:Crema.WS247_2289:191109-191516      TTCCGAGTTCCGAC
Rev.of:Crema.WS247_2648:187993-188376      TTCCGAGTTCCGAC
Rev.of:Crema.WS247_2654:3255-3660          TTCCGAGTTCCGAC
Rev.of:Crema.WS247_3009:590680-591118      TTCCGAGTTCCGAC
Rev.of:Crema.WS247_98:133761-134206        TTCCGAGTTCAGAC
Crema.WS247_2651:137845-138220             TTCCGAGTTCCGGC
Crema.WS247_98:241845-242216               TTCCGAATTCCGAC
Rev.of:Crema.WS247_2958:4601-4961          TTCCGATTTCCGAC
Crema.WS247_3105:54812-55278               TTCCGATTTCCGAC
Rev.of:Crema.WS247_5:29051-31905           TTCCGGCTTCCGGC
Crema.WS247_747:73096-73510                TTTCGACTTCCGAT
Crema.WS247_2000:296652-297094             TTCCAACTTCCAAG
Rev.of:Crema.WS247_6:161684-162216         TTCCGCTTTCCGCC
Crema.WS247_194:144144-144676              TTCCGCTTTCCGCC
Crema.WS247_196:152145-152666              TTCCGCTTTCCGCC
Rev.of:Crema.WS247_290:210301-210817       TTCCGCTTTCCGCC
Crema.WS247_296:8590-9107                  TTCCGCTTTCCGCC
Rev.of:Crema.WS247_481:116152-116670       TTCCGCTTTCCGCC
Rev.of:Crema.WS247_569:191931-192447       TTCCGCTTTCCGCC
Rev.of:Crema.WS247_582:5273-5796           TTCCGCTTTCCGCC
Crema.WS247_663:28041-28547                TTCCGCTTTCCGCC
Crema.WS247_745:485424-485947              TTCCGCTTTCCGCC
Crema.WS247_831:624808-625340              TTCCGCTTTCCGCC
Rev.of:Crema.WS247_1016:163060-163582      TTCCGCTTTCCGCC
Rev.of:Crema.WS247_1111:1425073-1425596    TTCCGCTTTCCGCC
Crema.WS247_1117:67244-67677               TTCCGCTTTCCGCC
Crema.WS247_1118:22242-22764               TTCCGCTTTCCGCC
Crema.WS247_1279:652405-652928             TTCCGCTTTCCGCC
Rev.of:Crema.WS247_1279:701923-702445      TTCCGCTTTCCGCC
Crema.WS247_1467:238301-238824             TTCCGCTTTCCGCC
Rev.of:Crema.WS247_1553:853893-854408      TTCCGCTTTCCGCC
Rev.of:Crema.WS247_1645:226142-226546      TTCCGCTTTCCGCC
Rev.of:Crema.WS247_1752:14727-15249        TTCCGCTTTCCGCC
Rev.of:Crema.WS247_1819:796372-796827      TTCCGCTTTCCGCC
Rev.of:Crema.WS247_1909:266959-267481      TTCCGCTTTCCGCC
Crema.WS247_1971:17-548                    TTCCGCTTTCCGCC
Rev.of:Crema.WS247_2000:307442-307972      TTCCGCTTTCCGCC
Crema.WS247_2001:253652-254157             TTCCGCTTTCCGCC
Crema.WS247_2290:46798-47279               TTCCGCTTTCCGCC
Rev.of:Crema.WS247_2295:10970-11441        TTCCGCTTTCCGCC
Rev.of:Crema.WS247_2468:101627-102935      TTCCGCTTTCCGCC
Rev.of:Crema.WS247_2648:203539-203900      TTCCGCTTTCCGCC
Rev.of:Crema.WS247_2648:569171-569673      TTCCGCTTTCCGCC
Crema.WS247_2649:363529-364044             TTCCGCTTTCCGCC
Crema.WS247_3009:363248-363764             TTCCGCTTTCCGCC
Rev.of:Crema.WS247_3099:1474701-1475217    TTCCGCTTTCCGCC
Rev.of:Crema.WS247_3196:82342-82857        TTCCGCTTTCCGCC
Crema.WS247_3293:80911-81419               TTCCGCTTTCCGCC
Rev.of:Crema.WS247_3383:824115-824630      TTCCGCTTTCCGCC
Rev.of:Crema.WS247_3477:691120-692615      TTCCGCTTTCCGCC
Crema.WS247_3499:13482-14004               TTCCGCTTTCCGCC
Crema.WS247_3578:2413-3100                 TTCCGCTTTCCGCC
Crema.WS247_1119:44388-45933               TTCCGCCTTCCGCC
Rev.of:Crema.WS247_1467:382363-382730      TTCCGCCTTCCGCC
Crema.WS247_2098:718673-719172             TTCCGCCTTCCGCC
Crema.WS247_2106:27682-28206               TTCCGCCTTCCGCC
Crema.WS247_2380:103174-103691             TTCCGCCTTCCGCC
Crema.WS247_3483:37413-38008               TTCCGCCTTCCGCC
Crema.WS247_570:29791-30504                TTCCGCTTTCCGCA
Crema.WS247_1467:938168-938691             TTCCGCTTTCCGCT
Crema.WS247_2648:537350-537839             TTCCGCTTTCCGCT
Rev.of:Crema.WS247_2697:1404-1921          TTCCGCTTTCCGCT
Rev.of:Crema.WS247_3133:6511-7024          TTCCGCTTTCCCCC
Rev.of:Crema.WS247_745:1315720-1316235     TTCCGCTTTCCGTC
Crema.WS247_287:1218269-1218974            TTCCGCTTGCCGCC
Rev.of:Crema.WS247_2744:172188-173071      TTCCGCTTGCCGCT
Rev.of:Crema.WS247_3575:1402014-1403448    TTCCGCTTGCCGCT
Rev.of:Crema.WS247_1387:59183-59633        TTCCGCCTTCAGCC
Crema.WS247_3104:108935-109381             TTCCGCCTTCCACC
Rev.of:Crema.WS247_3290:492205-492720      TTCCGCTCTCCGCT
Crema.WS247_836:79736-80235                TTCCGCTTCCCACC
                                           **       *    
Consensus:
                                           TTCCGacTTCCGaC

TTCCGacTTCCGaC
>Crema.WS247_Fam_2_184_98  Nr. of seq. 98 Alignment length(with gaps) = 187 Alignment score = 0.896850 
Crema.WS247_28:59-7982                     TTCACAAAAGTCTATATGAGAACTTCCAAGACTGTGCTTTCAAGGTGTATTGTCTCTAACTTTTTT--TCTGGATGAGATATCTG-AAAACAGTAAAAAGCTTTCAAATTGGCAATGGATTGTCTACTACTGTGCCAATTTTCAGCCAATAACGTTCAAACTGAACAAGGCCGCACACGCTTGAAGT
Rev.of:Crema.WS247_1697:93-2400            TTCACAAAAGTCTATATGAGAACTTCCAAGACTGTGCTTTCAAGGTGTATTGTCTCTAACTTTTTT--TCTGGATGAGATATCTG-AAAACAGTAAAAAGCTTTCAAATTGGCAATGGATTGTCTACTACTGTGCCAATTTTCAGCCAATAACGTTCAAACTGAACAAGGCCGCACACGCTTGAAGT
Crema.WS247_2333:5-4287                    TTCACAAAAGTCTATATGAGAACTTCCAAGACTGTGCTTTCAAGGTGTATTGTCTCTAACTTTTTT--TCTGGATGAGATATCTG-AAAACAGTAAAAAGCTTTCAAATTGGCGATGGATTGTCTACTACTGTGCCAATTTTCAGCCAATAACGTTCAAACTGAACAATGCCGCACACGCTTGAAGT
Rev.of:Crema.WS247_1623:160-4209           TTCACAAAAGTCTATATGAGAATTTCCAAAACTGTGCTTTCAAGGTGTATTGTCTCTAACTTTTTT--TCTGGATGAGATATCTG-AAAACAGTAAAAAGCTTTCAAATTGGCGATGGATTGTCTACTACTGTGCCAATTTTCAGCCAATAACGTTCAAATTGAACAAGGCCGCACACGCTTGAAGT
Rev.of:Crema.WS247_118:18-6282             TTCACAAAAGTCTATATGAGAACTTCCAAGACTGTGCTTTCAAGGTGTATTGTCTCTAACTTTTTT--TCTGGATGAGATATCTG-AAAACAGTAAAGTGCATTCGAATTGGCAATGGATTGTCTACTACTGTGCCAATTTTCAGCCAATAACGTTCAAACTGAACAAGGCCGCACACGCTTGAAGT
Rev.of:Crema.WS247_3308:184-5200           TTCACAAAAGTCTATATGAGAACTTCCAAGACTGTGCTTTCAAGGTGTATTGTCTCTAACTTTTTT--TCTGGATGAGATATCTG-AAAACAGTAAAGTGCATTCGAATTGGCAATGGATTGTCTACTACTGTGCCAATTTTCAGCCAATAACGTTCAAACTGAACAAGGCCGCACACGCTTGAAGT
Rev.of:Crema.WS247_1290:63-13897           TTCACAAAAGTCTATATGAGAACTTCCAAGACTGTGCTTTCAAGGTGTATTGTCTCTAACTTTTTT--TCTGGATGAGATATCTG-AAAACAGTAAAGTGCATTCGAATCGGCAATGGATTGTCTACTACTGTGCCAATTTTCAGCCAATAACGTTCAAACTGAACAAGGCCGCACACGCTTGAAGT
Crema.WS247_538:0-3576                     TTCACAAAAGTCTATATGAGAACTTCCAAGACTGTGCTTTCAAGGTGTATTGTCTCTAACTTTTTT--TCTGGATGAGATATCTG-AAAACAGTAAAAAGCATTCGAATTGGCAATGGATTGTCTACTACTGTGCCAATTTTCAGCCAATAACGTTCAAACTGAACAAGGCCGCACACGCTTGAAGT
Crema.WS247_1302:0-7351                    TTCACAAAAGTCTATATGAGAACTTCCAAGACTGTGCTTTCAAGGTGTATTGTCTCTTACTTTTTT--TCTGGATGAGATATCTG-AAAACAGTAAAAAGCATTCGAATTGGCAATGGATTGTCTACTACTGTGCCAATTTTCAGCCAATAACGTTCAAACTGAACAAGGCCGCACACGCTTGAAGT
Crema.WS247_1444:225-2070                  TTCACAAAAGTCTATTTGAGAACTTCCAAGACTGTGCTTTCAAGGTGTATTGTCTCTAACTTTTTT--TCTGGATGAGATATCTG-AAAACAGTAAAAAGCATTCGAATTGGCAATGGATTGTCTACTACTGTGCCAATTTTCAGCCAATAACGTTCAAACTGAACAAGGCCGCACACGCTTGAAGT
Rev.of:Crema.WS247_3320:1770-6043          TTCACAAAAGTCTATATGAGAATTTCCAAGACTGTGCTTTCAAGGTGTATTGTCTCTAACTTTTTT--TCTGGATGAGATATCTG-AAAACAGTAAAAAGCATTCGAATTGGCAATGGATTGTCTACTACTGTGCCAATTTTCAGCCAATAACGTTCAAACTGAACAAGGCCGCACACGCTTGAAGT
Rev.of:Crema.WS247_1176:26-3439            TTCACAAAAGTCTATATGAGAACTTCCAAGACTGTGCTTTCAAGGTGTATTGTCTCTAACTTTTTT--TCTGGATGAGATATCTG-AAAACAGTGAAAAGCATTCGAATTGGCAATGGATTGTCTACTATTGTGCCAATTTTCAGCCAATAACGTTCAAACTGAACAAGGCCGCACACGCTTGAAGT
Crema.WS247_1615:0-2968                    TTCACAAAAGTCTATATGAGAACTTCCAAGACTGTGCTTTCAAGGTGTATTGTCTCTAACTTTTTT--TCTGGATGAGATATCTG-AAAACAGTAAAAAGCATTCGAATCGGCAATGGATTGTCTACTACTGTGTCAATTTTCAGCCAATAACGTTCAAATTGAACAAGGCCGCACACGCTTGAAGT
Crema.WS247_1218:1890-8260                 TTCACAAAAGTATATATGAGAACTTCCAAGACTGTGCTTTCAAGGTGTATTGTCTCTAACTTTTTT--TCAGGATGAGATATCTG-AAAACAGTAAAAAGCATTCGAATTGGCAATCGATTGTCTACTACTGTGCCAATTTTCAGCCAATAACGTTCAAACTGAACAAGGCCGCACACGCTTGAAGT
Crema.WS247_1257:107-3040                  TTCACAAAAGTCTATTTGAGAACTTCCAAGACTGTGCTTTCAAGGTTTATTGTCTCTAACTTTTTT--TCTGAATGAGATATCTG-AAAACAGTAAAAAGCATTCAAATTGGCAATGGATTGTCTACTACTGTGCCAATTTTCAGCCAATAACGTTCAAACTGAACAAGGCCGCACACGCTTGAAGT
Rev.of:Crema.WS247_330:0-3880              TTCACAAAAGTCTATTTGAGAACTTCCAAGACTGTGCTTTCAAGGTGTATTGTCTCTAGCTTTTTT--TCTGAATGAGATATCTG-AAAACAGTAAAGTGCATTCGAATCGGCAATGGATTGTCTACTACTGTGCCAATTTTCAGCCAATAGTGTTCAAATTGAACAAGGCCGCACACGCTTGAAGT
Crema.WS247_1841:50-4896                   TTCACAAAAGTCTATTTGAGAACTTCCAAGACTGTGCTTTCAAGGTGTATTGTCTCTAGCTTTTTT--TCTGAATGAGATATCTG-AAAACAGTAAAGTGCATTCGAATCGGCAATGGATTGTCTACTACTGTGCCAATTTTCAGCCAATAACGTTCAAACTGAACAAGGCCGCACACGCTTGAAGT
Rev.of:Crema.WS247_3325:61-3372            TTCACAAAAGTCTATTTGAGAACTTCCAAGACTGTGCTTTCAAGGTGTATTGTCTCTAGCTTTTTT--TCTGAATGAGATATCTG-AAAACAGTAAAAAGCATTCGAATCGGCAATGGATTGTCTACTACTGTGCCAATTTTCAGCCAATAACGTTCAAATTGAACAAGGCCGCACACGCTTGAAGT
Rev.of:Crema.WS247_2621:0-3793             TTCACAAAAGTCTATATGAGAACTTCCAAAACTTTGCTTTCAAGGTGTATTGTCTCTAGCTTTTTT--TCTGAATGAGATATCTG-AAAACAGTAAAGTGCATTCGAATTGGCAATGGATTGTCTACTACTGTGCCAATTTTCAGCCAATAACGTTCAAACTGAACAAGGCCGCACACGCTTGAAGT
Rev.of:Crema.WS247_3403:1150-11537         TTCACAAAAGTCTATATGAGAAATTCCAAAACTGTGCTTTCAACGTGTATTGTCTCTAGCTTTTTT--TCTGAATGAGATATCTG-AAAACAATAAAGTGCATTCGAATTGGCAATGGATTGTCTACTACTGTGCCAATTTTCAGCCAATAACGTTCAAACTGAACAAGGCCGCACACGCTTGAAGT
Crema.WS247_116:8-9231                     TTCACAAAAGTCTATATGAGATTTTCCAAAACTGTGCTTTTAACGTGTATTGTCTCTAACTTTTTT--TCTGGATGAGATATCTG-AAAACAGTAAAGTGCATTCGAATTGGCAATGGATTCTCTACTACTGTGCCAATTTTCAGCCAATAACGTTCAAACTGAACAAGGCCGCACACGCTTGAAGT
Crema.WS247_1692:97-2797                   TTCACAAAAGTCTATATGAGATTTTCCAAAACTGTGCTTTTAACGTGTATTGTCTCTAACTTTTTT--TCTGGATGAGATATCTG-AAAACAGTAAAGTGCATTCGAATTGGCAATGGATTGTCTACTACTGTGCCAATTTTCAGCCAATAACGTTCAAACTGAACAAGGCCGCACACGCTTGAAGT
Rev.of:Crema.WS247_2426:4-4166             TCCACAAAAGTCTATATGAGATTTTCCAAAACTGTGCTTTTAACGTGTATTGTCTCTAACTTTTTT--TCTGGATGAGATATCTG-AAAACAGTAAAGTGCATTCGAATTGGCAATGGATTGTCTACTACTGTGCCAATTTTCAGCCAATAACGTTCAAACTGAACAAGGCCGCACACGCTTGAAGT
Rev.of:Crema.WS247_1225:158-3635           TTCACAAAAGTCTATATGAGATTTTCCAAAACTGTGCTTTTAACGTGCATTGTCTCTAACTTTTTT--TCTGGATTAGATATCTG-AAAACAGTAAAGTGCATTCGAATTGGCAATGGATTGTCTACTACTGTGCCAATTTTCAGCCAATAACGTTCAAACTGAACAAGGCCGCACACGCTTGAAGT
Rev.of:Crema.WS247_427:39-4131             TTCACAAAAGTCTATATGAGATTTTCCAAAACTGTGCTTTTAACGTGTATTGTCTCTAACTTTTTT--TCTGGATGAGATATCTG-AAAACAGTAACGTGCATTCGAATTGGCAATGGATTGTCTACTACTGTGCCAATTTTTAGCCAATAACGTTAAAACTGAACAAGGCCGCACACGCTTGAAGT
Crema.WS247_1067:152-3848                  TTCACAAAAGTCTATATGAGATTTTCCAAAACTGTGCTTTTAACGTGTATTGTCTCAAACTTTTTT--TCTGGATGAGATATCTG-AAAACAGTAAAGTGCATTCGAATTGGCAATGGATTGTCTACTACTGTGCCAATTTTCAGCCAATAACGTTCGAACTGAACAAGTCCGCACACGCTTGAAGT
Crema.WS247_401:157-9624                   TTCACAAAAGTCTATATGAGATTTTCCAAAACTGTGCTTTTAACGTGTATTGTCTCTAACTTTTTT--TCTGAATGAGATATCTG-AAAACAGTAAAGTGCATTCGAATCGGCAATGGATTGTCTACTACTGTGCCAATTTTCAGCCAATAACGTTCAAACTGAACAAGGCCGCACACGCTTGAAGT
Crema.WS247_2245:0-3800                    TTCACAAAAGTCTATATGAGATTTTCCAAAACTGTGCTTTTAACGTGTATTGTCTCTAACTTTTTT--TCTGAATGAGATATCTG-AAAACAGTAAAAAGCATTCGAATCGGCAATGGATTGTCTACTACTGTGCCAATTTTCAGCCAATAACGTTCAAACTGAACAAGGCCGCACACGCTTGAAGT
Crema.WS247_3424:25-4095                   TTCACAAAAGTCTATATGAGATTTTTCAAAACTGTGCTTTTAACGTGTATTGTCTCTAACTTTTTT--TCTGAATGAGATATCTG-AAAACAGTAAAGTGCATTCGAATCGGCAATGGATTGTCTACTACTGTGCCAATTTTCAGCCAATAACGTTCAAATTGAACAAGGCCGCACACGCTTGAATT
Crema.WS247_3525:170-2205                  TTCACAAAAGTCTATATGAGATTTTCCAAAACTGTGCTTTTAACGTGTATTGTCTCAAACTTTTTT--TCTGGATGAGATATCTG-AAAACAGTAAAGTGCATTCGAATTGGCAATGGATTGTCTACTACTGTGCCAATTTTTAGCCAATAATGTTCAAATTGAACAAGGCCGCACACGCTTGAAGT
Rev.of:Crema.WS247_119:36-8704             TTCACAAAAGTCTATATGAGAAATTCCAAAACTGTGCTTTTAACGTGTATTGTCTCTAACTTTTTT--TCTGGATGAGATATCTG-AAAACAGTAAAGTGCATTCGAATTGGCAATGGATTGTCTACTACTGTGCCAATTTTCAGCCAATATCGTTCAAACTGAACAAGGCTGCACACGCTTGAAGT
Rev.of:Crema.WS247_151:0-3923              TTCACAAAAGTCTATATGAGAAATTCCAAAACTGTGCTTTTAACGTGTATTGTCTCTAACTTTTTT--TCTGGATGAGATATCTG-AAAACAGTAAAGTGCATTCGAATTGGCAATGGATTGTCTACTACTGTGCCAATTTTCAGCCAATAACGTTCAAACTGAACAAGGCCGCACACGCTTGAAGT
Rev.of:Crema.WS247_2846:57-7085            TTCACAAAAGTCTATATGAGAATTTCCAAAACTGTGCTTTTAACGTGTATTGTCTCTAACTTTTTT--TCTGGATGAGATATCTG-AAAACAGTAAAGTGCATTCGAATTGGCAATGGATTGTCTACTACTGTGCCAATTTTCAGCCAATAACGTTCAAACTGAACAAGGCCGCACACGCTTGAAGT
Rev.of:Crema.WS247_2872:20-3460            TTCACAAAAGTCTAAATGAGAAATTCCAAAACTGTGCTTTTAACGTGTATTGTCTCTAACTTTTTT--TCTGGATGAGATATCTG-AAAACAGTAAAGTGCATTCGAATTGGCAATGGATTGTCTACTACTGTGCCAATTTTCAGCCAATAACGTTCAAACTGAACAAGGCCGCACACGCTTGAAGT
Crema.WS247_3215:147-7039                  TTCACAAAAGTCTAAATGAGAAATTCCAAAACTGTGCTTTTAACGTGTATTGTCTCTAACTTTTTT--TCTGGATGAGATATCTG-AAAACAGTAAAGTGCATTCGAATTGGCAATGGATTGTCTACTACTGTGCCAATTTTCAGCCAATAACGTTCAAACTGAACAAGGCCGCACACGCTTGAAGT
Rev.of:Crema.WS247_3623:25-4139            TTCACAAAAGTCTAAATGAGAAATTCCAAAACTGTGCTTTTAACGTGTATTGTCTCTAACTTTTTT--TCTGGATGAGATATCTG-AAAACAGTAAAGTGCATTCGAATTGGCAATGGATTGTCTACTACTGTGCCAATTTTCAGCCAATAACGTTCAAATTGAACAAGGCCGCACACGCTTGAAGT
Rev.of:Crema.WS247_618:64-2849             TTCACAAAAGTCTATATGAGAATTTCCAAAACTGTGCTTTTAACGTCTATTGTCTCTAACTTTTTT--TCTGGATGAGATATCTG-AAAACAGTAAAGTGCATTCGAATTGGCAATGGATTGTCTACTACTGTGCCAATTTTCAGCCAATAACGTTCAAACTGAACAAGGCCGCACACGCTTGAAGT
Crema.WS247_3419:60-2642                   TTCACAAAAGTCTATATGAGAAATTCCAAAACTGTGCTTTTAACGTCTATTGTCTCTAACTTTTTT--TCTGGATGAGATATCTG-AAAACAGTAAAGTGCATTCGAATTGGCAATGGATTGTCTACTACTGTGCCAATTTTCAGCCAATAACGTTCGAACTGAACAAGGCCGCACACGCTTGAAGT
Rev.of:Crema.WS247_1227:6-4484             TTCACAAAAGTCTATATGAGAAATTCCAAAACTGTGCTTTTAACGTGTATTGTCTCTAACTTTTTT--TCTGGATGAGATATCTG-AAAACAGTAAAGTGCATTCGAATTGGCAATGGATTGTCTACTACTGTGCCAATTTTCAGCCAATAACGTTCGAAATGAACAAGGCCGCACACGCTTGAAGT
Rev.of:Crema.WS247_1674:2464-8179          TTCACAAAAGTCTAAATGAGAAATTCCAAAACTGTGCTTTTAACGTCTATTGTCTCTAACTTTTTT--TCTGGATGAGATATCTG-AAAACAGTAAAGTGCATTCGAATCGGCAATGGATTGTCTACTACTGTGCCAATTTTCAGCCAATAACGTTCAAACTGAACAAGGCCGCACACGCTTGAAGT
Rev.of:Crema.WS247_2332:75-2473            TTCACAAAAGTCTAAATGAGAAATTCCAAAACTGTGCTTTTAACGTCTATTGTCTCTAACTTTTTT--TCTGGATGAGATATCTG-AAAACAGTAAAGTGCATTCGAATCGGCAATGAATTGTCTACTACTGTGCCAATTATCAGCCAATAACGTTCAAACTGAACAAGGCCGCACACGCTTGAAGT
Crema.WS247_2440:0-3696                    TTCACAAAAGTCTAAATTAGAAATTCCAAAACTGTGCTTTTAACGTCTATTGTCTCTAACTTTTTT--TCTGGATGAGATATCTG-TAAACAGTAAAGTGCATTCGAATTGGCAATGGATTGTCTACTACTGTGTCAATTTTCAGCCAATAACGTTCAAACTGAACAAGGCCGCACACGCTTGAAGT
Rev.of:Crema.WS247_1858:158-2997           TTCACAAAAGTCTATATGAGAACTTCCAAAACTGTGCTTTTAACGTCTATTGTCTCAAACTTTTTT--TCTGGATGAGATATCTG-AAAACAGTAAAGTGCATTCGAATTGGCAATGGATTCTCTACTACTGTGCCAATTTTCAGCCAATAACGTTCAAACTGAACAAGGCCGCACACGCTTGAAGT
Rev.of:Crema.WS247_313:54-4969             TTCACAAAAGTTTAAATGAGAAATTCCAAAACTGTGCTTTTAACGTGTATTGTCTCTAACTTTTTT--TCTGGATGAGATATCTG-AAAACAGTAAAAAGCATTCGAATTGGCAATGGATTGTCTACTACTGTGCCAATTTTCAGCCAATAACGTTCAAACTGAACAAGGCCGCACACGCTTGAAGT
Crema.WS247_2848:38-7078                   TTCACAAAAGTTTAAATGAGAAATTCCAAAACTGTGCTTTTAACGTGTATTGTCTCTAACTTTTTT--TCTGGATGAGATATCTG-AAAACAGTAAAAAGCATTCGAATTGGCAATGGATTGTCTACTACTGTGCCAATTTTCAGCCAATAACGTTCAAACTGAACAAGGCCGCACACGCTTGAAGT
Rev.of:Crema.WS247_1390:9347-15396         TTCACAAAAGTCTAAATGAGAAATTCCAAAACTGTGCTTTTAACGTGTATTGTCTCTAACTTTTTT--TCTGGATGAGATATCTG-AAAACAGTAAAAAGCATTCGAATTGGCAATGGATTGTCTACTACTGTTCCAATTTTCAGCCAATAACGTTCAAACTGAACAAGGCCGCACACGCTTGAAGT
Rev.of:Crema.WS247_1390:24783-28129        TTCACAAAAGTCTAAATGAGAAATTCCAAAACTGTGCTTTTAACGTGTATTGTCTCTAACTTTTTT--TCTGGATGAGATATCAG-AAAACAGTAAAAAGCATTCGAATCGGCAATGGATTGTCTACTACTGTGCCAATTTTCAGCCAATAACGTTCAAACTGAACAAGGCCGCACACGCTTGAAGT
Rev.of:Crema.WS247_345:1-3265              TTCACAAAAGTCTAAATGAGAAATTCCAAAACTGTGCTTTTAACGTGTATTGTCTCAAACTTTTTT--TCTGGATGAGATATCTG-AAAACAGTAAAGTGCATTCGAATTGGCAATGGATTGTCTACTACTGTGTTAATTTTCAGCCAATAACGTTCGAACTGAACAAGGCCGCACACGCTTGAAGT
Crema.WS247_3532:57-4161                   TTCACAAAAGTCTAAATGAGAAATTCCAAAACTGTGCTTTTAACGTGTATTGTCTCTAACTTTTTT--TCTAGATGAGATATCTG-AAAACAATAAAGTGCATTCGAATTGGCAATGGATTGTCTACTACTGTGCCAATTTTCAGCCAATAACGTTCGAACTGAACAAGGCCGCACACGCTTGAAGT
Rev.of:Crema.WS247_143:20-3790             TTCACAAAAGTCTATATGAGAATTTCCAAAACTGTGCTTTCAACGTGTATTGTCTCTTACTTTTTT--TCTGGATGAGATATCTG-AAAACAGTAAAGTGCATTCGAATTGGCAATGGATTGTCTACTACTGTGCCAATTTTCAGCCAATAACGTTCGAACTGAACAAGGCCGCACACGCTTGAAGT
Rev.of:Crema.WS247_3423:4-2043             TTCACAAAAGTCTAAATGAGAAATTCCAAAACTGTGCTTTCAACGTGTATTGTCTCTTACTTTTTT--TCTGGATGAGATATCTG-AAAACAGTAAAGTGCATTCGAATTGGCAATGGATTGTCTACTACTGTGCCAATATTCAGCCAATAACGTTCGAACTGAACAAGGCCGCACACGCTTGAAGT
Crema.WS247_2510:2-3305                    TTCACAAAAGTCTATATGAGAAATTCCAAAACTGTGCTTTTAACGTCTATTGTCTCTAACTTTTTT--TCTGGATGAGATATCTGAAAAACAGTAAAGTGCATTCGAATTGGCAATGGATTGTCTACTACTGTGCCAAT-TTCAGCCAATAACGTTCGAACTGAACAAGGCCGCACACGCTTGAAGT
Crema.WS247_3012:0-3047                    TTCACAAAAGTCTATATGAGAACTTCCAAAACTGTGCTTTTAACGTCTATTGTCTCTAACTTTTTT--TCTGGATGAGATATCTG-AAAACAGTAAAGTGTGTTCGATCCGGCAATGGATTGTCTACTACTGTGCCAATTTTCAGCCAATAACGTTCAAACTGAACAAGGCCGCACACGCTTGAAGT
Rev.of:Crema.WS247_640:1-3769              TTCACAAAAGTCTATATGAGAACTTCCAAAACTGTGCTTTCAACGTGTATTGTCTCTAACTTTTTT--TCTGGATGAGATATCTG-AAAACAGTAAAGTGCATTCGAATTGGCAATGGATTGTCTACTACTGTGCCAATTTTCAGCCAATAGTGTTCAAATTGAACAAGGCCGCACACGCTTGAAGT
Rev.of:Crema.WS247_685:23-5917             TTCACAAAAGTCTATATGAGAACTTCCAAAACTGTGCTTTCAACGTGTATTGTCTCTCACTTTTTT--TCTGGATGAGATATCTG-AAAACAGTAAAGTGCATTCGAATTGGCAATGGATTGTCTACTACTGTGCCAATTTTCAGCCAATAGTGTTCAAATTGAACAAGGCCGCACACGCTTGAAAT
Rev.of:Crema.WS247_3608:170-3554           TTCACAAAAGTCTAAATGAGAACTTCCAAAACTGTGCTTTTAACGTGTATTGTCTCTAACTTTTTT--TCTGGATGAGATATCTG-AAAACAGTAAAGTGCATTCGAATTGGCAATGGATTGTCTACTACTGTGCCAAATTTCAGCCAATAGTGTTCAAATTGAACAAGGCCGCACACGCTTGAAGT
Crema.WS247_3158:1117-4017                 TTCACAAAAGTCTATATGAGAACTTCCAAGACTGTGCTTTCAAGGTGTATTGTCTCTAACTTTTTT--TCTGGATGAGATATCTG-AAAACAGTAAAGTGCATTCGAATTGGCAATGGATTGTCAACTACTGTGCCAATTTTTAGCCAATAGTGTTCAAATTGAACAAGGCCGCACACGCTTGAAGT
Crema.WS247_1774:0-3968                    TTCACAAAAGTCTATATGAGAAATACCAAAACTGTGCTTTCAACGTGTATTGTCTCTCACTTTTTT--TCTAGATGAGATATCTG-AAAACAATAAAGTGCATTCGAATTGGCAATGGATTGTCTACTACTGTGCCAATTTTCAGCCAATAGTGTTCAAATTGAACAAGGCCGCACACGCTTGAAGT
Crema.WS247_1865:18-3522                   TTCACAAAAGTCTAAATGAGAAATTCCAAAACTGTGCTTTTAACGTGTATTGTCTCTAACTTTTTT--TCTGGATGAGATATCTG-AAAACAGTAAAGTGCATTCGAATTGGCAATGGATATTCTACTTCTGTGCCAAATTTCAGCCAATAGTGTTCAAATTGAACAAGGCCGCACACGCTTGAAGT
Crema.WS247_2771:55-2452                   TTCACAAAGGTCTATATGAGATTTTCCAAAACTGTGCTTTCAAGGTGTATTGTCTCTAACTTTTTT--TCTGGATGAGATATCTG-AAAACAGTAAAGTGCATTCGAATTGGCAATGGATTGTCTACTACTGTGCCAAATTTCAGCCAATAATGTTCAAATTGAACAAGGTCGCACACGCTTGAAGT
Crema.WS247_228:84-4735                    TTCACAAAAGTCTATATGAGAATTTCCAAAACTGTGCTTTCAACGTGTATTGTCTCTAACTTTTTT--TCTAGATGAGATATCTG-AAAACAGTAAAAAGCATTCGAATCGGCAATGGATTGTCTACTTCTGTGCCAAATTTCAGCCAATAGTGTTCAAATTGAACAAGGCCGCACACGCTTGAAGT
Crema.WS247_3050:63-3361                   TTCACAAAAGTCTATATGAGAATTTCCAAAACTGTGCTTTCAACGTGTATTGTCTCTAACTTTTTT--TCTAGATGAGATATCTG-AAAACAGTAAAAAGCATTCGAATCGGCAATGGATTGTCTACTTCTGTGCCAAATTTCAGCCAATAGTGTTCAAATTGAACAAGGCCGCACACGCTTGAAGT
Rev.of:Crema.WS247_267:21-3578             TTCACAAAAGTCTATATGAGAATTTCCAAAACTGTGCTTTCAACGTGTATTGTCTCTAACTTTTTT--TCTAGATGAGATATCTG-AAAACAGTAAAAAGCATTCGAATTGGTAATGGATTGTCTACTACTGTGCCAACTTTCAGCCAATAACGTTCAAACTGAACAAGGCCGCACACGCTTGAAGT
Rev.of:Crema.WS247_846:124-8874            TTCACAAAAGTCTATATGAGATTTTCCAAAACTGTGCTTTCAACGTGTATTGTCTCTAACTTTTTT--TCTGGATGAGATATCTG-AAAACAGTAAAAAGCATTCGAATTGGCAATGGATTGTCTACTACTGTGCCAATTTTCAGCCAATAACGTTCAAACTGAACAAGGCCGCACACGCTTGAAGT
Crema.WS247_2790:35-5375                   TTCACAAAAGTCTATATGAGAATTTCCAAAACTGTGCTTTCAACGTGTATTGTCTCTAACTTTTTC--TCTAGATGAGGTATCTG-AAAACAGTAAAAAGCATTCGAATTGGCAATGGATTGTCTACTACTGTGCCAATTTTCAGCCAATAACGTTCAAACTGAACAAGGCCGCACACGCTTGAAGT
Crema.WS247_395:78-14805                   TTCACAAAAGTCTATATGAGAACTTCCAAAACTGTGCTTTCAACGTGTATTGTCTCTAACTTTTTT--TCTAGATGAGATATCTG-AAAACAGTAAAAAGCATTCGAATCGGCAATGGATTGTCTACTACTGTGCCAATTTTCAGCCAATAACGTTCAAACTGAACAAGGCCGCACACGCTTGAAGT
Rev.of:Crema.WS247_1053:0-3388             TTCACAAAAGTCTATATGAGAACTTCCAAAACTGTGCTTTCAAGGTGTATTGTCTCTAACTTTTTT--TCTGGATGAGATATCTG-AAAACAGTAAAAAGCATTCGAATCGGCAATGGATTGTCTACTACTGTGCCAATTTTCAGCCAATAACGTTCAAACTGAACAAGGCCGCACACGCTTGAAGT
Rev.of:Crema.WS247_673:26-10740            TTCACAAAAGTCTATATGAGAATTTCCAAAACTGTGCTTTCAACGTGTATTGTCTCTAACTTTTTT--TCTAGATGAGATATCTG-AAAACAGTAAAGTGCATTCGAATCGGCAATGGATTGTCTACTACTGTGCCAATTTTCAGCCAATAACGTTCAAACTGAACAAGGCCGCACACGCTTGAAGT
Rev.of:Crema.WS247_415:126-5485            TTCACAAAAGTCTATATGAGAATTTCCAAAACTGTGCTTTCAACGTGTATTGTCTCTAACTTTTTT--TCTAGATGAGATATCTG-AAAATAGTGAAAAGCATTCGAATCGGCTATGGATTGTCTACTACTGTGCCAATTTTCAGCCAATAACGTTCAAACTGAACAAGGCCGCACACGCTTGAAGT
Rev.of:Crema.WS247_336:1-3666              TTCACAAAAGTCTATATGAGATTTTCCAAAACTGTGCTTTTAACGTGTATTGTCTCAAGCTTTTTT--TCTGGATGAGATATCTG-AAAACAGTAAAAAGCATTCGAATCGGCAATGGATTGTCTACTACTGTGCCAATTTTCAGCCAATAACGTTCAAACTGAACAAGGCCGCACACGCTTGAAGT
Crema.WS247_587:183-5158                   TTCACAAAAGTCTATATGAGATTTTCCAAAACTGTGCTTTTAACGTGTATTGTCTCTCACTTTTTT--TTTAGATGAGATATCTG-AAAACAGTAAAAAGCATTCGAATCGGCAATGGATTGTCTACTACTGTGCCAATTTTCAGCCAATAACGTTCAAACTGAACAAGGCCGCACACGCTTGAAGT
Rev.of:Crema.WS247_3407:71-2843            TTCACAAAGGTCTATATGAGATTTTCCAAAACTGTGCTTTTAACGTGTATTGTCTCTCACTTTTTT--TTTAGATGAGATATCTG-AAAACAGTAAAAAGCATTCGAATCGGCAATGGATTGTCTACTACTGTGCCAATTTTCAGCCAATAACGTTCAAACTGAACAAGGCCGCACACGCTTGAAGT
Crema.WS247_2211:166-7274                  TTCACAAAGGTCTATATGAGATTTTCCAAAACTGTGCTTTTAACGTGTATTGTCTCTAACTTTTTT--TCTGGATGAGATATCTG-AAAACAATAAAATGCATTCGAACCGGCAATGGATTGTCTACTTCTGTGCCAAATTTCAGCCAATAATGTTCAAACTGAACAAGGCCGCACACGCTTGAAGT
Rev.of:Crema.WS247_3407:5430-8015          TTCACAAAAGTCTAAATGAGAAATTCCAAAACTGTGCTTTCAACGTGTATTGTCTCTCACTTTTTT--TTTAGATGAGATATCTG-AAAATAGTAAAAAGCATTCGAATCGGCAATAGATTGTCTACTACTGTGCCAATTTTCAGCCAATAACGTTCAAACTGAACAAGGCTGCACACGCTTGAAGT
Rev.of:Crema.WS247_2124:17-6429            TTCACAAAAGTCTAAATGAGAAATTCCAA-ACTGTGCTTTCAAGGTGTATTGTCTCTAACTTTTTTATTCTGGATGAGATATCTG-AAAACAGTAAAAAGCATTCGAATCGGCAATGGATTGTCTACTACTGTGCCAATTTTCAGCCAATAGTGTTCAAATTGAACAA-ACCGCACACGCTTGAAGT
Crema.WS247_159:44-3897                    TTCACAAAAGTCTATATGAGAAATTCCAAAACTGTGCTTTTAACGTCTATTGTCTCTAACTTTTTT--TCTGGATGAGATATCTG-AAAACAGTAAAGTGTGTTCGATCCGGCATTGGATATTCTACTTCTGTGCCAAATTTCAGCCAATAGTGTTCAAATTGAACAAGGCCGCACACGCTTGAAGT
Crema.WS247_1243:108-3922                  TTCACAAAAGTCTATATGAGAAATTCCAAAACTGTGCTTTTAACGTCTATTGTCTCTAACTTTTTT--TCTGGATGAGATATCTG-AAAACAGTAAAGTGTGTTCGATCCGGCATTGGATATTCTACTTCTGTGCCAATTTTCAGCCAATAACGTTCAAACTGAACAAGGCCGCACACGCTTGAAGT
Rev.of:Crema.WS247_759:194-10535           TTCACAAAAGTCTATATGAGATTTTCCAAAACTGTGCTTTTAACGTGTATTGTCTCTAACTTTTTT--TCTGGATGAGATATCTG-AAAACAGTGAAGTGTGTTCGATCCGGCATTGGATATTCTACTTCTGTGCCAAATTTCAGCCAATAGTGTTCAAATTGAACAAGGACGCACACGCTTGAAGT
Crema.WS247_3411:22-4141                   TTCACAAAAGTCTATATGAGATTTTCCAAAACTGTGCTTTTAACGTGTATTGTCTCAAACTTTTTT--TCTGGATGAGATATCTG-AAAACAATAAAGTGTGTTCGATCCGGCATTGGATATTCTACTTCTGTGCCAATTTTCAGCCAATAGTGTTCAAATTGAACAAGGCCGCACACGCTTGAAGT
Crema.WS247_250:57-2086                    TTCACAAAAGTCTAAATGAGAAATTCCAAAACTGTGCTTTTAACGTGTATTGTCTCTAACTTTTTT--TCTGAATGAGATATCTG-AAAACAATAAAATGTGTTCGATCCGGCATTGGATATTCTACTTCTGTGCCAAATTTCAGCCAATAGTGTTCAAATTGAACAAGGCCGCACACGCTTGAAGT
Rev.of:Crema.WS247_2634:0-3521             TTCACAAAAGTCTAAATGAGAAATTCCAAAACTGTGCTTTTAACGTGTATTGTCTCTAACTTTTTT--TCTGGATGAGATATCTG-AAAACAGTGAAAAGCATTCGATCCGGCATTGGATATTCTACTTCTGTGCCAAATTTCAGCCAATAGTGTTCAAATTGAACAAGGCCGCACACGCTTGAAGT
Crema.WS247_2860:57-6069                   TTCACAAAAGTCTAAATGAGAAATTCCAAAACTGTGCTTTTAACGTGTATTGTCTCTAACTTTTTT--TCTGGATGAGATATCTG-AAAACAATGAAGTGCGTTCGATCCGGCATTGGATAGTCTACTTCTGTGCCAAATTTCAGCCAATAATGTTCAAATCGAACAAGGCCGCACACGCTTGAAGT
Rev.of:Crema.WS247_515:48-3195             TTCACAAAAGTCTATATGAGAACTTCCAAGACTGTGCTTTTAACGTGTATTGTCTCTAACTTTTTT--TCTGGATGAGATATCTG-AAAACAATAAAGTGTGTTCGATCCGGCAATGGATATTCTACTTCTGTGCCAAATTTCAGCCAATAGTGTTCAAACTGAACAAGGCCGCACACGCTTGAAGT
Crema.WS247_1135:167-5726                  TTCACAAAAGTCTATATGAGAACTTCCAAGACTGTGCTTTCAAGGTGTATTGTCTCTAACTTTTTT--TCTGGATGAGATATCTG-AAAACAATAAAGTGTGTTCGATCCGGCATTGGATATTCTACTTCTGTGCCAAATTTCAGCCAATAGTGTTCAAATTGAACAAGGCCGCACACGCTTGAAGT
Rev.of:Crema.WS247_2235:174-4932           TTCACAAAAGTCTATATGAGAACTTCCAAGACTGTGCTTTCAAGGTGTATTGTCTCTAACTTTTTT--TCTGGATGAGATATCTG-AAAACAATAAAGTGTGTTCGATCCGGCATTGGATATTCTACTTCTGTGCCAAATTTCAGCCAATAGTGTTCAAATTGAACAAGGCCGCACACGCTTGAAGT
Crema.WS247_2884:17-3497                   TTCACAAAAGTCTATATGAGAACTTCCAAGACTGTGCTTTTAACGTGTATTGTCTCTAACTTTTTT--TCTAGATGAGATATCTG-AAAACAATAAAGTGTGTTCGATCTGGCATTGTATATTCTACTGCTGTGCCAAATTTCAGCCAATAGTGTTCAAATTGAACAAGGCCGCACACGCTTGAAGT
Crema.WS247_988:24-3685                    TTCACAAAAGTCTATATGAGAACTTCCAAGACTGTGCTTTCAACGTGTATTGTCTCTCATTTTTTT--TCTAGATGAGATATCTG-AAAACAATAAAGTGTGTTCGATCCGGCATTGGATATTCTACTTCTGTGCCAAATTTCAGCCGATAGTGTTCAAATTGAACAAGGCCGCACACGCTTGAAGT
Rev.of:Crema.WS247_1684:119-2772           TTCACAAAAGTCTATATGAGAATTTCCAAAACTGTGCTTTTAACGTGTATTGTCTCTCACTTTTTT--TCTAGATGAGATATCTG-AAAACAATAAAGTGTGTTCGATCCGGCATTGGATATTCTACTTCTGTGCCAAATTTCAGCCAATAGTGTTCAAATTGAACAAGGCCGCACACGCTTGAAGT
Crema.WS247_2206:12-3632                   TTCACAAAAGTCTATATGAGAATTTCCAAAACTGTGCTTTTAACGTGTATTGTCTCTCACTTTTTT--TCTAGATGAGATATCTG-AAAACAATAAAGTGTGTTCGATCCGGCATTGGATATTCTACTTCTGTGCCAAATTTCAGCCAATAGTGTTCAAATTGAACAAGGCCGCACACGCTTGAAGT
Crema.WS247_2434:49-3573                   TTCACAAAAGTCTATATGAGAATTTCCAAAACTGTGCTTTCAACGTGTATTGTCTCTAACTTTTTT--TCTGGATGAGATATCTG-AAAACAATAAAGTGTGTTCGATCCGGCATTGGATATTCTACTTCTGTGCCAAATTTCAGCCAATAGTGTTCAAATTGAACAAGGCCGCACACGCTTGAAGT
Rev.of:Crema.WS247_2761:29-7415            TTCACAAAAGTCTATATGAGAATTTCCAAAACTGTGCTTTCAACGTGTATTGTCTCTAACTTTTTT--TCTAGATGAGATATCTG-AAAACAATAAAGTGTGTTCGATCCGGCATTGGATATTCTACTTCTGTGCCAAATTTCAGCCAATAGTGTTCAAATTGAACAAGGCCGCACACGCTTGAAGT
Crema.WS247_2850:73-7379                   TTCACAAAAGTCTATATGAGAATTTCCAAAACTGTGCTTTCAACGTGTATTGTCTCTAACTTTTTT--TCTGGATGAGATATCTG-AAAACAGTAAAGTGTGTTCGATCCGGCATTGGATATTCTACTTCTGTGCCAAATTTCAGCCAATAGTGTTCAAATTGAACAAGGCCGCACACGCTTGAAGT
Crema.WS247_2449:26-3646                   TTCACAAAAGTCTATATGAGATTTTCCAAAACTGTGCTTTCAACGTGTATTGTCTCTAACTTTTTT--TCTAGATGAGATATCTG-AAAACAATAAAGTGTGTTCGATCCGGCATTGGATATTCTACTTCTGTGCCAAATTTCAGCCAATAGTGTTCAAATTGAACAAGGCCGCACACGCTTGAAGT
Crema.WS247_3329:177-4169                  TTCACAAAAGTCTATATGAGAATTTCCAAAACTGTGCTTTCAAGGTGTATTGTCTCTAACTTTTTT--TCTGGATGAGATATCTG-AAAACAATAAAGTGTGTTCGATCCGGCATTGGATATTCTACTTCTGTGCCAAATTTCTGCCAATAGTGTTCAAATTGAACAAGGCCGCACACGCTTGAAGT
Crema.WS247_3208:101-9735                  TTCACAAAAGTCTATATGAGAATTTCCAAAACTGTGCTTTCAAGGTGTATTGTCTCTCACTTTTTT--TCTAAATGAGATATCTG-AAAACAATAAAGTGTGTTCGATCCGGCATTGGATATTCTACTTCTGTGCCAAATTTCAGCCGATAGTGTTCAAATTGAACAAGGCCGCACACGCTTGAAGT
Crema.WS247_1612:0-2767                    TTCACAAAAGTCTATATGAGAACTTCCAAGACTGTGCTTTCAAGGTGTATTGTCTCTAGCTTTTTT--TCTGAATGAGATATCTG-AAAACAGTAAAGTGCATTCGATCCGGCATTGGAAATTCTACTTCTGTGCCAAATTTCAGCCAATAACGTTCAAACTGAACAAGGCCGCACACGCTTGAAGT
Rev.of:Crema.WS247_2590:936-7701           TTCACAAAAGTCTATATGAGAACTTCCAAGACTGTGCTTTCAAGGTGTATTGTCTCTAGCTTTTTT--TCTGAATGAGATATCTG-AAAACAGTACAGTGCATTCGATCCGGCATTGGAAATTCTACTCCTGTGCCAATTTTCAGCCAATAACGTTCAAACTGAACAAGGCCGCACACGCTTGAAGT
Crema.WS247_2014:4453-11162                TTCACAAAAGTCTATTTGAGAACTTCCAAGACTGTGCTTTCAAGGTGTATTGTCTCTAACTTTTTT--TCTGGATGAGATATCTG-AAAACAGTAAAGTGTGTTCGATCTGGCATTGGATATTCTACTGCTGTGCCAATTTTCAGCCAATAACGTTCAAACTGAACAAGGCCGCACACGCTTGAAGT
                                           * ****** ** **  * ***  *  *** *** ****** ** **  ********    *****   *    ** ** **** *  *** * *     *  *** *   **   *  *   ** ***  ***   **   *  *** ***  ***  **  ******    ************* *
Consensus:
                                           TTCACAAAAGTCTAtATGAGAAnTTCCAAaACTGTGCTTTcAAcGTGTATTGTCTCTAACTTTTTTTCTGGATGAGATATCTGAAAACAGTAAAgtGcaTTCGAattGGCAaTGGATtgTCTACTaCTGTGCCAAtTTTCAGCCAATAacGTTCAAAcTGAACAAGGCCGCACACGCTTGAAGT

TTCACAAAAGTCTAtATGAGAAnTTCCAAaACTGTGCTTTcAAcGTGTATTGTCTCTAACTTTTTTTCTGGATGAGATATCTGAAAACAGTAAAgtGcaTTCGAattGGCAaTGGATtgTCTACTaCTGTGCCAAtTTTCAGCCAATAacGTTCAAAcTGAACAAGGCCGCACACGCTTGAAGT
>Crema.WS247_Fam_3_180_79  Nr. of seq. 79 Alignment length(with gaps) = 186 Alignment score = 0.866553 
Crema.WS247_2966:0-3477                    --------------------------TTTCCGCCAATACATTTTTTATCAGAACTCAGTCATTTTTGGACGGATCACA-AAGATTTTTATACCATTCGAAAGCCCTTGTTTTTCTCTACAAAAATGATCTAATT-TAAAAAA-G-TTTTGTTCAAA-AATAAAGTTGTAGTGACA-----------
Crema.WS247_1381:880233-885429             TTTTGAGATTTGGTCCAAGTGGAC-TTTCCTATCAAAACGTTTTGTATCAGATCTCGGTCAGTTTTAGAGGTA-CGAGTGAGATTTGTATACCATTTGAAAGCCCGTGTTTTTCTCTATCAAAATGATCTAATT-AAAAAAA-A-TTCTGTGCTAA-AACAAAGTTGTAGTGACATTTCCGTCAA-
Rev.of:Crema.WS247_42:155-5979             TTTTGAGATTTGGTCCAAGTGGTC-TTTTCTGCCATAACATTTTTTATCAGCACTCAGTCAGTTTTGGACTGATCTCA-GAGATTTTTATACCATTCGAAAGCTCTCGTTTTTCTCTATAAAAATGATGTAATT-TAA-AGA-AGTTTTGTTCAAA-AATAAAGTTGTAGTGACATTTCCGTCAAT
Crema.WS247_592:7546-11604                 TTTTGAGATTTGGTCCAAGTGGTC-TTTTCTGCCAATACATTTTTTATCAGAACTCAGTCAGTTTTGGACGGATCTCA-GAGATTTTTATACCATTCGAAAGCTCTCGTTTTTCTCTATAAAAATGATCTAATT-TAAGAAA-A-TTTTGTTCGAA-AATAAAGTTGTAGTGACATTTCCGTCAAT
Rev.of:Crema.WS247_2488:76-4190            TTTTGAGATTTGGTCCAAGTGGTC-TTTTCTGCCATAACATTTTTTATCAGAACTCAGTCAGTTTTGGACGGATCTTA-GAGATTTTTATACCATTCGAAAGCTCTCGTTTTTCTCTAAACAAATGATCTAATT-TAAAAAA-A-TTTTGTTCAAA-AATAAAGTTGTAGTGACATTTCCGTCAAT
Crema.WS247_3061:5-3507                    TTTTGAGATTTGGTCCAAGTGGTC-TTTTCTGCCATAACATTTTTAATTAGAACTCAGTCAGTTTTGGACGGATCTCA-GAGATTTTTATACCATTCGAAAGCTCTCGTTTTTCTCTATAAAAATGATCTAATT-TAAAAGA-A-TTTTGTTCAAA-AATAAAGTTGTAGTGACATTTCCGTCAAT
Rev.of:Crema.WS247_2776:40-4503            TTTTGAGATTTGGTCCAAGTGGTC-TTTTCTGCCATAACATTTTTTATCAGAACTCAGTCAGTTTTGGACGGATCTCA-GAGATTTTTATACCATTCGAAAGCTCTTGTTTTTCTCTATAAAAGTGATCTAATT-TAAGAGA-A-TTTTGTTCAAA-AATAAAGTTATAGTGACATTTCCGTCAAG
Rev.of:Crema.WS247_1294:668-2843           TTTTGAGATTTGGTCCAAGTGGTC-TTTTCTGCCATAACATTTTTTATCAGAACTCAGTCAGTTTTGGACAAATCTCA-CAGATTTTTATACCATTCGAAAGCTCTCGTTTTTCTCTATAAAAATCATCTAATT-TAAGAAA-A-TTTTGTTCAAA-AATAAAGTTGTAGTGGCATTTCCGTCAAT
Crema.WS247_233:50-1861                    TTTTGAGATTTGGTCCAAGTGGAC-TTTTCTGCCAATACATTTTTCATCAGAACTCAGTCAGTTTTGAACGGATCTCA-GAGATTTTTATACCATTCGAAAGCTCTCGTTTTTCTCTATAAAAATGATCTAATT-TCAAAAA-A-TTTTGTTCAAA-AATAAAGTTGTAGTGACATTTCCGTCAAT
Crema.WS247_490:131-8489                   TTTTGAGATTTGGTCCAAGTGGAC-TTTTCGGCCAATACATTTTTCATCAGAACTCAGTCAGTTTTGAACGGATCTCA-GAGATTTTTATACCATTCGAAAGCTCTCGTTTTTCTCTATAAAAATGATCTAATT-TCAAAAA-A-TTTTGTTCAAA-AATAAAGTTGTAGTGACATTTCCGTCAAT
Rev.of:Crema.WS247_3508:135-2828           TTTTGAGATTTGGTCCAAGTGGAC-TTTTCGGCCAATACATTTTTCATCAGAACTCAGTCAGTTTTGAACGGATCTCA-GAGATTTTTATACCATTCGAAAGCTCTCGTTTTTCTCTATAAAAATGATCTAATT-TCAAAAA-A-TTTTGTTCAAA-AATAAAGTTGTAGTGACATTTCCGTCAAT
Rev.of:Crema.WS247_1775:80-2929            TTTTGAGATTTGGTCCAAGTGGAC-TTTTCTGCCAATACATTTTTCATCAGAACTCAGTCAGTTTTGAACGGATCTCG-GAGATTTTTATACCATTCGAAAGCTCTCGTTTTTCTCTATAAAAATGATCTAATT-TCAAAAA-A-TTTTGTTCAAA-AATAAAGTTGTAGTGACATTTCCGTCAAT
Rev.of:Crema.WS247_2666:44-7230            TTTTGAGATTTGGTCCAAGTGGAC-TTTTCTGCCAATACATTTTTCATCAGAACTCAGTCAGTTTTGAACGGATCTCA-GAGATTTTTATACCATTCGAAAGCTCTCGTTTTTCTCTATAAAAATGATCTAATT-TCAAAAA-A-TTTTGTTTAAA-AATAAAGTTGTAGTGACATTTCCGTCAAT
Crema.WS247_1582:16-5798                   TTTTGAGATTTGGTCCAAGTGGAC-TTTTCGGCCAATACATTTTTCATCAGAACTCAGTCAGTTTTGAACGGATCTCA-GAGATTTTTATACCATTCGAAAGCTCTCGTTTTTCTCTATAAAAATGATCTAATT-TCAAAAA-A-TTTTGTTTGAA-AATAAAGTTGTAGTGACATTTCCGTCAAT
Rev.of:Crema.WS247_2395:7-9676             TTTTGAGATTTGGTCGAAGTGGAC-TTTTCGGCCAATACATTTTTCATCAGAACTCAGTCAGTTTTGAACGGATCTCA-GAGATTTTTATACCATTCGAAAGCTCTCGTTTTTCTCTATGAAAATGACCTAATT-TCAAAAA-A-TTTTGTTCAAA-ATTAAAGTTGTAGTGACATTTCCGTCAAT
Crema.WS247_3629:19-3357                   TTTTGAGATTTGGTCCAAGTGTAC-TTTTCTGCCAATACATTTTTCATCAGAACTCAGTCAGTTTTGGACGGATCTCA-GACATTTTTATACCATTCGAAAGCTCTCGTTTTTCTCTATAAAAATGATCTAATT-TAAAATA-A-TTTTGTTTAAA-AATAAAGTTGTAGTGACATTTCCGTCAAT
Rev.of:Crema.WS247_1497:57-5444            TTTTGAGATTTGGTCCAAGTGGAC-TTTTCTGCCAATACATTTTTCATCAGAACTCAGTCAGTTTTGGACGGATCTCA-GACATTTTTATACCACTCGAAAGCTCTCGTTTTTTTCTATAAATATGATCTAATT-TCGAAAA-A-TTTTGTTCAAA-AATAAAGTTGTAGTGACATTTCCGTCAAT
Crema.WS247_1662:86-6054                   TTTTGAGATTTGGTCCAACTGGAC-TTTTCTGCCAATACATTTTTTATCAGAACTCAGTCAGTTTTGGACGGATCTCA-GACATTTTTATACCACTCGAAAGCTCTCGTTTTTTTCTATAAATATGATCTAATT-TCGAAAA-A-TTTTGTTCAAA-AATAAAGTTGTAGTGACATTTCCGTCAAT
Rev.of:Crema.WS247_2791:1-1986             TTTTGAGATTTGGTCCAACTGGAC-TTTTCTGCCAATACATTTTTTATCAGAACTCAGTCAGTTTTGGACGGATCTCA-GACATTTTTATACCACTCGAAAGCTCTCGTTTTTTTCTATAAATATGATCTAATT-TCGAAAA-A-TTTTGTTCAAA-AATAAAGTTGTAGTGACATTTCCGTCAAT
Crema.WS247_949:206-5037                   TTTTGAGTTTTGGTCCAAGTGGAC-TTTTCTGCCAATACATTTTTTATCAGAACTCAGTCAGTTTTAGACGGATCTCA-GAGATTTTTATACCATTCGAAAGCTCTCGTTTTTCTCTATGAAAATGATCTAATT-TAAAAAA-A-TTTTGTTCAAA-AATAAAGTTGTAGTGACATTTCCGTCAAT
Crema.WS247_2024:13-9350                   TTTTGAGTTTTGGTCCAAGTGGAC-TTTTCTGCCAATACATTTTTTATCAGAACTCAGTCAGTTTTAGACGGATCTCA-GAGATTTTTATACCATTCGAAAGCTCTCGTTTTTCTCTATAAAAATGATCTAATT-TAAAAAA-A-TTGTGTTCAAA-AATAAAGTTGTAGTGACATTTCCGTCAAT
Crema.WS247_2404:78-6186                   TTTTGAGTTTTGGTCCAAGTGGAC-TTTTCTGCCAATACATTTTTAATCAGAACTCAGTCAGTTTTAGACGGATCTCA-GAGATTTTTATACCATTCGAAAGCTCTCGTTTTTCTCTATAAAAATGTTCTAAAT-TAAAAAA-A-TTTTGTTTAAA-AATAAAGTTGTAGTGACATTTCCGTCAAT
Crema.WS247_1223:62-4507                   TTTTGAGATTTGGTCCAAGTGGAC-TTTTCTGCCAAAACATTTTTTATCAGAACTCAGTCAGTTTTAGACGGATCTCA-GAGATTTTTATACCATTCGAAAGCTCTCGTTTTTCTCTATGAAAATGATCTAATT-TAAAAAA-A-TTTTGTTTAAA-AATAAAGTTGTAGTGACTATTCCGTCAAT
Rev.of:Crema.WS247_2026:43-9599            TTTTGCGATTTGGTCCAAGTGGAC-TTTTCTGCCAATACATTTTTTATCAGAACTCAGTCAGTTTTAGACGGATCTCA-GAGATTTTTATACCATTCGAAAGCTCTCGTTTTTCTCTACGAAAATGATCTAATT-TAAAAAA-A-TTTTGTTAAAA-AATAAAGCTGTAGTGACATTTCCGTCAAT
Crema.WS247_1965:118-4388                  TTTTGAGTTTTGGTCCAAGTGGAC-TTTTCTGCCAATACATTTTTTATCAGCACTCAGTCAGTTTTGGACGGATCTCA-GAGATTTTTATACCATTCGAAAGCTCTTGTTTTTCTCTATAAAAATGGCCTTATT-AAAAAAA-A-TTTTGTTCAAA-AATAAAGTTGTAGTGACATTTCCGTCAAT
Rev.of:Crema.WS247_2161:13-1988            TTTTGAGTTTTGGTCCAAGTGGAC-TTTTCTGCCAATACATTTTTTATCAGCACTCAGTCAGTTTTGGACGGATCTCA-GAGATTTTTATACCATTCGAAAGCTCTTGTTTTTCTCTATTAAAATGGTTTAATTAAAAAAAA-A-TTTTGTTCAAA-AATAAAGTTGTAGTGAGATTTCCGTCAAT
Rev.of:Crema.WS247_2192:19-2370            TTTTGAGTTTTGGTCCAAGTGGAC-TTTTCTGCCAATACATTTTTTATCAGAACTAAGTCAGTTTTGGACGGATCTCA-GAGATTTTTATACCATTCGAAAGCTCTTGTTTTTCTCTATAAAAATGATCTAATT-AAAAAAA-A-TTTTGTTTAAA-AATAAAGTTGTAGTGAGATTTCCGTCAAT
Rev.of:Crema.WS247_3115:52-7226            TTTTGAGTTTTGGTCCAAGTGGAC-TTTTCTGCCAATACATTTTTTATCAGAACTCAGTCAGTTTTGGACGGATCGGG-AAGATTTTTATACCATTCGAAAGCTCTTGTTTTTCTCTATAAAAATGATCTAATT-AAAAAAA-A-TTTTGTTCAAA-AATAAAGTTGTAGTGACATTTCCGTCAAT
Crema.WS247_398:39-7521                    TTTTGAGATTTGGTCCAAGTGGTC-ATTTCTGCCAATACATTTTTTATCAGAACTCAGTCAGTTTTGGACGGATCACA-GAGATTTTCATACCATTCGAAAGCCCTCGTTTTTCTCTACAAAAATGATCTAATT-TAAAAAA-A-TTTCGTTCAAA-AATAAAGTTGTAGTGACATTTCCGTCAAT
Crema.WS247_1428:109-2438                  TTTTGAGATTTGGTCCAAGTGGTC-ATTTCTGCCAATACATTTTTTATCAGAACTCAGTCAGTTTTGGACGGATCACA-GAGATTTTTATACCATTCGAAAGCCCTCGTTTTTCTCTACAAAAATGATCTAATT-TAAAAAA-A-TTTTGTTCAAA-AATAAAGTTGTAGTGACATTTCCGTCAAT
Crema.WS247_1939:4-4869                    TTTTGAGATTTGGTCCAAGTGGTC-ATTTCTGCCAATACATTTTTTATCAGAACTCAGTCAGTTTTGAACGGATCACA-GAGATTTTCATACCATTCGAAAGCCCTCGTTTTTCTCTACAAAAATTATCTAATT-TAAAAAA-A-TTTCGTTCAAA-AATAAAGTTGTAGTGACATTTCCGTCAAT
Crema.WS247_1209:92-2856                   TTTTGAGATTTGGTCCAAGTGGTC-TTTTCTGCCAATACATTTTTTATCAGAACTCAGTCAGTTTTGAACGGATCACA-GAGATTTTTATACCATTCGAAAGCCCTCGTTTTTCTCTACAAAAATGATCTAATT-TAAAAAA-A-TTTCGTTCAAA-AATAAAGTTGTAGTGACATTTCCGTCAAT
Rev.of:Crema.WS247_3129:118-4338           TTTTGAGATTTGGTCCAAGTGGTC-TTTTCTGCCAATACATTTTTTATCAGAACTCAGTCAGTTTTGAACGGATCACA-GAGATTTTTATACCATTCGAAAGCCCTCGTTTTTCTCTACAAAAATGATCTAATT-TAAAAAA-A-TTTCGTTCAAA-AATAAAGTTGTAGTGACATTTCCGTCAAT
Crema.WS247_1834:201-10063                 TTTTGAGATTTGGTCCAAGTGGTC-TTTTCTGCCAATACATTTTTTATCAGTACTCAGTCAGTTTTGGACGGATCACA-GAGATTTTTATACCATTCGAAAGCCCTCGTTTTTCTCTACAAAAATGATCTAATT-TAAAAAA-A-TTTCGTTCAAA-AATAAAGTTGTAGTGACATTTCCGTCAAT
Rev.of:Crema.WS247_2789:217-3911           TTTTGAGATTTGGTCCAAGTGGTC-ATTTCTGCCAATACATTTTTTATCAGAACTCAGTCAGTTTTGAACGGATCACA-GAGATTTTTATACCATTCGAAAGCCCTCGTTTTTCTCTACAAAAATGATCTAATT-TAAAAAA-A-TTTCGCTCAAA-AATAAAGTTGTAGTGACATTTCCGTCAAT
Crema.WS247_1830:0-3291                    TTTTGAGATTTGGTCCAAGTGGTC-TTTTCTGCCAATACATTTTTTATCAGAACTCAGTCAGTTTTGGACGGATCACA-GAGATTTTTATACCATTCGAAAGCCCTCGTTTTTCTCTACAAAAATGATCTTATT-AAAAAAA-A-TTTCGTTCAAA-AATAAAGTTGTAGTGACATTTCCGTCAAT
Rev.of:Crema.WS247_750:70256-72247         TTTTGAGATTTGGTCCAAGTGGTC-AATTCTGCCAATACATTTTTTATCAGAACTCAGTCAGTTTTGGACGGATCACA-GAGATTTTTATACCATTCGAAAGCCCTCGTTTTTCTCTACAAAAATGATCTAATT-TAAAAAA-A-TTTCG-TCAAAAAATAAAGTTGTAGTGACATTTCCGTCAAT
Rev.of:Crema.WS247_750:77857-81178         TTTTGAGATTTGGTCCAAGTGGTC-TTTTCTGCCAATACATTTTTTATCAGAACTCAGTCAGTTTTGGACGGATCACA-GAGATTTTTATACCATTCGAAAGCCCTGGTTTTTCTCTACAAAAATGATCTAATT-TAAAAAA-A-TTTCG-TCAAAAAATAAAGTTGTAGTGACATTTCCGTCAAT
Rev.of:Crema.WS247_1196:42-4825            TTTTGAGATTTGGTCCAAGTGGTC-TTTTCTGCCAATACATTTTTTATCAGAACTCAGTCAGTTTTGGACGGATCACA-GAGATTTTTATATCATTCGAAAGCCCTCGTTTTTCTTTACAAAAATGATCTAATT-TAAAAAA-A-TTTCG-TCAAATAATAAAGTTGTAGTGACATTTCCGTCAAT
Crema.WS247_492:129-4589                   TTTTGAGATTTGGTCCAAGTGGTC-ATTTCTGCCAATGCATTTTTTATCAGAACTCAGTCAGTTTTGGACGGATCACA-GAGATTTTTATACCATTCGAAAGCCCTCGTTTTTCTCTACAAAAATGATCTAATT-TGAAAAA-A-TTTTGTTCAAA-ATTAAAGTTGTAGTGACATTTCCGTCAAT
Crema.WS247_1521:0-3872                    TTTTGAGATTTGGTCCAAGTGGTC-ATTTCTGCCAATACATTTTTTATCAGAACTCAGTCAGTTTTGGACGGATCACA-GAGATTTTTATACCTTTCGAAAGCCCTCGTTTTTCTCTACAAAAATAATCTAATT-TGAAAAA-A-TTTTGTTCAAA-AATAAAGTTGTAGTGACATTTCCGTCAAT
Rev.of:Crema.WS247_523:5-3031              TTTTGAGATTTGGTCCAAGTGGTC-ATTTCTGCCAATGCATTTTTTATCAGAACTCAGTAAGTTTTGGACGGATCACA-GAGATTTTTATACCATTCGAAAGCCCTCGTTTTTCTCTATAAAAATGATCTAATT-AAAAAAA-A-TTTCG-TCAAAAAATAAAGTTGTAGTGACATTTCCGTCAAT
Crema.WS247_2841:175-10504                 TTTTGAGATTTGGTCCAAGTGATC-TTTTCTGCCAATACATTTTTTATCAGTACTCAGTCAGTTTCGGACGGATCACA-GAGATTTTTATACCATTCGAAAGCTCTCGTTTTTCTCTACAAAAATTATCTAATT-TAAAAAA-A-TTTTGTTCGAA-AATAAAGTTGTAGTGACATTTCCGTCAAT
Rev.of:Crema.WS247_3401:164-2378           TTTTGAGATTTGGTCCAAGTGGTC-TTTTCTGCCAATACATTTTTTATCAGTACTCAGTCAGTTTCGGACGGATCACA-GAGATTTTTATACCATTCGAAAGCTCTCGTTTTTCTCTACAAAAATGATCTAATT-TAAAAAA-G-TTTTGTTCAAA-AATAAAGTTGTAGTGACATTTCCGTCAAT
Crema.WS247_1151:57-3195                   TTTTGAGATCTGGTCCAAGTGGTC-TTTTCCGCCAATACATTTTTTATCAGAACTCAGTCATTTTTGGACGGATCACA-AAGATTTTTATACCATTCGAAAGCCCTTGTTTTTCTCTACAAAAATGATCTAATT-TAAAAAA-G-TTTTGTTCAAA-AATAAAGTTGTAGTGACATTTCCGTCAAT
Crema.WS247_51:14-2168                     TTTTGAGATTTGGTCCAAGTGGAC-TTTTCTGCCAATACATTTTTTATCAGAACTCAGTGAGTTTTTAACGGATCGGG-AAGATTTTTATACCATTCGAAATCTCTCGTTTTTCTCTATAAAAATGATATAATT-TAAAAAA-A-TTTAGTTCAAA-AATAAAGTTGTAGTGACATTTCCGTCAAT
Crema.WS247_1762:10-3032                   TTTTGAGATTTGGTCCAAGTGGAC-TTTTCTGCCAATACATTTTTTATCAGAACTCAGTCAGTTTTTAACGGATCGGG-AAGATTTTTATACCATTCGAAATCTCTCGTTTTTCTCTATAAAAATGATATAATT-TAAAAAA-A-TTTAGTTCAAA-AATAAAGTTGTAGTGACATTTCCGTCAAT
Crema.WS247_1785:0-3187                    TTTTGAGATTTGGTCCAAGTGGAC-TTTTCTGCCAATACATTTTTTATCAGAACTCAGTCAGTTTTTAACGGATCGGG-AAGATTTTTATACCATTCGAAATCTCTCGTTTTTCTCTATAAAAATGATATAATT-TAAAAAA-A-TTTAGTTCAAA-AATAAAGTTGTAGTGACATTTCCGTCAAT
Crema.WS247_437:7-3007                     TTTTGAGATTTGGTCCAAGTGGAC-TTTTCTGCCAATACATTTTTTATCAGAACTCAGTCAGTTTTTAACGGATCGGG-AAGATTTTTATACCTTTCGAAAGCTCTCGTTTTTCTCTATAAAAATGATATAATT-TAAAAAA-A-TTTTGTTTAAA-AATAAAGTTGTAGTGACATTTCCGTCAAT
Rev.of:Crema.WS247_3436:35-3200            TTTTGAGATTTGGTCCAAGTGGAC-TTTTCTGCCAATACATTTTTTATCAGAACTCAGTCAGTTTTTAACGGATCGGG-AAGATTTTTATACCTTCCGAAAGCTCTCGTTTTTCTCTATAAAAATGATATAATT-TAAAAAA-A-TTTTGTTCGAA-AATAAAGTTGTAGTGACATTTCCGTCAAT
Crema.WS247_2230:235-2905                  TTTTGAGATTTGGTCCAAGTGGAC-TTTTCTGCCAATACATTTTTTATCAGAACTCAGTCAGTTTTTAACGGATCGGG-AAGATTTTTATACCATTCGAAAGCTCTCGTTTTTCTCTATAACAATGATATAATT-TAAAAAC-A-TTTTGTTCAAA-AATAAAGTTGTAGTGACATTTCCGTCAAT
Rev.of:Crema.WS247_1131:15-6322            TTTTGAGATTTGGTCCAAGTGGAC-TTTTCTGCCAATACATTTTTCATCAGAACTCAGTTAGTTTTGAACGGATCGGG-AAGATTTTTATACCATTCAAAAGCTCTCGTTTTTCTCTATAAAAATGATCTAATT-TCAAAAG-A-TGTTGTTCAAA-AATAAAGTTGTAGTGACATTTCCGTCAAT
Rev.of:Crema.WS247_1587:162-3909           TTTTGAGATTTGGTCCAAGTGGAC-TTTTCTGCCAATACATTTTTCATCAGAACTCAGTCAGTTTTGAACGGATCGGG-AAGATGTTTATACCATTCAAAAGCTCTCGTTTTTCTCTATAAAAATGATCTAATT-TAAAAAA-A-TTTTGTTCAAA-AATAAAGTTGTAGTGACATTTCCGTCAAT
Crema.WS247_2307:52-6795                   TTTTGAGATTTGGTCCAAGAGGAC-TTTTCTGCCAATACATTTTTCATCAGAACTCAGTTAGTTTTGAACGGATCGGG-AAGATGTTTATACCATTCAAAAGCTCTCGTTTTTCTCTATAAAAATGATCTAATT-TAAAAAA-A-TTTTGTTCAAA-AATAAAGTTGTAGTGACATTTCCGTCAAT
Crema.WS247_2297:34058-37195               TTTTGAGATTTGGTCCAAGAGGAC-TTTTCTGCCAATACATTTTTCATCAGAACTCAGTCAGTTTTGAACGGATCGGG-AAGATGTTTATACCATTCAAAAGCTCTCGTTTTTCTCTATAAAAATGATCTAATT-TGAAAAA-A-TTTTGTTTAAA-AATAAAGTTGTAGTGACATTTCCGTCAAT
Crema.WS247_1579:71-5900                   TTTTGAGATTTGGTCCAAGTGGAC-TTTTCTGCCAATACATTTTTCATCAGAACTCAGTCAGTTTTGAACGGATCGTG-AAGATTTTTTTACCATTCGAAAGCTCTCGTTTTTCTCTATAAAAATGATCTAATT-TCAAAAA-A-TTTTGTTCAAA-AATAAAGTTGTAGTGACATTTCCGTCAAT
Crema.WS247_236:68-4502                    TTTTGAGATTTGGTCCAAGTGGTC-TTTTCTGCCATAACATTTTTTATCAGAACTCAGTCAGTTTTGGACGGATCGGG-AAGATGTTTATACCATTCGAAAGCTCTCGTTTTTCTCTATAAAAATGATCTAATT-TAAGAAA-A-TTTTGTTCGAA-AATAAAGTTGTAGTGACATTTCCGTCAAT
Rev.of:Crema.WS247_861:126-7969            TTTTGAGATTTGGTCCAAGTGGTC-TTTTCTGCCATAACATTTTTTATCAGAACTCAGTCAGTTTTGGACGGATCGGG-AAGATGTTTATACCATTCGAAAGCTCTCGTTTTTCTCTATAAAAATGATTTAATT-TAAAAAA-A-TTTTGTTCAAA-AATAAAGTTGTAGTGACATTTCCGTCAAT
Rev.of:Crema.WS247_1435:3-2994             TTTTGAGATTTGGTCCAAGTGGTC-TTTTCTGCCATAACATTTTTTATCAGAACTCAGTCAGTTTTGGACGGATCGGG-AAGATGTTTATACCATTCGAAAGCTCTCGTTTTTCTCTATAAAAATGATCTAATT-TAAAAAA-A-TTTTGTTCAAA-AATAAAGTTGTAGTGACATTTCCGTCAAT
Crema.WS247_2346:0-3148                    TTTTGAGATTTGGTCCAAGTGGTC-TTTTCTGCCATTACATTTTTTATCAGAACTCAGTCAGTTTTGGACGGATCGGG-AAGATGTTTATACCATTCGAAAGCTCTCGTTTTTCTCTATAAAAATGATCTAATT-TAAAAAA-A-TTTTGTTCAAA-AATAAAGTTGTAGTGACATTTCCGTCAAT
Crema.WS247_1506:117-5525                  TTTTGAGATTTGGTCCAAGTGGTC-TTTTCTGCCATAACATTTTTTATCAGAACTCAGTCAGTTTTGGACGGATCGAG-AAGATGTTTATACCATTCGAAAGCTCTCGTTTTTCTCTATAAAAATTATTTAATT-TAAAAAA-A-TTTTGTTCAAA-AATAAAGTTGTAGTGACATTTCCGTCAAT
Rev.of:Crema.WS247_2134:13-2738            TTTTGAGATTTGGTCCAAGTGGTC-TTTTCTGCCATAACATTTTTTATCAGAACTCAGTCAGTTTTGGACGGATCGAG-AAGATGTTTATACCATTCGAAAGCTCTCGTTTTTCTCTATAAAAATGATTTAATT-TAAAAAA-A-TTTTGTTCAAA-AATAAAGTTGTAGTGACATTTCCGTCAAT
Crema.WS247_2135:114-4972                  TTTTGAGATTTGGTCCAAGTGGTC-TTTTCTGCCATAACATTTTTTATCAGAACTCAGTCAGTTTTGGACGGATCGAG-AAGATGTTTATACCATTCGAAAGCTCTCGTTTTTCTCTATAAAAATGATTTAATT-TAAAAAA-A-ATTTGTTCAAA-AATAAAGTTGTAGTGACATTTCCGTCAAT
Rev.of:Crema.WS247_3540:27-3412            TTTTGAGATTTGGTCCAAGTGGTC-TTTTCTGCCATAACATTTTTTATCAGAACTCAGTCAGTTTTGGACGGATCGAG-AAGATGTTTATACCATTCGAAAGCTCTCGTTTTTCTCTATAAAAATCATTTAATT-TAAAAAA-A-ATTTGTTCAAA-AATAAAGTTGTAGTGACATTTCCGTCAAT
Rev.of:Crema.WS247_1418:0-4672             TTTTGAGATTTGGTCCAAGTGGTC-TTTTCTGCCATAACATTTTTTATCAGAACTCAGTCAGTTTTAGACGGATCGGG-AAGATGTTTATACCATTCGAAAGTTCTCGTTTTTCTCTATAAAAATGATTTAATT-TAAAAAA-A-TTTTGTTCAAA-AATAAAGTTGTAGTGACATTTCCGTCAAT
Rev.of:Crema.WS247_307:60-6392             TTTTGAGATTTGGTCCAAGTGGTC-TTTTCTGCCAATACATTTTTCATCAGAACTCAGTCAGTTTTGGACGGATCGGG-AAGATGTTTATACCATTCGAAAGCTCTCGTTTTTCTCTATAACAATGATCTAATT-TAAGAAA-A-TTTTGTTCAAA-AATAAAGTTGTAGTGACATTTCCGTCAAT
Crema.WS247_1172:18-3647                   TTTTGAGATTTGGTCCAAGTGGTC-TTTTCTGCCAATACATTTTTTATCAGAACTCAGTCAGTTTTGGACGGATCGAG-AAGATGTTTATACCATTCGAAAGCTCTCGTTTTTCTCTATAAAAATGATTTAATT-TAAAAAA-T-TTTTGTTCAAA-AATAAAGTTGTAGTGACATTTCCGTCAAT
Rev.of:Crema.WS247_1783:16-4465            TTTTGAGATTTGGTCCAAGTGGTC-TTTTCTGCCAATACATTTTTTAACAGAACTCAGTCAGTTTTGGACGGATCGGG-AAGATGTTTATACCATTCGAAAGCTCTCGTTTTTCTCTATAAAAATGATTTAATT-TAAAAAA-G-TTTTGTTCAAA-AATAAAGTTGTAGTGACATTTCCGTCAAT
Crema.WS247_2961:0-2320                    TTTTGAGATTTGGTCCAAGTGGTC-TTTTCTGCCAATACATTTTTTATCAGAACTCAGTCAGTTTTAGACGGATCGGG-AAGATGTTTATACCATTCGAAAGCTCTTGTTTTTCTCTATAAAAATCATCTAATT-TAAGAAA-T-TTTTGTTCAAA-AATAAAGTTGTAGTGACATTTCCGTCAAT
Rev.of:Crema.WS247_2849:152-7952           TTTTGAGTTTTGGTCCAAGTGGAC-TTTTCTGCCAATACATTTTTTATCAGAACTCAGTCAGTTTTGGATGGATCGGA-AAGATTTTTATACCATTCGAAAGCTCTCGTTTTTTTCTATAAAAATGATCTAAAT-TAAAAAA-A-TTTTGTTTAAA-AATAAAGTTGTAGTGACTATTCCGTCAAT
Crema.WS247_2969:17-3024                   TTTTGAGTTTTGGTCCAAGTGGAC-TTTTCTGCCAATACATTTTTTATCAGAACTCAGTCAGTTTTGGATGGATCGGG-AAGATTTTTATACCATTCGAAAGCTCTCGTTTTTCTCTATAAAAATAATCTAAAT-TTAAAAA-A-TTTTGTTTAAA-AATAAAGTTGTAGTGACATTTCCGTCAAT
Rev.of:Crema.WS247_2923:120503-128935      TTTTGAGTTTTGGTCCAAGTGGAC-TTTTCTGCCAAAACATTTTTTATCAGAACTCAGTCAGTTTTAGACAGATCGGA-AAGATTTTTATACCATTCGAAAGCTCTCGTTTTTCTCTATAAAAATGATCTAAAT-TAAAAAA-A-TTTTGTTCAAA-AATAAAGTTGTAGTGACATTTCCGTCAAT
Crema.WS247_268:0-3680                     TTTTGAGTTTTGGTCCAAGTGGAC-TTTTCTGCCAATACATTTTTTATCAGAACTCAGTCAGTTTTGAACGGATCTTA-GAGATTTTTATACCACTCGAAAGCCCGCGTTTTTCTCTATTAAAATGGTTTAATT-AAAAAAA-A-TTTTGTTCAAA-AATGAAGTTGTAGTGACATTTCCGTCAAT
Crema.WS247_1835:160-4994                  TTTTGAGTTTTGGTCCAAGTGGAC-TTTTCTGCCAATACATTTTTTATCAGAACTCAGTCAGTTTTGAACGGATCTTA-GAGATTTTTATACCACTCGAAAGCCCGCGTTTTTCTCTATTAAAATGGTTTAATT-AAAAAAA-A-TTTTGTTCAAA-AATGAAGTTGTAGTGACATTTCCGTCAAT
Rev.of:Crema.WS247_487:113-2694            TTTTGAGATTTGGTCCAAGTGGAC-TTTTCTGCCAATACATTTTTTATCAGAACTCAGTCAGTTTTGGTCGTATCGCG-TTAATTTTTATACCATTCGAAAGCTCTCGTTTTTCTCTATCGAAATGATCTAATT-TTAAAAAGA--TTTGTTCAAA-AATAAAGTTGTAGTGACAATTCCGTCAAT
Rev.of:Crema.WS247_1226:6-6548             TTTTGAGATTTGGTCCAAGTGGAC-TTTTCTGCCAATACATTTTTTATCAGAACTCAGTCAGTTTAGGACGGATCTCA-GAGATTTTTATACCATTCGAAAGCTCTCGTTTTTTTCTATCAAAATGATCTAATT-TAAAAAAGA--TTTGTTCAAA-AATAAAGTTGTAGTGACAATTCCGTCAAT
Rev.of:Crema.WS247_1396:32-7247            TTTTGAGATTTGGTCCAAGTGGAC-TTTTCTGCCAATACATTTCTTATCAGAACTCAGTCAGTTTCGGACGGATCTCA-GAGATTCTTATACCATTCGGAAGCTCTCGTTTTTCTCTATCGAAATGATCTAATA-TAAAAAAGA--TTTGTTCAAA-AATAAAGTTGTAGTGACAATTCCGTCAAT
Rev.of:Crema.WS247_2955:31-5610            TTTTGAGATTTGGTCCAAGTGTACTTTTTCTGCCAATACATTTTTCATCAGAACTCAGTCAGTTTTGGACGGATCTCA-GACATTTTTTGACCACTCG-AAGCTCTCGTTCTTCTCTATAAAAATGATCTAATT-TAAAATA-A-TTTTGTTCAAA-AATAAAGTTGTAGTGACATTTCCGTCAAT
Rev.of:Crema.WS247_1426:63-2213            GTTTGAGATTTGGTCCAAGTGGAC-TTTTCTGCCAATACATTTTTCATCAGAACTCAGTCAGTTTTGAACGGATCTCA-GAGATTTTTATACCATTCAAAAGCTTTCGTTTTTCTCTATAAAAATAATCTGATT-TCAAGAA-A-TTGTGTTTGAA-GATAAAGTTGTAGTGACATTTCCGTCAAT
                                                                      * *   **   * ***   *  **  **  ** * ***       * *       **      * *      **      *** ** * **      *    * *                 *    **     *** * *****              
Consensus:
                                           TTTTGAGATTTGGTCCAAGTGGaCTTTTCTGCCAAtACATTTTTtATCAGAACTCAGTCAGTTTTGgACGGATCncagAGATtTTTATACCATTCGAAAGCtCTCGTTTTTCTCTAtAAAAATGATcTAATTTaAAAAAATTTTGTTCAAAAATAAAGTTGTAGTGACATTTCCGTCAAT

TTTTGAGATTTGGTCCAAGTGGaCTTTTCTGCCAAtACATTTTTtATCAGAACTCAGTCAGTTTTGgACGGATCncagAGATtTTTATACCATTCGAAAGCtCTCGTTTTTCTCTAtAAAAATGATcTAATTTaAAAAAATTTTGTTCAAAAATAAAGTTGTAGTGACATTTCCGTCAAT
>Crema.WS247_Fam_4_14_69  Nr. of seq. 69 Alignment length(with gaps) = 14 Alignment score = 0.873300 
Crema.WS247_3:177584-177972                GAAGAAGGAAG---
Rev.of:Crema.WS247_752:42586-42851         GAAGAAGGAAG---
Rev.of:Crema.WS247_1019:116059-116494      GAAGAAGGAAG---
Rev.of:Crema.WS247_1114:299184-299644      GAAGAAGGAAG---
Rev.of:Crema.WS247_1472:97035-97350        GAAGAAGGAAG---
Rev.of:Crema.WS247_2648:45919-46279        GAAGAAGGAAG---
Crema.WS247_2381:71604-72418               GAAAAAGGAAG---
Crema.WS247_3010:101317-101747             GAACAAGGAAG---
Crema.WS247_7:2885-3335                    GAAAAAGGAAGACG
Crema.WS247_33:2032-3956                   GAAAAAGGAAGAAG
Rev.of:Crema.WS247_664:3820-4278           GAAAAAGGAAGAAG
Rev.of:Crema.WS247_750:9241-9699           GAAAAAGGAAGAAG
Rev.of:Crema.WS247_836:121430-121843       GAAAAAGGAAGAAG
Rev.of:Crema.WS247_1279:698298-698732      GAAAAAGGAAGAAG
Rev.of:Crema.WS247_1472:11785-12490        GAAAAAGGAAGAAG
Rev.of:Crema.WS247_2289:132525-132929      GAAAAAGGAAGAAG
Rev.of:Crema.WS247_2379:581852-582301      GAAAAAGGAAGAAG
Crema.WS247_2652:130416-130907             GAAAAAGGAAGAAG
Rev.of:Crema.WS247_2924:17047-17491        GAAAAAGGAAGAAG
Crema.WS247_3197:122131-122568             GAAAAAGGAAGAAG
Crema.WS247_705:3510-4329                  GAAAAAGGAAGTCG
Rev.of:Crema.WS247_1827:37915-38383        GAAAAAGGAAGAAA
Crema.WS247_2564:592-1028                  GAAAAAGGAACAAG
Crema.WS247_3579:21250-21637               GAAAAAGGAACAAG
Crema.WS247_97:211539-212039               GAAGAAGGAAGAAG
Rev.of:Crema.WS247_220:7241-7719           GAAGAAGGAAGAAG
Rev.of:Crema.WS247_292:92224-92704         GAAGAAGGAAGAAG
Rev.of:Crema.WS247_381:970204-970658       GAAGAAGGAAGAAG
Rev.of:Crema.WS247_745:332096-332562       GAAGAAGGAAGAAG
Crema.WS247_746:13140-13550                GAAGAAGGAAGAAG
Crema.WS247_748:239504-239924              GAAGAAGGAAGAAG
Rev.of:Crema.WS247_749:160754-161182       GAAGAAGGAAGAAG
Crema.WS247_836:92462-92954                GAAGAAGGAAGAAG
Rev.of:Crema.WS247_1015:650394-650897      GAAGAAGGAAGAAG
Rev.of:Crema.WS247_1195:1219030-1219593    GAAGAAGGAAGAAG
Rev.of:Crema.WS247_1196:105371-105843      GAAGAAGGAAGAAG
Rev.of:Crema.WS247_1201:34917-35285        GAAGAAGGAAGAAG
Crema.WS247_1279:943313-943719             GAAGAAGGAAGAAG
Rev.of:Crema.WS247_1280:402993-403513      GAAGAAGGAAGAAG
Crema.WS247_1553:1064925-1065453           GAAGAAGGAAGAAG
Crema.WS247_1554:276796-277319             GAAGAAGGAAGAAG
Crema.WS247_1909:120115-120546             GAAGAAGGAAGAAG
Crema.WS247_2000:241879-244197             GAAGAAGGAAGAAG
Crema.WS247_2001:423488-423956             GAAGAAGGAAGAAG
Rev.of:Crema.WS247_2100:56165-56575        GAAGAAGGAAGAAG
Crema.WS247_2101:228683-229172             GAAGAAGGAAGAAG
Crema.WS247_2192:768673-769152             GAAGAAGGAAGAAG
Rev.of:Crema.WS247_2200:14843-15355        GAAGAAGGAAGAAG
Rev.of:Crema.WS247_2472:50636-51114        GAAGAAGGAAGAAG
Crema.WS247_2560:4236-4746                 GAAGAAGGAAGAAG
Rev.of:Crema.WS247_2615:1211-1688          GAAGAAGGAAGAAG
Rev.of:Crema.WS247_2648:494197-494628      GAAGAAGGAAGAAG
Crema.WS247_2827:579346-579823             GAAGAAGGAAGAAG
Rev.of:Crema.WS247_2832:36488-36967        GAAGAAGGAAGAAG
Rev.of:Crema.WS247_2919:317679-318111      GAAGAAGGAAGAAG
Crema.WS247_3104:37982-38462               GAAGAAGGAAGAAG
Crema.WS247_3193:327687-329486             GAAGAAGGAAGAAG
Crema.WS247_3195:317029-318437             GAAGAAGGAAGAAG
Rev.of:Crema.WS247_3385:105298-105764      GAAGAAGGAAGAAG
Crema.WS247_3479:226353-226946             GAAGAAGGAAGAAG
Rev.of:Crema.WS247_3575:522664-523145      GAAGAAGGAAGAAG
Rev.of:Crema.WS247_3575:913643-914027      GAAGAAGGAAGAAG
Rev.of:Crema.WS247_475:527488-527876       GTAGAAGGAAGAAG
Crema.WS247_483:38987-39377                GAAGAAGGAACAAG
Crema.WS247_3110:3034-3459                 GAAGAAGGAACAAG
Rev.of:Crema.WS247_758:2008-2487           GAAGAAGGAATAAG
Crema.WS247_1821:73158-73636               GAAGAAGGAAGACG
Rev.of:Crema.WS247_3477:302789-303224      GAAGAAGGAAGACG
Crema.WS247_3099:1370804-1371305           GAATAAGGAAGACG
                                           * * ******    
Consensus:
                                           GAAgAAGGAAGAAG

GAAgAAGGAAGAAG
>Crema.WS247_Fam_5_54_47  Nr. of seq. 47 Alignment length(with gaps) = 70 Alignment score = 0.607405 
Crema.WS247_1119:5614-9296                 ATTATAATTTTATTGATTTGTAGT-----TAAA-AAA-------GT--CCTG--TTTTTAGGAATTTTA-
Rev.of:Crema.WS247_410:41-3415             ATTATAATTTTGTTGATTTCTAGA-----TAAA-AAA------TGA--CCTG--TTTTTAGGAATTTTA-
Crema.WS247_1733:692963-694356             ATTATAATTTTATTGATTTCTAGA-----TAAA-AAA------TGT--CCTG--TTTTTAGGAATTTTA-
Rev.of:Crema.WS247_2382:139485-142645      ATAACAATTTTATTGATTTCTAAAT----TAAA-AAA-------GT--CCTG--TTTTTAGGAATTTTA-
Rev.of:Crema.WS247_567:686050-687673       ATCATAATTTTATTGATTTCTA-ATT---TAAA-AAA-------GT--CCTA--TTTTTTGGAATTTCA-
Rev.of:Crema.WS247_1:828364-833790         ATTATAATTTTATTGATTTCTAGATT---TAGA-AAA-------GT--CCTG--TTTTTAAGAATTTCA-
Crema.WS247_1467:846554-850666             ATTATAATTTTATTGATTTCTAGATT---TAAA-AAA-------GT--CCTG--TTTTTAGGAATTTCA-
Crema.WS247_719:65-2005                    ATTATAATTTTATTGATTTCTAGATT---TAAA-AAT-------GT--CCTG--TTTTCAGGAATTTCA-
Rev.of:Crema.WS247_2099:732888-741305      ATCATAATTTTATTGATTTCTAGATT---TTAA-AAA-------GT--CCTG--TTTTTAGGATTTTCA-
Crema.WS247_1744:102-4679                  ATCATAATTTTATTGATTTCTAGATT---TAAA-AAAT------GT--CCTG--TTTCTAGGAATTTCA-
Rev.of:Crema.WS247_2753:53-3730            ATCATAATTTTATTGATTTCTAGATT---TAAA-AAAT------GT--CCTG--TTTTTAGGAATTTCA-
Crema.WS247_1824:86352-90614               ATCATAATTTTAATGATCTCTAGATT---AAAA-AAAT------GT--CCTG--TTTTTAGGAATTTCA-
Rev.of:Crema.WS247_201:8882-15984          ATCATAGTTTTATTGATTTCTAGATT---TAAA-AAT-------GT--CCTG--TTTTTAGGAATTTTA-
Rev.of:Crema.WS247_2003:52100-56092        GTTATAATTTTATTGATTTCTAGATT---TAAA-AAT-------GT--CCTG--TTTTTAGGAATTTTA-
Crema.WS247_3015:47213-51900               ATTAAAATTTTATGGATTTCTAGATT---TAAA-AAT-------GT--CCTG--TTTTTAGGAATTTTA-
Crema.WS247_382:309-19547                  GTCATAATTTAATTGATTTCTAGGTT---TAAA-AAA-------GT--CCTG--TTTTTAGGAATTTCA-
Rev.of:Crema.WS247_2393:129-11951          GTCATAATTTTATTGATTTCTAGGTT---TAAA-AAA-------GT--CCTG--TTTTTAGGAATTTCA-
Rev.of:Crema.WS247_924:278356-280989       ATCATAATTTTATTGATTTCTAGGTT---TAAA-AAA-------GT--CCTG--TTTTTAGGAATTTCA-
Rev.of:Crema.WS247_2115:4860-13316         GTCATAATTTTATTGATTTCTAGATT---TAAA-AAA-------GT--CCTG--TTTTTAGGAATTTCA-
Crema.WS247_3065:203-1173                  GTCATAATTTCGTTGATTTCTAGGTA---TAAA-AAA-------GT--CCTG--TTTTTAGGAATTTCA-
Crema.WS247_745:1045463-1048521            TTCATAATTTTAATGATTTCTAGGTT---TAAA-GAA-------GT--CCTG--TTTTTAGGAATTTCA-
Rev.of:Crema.WS247_602:20-4070             ATCATAATTTTATTGATTTATATGTT---TAAA-AAA-------GT--CCTG--TTTTTAATAATTTCA-
Crema.WS247_2017:3793-7290                 ATCATAATTTTATTGATTTCTAAGTT---TAAA-AAA-------GT--CCTG--TTTTTAATAATTTCA-
Crema.WS247_2098:2278337-2281516           ATCATAATTTTATTGATTTCTAGGTT---TAAA-AAA-------GT--CCTG--TTTTTAATAATTTCA-
Crema.WS247_112:5313-7219                  ATTATAATTTTGTTGATTTCTAGATT---ACAA-AAA-------GT--CCTG--TTTTTAGGAATTTCA-
Crema.WS247_2196:140205-145258             ATCATAATTTCGTTGATTTCTAGATT---ACAA-AAA-------GA--CCTG--TTTTTAGGAATTTCA-
Crema.WS247_2893:14-1920                   ATCATAATTTCATTGATTTCTAGATT---ACAA-AAA-------GT--CCTG--TTTTTAGGAATTTCA-
Crema.WS247_1653:16502-23240               ATCAAAATTTTATTGATTTCTAGATT---ACAA-AAA-------GT--CCTG--TTTTTAAGAATTTCA-
Crema.WS247_477:360714-363001              ATTATAATTTCGTTGATTTCTAGATT---TAAA-AAA-------GT--CCTG--TTTTTAGGATATTCA-
Rev.of:Crema.WS247_2600:420-2803           ATTATAATTTTGTTGATTTCTAGATT---TAAA-AAA-------GT--CCTG--TTTTTAGGAAATTCA-
Crema.WS247_3194:567748-571770             ATTATAATTTCGTTGATTTCTAGATT---TAAA-AAA-------GT--CCTG--TTTTTAGGAGTTTCA-
Crema.WS247_8:14185-22079                  ATTATAATTTTGTTGATTTCTAGATT---TAAA-AAA-------GT--ACTGT-TTTTTAGGAATTTCA-
Crema.WS247_1111:1924742-1929187           ATCATAATTTTATTGATTTCTAGAT----TAAA-AAA-------GTACCCTG--TTTTTCGAAATTTCA-
Rev.of:Crema.WS247_100:208297-209331       ATTATAATTTTATTGATTTCTGTAT----TAAA-AAA-------GT--CCTG--TTTTTAAGAAAATCA-
Rev.of:Crema.WS247_100:208320-212391       ATTATAATTTTATTGATTTCTGTAT----TAAA-AAA-------GT--CCTG--TTTTTAAGAAAATCA-
Rev.of:Crema.WS247_1744:7613-19545         ATTTCAATTTTATTGATTTTCATA-T---TAAA-AAA------AGT--CCTG--TTTTTAGGAGTTTTA-
Rev.of:Crema.WS247_3296:0-3615             ATTATAATCTTGTTGATTTTCATA-T---TAAA-AAA------AGT--CCTG--TTTTTAGGAGTTTTA-
Rev.of:Crema.WS247_1498:2129-7005          ATTACAATTTGATTGATTTCTAGATT---TAAA-AAA------AGT--CCTG--TTTTTAGGAATTTTA-
Rev.of:Crema.WS247_3216:90-6121            ATTACAATTTGATTGATTTCTAGATT---TAAA-AAA------AGT--CCTG--TTTTTAGGAGTTTTA-
Crema.WS247_3:373069-376779                ATCATAATTTTTTTTATTTTTATATT---AAAA-AAA------AGT--CCTG--TTTTTAGGAATTTCA-
Crema.WS247_1112:44564-49687               GTCATATTTTTGTTGATTTCTAGATT---TAAA-AAA------AGT--CATG--TTTTTAGGAATTTCA-
Crema.WS247_1915:68-2436                   AGCATAATTTTATGAATTTCTATATTT-TTTTA-AAA-------GT--CCTG--TTTTTAGGAATTTCA-
Crema.WS247_99:222288-229558               -TTATAATTTTGACGATTTCTAGAAC---GAAAGAAA-T----TAT--CCCG--TTTTTGGGAGTTTCGA
Rev.of:Crema.WS247_661:7989-10399          -TTATAATTTTGACGATTTCTAGATC---AAAAGAAA-T----TAT--CCCG-TTTTTTGGGAGTTTCAA
Crema.WS247_567:1106606-1108459            -TTATAATTTTGTTGATTTCTAGATC---AAAATAAA-T----TAT--CCCG--TTTTTGGGAGTTTCAA
Rev.of:Crema.WS247_3195:31033-34418        -TTATAATTTTGATGATTTCTAGATC---AAAATAAA-T----TAT--CCCG--TTTTTGGGAGTTTCTA
Rev.of:Crema.WS247_4:26170-28289           -TTAAAATTTCATTGATTTCTAGATC-AAAAAATATA-TAAAATAT--CCCG--TTTTTGGGAGTTTTAA
                                                * * *     ** *             *                     ***     *   *   
Consensus:
                                           aTtATAATTTTaTTGATTTCTAgATttAAAAAAGTCCTGTTTTTAGGAaTTTcA

aTtATAATTTTaTTGATTTCTAgATttAAAAAAGTCCTGTTTTTAGGAaTTTcA
>Crema.WS247_Fam_6_46_33  Nr. of seq. 33 Alignment length(with gaps) = 46 Alignment score = 0.876098 
Crema.WS247_884:89-2764                    TCAGAAAATGTCCGACAGACATTTTCGAGTACT-------------
Crema.WS247_2054:9-755                     TCAGAAAATGTCCGACAGACATTTTCGAGTACT-------------
Crema.WS247_3437:277-1253                  TCAGAAAATGTCCGACAGACATTTTCGAATACT-------------
Crema.WS247_382:510217-511679              TCAGAAAATGTCCGACAGACATTTTCGAATACTTCGGAACATGTAT
Rev.of:Crema.WS247_1155:10-3056            TCAGAAAATGTCCGACAGACATTTTCGAATACTTCGGAACATGTAT
Crema.WS247_2107:32-5588                   TCAGAAAATGTCCGACAGACATTTTCGAATACTTCGGAACATGTAT
Rev.of:Crema.WS247_2107:21081-22193        TCAGAAAATGTCCGACAGACATTTTCGAATACTTCGGAACATGTAT
Crema.WS247_2847:78-1975                   TCAGAAAATGTCCGACAGACATTTTCGAATACTTCGGAACATGTAT
Rev.of:Crema.WS247_3162:1408-2108          TCAGAAAATGTCCGACAGACATTTTCGAATACTTCGGAACATGTAT
Rev.of:Crema.WS247_588:248-1955            TCAAAAAATGTCCGACAGACATTTTCGAATACTTCGGAACATGTAT
Crema.WS247_1132:27-2857                   TCAGAAAATGTCCGACAGACATTTTCGAGTACTTCGGAACATGTAT
Crema.WS247_1419:3-5077                    TCAGAAAATGTCCGACAGACATTTTCGAGTACTTCGGAACATGTAT
Crema.WS247_1620:0-4036                    TCAGAAAATGTCCGACAGACATTTTCGAGTACTTCGGAACATGTAT
Crema.WS247_1747:1447-10333                TCAGAAAATGTCCGACAGACATTTTCGAGTACTTCGGAACATGTAT
Crema.WS247_1794:10-2421                   TCAGAAAATGTCCGACAGACATTTTCGAGTACTTCGGAACATGTAT
Crema.WS247_2842:327-4724                  TCAGAAAATGTCCGACAGACATTTTCGAGTACTTCGGAACATGTAT
Rev.of:Crema.WS247_3498:48-4079            TCAGAAAATGTCCGACAGACATTTTCGAGTACTTCGGAACATGTAT
Crema.WS247_3251:26-3804                   TCGGAAAATGTCCGACAGACATTTTCGAATACTTCGGAACATGTAT
Crema.WS247_2502:6-2778                    TCAGAAAATGTCCGACCGACATTTTCGAATATTTCGGAACAAGTAT
Crema.WS247_388:34-1644                    TCAGAAAATGTCCGATAGACATTTTCGAATACTTCAAAAAATGTAT
Rev.of:Crema.WS247_3031:0-6224             TCAGAAAATGTCCGATAGACATTTTCGAATACTTCAAAAAATGTAT
Rev.of:Crema.WS247_575:50374-55496         TCAGAAAATGTCCGACAGACATTTTCGAATACTTCAAAAAATGTAT
Rev.of:Crema.WS247_834:218362-221060       TCAGAAAATGTCCGACAGACATTTTCGAATACTTCAAAAAATGTAT
Crema.WS247_942:2-2788                     TCAGAAAATGTCCGACCGACATTTTCGAATACTTCAAAAAATGTAT
Crema.WS247_496:220-1728                   TCAGAAAATGTCCGACAGACATTTTCGAGTACTTCAAAAAATGTAT
Crema.WS247_496:6213-7815                  TCAGAAAATGTCCGACAGACATTTTCGAGTACTTCAAAAAATGTAT
Crema.WS247_575:9-1164                     TCAGAAAATGTCCGACAGACATTTTCGAGTACTTCAAAAAATGTAT
Crema.WS247_575:4816-6805                  TCAGAAAATGTCCGACAGACATTTTCGAGTACTTCAAAAAATGTAT
Rev.of:Crema.WS247_699:0-883               TCAGAAAATGTCCGACAGACATTTTCGAGTACTTCAAAAAATGTAT
Rev.of:Crema.WS247_834:204084-207750       TCAGAAAATGTCCGACAGACATTTTCGAGTACTTCAAAAAATGTAT
Crema.WS247_1809:436-998                   TCAGAAAATGTCCGACAGACATTTTCGAGTACTTCAAAAAATGTAT
Rev.of:Crema.WS247_1809:2777-3431          TCAGAAAATGTCCGACAGACATTTTCGAGTACTTCAAAAAATGTAT
Rev.of:Crema.WS247_678:5182-6342           TCAGAAAATGTCCGACAGACATTTTCGAGTACTTCCAAAAATGTAT
                                           **  ***********  *********** ** *             
Consensus:
                                           TCAGAAAATGTCCGACAGACATTTTCGAgTACTTCnnAAnATGTAT

TCAGAAAATGTCCGACAGACATTTTCGAgTACTTCnnAAnATGTAT
>Crema.WS247_Fam_7_12_32  Nr. of seq. 32 Alignment length(with gaps) = 14 Alignment score = 0.605415 
Crema.WS247_1:2087487-2087957              TTCTCGA-GA--A-
Crema.WS247_659:50364-50898                TTCTCGA-GA--A-
Crema.WS247_745:11594-12044                TTCTCGA-GA--A-
Crema.WS247_1735:292712-293208             TTCTCGA-GA--A-
Crema.WS247_1557:156151-156678             TTCTCGA-GA--AT
Crema.WS247_2001:181892-182505             TTCTCGA-GA--AT
Rev.of:Crema.WS247_3009:539391-541387      TTCTCGA-GA--AT
Rev.of:Crema.WS247_3289:259879-260101      TTCTCGA-GA--AT
Crema.WS247_1279:681524-681983             TTCTCGA-GAG-AT
Rev.of:Crema.WS247_2383:33603-34333        TTCTCGA-GAG-AT
Rev.of:Crema.WS247_1733:658125-658825      TTCTCGAGGA--AT
Crema.WS247_2661:1354-3254                 TTCTCGAGGA--AT
Rev.of:Crema.WS247_2466:191101-191934      TTTTCGAGGA--AT
Rev.of:Crema.WS247_924:32863-33473         TTTTCGA-A--AAT
Crema.WS247_1821:183799-184427             TTTTCGA-G--AAT
Rev.of:Crema.WS247_3579:152707-153640      TTTTCGA-GA-AAT
Rev.of:Crema.WS247_9:43998-45284           TTTTCGA-AA-GAT
Rev.of:Crema.WS247_194:105059-106719       TTTTCGA-AA-GAT
Rev.of:Crema.WS247_288:279-547             TTTTCGA-AA-GAT
Rev.of:Crema.WS247_299:37-805              TTTTCGA-AA-GAT
Crema.WS247_484:34565-35156                TTTTCGA-AA-GAT
Rev.of:Crema.WS247_571:9352-9967           TTTTCGA-AA-GAT
Rev.of:Crema.WS247_662:78004-79617         TTTTCGA-AA-GAT
Rev.of:Crema.WS247_1282:47456-49064        TTTTCGA-AA-GAT
Rev.of:Crema.WS247_2651:72355-73169        TTTTCGA-AA-GAT
Rev.of:Crema.WS247_3028:5125-6772          TTTTCGA-AA-GAT
Rev.of:Crema.WS247_3385:77321-78053        TTTTCGA-AA-GAT
Rev.of:Crema.WS247_924:2609-3271           CTTTCGA-AA-GAT
Rev.of:Crema.WS247_1022:10478-11212        CTTTCGA-AA-GAT
Rev.of:Crema.WS247_2832:53861-54383        CTTTCGA-AA-GAT
Rev.of:Crema.WS247_3100:145057-145789      TTTTCGA-AA-GAG
Crema.WS247_2383:68221-68793               TCTTCGA-AA-GAT
                                              ****     * 
Consensus:
                                           TTtTCGAaAgAT

TTtTCGAaAgAT
>Crema.WS247_Fam_8_192_31  Nr. of seq. 31 Alignment length(with gaps) = 196 Alignment score = 0.874109 
Crema.WS247_110:40-10564                   TTCAGCTTCATTTTTCACCAAATTCAAAATAACTCATTTCATTCAGATTCTACT-AAAAAAAG-AAAACCACCAATCGAAAGAGCTCGTTGATTTACATCAAGTTCTATGGTTTATCTATTTTCCCATCTTCTTATTTCATTTTTATGATCAAAAAACTGTCAGCGAGAAATG-AAT-TTGACATTTTCGCCACTT
Rev.of:Crema.WS247_1925:192-8822           TTCAGCTTCATTTTTCACCAAATTCAAAATAACTCATTTCATTCAGATCCTACT-AAAAAAAG-AAAACCACCAATCGAAAGAGCTCGTTGATTTACATCAAGTTCTATGGTTTATCTATTTTGTCATCTTCTTATTTCATTTTTATAATCAAAAAACTGTCCGCGAGAAATG-AAT-TTGACATTTTCGCCACTT
Crema.WS247_1660:49-10849                  TTCAGCTTCATTTTTCACCAAATTCAAAATAACTCATTTCATTCAGATCCTACT-AAAAAAAG-AAAACCATCAATCGAAAGAGCTCGTTGATTTACATCAAGTTCTATGGTTTATCTATTTTCTCATCTTCTTATTCCATTTTTATGATCAAAAAACTGTCCGCGAGAAATC-AAT-TTGACATTTTCGCCACTT
Crema.WS247_1772:146-2788                  TTCAGCTTCATTTTTCACCAAATTCAAAATAACTCATTTCATTCAGATCCTACT-AAAAAAAG-AAAACCACCAATCGAAAGAACTCGTTGATTTACATCAAGTTCTATGGTTTATCTATTTTCTCATCTTCTTATTCCATTTTTATGATCAAAAAACTCTCCGCGAGAAATC-AAT-TTGACATTTTCGCCACTT
Crema.WS247_527:142-2650                   TTCAGCTTCATTTTTCACCAAATTCAAAATAACTCATTTCATTCAGATCCTACT-ATAAAAAG-AAAACCACCAATCGAAAGAACTCGTAGATTTACATCAAGTTCTATGGTTTATCTATTTTCTCAACTTCTTTTTTCATTTGTATGATCAAAAAACTGTCCGCGAGAAATC-AAT-TTGACATTTTCGCCACTT
Rev.of:Crema.WS247_1035:618-3315           TTCAGCTTCATTTTTCACCAAATTCAAAATAACTCATTTCATTCAGATCCTACT-AAAAAAAG-AAAACCACCAATCGAAAGAACTGGTTGATTTCCATCAAGTTCTATGGTTAATCTCTTTTCTCATCTTCTTATTCCATTTTTATGATCAAAAAACTCTCCGCGAGAAATG-AAT-TTGACATTTTCGCCACTT
Crema.WS247_2663:771-9662                  TTCAGCTTCATTTTTCAGCAAATTCAAAATAACTCATTTCATTCAGATCCTACT-AAAAAAAG-AAAACCACCAATCGAAAGAACTCGATGATTTACATCAAGTTCTATGGTTAATCTCTTTTCTCATCTTCTTATTCCATTTATATGATCAAAAAACGGCCCGCGAGAAATG-AAT-TTGACATTTTCGCCACTT
Crema.WS247_297:111-3811                   TTTAGCTTCATTTTTCACCAAATTCAAAATAACTCATTTCATTCAGATCCTACT-TAAAAAAG-AAAACCACCAATCGAAAGAACTCGTAGATTTACATCAAGTTCTATGGTTAATCTCTTTTCTCATCTTCTTATTTCATTTTTATGATCAAAAAACTGTCCGCGAGAAATC--ATCTTGACATTTTCGCCACTT
Rev.of:Crema.WS247_399:25-9007             TTCAGCTTCATTTTTCACCAAATTCAAAATAACTCATTTCATTCAGATCCTACT-AAAAAAAG-AAAACCACCAATCGAAAGAACTCGTAGATTTACATCAAGTTCTATGGTTAATCTATTTTCTCATCTTCTTATTCCATTTTTATGATCAAAAAACTGTCCGCGAGAAATC--ATCTTGACATTTTCGCCACTT
Crema.WS247_2862:77-6298                   TTCAGCTTCATTTTTCACCAAATTCAAAATAACTCATTTCATTCAGATTCTACT-ATAAAAAG-AAAACCACCAATCGAAAGAACTCGTAGATTTACATCAAGTTCTATGGTTAATCTCTTTTCTCATCTTCTTATTCCATTTTTATGATCAAAAAACTGTCCGCGAGAAATC--ATCTTGACATTTTCGCCACTT
Crema.WS247_933:33-4457                    TTCAGCTTCATTTTTCACCAAATTCAAAATAACTCATTTCATTCAGATTCTACT-AAAAAAAG-AAAACCACCAATCGAAAGAACTCGTAGATTTACATCAAGTTCTATGGTTAATCTATTTTCTCATCTTCTTATTTCATTTGTATGATCAAAAAACAGTCCGCGAGAAATC--ATCTTGACATTTTCGCCACTT
Crema.WS247_3602:52-2739                   TTCAGCTTCATTTTTCACCAAATTCAAAATAACTCATTTCATTCAGATTCTACT-AAAAAAAG-AAAACCACCAATCGAAAGAACTCGTAGATTTACATCAAGTTCTATGGTTAATCTCTTTTCTCATCTTCTTATTTCATTTTTATGATCAAAAAACAGTCCGCGAGAAATCA-AT-TTGACATTTTCGCCACTT
Crema.WS247_2656:163-7489                  TTCAGCTTCATTTTTCACCAAATACAAAATAACTCATTTCATTCAGATCCTACT-AAAAAAAG-AAAACCACCAATCGAAAGAACTCGTTGATTTACATCAAATTCTATGGTTTATCTATTTTCTCATCTTCTTATTTCATTTTTATGATCAAAAAACTGTCCGCGAGAAATC--ATCTTGACATTTTCGCCACTT
Rev.of:Crema.WS247_3396:107-9172           TTCAGCTTCACTTTTCACCAAATTCAAAATAACTCATTTCATTCAGATTCTACT-AAAAAAAG-AAAACCACCAATCGAAATAACTCGCAGATTTACATCAAGTTCTATGGTTTATCTATTTTGTCATCTTCTTATTTCATTTTTATGATCAAAAAACAGTCCGCGAGAAATC--ATCTTGACATTTTCGCCACTT
Crema.WS247_1574:9-8219                    TTCAGCTTCATTTTTCACCAGATACAAAATAACTCATTTCATTCAGATTATACT-ATAAAAAG-AAAACCACCAATCGAAAGAACTCGTAGATTTACATCAAGTTCTATGGTTTATCTATTTTCTCATCTTCTTATTCCATTTTTATGATCAAAAAACTGTCCGCGAGAAATC--ATCTTGACATTTTCGTCACTT
Crema.WS247_1340:0-3401                    TTCAGCTTCATTTTTCACCAAATTCAAAATAACTCATTTCATTCAGACTCTACT-ATAAAAAG-AAAACCACCAATCGAAAGAACTCGATGATTTACATCAAGTTCTATGGTTAATCTCTTTTCTCATCTTCTCGTTTCATTTTCATGATCAAAAAACTGTCCGCGAGAAATG-AAT-TTGACATTTTCGCCACTT
Crema.WS247_3609:88-4239                   TTCAGCTTCATTTTTCAGCAAATTCAAAATAACTCATTTCATTCAGACTCTACT-ATAAAAAG-AAAACCACCAATCGAAAGAACTCGATGATTTACATCAAGTTCTATGGTTAATCTCTTTTCTCATCTTCTCGTTTCATTTTTATGAACAAAAAACTGTCCGCGAGAAATG-AAT-TTGACATTTTCGCCACTT
Crema.WS247_2871:46-3401                   TTCAGCTTCATTTTTCAGCAAATTCAAAATAACTCATTTCATTCAGATCCTACT-AAAAAAAG-AAAACCACCAATCGAAAGAACTCGATGATTTACATCAAGTTCTATGGTTAATCTCTTTTCTCATCTTCTCGTTTCATTTTTATGATCAAAAAACTGTCCGCGAGAAATG-AAT-TTGACATTTTCGCCACTT
Crema.WS247_494:11-4631                    TTCAGCTTCATTTTTCACCAAATTCAAAATAACTCATTTCATTCAGACTCTACT-ATAAAAAG-AAAACCACCAATCGAAATAACTCGCAGATTTACATCAAGTTCTATGGTTTATCTATTTTCTCATCTTCTTTTTTCATTTTTACGATCAAAAAACTGTCCGCGAGAAATC-AAT-TTGACATTTTCGCCACTT
Rev.of:Crema.WS247_1746:6023-8616          TTCAGCTTCATTTTTCACCAAATTCAAAATAACTCATTTCATTCAGACTCTACT-ATAAAAAG-AAAACCACCAATCGAAATAACTCGCAGATTTACATCAAGTTCTATGGTTAATCTCTTTTCTCATCTTCTTTTTTCATTTTTACGATCAAAAAACTCTCCGCGAGAAATC-AAT-TTGACATTTTCGCCACTT
Crema.WS247_2758:79-11426                  TTCAGCTTCATTTTTCACCAATTACAAAATAACTCATTTCATTCAGACTCTACT-ATAAAAAG-AAAACCACCAATCGAAATAACTCGCAGATTTACATCAAGTTCTATGGTTAATCTCTTTTCTCATCTTCTTTTTTCATTTTTACGATCAAAAAACAGTCCGCGAGAAATC-ATC-TTGACATTTTCGCCACTT
Rev.of:Crema.WS247_2937:105-7386           TTCAGCTTCATTTTTCACCAAATTCAAAATAACTCATTTCATTCAGATTCTACT-AAAAAAAG-AAAACCACCAATCGAAATAACTCGCAGATTTACATCAAGTTCTATGGTTAATCACTTTTCTCATCTTCTTTTTTCATTTTTACGATCAAAAAACAGTCCGCGAGAAATC-ATC-TTGACATTTTCGCCACTT
Crema.WS247_2863:6-2173                    TTCAGCTTCA-TTTTCACCAAATTCAAAATAACTCATTTCATTCAGATCCTACTAAAAAAAAG-AAAACCACCAATCGAAATAACTCGCAGATTTACATCAAGTTCTATGGTTAATCTCTTTTCTCATCTTCTTTTTTCATTTTTACGATCAAAAAACAGTCCGCGAGAAATC-AAT-TTGACATTTTCGCCACTT
Rev.of:Crema.WS247_227:75-6889             TTCAGCTTCATTTTTCACCAGATACAAAATAACTCATTTCATTCAGATCGCA-G-AGAGAAAGCGAAACCACCAATCGAAAGAACTCGTAGATTTACATCAAGTTCTATGGTTAATCTATTTTCTCATCTTCTTATTCCATTTTTATGATCAAAAAACTGTCCGCGAGAAATC-ATC-TTGACATTTTCGCCACTT
Rev.of:Crema.WS247_2312:13-3287            TTCAGCTTCATTTTTCACCAAATTCAAAATAACTCATTTCATTCAGATCGTA-G-AGAGAAAGCGAAACCACCAATCGAAAGAACTCGTAGATTTACATCAAGTTCTATGGTTTATCTATTTTCTCATCTTCTTTTTCCATTTTTATGATCAAAAAACTGTCCGCGAGAAATC-ATC-TTGACATTTTCGCCACTT
Crema.WS247_297:13860-17185                TTCAGCTTCATTTTTCACCAAACTCAAAATAACTCATTTCAATCAGATCGTA-G-AGAGAAAGCGAAACCACCAATCGAAAGAACTCGTTGATTTACATCAAGTTCTATGGTTTATCTATTTTCTCATCTTCTTATTTCATTTTTATGATCAAAAAACTGTCCGCGAGAAATG-AAT-TTGACATTTTCACCACTT
Crema.WS247_1586:3-6401                    TTCAGCTTCATTTTTCACCAAATTCAAAATAACTCATTTCATTCAGATCGTA-G-AGAGAAAGCGAAACCACCAATCGAAAGAACTCGATGATTTACATCAAGTTCTATGGTTAATCTCTTTTCTAATCTTCTCGTTTCATTTTTATGATCAAAAAACTGTCCGCGAGAAATC-AAT-TTGACATTTTCGCCACTT
Crema.WS247_2303:617-5030                  TTCAGCTTCATTTTTCACCAAATTCAAAATAACTCATTTCATTCAGATCGTA-G-AGAGAAAGCGAAACCACCAATCGAAAGAACTGGTTGATTTACATCAAGTTCTATGGTTAATCTCTTTTCTCATCTTCTTATTCCATTTTTATGATCAAAAAACTCTCCGCGAGAAATG-AAT-TTGACATTTTCGCCACTT
Crema.WS247_2656:20442-26792               TTCAGCTTCATTTTTCAGCAAATTCAAAATAACTCATTTCATTCAGATCGTA-G-AGAGAAAGCGAAACCACCAATCGAAAGAACTCGATGATTTACATCAAGTTCTACGGTTAATCTCTTTTCTCATCTTCTTATTCCATTTATATGATCAAAAAACTGTCCGCGAGAAATG-AAT-TTGACATTTTCGCCACTT
Crema.WS247_1672:104-5021                  TTGAGCTTCATTTTTGACGAAATTCAAAATAACTCATTTCACTTTGATCGTACA-ATAAAAAG-GAAGTTACCAATCGAAAGAGCTCGTTGATTTACATCTTATTCTATGGTTAATCTTTCTTTTCGTCTTCTTATTCCATTTTTCTGATCAAAAAACTGTCTGCGAGAAACG-AAT-TTCACGTATTCGCCACTT
Rev.of:Crema.WS247_2290:252446-260439      TTGAGCTTCATTTTTGACGAAATTCAAAATATCTCATTTCATTTTGATCGTACA-ATAAAAAG-GAAGTTACCAATCGAAAGAGCTCGTTGATTTACATCATATTCTATGGTTAATCTTTCTTTTCGTCTTCTTATTCCATTTTTCTGATCAAAAAACTGTCTGCGAGAAATG-AAT-CTGACGAATTCGCCACTT
                                           ** ******* **** *  *    ******* ********* *  **    *     * ****  **   * ********* * ** *  ***** ****   ***** **** ***  * **     *****  ** *****     * ********   * ********        * **   ***  *****
Consensus:
                                           TTCAGCTTCATTTTTCACCAAATTCAAAATAACTCATTTCATTCAGATccTACtAnAAAAAGaAAACCACCAATCGAAAGAACTCGttGATTTACATCAAGTTCTATGGTTaATCTnTTTTCTCATCTTCTTaTTtCATTTTTATGATCAAAAAACtGTCCGCGAGAAATcaATTTGACATTTTCGCCACTT

TTCAGCTTCATTTTTCACCAAATTCAAAATAACTCATTTCATTCAGATccTACtAnAAAAAGaAAACCACCAATCGAAAGAACTCGttGATTTACATCAAGTTCTATGGTTaATCTnTTTTCTCATCTTCTTaTTtCATTTTTATGATCAAAAAACtGTCCGCGAGAAATcaATTTGACATTTTCGCCACTT
>Crema.WS247_Fam_9_20_29  Nr. of seq. 29 Alignment length(with gaps) = 20 Alignment score = 0.774713 
Crema.WS247_14:11562-11911                 TTAGACGTTCCAAAAAATGT
Rev.of:Crema.WS247_1022:20534-20922        TTAGACGTCCCAAAAAATGT
Rev.of:Crema.WS247_1738:91886-92254        TTAGACGTCCCAAAAAATGT
Crema.WS247_112:1886-2176                  TTAGACGTCCCAAAAAACAT
Rev.of:Crema.WS247_196:259888-260395       TTAGACGTCCCAAAAAAAAT
Rev.of:Crema.WS247_1733:262098-262487      TTAGACGTCCCAAAAAATAT
Rev.of:Crema.WS247_2098:577228-577578      TTAGACGTCCCAAAAAATAT
Rev.of:Crema.WS247_1681:9207-9579          TTAGACGTCCCAAAATACAT
Rev.of:Crema.WS247_921:1015649-1016038     TTAGACGTCCCAAAAAATAA
Rev.of:Crema.WS247_922:123412-123841       TTAGACGTCCCAAAAAATAA
Rev.of:Crema.WS247_1282:252706-253253      TTAGACGTCCCAAAAAATAA
Rev.of:Crema.WS247_2160:300-788            TTAGACGTCCCAAAAAATAA
Rev.of:Crema.WS247_2835:14346-14715        TTAGACGTCCCAAAAAATAA
Rev.of:Crema.WS247_835:58767-59801         TTAAACGTCCCAATAAACTT
Rev.of:Crema.WS247_2381:86943-87920        TTAAACGTCCCAATAAACTT
Rev.of:Crema.WS247_2562:78393-79630        TTAAACGTCCCACAAAACAT
Crema.WS247_2744:32022-33323               TTAAACGCCCCAAAAAACAC
Crema.WS247_287:112439-112787              TTAGACGTCCCTTAAAACAC
Crema.WS247_750:133365-133674              TTAGACGTCCCTTAAAACAC
Crema.WS247_835:58265-58734                TTAGACGTCCCTTAAAACAC
Crema.WS247_1282:251746-252275             TTAGACGTCCCTTAAAACAC
Crema.WS247_1283:56477-56806               TTAGACGTCCCTTAAAACAC
Crema.WS247_1733:261699-262087             TTAGACGTCCCTTAAAACAC
Crema.WS247_2835:13487-13875               TTAGACGTCCCTTAAAACAC
Crema.WS247_921:1014848-1015196            TTAGACGTCCCTTTAAACAC
Crema.WS247_2381:85872-86910               TTAGACGTCCCTTGAAACAC
Crema.WS247_748:173319-173688              TTAGACGTCCTTTAAAATAC
Crema.WS247_1022:18890-20231               TTAGACGTCCCTTAAAATAC
Rev.of:Crema.WS247_1283:56839-57829        TTAGACGTCCCTCAAAAAAC
                                           *** ***  *    * *   
Consensus:
                                           TTAGACGTCCCaaAAAAcAn

TTAGACGTCCCaaAAAAcAn
>Crema.WS247_Fam_10_27_28  Nr. of seq. 28 Alignment length(with gaps) = 31 Alignment score = 0.609234 
Crema.WS247_98:342571-343215               -GAAGTCGGAAGTGAA-TTTC--CTTAAGTT
Rev.of:Crema.WS247_932:1966-2437           GGAAGTCGGAAGTGAT-TTTT--CTTATCC-
Crema.WS247_2105:6482-8817                 GGAAGTCGGAAGCGAT-TTTC--CTTATCC-
Crema.WS247_2648:372577-373148             GGAAGTCGGAAGTTAA-TTTC--CTTATCC-
Crema.WS247_3352:2985-3462                 GGAAGTCGGGAGTTAA-TTTC--CTTAACC-
Rev.of:Crema.WS247_2468:58255-58615        AGAAGTCGGAAGCGAA-TTTC--TTTATCC-
Crema.WS247_1115:112735-113242             GGAAGTCGGAAGTAAA-ATTT--GTAATCC-
Crema.WS247_3109:9624-10053                GGAAGTCGGAAGTAAA-ATTT--GTAATCC-
Crema.WS247_1554:487924-489780             GGAAGTCGGAAGTAAA-ATTT--CTAATCC-
Crema.WS247_2292:71252-71680               GGAAGTCGGAAGTAAA-ATTT--CTAATCC-
Rev.of:Crema.WS247_1647:100673-101085      GGAAGTCGGAAGTAAA-ATTC--CTTATCC-
Crema.WS247_2000:472068-473387             GGAAGCCGGAAGTAAA-ATTC--CTTATCC-
Crema.WS247_2565:11528-13724               GGAAGTCGGAAATAAA-ATTC--CTTATCC-
Rev.of:Crema.WS247_3389:31071-31455        GGAAGTCGGAAGCAAA-ATTC--CTTATCC-
Crema.WS247_1561:17822-18293               GAAAGTCGGAAGTAAA-ATCC--CAAATCC-
Crema.WS247_3483:62813-63272               GGAAGTCGGAAGTAAA-ATTC--CAAATCC-
Rev.of:Crema.WS247_2744:53749-54159        GGAAGTCGGAAGTGAA-ACTC--CAAATCC-
Crema.WS247_1554:312421-313589             GAAACTCGGAAGTAAA-ATTC--TTTATCC-
Rev.of:Crema.WS247_102:132532-133159       -GAAGTCGGAAGTAAA-ATTT-TGAAAACG-
Rev.of:Crema.WS247_2125:861-1253           -GAAGTCGGAAGTAAA-ATTT-TGAAAACG-
Crema.WS247_1467:540228-540692             -GAAGTCGGAAGTAAA-ATTT-TCAAAACG-
Rev.of:Crema.WS247_1470:140260-141144      -GAAGTCGGAAGTAAA-ATTT-TCAAAACG-
Rev.of:Crema.WS247_2925:23217-25902        -GAAGTCGGAAGTAAA-ATTT-TCAAAACG-
Rev.of:Crema.WS247_479:194598-195039       -GAAGTCGGAAGTAAC-GTTT-TGAAAACG-
Rev.of:Crema.WS247_1021:49736-49976        -GAAGTCGGAAGTGAC-ATTT-TGAAAACG-
Crema.WS247_1115:82129-82658               -GAAGTCGGAAGTAAA-ATTTCTG-AAACG-
Crema.WS247_1554:165641-166064             -GAAGTCGGAAGTAAACATCC--GAAAACG-
Rev.of:Crema.WS247_2321:8591-9068          -GAAGTCGGAAGTGAACATCC--GAAAACG-
                                             **  *** *   *           *    
Consensus:
                                           gGAAGTCGGAAGTaAAaTTcctaAtCc

gGAAGTCGGAAGTaAAaTTcctaAtCc
>Crema.WS247_Fam_11_20_27  Nr. of seq. 27 Alignment length(with gaps) = 21 Alignment score = 0.748971 
Crema.WS247_162:17-3624                    CAAGTATCCAAA-AGTTATTC
Crema.WS247_394:8617-12640                 CAAGTATCCAAA-AGTTATTC
Crema.WS247_800:10-4300                    CAAGTATCCAAA-AGTTATTC
Rev.of:Crema.WS247_934:3456-11241          CAAGTATCCAAA-AGTTATTC
Crema.WS247_960:2-7305                     CAAGTATCCAAA-AGTTATTC
Crema.WS247_1231:108-5512                  CAAGTATCCAAA-AGTTATTC
Crema.WS247_1855:6-5259                    CAAGTATCCAAA-AGTTATTC
Crema.WS247_2442:0-3581                    CAAGTATCCAAA-AGTTATTC
Crema.WS247_197:10-3625                    CAAGTATCTAAA-AGTTATTC
Rev.of:Crema.WS247_1231:5659-6689          CAAGTATCCCAA-AGTTATTC
Crema.WS247_2933:10-9242                   CAAGTATCCAAA-AATTATTC
Crema.WS247_3259:1-4141                    CAAGTATCCAAA-AGGTATTC
Crema.WS247_746:453379-453971              CAAGTATCCAAA-ATATAAAC
Crema.WS247_1184:18-991                    CAAGTATCCAAA-ATATAAAC
Crema.WS247_2566:30239-32196               CAAGTATCCAAA-ATTTAAAC
Crema.WS247_2566:42410-47139               CAAGTATCCAAA-ATTTAAAC
Crema.WS247_2197:118037-118681             CAAGTATCCAAA-ATCTAAAT
Rev.of:Crema.WS247_746:454595-455758       CAAGTATTCAAA-AGATAAAC
Crema.WS247_1138:3646-6156                 CAAGTATCCAAA-ATTCAAAT
Crema.WS247_1199:40476-47488               CAAGTATCCAAA-ATTCAAAT
Rev.of:Crema.WS247_1420:10-6642            CAAGTATCCAAA-ATTCAAAT
Rev.of:Crema.WS247_3622:34-2234            CAAGTATCCAAA-ATTCAAAT
Rev.of:Crema.WS247_2197:115404-117680      CAAGTATCCAAA-ATTCAAAC
Crema.WS247_3485:49419-51128               CAAGTATCCAAA-ATTAAAAT
Rev.of:Crema.WS247_2222:77-6238            CAAGTATCCAAA-AGTCATAT
Crema.WS247_2566:550-1600                  CAAGTATCCAAATATTTA-AC
Crema.WS247_2566:16379-17328               CAAGTATCCAAATATTTA-AC
                                           *******   ** *   *   
Consensus:
                                           CAAGTATCCAAAAnTtAnac

CAAGTATCCAAAAnTtAnac
>Crema.WS247_Fam_12_130_26  Nr. of seq. 26 Alignment length(with gaps) = 131 Alignment score = 0.949485 
Crema.WS247_22:6-1921                      CAACACTCGAGTTGGGTGCTTGTCAAATAAAGTTAATTTTTA-GGATTATATCATTATAAATAGGTAATTATTAACTTCGTTTAGATGATAGGTAAGCCAACTTGCAGTGTTGGGCTCCTTTTGGAGTTGC
Rev.of:Crema.WS247_577:118-4179            CAACACTCGAGTTGGGTGCTTGTCAAATAAAGTTCATTTTTA-GGATTATATCATTATAAATAGGTAATTATTAACTTTGTTTAGATGATAGGTAAGCCAACTGGCAGTGTTGGGCTCCTTTTGGAGTTGC
Rev.of:Crema.WS247_1142:28-6812            CAACACTCGAGTTGGGTGCTTGTCAAATAAAGTTCATTTTTA-GGATTATATCATTATAAATAGGTAATTATTAACTTTGTTTAGATGATAGGTAAGCCAACTGGCAGTGTTGGGCTCCTTTTGGAGTTGC
Crema.WS247_1910:281609-284946             CAACACTCGAGTTGGGTGCTTGTCAAATAAAGTTCATTTTTA-GGATTATATCATTATAAATAGGTAATTATTAACTTTGTTTAGATGATAGGTAAGCCAACTGGCAGTGTTGGGCTCCTTTTGGAGTTGC
Rev.of:Crema.WS247_1761:22-2842            CAACACTCGAGTTGGGTGCTTGTCAAATAAAGTTCATTTTTA-GTATTATATCATTATAAATAGGTAATTATTAACTTTGTTTAGATGATAGGTAAGCCAACTGGCAGTGTTGGGCTCCTTTTGGAGTTGC
Crema.WS247_857:5572-7679                  CAACACTCGAGTTGGGTGCTTGTCAAATAAAGTTAATTTTTA-GGATTATATCATTATAAATAGGTAATTATTAACATTGTTTAGATGATAGGTAAGCCAACTGGCAGTGTTGGGCTCCTTTTGGAGTTGC
Crema.WS247_2247:1262-3949                 CAACACTCGAGTTGGGTGCTTGTCAAATAAAGTTAATTTTTA-GGATTATATCATTATAAATAGGTAATTATTAACATTGTTTAGATGATAGGTAAGCCAACTGGCAGTGTTGGGCTCCTTTTGGAGTTGC
Crema.WS247_3265:0-2649                    CAACACTCGAGTTGGGTGCTTGTCAAATAAAGTTAATTTTTA-GGATTATATCATTATAAATAGGTAATTATTAACATTGTTTAGATGATAGGTAAGCCAACTGGCAGTGTTGGGCTCCTTTTGGAGTTGC
Rev.of:Crema.WS247_2318:131-2637           CAACACTCGAGTTGGGTGCTTGTCAAATAAAGTTCATTTTTA-GGATTATATCATTATAAATAGGTAATTATTAACATTGTTTAGATGATAGGTAAGCCAACTGGCAGTGTTGGGCTCCTTTTGGAGTTGC
Crema.WS247_2616:74-3902                   CAACACTCGAGTTGCGTGCTTGTCAAATAAAGTTAATTTTTA-GGATTATATCATTATAAATAGGTAATTATTAACATTGTTTAGATGATAGGTAAGCCAACTGGCAGTGTTGGGCTCCTTTTGGAGTTGC
Rev.of:Crema.WS247_3386:214854-219039      CAACACTCGAGTTGGGTGCTTGTCAAATAAAGTTAATTTTTA-GGATTATATCATTATAAATAGGTAATTATTAACTTTGTTTAGATGATAGGTAAGCCAACTGGCAGTATTGGGCTCCTTTTGGAGTTGC
Crema.WS247_3479:134358-136268             CAACACTCGAGTTGGGTGCTTGTCAAATAAAGTTAATTTTTA-GGATTATATCATTATAAATAGGTAATTATTAACTTTGTTTAGATGATAGGTAAGCCAACTGGCAGTGTTGGGCTCCTATTGGAGTTGC
Rev.of:Crema.WS247_689:67-4012             CAACACTCGAGTTGGGTGCTTGTCAAATAAAGTGAATTTTTA-GTATTATATCATTATAAATAGGTAATTATTAACTTTGTTTAGATGATAGGTAAGCCAACTGGCAGTGTTGGGCTCCTTTTGGAGTTGC
Crema.WS247_1300:185-3624                  CAACACTCGAGTTGGGTGCTTGTCAAATAAAGTTAATTTTTA-GTATTATATCATTATAAATAGGTAATTATTAACTTTGTTTAGATGATAGGTAAGCCAACTGGCAGTGTTGGGCTCCTTTTGGAGTTGC
Crema.WS247_1065:4-4074                    CAACACTCGAGTTGGGTCCTTGTCAAATAAAGTTAATTTTTA-GGATTATATCACTATAAATAGGTAATTATTAACTTTGTTTAGATGATAGGTAAGCCAACTGGCAGTGTTGGGCTCCTTTTGGAGTTGC
Rev.of:Crema.WS247_3212:21-7546            CAACACTCGAGTTGGGTCCTTGTCAAATAAAGTTAATTTTTA-GGATTATATCATTATAAATAGGTAATTATTAACTTTGTTTAGATGATAGGTAAGCCAACTGGCAGTGTTGGGCTCCTTTTGGAGTTGC
Rev.of:Crema.WS247_857:370-3729            CAACACTCGAGTTGGGTGGTTGTCAAATAAAGTTCATTTTTA-GGATTATATCATTATAAATTGGTAATTATTAACTTTGTTTAGATGATAGGTAAGCCAACTGGCAGTGTTGGGCTCCTTTTGGAGTTGC
Crema.WS247_22:4181-7034                   CAACACTCGAGTTGGGTGCTTGTCAAATAAAGTTAATTTTTA-GGATTATATCATTATAAATAGGTAATTATTAACATTGTTTACTTGATAGGTAAGCCAACTGGCAGTGTTGGGCTCCTTTTGGAACTGC
Rev.of:Crema.WS247_777:684-5772            CAACACTCGAGTTGGGTCCTTGTCAAATAAAATTAATTTTTA-GTATTATATCATTATAAATAGGTAATTATTAACATTGTTTACTTGATAGGTAAGCCAACTGGCAGTGTTGGGCTCCTTTTGGAGTTGC
Rev.of:Crema.WS247_3117:259-7926           CAACACTCGAGTTGGGTCCTTGTCAAATAAAGTTAATTTTTA-GTATTATATCATTATAAATAGGTAATTATTAACATTGTTTACTTGATAGGTAAGCCAACTGGCAGTGTTGGGCTCCTTTTGGAGTTGC
Crema.WS247_2193:259884-265395             CAACACTCGAGTTGGGTCCTTGTCAAATAAAGTTAATTTTTA-GGATTATATCATTATAAATAGGTAATTATTAACTTTGTTTACTTGATAGGTAAGCCAACTGGCAGTGTTGGGCTCCTTTTGGAGTTGC
Crema.WS247_3226:25-5879                   CAACACTCGAGTTGGGTCCTTGTCAAATAAAGTTAATTTTTA-GTATTATATCATTATAAATAGGTAATTATTAACTTTGTTTACTTGATAGGTAAGCCAACTGGCAGTGTTGGGCTCCTTTTGGAGTTGC
Rev.of:Crema.WS247_2213:26-9120            CAACACTCGAGTTGGGTCCTTGTCAAATAAAGTTCATTTTTA-GGATTATATCATTATAAATAGGTAATTATTAACATTGTTTACTTGATAGGTAAGCCAACTGGCAGTGTTGGGCTCCTTTTGGAGTTGC
Rev.of:Crema.WS247_3479:324270-326276      CAACACTCGAGTTGGATCCTTGTCAAATAAAGTTAATTTTTA-GGATTATATCATTATAAATAGGTAATTATTAACTTTGTTTACTTGATAGGTAAGCCAACTGGCAGTGTTGGTCTCCTTTTGGAGTTGC
Rev.of:Crema.WS247_2986:10-4095            CAACACTCGAGTTGGGTGCTTGTCAAATAAAGTTAATTTTTAGGGATTATATCATTATAAATAGGTAATTATTAACTTTGTTTACTTGATA-GTAAGCCAACTGGCAGTGTTGGGCTCCTTTTGGAGTTGC
Crema.WS247_2193:267863-270553             CAACACTCGAGTTGGGTCCTTGTCAAATAAAATTGTATTTTA-GGATTATATCATTATAAATAGGTAAATATTAACTTTGTTTAGATGATAGGTAAGCCAACTGGCAGTGTTGGGCTCCTTTTGGAGTTGC
                                           **************  *  ************ *    ***** * ********* ******* ***** ******* * *****  ***** *********** ***** **** ***** *****  ***
Consensus:
                                           CAACACTCGAGTTGGGTgCTTGTCAAATAAAGTTaATTTTTAGgATTATATCATTATAAATAGGTAATTATTAACtTTGTTTAgaTGATAGGTAAGCCAACTGGCAGTGTTGGGCTCCTTTTGGAGTTGC

CAACACTCGAGTTGGGTgCTTGTCAAATAAAGTTaATTTTTAGgATTATATCATTATAAATAGGTAATTATTAACtTTGTTTAgaTGATAGGTAAGCCAACTGGCAGTGTTGGGCTCCTTTTGGAGTTGC
>Crema.WS247_Fam_13_14_26  Nr. of seq. 26 Alignment length(with gaps) = 17 Alignment score = 0.680995 
Crema.WS247_97:692917-693240               TC-CGG-TTC-CGGAT-
Crema.WS247_663:42270-42675                TC-CGG-TTC-CGGAT-
Crema.WS247_832:177166-177639              TC-CGG-TTC-CGGAT-
Crema.WS247_1038:5649-6122                 TC-CGG-TTC-CGGAT-
Crema.WS247_2100:42469-42882               TC-CGG-TTC-CGGAT-
Crema.WS247_2568:4910-5173                 TC-CGG-TTC-CGGAT-
Crema.WS247_2648:543514-545101             TC-CGG-TTC-CGGAT-
Crema.WS247_3299:15668-16155               TC-CGG-TTC-CGGAT-
Crema.WS247_1467:840456-840885             TC-CGG-ATC-CGGAT-
Crema.WS247_3195:289546-290058             TC-CGG-TTC-CGGGT-
Crema.WS247_3575:147217-147725             TC-CGA-TTC-CGGAT-
Rev.of:Crema.WS247_111:7594-8082           TC-CGGATTC-CGGAT-
Rev.of:Crema.WS247_198:120859-121392       TC-CGGATTC-CGGAT-
Rev.of:Crema.WS247_292:26685-27199         TC-CGGATTC-CGGAT-
Rev.of:Crema.WS247_836:99565-100035        TC-CGGATTC-CGGAT-
Rev.of:Crema.WS247_1280:111673-112202      TC-CGGATTC-CGGAT-
Rev.of:Crema.WS247_1282:116765-117195      TC-CGGATTC-CGGAT-
Rev.of:Crema.WS247_2182:799-1266           TC-CGGATTC-CGGAT-
Rev.of:Crema.WS247_2194:143604-144087      TC-CGGATTC-CGGAT-
Rev.of:Crema.WS247_2580:4190-4682          TC-CGGATTC-CGGAT-
Rev.of:Crema.WS247_2383:107637-108074      TC-CGTATTC-CGGAT-
Rev.of:Crema.WS247_3106:28143-28676        TC-CGAATTC-CGGAT-
Rev.of:Crema.WS247_3106:66514-67031        TC-CGAATTC-CGGAT-
Crema.WS247_2654:68055-68563               TC-CGG-TTC-CGG-TC
Crema.WS247_747:194952-196917              TCTCGGATTCTCGGAT-
Crema.WS247_1282:59604-60165               TCTTGGGTTCTCGGAT-
                                           **  *   ** *** * 
Consensus:
                                           TCCGGaTTCCGGAT

TCCGGaTTCCGGAT
>Crema.WS247_Fam_14_119_19  Nr. of seq. 19 Alignment length(with gaps) = 121 Alignment score = 0.802394 
Crema.WS247_203:140-6171                   GTCCACGTCATAAAAAGTTATGAGCCGTTTTCTGAAATGTGAAGACGTGAAGGATTTTTCGATATC-ATCGGATTCAG-AAAAACCAGAGGATTCGAAACGTGTGGTCCGTTTCTGGATTG
Crema.WS247_2113:12-1212                   GTCCACGTCATTAAAAATTATGAGCCGTTTTCTAAAATGTGAAGACGTGAAGGATTTTTCGATATC-ATCGGATTCAG-AAAAAATAGAGGATTCCAAACGTGTTGTCCGTTTCTGGATTG
Rev.of:Crema.WS247_396:36-3828             GTCCACGTCATTAAAAATTATGAGCCGTTTTCTGAAATGTGAAGACGTGAAGGATTTTTTGATGTT-ATTGGATTCAG-AAAAAATAGAGGATTCGAAACGTGTGGTCCGTTTCTGGATTG
Crema.WS247_832:36-1149                    ATCCACGTCATAAAAAGTTATGAGCCGTTTTCTAAAATGTGAAGACGTGAAGGATGTTTTGATATC-ATCGGATTCCG-GAAAAATAGAGGATTCCAAACTTGTGGTCCGTTTCTGGATTG
Rev.of:Crema.WS247_832:8942-13541          ATCCACGTCATAAAAAGTTATGAGCCGTTTTCTAAAATGTGAAGACGTGAAGGATGTTTTGATATC-ACCAGATTCCG-GAAAAATAGAGGATTCCAAACTTGTGGTCCGTTTCTGGATTG
Crema.WS247_1738:73649-77515               ATCCACGTCATAAAAAGTTATGAGCCGTTTTCTAAGAAGTGACGACGTGAAGGATTTTTTGATATC-ATTGGATTCGG-GAAAACCAGAGGATTCCAAACGTGTTGTCCGTTTCTGGATTG
Rev.of:Crema.WS247_2214:6440-7640          ATCCACGTCATAAAAAGTTATGAGCCGTTTTCTAAAATGTGAAGACGTGAAGGATTTTTTGATATC-ATTGGATTCGG-GAAATATAGATGATTCCAGACGTGTTGTCCGTTTCTGGATTG
Rev.of:Crema.WS247_1140:7412-9866          ATCCACGTCATAAAAAGTTATGAGCCGTTTTCTAAAATGTGACGACGTGAAGGAT-TTTCGATATC-ATTGGATTCAGAAAAAAATAAAGGATTCCAAACGTGTTCTCCGTTTCTGGATTG
Crema.WS247_1595:106-1981                  ATCCACGTCATAAAAAGTTATGAGCCGTTTTCTAAGATGTGAAGACGTGAAGGATTTTTTGATATC-TTCGGAGTCGG-GAAAAATAGAGGATTCCAAACGTGTCGTCGATTGCTGGATTG
Rev.of:Crema.WS247_2539:33-2476            ATCCACGTCATAAAAAGGTATGAGCCGTTTTCTAAAAAGTGACGACGTGAAGGATTTTTTGATATC-TTCGGAGTCGG-GAAAAATAGAGGATTCCAAACGTGTGGTCGATTGCTGGATTG
Rev.of:Crema.WS247_3103:219230-220441      ATCCACGTCATAAAAAGTTTTGAGCCGTTTCCTAAGATGTGAAGACGTGAAGGATTTTTTGATATT-TTCGGAGTCGT-GAAAAATAGAGGATTCCAAACGTGTGGTCGATTGCTGGATTG
Rev.of:Crema.WS247_2379:721307-729333      ATCCACGTCATAAAAAGATACGGGCTGTTTTCTAAAAAGTGACGACGTGAAGGATTTTTTGATATC-TTCGGAGTCGG-GAAAAATAGAGGATTCCAAACGTGTCGTCGATTGCTGGATTG
Rev.of:Crema.WS247_928:600-3729            ATCCACGTCATAAAAAGATACGGGCTGTTGTCTAAAATGTAAAGACGTGAAGGATTTTTTGATATC-TTCGGATTCAG-AAAAAATAGAGGATTCCAAACGTGTAGTTCGTTTCCGGATTG
Crema.WS247_2229:197-2999                  ATCCACGTCATAAAAAGATACGGGCTGTTTTCTAAAATGTGACGACGTTAAGGATTTTTTGATATCATT-GGATTCAG-AAAAAATAGAGGATTCCAAACGTGTAGTTCGTTTCCGGATTG
Rev.of:Crema.WS247_3478:357128-360710      ATCCACGTCATAAAAAGATACGGGGTGTTTTCTAAAAAGTGACGATGTGAAGGATTTTTTGATATT-TTCGGATTCGG-GAAAAATAGAGGATTCCAAACATGTGCTCCGTTTCTGGATTG
Crema.WS247_3601:4910-6111                 ATCCACGTCATAAAAAAATACGGGCTGTTTCCTAAAAAGTGGCGACGTGAATGATTTTTTGATACC-ATCGGATTCAG-AAAAAATAGGAGATTCCGAACGTGTTGTTCGTTTCCAGATTG
Rev.of:Crema.WS247_912:325-3759            GAACACCTCATAAAAGGTTATGGGCCGTTTTCTAAAAAGTGACGACGTGAAAGATTTTTTGTTATC-AACGGATTCAG-AAAAACTAGAGGAATCCAAACGTGTCGTCCGTTTTCGGATTG
Crema.WS247_1206:5984-7181                 GTCCACCTCATAAAAAGTTATGGGCCGTTTTCTAAAAAGTGACGACGTGAAAGATTTTTTGATACC-ACCGGATTCAG-AAAAACTAGAGGAATCCAAACGTGTCGTCCGTTTTCGGATTG
Rev.of:Crema.WS247_3581:81487-83045        ATCCGCGTCATTAAAAGTTATGGGCCGTTTTCTATAAAATGACGAGGTGAAAGATGTTTTGATTTC-ATCGGATTCAG-AAAAACTAGAGGAATCGAAACGTGTCGTCCGTTTTTGGATTG
                                              * * **** ***   *  * *  ***  **   *  *   ** ** ** *** *** * *        ** **    ***   *   ** **   ** ***  *   **    *****
Consensus:
                                           aTCCACGTCATAAAAAGtTAtGaGCcGTTTTCTAAAAtGTGAcGACGTGAAgGATtTTTTGATATCaTcGGAtTCaGaAAAAaTAGAGGATTCCAAACGTGTnGTCcgTTtCtGGATTG

aTCCACGTCATAAAAAGtTAtGaGCcGTTTTCTAAAAtGTGAcGACGTGAAgGATtTTTTGATATCaTcGGAtTCaGaAAAAaTAGAGGATTCCAAACGTGTnGTCcgTTtCtGGATTG
>Crema.WS247_Fam_15_21_19  Nr. of seq. 19 Alignment length(with gaps) = 21 Alignment score = 0.834029 
Crema.WS247_101:162890-163127              CTGAGGCTAACTGTGTTTTTG
Crema.WS247_3479:192392-193171             CTGAGGCTAACTGAGTTTTTG
Rev.of:Crema.WS247_1283:142058-143619      CTGAGGCTAACTGAGGTTTTG
Crema.WS247_1283:148103-148946             CTGAGGCTAACTGAGGTTTTG
Rev.of:Crema.WS247_1387:13773-18501        CTGAGGCTAACTGAGATTTTG
Rev.of:Crema.WS247_1387:22729-24009        CTGAGGCTAACTGAGATTTTG
Crema.WS247_1387:61189-61489               CTGAGGCTAACTGAGATTTTG
Crema.WS247_3011:40976-41187               CTGAGGCTAACTGAGATTTTG
Rev.of:Crema.WS247_1296:6-620              CTGAGGCTAACTGAGATTTTT
Crema.WS247_1283:150984-151246             CTGAGGCTAATTGTGATTTTG
Rev.of:Crema.WS247_1387:6712-10885         CTGAGGCTAATTGAGATTTTG
Crema.WS247_3479:188326-189347             CTGAGGCTAACTGTGGTGTTG
Crema.WS247_1387:5189-5556                 TTGAGGCTAACTGAGATTTTG
Rev.of:Crema.WS247_3479:185392-187690      TTGAGGCTAACTGAGAATTTG
Crema.WS247_1283:145559-145952             CTGAGGCTAACAGAGATTTTA
Rev.of:Crema.WS247_101:165300-165988       CTGAGGCTAACTCTTAATTTG
Crema.WS247_1387:40978-42675               CTGAGGCTAACTAAGAATTTG
Rev.of:Crema.WS247_1387:65535-66036        CTGAGGCTAACTAAGAACTTG
Rev.of:Crema.WS247_3479:193780-195741      CTGAGGCTAACTGAAAATTTG
                                            *********        ** 
Consensus:
                                           CTGAGGCTAACTGaGatTTTG

CTGAGGCTAACTGaGatTTTG
>Crema.WS247_Fam_16_27_17  Nr. of seq. 17 Alignment length(with gaps) = 27 Alignment score = 0.860203 
Crema.WS247_199:45277-48572                CGCTAGAATCGGCTGGGGTGCCTGCGG
Crema.WS247_289:133872-135716              CGCTAGAATCGGCTGGGGTGCCTGCGG
Rev.of:Crema.WS247_199:128375-130329       CGCTAGAATCGACTGGGGTGCCTGCGG
Rev.of:Crema.WS247_2924:24661-25298        CGCTAGAATCGTCTGGGGTGCCTGCGG
Rev.of:Crema.WS247_3293:176561-176922      CGCTAGAATCGTCTGGGGTGCCTGCGG
Rev.of:Crema.WS247_199:160721-161170       CGCTAGAATCGTCAGGGGTGCCTGCGG
Rev.of:Crema.WS247_2924:104008-106052      CGCTAGAATCGTCTGGGGTGCCTGAGG
Crema.WS247_199:124445-128182              CGCTAAAATCGGCTGGGGTGCCTGCGA
Crema.WS247_289:193246-193526              CGCTAAAATCGGCTGGGGTGCCTGCGG
Rev.of:Crema.WS247_298:9087-9583           CGCTAAAATCGACTGGGGTGCCTGCGG
Crema.WS247_199:84819-88387                CGCTAGAATCATCTGGAGTGCCTGCGG
Rev.of:Crema.WS247_1916:8593-8927          CGCTAGAATCGTCTGGAGTGCCTGCGG
Crema.WS247_289:221816-223782              CGCTAGAATCATCTGGGATGCCTGCGG
Crema.WS247_199:147039-147697              CGCTAGAATCTTCTGGGGTGCCTGCGC
Crema.WS247_1821:27466-27746               CGCTTGAATCGGCTGGGGTACCTGCGG
Rev.of:Crema.WS247_289:104185-104546       CGCTAGAATTGGCTGAGGTGCCTGCGG
Rev.of:Crema.WS247_289:201170-201477       CGCTAAAACCGGCTGGCGTGCCTGCGG
                                           ****  **    * *   * **** * 
Consensus:
                                           CGCTAgAATCGnCTGGGGTGCCTGCGG

CGCTAgAATCGnCTGGGGTGCCTGCGG
>Crema.WS247_Fam_17_64_16  Nr. of seq. 16 Alignment length(with gaps) = 64 Alignment score = 0.873003 
Crema.WS247_1400:15-4792                   AGATGATCGAGAACATATGTAATTTCATTCTC------TTTCTTTTTTCTCTCATCTCATTCCG
Rev.of:Crema.WS247_1839:19-4337            AGATGATCGAGAACATATGTAATTTCATTCTC------TTTCTTTTTTCTCTCATCTCATTCCG
Rev.of:Crema.WS247_422:213-4004            AGATGATCGAGAACATATGTATTTTCATTCTCTCTTTCTTTCTTTTTTCTCTCATCTCAGTAGG
Rev.of:Crema.WS247_2335:47-4808            AGATGATCGAGAACATATGTATTTTCATTCTCTCTTTCTTTCTTTTTTCTCTCATCTCATTAGG
Crema.WS247_2904:114-3688                  AGATGATCGAGAACATATGTATTTTCATTCTCTCTTTCTTCCCTTTTTCTCTCATCTCAGTTGG
Crema.WS247_1478:61-2484                   AGATGATCGAGAACATATGTAATTTCATTCTCTCTCTCTTTCCTTTTTCTCTCATCTCATTAGG
Rev.of:Crema.WS247_745:252001-255469       AGATGATCGAGAACATCTGTATTATCATTCTCTCTTTATTTCCTTTTTCTCTCATCTCAATAGG
Rev.of:Crema.WS247_584:39-5840             AGATGATCGAGAATATATGTATTTTCATTCTCTTTCTCTTTCTTTTTTCTCTCATCTCATTCCG
Crema.WS247_923:211-3551                   AGATGATCGAGAATATATGTATTTTCATTCTCTTTCTCTTTCTTTTTTCTCTCATCTCATTCCG
Crema.WS247_1478:16183-17362               AGATGATCGAGAACATATGTATTTTCATTCTCTCTCTCTTTCTTTTTTCTCTCATCTCATTCCG
Crema.WS247_3203:0-3421                    AGATGATCGAGAACATATGTAATTTCATTCTCTCTCTCTTTCTTTTTTCTCTCATCTCATTCCG
Crema.WS247_3203:8473-12227                AGATGATCGAGAACATATGTAATTTCATTCTCTCTCTCTTTCTTTTTTCTCTCATCTCATTCCG
Crema.WS247_1757:3098-9981                 AGATGATCGAGAACATCTGTATTTTCATTCTCTCTCTATTTCTTTTTTCTCTCATCTCATTCTG
Crema.WS247_2014:0-4254                    AGATGATCGAGAACATATGTATTTTCATTCTCTCTCTATTTCTTTTTTCTCTCATCTCATTCTG
Crema.WS247_1841:4985-6967                 AGATGATCGAGAACATATGTATTAACATTCTCTCTCTATTTCTTTTTTCTCTCATCTCATTCCG
Rev.of:Crema.WS247_2612:40-3097            AGATGATCGAGAACATATGTATTTTCAATCTCTCTCTCTATCCTTTTTCTCTCCTCTCATTACG
                                           ************* ** **** *  ** ****      *  * ********** ***** *  *
Consensus:
                                           AGATGATCGAGAACATATGTAtTTTCATTCTCTcTcTcTTTCtTTTTTCTCTCATCTCATTccG

AGATGATCGAGAACATATGTAtTTTCATTCTCTcTcTcTTTCtTTTTTCTCTCATCTCATTccG
>Crema.WS247_Fam_18_10_16  Nr. of seq. 16 Alignment length(with gaps) = 10 Alignment score = 0.918889 
Crema.WS247_200:2738-3803                  CTTCTAGAAA
Rev.of:Crema.WS247_212:2945-3416           CTTCTAGAAA
Crema.WS247_310:3976-6103                  CTTCTAGAAA
Crema.WS247_677:13433-14156                CTTCTAGAAA
Rev.of:Crema.WS247_750:136475-138820       CTTCTAGAAA
Crema.WS247_1199:50765-52390               CTTCTAGAAA
Rev.of:Crema.WS247_2415:2010-2342          CTTCTAGAAA
Rev.of:Crema.WS247_2957:8276-9231          CTTCTAGAAA
Crema.WS247_3168:1314-2510                 CTTCTAGAAA
Rev.of:Crema.WS247_3198:26781-29182        CTTCTAGAAA
Rev.of:Crema.WS247_3578:186604-187018      CTTCTAGAAA
Crema.WS247_567:182988-184357              CTTCTAGAAC
Crema.WS247_3150:3807-7496                 CTTCTAGAAC
Crema.WS247_986:271-908                    CATCTAGAAA
Rev.of:Crema.WS247_2375:348-1272           CTCCTAGAAA
Rev.of:Crema.WS247_585:11482-12327         CTTCTAGAGA
                                           *  *****  
Consensus:
                                           CTTCTAGAAA

CTTCTAGAAA
>Crema.WS247_Fam_19_192_15  Nr. of seq. 15 Alignment length(with gaps) = 193 Alignment score = 0.902015 
Crema.WS247_601:55-6498                    GTCCGATGAAAACGAAA-AGAGTTGCGTGTGATTTATTGAATTTCAGCATTCAATTTGGGCGAAAATTAGAAAATCAAGTCTTGCACAGCGTTTTTCGGTTGTGAAACAAGAAAATAAGAAGAAGTGGACATTCTATCCATAGAACTAGAACAAACTCAACGAGATCTTTCTAATGGTGTTTTCAGTATTAAT
Crema.WS247_1228:40-3814                   GTCCGATGAAAACGAAA-TGAGTTGCGTGTGATTTACTGAATTTCAGCATTCAATTTGGGCGAAAATTAGAAAATGAAGTCTTGCACAGCGTTTTTCGATTGTGAAACAAGAAAATAAGAAAAAGTGGACATTCTATCCATAGAACTAGAACAAACTCAACGAGATCTTTCTAATGGTGTTTTCAGTATTACT
Rev.of:Crema.WS247_2043:329-3315           GTCCGATGAAAACGAAA-TGAGTTGCGTGTGATTTACTGAATTTCAGCATTCAATTTGGGCGAAAATTAGAAAATGAAGTCTTGCACAGCGTTTTTCGATTGTGAAACAAGAAAATAAGAAAAAGTGGACATTCTATCCATAGAACTAGAACAAACTCAACGAGATCTTTCTAATGGTGTTTTCGGTATTACT
Crema.WS247_2867:45-3914                   GTCCGATGAAAACGAAA-TGAGTTGCGTGTGGTTTACTGAATTTCAGCATTCAATTTGGGCGAAAATTAGAAAATGAAGTCTTGCACAGCGTTTTTCGATTGTGAAACAAGAAAATAAGAAAAAGTGGACATTCTATCCATAGAACTAGAACGAACTCAACGAGATCTTTCTAATGGTGTTTTCAGTATTACT
Crema.WS247_1801:262-2985                  GTCCGATGAAAACGAAA-TGAGTTGCGTGTGATTTACTGAATTTCAGCTTTCAATTTGGGCGAAAATTAGAAAATGAAGTCTTGCACAGCGTTTTTCGATTGTGAAACAAGAAAATATGAAAAAGTGGACATTCTATCCATAGAACTAGAACAAACTCAACGAGATCTTTCTAATGGTGTTTTCAGTATTAAT
Rev.of:Crema.WS247_1941:0-4919             GTCCGATGAAAACGAAA-TGAGTTGCGTGTGATTTACTGAATTTCAACATTCAATTTGGGAGAAAATTAGAAAATGAAGTCTTGCACAGCGTTTTTCGATTGTGAAACAAGAAAATAAGAAAAAGTGGACATTCTATCCATAGAACTAGAACAAACTCAACGAGATCTTTCTAATGGTATTTTCAGTATTACT
Crema.WS247_2982:11-3258                   GTCCGATGAAAACGAAA-TGAGTTGCGTGTGATTTACTGAATTTCAACATTCAATTTGGGCGAAAATTAGAAAATGAAGTCTCGCACAGCGTTTTTCGATTGTGAAACAAGAAAATAAGAAGAAGTGGACATTCTATCCATAGAACTAGAACGAACTCAACGAGATCTTTCTAATGGTATTTTCAGTATTACT
Crema.WS247_2779:80-3641                   GTCCGATGAAAACGAAA-TGAGTTGCGTGTGATTTACTGAATTTCAGCATTCAATTTGGGCGAAAATTAGAAAATGAAGTCTTGCACAGCGTTTTTCGATTGTGAAACAAGAAAATAAGAAGAAGTGGACATTCTATCCATAGAACTAGCCCCAACTCAACGAGATCTTTCTAATGGTATTTTCAGTATTACT
Crema.WS247_3523:13-5405                   GTCCGATGAAAACGAAA-TGAGTTGCGTGTGATTTACTGAATTTCAACATTCAATTTGGGCGAAAATTAGAAAATGAAGTCTTGCACAGCGTTTTTCGATTGTGAAACAAGAAAATAAGAAGAAGTGGACATTCTATCCATAGAACTAGCACCAACTCAACGAGATCTTTCTAATGGTATTTTCAGTATTACT
Rev.of:Crema.WS247_3040:65-6322            GTCCGATGAAAACGAAA-TGAGTTGCGTGTGATTTACTGAATTTCAGCATTCAATTTGGGCGAAAGATAGGAAATGAAGTCTTGCACAGCGTTTTTCGATTGTGAAACAAGAAAATAAGAAGAAGTGGACATTCTATCCATAGAACTAGCACCAACTCAACGAGATCTTTCTAATGGTATTTTCAGTATTACT
Rev.of:Crema.WS247_2683:7-3505             GTCCGATGAAAACGAAA-TGAGTTGCGTGTGATTTACTGAAATTCAGCATTCAATTTGGGCGAAAGATAGGAAATGAAGTCTCGCACAGCGTTTTTCGATTGTAAAACAAGAAAATAAGAAAAAGTGGATATTCTATCCATAGAACTAAAACGAACTCAACGAGATCTTTCTAATGGTATTTTCAGTATTAAT
Rev.of:Crema.WS247_2722:0-3293             GTCCGATGAAAACGAAA-TGAGTTGCGTGTGATTTACTGAAATTCAGCATTTAATTTGGGCGAAAGATAGGAAATGAAGTCTCGCACAGCGTTTTTCGATTGTGAAACCAGAAAATAAGAAAAAGTGGATATTCTATCCATAGAATTAAAACGAACTCAACGAGATCTTTCTAATGGTATTTTCAGTATTAAT
Rev.of:Crema.WS247_3330:49-4709            GCCCGATGAAAA-GAAACTGAGTTGCGTGTGATTTACTGAAATTCAGCATTCAATTTGGGCGAAAGATAGAAAATGAAGTCTCGCACAGCGTTTTTCGATTGTAAAACAAGAGAATATGAAAAAGTGGATATTCTATCCATAGAACTAAAACGAACTCAACGAGATCTTTCTAATGGTATTTTCAGTATTAAT
Crema.WS247_1590:92-9289                   GTCCGATGAAAACGAAA-TGAGTTGCGTGTGATTTACTGAAATTCAGCATTCAATTTGGGCGAAAATTAGAAAATGAAGTCTCGCACAGCGTTTTTCGATTGTAAAACAAGAAAATAAGAAGAAGTGGATATTCTATCCATAGAACTAGCCCCAACTCAACGAGTTCTTTCTAATGGTAGTTTCTTTTTTACT
Rev.of:Crema.WS247_745:1136039-1138165     GTCAGACGAAAATGAAC-TGAGTTGCGTTAGATTAACTGAAATTCGATGTTCAATTTGGGCGAAACAGAGGAAATGAAATCTCGCACAACGTGTTTTTATTGTAAAACAAAAAAAATAGAAATAATGGACATTCTATCCATAGAACTAGGACCAACTCAATGAGCTCTTTCTTATGGTGGTTTCATTTTTACT
                                           * * ** ***** ***   *********  * ** * **** ***    ** ******** ****   ** **** ** *** ***** *** ***   **** **** * * **   ***  * **** *************** **   * ******* *** ******* *****  ****  * *** *
Consensus:
                                           GTCCGATGAAAACGAAATGAGTTGCGTGTGATTTACTGAAtTTCAgCATTCAATTTGGGCGAAAatTAGaAAATGAAGTCTtGCACAGCGTTTTTCGATTGTgAAACAAGAAAATAAGAAaAAGTGGAcATTCTATCCATAGAACTAgaACnAACTCAACGAGATCTTTCTAATGGTaTTTTCAGTATTAcT

GTCCGATGAAAACGAAATGAGTTGCGTGTGATTTACTGAAtTTCAgCATTCAATTTGGGCGAAAatTAGaAAATGAAGTCTtGCACAGCGTTTTTCGATTGTgAAACAAGAAAATAAGAAaAAGTGGAcATTCTATCCATAGAACTAgaACnAACTCAACGAGATCTTTCTAATGGTaTTTTCAGTATTAcT
>Crema.WS247_Fam_20_70_15  Nr. of seq. 15 Alignment length(with gaps) = 70 Alignment score = 0.914376 
Crema.WS247_270:34-3568                    TGAGGTGAGAGAAAGAAAATGATGAGAAAAAGAGAGGAAAATGAAGGAGTTGTTCTCCATCACCTCCTAT
Rev.of:Crema.WS247_1197:251820-252528      TGAGGTGAGAGAAAGAAAATGATGAGAAAAAGAGAGGAAAATGAAGGAGTTGTTCTCCATCACCTCCTAT
Crema.WS247_3581:86984-87898               TGAGGTGAGAGAAAGAAAATGATGAGAAAAAGAGAGGAAAATGAAGGAGTTGTTCTCCATCACCTCCTAT
Rev.of:Crema.WS247_2163:29-3577            TGAGGTGAGAGAAAGAAAATGATGAGAAAAAGAGAGGAAAATAAAGGAGTTGTTCTCCATCACCTCCTAT
Rev.of:Crema.WS247_2996:24-3518            TGAGGTGAGAGAAAGAAAATGATGAGAAAAAGAGAGGAAAATAAAGGAGTTGTTCTCCATCACCTCCTAT
Rev.of:Crema.WS247_2612:3123-4043          TGAGGTGAGAGAAAGAAAATAATGAGAAAAAGAGAGGAAAATGAAGGAGTTGTTCTCCATCACCTCCTAT
Crema.WS247_3088:48-3120                   TGAGGTGAGAGAAAGAAAATAATGAGAAAAAGAGAGGAAAATAAAGGAGTTGTTCTCCATCACCTCCTAT
Rev.of:Crema.WS247_3026:0-799              TGAAGTGAGAGAAAGAAAATGATGAGAAAAAGAGATAAAAATAAAGGAGTTGTTCTCCATCACCTCCTAT
Rev.of:Crema.WS247_488:39-2152             TGAGGTGAGAGAAAGAAAATAATAAAAAAAAGAGATAAAAATAAAGGAGTTGTTCTCGATCACCTCCTAT
Rev.of:Crema.WS247_1127:103-8282           TGAGGTGAGAGAAAGAAAATAATAAAAAAAAGAGATAAAAATAAAGGAGTTGTTCTCGATCACCTCCTAT
Rev.of:Crema.WS247_2773:2317-8978          TGAGGTGAGAGAAAGAAAATAATAAAAAAAAGAGATAAAAATAAAGGAGTTGTTCTCGATCACCTCCTAT
Crema.WS247_2859:108-8129                  TGAGGTGAGAGAAAGAAAATAATAAAAAAAAGAGATAAAAATAAAGGAGTTGTTCTCGATCACCTCCTAT
Crema.WS247_2700:36-3392                   TGAGGTGAGAGAAAGGAAGTGATGAAAACAAGAGATAAAAATAAAGGAGTTGTTCTCGATCACCTCCTAT
Rev.of:Crema.WS247_2839:37-884             TGAGGTGAGAGAAAGAAAATGATGAGAACAAGAGATAAAAATAAAGGAGTTGTTCTCGATCACCTCCTAT
Crema.WS247_3219:37-7375                   TGAGGTGAGAGAAAGAAAATGATGAGAACAAGAGATAAAAATAAAGGAGTTGTTTTCAATCAACTCCTAT
                                           *** *********** ** * ** * ** ******  ***** *********** ** **** *******
Consensus:
                                           TGAGGTGAGAGAAAGAAAATgATgAgAAaAAGAGAtaAAAATaAAGGAGTTGTTCTCcATCACCTCCTAT

TGAGGTGAGAGAAAGAAAATgATgAgAAaAAGAGAtaAAAATaAAGGAGTTGTTCTCcATCACCTCCTAT
>Crema.WS247_Fam_21_61_15  Nr. of seq. 15 Alignment length(with gaps) = 63 Alignment score = 0.822424 
Crema.WS247_287:1101089-1102187            CTGACTGCTTCGGCTGACTGAG-AAAAGAATCTGAAA-CTCCTTCGCCCAGATTACTGTGTAC
Crema.WS247_287:1110213-1113795            CTGTCTGCTTCGGCTGACTGAG-AAAATAATCTGAAA-CTACTTCCCCCAGATTTCTGTGTAC
Crema.WS247_97:85-6481                     CTGATGGCTTCGGCTGGTTGAGAAAAAGACTCTGAAA-CTTCATCCCCCAGATTTCTGTGTAC
Rev.of:Crema.WS247_1046:138-5347           CTGACTGCTTCGGCTGGCTGAG-AAAAGACTCTTAAA-CCCCGTCCCAAAGAGTACTGTGTAC
Rev.of:Crema.WS247_2799:0-4021             CTGACTGCTTCGGCTGGCTGAG-AAAAGACTCTAAAA-CCCCGTCCCATAGAGTACTGTGTAC
Crema.WS247_1644:363416-368238             CTGACTGCTTCGGCTGACTGAG-AAAAGACTCTAAAA-CCCCGTCCCCTAGAGTACTGTGTAC
Crema.WS247_1644:375768-379076             CTGACTGCTTCGGCTGACTGAG-AAAAGACTCTAAAA-CCCCGTCCCTTAGAGTACTGTGTAC
Rev.of:Crema.WS247_1198:173691-174686      CTGACTGCTTTGGCTGGCTGAG-AAAAGACTCTAAAACCCCCGTCCCATAGAGTACTGTGTAC
Rev.of:Crema.WS247_2939:1913-3216          CTGACTGCTTTGGCTGGCTGAG-AAAAGACTCTAAAACCCCCGTCCCATAGAGTACTGTGTAC
Rev.of:Crema.WS247_2201:332-3657           CTGACTGCTTCGGCTGGCTGAG-AAAAGACTCTAAAACCCCCGTCCCATAGAGTACTGTGTAC
Crema.WS247_2669:482-6244                  CTGACTGCTTCGGCTGGCTGAG-AAAAGACTCTAAAACCCCCGTCCCATAGAGTACTGTGTAC
Crema.WS247_2098:2300169-2307901           CTGACTGCTTCGGCTGGCTGAG-AAAAGACTCTAAAACCCCCGTCCCAAAGAGTACTGTGTAC
Crema.WS247_1523:474-3109                  CTGACTGCTTCAGCTGACTGAG-AAAAGACTCTAAAA-TTCCGTCCCTTAGAGTACTGTGTAC
Rev.of:Crema.WS247_3550:106-2973           CTGACTGCTTCGGCTGATTGAG-AAAAGACTCTAAAA-TTCCGTCCCTTAGAGTACTGTGTAC
Crema.WS247_2098:2325158-2326391           GTGACTGTTTCGGGAGGCTGAG-AAAAGACTCATACA-CCCCGTCCCATAGAGTACTGTGTAC
                                            **   * **  *  *  **** **** * **  * *    * ** *  *** * ********
Consensus:
                                           CTGACTGCTTCGGCTGgCTGAGAAAAGACTCTaAAACcCCgTCCCatAGAgTACTGTGTAC

CTGACTGCTTCGGCTGgCTGAGAAAAGACTCTaAAACcCCgTCCCatAGAgTACTGTGTAC
>Crema.WS247_Fam_22_12_15  Nr. of seq. 15 Alignment length(with gaps) = 17 Alignment score = 0.577591 
Crema.WS247_501:6610-7378                  T---G-AGCCT-AAGCC
Crema.WS247_978:991-1765                   T---G-AGCCT-AAGCC
Crema.WS247_1770:4364-5168                 T---G-AGCCT-AAGCC
Rev.of:Crema.WS247_1209:5156-8824          T---A-AGCCT-AAGCC
Rev.of:Crema.WS247_1209:12630-13593        T---A-AGCCT-AAGCC
Crema.WS247_1412:3464-4514                 T---A-AGCCT-AAGCC
Crema.WS247_2106:4-422                     T---A-AGCCT-AAGCC
Rev.of:Crema.WS247_2754:3223-5991          T---A-AGCCT-AAGCC
Rev.of:Crema.WS247_2947:7005-7231          T---A-AGCCT-AAGCC
Rev.of:Crema.WS247_3018:708-882            T---A-AGCCT-AAGCC
Rev.of:Crema.WS247_3108:2904-3070          T---A-AGCCT-AAGCC
Crema.WS247_1111:2099886-2100291           T---A-AGCCTAAAGTC
Rev.of:Crema.WS247_3009:418532-418786      T--AA-AGCCTAAAGCC
Rev.of:Crema.WS247_1467:328799-329148      TTT-A-AGCCTAAA-TC
Rev.of:Crema.WS247_2100:163355-163678      TT--AGAGCCTAAACTC
                                           *     ***** **  *
Consensus:
                                           TaAGCCTAAGcC

TaAGCCTAAGcC
>Crema.WS247_Fam_23_71_14  Nr. of seq. 14 Alignment length(with gaps) = 76 Alignment score = 0.751350 
Crema.WS247_295:32818-35581                -GGGGCTG-AGCTTAGGGGCGGGGCGAGAGCAAGCTCCAGGGTGT-CCTGTTTTAAGGTAATCACTACTTCC-AG-
Rev.of:Crema.WS247_3289:1330656-1331731    -GGGGCTG-AGCTTAGGGGCGGGGCGAGAGCAAGCTCCAGGGTGT-CCTGTTTTAAGGTAATCACTACTTCC-AG-
Rev.of:Crema.WS247_2192:86302-87093        -GGCGCTG-AGCTTAGGGGCGGGGCGAGAGCAAGCTCCAGGGTGT-CCTGTTTTAAGGTAATCACTACTTCC-AG-
Rev.of:Crema.WS247_1910:129427-130218      -GGTGCTG-AGGTTATGGGCGGGGCGAGAGCAAGCTCCAGGGTGT-CCTGTTTTAAGGTAATTACTACTTCC-AG-
Crema.WS247_603:2842-3632                  -GGCGCTG-AGCATAGGGGCGGGGCGAGAGCAAGCTTCTGGGAGC-CCTGTTTCTAGGTAATCACTACTTCC-AG-
Crema.WS247_1019:11063-11782               -GGCGCTG-AGCATAGGGGCGGGGCGAGAGCAAGCTTCTGGGTGC-CCTGTTTCTAGGTAATCACTACTTCC-AG-
Rev.of:Crema.WS247_2102:12143-13222        -GGGGCTG-AGCTTAGGGGCGGGGCGAGAGCAAGCTTCTGGGTGC-CCTGTTTTTAGGTAATCACTACTTCC-AG-
Rev.of:Crema.WS247_3100:195292-196225      -GGCGCTG-AGCTTATGGGCGGGGCGAGAGCAAGCTTCTGGGTGT-CCTGTTTCTAGGTAATCACTACTTCC-AG-
Rev.of:Crema.WS247_3009:266375-268106      --GTGCTG-AGCCAAGGGGCGGAGTCAGAGCAAGCTCCAGGGTGTCCCTGTTTAAAAGTAATCGCTACTTCT-AG-
Crema.WS247_1015:938850-939652             --GTGCTG-AGCCAAGGGGCGGAGTCAGAGCAAGCTCCAGGGTGTCCCTGTTTTAAAGTAATCGCTACTTCTAAG-
Rev.of:Crema.WS247_381:1215589-1216318     --GTGCTG-AGCCAAGGGGAGGGGTGAGAGCAAGCTACAGGGCGTCCCTATTTTAAGGTAATCACTACTTCT-AGT
Crema.WS247_3099:513757-514774             --GCGCTG-AGCCAAGGGGCGGAGTCAGAGCAAGCTCCAGGGCGTCCCTATTATAAGGTAATCACTACTTCC-AGG
Crema.WS247_3291:281676-282693             --GCGCTG-AGCCAAGGGGCGGAGTCAGAGCAAGCTCCAGGGCGTCCCTATTATAAGGTAATCACTACTTCC-AGG
Rev.of:Crema.WS247_3596:235-966            TGGT-TTGAAGCCTATGGGCGGGGCTAAAGCAAGCTCCAGGGTTTCCCTGTTTTAAAGTAATCACTGCTTCC-A--
                                             *   ** **   * *** ** *  * ******** * ***    *** **   * *****  ** ****  *  
Consensus:
                                           gGnGCTGAGCntAgGGGCGGgGcgAGAGCAAGCTcCaGGGtGtCCTgTTTtaAgGTAATCACTACTTCcAG

gGnGCTGAGCntAgGGGCGGgGcgAGAGCAAGCTcCaGGGtGtCCTgTTTtaAgGTAATCACTACTTCcAG
>Crema.WS247_Fam_24_92_13  Nr. of seq. 13 Alignment length(with gaps) = 100 Alignment score = 0.767009 
Crema.WS247_320:4175-5352                  AG-TTCTTATCAAAAAGATAAGAAAATTTAAACATAGGCCAATTGACACGTCTGTCGTGGA-G--TTT----A-GT-TCCTCCCCTGCAGATATCCTTAG
Rev.of:Crema.WS247_2072:0-1007             AG-TTCTTATCAAAAAGATAAGAAAATTAAAGCATAGGCCAATTGACACGTCTGTCGTGGA-G--TTT----A-GT-TCCTCCCCTGCAGATATCCTTAG
Rev.of:Crema.WS247_2617:38-948             AG-TTCTTATCAAAAAGATAAGAAAATTGAAACATAGGCCAATTGACACGTCTGTCGTGGA-G--TTT----A-GT-TCCTCTCCTGCAGATATCCTTAG
Rev.of:Crema.WS247_482:56915-62362         AG-TTCTTATCAAAAAGATAAGAAAATTAAAACATAGGCCAATTGACACGTCTGTCGTGGAGGC-TTC----A-GT-TCCTCCCCTGCAGATATCCTTAG
Crema.WS247_2344:253-3673                  AG-TTCTTATCAAAAAGATAAGAAAATTTAAACATAGGCCAATTGACACGTCTGTCGTGGAGGC-TTC----A-GT-TCCTCCCCGGCAGATATCCTTAG
Rev.of:Crema.WS247_2236:2829-5692          AG-TTCTTATCAAAAAGATAAGAAAATTAAAGCATAGGCCAATTGACACGTCTGTCGTGGAGGC-TTC----A-GT-ACCTCCCCTGCAAATATCCTTAG
Rev.of:Crema.WS247_1655:6309-9639          -GTTTCTTATCAAAAAGATAAGAAAATAAAAACATAGGCCAATTGACACGTCTGTCGTGGA-GAATTT----AGTT-TTCTCCCCTGCAGATATTCTTAG
Crema.WS247_209:6170-8456                  -GTTTCTTATCAAAAAGATAAGAAAATAAAAACATAGGCCAATTGACACGTCTGTCGTGGA-GAATTTCTTCA-TT-TTCTCCCCTGCAGATATTCTTAG
Crema.WS247_1564:35-1557                   -GTTTCTTATCAAAAAGATAAGAAAATAAAAACATAGGCCAATTAACACGTCTGTCGTGGA-GAATTTCTTCA-TT-TTCTCCCCTGCAGATATTCTTAG
Crema.WS247_1204:19532-20554               AT-TTCTTATCACAAAGATAAG-GAATAAACATATAGGCCAACTGACACGTCTGTCGTGGA-GAATTT----A-GTCTTCTCCCCTGCAGATATCTTTAA
Rev.of:Crema.WS247_1566:6523-9926          AT-TTCTTATCACAAAGATAAG-GAATAAACATATAGGCCAATTAACACGTCTGTCGTGGA-GAATTT----A-GTCTTCTTCCCTGCAGATATCTTTAG
Crema.WS247_3296:57255-58829               AT-TTCTTATCAAAAAGATAAG-GAATAAGCATATAGGCCAATTAACACGTCTGTCGTGGA-GAATTT----A-GTCTTCTCCCCTGCAGATATCTTTAG
Crema.WS247_2288:872041-875282             AT-TTCTTATCAAAACGATAAG-AAATAAACACATAGGCCAATTAACATGTCTGTCGTGGA-GAATTT----A-GTCTTCTCCCCTGCAGATATCTTTAG
                                              ********* ** ******  ***      ********* * *** ************ *  **     *  *   **  ** *** ****  *** 
Consensus:
                                           agTTCTTATCAAAAAGATAAGaaAATaaAaAcATAGGCCAATTgACACGTCTGTCGTGGAGaaTTtAgTTtCTCCCCTGCAGATATccTTAG

agTTCTTATCAAAAAGATAAGaaAATaaAaAcATAGGCCAATTgACACGTCTGTCGTGGAGaaTTtAgTTtCTCCCCTGCAGATATccTTAG
>Crema.WS247_Fam_25_43_13  Nr. of seq. 13 Alignment length(with gaps) = 43 Alignment score = 0.875174 
Crema.WS247_1130:7683-8469                 CAGAAGAAATG-AAAACGATCACAGATCGTTATTGAGATTCTG
Crema.WS247_575:1969-2656                  CAGAAGAAATGAAAAACGATCACTGATCGTTTTTGAGATTCTG
Crema.WS247_957:6726-7166                  CAGAAGAAATGAAAAACGATCACTGATCGTTTTTGAGATTCTG
Rev.of:Crema.WS247_1307:1182-2396          CAGAAGAAATGAAAAACGATCACTGATCGTTTTTGAGATTCTG
Crema.WS247_1791:23-893                    CAGAAGAAATGAAAAACGATCACTGATCGTTTTTGAGATTCTG
Crema.WS247_2530:1149-2106                 CAGAAGAAATGAAAAACGATCACTGATCGTTTTTGAGATTCTG
Rev.of:Crema.WS247_2795:3368-4238          CAGAAGAAATGAAAAACGATCACTGATCGTTTTTGAGATTCTG
Rev.of:Crema.WS247_3120:1257-2643          CAGAAGAAATGAAAAACGATCACTGATCGTTTTTGAGATTCTG
Crema.WS247_3029:6316-7497                 CAGGAGAAATGAAAAACGATCACTGATCGTTTTTGAGATTCTG
Rev.of:Crema.WS247_2588:3556-4590          CAGATGAAATGAAAAACGATCGCTGATCGTTTTTGAGATTCTG
Crema.WS247_210:10677-12299                CAGTAGAATTGAAAAACGATCATTGCTTGTTTTTGAGATACTA
Crema.WS247_760:10617-13681                CAGTAGAATTGAAAAACGATCATTGCTTGTTTTTGAGATTCTA
Crema.WS247_3543:45-739                    CTGTGGAATTGAAAAACGATCATTGCTTGTTTTTGAGAATCCA
                                           * *  *** ** *********   * * *** ******  *  
Consensus:
                                           CAGaAGAAaTGAAAAACGATCAcTGaTcGTTTTTGAGATTCTg

CAGaAGAAaTGAAAAACGATCAcTGaTcGTTTTTGAGATTCTg
>Crema.WS247_Fam_26_14_13  Nr. of seq. 13 Alignment length(with gaps) = 14 Alignment score = 0.985348 
Crema.WS247_569:167591-167986              AGGGTCTAGGGTCT
Crema.WS247_569:341317-341789              AGGGTCTAGGGTCT
Crema.WS247_569:358941-359532              AGGGTCTAGGGTCT
Rev.of:Crema.WS247_569:366697-366877       AGGGTCTAGGGTCT
Crema.WS247_832:340425-340653              AGGGTCTAGGGTCT
Crema.WS247_832:412145-413312              AGGGTCTAGGGTCT
Crema.WS247_832:420660-421055              AGGGTCTAGGGTCT
Crema.WS247_1016:130128-130376             AGGGTCTAGGGTCT
Rev.of:Crema.WS247_1733:343165-343399      AGGGTCTAGGGTCT
Crema.WS247_1822:193591-193741             AGGGTCTAGGGTCT
Rev.of:Crema.WS247_2827:587437-588049      AGGGTCTAGGGTCT
Rev.of:Crema.WS247_3009:753652-753899      AGGGTCTAGGGTCT
Crema.WS247_1733:493028-493262             AGAGTCTAGGGTCT
                                           ** ***********
Consensus:
                                           AGGGTCTAGGGTCT

AGGGTCTAGGGTCT
>Crema.WS247_Fam_27_11_13  Nr. of seq. 13 Alignment length(with gaps) = 12 Alignment score = 0.799145 
Crema.WS247_289:11448-13447                TTACCGGTAAA-
Crema.WS247_476:181438-181642              TTACCGGTAAA-
Crema.WS247_1111:1273507-1276362           TTACCGGTAAA-
Crema.WS247_1121:13530-13734               TTACCGGTAAA-
Crema.WS247_1467:983743-983947             TTACCGGTAAA-
Crema.WS247_2469:4536-6235                 TTACCGGTAAA-
Crema.WS247_3578:18177-18880               TTACCGGTAAA-
Crema.WS247_567:77223-77665                TTACCGGTAAAT
Crema.WS247_1019:122074-122551             TTACCGGAAAA-
Rev.of:Crema.WS247_2192:3212-3988          TTATCGGTAAA-
Crema.WS247_573:18969-20228                TTCCCGGGAAA-
Rev.of:Crema.WS247_1467:353137-354505      TTCCCGGGAAA-
Crema.WS247_3206:12180-13865               TTCCCGGGAAA-
                                           **  *** *** 
Consensus:
                                           TTaCCGGtAAA

TTaCCGGtAAA
>Crema.WS247_Fam_28_34_11  Nr. of seq. 11 Alignment length(with gaps) = 35 Alignment score = 0.706493 
Crema.WS247_662:40320-40788                GAAGTCGGAAGTCGGAAGTGA-AATTCCTTATCCG
Rev.of:Crema.WS247_1021:19418-22436        GAAGTCGGAAGTCGGAAGTAA-AATTTCTTATCCG
Rev.of:Crema.WS247_2477:14140-14591        GAAGTCGGAAGTTGGAAGTAA-AATTCCTTATCCG
Crema.WS247_2000:56788-57304               GAAGTCGGAAGTCGCAA-TGACATTTTCTTATCCG
Rev.of:Crema.WS247_3580:57631-58040        GAAGTCGGAAGTCGGAA-TGACATTTTCTTATCCG
Rev.of:Crema.WS247_3197:165098-165488      GAAGTCGGATTTCGGAAGTGA-TTTTTGTTATCCG
Rev.of:Crema.WS247_1117:23800-24481        GAAGTCGGAAGTCGGATGTAA-AATTTTCAAAACG
Rev.of:Crema.WS247_3241:4200-4538          GAAGTCGGAAGTCGGAAGTAA-AATTTTCAAAACG
Crema.WS247_3385:291699-292170             GAAGTCGGAAGTCGGAAGTAA-AATTTTCAAAACG
Crema.WS247_1200:74593-76180               GAAGTCGGAAGTCGGAAGTAA-AATTTTGAAAACG
Crema.WS247_1554:479908-480425             GAAGAAGGAAGAAGGAAGTAA-ATTTTTCAAAAGG
                                           ****  ***    * *  * *   **    *   *
Consensus:
                                           GAAGTCGGAAGTCGGAAGTaAAaTTTnttAtcCG

GAAGTCGGAAGTCGGAAGTaAAaTTTnttAtcCG
>Crema.WS247_Fam_29_180_10  Nr. of seq. 10 Alignment length(with gaps) = 189 Alignment score = 0.880854 
Crema.WS247_2513:276-4273                  AGCAGTTTTCGATGGTACGGAAACCCAGGAAAACAGGG-ACGAGAGCGTGATCCTTCTGGTCC---------ATAATAGTATGAAACATGTCAGTTAAAATAGTCTAAACGGTGCCGCTTCATCTCTCTACAATTGAGGTCATTTGACCTTTCGAATTTCCAGTAAATCTAAGCAATACGGTGAAAAGT
Rev.of:Crema.WS247_3195:374349-382922      AGCAGTTTTCAATGGTACGGAAACCCAGGAAAACAGGGCACGAGAGCGTGATCCTTCTGGTTC---------ATGATAGTATGAAACATGTCAGTTAAAATGATCTAAACGGTGCCGCTTCAGCTCTCTACAATTGAGGTCATTTGACCTTTCGAATTTCCAGTAAATCTAAGCAATACAGTGAAAAGT
Rev.of:Crema.WS247_1594:0-3949             AGCAGTTTTCGATGGTACGGAAACCCAGGAAAACAGGGCACGAGAGCGTCATCCTGCTGGTCC---------ATACTAGTATGAAACATGTCAGTTAAAATAGTCTAAACGGTGCCGCTTCAGCTATCTAAAATTGAGGTCATTTGACCTTTCGAATTTCCAGTAAATCTAAGCAATACAGTGAAAAGT
Rev.of:Crema.WS247_3043:9-3026             AGCAGTTTTCAATGGTACGGAAACCCAGGAAAACAGGGCACGAGAGCGTGATCCTTCTGGTTC---------ATAATAGTATGAAACATGTCAGTTAAAATAGTCTGAACGGTGCCGCTTCAGCTATCTAAAATTGAGGTCATTTGACCTTTCGAATTTCGAGTAAATCTAAGCAATACAGTGAAAAGT
Crema.WS247_17:17-9357                     AGCAGTTTTCAATGGTACGGAAACCCAGGAAAACAGGGCACGAGAGCGTCATCCTTTTGGCCC---------ATAATAGTATGAGACATGTCAGTTAAAATAGTTCAAACGGTGCCGCTTCAGCTCTCTACAATTGAGGTCATTTGACCTTTCGAATTTCCAGTTAATCTAAGCAATACAGTGAAAAGT
Rev.of:Crema.WS247_499:98-7805             AGCAGTTTTCAATGGTACGGAAACCCAGGAAAACAGGGCACGAGAGCGTGATCCTTTTGGCCC---------ATAATAGTATAAAACATGTCAGTTAAAATAGTTTAAACGGTGCCGCTCCAGCTCTCTAAAATTGAGGTCATTTGACCTTTCGAATTTCCAGTAAATCTAAGCAATACGGTGAAAAGT
Rev.of:Crema.WS247_210:114-4924            AGCAGTTTTCAATGGTACGGAAACTCAGCAAAACAGGGCACGAGAGCGTCATCCTTTTGGCTT---------ATAATAGTATGAAACATGTCAGTTAAAATAGTCTAAACGGTGCCGCTCCAGCTCTCTACAATTGAGGTCATTTGACCTTTCGAATTTCCAGTAAATCTAAGCAATACAGTGAAAAGT
Crema.WS247_3210:36-12688                  AGCAGTTTTCAATGGTACGGAAACTCAGCAAAACAGGGCACGAGAGCGTCATCCTTTTGGCTT---------ATAATAGTATGAGACATGTCAGTTAAAATAGTCTAAACGGTGCCGCTTCAGCTCTCTACAATTGAGGTCATTTGACCTTTCGAATTTCCAGTAAATCTAAGCAATACAGTGAAAAGT
Rev.of:Crema.WS247_210:139-11220           AGCAGTTTTCAATGGTACGGAAACTCAGCAAAACAGGGCACGAGAGCGTGATCCTTTTGGTCC---------ATAATAGTATGAAACATGTCAGTTAAAATAGTCTAAACGGTGCCGCTCCAGCTCTCTACAATTGAGGTCATTTGACCTTTCGAATTTCCAGTAAATCTAAGCAATACAGTGAAAAGT
Crema.WS247_3638:0-3666                    AGCAGTTTTCGATGGTACGGAAACTCAGCAAAACAGGGCACGAGAGCGTCATCCTTTTGGCTCACCTATTATATAATAGTATGAGACATGTCAGTTAAAATAATCTAAACGGTGCCGCTTCAGCTATCTAAAATTGAGGTCATTTGACCTTTTGAATTTCCAGTAAATCTAAGCAATACAGTGAAAAGT
                                           ********** ************* *** ********* ********** *****  ***            **  ****** * ****************  *   ************ ** ** **** ********************* ******* *** ************** *********
Consensus:
                                           AGCAGTTTTCaATGGTACGGAAACcCAGgAAAACAGGGCACGAGAGCGTcATCCTTtTGGcccATAATAGTATGAaACATGTCAGTTAAAATAgTcTAAACGGTGCCGCTtCAGCTcTCTAcAATTGAGGTCATTTGACCTTTCGAATTTCCAGTAAATCTAAGCAATACaGTGAAAAGT

AGCAGTTTTCaATGGTACGGAAACcCAGgAAAACAGGGCACGAGAGCGTcATCCTTtTGGcccATAATAGTATGAaACATGTCAGTTAAAATAgTcTAAACGGTGCCGCTtCAGCTcTCTAcAATTGAGGTCATTTGACCTTTCGAATTTCCAGTAAATCTAAGCAATACaGTGAAAAGT
>Crema.WS247_Fam_30_133_9  Nr. of seq. 9 Alignment length(with gaps) = 136 Alignment score = 0.726511 
Crema.WS247_1734:318187-323441             TGGT-AAATCCCGAAGGACCCGACCCACCAGCATCCGCCGAATAACCTATCTTTACTAAACGTCCCTGATAAACTA---TA---AAACTTAATACTAAAAGT-GAATAGTATTCGACAAGTATCCAACTTCAGCTA
Rev.of:Crema.WS247_865:894-3431            TGGT-AAATCCCGAAGGATCCAACCCACCACTTTCCGCCAAATGACTCATCTTGACTAAACGTGCCTAACAAACTAT-ATACTGAGAATTAACCGAAAAAGT-GAACAGCCTTCGACAAGCATTCAACATGAGCTA
Rev.of:Crema.WS247_2559:442068-443332      TGGT-AAATCCCGAAGGATCCAACCCACCACTTTCCGCTAAATGACTCATCTTGACTGAACGTCCCTAACAAACTAT-ATACTGAGAATCAATTCTAAAAGT-GAACAGCCTTCGACAAGCATTCAACATGAGCTA
Rev.of:Crema.WS247_2559:445475-447417      TGGT-AAATCCCGAAGGATCCAACCCACCACTTTCCGCCAAATGACTCATCTTGACTGAACGTCCCTAACAAACTAT-ATACTGATAATCAATTCTAAAAGT-GAACAGCCTTCGACAAGCATTCAACATGAGCTA
Rev.of:Crema.WS247_3384:89489-92014        TGGT-AAATCCCGAAGGATCCAACCCACCACTTTCCGCCAAATGACCCATCTTGACTGAACGTCCCTAACAAACTAT-ATACTGAGAATCAATTCTAAAAGT-GAACAGCCTTCGACAAGCATTCAACATGAGCTA
Rev.of:Crema.WS247_2921:265009-269345      TGGT-AAATCCCGAAGGACCCAACCCACCAGCGTCCGCCAAATAACCTATCTTGACTGAACGTTCTCAACAACTTAACTTACTGAGAATTAACCGAAAAAGT-GAATAGTCTTCGACAAGCATCCAACTTCAGCTA
Rev.of:Crema.WS247_2921:276266-279322      TGGT-AAATCCCGAAGGACCCAACCCACCAGCGTCCGCCAAATAACCTATCTTGACTGAACGTCCTCAACAACCTAACTTACTGAGAATTAACCAAAAAAGT-GAACGGTCTTTGACAAGCATCCAACTTCAGCTA
Rev.of:Crema.WS247_2293:26-4214            GGGTAAAATCTCGAATGACCCGACCCACCAGCATCCGCCAAATAACATATCATTACTATACGTCCAAAAGTATCTAA-TTACTAAGAATCGATGCATAAAGTAGAA-TTCAAT-GATAATCATCCAACTTCAGCTA
Rev.of:Crema.WS247_3214:0-4023             TGGT-AAATCCCGAAGGACCCGACCCACCAGCATCCGCCAAATAACATATCATTACTATACGTCCAAAAGTATCTAA-TTACTAAGAATCTATGCATAAAGTAGAATTTCAAT-GATAAGTATCCAACTTCAGCTA
                                            *** ***** **** ** ** ********   *****  *** **  *** * ***  **** *   *  *  **   **   * * *  *     ***** ***      * ** **  ** **** * *****
Consensus:
                                           TGGTAAATCCCGAAGGAcCCaACCCACCAgcnTCCGCCAAATaACntATCtTgACTgaACGTcCctAAcaAaCTAnnTACTgAgAATcaAtncaaAAAGTGAAcagcctTcGAcAAGcATcCAACtTcAGCTA

TGGTAAATCCCGAAGGAcCCaACCCACCAgcnTCCGCCAAATaACntATCtTgACTgaACGTcCctAAcaAaCTAnnTACTgAgAATcaAtncaaAAAGTGAAcagcctTcGAcAAGcATcCAACtTcAGCTA
>Crema.WS247_Fam_31_66_9  Nr. of seq. 9 Alignment length(with gaps) = 66 Alignment score = 0.971942 
Crema.WS247_382:494266-497046              ATTTTCAGATTTCCTCTTTCTTTCTTTTTTCTGATCTTCTGATATCCTCGAAAAAGTGCGTCGCAC
Rev.of:Crema.WS247_881:4290-5191           ATTTTCAGATTTCCTCTTTCTTTCTTTTTTCTGATCTTCTGATATCCTCGAAAAAGTGCGTCGCAC
Crema.WS247_1348:28-1063                   ATTTTCAGATTTCCTCTTTCTTTCTTTTTTCTGATCTTCTGATATCCTCGAAAAAGTGCGTCGCAC
Rev.of:Crema.WS247_3587:16330-17068        ATTTTCAGATTTCCTCTTTCTTTCTTTTTTCTGATCTTCTGATATCCTCGAAAAAGTGCGTCGCAC
Rev.of:Crema.WS247_1212:1861-3012          ATTTTCAGATATCCTCTTTCTTTCTTTTTTCTGATCTTCTGATATCCTCGAAAAAGTGCGTCGCAC
Rev.of:Crema.WS247_1212:5128-10560         ATTTTCAGATATCCTCTTTCTTTCTTTTTTCTGATCTTCTGATATCCTCGAAAAAGTGCGTCGCAC
Rev.of:Crema.WS247_1234:905-2229           ATTTTCAGATTTCCTCTTTCTTTCTTTATTCTGATCTTCTGATATCCTCGAAAAAGTGCGTCGCAC
Rev.of:Crema.WS247_392:4-5844              ATTTTCAGATATCCTCTTTCGTTCTTTTTTCTGATCTTCTGATATCCTCGAAAAAGTGCGTCGCAC
Rev.of:Crema.WS247_3449:55-2435            ATTTTCAGTTTTCCTTTTTCTTTCTTTTTTCTGATCTTCTGATATCCTCGAAAAAGTGCGTCGCAC
                                           ******** * **** **** ****** **************************************
Consensus:
                                           ATTTTCAGATtTCCTCTTTCTTTCTTTTTTCTGATCTTCTGATATCCTCGAAAAAGTGCGTCGCAC

ATTTTCAGATtTCCTCTTTCTTTCTTTTTTCTGATCTTCTGATATCCTCGAAAAAGTGCGTCGCAC
>Crema.WS247_Fam_32_59_9  Nr. of seq. 9 Alignment length(with gaps) = 62 Alignment score = 0.710872 
Crema.WS247_1325:2319-3439                 ----------CTTCTAG-A-AA-AAGTTTTGAAGTTCGGCGGGAATTCAAATATTCCAGAAT
Rev.of:Crema.WS247_244:4304-4840           CTTCTAGAAACTACAAA-A--A-AAGTTTTGAATATCGGCGGGAATTCAAAGATTCCAGAAC
Rev.of:Crema.WS247_1122:9-2835             CTTCTAGAAACTTCTAG-A-GA-AACTTTTGATATTCAACGGGAATTCAAATATTCTAGAAC
Crema.WS247_2675:80-4918                   CTTCTAGAAACTTCTAG-A-GA-AACTTTTGATATTCAACGGGAATTCAAATATTCTAGAAC
Crema.WS247_3106:65691-68245               CTTCTAGAAACTTCTAG-A-GA-AACTTTTGATATTCAGCGGGAATTCACATATTCTAGAAC
Rev.of:Crema.WS247_2574:38-1123            CTTCTAGAAACTTCTAG-A-GA-AACTTTTGAATTTCAGCGGGAATTCAAATATTCTGGAAC
Crema.WS247_2648:306416-307307             CTTCTAGAAACTTCTAGAACAA-AACTTTTGAATTTCGGCGGGAATTCGAATATTCTGGAAC
Rev.of:Crema.WS247_2001:18006-18767        ATTCCAGAAACTCCTAG-A-AA-ATCTTTTGAACTTTGGCGGAAATTCAAATATTCCGGAAT
Crema.WS247_207:3465-4290                  CTTCCAGAAGCTTCCAG-A-AAAAACTTTTCAATTTTGGAGGGAATTCAAATATTCCAGAAT
                                                     ** * *  *  * *  **** *   *    ** *****  * ****  *** 
Consensus:
                                           cTTCtAGAAaCTtCtAGAnAAAcTTTTGAanTTcggCGGGAATTCAAATATTCtaGAAc

cTTCtAGAAaCTtCtAGAnAAAcTTTTGAanTTcggCGGGAATTCAAATATTCtaGAAc
>Crema.WS247_Fam_33_15_9  Nr. of seq. 9 Alignment length(with gaps) = 17 Alignment score = 0.711329 
Crema.WS247_194:70261-70706                ATTTCGAAACCG--GAC
Rev.of:Crema.WS247_2467:6357-6592          ATTTCGAAACCG--GAC
Rev.of:Crema.WS247_2563:2487-2782          ATTTCGAAACCG--GAC
Rev.of:Crema.WS247_194:84128-85008         ATTTTGAAACCG--GAC
Rev.of:Crema.WS247_2005:21206-21366        ATTTCGAAACCA--GAC
Crema.WS247_1742:9640-9848                 GTTTCAAAACCG--GAC
Rev.of:Crema.WS247_3197:181383-181693      ATTTCAAAACCG--GTC
Crema.WS247_567:1248485-1250007            ATTTCGAAAACGT-GAC
Crema.WS247_3020:16604-17384               ATCTCGAAACCG-GGAT
                                            * *  *** *   *  
Consensus:
                                           ATTTCgAAACCGGAC

ATTTCgAAACCGGAC
>Crema.WS247_Fam_34_16_9  Nr. of seq. 9 Alignment length(with gaps) = 16 Alignment score = 0.914352 
Crema.WS247_2103:32705-32897               ATCGGGTGCCCAAAA-
Rev.of:Crema.WS247_2196:80835-81399        ATCGGGTGCCCAAAA-
Rev.of:Crema.WS247_2832:78625-78818        ATCGGGTGCCCAGAA-
Crema.WS247_475:638506-638678              ATCGGGTGCCCAAAAA
Rev.of:Crema.WS247_835:120970-121148       ATCGGGTGCCCAAAAA
Rev.of:Crema.WS247_3291:148599-148934      ATCGGGTGCCCAAAAA
Rev.of:Crema.WS247_2103:34191-34385        ATCGGGTGCCCAAAAC
Rev.of:Crema.WS247_2394:1960-2154          ATCGGGTGCCCAAAAC
Crema.WS247_2394:728-901                   ATCGGGTGCCCAAAAT
                                           ************ ** 
Consensus:
                                           ATCGGGTGCCCAAAAn

ATCGGGTGCCCAAAAn
>Crema.WS247_Fam_35_10_9  Nr. of seq. 9 Alignment length(with gaps) = 10 Alignment score = 0.837037 
Crema.WS247_198:205034-209536              ATAATTTTGA
Rev.of:Crema.WS247_1402:12435-14925        ATAATTTTGA
Crema.WS247_2221:514-1632                  ACAATTTTGA
Rev.of:Crema.WS247_657:572117-576723       TTAATTTTTA
Crema.WS247_1386:9909-11369                TTAATTTTTA
Rev.of:Crema.WS247_1386:15514-18346        TTAATTTTTA
Rev.of:Crema.WS247_2120:148-5717           TTAATTTTTA
Crema.WS247_3579:126117-128188             TTAATTTTTA
Rev.of:Crema.WS247_3584:32231-33177        TTAATTTTTA
                                             ****** *
Consensus:
                                           tTAATTTTtA

tTAATTTTtA
>Crema.WS247_Fam_36_161_8  Nr. of seq. 8 Alignment length(with gaps) = 168 Alignment score = 0.882370 
Crema.WS247_31:1-3070                      AGCGTGTTTTGGTTAGTATTTGTGCAAAGTTTCAAGTCATTTGACCCAGGAATCTCTCTGATCGCAGTGATT-------CAGACTAATTGGTAGATGCCAAAACTGGGCATTTCCCATAATTTTTTTTCTAGAAGAGCTATCGACAAACGCTAACTTGCATAAGAACA
Rev.of:Crema.WS247_2923:97776-102535       AGCGTGTTTTGGTTAGTATTTGTGCAAAGTTTCAAGTCATTTGACCCAGGAATCTCTCTGATCGCAGTGATT-------CAGACTAATTGGTAGATGCCAAAACTGGGCATTTCCCATAACTTTTTTTCTAGAAGAGCTATCGACAAACGCTAACTTGCATAAGAACA
Rev.of:Crema.WS247_3583:6-4127             AGCGTGTTTTGGTTAGTATTTGTGCAAAGTTTCAAGTCATTTGACCCAGGAATCTCTCTGATCGCAGTGATT-------CAGACTAATTGGTAGAGGCCAAAACTGGGCATTTCCCATAATTTTTTTTCTAGAAGAGCTATCGACAAACGCTAACTTGTATAAGAACA
Rev.of:Crema.WS247_3584:85-2602            AGCGTGTTTTGGTTAGTATTTTTGCAAAGTTTCAAGTCATTTGACCGAGGAATCTCTCTGATCGCAGTGATT-------CAGACTAATTGGTAGATGCCAAAACTGGGCATTTCCCATAACTTTTTTTCTAGAAGAGCTATCGACAAACGCTAACTTGCATAAGAACA
Crema.WS247_746:457009-468933              AGCGTGTTTTGGTTAGTATTTGTGCAAAGTTTCAAGTCATTTGACCCAGGAATCTCTCTGATCGCAGTGATT-------CAGACTAATTGGTAGATGCCAAAACTGGGCATTTCCCATAACTTTTTTTCTAGAAGAGCTATCGACACACGCTAACTCGCATAAACACA
Rev.of:Crema.WS247_746:520457-523317       AGCGTGTTTTGTTTAGTATTTGTGCAAAGTTTCAAGTCATTTGACCCAGGAATCTCTCTGATCGCAGTGATTGAAGTTTCAGACTAATTGGTAGAGGCCAAAACTGGATATTTCCCATAACTTTTTTTCTAGAAGAGCTATCGACAAACGCTAACTTGCATGAGAACA
Crema.WS247_1294:3010-7021                 AGCGTGTTTTGTTTAGTATTTGTGCAAAGTTTCAAGTCATTTGACCCAGGAATCTCTCTGATCGCAGTGATTGAAGTTTCAGACTAATTGGTAGAGGCCAAAACTGGGCATTTCCCATAACTTTTTTTCTAGAAGAGCTATCGACAAACGCTAACTTGCATAAGAACA
Crema.WS247_660:142948-145298              AGCATGTTTTGTTTAGTATAAGTACAAAAATTCAGGTCATTCGAACCAATAATCTCTTTGATCGCAGTGATTGAAGTTTCAGACTAATTTTTAGAGGCCAAAACTGGGCATTTCCCATAACTTTTTTTCTAGAAAAGCTATCGACAAACGTTAACGCGCATCTGAACA
                                           *** ******* *******   * ****  **** ****** ** * *  ******* **************       **********  **** ***********  *********** ************* *********** *** ****  * **    ***
Consensus:
                                           AGCGTGTTTTGgTTAGTATTTGTGCAAAGTTTCAAGTCATTTGACCCAGGAATCTCTCTGATCGCAGTGATTCAGACTAATTGGTAGAgGCCAAAACTGGGCATTTCCCATAAcTTTTTTTCTAGAAGAGCTATCGACAAACGCTAACTtGCATaAGAACA

AGCGTGTTTTGgTTAGTATTTGTGCAAAGTTTCAAGTCATTTGACCCAGGAATCTCTCTGATCGCAGTGATTCAGACTAATTGGTAGAgGCCAAAACTGGGCATTTCCCATAAcTTTTTTTCTAGAAGAGCTATCGACAAACGCTAACTtGCATaAGAACA
>Crema.WS247_Fam_37_132_8  Nr. of seq. 8 Alignment length(with gaps) = 138 Alignment score = 0.681073 
Crema.WS247_929:45091-48813                TAGTAGTTGTTGAGTTTGT-ATCGGGATCGGTGAATCATCAAGTAGCGTTGG----------TT-------CGCCAATACTCAATTTGGTTCATTCGAAAACGGTACAA-TTTTAGAATTGGGTCACTAT--A--AGT
Crema.WS247_929:59256-61825                TAGTAGTTGTTGAGTTTGT-ATCGGGATCGGTGAATCATCAAGTAGCGTTGG----------CT-------CGCCAATACTCAATTTGGTTCATTCGAAAACGGTACAA-TTTTAGAGTTGGGTCACTAT--A--AGT
Crema.WS247_3101:42857-44922               TAGTAGTTGTTTAGTTTGT-GTTGTGATCGGTGAATCATCAAGTAGCGTTGG----------CT-------CGCCAATACTCAATTTGGTTCATTCGAAAACGGTACAA-TTTTAGAGTTGGGTCACTAC--A--AGT
Crema.WS247_3579:67675-69884               TAGTAGTTGTTTAGTTTGT-GTTGTGATCGGTGAATCATCAAGTAGCGTTGG----------TT-------CGCCAATACTCAATTTGGTTCATTCGAAAACGGCACAA-TTTTAGAGTTGGGTCACTAT--G--AGT
Rev.of:Crema.WS247_1384:68094-72949        ----AGTTGTTGACGTTGTATTAGTGATCGGAGAATCATCAAGTAGCGTTGGCTGGGCGTTCTTCGGAACGCGCCAATACTCAATTTGATTCTCTCGAAAACGATACATTTTTTAGAGTTGGGTCACTAT--A--AGT
Crema.WS247_1910:1380-9724                 ----AGTTGTTGGCTTTGT-GTCGTTATCGGAGAATCATTGAAAAGCGTTGGCTACGCGTTCTTCGAAGCGCGCCAATATTCAATTTGGTTCTTCCGAAAACGATACAT-TTTTAGAGTTGGGTTACTAT-AAGTAGT
Rev.of:Crema.WS247_108:12968-14932         ----AGTTGTTGAGTTTGT-GTCGGGATCGGTGAATCATTGAGAAGCGTTGGCTACGCGTTCTTCGAAGCGCGCCAATATTCAATTTGGTTCTTCCGAAAACGATACAT-TTTTAGAGTTGGATCACTATAAATTAGT
Rev.of:Crema.WS247_108:1882-6342           ----AGTTGTTGAGTTTGT-GTCGGGATCGGTGAATCATCAAGTAGCGTTGGCTACGCGTTCTTCGAAGCGCGCCAATATTCAATTTGATTCATTCGAAAACGGTACAT-TTTCAGAGTTGGGTCATTATAAGTTAGT
                                               *******    ****  * *  ***** *******  *  ********           *       ******** ******** ***   ********  ***  *** *** **** * * **      ***
Consensus:
                                           tagtAGTTGTTgAgTTTGTgTcGgGATCGGtGAATCATcaAGtAGCGTTGGctnngcgttctTcgnancgCGCCAATAcTCAATTTGgTTCaTtCGAAAACGgTACAaTTTTAGAGTTGGGTCACTATaAGT

tagtAGTTGTTgAgTTTGTgTcGgGATCGGtGAATCATcaAGtAGCGTTGGctnngcgttctTcgnancgCGCCAATAcTCAATTTGgTTCaTtCGAAAACGgTACAaTTTTAGAGTTGGGTCACTATaAGT
>Crema.WS247_Fam_38_21_8  Nr. of seq. 8 Alignment length(with gaps) = 22 Alignment score = 0.658820 
Crema.WS247_922:78185-80636                TGCAACAAGTTGTG---TCAG-
Crema.WS247_2195:11485-12124               TTCAACAAGTTGTG--TT-T-T
Rev.of:Crema.WS247_2831:69947-71664        TTCAACAAGTTGTG--TT-T-T
Crema.WS247_2919:300426-301563             TTCAACAAGTTGTG-TTT-T-T
Rev.of:Crema.WS247_2919:299641-300238      TTCAACACGTTGTGTTTT-T-T
Rev.of:Crema.WS247_1281:157905-158408      TTCAACAACTTGTG-TTTCTTT
Crema.WS247_1281:321429-323327             TTCAACAACTTGTG-TTTCTGT
Rev.of:Crema.WS247_1740:68590-69632        TTCAACAATTTGTG-TTTGTGT
                                           * *****  *****   *    
Consensus:
                                           TTCAACAAgTTGTGtTTnTnT

TTCAACAAgTTGTGtTTnTnT
>Crema.WS247_Fam_39_20_8  Nr. of seq. 8 Alignment length(with gaps) = 22 Alignment score = 0.584957 
Crema.WS247_1016:383619-384325             TTTCTAGGCCATCAC--TGGGA
Rev.of:Crema.WS247_1914:50130-52893        TTTCTAGGCCACCTT--TGGGT
Rev.of:Crema.WS247_2925:41792-42853        TTTCTAGGCCATCTT--GGAGG
Crema.WS247_2925:43319-43610               TTTCTAGGCCGTCTC--AGAGG
Crema.WS247_3582:38763-39955               TTCCTAGGCCATCAT--GGAGT
Crema.WS247_2838:3554-8242                 TTTCTAGGCCATCGA--TGATT
Crema.WS247_1467:980822-983698             TTTCTAGGCCACCAA-GTGGT-
Crema.WS247_3385:266305-266981             TTTCTAGGCCGCCAATTTGGG-
                                           ** *******  *     *   
Consensus:
                                           TTTCTAGGCCatCantGagn

TTTCTAGGCCatCantGagn
>Crema.WS247_Fam_40_20_8  Nr. of seq. 8 Alignment length(with gaps) = 21 Alignment score = 0.740646 
Crema.WS247_551:3359-3640                  TTGGTCTGCTAGCTC--CATA
Rev.of:Crema.WS247_476:139863-143654       TTGGTCTGCTAGCTCT-CAAA
Rev.of:Crema.WS247_476:154941-161005       TTGGTCTGCTAGCTCT-CAAA
Rev.of:Crema.WS247_476:151856-152066       TTGGTCTGCTAGCTCC-CAGA
Crema.WS247_1734:267395-269078             TTGGTCTGCTAGCTCC-CATA
Rev.of:Crema.WS247_1734:382015-382830      TTGGTCTGCTAGCTCTACTT-
Crema.WS247_476:133908-139570              TTGGTCTGCTAGCTTT-TAGA
Crema.WS247_2001:74517-74878               TTGGTATGCTAGTTCT-GAAA
                                           ***** ****** *       
Consensus:
                                           TTGGTCTGCTAGCTCtcAnA

TTGGTCTGCTAGCTCtcAnA
>Crema.WS247_Fam_41_95_7  Nr. of seq. 7 Alignment length(with gaps) = 95 Alignment score = 0.894403 
Crema.WS247_802:56-2807                    ATTTCATTTTTCTGATCAAAAAACTGTGTGCGAGAAACGAATTTCACGTTTTCGCCACTTTTGAGCTTCATTTTTGACGAAATTCAAAATATCTC
Rev.of:Crema.WS247_946:5-5476              ATTTCATTTTTCTGATCAAAAAACTGTGTGCGAGAAACGAATTTCACGTTTTCACCACTTTTGAGCTTCATTTTTGACGAAATTCAAAATATCTC
Crema.WS247_1869:75-3829                   ATTTCATTTTTCTGATCAAAAAACTGTCTGCGAGAAACGAATTTCACGTTTTCGCCACTTTTGAGCTTCATTTTTGACGAAATTCAAAATATCTC
Rev.of:Crema.WS247_2115:184-2444           ATTTCATTTTTCTGATCAAAAAACTGTCTGCGAGAAACGAATTTCACGTTTTCGCCACTTTTGAGCTTCATTTTTGACGAAATTCAAAATATCTC
Crema.WS247_2604:48-3811                   ATTTCATTTTTCTGATCAAAAAACTGTCTGCGAGAAATGAATCTGACGAATTCGCCACTTTTGAGCTTCATTTTTGACGAAATTCAAAATATCTC
Crema.WS247_969:26-2601                    ATTTCATTTTTATGATCAAAAAACTGTCCGCGAGAAATGAATTTGACATTTTCGCCACTTTTCAGCTTCATTTTTCAGCAAATTCAAAATAACTC
Rev.of:Crema.WS247_1489:20-2908            ATTTCATTTTTATGATCAAAAAACAGTCCGCGAGAAATCATCTTGACATTTTCGCCACTTTTCAGCTTCATTTTTCACCAAATTCAAAATAACTC
                                           *********** ************ **  ********  *   * **   *** ******** ************ *  ************ ***
Consensus:
                                           ATTTCATTTTTcTGATCAAAAAACTGTctGCGAGAAAcGAATTTcACgTTTTCGCCACTTTTgAGCTTCATTTTTgACgAAATTCAAAATAtCTC

ATTTCATTTTTcTGATCAAAAAACTGTctGCGAGAAAcGAATTTcACgTTTTCGCCACTTTTgAGCTTCATTTTTgACgAAATTCAAAATAtCTC
>Crema.WS247_Fam_42_19_7  Nr. of seq. 7 Alignment length(with gaps) = 19 Alignment score = 0.839599 
Crema.WS247_288:205141-205434              GGCCTCCGATTCTGCCATG
Crema.WS247_1198:157013-157289             GGCCTCCGATTCTGCCATG
Crema.WS247_2098:1944667-1944886           GGCCTCCGATTCTGCCATG
Rev.of:Crema.WS247_1116:37256-37475        GGCCTCCGATTTTTTTATG
Rev.of:Crema.WS247_1733:76054-76312        GGCCTCCGATTTTTTTATG
Rev.of:Crema.WS247_2381:40308-40508        GGCCTCCGATTTTTTTATG
Rev.of:Crema.WS247_3193:204258-204515      GGCCTCCGATTTTTTTATG
                                           *********** *   ***
Consensus:
                                           GGCCTCCGATTtTtttATG

GGCCTCCGATTtTtttATG
>Crema.WS247_Fam_43_13_7  Nr. of seq. 7 Alignment length(with gaps) = 14 Alignment score = 0.853741 
Crema.WS247_303:3810-4021                  AAAAAAAATTTGA-
Rev.of:Crema.WS247_1560:2922-3100          AAAAAAAATTTGA-
Crema.WS247_1560:62749-62895               AAAAAAAATTTGA-
Rev.of:Crema.WS247_1559:61471-61624        AAAAAAATTTTGA-
Rev.of:Crema.WS247_2006:77570-77734        AAAAAAAATTTGC-
Rev.of:Crema.WS247_384:127088-127232       AAAAAAAATTTGAA
Rev.of:Crema.WS247_2016:3627-3785          AAAAAAATTTTGAA
                                           ******* ****  
Consensus:
                                           AAAAAAAaTTTGA

AAAAAAAaTTTGA
>Crema.WS247_Fam_44_183_6  Nr. of seq. 6 Alignment length(with gaps) = 189 Alignment score = 0.751088 
Crema.WS247_3171:128-2884                  ATAATTTTATTGAT-TTCTAACCCGGGAGGATTCAAACCCGCGTCTACTGAAGTATCCTTCAGCCCGGGT-ATTATAGA-CTACTACATCCT--CTGATCGACG--AGTCTATCCGGTACCGACACAGATAAGAATGGTGGGGGAAGTTAGTTTCAT-AAAAGTACCC-TGTTTTTTGGAATTTCAATT
Crema.WS247_201:944-6303                   ATAATTTTATTGAT-TTCTAACCCGGGAGGATTCAAACCCGCGTCTACTGAAGTATCCTTCAGCCCGGAT-AGTATAGA-CTCCTTCACCCT--CTGGTCGAAGTGTGTCTAACCGGTTCCGACACAGATAAGAATGGTGGGGGAAGTTAATTTCATAAAAAATACCC-TGTTTTTAGGAATTTTAATT
Crema.WS247_928:19390-26141                ATCATTTCACTGAT-TTCTAACCCGGGAGGATTCAAACCCGCGTCTACTGAAGTAAACCTCAGCCCGGAT-AGTATAGA-CTCCTTCACCCT--CTGGTCGAAGTGTGTCTAACCGGTTCCGACACAGATAAGAATGGTTGGGGAAGTTAATTTCATAAAAAATACCC-TGTTTTTAGGAATTTTAATT
Crema.WS247_1297:16-7815                   ATAATTTTACTGAT-TTCTAACCCGGGAGGATTCAAACCCGCGTCTACTGAAGTAAACCTCAGCCCGGAT-AGTATAGA-CTCCTTCACCCT--CTGGTCGAAGTGTGTCTAACCGGTACCGACACAGATAAGAATGGTGGGGGACGTTAATTTCATAAAAAATACCC-TGTTTTTAGGAATTTTAATT
Rev.of:Crema.WS247_1468:165202-166946      AAAATTTTGAT-ATATTCTAGATCGGGAGGATTCAAACCCGCGTCTACTGAAGTAAACCTCAGCCCGGATAAGTATAGACCTCACGCAGCGTAACTGACCG-----TGTCTAACCGGAACCGACACAGATAAGAATGGTGGGGGAAGCTAATTGAAAAGAAATTATCC-TGTTTATGGATATTTTTAT-
Crema.WS247_2003:200615-202011             GAAATTTTGAT-ATATTCTAGATCGGGAGGATTCAAACCCGCGTCTACTGAAGTATCCTTCAGCCCGGATAAGTATAGACCTCACGCAGCGTAACTGACCG-----TATCTAACCGGAACCGACACAGATAAGAATGGTGGGGGAAGTCAATCGAAATGAAATTATCCAAGTTT-TTGCTATTTTTTT-
                                              ****   * ** *****   ********************************  * ********* * * ****** **    ** * *  ***  **       **** ****  ******************** ***** *  * *   *   *** ** **  **** * *  ****   * 
Consensus:
                                           AtAATTTTanTgATTTCTAaccCGGGAGGATTCAAACCCGCGTCTACTGAAGTAaaCcTCAGCCCGGATAGTATAGACTCcttCAcCcTCTGatCGaagtgTGTCTAACCGGtaCCGACACAGATAAGAATGGTGGGGGAAGTTAATTtcAtaaAAAaTAcCCTGTTTtTaGgaATTTTaATt

AtAATTTTanTgATTTCTAaccCGGGAGGATTCAAACCCGCGTCTACTGAAGTAaaCcTCAGCCCGGATAGTATAGACTCcttCAcCcTCTGatCGaagtgTGTCTAACCGGtaCCGACACAGATAAGAATGGTGGGGGAAGTTAATTtcAtaaAAAaTAcCCTGTTTtTaGgaATTTTaATt
>Crema.WS247_Fam_45_181_6  Nr. of seq. 6 Alignment length(with gaps) = 181 Alignment score = 0.824800 
Crema.WS247_2379:675036-677025             ATTCTTTCTTGTGTCGGATCCTGTAAGACTCGGTCAGTTCCGCTGCGAGTAGTCTTACCTATGGGCTGTGTTTACTCACGGTAGACGCAGGATTGAATCTTTTCGGGCTTGATTACATTAGAAATTTCATAAAAAGTATC-AAAAACAG-A------------------------------
Crema.WS247_3485:46405-47350               ATTCTTTCTTGTGTCGGATCCTGTAAGACTCGGTCAGTTACGCTGCGAGTAGTCTTACCTATGGGCTGTGTTTACTCACTGTAGACGCGGGATTGAATCCTCCCGGGTTAGAATATTTCAGAAATTTCATAAAAAGTATCAAAAAACAG-A------------------------------
Crema.WS247_45:940-3402                    ATTCTTTCTTGTGTCGGATCCTGTAAGACTCGGTCAGTTACGCTGCGAGTAGTCTTACCTATGCGCTGTGTTTACTCACGGCAGACGCGGGATTGAATCCACCCGGGATAGAATATTTTAGAAATTTCATAAAAAGTATCAAAAAACAGTATAATTTCGTTTCTTTATGACTTCCAACACC
Rev.of:Crema.WS247_2623:0-3116             ATTCTTTCTTGTGTCGGATCCTGTAAGACTCGGTCAGTTACGCTGCGAGTAGTCTTACCTATGGGCTGTGTTTACTCACGGTAGACGCGGGATTGAATCCACCCGGGATAGAATATTTTAGAAATTTCATAAAAAGTATCAAAAAACAGTATAATTTCGTTTCTTTATGACTTCCAACACC
Crema.WS247_3058:0-6288                    ATTCTTTCTTGTGTCGGATCCTGTAAGACTCGGTCAGTTACGCTGCGAGTAGTCTTACCTACGGGCTGTGTTTACTCACGGTAGACGCGGGATTGAATCCACCCGGGATAGAATATTTTAGAAATTTCATAAAAAGTATCAAAAAACAGTATAATTTCGTTTCTTTATGACTTCCAACACC
Rev.of:Crema.WS247_2963:33-5915            ACTCTTTCTTGTGTCGGATCCTGTAAGACTCGGTCAGTTACGCTGCGAGTAGTCTTACCTACGGGCTGTGTTTACTCACGGTAGACGCGAGATTGAATCCTCCCGGGATAGAATATTTTAGAAATTTCATAAAAAGTATCAAAAAACAGTATACTTTCGTTTCTTTATGACTTCCAACACC
                                           * ************************************* ********************* * *************** * ******  *********    **** * ** **  * ********************* ******** *                              
Consensus:
                                           ATTCTTTCTTGTGTCGGATCCTGTAAGACTCGGTCAGTTACGCTGCGAGTAGTCTTACCTAtGGGCTGTGTTTACTCACGGTAGACGCGGGATTGAATCCaCCCGGGaTAGAATATTTTAGAAATTTCATAAAAAGTATCAAAAAACAGtAtaatttcgtttctttatgacttccaacacc

ATTCTTTCTTGTGTCGGATCCTGTAAGACTCGGTCAGTTACGCTGCGAGTAGTCTTACCTAtGGGCTGTGTTTACTCACGGTAGACGCGGGATTGAATCCaCCCGGGaTAGAATATTTTAGAAATTTCATAAAAAGTATCAAAAAACAGtAtaatttcgtttctttatgacttccaacacc
>Crema.WS247_Fam_46_50_6  Nr. of seq. 6 Alignment length(with gaps) = 53 Alignment score = 0.787421 
Crema.WS247_567:576157-578982              TTCAT-AAAAA-TATCC-AAAAACA-GGATAATTTCTTTTCGTATATGAGAAT
Crema.WS247_747:9902-13068                 TTCATAAAAAA-TATCC-AAAAAAA-GGATAATTTCTTTTCATATATCAGAAT
Rev.of:Crema.WS247_287:626675-635659       TTCATAAAAAACTATCC-AAAAACA-GGTTAATTTCTTTTCGTATATCAGAAT
Rev.of:Crema.WS247_2003:218677-222841      TTTTTAAATAA-TATCC-AAAAACA-GGATAATTTCTTTTCGTTTATCAGAAT
Crema.WS247_2466:148808-152053             TTCAT-AAAAA-TATCC-AAAAAAAGGGATCAATTCTTTTCGTATATCAGAAT
Crema.WS247_287:636855-639020              TTCATAAAACA-TATCCAAAAAACA-GGTTAATTTCTTTTCATAAATCAGAAT
                                           **  * **  * ***** ***** * ** * * ******** *  ** *****
Consensus:
                                           TTCATaAAAAATATCCAAAAAcAGGaTAATTTCTTTTCgTATATCAGAAT

TTCATaAAAAATATCCAAAAAcAGGaTAATTTCTTTTCgTATATCAGAAT
>Crema.WS247_Fam_47_27_6  Nr. of seq. 6 Alignment length(with gaps) = 35 Alignment score = 0.690159 
Crema.WS247_288:421746-422486              ACTTTTC--------AGGCTTTTTGGCCGGCCCGG
Crema.WS247_567:1509593-1510717            ACTTTTT--------AGGCTTTTAGGCCGGCCCGG
Crema.WS247_1825:63504-64605               ACTTTTT--------AGGCTTTCAGGCCGGCCCGG
Crema.WS247_3587:3359-4140                 ACTTTTT--------AGGCTTTCAGGCCGGCCCGG
Rev.of:Crema.WS247_100:77761-79121         ACTTTTTAGGCTTTTAGGCTTTCAGGCCGGCCCGG
Rev.of:Crema.WS247_958:1789-2157           ACTTTTTAGGCTTTTAGGCTTTCAGGCCGGCCCGG
                                           ******         *******  ***********
Consensus:
                                           ACTTTTTAGGCTTTcAGGCCGGCCCGG

ACTTTTTAGGCTTTcAGGCCGGCCCGG
>Crema.WS247_Fam_48_21_6  Nr. of seq. 6 Alignment length(with gaps) = 23 Alignment score = 0.547343 
Crema.WS247_387:79531-79893                GATTTACG--ACGCGT-TGTGTA
Rev.of:Crema.WS247_2002:114704-119604      GATTTACG-GAAG-TT-TGTGTT
Crema.WS247_659:205476-205947              GATTTACG-GGAGCTT-TGTGTA
Rev.of:Crema.WS247_194:96018-96586         GATTTACG-GAATCCT-GGTGTG
Crema.WS247_3406:4843-5611                 GATTTACGAGGAT-TACTGT-T-
Rev.of:Crema.WS247_837:64963-65466         GATTTACGAGAAT-TA-TGTGTC
                                           ********          ** * 
Consensus:
                                           GATTTACGGaAgcttTGTGTn

GATTTACGGaAgcttTGTGTn
>Crema.WS247_Fam_49_194_5  Nr. of seq. 5 Alignment length(with gaps) = 194 Alignment score = 0.953265 
Crema.WS247_1204:0-2527                    TCTCTAAATATCTCTGTTCGTATTACAGATACAGAAAAACGGTTTCCACCATTCGAACGAGCATATTTTCTTACATCAGATTCTATGGATTTCTAATTTCCTCACCCGTTTAGTTTTTATTCAAAACCAAAAAAGTGCTCATTTCCACGCGACATCTTCATTTCCTAGGTTTTCCATACCTCGAAATATACAAA
Rev.of:Crema.WS247_3290:603989-605764      TCTCTAAATATCTCTGTTCGTATTACAGATACAGAAAAACGGTTTTCACCATTCGATCGAGCATATTTTCTTACATCAGATTCTATGGATTTCTAATTTCCTCACCCGTTTAGTTTTTATTTAAAACCAAAAAAGTGCTCATTTCCACGCGACATCTTCATTTCCAAGGTTTTCCATACCTCGAAATATACAAA
Crema.WS247_3314:24-5130                   TCTCTAAATATCTCTGTTCGTATTACAGATACAGAAAAACGGTTTTCACCATTCGAACGAGCATATTTTCTTACATCAGATTCTATGGATTTCTAATTTCCTCACCCGTTTAGTTTTTATTTCAAACCAAAAAAGTGCTCATTTCCACGCGACATCATCATTTCCTAGGTTTTCCATACCTCGAAATATACAAA
Rev.of:Crema.WS247_1963:0-3200             TCTCTAAATATCTCTGTTCGTATTATAGATACAGAAAAACGGTTTTCACCATTCGAACGAGCATATTTTCTTACATCAGATTCTATGGATTTCTAATTTTTTTAGCCGTTTAGTTTTTATTTAAAACCAAAAAAGTGCTCATTTCCACGCGACATCATCATTTCCTACGTTTTCCATACCTCGAAATATACAAA
Crema.WS247_2959:114-2723                  TCTCTAAATATCTCTGTTCGTATTATAGATACAGAAAAACGGTTTTCACCATTCGAACGAGCATAAATTGTTACATCAGATTCTATGGATTTCTAATTTTCTTACCCGTTTAGTTTTTATTTAAAACCAAAAAAGTGCTCATTTCCACGCGACATCATCATTTCCTAGGTTTTCCATACCTCGAAATATACAAA
                                           ************************* ******************* ********** ********  ** *****************************  * * ****************  ********************************* ******** * **************************
Consensus:
                                           TCTCTAAATATCTCTGTTCGTATTAcAGATACAGAAAAACGGTTTtCACCATTCGAaCGAGCATAttTTcTTACATCAGATTCTATGGATTTCTAATTTccTcAcCCGTTTAGTTTTTATTtaAAACCAAAAAAGTGCTCATTTCCACGCGACATCaTCATTTCCtAgGTTTTCCATACCTCGAAATATACAAA

TCTCTAAATATCTCTGTTCGTATTAcAGATACAGAAAAACGGTTTtCACCATTCGAaCGAGCATAttTTcTTACATCAGATTCTATGGATTTCTAATTTccTcAcCCGTTTAGTTTTTATTtaAAACCAAAAAAGTGCTCATTTCCACGCGACATCaTCATTTCCtAgGTTTTCCATACCTCGAAATATACAAA
>Crema.WS247_Fam_50_191_5  Nr. of seq. 5 Alignment length(with gaps) = 192 Alignment score = 0.916667 
Crema.WS247_1725:0-3602                    TTTCTCTATCAATATGACCTAATTTTATAAAATTTCGCTGAAAAATAAAGCCGTAATAAAGGATGGCCGATGACGTAAAAGTTGGTCCATTTCTTGGGTTTGTCAAACGTTTTTTCAACACATTTTCATTCGTAACTGTGTCAGTTTTGGTCGGAGCGCAAAGATTTTTATATC-ATCAGAAAGCCCGCAT-
Crema.WS247_660:145483-151406              TTTCTCTATCAATATGACCTAATTTTATAAAATTTCGGTGGAAAATAAAGCCGTAATAAAGGATGGCCGATGACATAAAAGTTGGTCCATTTCTTCGGTTTGTCAAACGTTTTTTCAACACATTTTCATTAGTAACTGTGTCACTTTTGGTTGGAGCGCAAAGATTTTTATACCAATC-GAAAGCGCTAGTT
Rev.of:Crema.WS247_1329:70-2091            TTTCTCTATCAATATGACCTAAGCTTATAAAATTTCCGTGAAAAATAAAGCCGTAATAAAGGATGGCCGATGACGTAAAAGTTGGTCCATTTCTTGGGTTTGTCAAACGTTTTTTCAACACATTTTCATTCGTAACTGTGTCAGTTTTGGTCAGAGCGCAAAGATTTTTATACCAATC-GAAAGAGCTTGTT
Crema.WS247_2257:53-4049                   TTTCTCTATCAATATGACCTAAGTTTATAAAATTTCCGTGAAAAATAAAGCCGTAATAAAGGATGGCCGAAGACGTAAAAGTTGGTCCATTTCTTGGGTTTGTCAAACGTTTTTTCAACACATTTCCATTCGTAACTGTGTCAGTTTTGGTCAGAGCGCAAAGATTTTTATACCAATC-GAAAGAGTTTGTT
Rev.of:Crema.WS247_1923:237-8058           TTTCTCTATCAATATGACCTAATTTTATAAAATTTCCGTCAAAAATAAAGCCGTAATAAAGGATGGCCGAAGACGTAAAAGTTGGTCCATTTCTTGGGTTTGTCAAACGTTTTTTCAACACATTTCCATTCGTAACTGTGTCAGTTTTGGTCGGAGCGCAAAGATTTTTATACCAATC-GAAAGAGCTAGTT
                                           **********************  ************  *  ***************************** *** ******************** ***************************** **** ************ *******  ******************* * *** *****      * 
Consensus:
                                           TTTCTCTATCAATATGACCTAAttTTATAAAATTTCcgTgaAAAATAAAGCCGTAATAAAGGATGGCCGAtGACgTAAAAGTTGGTCCATTTCTTgGGTTTGTCAAACGTTTTTTCAACACATTTtCATTcGTAACTGTGTCAgTTTTGGTcgGAGCGCAAAGATTTTTATAcCaATCGAAAGagctngTt

TTTCTCTATCAATATGACCTAAttTTATAAAATTTCcgTgaAAAATAAAGCCGTAATAAAGGATGGCCGAtGACgTAAAAGTTGGTCCATTTCTTgGGTTTGTCAAACGTTTTTTCAACACATTTtCATTcGTAACTGTGTCAgTTTTGGTcgGAGCGCAAAGATTTTTATAcCaATCGAAAGagctngTt
>Crema.WS247_Fam_51_136_5  Nr. of seq. 5 Alignment length(with gaps) = 136 Alignment score = 0.873529 
Crema.WS247_2676:66-2303                   AGTGAATTTAGTCACAGGAACTCGCGGTTAGAGAACAGGATAATTCCGAAGAACCGCCCTGAACATCACATTGGAG-AACCCGTGTTACAAAATGTATTTTTATGACTGACTATCTAATTCAAACCGAACTACACA
Rev.of:Crema.WS247_947:4-4637              AGTGAATTTAGTCACAGGCACTCACTGTTAGAGAACAGGATAATTCCGAAGAACCGCCCTGAACATCACATTGGAGAAACCCGTGTTACAAAATGTATTTTATTTACTGACTATCTAATTAATACCGAACTACACG
Rev.of:Crema.WS247_1196:439682-448775      AGTGAATTTAGTCACAGGCACTCACTGTTAGAGAACAGGATAATTCCGAAGAACTGCCCTGAACATCACATTGGAGAAACCCGTGTTTCAAAATGTAATTTATTGACTGACTATCTAATTAATACCGAACTACACA
Rev.of:Crema.WS247_2756:2532-4718          AGTGAATTTAGTCACAGGCACTCACTGTTAGAGAACAGGATAATTCCGAAGAACCACCCTGAACATCACATTGGAGAAACCCGTGTTTCAAAATGTAAACTATTGGCAGAGTATCTAATTAATATCGAACTACATA
Crema.WS247_1384:191810-194131             AGTGAATTTAGCCACAGGCACTCACGGTTAGAGAACAGGATAATTCCGAAGAACCGTCCTGAACATCACATTGGAGAAACCCATGTTCCTAGATGTAAATTATTGATTGAATATCTACTTCATACCGAACTACACA
                                           *********** ****** **** * ****************************   ******************* ***** **** * * *****   *  *    ** ****** ** * * *********  
Consensus:
                                           AGTGAATTTAGtCACAGGcACTCaCtGTTAGAGAACAGGATAATTCCGAAGAACcgcCCTGAACATCACATTGGAGaAACCCgTGTTnCaAaATGTAattTatTgactGAcTATCTAaTTaAtAcCGAACTACAca

AGTGAATTTAGtCACAGGcACTCaCtGTTAGAGAACAGGATAATTCCGAAGAACcgcCCTGAACATCACATTGGAGaAACCCgTGTTnCaAaATGTAattTatTgactGAcTATCTAaTTaAtAcCGAACTACAca
>Crema.WS247_Fam_52_103_5  Nr. of seq. 5 Alignment length(with gaps) = 106 Alignment score = 0.821069 
Crema.WS247_1381:38396-44809               TCGCGGTC-AT-CA-TCATGCCTTCTCCTTAAAATT-ATTAAAATTCTATAAATTAAATTAAGTTTATTAGGCACAGGAGTTGGAGTACCATGAGACGGACTGCAT
Crema.WS247_392:38218-39265                TCGCGGTCTAT-CA-TCATGCCTTCTCCATAAAATT-ATAAAAATTATAAAAAATACATTAAGTTTATTAGGGACAGGAGTTGGAGTACCTTGAGACGGATTGCAT
Crema.WS247_1481:9746-10887                TCGCGGTCTAT-CA-TCATGCCTTCTCCATAAAATT-ATAAAAATTATAAAAAATACATTAAGTTTATTAGGGACAGGAGTTGGAGTACCATGAGACGGATTGCAT
Rev.of:Crema.WS247_3587:67-1206            TCGCGGTCTAT-CA-TCATGCCTTCTCCATAAAATT-ATAAAAATTATAAAAAATACATTAAGTTTATTAGGGACAGGAGTTGGAGTACCATGAGACGGATTGCAT
Crema.WS247_2559:292333-293402             TCGCGGTC-CTCCACGCATGCCTTTTCCTTAAAATTCATAAAAATTATAAACGTTAGTTTAAATTTATTAGAGACAGGAACTGGAGTCACATGGGACAGACTGCAT
                                           ********  * **  ******** *** ******* ** ****** ** *   **  **** ********  ******  ******  * ** *** ** *****
Consensus:
                                           TCGCGGTCtaTCAtCATGCCTTcTCCaTAAAATTATaAAAATTaTAaAaaaTAcaTTAAgTTTATTAGggACAGGAgtTGGAGTacCaTGaGACgGAtTGCAT

TCGCGGTCtaTCAtCATGCCTTcTCCaTAAAATTATaAAAATTaTAaAaaaTAcaTTAAgTTTATTAGggACAGGAgtTGGAGTacCaTGaGACgGAtTGCAT
>Crema.WS247_Fam_53_62_5  Nr. of seq. 5 Alignment length(with gaps) = 66 Alignment score = 0.783838 
Crema.WS247_3200:67066-67861               CCAACCCATCAGGTCTTCGCCTTC-TC--GGCC-A-AAAATACAAGCGAGTTGGGAGTAAATACTC
Crema.WS247_3200:61711-63763               CCAACCCATCAGGTCTTCGCTTCC-ACT-GGCC-A-AAAATACAAGCGAGTTGGGAGTAAATACTC
Crema.WS247_2673:3342-5334                 CCAACCCATCAAGTCTTCGCCTCC-AC--GGCCAA-AAAATACGAGCGAGTTGGGAGTAAATACTC
Crema.WS247_5:4-2673                       CCAACCCATCAAGTCTTCTTTTTCTTCTTGGCC-ATAAACTACGAGCGAGTTGGGAGTAAATACTC
Rev.of:Crema.WS247_940:26-867              CCCACCCATCAAGTCTTCATTTTCTTCTAGGCC-ACAAACTACGAGCGAGTTGGGAGTAAATACTC
                                           ** ******** ******   * *  *  **** * *** *** **********************
Consensus:
                                           CCaACCCATCAaGTCTTCgctTtCtCtGGCCAAAAaTACgAGCGAGTTGGGAGTAAATACTC

CCaACCCATCAaGTCTTCgctTtCtCtGGCCAAAAaTACgAGCGAGTTGGGAGTAAATACTC
>Crema.WS247_Fam_54_45_5  Nr. of seq. 5 Alignment length(with gaps) = 45 Alignment score = 0.976296 
Crema.WS247_328:946-3472                   GGCACTCTTTTACAGAGATTTTTGAAAATGGTTTAGAAAATGAGT
Crema.WS247_1156:27-2885                   GGCACTCTTTTACAGAGATTTTTGAAAATGGTTTAGAAAATGAGT
Rev.of:Crema.WS247_3031:6250-7250          GGCACTCTTTTACAGAGATTTTTGAAAATGGTTTAGAAAATGAGT
Crema.WS247_878:30-2835                    GGCACTCTTTTACAGAGATTTTTGAAAATGGCTTAGAAAATGAGT
Crema.WS247_1234:17-882                    GTCACTCTTTTACAGAGATTTTTGAAAATGGTTTAGAAAATGAGT
                                           * ***************************** *************
Consensus:
                                           GgCACTCTTTTACAGAGATTTTTGAAAATGGtTTAGAAAATGAGT

GgCACTCTTTTACAGAGATTTTTGAAAATGGtTTAGAAAATGAGT
>Crema.WS247_Fam_55_44_5  Nr. of seq. 5 Alignment length(with gaps) = 44 Alignment score = 0.927273 
Crema.WS247_926:108394-118165              AAAATGGGTAGTACCCATTTTCAAATCGAAACAAGAAATCTGTG
Rev.of:Crema.WS247_1520:41-714             AAAATGGGTAGTACCCATTTTCAAATCGAAACAAGAAATCTGTG
Rev.of:Crema.WS247_1520:2820-5034          AAAATGGGTAGTACCCATTTTCCAATCGAAACAAGAAATCTGTG
Rev.of:Crema.WS247_1656:778-13404          AAAATGGGTAGTACCCATTTTCCAATCGAAACAAGAAATCTGTG
Crema.WS247_1929:20-6221                   AAAATGAGTAATACCCATTTTCGAATCGAAACGAGAAATCTCTG
                                           ****** *** *********** ********* ******** **
Consensus:
                                           AAAATGgGTAgTACCCATTTTCnAATCGAAACaAGAAATCTgTG

AAAATGgGTAgTACCCATTTTCnAATCGAAACaAGAAATCTgTG
>Crema.WS247_Fam_56_29_5  Nr. of seq. 5 Alignment length(with gaps) = 35 Alignment score = 0.733333 
Crema.WS247_1560:15740-16210               TCCGGATTCCGGAAAATGAAAATTTTCAT------
Crema.WS247_3009:264858-265368             TCCGGATTCCGGAAAATGAAAATTTTCAT------
Crema.WS247_3011:8943-9450                 TCCGGATTCCAGAAAATGAAAATTTTGAT------
Crema.WS247_3011:203443-203887             TCCGGATTCCGGAAAATTAAAATGTTCAT------
Rev.of:Crema.WS247_831:398807-399231       TCCGGATTCCGGAAAATGAAAAATTTGATTCCGGT
                                           ********** ****** ****  ** **      
Consensus:
                                           TCCGGATTCCgGAAAATgAAAAttTTcAT

TCCGGATTCCgGAAAATgAAAAttTTcAT
>Crema.WS247_Fam_57_29_5  Nr. of seq. 5 Alignment length(with gaps) = 30 Alignment score = 0.724444 
Crema.WS247_572:111708-117524              TAC-GAATTTAAAGTTGAAATTCTCAAAAA
Crema.WS247_2828:287689-297966             TAC-GAATTTATAATCGAAATTCTCAAAAA
Rev.of:Crema.WS247_2828:341206-344445      TAC-GAATTTAGAATCGAAATTCTTAAAAC
Rev.of:Crema.WS247_926:8510-9965           AACGGAATTTATAATCAAAACTC-CAAAAA
Crema.WS247_926:13312-16619                AACGGAATTTATAATCAAAACTC-CAAAAA
                                            ** ******* * *  *** **  **** 
Consensus:
                                           tACGAATTTAtAaTcgAAAtTCtcAAAAa

tACGAATTTAtAaTcgAAAtTCtcAAAAa
>Crema.WS247_Fam_58_19_5  Nr. of seq. 5 Alignment length(with gaps) = 25 Alignment score = 0.572000 
Crema.WS247_476:143090-144546              TTGGTCTGCTA---G-TG-TTGGCT
Rev.of:Crema.WS247_1734:195506-200967      TTGGTCTGCTA---G-TGATTTTCG
Crema.WS247_476:150130-150460              TTGGTCTGCTA-CTGATGATA----
Rev.of:Crema.WS247_3384:121244-123065      TTGGTCTGCTAGATG-TGATT----
Rev.of:Crema.WS247_3384:121245-125585      TTGGTCTGCTAGATG-TGATT----
                                           ***********   * ** *     
Consensus:
                                           TTGGTCTGCTAntGTGaTt

TTGGTCTGCTAntGTGaTt
>Crema.WS247_Fam_59_16_5  Nr. of seq. 5 Alignment length(with gaps) = 18 Alignment score = 0.683333 
Crema.WS247_2467:6136-6356                 -GTC-CAGTTGC-GAAAC
Crema.WS247_2827:191165-191350             -GTCGTAGTTGC-GAAAC
Crema.WS247_101:75837-76235                TGTCGCAGTTGC-GAAG-
Rev.of:Crema.WS247_1469:280925-281291      TGTCGCAGTTGCGGAA--
Rev.of:Crema.WS247_2381:209062-209787      TGTCGCAGTTGCGGAA--
                                            ***  ****** ***  
Consensus:
                                           tGTCgcAGTTGCGAAn

tGTCgcAGTTGCGAAn
>Crema.WS247_Fam_60_14_5  Nr. of seq. 5 Alignment length(with gaps) = 14 Alignment score = 0.723810 
Crema.WS247_199:55495-57430                GTTACACTGACAAA
Rev.of:Crema.WS247_1733:609918-610605      GTTACAGTGACAAA
Rev.of:Crema.WS247_1553:863288-864204      ATGACACTGACAAA
Crema.WS247_199:153314-153740              ACTACACTGACCAA
Crema.WS247_2920:250170-251091             AATACACTGACATA
                                              *** ****  *
Consensus:
                                           attACAcTGACaaA

attACAcTGACaaA
>Crema.WS247_Fam_61_12_5  Nr. of seq. 5 Alignment length(with gaps) = 12 Alignment score = 0.788889 
Crema.WS247_382:278113-278616              GATGGAGCTGGA
Rev.of:Crema.WS247_1915:42703-43193        GCTGGAGCTGGA
Crema.WS247_2001:244987-245315             GCTGGAGCTGGA
Rev.of:Crema.WS247_2110:13882-14258        GCTGGGGCTGGA
Crema.WS247_3099:33064-33305               GCAGGTGCTGGT
                                           *  ** ***** 
Consensus:
                                           GctGGaGCTGGa

GctGGaGCTGGa
>Crema.WS247_Fam_62_222_4  Nr. of seq. 4 Alignment length(with gaps) = 223 Alignment score = 0.811535 
Crema.WS247_831:15579-17569                TTCTAATTAGACAACTACCTGATGCTGTCATCGGTGTCACATGCTGTAACCAACCATTCAGATTTGGGTT--TCGAAAATAGAAACTGCATTTAGAAATTGCAGTAACCATGAAGTTAG-TTTCAAACTACATAATTCTGATTTTAATCCATTTCCTCCTAATTAATTACAGCCAGGCCAAAGCAGCAACTCGATAGATTTACTCA-----------------
Crema.WS247_3315:0-2204                    TTCTGAATAGACAACTACCTGATGCTGTCATCGGTGTCACATGCCGTAACCAACCATTCAAATTTGGGTT--TCGAAAATACAAACTGCATTAAGAAATTGC-ATATGTGGCTCGTGAGACCAAAAACTACATAATTCTGATTTTAATCCATTTCCTCCTGATTAATTACAGCCAGGCCAAAGCAGCAACTCGATAGATTTACTCATTCTAATCAGATTACTC
Rev.of:Crema.WS247_548:731-3991            TTCTGATTAGACTACTACCTGATGCTGTCATCGGTGTCACATGCCGTAATGAACCATTCAGATTTGGGTTTTTC-AAAATTCAAATTGCATTGAGAAATTGC-GTATTTGGCTCGTGAGAGCACAAACTATATAATTTTAATTTTAATCCATTTCCTCCAGATAAATTACAGCCAGGCCAAAGCAGCAACTCGATAGATTTACTCATTCCAATCAGATTACTC
Crema.WS247_1280:238217-241709             TTCTGATTAGACTACTACCTGATGCTGTCATCGGGGTCACATGCCGTAATGAACCATTCAGATTTGGGTTTTTC-AAAATTCAAATTGCATTGAGAAATTGC-GTATTTGGCTCGTTAGAGCACAAACTATATAATTTTAATTTTAATCCATTTCCTCCAGATAAATTACAGCCAGGCCAAAGCAGCAACTCGATAGATTTACTCATTCCAATCAGATTACTC
                                           **** * ***** ********************* ********* ****  ********* *********  ** *****  *** ****** *********  **        ** **     ****** ****** * *******************  ** ******************************************                 
Consensus:
                                           TTCTgAtTAGACaACTACCTGATGCTGTCATCGGtGTCACATGCcGTAAccAACCATTCAgATTTGGGTTttTCgAAAATacAAAcTGCATTgAGAAATTGCgTAtttggctcGTgAGagcacAAACTAcATAATTcTaATTTTAATCCATTTCCTCCagATaAATTACAGCCAGGCCAAAGCAGCAACTCGATAGATTTACTCAttccaatcagattactc

TTCTgAtTAGACaACTACCTGATGCTGTCATCGGtGTCACATGCcGTAAccAACCATTCAgATTTGGGTTttTCgAAAATacAAAcTGCATTgAGAAATTGCgTAtttggctcGTgAGagcacAAACTAcATAATTcTaATTTTAATCCATTTCCTCCagATaAATTACAGCCAGGCCAAAGCAGCAACTCGATAGATTTACTCAttccaatcagattactc
>Crema.WS247_Fam_63_179_4  Nr. of seq. 4 Alignment length(with gaps) = 179 Alignment score = 0.939168 
Crema.WS247_1566:47-6294                   CACGTAATAAATAAAATTCGGGTCAGGACGTGTAACGCTTTTTCATGATGATAGGGATGAACAATACGAACAAAATGGTGGTGGCGGTTTTGGGTTATCTATCAGGAACCTCGAGATCCAGGCGCTCAAAATTTCCGTCCTTTCTCAGATTTCCTTCAGAAAGTGCATTTGCAAACTGA
Crema.WS247_1573:16-4010                   CACGTAATAAATAGAATTCGGGTCAGGACGTGTAACGCTTTCTCATGATGATAGGGATAAACAATACGAACAAAATGGTGGTGGCGGTTTTGGGTTATCTATCACGAACCTCGAGCTCCAGGCGCTCAAAGTTTCCGTCCGTTCTCAGATTTCGTTCAAAAAGTGCATTTGCAAACTGA
Rev.of:Crema.WS247_3290:36-3123            CACGTAATAAATAGAATTCGGGTCAGGACGTGTAACGCTTTCTCATGATGATAGGGATGAACAATACGAACAAAATGGTGGTGGCGGTTTTGGGTTATCTATCACGAACCTCGAGCTCCAGGCGCTCAAAGTTTCCGTCCGTTCTCAGATTTCGTTCAAAAAGTGCATTTGCAAACTGA
Crema.WS247_2205:51-9170                   CACGTAATAAATAGAATTCGGGTCAGGACGTGTAACGCTTTCTCATGATGATAGGGATGAACAATACGAACAAAATGGTGATGGCGTTTTTGGGTTATCTATCACGAACCTCGAGATCCAGGCGCTCAAAGTTTCCGTCCTTTAGCAGATTTCCTTCAGAAATGGCATTTGCAAACTGA
                                           ************* *************************** **************** ********************* ***** ***************** ********** ************** ********* **  ******** **** ***  ***************
Consensus:
                                           CACGTAATAAATAgAATTCGGGTCAGGACGTGTAACGCTTTcTCATGATGATAGGGATgAACAATACGAACAAAATGGTGgTGGCGgTTTTGGGTTATCTATCAcGAACCTCGAGaTCCAGGCGCTCAAAgTTTCCGTCCgTTctCAGATTTCcTTCAaAAAgtGCATTTGCAAACTGA

CACGTAATAAATAgAATTCGGGTCAGGACGTGTAACGCTTTcTCATGATGATAGGGATgAACAATACGAACAAAATGGTGgTGGCGgTTTTGGGTTATCTATCAcGAACCTCGAGaTCCAGGCGCTCAAAgTTTCCGTCCgTTctCAGATTTCcTTCAaAAAgtGCATTTGCAAACTGA
>Crema.WS247_Fam_64_136_4  Nr. of seq. 4 Alignment length(with gaps) = 137 Alignment score = 0.783861 
Crema.WS247_114:121-2335                   GTCTGAATCTTTGCTAGCGTTTGTATTCCCATAGAGTCTGTCTGTGTGTCCGTCCATCCGGATGTCCCTTTTCTTCACGG--ACAGCTTCAGACGAGATGATAAGAACGAGGAATCCGTCCTTTTGTATGTACCTTC
Crema.WS247_2354:28-2982                   CTCTATGTTTCAGGAAGCAGTTCTATTCTCTGTGAGTCTGTCTGTGTGTCTGTCCATCCGGATGTCCTATTTCTTTCCGGAGACAG-TTCAGACGAAATGTTGAGAAGGAGAAATCCTTCTTTTCGTGTGTACCATC
Crema.WS247_2745:61401-64931               CTCTAAGTCTCAGGAAGCAATTCTATTCTCTGTGAGTCTGTCTGTGTGTCTGTCCTTCCGGATGTCCTATTTCTTTCCGGAGACAG-TTCAGACGAAAGGTTGAGAAGGAGAAATCCTTCTTTTCGTGTGTACCATT
Crema.WS247_2745:43913-46441               CTCTAAGTCTCAGGAAGCAGTTCTATTCTCTGTGAGTCTGTCTGTGTGTCTGTCCATCCGGATGTCCTATTTCTTTCCGGAGACAG-TTCAGACGAAACAATGAGAAGAAGGAATCGGTCCTTTCGTGTGTACCATC
                                            ***   * *  *  ***  ** ***** *   ***************** **** ***********  ******  ***  **** ********* *   * ****  ** ****  ** *** ** ****** * 
Consensus:
                                           cTCTaagTcTcaGgaAGCagTTcTATTCtCtgtGAGTCTGTCTGTGTGTCtGTCCaTCCGGATGTCCtaTTTCTTtcCGGagACAGTTCAGACGAaAtgaTgAGAAggAGaAATCcgTCcTTTcGTgTGTACCaTc

cTCTaagTcTcaGgaAGCagTTcTATTCtCtgtGAGTCTGTCTGTGTGTCtGTCCaTCCGGATGTCCtaTTTCTTtcCGGagACAGTTCAGACGAaAtgaTgAGAAggAGaAATCcgTCcTTTcGTgTGTACCaTc
>Crema.WS247_Fam_65_73_4  Nr. of seq. 4 Alignment length(with gaps) = 74 Alignment score = 0.759009 
Crema.WS247_2199:2313-2973                 A-AAACAAAAAAGTTTTGCCACGAGTGGGGGTCGAACCCTGGTTGTCAGATTCGTACCAAAATGTCA-------
Crema.WS247_1559:78171-80625               A-AAACAAAAAAG-TTTGGCACGAGTGGGGATCGAACCCTGGTTGTCAGATTGGTACCAAAAAGTCAAAAACAA
Rev.of:Crema.WS247_2828:36934-37740        A-AAACAAAAAAGTTTTGCCAGTAGTGGGGGTCGAACTCTGGTTGTCAGATTGGTACCAAAATGTCAAAAACAA
Crema.WS247_1114:35109-36973               ATAAACAAAAATGGTTTGGCACCAGTGGGAATCGAACCCTGGTTGTTAGATTGGAACCAAAAAAGCGAAAACA-
                                           * ********* * **** **  ******  ****** ******** ***** * *******   *        
Consensus:
                                           AAAACAAAAAaGtTTTGcCAcgAGTGGGgaTCGAACcCTGGTTGTcAGATTgGtACCAAAAagtCaaaaacaa

AAAACAAAAAaGtTTTGcCAcgAGTGGGgaTCGAACcCTGGTTGTcAGATTgGtACCAAAAagtCaaaaacaa
>Crema.WS247_Fam_66_74_4  Nr. of seq. 4 Alignment length(with gaps) = 74 Alignment score = 0.951952 
Crema.WS247_1016:65436-66260               AAACTGTCTTGATGAGGGCTGAGGTCAGGTGTGCGGGTTCGGGCCTATAGGAACAGCTTGCATTATGACCCTAG
Rev.of:Crema.WS247_1734:265484-266604      AAACTGTCTTGATGGGGGCTGAGGTCAGGTGTGCGGGTTCGGGCCTATAGGAACAGCTTGCATTATGACCCTAG
Crema.WS247_1387:36811-37709               AAACTGTCTTGATGGGGGCTGAGGTCAGGTGTGCGGGTTCGGGCCTTTAGGAACAGCTTGCATTATGACCATAG
Rev.of:Crema.WS247_2289:101588-102560      AAACTGTCTTGATGGGGGCTGAGGTCAGGTGTGCGGGTTTGGGCCTTTTGGAACAGCTTGCATTATGACCCTAG
                                           ************** ************************ ****** * ********************* ***
Consensus:
                                           AAACTGTCTTGATGgGGGCTGAGGTCAGGTGTGCGGGTTcGGGCCTaTaGGAACAGCTTGCATTATGACCcTAG

AAACTGTCTTGATGgGGGCTGAGGTCAGGTGTGCGGGTTcGGGCCTaTaGGAACAGCTTGCATTATGACCcTAG
>Crema.WS247_Fam_67_65_4  Nr. of seq. 4 Alignment length(with gaps) = 65 Alignment score = 0.952137 
Crema.WS247_414:18-1320                    TCATATTTATTCCACTTTCACTTCTTCATTTTCATTCTAATCTATGAAAAAGAGTCTCCACTTGT
Rev.of:Crema.WS247_3437:2179-3294          TCATATTTATTCCATTTTCACTTATTCATTTTCATTCTAATCTATGAAAAAGAGTATCCACTTGT
Rev.of:Crema.WS247_3477:171-2087           TCATATTTATTCCATTTTCACTTATTCATTTTCATTCTAATCTATGAAAAAGAGTCTCCACTTGT
Rev.of:Crema.WS247_3477:11193-13553        TCATATTTATTCCATTTTCACTTCTTCATTTTCATTCTAATCTATGAAAAAGAGTATCCCCTTGT
                                           ************** ******** ******************************* *** *****
Consensus:
                                           TCATATTTATTCCAtTTTCACTTaTTCATTTTCATTCTAATCTATGAAAAAGAGTaTCCaCTTGT

TCATATTTATTCCAtTTTCACTTaTTCATTTTCATTCTAATCTATGAAAAAGAGTaTCCaCTTGT
>Crema.WS247_Fam_68_41_4  Nr. of seq. 4 Alignment length(with gaps) = 42 Alignment score = 0.844577 
Crema.WS247_657:497331-502422              AAAAACGGGATAATTTTG---AATTTTGAATTAAATCTTTCA
Rev.of:Crema.WS247_1735:183451-186404      -AAAATGGGATAATTTTGAACAATTTTGAATTAAATCTCTTA
Crema.WS247_2941:15597-17298               -AAAATGGGATAATTTTGAACAATTTTGAATTAAATCTCTTA
Rev.of:Crema.WS247_3112:7896-9447          -AAAACGGGATAATTTTGAACAATTTTGAATTAAATCTCCCA
                                            **** ************   *****************   *
Consensus:
                                           AAAAcGGGATAATTTTGaacAATTTTGAATTAAATCTctcA

AAAAcGGGATAATTTTGaacAATTTTGAATTAAATCTctcA
>Crema.WS247_Fam_69_34_4  Nr. of seq. 4 Alignment length(with gaps) = 34 Alignment score = 0.845588 
Crema.WS247_1304:91-4388                   TAAAAACAGAACATTTTCTATGACATTGAGTTC-
Rev.of:Crema.WS247_3063:47-2026            TAAAAACAGAACATTTTCTATGACATTGAGTTCC
Rev.of:Crema.WS247_1326:30-4675            TAAAAACAGGATATTTTCTATAAAATTGAGTTCT
Rev.of:Crema.WS247_2757:2-3171             TAAAAACAGGATATTTTCTATAAAATTGACTTCC
                                           ********* * ********* * ***** *** 
Consensus:
                                           TAAAAACAGaAcATTTTCTATaAaATTGAgTTCc

TAAAAACAGaAcATTTTCTATaAaATTGAgTTCc
>Crema.WS247_Fam_70_33_4  Nr. of seq. 4 Alignment length(with gaps) = 33 Alignment score = 0.973064 
Crema.WS247_101:136470-138230              ATATCACTATTGGTCTTAATTACTCGCTAGAAC
Crema.WS247_213:5359-6359                  ATATCACTATTGGTCTTAATTACTCGCTAGAAC
Rev.of:Crema.WS247_101:138936-139870       ATATCACTATTGATCTTAATTACTCGCTAGAAC
Crema.WS247_213:2062-2864                  ATATCACTATTGATCTTAATTACTCGCTAGAAC
                                           ************ ********************
Consensus:
                                           ATATCACTATTGaTCTTAATTACTCGCTAGAAC

ATATCACTATTGaTCTTAATTACTCGCTAGAAC
>Crema.WS247_Fam_71_21_4  Nr. of seq. 4 Alignment length(with gaps) = 23 Alignment score = 0.638889 
Crema.WS247_1019:170-960                   CGTAAATCGACATGAGA-AC-T-
Rev.of:Crema.WS247_194:158076-158973       CGTAAATCTACATTAGA-AT-TC
Crema.WS247_2005:70753-73095               CGTAAATCGACTTTTGA-ACGT-
Rev.of:Crema.WS247_2655:5053-5922          CGTAAATCGACACTAGACACCT-
                                           ******** **    ** *  * 
Consensus:
                                           CGTAAATCgACattaGAAcnT

CGTAAATCgACattaGAAcnT
>Crema.WS247_Fam_72_23_4  Nr. of seq. 4 Alignment length(with gaps) = 23 Alignment score = 0.623188 
Crema.WS247_1554:483848-484275             AAAATAG-CTATTTTTTGG-TGA
Rev.of:Crema.WS247_2295:43685-45179        AAAATAGTCAA-TTTTTGGCTA-
Rev.of:Crema.WS247_2571:11662-12424        AAAATAGTCAAATTTTTGGATG-
Rev.of:Crema.WS247_2653:63467-65161        AAATTAGTGAA--TTTTGGTTGA
                                           *** ***   *  ****** *  
Consensus:
                                           AAAaTAGtcaAntTTTTGGnTga

AAAaTAGtcaAntTTTTGGnTga
>Crema.WS247_Fam_73_21_4  Nr. of seq. 4 Alignment length(with gaps) = 22 Alignment score = 0.679293 
Crema.WS247_14:1119-1426                   T-TGGGTCATGACCTAATTAAT
Crema.WS247_1480:10594-10851               T-TGGGTCATGACCTAATTAAT
Rev.of:Crema.WS247_2657:9-1006             T-TGGAACTTGACCTACTTCAT
Rev.of:Crema.WS247_2197:132564-134808      TCTAGGTCGTGACCTAATTTTT
                                           * * *  * ******* **  *
Consensus:
                                           TTgGgtCaTGACCTAaTTaaT

TTgGgtCaTGACCTAaTTaaT
>Crema.WS247_Fam_74_20_4  Nr. of seq. 4 Alignment length(with gaps) = 21 Alignment score = 0.566138 
Crema.WS247_2827:25182-25677               -TTTGTCATTGT-AA-AATT-
Crema.WS247_1733:606479-606704             -TTGGTCACTGT-AACCATT-
Rev.of:Crema.WS247_1733:473536-475449      TTTGGTCAGTGT-AC-CATTT
Rev.of:Crema.WS247_1553:722030-723199      TTTTGTCAGTGTGAAACATAT
                                            ** **** *** *   **  
Consensus:
                                           tTTgGTCAgTGTAancATtt

tTTgGTCAgTGTAancATtt
>Crema.WS247_Fam_75_11_4  Nr. of seq. 4 Alignment length(with gaps) = 11 Alignment score = 0.681818 
Crema.WS247_755:8049-8443                  TTTCAGCGA-T
Crema.WS247_922:229057-229447              TTTCAGTCA-T
Crema.WS247_1910:42725-46173               TTTCAGCAAAT
Crema.WS247_2654:24338-26461               TTTCAGCAAGT
                                           ******  * *
Consensus:
                                           TTTCAGcaAnT

TTTCAGcaAnT
>Crema.WS247_Fam_76_10_4  Nr. of seq. 4 Alignment length(with gaps) = 11 Alignment score = 0.659091 
Crema.WS247_3101:226451-227190             ATTTCAGCCG-
Rev.of:Crema.WS247_3300:7320-9180          ATTTCAGTCG-
Rev.of:Crema.WS247_3295:11098-14493        ATTTCAGCCTA
Rev.of:Crema.WS247_3104:152953-153781      ATCTCAACCG-
                                           ** ***  *  
Consensus:
                                           ATtTCAgcCg

ATtTCAgcCg
>Crema.WS247_Fam_77_10_4  Nr. of seq. 4 Alignment length(with gaps) = 10 Alignment score = 0.666667 
Crema.WS247_487:4045-4245                  AAGAAACTGA
Rev.of:Crema.WS247_748:262431-263579       AAGATTCTGA
Rev.of:Crema.WS247_2464:45-782             AAGATTCTGG
Rev.of:Crema.WS247_1914:33374-33898        AGGATACTGT
                                           * **  *** 
Consensus:
                                           AaGAtaCTGa

AaGAtaCTGa
>Crema.WS247_Fam_78_174_3  Nr. of seq. 3 Alignment length(with gaps) = 174 Alignment score = 0.943806 
Crema.WS247_157:93-3193                    TGGTATAAAAATCTTCAAGATCCGACAAAAACTGAGAACGTTATAGAAGAAACCGTTTTGGTAGTAAAGTTGGACGATCACTCAAAGTATGGCCATCTCTCATTGGAGCTTCATTTTTTATGAAAATTTTTTCAATCCAGGTCAATTTGATAGAGGAGAATACGGGCTTTCTGA
Rev.of:Crema.WS247_785:342-3264            TGGTATAAAAATCTTCGAGATCCGACAAAAACTGAGAAAGTTATAGAAGAAACCGTTTTGGTAGTAAAGTTGGACGATCACTCAAAGTATGGCCATCTCTCATTGGAGCTTCATTTTCAATGAAAATTCTTTCAATCCAGGTCATTTTGATAGAGGAGAATACGGGCTTTCTGA
Crema.WS247_2121:230-6369                  TGATATAAAAATCTTCAAGATCCGACAAAAACTGAGAACGTTATAGAAGAAACCGTTTTGGTAGTGAAGTTGGACGATCACTCAAAGTATGGCCATCTCTCATTGGAGCTTCATTTTTTATGAAAATTTTTTCAATCCAGGTTATTTTGATAGAGGAGAATGCGGGCTTTCAGA
                                           ** ************* ********************* ************************** ***************************************************  ********* ************* * **************** ********* **
Consensus:
                                           TGgTATAAAAATCTTCaAGATCCGACAAAAACTGAGAAcGTTATAGAAGAAACCGTTTTGGTAGTaAAGTTGGACGATCACTCAAAGTATGGCCATCTCTCATTGGAGCTTCATTTTttATGAAAATTtTTTCAATCCAGGTcAtTTTGATAGAGGAGAATaCGGGCTTTCtGA

TGgTATAAAAATCTTCaAGATCCGACAAAAACTGAGAAcGTTATAGAAGAAACCGTTTTGGTAGTaAAGTTGGACGATCACTCAAAGTATGGCCATCTCTCATTGGAGCTTCATTTTttATGAAAATTtTTTCAATCCAGGTcAtTTTGATAGAGGAGAATaCGGGCTTTCtGA
>Crema.WS247_Fam_79_171_3  Nr. of seq. 3 Alignment length(with gaps) = 173 Alignment score = 0.822094 
Crema.WS247_2117:5629-8217                 TGTCATTTTCAGGTTTCTTTTTTCCAAAAATATCAATTTTACGTGACTAGAAAT-AAAAAAACATGTGAAAATTACAGATTTATGTCAAAAAGCAATCTAAAACAGTCAAAATCAACCAAATTTCGCAAACGCGCCAATGGTGCGCCAGCCTCTCTGCCTACTTCTGAAAAA-
Rev.of:Crema.WS247_3011:84789-86861        TGTCATTTTCAGATTTCTTTTTTACAAAAATATTAATTTTACGTAGCGAGAAGT-GAAAAAACATGTAAATATTACAAATTTATGTCAAAAAGCAATCGAAAACAGTCAGAATCGACCAAATTTCGCCAACGCGCCAAAGGTGCGCCAGTCTCTCCGCCTACTGCTGAAAAAG
Crema.WS247_1848:2612-4342                 TGTCATTTTCAGGCTTCTTTTTGACAAGAATATCAATTTTACGTGACTAGAAGTGAAAAAAACATGTGAAAATTACAGATTTATGTCAAAAAGCAATCTAAAACAGCCAAAATCGACTAAATTCAGCGAACGCGTCATAGGTGCGCCAGTATTTTTGCCTACTGCTGAAAAA-
                                           ************  ********  *** ***** **********  * **** *  *********** ** ****** ******************** ******* ** **** ** *****  ** ****** **  **********  * *  ******* ******** 
Consensus:
                                           TGTCATTTTCAGgtTTCTTTTTtaCAAaAATATcAATTTTACGTgaCtAGAAgTaAAAAAACATGTgAAaATTACAgATTTATGTCAAAAAGCAATCtAAAACAGtCAaAATCgACcAAATTtcGCnAACGCGcCAaaGGTGCGCCAGtcTcTctGCCTACTgCTGAAAAA

TGTCATTTTCAGgtTTCTTTTTtaCAAaAATATcAATTTTACGTgaCtAGAAgTaAAAAAACATGTgAAaATTACAgATTTATGTCAAAAAGCAATCtAAAACAGtCAaAATCgACcAAATTtcGCnAACGCGcCAaaGGTGCGCCAGtcTcTctGCCTACTgCTGAAAAA
>Crema.WS247_Fam_80_159_3  Nr. of seq. 3 Alignment length(with gaps) = 163 Alignment score = 0.804363 
Crema.WS247_2098:94645-97574               GCATTCGATCCCCATATTCCCACTGGTTATAGGGTTCTTCTATGTGAGGAGCAGTAGGCTATC--TAAGAATATGCTGCCGGATGGATTCGTTTGCCTATTCACTCAGGTTTCTGAATGAATCCTTATA-AATTCTCCAGTTTTTAAAAGTCCCATTAACCT-
Crema.WS247_3383:1330513-1332272           GCATTCGATCCCCATGTTCCCACCGGTTATAGGGTTCTTCCATGTGAGGAGCAGTAGGCTATC--TAAGAATATGCTGCCGGATGGATTCGTTTGCCTATTCATTCAGGTTTCTGGATGAATCCTCATA-AATTCTACAGTTTCTAAAAGTCCCATTAACCT-
Rev.of:Crema.WS247_381:249952-252882       GCATTCGATCCCCATGTTCCCACCGGTTATAGGGTTCCTCTTCGACAGGAGCAGTAGGCTATCATTGAGAATATGCCGCCGGATGGATTCGTTTGCCCATTCTTTCAGATTTCTGATTGAATCCTTGTACAATATTCAACCTTTTTTACGTCCCATTAA-CTA
                                           *************** ******* ************* **   *  *****************  * ********* ******************** ****  **** ******  ********  ** ***  *  *  ** *  * ********** ** 
Consensus:
                                           GCATTCGATCCCCATgTTCCCACcGGTTATAGGGTTCtTCtatGtgAGGAGCAGTAGGCTATCTaAGAATATGCtGCCGGATGGATTCGTTTGCCtATTCatTCAGgTTTCTGaaTGAATCCTtaTAAATtcTccAgtTTtTaaAaGTCCCATTAAcCT

GCATTCGATCCCCATgTTCCCACcGGTTATAGGGTTCtTCtatGtgAGGAGCAGTAGGCTATCTaAGAATATGCtGCCGGATGGATTCGTTTGCCtATTCatTCAGgTTTCTGaaTGAATCCTtaTAAATtcTccAgtTTtTaaAaGTCCCATTAAcCT
>Crema.WS247_Fam_81_99_3  Nr. of seq. 3 Alignment length(with gaps) = 99 Alignment score = 0.955107 
Crema.WS247_1958:7-3331                    CTGAATCAAGCTCCACAGAACCATGTGTCACTGAAACAGAAGAGACTTCTTCAACTACTTCTTCAGTCACCGAGTCCAGCATTTCTACAGAATCTGTTT
Rev.of:Crema.WS247_2098:17352-26432        CTGAATCAAGCTCCACTGAACCATGTGTCACTGAAACAGAAGAGACTTCTTCAACTACTTCTTCAGTCACCGAGTCTAACATTTCTACAGAATCTGTTT
Rev.of:Crema.WS247_2098:2762-4356          CTGAATCAAGCTCCACTGAACCATGTGTCACTGAAACAGAAGAGACTTCTTCATCTACTTCTTCAGTCACCGAATCTAGCATTTCTACAGAATCTGTTT
                                           **************** ************************************ ******************* ** * ********************
Consensus:
                                           CTGAATCAAGCTCCACtGAACCATGTGTCACTGAAACAGAAGAGACTTCTTCAaCTACTTCTTCAGTCACCGAgTCtAgCATTTCTACAGAATCTGTTT

CTGAATCAAGCTCCACtGAACCATGTGTCACTGAAACAGAAGAGACTTCTTCAaCTACTTCTTCAGTCACCGAgTCtAgCATTTCTACAGAATCTGTTT
>Crema.WS247_Fam_82_77_3  Nr. of seq. 3 Alignment length(with gaps) = 78 Alignment score = 0.762108 
Crema.WS247_194:1238179-1239204            GGCTAGCAGGAATCGGAGATTC-GTTTTTCTGATACCAGCGAGACCACGTTCGGAAGGTCTCGAGACTCTAAGACACA
Crema.WS247_2649:280251-281263             GGCTAGCAGGTTTATGATATTCTGAGTATCTGAAACTAGCGAAACCACGTTCGGGAGGTC-AGTGACTGTATGACACA
Crema.WS247_2651:67767-68855               GGCTAGCAGGTTTAGGATATTCTGAATTTCTGAAACTAGCGAAACCACGTTCGGGAGGTC-CATGACTGTATGACACA
                                           **********  *  ** **** *  * ***** ** ***** *********** *****    **** ** ******
Consensus:
                                           GGCTAGCAGGttTagGAtATTCtGanTtTCTGAaACtAGCGAaACCACGTTCGGgAGGTCcgtGACTgTAtGACACA

GGCTAGCAGGttTagGAtATTCtGanTtTCTGAaACtAGCGAaACCACGTTCGGgAGGTCcgtGACTgTAtGACACA
>Crema.WS247_Fam_83_60_3  Nr. of seq. 3 Alignment length(with gaps) = 60 Alignment score = 0.851852 
Crema.WS247_1286:56128-57038               GGTGGATTCTGACCCCGAATTCAACTATCCGTTACCTGATGTCCTTTGACACCTTAGAAG
Rev.of:Crema.WS247_1735:209228-211291      GGTGGATTCTGACCCGGGATTCAGATATCCGTCACCTGATGTCGCTTGATTCCTTAGAAG
Rev.of:Crema.WS247_3477:75917-76587        GGTGGATTCTGACCCGGGATTCAGATATCCGTCACCTGATGTCGCTTGATTCCTTAGAAT
                                           *************** * *****  ******* **********  ****  ******** 
Consensus:
                                           GGTGGATTCTGACCCgGgATTCAgaTATCCGTcACCTGATGTCgcTTGAttCCTTAGAAg

GGTGGATTCTGACCCgGgATTCAgaTATCCGTcACCTGATGTCgcTTGAttCCTTAGAAg
>Crema.WS247_Fam_84_40_3  Nr. of seq. 3 Alignment length(with gaps) = 40 Alignment score = 0.933333 
Crema.WS247_2103:25-5969                   AAACTGAGACTCATTGACAGATAACCATATGAAATGTCAG
Rev.of:Crema.WS247_2567:2-1053             AAACTGAGACTCATTGACAGATAACCATATGAATTGTCAG
Rev.of:Crema.WS247_3159:3082-4012          AAACTGAGACCCATTGACAGATAACCATATGAAATGACAG
                                           ********** ********************** ** ***
Consensus:
                                           AAACTGAGACtCATTGACAGATAACCATATGAAaTGtCAG

AAACTGAGACtCATTGACAGATAACCATATGAAaTGtCAG
>Crema.WS247_Fam_85_35_3  Nr. of seq. 3 Alignment length(with gaps) = 35 Alignment score = 0.758730 
Crema.WS247_2921:359833-360811             CATATACGGTGAGTATATCCAT-AAAAATAAAACC
Crema.WS247_384:5075-5890                  CATAGACGGTAAGTTTATGAATGAGTAACAAAACC
Crema.WS247_1564:8563-11320                CATAGACGGTAAGTTTATGAATGAGTAACAAAACC
                                           **** ***** *** ***  ** *  ** ******
Consensus:
                                           CATAgACGGTaAGTtTATgaATgAgtAAcAAAACC

CATAgACGGTaAGTtTATgaATgAgtAAcAAAACC
>Crema.WS247_Fam_86_31_3  Nr. of seq. 3 Alignment length(with gaps) = 31 Alignment score = 0.971326 
Crema.WS247_834:123-8258                   GTAAGGAAATTAGAAATCCATAGAATCTGAT
Rev.of:Crema.WS247_2589:20-6559            GTAAGAAAATTAGAAATCCATAGAATCTGAT
Rev.of:Crema.WS247_3351:698-5154           GTAAGAAAATTAGAAATCCATAGAATCTGAT
                                           ***** *************************
Consensus:
                                           GTAAGaAAATTAGAAATCCATAGAATCTGAT

GTAAGaAAATTAGAAATCCATAGAATCTGAT
>Crema.WS247_Fam_87_30_3  Nr. of seq. 3 Alignment length(with gaps) = 30 Alignment score = 0.881481 
Crema.WS247_574:69207-69727                AGGATCAGTCCACGAGGGGCCCACAGCCGG
Crema.WS247_1650:22559-23280               AGGATCAGTCCACGACGAGCCCACAGCCGG
Crema.WS247_1488:6890-7260                 AGGATCAGTCCAAGAGGAGCCCACTGCCGG
                                           ************ ** * ****** *****
Consensus:
                                           AGGATCAGTCCAcGAgGaGCCCACaGCCGG

AGGATCAGTCCAcGAgGaGCCCACaGCCGG
>Crema.WS247_Fam_88_22_3  Nr. of seq. 3 Alignment length(with gaps) = 23 Alignment score = 0.782609 
Crema.WS247_1472:38039-38406               -CTACAGTATACCATAATG-TAC
Crema.WS247_2195:105366-105816             TCTACAGTATCCCAGAATGATA-
Crema.WS247_2195:170620-173864             TCTACAGTATCCCAGAATGATA-
                                            ********* *** **** ** 
Consensus:
                                           tCTACAGTATcCCAgAATGaTA

tCTACAGTATcCCAgAATGaTA
>Crema.WS247_Fam_89_22_3  Nr. of seq. 3 Alignment length(with gaps) = 22 Alignment score = 0.616162 
Crema.WS247_2582:7227-7838                 GATTTACTCCAT--TTTGTGTC
Crema.WS247_1469:5859-6163                 GATTTAC-GCTTGTTCTGTGTC
Crema.WS247_3201:33779-34171               GATTTACGGCATCAGCTGTGTC
                                           *******  * *    ******
Consensus:
                                           GATTTACngCaTnntcTGTGTC

GATTTACngCaTnntcTGTGTC
>Crema.WS247_Fam_90_21_3  Nr. of seq. 3 Alignment length(with gaps) = 22 Alignment score = 0.666667 
Crema.WS247_1751:1294-4316                 -CGGTGGCCTAACTTTTTTGAT
Crema.WS247_3295:26159-28346               -ATGTGGCCTAACTTTTCTGAT
Rev.of:Crema.WS247_2653:100638-103806      AGTGTGGCCCAACTTTTAGAAT
                                              ****** *******   **
Consensus:
                                           ntGTGGCCtAACTTTTntgAT

ntGTGGCCtAACTTTTntgAT
>Crema.WS247_Fam_91_19_3  Nr. of seq. 3 Alignment length(with gaps) = 21 Alignment score = 0.640212 
Crema.WS247_1015:208953-210554             A-AAAATTGAAGAAATTTA--
Rev.of:Crema.WS247_3486:24729-24943        A-AAAATCGATGAAATTTACG
Crema.WS247_2100:555-991                   AGAAAATCGCTGAAAATTAT-
                                           * ***** *  **** ***  
Consensus:
                                           AAAAATcGatGAAAtTTAn

AAAAATcGatGAAAtTTAn
>Crema.WS247_Fam_92_20_3  Nr. of seq. 3 Alignment length(with gaps) = 21 Alignment score = 0.645503 
Crema.WS247_692:8168-8378                  AGTCGAAAATT-GACTTTTTG
Rev.of:Crema.WS247_1384:924-1549           ACTGGAAAATA-GAGTTTTTG
Rev.of:Crema.WS247_2565:66698-67000        AATCGAAAATTCAACTTTTTT
                                           * * ******   * ***** 
Consensus:
                                           AnTcGAAAATtgAcTTTTTg

AnTcGAAAATtgAcTTTTTg
>Crema.WS247_Fam_93_21_3  Nr. of seq. 3 Alignment length(with gaps) = 21 Alignment score = 0.703704 
Crema.WS247_749:28581-31012                GCTGAAAAT-CTCATTTTTGC
Rev.of:Crema.WS247_293:88515-89313         GCTTAAAATTCCCATTTTTGA
Rev.of:Crema.WS247_3580:52540-53833        GCTAAAAATGAGCATTTTTGA
                                           *** *****   ******** 
Consensus:
                                           GCTnAAAATncnCATTTTTGa

GCTnAAAATncnCATTTTTGa
>Crema.WS247_Fam_94_20_3  Nr. of seq. 3 Alignment length(with gaps) = 20 Alignment score = 1.000000 
Crema.WS247_746:42-1124                    GCACTTTTCTGTATTCTTGT
Rev.of:Crema.WS247_1282:224104-233343      GCACTTTTCTGTATTCTTGT
Rev.of:Crema.WS247_1417:43-4182            GCACTTTTCTGTATTCTTGT
                                           ********************
Consensus:
                                           GCACTTTTCTGTATTCTTGT

GCACTTTTCTGTATTCTTGT
>Crema.WS247_Fam_95_18_3  Nr. of seq. 3 Alignment length(with gaps) = 19 Alignment score = 0.771930 
Crema.WS247_1558:114999-116979             TCACTTGCTATATT-TGTC
Crema.WS247_2466:328673-330427             TCACTTGCTATATT-TGTC
Rev.of:Crema.WS247_3195:322686-324305      TCAATTGCTATATTGCGGC
                                           *** **********  * *
Consensus:
                                           TCAcTTGCTATATTtGtC

TCAcTTGCTATATTtGtC
>Crema.WS247_Fam_96_18_3  Nr. of seq. 3 Alignment length(with gaps) = 19 Alignment score = 0.818713 
Crema.WS247_2466:11378-11820               TG-AAAAAAAATCACGGAA
Crema.WS247_3512:7101-7321                 CG-AAAAAAAATCCCGGAA
Crema.WS247_2289:197308-197525             CGAAAAAAAAATCCCGGAA
                                            * ********** *****
Consensus:
                                           cGAAAAAAAATCcCGGAA

cGAAAAAAAATCcCGGAA
>Crema.WS247_Fam_97_16_3  Nr. of seq. 3 Alignment length(with gaps) = 16 Alignment score = 0.944444 
Crema.WS247_2002:9332-11879                GGCCTAGAAAACCGGT
Crema.WS247_2002:17785-21702               GGCCTAGAAAACCGGT
Rev.of:Crema.WS247_2002:14099-14541        GGCCTAGAAATCCGGT
                                           ********** *****
Consensus:
                                           GGCCTAGAAAaCCGGT

GGCCTAGAAAaCCGGT
>Crema.WS247_Fam_98_14_3  Nr. of seq. 3 Alignment length(with gaps) = 15 Alignment score = 0.651852 
Crema.WS247_386:136476-139507              AT-TCTGAATTCTAA
Crema.WS247_1113:283198-283566             ATCT-TGAATCCTGA
Crema.WS247_3488:9938-10615                AT-TGTGAATCCTGA
                                           ** * ***** ** *
Consensus:
                                           ATTnTGAATcCTgA

ATTnTGAATcCTgA
>Crema.WS247_Fam_99_15_3  Nr. of seq. 3 Alignment length(with gaps) = 15 Alignment score = 0.851852 
Crema.WS247_195:579532-580406              GTAACCTCTGGAGTT
Crema.WS247_195:590547-591382              GTAACCTCTGGAGTA
Rev.of:Crema.WS247_1643:1110107-1111137    GTAACTTCTGGAGTG
                                           ***** ******** 
Consensus:
                                           GTAACcTCTGGAGTn

GTAACcTCTGGAGTn
>Crema.WS247_Fam_100_13_3  Nr. of seq. 3 Alignment length(with gaps) = 13 Alignment score = 1.000000 
Crema.WS247_414:1359-2289                  ACATTTTCTGAAT
Crema.WS247_1388:41-695                    ACATTTTCTGAAT
Crema.WS247_3491:16-7117                   ACATTTTCTGAAT
                                           *************
Consensus:
                                           ACATTTTCTGAAT

ACATTTTCTGAAT
>Crema.WS247_Fam_101_183_2  Nr. of seq. 2 Alignment length(with gaps) = 183 Alignment score = 0.948998 
Crema.WS247_2923:47330-49350               AAATCTAATTTTCGGCCGTAAATTGGTGCTTCTGGTCATTTCTTTCGTCTTCTCTAAACAATACAGCTTTGTAGCTATGCGCAAATGAAAGAGCGTGTTTGTTTCTACTAATACAATTACTTATCCTGATTATAACTGTCATTCTATGACTCAGACAACTCAATGAGACACAAAAACGGCTGA
Crema.WS247_2923:59396-69104               AAATCTAATTTTCGGCCGTAAATTGGTGCTTCTGGTCATTTCTTTCGTCTTCTCTAAACAATACAGCTTTGTGGCTATGCGCAAATGAAAGAACGTGTTCGTTTCCACTAATACAATTTTTTATCCTGATTATAACTGTCATTCTTTGACTCAGACAACTCAATGAGACACAAAAACGGCTGA
                                           ************************************************************************ ******************* ****** ***** ************  ************************* *************************************
Consensus:
                                           AAATCTAATTTTCGGCCGTAAATTGGTGCTTCTGGTCATTTCTTTCGTCTTCTCTAAACAATACAGCTTTGTaGCTATGCGCAAATGAAAGAaCGTGTTcGTTTCcACTAATACAATTacTTATCCTGATTATAACTGTCATTCTaTGACTCAGACAACTCAATGAGACACAAAAACGGCTGA

AAATCTAATTTTCGGCCGTAAATTGGTGCTTCTGGTCATTTCTTTCGTCTTCTCTAAACAATACAGCTTTGTaGCTATGCGCAAATGAAAGAaCGTGTTcGTTTCcACTAATACAATTacTTATCCTGATTATAACTGTCATTCTaTGACTCAGACAACTCAATGAGACACAAAAACGGCTGA
>Crema.WS247_Fam_102_159_2  Nr. of seq. 2 Alignment length(with gaps) = 159 Alignment score = 0.895178 
Crema.WS247_2288:406692-418871             AAGATGATCAGTTCTTAGTAACGCCGAGGCACGTTCGGAACATCCATACGACCCGAAAAGTGAGTATGAAGGTACAAATATCTACAGTAAACTAAACGATTTATTTTAATATGAAAATGAATCAACAAAT-GTTTTTTGTTGAATGAAAACTCGTTGGG
Rev.of:Crema.WS247_657:256747-265909       AAGATGATCAGTTCTTAGTAACGCCGAGGCACGTTCGGAACATCCATACGACCCGAAAATTGAGTATGAAGATACAAATACCTACAGAGAACTAAACGATTTATTTCAAAATGAAACAGTATCAACAAATGGTTTTTTGTTGATTGAAAACTCGTTGGG
                                           *********************************************************** *********** ******** ******  ***************** ** ******  * ********** ************ ***************
Consensus:
                                           AAGATGATCAGTTCTTAGTAACGCCGAGGCACGTTCGGAACATCCATACGACCCGAAAAgTGAGTATGAAGaTACAAATAcCTACAGaaAACTAAACGATTTATTTcAAaATGAAAaaGaATCAACAAATgGTTTTTTGTTGAaTGAAAACTCGTTGGG

AAGATGATCAGTTCTTAGTAACGCCGAGGCACGTTCGGAACATCCATACGACCCGAAAAgTGAGTATGAAGaTACAAATAcCTACAGaaAACTAAACGATTTATTTcAAaATGAAAaaGaATCAACAAATgGTTTTTTGTTGAaTGAAAACTCGTTGGG
>Crema.WS247_Fam_103_153_2  Nr. of seq. 2 Alignment length(with gaps) = 153 Alignment score = 0.642702 
Crema.WS247_2921:94002-95819               TTT-CCCATTTTCGTTGCTTTTCAGTTGTCGCCGCCGCAAAATATTCAAATTTTTCGTTTAACCGCAAATTTCTAATTTTCTGCCTTTTTCGTCGACTTTTCGCAGTATTTCTT-TTGAATTTAGACTAAAATCCGGGTA-AAAATCGATTAA
Crema.WS247_3011:274489-277797             TTTACGGAATTT-TTTGCATTTTAGTTGTCGCCGCGGCGAAATATTCACATTTTCCGTGCAATAGCGATTTTCCGATTTTCTGTCATTTTCGTCAACTTTTCACAGTTTTTGTTGTTG-TTTTAGGCTTAATTCC-AATAGAAAATCAATAAA
                                           *** *  * ***  **** *** ************ ** ********* ***** ***  **  ** * ****  ******** * ******** ******* **** *** ** ***  ***** ** ** ***   ** ****** ** **
Consensus:
                                           TTTaCccAaTTTcgTTGCaTTTcAGTTGTCGCCGCcGCaAAATATTCAaATTTTcCGTgcAAcaGCaAaTTTCcaATTTTCTGcCaTTTTCGTCaACTTTTCaCAGTaTTTcTTgTTGaaTTTAGaCTaAAaTCCgaaTAgAAAATCaATaAA

TTTaCccAaTTTcgTTGCaTTTcAGTTGTCGCCGCcGCaAAATATTCAaATTTTcCGTgcAAcaGCaAaTTTCcaATTTTCTGcCaTTTTCGTCaACTTTTCaCAGTaTTTcTTgTTGaaTTTAGaCTaAAaTCCgaaTAgAAAATCaATaAA
>Crema.WS247_Fam_104_88_2  Nr. of seq. 2 Alignment length(with gaps) = 88 Alignment score = 0.628788 
Crema.WS247_1470:149795-150915             TTAAAATTC---TTAAC-TAATTAGGGACAGGAGTTGGAGGAACATGGGACA-GACTGCACTCGCGGTCCTCCACGCATGCC-TCTCC
Crema.WS247_2921:215048-216235             TCAAAATTCTTATTAACTTTATTAGGTATAGGAATTGGAGTCCCATGAGCGAGGACTGCACTCGC-GTCCTCCGAACATGCCTTTTCC
                                           * *******   ***** * ****** * **** ******   **** *  * ************ *******   ****** * ***
Consensus:
                                           TcAAAATTCttaTTAACtTaATTAGGgAcAGGAaTTGGAGgaaCATGaGacAgGACTGCACTCGCgGTCCTCCaaaCATGCCtTcTCC

TcAAAATTCttaTTAACtTaATTAGGgAcAGGAaTTGGAGgaaCATGaGacAgGACTGCACTCGCgGTCCTCCaaaCATGCCtTcTCC
>Crema.WS247_Fam_105_75_2  Nr. of seq. 2 Alignment length(with gaps) = 75 Alignment score = 0.928889 
Crema.WS247_475:1318704-1321688            GAACTGCTTTGAACACTTGACGAAGTTTCTGTCGTGGAACTTTCGAGAGTTGTTGAAGTCACTGGGGTAGATTCA
Crema.WS247_2098:16-1827                   GAACTGCTTTGGACACTTGACGAAGTTTCTGTCGTGGAACTTTCGAGAGTTGTAGAGGTGACTGGGGTAGATTCA
                                           *********** ***************************************** ** ** ***************
Consensus:
                                           GAACTGCTTTGaACACTTGACGAAGTTTCTGTCGTGGAACTTTCGAGAGTTGTaGAaGTcACTGGGGTAGATTCA

GAACTGCTTTGaACACTTGACGAAGTTTCTGTCGTGGAACTTTCGAGAGTTGTaGAaGTcACTGGGGTAGATTCA
>Crema.WS247_Fam_106_64_2  Nr. of seq. 2 Alignment length(with gaps) = 64 Alignment score = 0.898438 
Crema.WS247_1746:185-3240                  AAAAATGAAGCTGAAAAGTGGCGAAAATGTCAAGATGATTTCTCGCGGACTGTTTTTTGATCA-
Rev.of:Crema.WS247_2:564066-571103         AAAAATGAAGCTGAAAAGTGGCGAAAATGTCAAATTGATTTCTCGCGGACAGTTTTTTGATCGT
                                           *********************************  *************** ***********  
Consensus:
                                           AAAAATGAAGCTGAAAAGTGGCGAAAATGTCAAaaTGATTTCTCGCGGACaGTTTTTTGATCat

AAAAATGAAGCTGAAAAGTGGCGAAAATGTCAAaaTGATTTCTCGCGGACaGTTTTTTGATCat
>Crema.WS247_Fam_107_50_2  Nr. of seq. 2 Alignment length(with gaps) = 50 Alignment score = 0.840000 
Crema.WS247_1837:24-2163                   CTTCGACGGG-AGTCAACCGAAGATATGGGTAGAAGTACCTACCCCAAGA
Crema.WS247_2921:96428-97615               CTTCGACGGGAAGTCAACAGAAGAT-TGGGTAGAAGTTCCTACCCCAAGC
                                           ********** ******* ****** *********** *********** 
Consensus:
                                           CTTCGACGGGaAGTCAACaGAAGATaTGGGTAGAAGTaCCTACCCCAAGa

CTTCGACGGGaAGTCAACaGAAGATaTGGGTAGAAGTaCCTACCCCAAGa
>Crema.WS247_Fam_108_49_2  Nr. of seq. 2 Alignment length(with gaps) = 49 Alignment score = 0.717687 
Crema.WS247_478:2052-2638                  TGGCCTAAAAACATCAAAATTTGGACTTCTAAGCCATCAACCCCCTAG-
Crema.WS247_478:6545-7326                  TGGCCTAATAACCTCAAAATTGGGATTTCTAGGCCATCAA-AGCCAAGG
                                           ******** *** ******** *** ***** ********   ** ** 
Consensus:
                                           TGGCCTAAaAACaTCAAAATTgGGAcTTCTAaGCCATCAAcacCCaAGg

TGGCCTAAaAACaTCAAAATTgGGAcTTCTAaGCCATCAAcacCCaAGg
>Crema.WS247_Fam_109_44_2  Nr. of seq. 2 Alignment length(with gaps) = 44 Alignment score = 0.655303 
Crema.WS247_3484:37365-39249               TGCAGTAACCCGTATCCCAAAAACCCAAAATTTGGATCCT-GTT
Rev.of:Crema.WS247_3496:1-696              -ACAGTAACCCGGATCCTAACAACTGAAAACTTGGATCATAGGT
                                             ********** **** ** ***  **** ******* * * *
Consensus:
                                           taCAGTAACCCGgATCCcAAaAACccAAAAcTTGGATCaTaGgT

taCAGTAACCCGgATCCcAAaAACccAAAAcTTGGATCaTaGgT
>Crema.WS247_Fam_110_42_2  Nr. of seq. 2 Alignment length(with gaps) = 42 Alignment score = 0.603175 
Crema.WS247_923:213944-221696              CAGCGCTAAAAATTATGAGGTCGCACTTT-AACGCTGCTAAA
Rev.of:Crema.WS247_2465:471388-480383      CAGCGCTAAAATCCGTGGAGTTGAAGTTTGAACGCTGCTGAG
                                           ***********    **  ** * * *** ********* * 
Consensus:
                                           CAGCGCTAAAAaccaTGaaGTcGaAcTTTgAACGCTGCTaAa

CAGCGCTAAAAaccaTGaaGTcGaAcTTTgAACGCTGCTaAa
>Crema.WS247_Fam_111_42_2  Nr. of seq. 2 Alignment length(with gaps) = 42 Alignment score = 0.682540 
Crema.WS247_923:207230-207724              CGCTGCTAAAAAGCGCTAAAATCGAAACTACGAGAAATTTAG
Crema.WS247_923:225811-231013              CGCTGCTAAACAGCGTTAAAATTCAACATATCAAAAGTTTAG
                                           ********** **** ******  **  **  * ** *****
Consensus:
                                           CGCTGCTAAAaAGCGcTAAAATccAAaaTAccAaAAaTTTAG

CGCTGCTAAAaAGCGcTAAAATccAAaaTAccAaAAaTTTAG
>Crema.WS247_Fam_112_41_2  Nr. of seq. 2 Alignment length(with gaps) = 41 Alignment score = 1.000000 
Crema.WS247_2579:9787-10251                TTTTTTGGGGAAAAATTAGACTTTTTGAGGGAAAAAATGCC
Crema.WS247_3104:167-838                   TTTTTTGGGGAAAAATTAGACTTTTTGAGGGAAAAAATGCC
                                           *****************************************
Consensus:
                                           TTTTTTGGGGAAAAATTAGACTTTTTGAGGGAAAAAATGCC

TTTTTTGGGGAAAAATTAGACTTTTTGAGGGAAAAAATGCC
>Crema.WS247_Fam_113_39_2  Nr. of seq. 2 Alignment length(with gaps) = 39 Alignment score = 0.850427 
Crema.WS247_3100:516897-517823             TT-CCTTAGTTGGATGATGGGCTCACCCACGAGACCTG-
Rev.of:Crema.WS247_2465:33257-34255        TTCCCTTAGTTGGATGATGGACTCACCCCCGAGACCTGT
                                           ** ***************** ******* ********* 
Consensus:
                                           TTcCCTTAGTTGGATGATGGaCTCACCCaCGAGACCTGt

TTcCCTTAGTTGGATGATGGaCTCACCCaCGAGACCTGt
>Crema.WS247_Fam_114_39_2  Nr. of seq. 2 Alignment length(with gaps) = 39 Alignment score = 0.863248 
Crema.WS247_97:1991591-1993803             GCTTCAGTGACGGCAGCAGTTGTGGTCTCCTCTCCGGAT
Crema.WS247_97:1996069-1997585             GCTTCAGTGACGGCGACAGTTGTGGTCTCCTCGCCGGAA
                                           **************  **************** ***** 
Consensus:
                                           GCTTCAGTGACGGCaaCAGTTGTGGTCTCCTCgCCGGAa

GCTTCAGTGACGGCaaCAGTTGTGGTCTCCTCgCCGGAa
>Crema.WS247_Fam_115_37_2  Nr. of seq. 2 Alignment length(with gaps) = 37 Alignment score = 0.711712 
Crema.WS247_2465:600869-601342             ATCCTGGATCCAGTTACAGT-ACCCTCGATATCTAAG
Rev.of:Crema.WS247_2838:15113-16134        ATTCTGGATCCAG-TACAGTAACCCCCAAGATCTGAG
                                           ** ********** ****** **** * * **** **
Consensus:
                                           ATcCTGGATCCAGtTACAGTaACCCcCaAgATCTaAG

ATcCTGGATCCAGtTACAGTaACCCcCaAgATCTaAG
>Crema.WS247_Fam_116_35_2  Nr. of seq. 2 Alignment length(with gaps) = 35 Alignment score = 0.619048 
Crema.WS247_2919:586613-587135             ACGCTGCGAGCTCACTAGCAACCTGCTAT-TTT-G
Crema.WS247_2919:589340-591731             ACGCTGCGAGCTCACTA-C-TGCTGTTTTCTTTAG
                                           ***************** *   *** * * *** *
Consensus:
                                           ACGCTGCGAGCTCACTAgCaacCTGcTaTcTTTaG

ACGCTGCGAGCTCACTAgCaacCTGcTaTcTTTaG
>Crema.WS247_Fam_117_33_2  Nr. of seq. 2 Alignment length(with gaps) = 33 Alignment score = 0.883838 
Crema.WS247_2099:726217-726938             AGGTAGTCTGCTATTTTCGGTTTTTTTCATTT-
Rev.of:Crema.WS247_2099:727699-728301      AGGTAGTCTACTATTTTCGGTTTTTCTCATTTT
                                           ********* *************** ****** 
Consensus:
                                           AGGTAGTCTaCTATTTTCGGTTTTTcTCATTTt

AGGTAGTCTaCTATTTTCGGTTTTTcTCATTTt
>Crema.WS247_Fam_118_32_2  Nr. of seq. 2 Alignment length(with gaps) = 32 Alignment score = 0.750000 
Crema.WS247_923:197027-203056              CAGCGCTAAAATCGTCGTTTAGCGCTGGTTAG
Crema.WS247_1822:105029-110030             CAGCGCTAAAGCCGGAATTTAGCGCTGGCTAG
                                           **********  **   *********** ***
Consensus:
                                           CAGCGCTAAAacCGgaaTTTAGCGCTGGcTAG

CAGCGCTAAAacCGgaaTTTAGCGCTGGcTAG
>Crema.WS247_Fam_119_31_2  Nr. of seq. 2 Alignment length(with gaps) = 31 Alignment score = 0.806452 
Crema.WS247_2559:378640-382480             AAGAAAGAATGGT-GAGAAAGTCATGAAGAA
Crema.WS247_3485:38808-39930               AAGAAAGAATGGTGGGGGAAGTCATAAAGAA
                                           ************* * * ******* *****
Consensus:
                                           AAGAAAGAATGGTgGaGaAAGTCATaAAGAA

AAGAAAGAATGGTgGaGaAAGTCATaAAGAA
>Crema.WS247_Fam_120_31_2  Nr. of seq. 2 Alignment length(with gaps) = 31 Alignment score = 0.741935 
Crema.WS247_2007:50445-53815               TGACGCGTTTTTCAACTCTCTGGGATACCGT
Crema.WS247_3241:4-1245                    TGGCGCGTTTTTCAACTTCCTGGGGTGCCTT
                                           ** **************  ***** * ** *
Consensus:
                                           TGaCGCGTTTTTCAACTccCTGGGaTaCCgT

TGaCGCGTTTTTCAACTccCTGGGaTaCCgT
>Crema.WS247_Fam_121_31_2  Nr. of seq. 2 Alignment length(with gaps) = 31 Alignment score = 0.827957 
Crema.WS247_2560:215816-216919             AAAACGGGATAATTTTGAATTAAATCTTATA
Crema.WS247_3197:118281-121539             AAAATGGGATAATTTTGAACTAAATTTTACA
                                           **** ************** ***** *** *
Consensus:
                                           AAAAcGGGATAATTTTGAAcTAAATcTTAcA

AAAAcGGGATAATTTTGAAcTAAATcTTAcA
>Crema.WS247_Fam_122_30_2  Nr. of seq. 2 Alignment length(with gaps) = 30 Alignment score = 0.666667 
Crema.WS247_85:230-696                     AAGAAGGATCAAAAGAAACCTG---AAGAG
Rev.of:Crema.WS247_1911:187250-188351      AAAAAGGATCAGAAGAAACCCGCCGCAGAG
                                           ** ******** ******** *    ****
Consensus:
                                           AAaAAGGATCAaAAGAAACCcGccgaAGAG

AAaAAGGATCAaAAGAAACCcGccgaAGAG
>Crema.WS247_Fam_123_26_2  Nr. of seq. 2 Alignment length(with gaps) = 26 Alignment score = 0.769231 
Crema.WS247_1022:62579-65002               GGAATA-TTTGAGTTCCCGCCAAAAT
Rev.of:Crema.WS247_1437:639-1723           GGAAAATTTTGAATTCCCGCCAAAAC
                                           **** * ***** ************ 
Consensus:
                                           GGAAaAtTTTGAaTTCCCGCCAAAAc

GGAAaAtTTTGAaTTCCCGCCAAAAc
>Crema.WS247_Fam_124_24_2  Nr. of seq. 2 Alignment length(with gaps) = 24 Alignment score = 0.618056 
Crema.WS247_3579:111233-111711             GTCTGAAA--TT-CGAATCTTTTT
Crema.WS247_921:785369-785890              -TCGGAAATTTTCCGAATTTTTTT
                                            ** ****  ** ***** *****
Consensus:
                                           gTCgGAAAttTTcCGAATcTTTTT

gTCgGAAAttTTcCGAATcTTTTT
>Crema.WS247_Fam_125_22_2  Nr. of seq. 2 Alignment length(with gaps) = 22 Alignment score = 0.621212 
Crema.WS247_3010:171173-171534             CTTAGGCTTA--AGATCTTC--
Crema.WS247_3018:25972-27629               CTTAGGCTTAGCAAATCTTAGG
                                           **********  * *****   
Consensus:
                                           CTTAGGCTTAgcAaATCTTagg

CTTAGGCTTAgcAaATCTTagg
>Crema.WS247_Fam_126_22_2  Nr. of seq. 2 Alignment length(with gaps) = 22 Alignment score = 0.704545 
Crema.WS247_2750:9720-10070                CGAG-TTTA-AGCCTAAAATTA
Rev.of:Crema.WS247_3295:130063-130331      CCAGATTTACAGCCTAAAATT-
                                           * ** **** *********** 
Consensus:
                                           CcAGaTTTAcAGCCTAAAATTa

CcAGaTTTAcAGCCTAAAATTa
>Crema.WS247_Fam_127_22_2  Nr. of seq. 2 Alignment length(with gaps) = 22 Alignment score = 0.643939 
Crema.WS247_3290:344987-345711             -ACTCGCAGCGTGAAATAGTAA
Crema.WS247_922:76733-77342                AACTCGCAGCGTCAATTCATAT
                                            *********** ** *  ** 
Consensus:
                                           aACTCGCAGCGTcAAaTaaTAa

aACTCGCAGCGTcAAaTaaTAa
>Crema.WS247_Fam_128_22_2  Nr. of seq. 2 Alignment length(with gaps) = 22 Alignment score = 0.878788 
Crema.WS247_99:121358-121654               GCACTAGTCGTGTGCATTTTCA
Rev.of:Crema.WS247_1483:16463-16716        GCACTAGTCGTGTGCATTATGA
                                           ****************** * *
Consensus:
                                           GCACTAGTCGTGTGCATTaTcA

GCACTAGTCGTGTGCATTaTcA
>Crema.WS247_Fam_129_22_2  Nr. of seq. 2 Alignment length(with gaps) = 22 Alignment score = 0.818182 
Crema.WS247_381:793785-799236              AAAGCCTGAAAGGTCCGGCCTA
Crema.WS247_2558:109642-113890             GAAGCCTAAAAAGTCCGGCCTA
                                            ****** *** **********
Consensus:
                                           aAAGCCTaAAAaGTCCGGCCTA

aAAGCCTaAAAaGTCCGGCCTA
>Crema.WS247_Fam_130_21_2  Nr. of seq. 2 Alignment length(with gaps) = 21 Alignment score = 0.603175 
Crema.WS247_2946:1277-1788                 AAAAAC-ACACGATTTCCA--
Rev.of:Crema.WS247_1555:89656-90041        AACAACAACACCAATTCCAAC
                                           ** *** **** * *****  
Consensus:
                                           AAaAACaACACcAaTTCCAac

AAaAACaACACcAaTTCCAac
>Crema.WS247_Fam_131_21_2  Nr. of seq. 2 Alignment length(with gaps) = 21 Alignment score = 0.714286 
Crema.WS247_476:417327-418480              AAAATCGGCT-AAAATTGTTC
Crema.WS247_491:9669-11461                 AAATTAGGCTGAAAATTGCTC
                                           *** * **** ******* **
Consensus:
                                           AAAaTaGGCTgAAAATTGcTC

AAAaTaGGCTgAAAATTGcTC
>Crema.WS247_Fam_132_21_2  Nr. of seq. 2 Alignment length(with gaps) = 21 Alignment score = 0.650794 
Crema.WS247_923:7922-9589                  GAAAA-ATCAAGGTTTAGAGT
Crema.WS247_1731:105-798                   GAAAATATCAAAATTTTGACT
                                           ***** *****  *** ** *
Consensus:
                                           GAAAAtATCAAaaTTTaGAcT

GAAAAtATCAAaaTTTaGAcT
>Crema.WS247_Fam_133_21_2  Nr. of seq. 2 Alignment length(with gaps) = 21 Alignment score = 0.777778 
Crema.WS247_2292:76383-78182               TAAATCTACATCTCA-CCCCG
Crema.WS247_194:478712-478953              TAAATCTACATTTCAGCTCCG
                                           *********** *** * ***
Consensus:
                                           TAAATCTACATcTCAgCcCCG

TAAATCTACATcTCAgCcCCG
>Crema.WS247_Fam_134_21_2  Nr. of seq. 2 Alignment length(with gaps) = 21 Alignment score = 0.619048 
Crema.WS247_294:36707-37431                TGATTTTGTGCCAAATTTGAG
Crema.WS247_1737:101518-102761             TCGTTTTAGGCCGAATTTAAG
                                           *  ****  *** ***** **
Consensus:
                                           TcaTTTTagGCCaAATTTaAG

TcaTTTTagGCCaAATTTaAG
>Crema.WS247_Fam_135_20_2  Nr. of seq. 2 Alignment length(with gaps) = 20 Alignment score = 0.666667 
Crema.WS247_666:7918-13157                 GCTCAAAAATCTTCGTTTTG
Rev.of:Crema.WS247_2194:174168-175787      GATCTAAAAACCTCGTTTTT
                                           * ** **** * ******* 
Consensus:
                                           GaTCaAAAAaCcTCGTTTTg

GaTCaAAAAaCcTCGTTTTg
>Crema.WS247_Fam_136_19_2  Nr. of seq. 2 Alignment length(with gaps) = 19 Alignment score = 1.000000 
Crema.WS247_569:306285-306504              TTCAAAGGACCTCGATATT
Crema.WS247_2098:2052601-2052876           TTCAAAGGACCTCGATATT
                                           *******************
Consensus:
                                           TTCAAAGGACCTCGATATT

TTCAAAGGACCTCGATATT
>Crema.WS247_Fam_137_19_2  Nr. of seq. 2 Alignment length(with gaps) = 19 Alignment score = 0.789474 
Crema.WS247_2831:74541-75853               CAATGCACCATATTTGAGC
Crema.WS247_2946:4916-5713                 GGATGCACCATATTTGGGC
                                             ************** **
Consensus:
                                           caATGCACCATATTTGaGC

caATGCACCATATTTGaGC
>Crema.WS247_Fam_138_18_2  Nr. of seq. 2 Alignment length(with gaps) = 18 Alignment score = 0.925926 
Crema.WS247_1733:835978-836438             AAAGATTCAAATTTTTTC
Crema.WS247_2105:65037-65259               AAAGATTCAAAATTTTTC
                                           *********** ******
Consensus:
                                           AAAGATTCAAAaTTTTTC

AAAGATTCAAAaTTTTTC
>Crema.WS247_Fam_139_18_2  Nr. of seq. 2 Alignment length(with gaps) = 18 Alignment score = 0.629630 
Crema.WS247_2100:190978-191328             AAACCCCTAAAAACCTTA
Rev.of:Crema.WS247_2840:9014-12098         AAATTCATAAAATTCTTA
                                           ***  * *****  ****
Consensus:
                                           AAAccCaTAAAAacCTTA

AAAccCaTAAAAacCTTA
>Crema.WS247_Fam_140_18_2  Nr. of seq. 2 Alignment length(with gaps) = 18 Alignment score = 0.851852 
Crema.WS247_3580:58329-58512               CTCATTTACTACCGATTC
Rev.of:Crema.WS247_3580:62104-62305        CTCATTTACTACCGTTTG
                                           ************** ** 
Consensus:
                                           CTCATTTACTACCGaTTc

CTCATTTACTACCGaTTc
>Crema.WS247_Fam_141_17_2  Nr. of seq. 2 Alignment length(with gaps) = 17 Alignment score = 0.607843 
Crema.WS247_2827:42305-43363               AATTCCTAGA-TTTCGG
Rev.of:Crema.WS247_3018:15952-16468        AATTTC-GGACTTTCGG
                                           **** *  ** ******
Consensus:
                                           AATTcCtaGAcTTTCGG

AATTcCtaGAcTTTCGG
>Crema.WS247_Fam_142_17_2  Nr. of seq. 2 Alignment length(with gaps) = 17 Alignment score = 1.000000 
Crema.WS247_611:5541-6202                  TCAACTACAAAAATGTC
Crema.WS247_753:48359-49065                TCAACTACAAAAATGTC
                                           *****************
Consensus:
                                           TCAACTACAAAAATGTC

TCAACTACAAAAATGTC
>Crema.WS247_Fam_143_16_2  Nr. of seq. 2 Alignment length(with gaps) = 16 Alignment score = 0.625000 
Crema.WS247_3067:87-3997                   -GACAGACACACA---
Rev.of:Crema.WS247_579:18156-18790         TGACAGACAGACAGAC
                                            ******** ***   
Consensus:
                                           tGACAGACAcACAgac

tGACAGACAcACAgac
>Crema.WS247_Fam_144_16_2  Nr. of seq. 2 Alignment length(with gaps) = 16 Alignment score = 0.666667 
Crema.WS247_921:1200130-1201299            AATCTGA--AATATAG
Crema.WS247_2466:349234-349620             AA-CTGACTAATATAG
                                           ** ****  *******
Consensus:
                                           AAtCTGActAATATAG

AAtCTGActAATATAG
>Crema.WS247_Fam_145_16_2  Nr. of seq. 2 Alignment length(with gaps) = 16 Alignment score = 0.666667 
Crema.WS247_924:133614-134342              AAAGCCTAAAAGCCTA
Rev.of:Crema.WS247_3010:12051-12990        ATAGCCTGATAGCCTG
                                           * ***** * ***** 
Consensus:
                                           AaAGCCTaAaAGCCTa

AaAGCCTaAaAGCCTa
>Crema.WS247_Fam_146_14_2  Nr. of seq. 2 Alignment length(with gaps) = 14 Alignment score = 0.714286 
Crema.WS247_97:175067-175415               TTTGTAATTTGTAG
Crema.WS247_2100:302532-304465             TCTGTAGTCTGTAG
                                           * **** * *****
Consensus:
                                           TcTGTAaTcTGTAG

TcTGTAaTcTGTAG
>Crema.WS247_Fam_147_14_2  Nr. of seq. 2 Alignment length(with gaps) = 14 Alignment score = 0.904762 
Crema.WS247_571:76622-76925                CAGGCGCGGAGGTC
Crema.WS247_1911:192928-193215             CAGGCGCGGAGATC
                                           *********** **
Consensus:
                                           CAGGCGCGGAGaTC

CAGGCGCGGAGaTC
>Crema.WS247_Fam_148_12_2  Nr. of seq. 2 Alignment length(with gaps) = 12 Alignment score = 0.694444 
Crema.WS247_745:786696-786972              -CGGGCCTTGC-
Rev.of:Crema.WS247_746:327013-327191       CCGGGCCTGGCT
                                            ******* ** 
Consensus:
                                           cCGGGCCTgGCt

cCGGGCCTgGCt
>Crema.WS247_Fam_149_12_2  Nr. of seq. 2 Alignment length(with gaps) = 12 Alignment score = 0.611111 
Crema.WS247_3399:2001-2122                 T-ACAATAAAAA
Rev.of:Crema.WS247_1554:491018-492375      TAAGAATAAGAA
                                           * * ***** **
Consensus:
                                           TaAcAATAAaAA

TaAcAATAAaAA
>Crema.WS247_Fam_150_12_2  Nr. of seq. 2 Alignment length(with gaps) = 12 Alignment score = 1.000000 
Crema.WS247_2382:218380-218558             TCCCGAGCATAA
Crema.WS247_3383:108921-109099             TCCCGAGCATAA
                                           ************
Consensus:
                                           TCCCGAGCATAA

TCCCGAGCATAA
>Crema.WS247_Fam_151_11_2  Nr. of seq. 2 Alignment length(with gaps) = 11 Alignment score = 0.893939 
Crema.WS247_2384:70105-71036               CTATTTTAGG-
Crema.WS247_3390:15809-16280               CTATTTTAGGG
                                           ********** 
Consensus:
                                           CTATTTTAGGg

CTATTTTAGGg
>Crema.WS247_Fam_152_231_1  Nr. of seq. 1 Alignment length(with gaps) = 231 Alignment score = 0.000000 
Crema.WS247_315:106-7614                   GATAGTCGAGATGAGATGGTGACTTCTTGAACAATCCAGTAATCTTCGATTTCAACGATGGCTCGTCCTTCTTCTCAGTTTCTTCCACCACAACTGGAACAACATGTTCTGGTAGCTTCTCATAGCTGAACTCGGATGGATAAGCGTTGACTTCGGTTGTGAGAGGAATGTCGTGAATGTTGGAAGCACGAGATGTCGAATCGAGTGGTCCGTCGTATTGTTCGGAGATTG
                                           ***************************************************************************************************************************************************************************************************************************************
Consensus:
                                           GATAGTCGAGATGAGATGGTGACTTCTTGAACAATCCAGTAATCTTCGATTTCAACGATGGCTCGTCCTTCTTCTCAGTTTCTTCCACCACAACTGGAACAACATGTTCTGGTAGCTTCTCATAGCTGAACTCGGATGGATAAGCGTTGACTTCGGTTGTGAGAGGAATGTCGTGAATGTTGGAAGCACGAGATGTCGAATCGAGTGGTCCGTCGTATTGTTCGGAGATTG

GATAGTCGAGATGAGATGGTGACTTCTTGAACAATCCAGTAATCTTCGATTTCAACGATGGCTCGTCCTTCTTCTCAGTTTCTTCCACCACAACTGGAACAACATGTTCTGGTAGCTTCTCATAGCTGAACTCGGATGGATAAGCGTTGACTTCGGTTGTGAGAGGAATGTCGTGAATGTTGGAAGCACGAGATGTCGAATCGAGTGGTCCGTCGTATTGTTCGGAGATTG
>Crema.WS247_Fam_153_171_1  Nr. of seq. 1 Alignment length(with gaps) = 171 Alignment score = 0.000000 
Crema.WS247_3575:961242-967314             GTCGTAACCGCATAGGTAACCCAGGAAACCTGGAGAAATGCTATAAAACGCGGGCTGAGGTTTACTTCAGTAGAAATGAGTTTGAATCTTCTCGGTCTAGAAAACATAAGAAATAAAAGGAATTGGGATACTTTCTATTCATCTGACTTCTTCCCACCATTCTTACTCAGT
                                           ***************************************************************************************************************************************************************************
Consensus:
                                           GTCGTAACCGCATAGGTAACCCAGGAAACCTGGAGAAATGCTATAAAACGCGGGCTGAGGTTTACTTCAGTAGAAATGAGTTTGAATCTTCTCGGTCTAGAAAACATAAGAAATAAAAGGAATTGGGATACTTTCTATTCATCTGACTTCTTCCCACCATTCTTACTCAGT

GTCGTAACCGCATAGGTAACCCAGGAAACCTGGAGAAATGCTATAAAACGCGGGCTGAGGTTTACTTCAGTAGAAATGAGTTTGAATCTTCTCGGTCTAGAAAACATAAGAAATAAAAGGAATTGGGATACTTTCTATTCATCTGACTTCTTCCCACCATTCTTACTCAGT
>Crema.WS247_Fam_154_170_1  Nr. of seq. 1 Alignment length(with gaps) = 170 Alignment score = 0.000000 
Crema.WS247_745:545945-552632              AATCATCTCGACTAGATCAACGGAATCGAGGTACGGTGTCAAAACCTCACAATCACCTGAGATTCAGATAAATGCGGCAAAGTCCTGCACGTCGATTCAACCAATCAATTCGATGTTTCTATCGTATAACAATGGGAAAGAGTCCAACTGATTAGAGAGGAGATTGGGAC
                                           **************************************************************************************************************************************************************************
Consensus:
                                           AATCATCTCGACTAGATCAACGGAATCGAGGTACGGTGTCAAAACCTCACAATCACCTGAGATTCAGATAAATGCGGCAAAGTCCTGCACGTCGATTCAACCAATCAATTCGATGTTTCTATCGTATAACAATGGGAAAGAGTCCAACTGATTAGAGAGGAGATTGGGAC

AATCATCTCGACTAGATCAACGGAATCGAGGTACGGTGTCAAAACCTCACAATCACCTGAGATTCAGATAAATGCGGCAAAGTCCTGCACGTCGATTCAACCAATCAATTCGATGTTTCTATCGTATAACAATGGGAAAGAGTCCAACTGATTAGAGAGGAGATTGGGAC
>Crema.WS247_Fam_155_160_1  Nr. of seq. 1 Alignment length(with gaps) = 160 Alignment score = 0.000000 
Crema.WS247_1393:4617-6422                 ACGACAAAATGCACAGTAACTCCAGGGAAACGTTTCTAGTGTCAAAAACCACTCATAAATCCAAATTTCCTGTTAAAATTTACCTCAGGCTTCGTTTTTTGCCAGATAACTAGTCATTTTGGGTTTCGGTAGCTCCAATACTGTGCATACACCATATCTT
                                           ****************************************************************************************************************************************************************
Consensus:
                                           ACGACAAAATGCACAGTAACTCCAGGGAAACGTTTCTAGTGTCAAAAACCACTCATAAATCCAAATTTCCTGTTAAAATTTACCTCAGGCTTCGTTTTTTGCCAGATAACTAGTCATTTTGGGTTTCGGTAGCTCCAATACTGTGCATACACCATATCTT

ACGACAAAATGCACAGTAACTCCAGGGAAACGTTTCTAGTGTCAAAAACCACTCATAAATCCAAATTTCCTGTTAAAATTTACCTCAGGCTTCGTTTTTTGCCAGATAACTAGTCATTTTGGGTTTCGGTAGCTCCAATACTGTGCATACACCATATCTT
>Crema.WS247_Fam_156_157_1  Nr. of seq. 1 Alignment length(with gaps) = 157 Alignment score = 0.000000 
Crema.WS247_1479:401-3844                  TGGCCTAGAAAACCAAATTTAAGAAAACTAGTCCCCGGGTCATTTTTGACAGTTTTAGCTAGTTTTTTTGTGGTTTTTCTTGTTGAAAATTGCGTTTTTCATGATTTTTAGCCAATCAAACAAGAAAAAACAGCCGGGGGACTAGTTTTTCGACACG
                                           *************************************************************************************************************************************************************
Consensus:
                                           TGGCCTAGAAAACCAAATTTAAGAAAACTAGTCCCCGGGTCATTTTTGACAGTTTTAGCTAGTTTTTTTGTGGTTTTTCTTGTTGAAAATTGCGTTTTTCATGATTTTTAGCCAATCAAACAAGAAAAAACAGCCGGGGGACTAGTTTTTCGACACG

TGGCCTAGAAAACCAAATTTAAGAAAACTAGTCCCCGGGTCATTTTTGACAGTTTTAGCTAGTTTTTTTGTGGTTTTTCTTGTTGAAAATTGCGTTTTTCATGATTTTTAGCCAATCAAACAAGAAAAAACAGCCGGGGGACTAGTTTTTCGACACG
>Crema.WS247_Fam_157_153_1  Nr. of seq. 1 Alignment length(with gaps) = 153 Alignment score = 0.000000 
Crema.WS247_1643:901622-908790             GAATACGATCTTAGAGCTTATTAGTTCTTATGTTTTGAATTGGAAGAATGGAAATTGAGATTGAAGTACTAGACTTACTGTTGAGATTGAACACAAAATTGGATTTGAGATTTTGAGTTTGGTAACGAGGTTTGAGAGTTGATTTTGATATTT
                                           *********************************************************************************************************************************************************
Consensus:
                                           GAATACGATCTTAGAGCTTATTAGTTCTTATGTTTTGAATTGGAAGAATGGAAATTGAGATTGAAGTACTAGACTTACTGTTGAGATTGAACACAAAATTGGATTTGAGATTTTGAGTTTGGTAACGAGGTTTGAGAGTTGATTTTGATATTT

GAATACGATCTTAGAGCTTATTAGTTCTTATGTTTTGAATTGGAAGAATGGAAATTGAGATTGAAGTACTAGACTTACTGTTGAGATTGAACACAAAATTGGATTTGAGATTTTGAGTTTGGTAACGAGGTTTGAGAGTTGATTTTGATATTT
>Crema.WS247_Fam_158_146_1  Nr. of seq. 1 Alignment length(with gaps) = 146 Alignment score = 0.000000 
Crema.WS247_3588:8782-10504                GTGGCCGAGTTTTTCACTTGTTGGCCTAGGAAACCAAATTTTGGGAAAACTAGTCCCCGAGCTCCGATTTTAATGAAAATAACGAATTTGAGCTGAAAAGTAATGGGAAATTCGAAAAAATCGCGGAAATCCGATTAGAAAAGGTG
                                           **************************************************************************************************************************************************
Consensus:
                                           GTGGCCGAGTTTTTCACTTGTTGGCCTAGGAAACCAAATTTTGGGAAAACTAGTCCCCGAGCTCCGATTTTAATGAAAATAACGAATTTGAGCTGAAAAGTAATGGGAAATTCGAAAAAATCGCGGAAATCCGATTAGAAAAGGTG

GTGGCCGAGTTTTTCACTTGTTGGCCTAGGAAACCAAATTTTGGGAAAACTAGTCCCCGAGCTCCGATTTTAATGAAAATAACGAATTTGAGCTGAAAAGTAATGGGAAATTCGAAAAAATCGCGGAAATCCGATTAGAAAAGGTG
>Crema.WS247_Fam_159_141_1  Nr. of seq. 1 Alignment length(with gaps) = 141 Alignment score = 0.000000 
Crema.WS247_104:9705-11381                 CTCCTAAACGCATGAAACAGTAGACTGCAAGGAGCCTCTGATCCGGAGCAGTTCTAGTCACCACGCGTGCGAAGACCTCTCGTAAGAGGTTCTCCGACTTCGCGAACATGGTTCGCATTCCTTCAGTGCGGGCAGAACCAT
                                           *********************************************************************************************************************************************
Consensus:
                                           CTCCTAAACGCATGAAACAGTAGACTGCAAGGAGCCTCTGATCCGGAGCAGTTCTAGTCACCACGCGTGCGAAGACCTCTCGTAAGAGGTTCTCCGACTTCGCGAACATGGTTCGCATTCCTTCAGTGCGGGCAGAACCAT

CTCCTAAACGCATGAAACAGTAGACTGCAAGGAGCCTCTGATCCGGAGCAGTTCTAGTCACCACGCGTGCGAAGACCTCTCGTAAGAGGTTCTCCGACTTCGCGAACATGGTTCGCATTCCTTCAGTGCGGGCAGAACCAT
>Crema.WS247_Fam_160_134_1  Nr. of seq. 1 Alignment length(with gaps) = 134 Alignment score = 0.000000 
Crema.WS247_657:9779-16645                 ATTCACAAATTTGAATAAATTCTAAGAAACACCGTTTCTCATAAACTTTTGAAATGATAGTTAATTGACTGAAGGCGGTGGGTCGCCGCTTCGGCTGGTACCGTAACCTGATGTTGATTGGTTATCATTAGTGA
                                           **************************************************************************************************************************************
Consensus:
                                           ATTCACAAATTTGAATAAATTCTAAGAAACACCGTTTCTCATAAACTTTTGAAATGATAGTTAATTGACTGAAGGCGGTGGGTCGCCGCTTCGGCTGGTACCGTAACCTGATGTTGATTGGTTATCATTAGTGA

ATTCACAAATTTGAATAAATTCTAAGAAACACCGTTTCTCATAAACTTTTGAAATGATAGTTAATTGACTGAAGGCGGTGGGTCGCCGCTTCGGCTGGTACCGTAACCTGATGTTGATTGGTTATCATTAGTGA
>Crema.WS247_Fam_161_134_1  Nr. of seq. 1 Alignment length(with gaps) = 134 Alignment score = 0.000000 
Crema.WS247_1646:45020-46261               GACTAGTTTTTTTCATAATTGGAATTTCTAGGCCACGTGTCGGAAAACTCGGCCACGTACCACATTTGGTGGTTTCCTTGCTTTTTGGCTCTAGAAACGATGAAAATGTCAAAAACTGACTTTCTGAGATTGGG
                                           **************************************************************************************************************************************
Consensus:
                                           GACTAGTTTTTTTCATAATTGGAATTTCTAGGCCACGTGTCGGAAAACTCGGCCACGTACCACATTTGGTGGTTTCCTTGCTTTTTGGCTCTAGAAACGATGAAAATGTCAAAAACTGACTTTCTGAGATTGGG

GACTAGTTTTTTTCATAATTGGAATTTCTAGGCCACGTGTCGGAAAACTCGGCCACGTACCACATTTGGTGGTTTCCTTGCTTTTTGGCTCTAGAAACGATGAAAATGTCAAAAACTGACTTTCTGAGATTGGG
>Crema.WS247_Fam_162_130_1  Nr. of seq. 1 Alignment length(with gaps) = 130 Alignment score = 0.000000 
Crema.WS247_2919:289877-292177             CGTGTACTCCTCGTGGAAAAGTCGAAAATTGGAATTTGAAATTTTGAGTCGATTTTTTTCGGTTCGACGCTAAAAACTAGTAGTAACCAGTCCGAATTCCATGAAAATAATCCATTTTGAAAATTCATGC
                                           **********************************************************************************************************************************
Consensus:
                                           CGTGTACTCCTCGTGGAAAAGTCGAAAATTGGAATTTGAAATTTTGAGTCGATTTTTTTCGGTTCGACGCTAAAAACTAGTAGTAACCAGTCCGAATTCCATGAAAATAATCCATTTTGAAAATTCATGC

CGTGTACTCCTCGTGGAAAAGTCGAAAATTGGAATTTGAAATTTTGAGTCGATTTTTTTCGGTTCGACGCTAAAAACTAGTAGTAACCAGTCCGAATTCCATGAAAATAATCCATTTTGAAAATTCATGC
>Crema.WS247_Fam_163_128_1  Nr. of seq. 1 Alignment length(with gaps) = 128 Alignment score = 0.000000 
Crema.WS247_1280:522538-524766             ATCAAGCAATTCAAATTTCAGCAAGAATCGGAATAAGATAATTCAAATCGAAAGACAATCAGAAATACAATAAGTGTTCCTTCTGGCTAGCATGCTAGCACCCACAACACTATACTGCACCTCATCTC
                                           ********************************************************************************************************************************
Consensus:
                                           ATCAAGCAATTCAAATTTCAGCAAGAATCGGAATAAGATAATTCAAATCGAAAGACAATCAGAAATACAATAAGTGTTCCTTCTGGCTAGCATGCTAGCACCCACAACACTATACTGCACCTCATCTC

ATCAAGCAATTCAAATTTCAGCAAGAATCGGAATAAGATAATTCAAATCGAAAGACAATCAGAAATACAATAAGTGTTCCTTCTGGCTAGCATGCTAGCACCCACAACACTATACTGCACCTCATCTC
>Crema.WS247_Fam_164_127_1  Nr. of seq. 1 Alignment length(with gaps) = 127 Alignment score = 0.000000 
Crema.WS247_98:587385-588777               GATCCTCTTACGAGAGGTCTACGCACGCGTGTTAATCAGACAACTCCGGATCAGAGGCTTCGGCCGTTGTTCCATGCGTATAGGAGTCAGTTCTGCACGCACAGAAGATATACAAAGAACAGACGGA
                                           *******************************************************************************************************************************
Consensus:
                                           GATCCTCTTACGAGAGGTCTACGCACGCGTGTTAATCAGACAACTCCGGATCAGAGGCTTCGGCCGTTGTTCCATGCGTATAGGAGTCAGTTCTGCACGCACAGAAGATATACAAAGAACAGACGGA

GATCCTCTTACGAGAGGTCTACGCACGCGTGTTAATCAGACAACTCCGGATCAGAGGCTTCGGCCGTTGTTCCATGCGTATAGGAGTCAGTTCTGCACGCACAGAAGATATACAAAGAACAGACGGA
>Crema.WS247_Fam_165_121_1  Nr. of seq. 1 Alignment length(with gaps) = 121 Alignment score = 0.000000 
Crema.WS247_657:271347-274750              CTTCTGACACCCGAATCGTTCACATTTTTCCGACTTTTACGAAGTTTTCTTTCCAAAAGCTACTCAATCCCCGAAAAATCGATCTGGAAGGAGGATCATGGGCGAATTTTCGGTTTCCCAG
                                           *************************************************************************************************************************
Consensus:
                                           CTTCTGACACCCGAATCGTTCACATTTTTCCGACTTTTACGAAGTTTTCTTTCCAAAAGCTACTCAATCCCCGAAAAATCGATCTGGAAGGAGGATCATGGGCGAATTTTCGGTTTCCCAG

CTTCTGACACCCGAATCGTTCACATTTTTCCGACTTTTACGAAGTTTTCTTTCCAAAAGCTACTCAATCCCCGAAAAATCGATCTGGAAGGAGGATCATGGGCGAATTTTCGGTTTCCCAG
>Crema.WS247_Fam_166_116_1  Nr. of seq. 1 Alignment length(with gaps) = 116 Alignment score = 0.000000 
Crema.WS247_797:1-4089                     TAGAGACAATACACCTTGAAAGCACAGTCTTGGAATTTCTCATTTAGACTTTTGTGAAACATCAAGCGTGTGCGGCCTTGTTTAGTTTGAACGTTATTGGCTGAAAATTGGCACAG
                                           ********************************************************************************************************************
Consensus:
                                           TAGAGACAATACACCTTGAAAGCACAGTCTTGGAATTTCTCATTTAGACTTTTGTGAAACATCAAGCGTGTGCGGCCTTGTTTAGTTTGAACGTTATTGGCTGAAAATTGGCACAG

TAGAGACAATACACCTTGAAAGCACAGTCTTGGAATTTCTCATTTAGACTTTTGTGAAACATCAAGCGTGTGCGGCCTTGTTTAGTTTGAACGTTATTGGCTGAAAATTGGCACAG
>Crema.WS247_Fam_167_114_1  Nr. of seq. 1 Alignment length(with gaps) = 114 Alignment score = 0.000000 
Crema.WS247_384:100717-102221              ATCATTTTTGTAGTTGACATCTTTATTTAGTTCTAGAGGGAATAAGATAGGGACGCTTAACTGCCAATGACTAGAAGATAAAAATGATTCTGAAACATTGGACATGTCTCCTTC
                                           ******************************************************************************************************************
Consensus:
                                           ATCATTTTTGTAGTTGACATCTTTATTTAGTTCTAGAGGGAATAAGATAGGGACGCTTAACTGCCAATGACTAGAAGATAAAAATGATTCTGAAACATTGGACATGTCTCCTTC

ATCATTTTTGTAGTTGACATCTTTATTTAGTTCTAGAGGGAATAAGATAGGGACGCTTAACTGCCAATGACTAGAAGATAAAAATGATTCTGAAACATTGGACATGTCTCCTTC
>Crema.WS247_Fam_168_107_1  Nr. of seq. 1 Alignment length(with gaps) = 107 Alignment score = 0.000000 
Crema.WS247_3184:294-3926                  TTATAGAAGAAACCGTTTTGGTAGTAAAGTTGGACGATCACTGAAAGTGTGGCCATCTCTCATTGGAGCTTCATTTTCAATGAAAATTTTTTTAATCTAGGTCATTT
                                           ***********************************************************************************************************
Consensus:
                                           TTATAGAAGAAACCGTTTTGGTAGTAAAGTTGGACGATCACTGAAAGTGTGGCCATCTCTCATTGGAGCTTCATTTTCAATGAAAATTTTTTTAATCTAGGTCATTT

TTATAGAAGAAACCGTTTTGGTAGTAAAGTTGGACGATCACTGAAAGTGTGGCCATCTCTCATTGGAGCTTCATTTTCAATGAAAATTTTTTTAATCTAGGTCATTT
>Crema.WS247_Fam_169_103_1  Nr. of seq. 1 Alignment length(with gaps) = 103 Alignment score = 0.000000 
Crema.WS247_3297:74550-76164               CTCAAAACTTCCAGATTTCTACACTTTTTCATTCAAAAAACCCGTTTTTTTATTCCAATTTCGGCGAAAATCGCTAAATATTCATCCAAAATGGCCATTTTTC
                                           *******************************************************************************************************
Consensus:
                                           CTCAAAACTTCCAGATTTCTACACTTTTTCATTCAAAAAACCCGTTTTTTTATTCCAATTTCGGCGAAAATCGCTAAATATTCATCCAAAATGGCCATTTTTC

CTCAAAACTTCCAGATTTCTACACTTTTTCATTCAAAAAACCCGTTTTTTTATTCCAATTTCGGCGAAAATCGCTAAATATTCATCCAAAATGGCCATTTTTC
>Crema.WS247_Fam_170_102_1  Nr. of seq. 1 Alignment length(with gaps) = 102 Alignment score = 0.000000 
Crema.WS247_476:301413-302993              AAAAATCACCTTTTTTGAATCAAAAATGGTCTAAAATCGAGGAGAATCGATTGAAAACGACTTGAAATCGCTTAAGGAAGAATTTTTGACTGGAAAAAAGCG
                                           ******************************************************************************************************
Consensus:
                                           AAAAATCACCTTTTTTGAATCAAAAATGGTCTAAAATCGAGGAGAATCGATTGAAAACGACTTGAAATCGCTTAAGGAAGAATTTTTGACTGGAAAAAAGCG

AAAAATCACCTTTTTTGAATCAAAAATGGTCTAAAATCGAGGAGAATCGATTGAAAACGACTTGAAATCGCTTAAGGAAGAATTTTTGACTGGAAAAAAGCG
>Crema.WS247_Fam_171_102_1  Nr. of seq. 1 Alignment length(with gaps) = 102 Alignment score = 0.000000 
Crema.WS247_921:1291598-1292716            CGTATCAAGGAGGTACTGGAGAGAGATATGCCGCTACGAGACCGAAGGATACGATTGATCGTCCAACTGATTCCCTTGACTCCACCACAATCAATCGGTCAA
                                           ******************************************************************************************************
Consensus:
                                           CGTATCAAGGAGGTACTGGAGAGAGATATGCCGCTACGAGACCGAAGGATACGATTGATCGTCCAACTGATTCCCTTGACTCCACCACAATCAATCGGTCAA

CGTATCAAGGAGGTACTGGAGAGAGATATGCCGCTACGAGACCGAAGGATACGATTGATCGTCCAACTGATTCCCTTGACTCCACCACAATCAATCGGTCAA
>Crema.WS247_Fam_172_99_1  Nr. of seq. 1 Alignment length(with gaps) = 99 Alignment score = 0.000000 
Crema.WS247_2000:450611-451658             CCAATCCCGAACCATCCGATTATCGATCGTCGCCTTTTCCTTCCCATCCCAAACCATCCGAATTTCAATCGTCGTTGTCGTCGTTCTTCTTATTCTCCA
                                           ***************************************************************************************************
Consensus:
                                           CCAATCCCGAACCATCCGATTATCGATCGTCGCCTTTTCCTTCCCATCCCAAACCATCCGAATTTCAATCGTCGTTGTCGTCGTTCTTCTTATTCTCCA

CCAATCCCGAACCATCCGATTATCGATCGTCGCCTTTTCCTTCCCATCCCAAACCATCCGAATTTCAATCGTCGTTGTCGTCGTTCTTCTTATTCTCCA
>Crema.WS247_Fam_173_96_1  Nr. of seq. 1 Alignment length(with gaps) = 96 Alignment score = 0.000000 
Crema.WS247_2741:593722-594797             ACTCCAAAAGTAGCTCCTAAGAAGAAGGAATCATCGTCCGACGACTCCTCGGACGATGAGAAAAAAACGGTTTCGAAGCCAACACCAGTCAAGACC
                                           ************************************************************************************************
Consensus:
                                           ACTCCAAAAGTAGCTCCTAAGAAGAAGGAATCATCGTCCGACGACTCCTCGGACGATGAGAAAAAAACGGTTTCGAAGCCAACACCAGTCAAGACC

ACTCCAAAAGTAGCTCCTAAGAAGAAGGAATCATCGTCCGACGACTCCTCGGACGATGAGAAAAAAACGGTTTCGAAGCCAACACCAGTCAAGACC
>Crema.WS247_Fam_174_81_1  Nr. of seq. 1 Alignment length(with gaps) = 81 Alignment score = 0.000000 
Crema.WS247_1283:82027-85634               GTCCATCTGTGAGTCTGAGTGTCCAGATGTCCAACAAATGCGGATTTTCGGTCAAAAACAGCCAAATTGAACAATTTTCAA
                                           *********************************************************************************
Consensus:
                                           GTCCATCTGTGAGTCTGAGTGTCCAGATGTCCAACAAATGCGGATTTTCGGTCAAAAACAGCCAAATTGAACAATTTTCAA

GTCCATCTGTGAGTCTGAGTGTCCAGATGTCCAACAAATGCGGATTTTCGGTCAAAAACAGCCAAATTGAACAATTTTCAA
>Crema.WS247_Fam_175_81_1  Nr. of seq. 1 Alignment length(with gaps) = 81 Alignment score = 0.000000 
Crema.WS247_2098:29813-31051               GTTCAGGAGTCGTTTCACAGGACTCCACAGTGGTCTCACATGGTTCCGTTGGAGTAACTGGTGACGTAGAATTCTCGCATT
                                           *********************************************************************************
Consensus:
                                           GTTCAGGAGTCGTTTCACAGGACTCCACAGTGGTCTCACATGGTTCCGTTGGAGTAACTGGTGACGTAGAATTCTCGCATT

GTTCAGGAGTCGTTTCACAGGACTCCACAGTGGTCTCACATGGTTCCGTTGGAGTAACTGGTGACGTAGAATTCTCGCATT
>Crema.WS247_Fam_176_73_1  Nr. of seq. 1 Alignment length(with gaps) = 73 Alignment score = 0.000000 
Crema.WS247_3195:335460-336980             AAGATATATCCCGTTCCCAGCTATCCTCCGTTTGCTGACTAAAATGTCTGCTGGCTTCGGTTTGCTAGTATAC
                                           *************************************************************************
Consensus:
                                           AAGATATATCCCGTTCCCAGCTATCCTCCGTTTGCTGACTAAAATGTCTGCTGGCTTCGGTTTGCTAGTATAC

AAGATATATCCCGTTCCCAGCTATCCTCCGTTTGCTGACTAAAATGTCTGCTGGCTTCGGTTTGCTAGTATAC
>Crema.WS247_Fam_177_71_1  Nr. of seq. 1 Alignment length(with gaps) = 71 Alignment score = 0.000000 
Crema.WS247_3102:11171-12293               TTTCTAGGCCACCAAAACTGTTATTTTCAGCCAAAAATAACCTGATTTTCGGCTAGTGGCCTAACTTTGGG
                                           ***********************************************************************
Consensus:
                                           TTTCTAGGCCACCAAAACTGTTATTTTCAGCCAAAAATAACCTGATTTTCGGCTAGTGGCCTAACTTTGGG

TTTCTAGGCCACCAAAACTGTTATTTTCAGCCAAAAATAACCTGATTTTCGGCTAGTGGCCTAACTTTGGG
>Crema.WS247_Fam_178_70_1  Nr. of seq. 1 Alignment length(with gaps) = 70 Alignment score = 0.000000 
Crema.WS247_3478:614053-615142             TGAATGAGTAATAGAACCCATAGACGGTAAGCACATGACTGTCTAACAAAACCCATATACGGTAAATAAA
                                           **********************************************************************
Consensus:
                                           TGAATGAGTAATAGAACCCATAGACGGTAAGCACATGACTGTCTAACAAAACCCATATACGGTAAATAAA

TGAATGAGTAATAGAACCCATAGACGGTAAGCACATGACTGTCTAACAAAACCCATATACGGTAAATAAA
>Crema.WS247_Fam_179_66_1  Nr. of seq. 1 Alignment length(with gaps) = 66 Alignment score = 0.000000 
Crema.WS247_475:1298036-1299102            GAGTACTGTAGGTGGAGTCGGAGACAGAAGACACTGAGGATCCTGATGTTGTTGAATCTGCTGATA
                                           ******************************************************************
Consensus:
                                           GAGTACTGTAGGTGGAGTCGGAGACAGAAGACACTGAGGATCCTGATGTTGTTGAATCTGCTGATA

GAGTACTGTAGGTGGAGTCGGAGACAGAAGACACTGAGGATCCTGATGTTGTTGAATCTGCTGATA
>Crema.WS247_Fam_180_63_1  Nr. of seq. 1 Alignment length(with gaps) = 63 Alignment score = 0.000000 
Crema.WS247_835:4667-6923                  TCGGATGGGTTTGGTCTAGATAAAAGTGTCACCCGATTCTTATTCTTACCTCAGGATTCATCT
                                           ***************************************************************
Consensus:
                                           TCGGATGGGTTTGGTCTAGATAAAAGTGTCACCCGATTCTTATTCTTACCTCAGGATTCATCT

TCGGATGGGTTTGGTCTAGATAAAAGTGTCACCCGATTCTTATTCTTACCTCAGGATTCATCT
>Crema.WS247_Fam_181_63_1  Nr. of seq. 1 Alignment length(with gaps) = 63 Alignment score = 0.000000 
Crema.WS247_1554:297455-300458             TTTTTAGGTGAAAAAAATGCGATTTTCAGCCATTTTCGAAAGAAAAATCTCACAAAACGTCAA
                                           ***************************************************************
Consensus:
                                           TTTTTAGGTGAAAAAAATGCGATTTTCAGCCATTTTCGAAAGAAAAATCTCACAAAACGTCAA

TTTTTAGGTGAAAAAAATGCGATTTTCAGCCATTTTCGAAAGAAAAATCTCACAAAACGTCAA
>Crema.WS247_Fam_182_63_1  Nr. of seq. 1 Alignment length(with gaps) = 63 Alignment score = 0.000000 
Crema.WS247_2006:54803-56982               TTTTTGTTTTGTTTTCTATGGTTCCGAGGGTTGTGGATTCGATCCCCACCCACACCAAAACTT
                                           ***************************************************************
Consensus:
                                           TTTTTGTTTTGTTTTCTATGGTTCCGAGGGTTGTGGATTCGATCCCCACCCACACCAAAACTT

TTTTTGTTTTGTTTTCTATGGTTCCGAGGGTTGTGGATTCGATCCCCACCCACACCAAAACTT
>Crema.WS247_Fam_183_63_1  Nr. of seq. 1 Alignment length(with gaps) = 63 Alignment score = 0.000000 
Crema.WS247_3385:314236-314935             AATCTGGCGTGCTTTTAACGCGGTTTCAGCTATGAAAAGCCCGAAATTTCGTGTTTTTCTTCA
                                           ***************************************************************
Consensus:
                                           AATCTGGCGTGCTTTTAACGCGGTTTCAGCTATGAAAAGCCCGAAATTTCGTGTTTTTCTTCA

AATCTGGCGTGCTTTTAACGCGGTTTCAGCTATGAAAAGCCCGAAATTTCGTGTTTTTCTTCA
>Crema.WS247_Fam_184_62_1  Nr. of seq. 1 Alignment length(with gaps) = 62 Alignment score = 0.000000 
Crema.WS247_388:63104-63893                TGGCGTGTCTTTGGCGCGTTTTTAAAGTGGAAAATGGTCGTATTTAGCAAAATTTCAAAATT
                                           **************************************************************
Consensus:
                                           TGGCGTGTCTTTGGCGCGTTTTTAAAGTGGAAAATGGTCGTATTTAGCAAAATTTCAAAATT

TGGCGTGTCTTTGGCGCGTTTTTAAAGTGGAAAATGGTCGTATTTAGCAAAATTTCAAAATT
>Crema.WS247_Fam_185_60_1  Nr. of seq. 1 Alignment length(with gaps) = 60 Alignment score = 0.000000 
Crema.WS247_87:2337-4904                   AGCTTAGAAAAGTTTTTTCGTTGACAGACTTAACCGGTGCATGTTCACTGCCGAGTAGGC
                                           ************************************************************
Consensus:
                                           AGCTTAGAAAAGTTTTTTCGTTGACAGACTTAACCGGTGCATGTTCACTGCCGAGTAGGC

AGCTTAGAAAAGTTTTTTCGTTGACAGACTTAACCGGTGCATGTTCACTGCCGAGTAGGC
>Crema.WS247_Fam_186_60_1  Nr. of seq. 1 Alignment length(with gaps) = 60 Alignment score = 0.000000 
Crema.WS247_1103:946-3154                  TTTCTAAGCTGCCTATATGGCAGTGAACAAAATTGATGATCAATAAGCAACTGGCAATTA
                                           ************************************************************
Consensus:
                                           TTTCTAAGCTGCCTATATGGCAGTGAACAAAATTGATGATCAATAAGCAACTGGCAATTA

TTTCTAAGCTGCCTATATGGCAGTGAACAAAATTGATGATCAATAAGCAACTGGCAATTA
>Crema.WS247_Fam_187_59_1  Nr. of seq. 1 Alignment length(with gaps) = 59 Alignment score = 0.000000 
Crema.WS247_1740:7177-7952                 CGTAAATCTACACAAGGATCGGGATACTGTAGCGGTGAATTGGCTTGTCGATTTACGCT
                                           ***********************************************************
Consensus:
                                           CGTAAATCTACACAAGGATCGGGATACTGTAGCGGTGAATTGGCTTGTCGATTTACGCT

CGTAAATCTACACAAGGATCGGGATACTGTAGCGGTGAATTGGCTTGTCGATTTACGCT
>Crema.WS247_Fam_188_58_1  Nr. of seq. 1 Alignment length(with gaps) = 58 Alignment score = 0.000000 
Crema.WS247_2922:100966-104053             AGGCGCGCCAGCTATCTAGCAATCAATTTTTCAGAAAAATTCTTTAGAAACGCGTGAA
                                           **********************************************************
Consensus:
                                           AGGCGCGCCAGCTATCTAGCAATCAATTTTTCAGAAAAATTCTTTAGAAACGCGTGAA

AGGCGCGCCAGCTATCTAGCAATCAATTTTTCAGAAAAATTCTTTAGAAACGCGTGAA
>Crema.WS247_Fam_189_57_1  Nr. of seq. 1 Alignment length(with gaps) = 57 Alignment score = 0.000000 
Crema.WS247_1279:907045-907697             TGACCTAGAAACTTCAACTTGGAAAAGTTAGGCCACTGTCAATTCTCTTGGGATTGG
                                           *********************************************************
Consensus:
                                           TGACCTAGAAACTTCAACTTGGAAAAGTTAGGCCACTGTCAATTCTCTTGGGATTGG

TGACCTAGAAACTTCAACTTGGAAAAGTTAGGCCACTGTCAATTCTCTTGGGATTGG
>Crema.WS247_Fam_190_54_1  Nr. of seq. 1 Alignment length(with gaps) = 54 Alignment score = 0.000000 
Crema.WS247_287:1358396-1359142            GGATCCCGAGGAGCTCAGAACTTGAGGAGGAGTCCTAAAGAAGCCCAGAGGAGC
                                           ******************************************************
Consensus:
                                           GGATCCCGAGGAGCTCAGAACTTGAGGAGGAGTCCTAAAGAAGCCCAGAGGAGC

GGATCCCGAGGAGCTCAGAACTTGAGGAGGAGTCCTAAAGAAGCCCAGAGGAGC
>Crema.WS247_Fam_191_54_1  Nr. of seq. 1 Alignment length(with gaps) = 54 Alignment score = 0.000000 
Crema.WS247_2108:3236-5134                 ACTACAGAAAATGAACATGTTCAAATTCTGTAGTTTAAGGAGAAAGCCACGTGG
                                           ******************************************************
Consensus:
                                           ACTACAGAAAATGAACATGTTCAAATTCTGTAGTTTAAGGAGAAAGCCACGTGG

ACTACAGAAAATGAACATGTTCAAATTCTGTAGTTTAAGGAGAAAGCCACGTGG
>Crema.WS247_Fam_192_51_1  Nr. of seq. 1 Alignment length(with gaps) = 51 Alignment score = 0.000000 
Crema.WS247_98:468374-469200               AGGAGCCCCACTTGCAGCCGAGGAAGGTGGTGAAGGAGGCAACGAAGGAGC
                                           ***************************************************
Consensus:
                                           AGGAGCCCCACTTGCAGCCGAGGAAGGTGGTGAAGGAGGCAACGAAGGAGC

AGGAGCCCCACTTGCAGCCGAGGAAGGTGGTGAAGGAGGCAACGAAGGAGC
>Crema.WS247_Fam_193_50_1  Nr. of seq. 1 Alignment length(with gaps) = 50 Alignment score = 0.000000 
Crema.WS247_2194:201842-202839             ACGCGTTTTTCTCGTAAAAATCACCAAAAATTGTGTCTAGGGCGCCTCCG
                                           **************************************************
Consensus:
                                           ACGCGTTTTTCTCGTAAAAATCACCAAAAATTGTGTCTAGGGCGCCTCCG

ACGCGTTTTTCTCGTAAAAATCACCAAAAATTGTGTCTAGGGCGCCTCCG
>Crema.WS247_Fam_194_50_1  Nr. of seq. 1 Alignment length(with gaps) = 50 Alignment score = 0.000000 
Crema.WS247_2922:157732-159740             GACGCGCTTTTTATCAGATAAAACTGATTTTTTGAATCTGGCGTACCTTC
                                           **************************************************
Consensus:
                                           GACGCGCTTTTTATCAGATAAAACTGATTTTTTGAATCTGGCGTACCTTC

GACGCGCTTTTTATCAGATAAAACTGATTTTTTGAATCTGGCGTACCTTC
>Crema.WS247_Fam_195_48_1  Nr. of seq. 1 Alignment length(with gaps) = 48 Alignment score = 0.000000 
Crema.WS247_2098:1645643-1647201           TGCTTGCTTCGGCCTTTCGGCCTAGGCTTGCTGCCAATTACATCGACC
                                           ************************************************
Consensus:
                                           TGCTTGCTTCGGCCTTTCGGCCTAGGCTTGCTGCCAATTACATCGACC

TGCTTGCTTCGGCCTTTCGGCCTAGGCTTGCTGCCAATTACATCGACC
>Crema.WS247_Fam_196_48_1  Nr. of seq. 1 Alignment length(with gaps) = 48 Alignment score = 0.000000 
Crema.WS247_2384:39448-42545               GGTGGCCTAGAAATCCAGAAATGCGGAAAACTAGGCCACGGTCTATTT
                                           ************************************************
Consensus:
                                           GGTGGCCTAGAAATCCAGAAATGCGGAAAACTAGGCCACGGTCTATTT

GGTGGCCTAGAAATCCAGAAATGCGGAAAACTAGGCCACGGTCTATTT
>Crema.WS247_Fam_197_48_1  Nr. of seq. 1 Alignment length(with gaps) = 48 Alignment score = 0.000000 
Crema.WS247_3384:266573-267927             GAGGACAAGGACCAGACTTCGGACCGTCCGGTGATTTACCAGACCGTA
                                           ************************************************
Consensus:
                                           GAGGACAAGGACCAGACTTCGGACCGTCCGGTGATTTACCAGACCGTA

GAGGACAAGGACCAGACTTCGGACCGTCCGGTGATTTACCAGACCGTA
>Crema.WS247_Fam_198_48_1  Nr. of seq. 1 Alignment length(with gaps) = 48 Alignment score = 0.000000 
Crema.WS247_3477:1432007-1433307           TCAGCTTCCTTCTTGGTCTTGGCTTCAAGATCCTTCTTAGCCTTGTCA
                                           ************************************************
Consensus:
                                           TCAGCTTCCTTCTTGGTCTTGGCTTCAAGATCCTTCTTAGCCTTGTCA

TCAGCTTCCTTCTTGGTCTTGGCTTCAAGATCCTTCTTAGCCTTGTCA
>Crema.WS247_Fam_199_47_1  Nr. of seq. 1 Alignment length(with gaps) = 47 Alignment score = 0.000000 
Crema.WS247_3009:240253-241828             ACGCGACCGCAACGCGTGCGAGTTATGGCGCCAAGTTAGCAGCCGCG
                                           ***********************************************
Consensus:
                                           ACGCGACCGCAACGCGTGCGAGTTATGGCGCCAAGTTAGCAGCCGCG

ACGCGACCGCAACGCGTGCGAGTTATGGCGCCAAGTTAGCAGCCGCG
>Crema.WS247_Fam_200_47_1  Nr. of seq. 1 Alignment length(with gaps) = 47 Alignment score = 0.000000 
Crema.WS247_3480:3256-4937                 TGGTGCGCCTTAGGCGCTCTAGTGGGAGAGGAGGGGAGGCACAGGGT
                                           ***********************************************
Consensus:
                                           TGGTGCGCCTTAGGCGCTCTAGTGGGAGAGGAGGGGAGGCACAGGGT

TGGTGCGCCTTAGGCGCTCTAGTGGGAGAGGAGGGGAGGCACAGGGT
>Crema.WS247_Fam_201_46_1  Nr. of seq. 1 Alignment length(with gaps) = 46 Alignment score = 0.000000 
Crema.WS247_1833:0-1664                    TTTAGGCCAATTTTGACCGGGGGACTAGTTTTCCTGAAATTTGGGT
                                           **********************************************
Consensus:
                                           TTTAGGCCAATTTTGACCGGGGGACTAGTTTTCCTGAAATTTGGGT

TTTAGGCCAATTTTGACCGGGGGACTAGTTTTCCTGAAATTTGGGT
>Crema.WS247_Fam_202_46_1  Nr. of seq. 1 Alignment length(with gaps) = 46 Alignment score = 0.000000 
Crema.WS247_2054:3301-4729                 TCGAAAATGGTTGATAACAATTCGTTTCATTATTTTCACTTACATC
                                           **********************************************
Consensus:
                                           TCGAAAATGGTTGATAACAATTCGTTTCATTATTTTCACTTACATC

TCGAAAATGGTTGATAACAATTCGTTTCATTATTTTCACTTACATC
>Crema.WS247_Fam_203_43_1  Nr. of seq. 1 Alignment length(with gaps) = 43 Alignment score = 0.000000 
Crema.WS247_3196:117946-123110             GGTTACTGTACTCAGGATCCGAAATTTTGGATTTTCCAAACAA
                                           *******************************************
Consensus:
                                           GGTTACTGTACTCAGGATCCGAAATTTTGGATTTTCCAAACAA

GGTTACTGTACTCAGGATCCGAAATTTTGGATTTTCCAAACAA
>Crema.WS247_Fam_204_42_1  Nr. of seq. 1 Alignment length(with gaps) = 42 Alignment score = 0.000000 
Crema.WS247_1016:234398-235164             ACTGGCTCCAGTCGCGGCTCTTCCTCCTTGCGAAGTCGAAGC
                                           ******************************************
Consensus:
                                           ACTGGCTCCAGTCGCGGCTCTTCCTCCTTGCGAAGTCGAAGC

ACTGGCTCCAGTCGCGGCTCTTCCTCCTTGCGAAGTCGAAGC
>Crema.WS247_Fam_205_42_1  Nr. of seq. 1 Alignment length(with gaps) = 42 Alignment score = 0.000000 
Crema.WS247_1553:1674-2260                 GACAAGCTGGAATTCCAATTAACCTCATCCCACCAGTTCCAA
                                           ******************************************
Consensus:
                                           GACAAGCTGGAATTCCAATTAACCTCATCCCACCAGTTCCAA

GACAAGCTGGAATTCCAATTAACCTCATCCCACCAGTTCCAA
>Crema.WS247_Fam_206_42_1  Nr. of seq. 1 Alignment length(with gaps) = 42 Alignment score = 0.000000 
Crema.WS247_1643:1100738-1103355           CCACGGAATCTACCAGTACATCGACCGAGTCTACCAGTACTT
                                           ******************************************
Consensus:
                                           CCACGGAATCTACCAGTACATCGACCGAGTCTACCAGTACTT

CCACGGAATCTACCAGTACATCGACCGAGTCTACCAGTACTT
>Crema.WS247_Fam_207_42_1  Nr. of seq. 1 Alignment length(with gaps) = 42 Alignment score = 0.000000 
Crema.WS247_1738:121401-121873             CGGAGAGCGGGATGGGGCCGGATTCTGACGATCCTGAGGTTG
                                           ******************************************
Consensus:
                                           CGGAGAGCGGGATGGGGCCGGATTCTGACGATCCTGAGGTTG

CGGAGAGCGGGATGGGGCCGGATTCTGACGATCCTGAGGTTG
>Crema.WS247_Fam_208_42_1  Nr. of seq. 1 Alignment length(with gaps) = 42 Alignment score = 0.000000 
Crema.WS247_1740:35156-35968               GACGCGTTTTACATAGAAATAGTGGTTATCTGGGGCACCTTC
                                           ******************************************
Consensus:
                                           GACGCGTTTTACATAGAAATAGTGGTTATCTGGGGCACCTTC

GACGCGTTTTACATAGAAATAGTGGTTATCTGGGGCACCTTC
>Crema.WS247_Fam_209_42_1  Nr. of seq. 1 Alignment length(with gaps) = 42 Alignment score = 0.000000 
Crema.WS247_2498:56-5534                   AAAAATGTCTGAGATCCGTCCAAAACTGACTGAGTTCTGATG
                                           ******************************************
Consensus:
                                           AAAAATGTCTGAGATCCGTCCAAAACTGACTGAGTTCTGATG

AAAAATGTCTGAGATCCGTCCAAAACTGACTGAGTTCTGATG
>Crema.WS247_Fam_210_42_1  Nr. of seq. 1 Alignment length(with gaps) = 42 Alignment score = 0.000000 
Crema.WS247_2648:78844-82682               CGCGTTTTGATGACTTTTGAGAATGATCTGGCGTGCTGTTGG
                                           ******************************************
Consensus:
                                           CGCGTTTTGATGACTTTTGAGAATGATCTGGCGTGCTGTTGG

CGCGTTTTGATGACTTTTGAGAATGATCTGGCGTGCTGTTGG
>Crema.WS247_Fam_211_42_1  Nr. of seq. 1 Alignment length(with gaps) = 42 Alignment score = 0.000000 
Crema.WS247_3289:1273680-1274613           GGAATAAAATCGCGAGATCGGAACCCCAGAGTACTGAAAAAG
                                           ******************************************
Consensus:
                                           GGAATAAAATCGCGAGATCGGAACCCCAGAGTACTGAAAAAG

GGAATAAAATCGCGAGATCGGAACCCCAGAGTACTGAAAAAG
>Crema.WS247_Fam_212_41_1  Nr. of seq. 1 Alignment length(with gaps) = 41 Alignment score = 0.000000 
Crema.WS247_476:365980-367075              TCGGAGAATCGGATATCCGACTTTTTCTCCGAAAAGAAAAG
                                           *****************************************
Consensus:
                                           TCGGAGAATCGGATATCCGACTTTTTCTCCGAAAAGAAAAG

TCGGAGAATCGGATATCCGACTTTTTCTCCGAAAAGAAAAG
>Crema.WS247_Fam_213_41_1  Nr. of seq. 1 Alignment length(with gaps) = 41 Alignment score = 0.000000 
Crema.WS247_2919:622464-623363             AAAAACGCGTCACAGGTGCCCCCGATTCACCTTTTTTGTCA
                                           *****************************************
Consensus:
                                           AAAAACGCGTCACAGGTGCCCCCGATTCACCTTTTTTGTCA

AAAAACGCGTCACAGGTGCCCCCGATTCACCTTTTTTGTCA
>Crema.WS247_Fam_214_40_1  Nr. of seq. 1 Alignment length(with gaps) = 40 Alignment score = 0.000000 
Crema.WS247_98:640576-641787               TCCGGATGTCCACGAGTTTGTCTGTGTGTCTGTCTGTTTG
                                           ****************************************
Consensus:
                                           TCCGGATGTCCACGAGTTTGTCTGTGTGTCTGTCTGTTTG

TCCGGATGTCCACGAGTTTGTCTGTGTGTCTGTCTGTTTG
>Crema.WS247_Fam_215_40_1  Nr. of seq. 1 Alignment length(with gaps) = 40 Alignment score = 0.000000 
Crema.WS247_568:487-896                    CCCCCCCGAAAAAAAAATTTTCGGGAACAAAGCGGAGACA
                                           ****************************************
Consensus:
                                           CCCCCCCGAAAAAAAAATTTTCGGGAACAAAGCGGAGACA

CCCCCCCGAAAAAAAAATTTTCGGGAACAAAGCGGAGACA
>Crema.WS247_Fam_216_40_1  Nr. of seq. 1 Alignment length(with gaps) = 40 Alignment score = 0.000000 
Crema.WS247_923:250387-251321              TTTAGCGCTGACTAGCAGCGCTAAAAACGAAAATTGGACT
                                           ****************************************
Consensus:
                                           TTTAGCGCTGACTAGCAGCGCTAAAAACGAAAATTGGACT

TTTAGCGCTGACTAGCAGCGCTAAAAACGAAAATTGGACT
>Crema.WS247_Fam_217_40_1  Nr. of seq. 1 Alignment length(with gaps) = 40 Alignment score = 0.000000 
Crema.WS247_1467:716725-717554             ACACGCCAGATTTCGGGTTTTCAGAAAAAACGCGCCAAAA
                                           ****************************************
Consensus:
                                           ACACGCCAGATTTCGGGTTTTCAGAAAAAACGCGCCAAAA

ACACGCCAGATTTCGGGTTTTCAGAAAAAACGCGCCAAAA
>Crema.WS247_Fam_218_40_1  Nr. of seq. 1 Alignment length(with gaps) = 40 Alignment score = 0.000000 
Crema.WS247_1643:916971-920496             TTTGATATTTTGAGTTTGGTAACGAGGTTTGAGAGTTGAT
                                           ****************************************
Consensus:
                                           TTTGATATTTTGAGTTTGGTAACGAGGTTTGAGAGTTGAT

TTTGATATTTTGAGTTTGGTAACGAGGTTTGAGAGTTGAT
>Crema.WS247_Fam_219_40_1  Nr. of seq. 1 Alignment length(with gaps) = 40 Alignment score = 0.000000 
Crema.WS247_2648:391818-392732             ATTTTTGGCTCAAAATCAGAACTTCTAGCTCACAAACAAG
                                           ****************************************
Consensus:
                                           ATTTTTGGCTCAAAATCAGAACTTCTAGCTCACAAACAAG

ATTTTTGGCTCAAAATCAGAACTTCTAGCTCACAAACAAG
>Crema.WS247_Fam_220_40_1  Nr. of seq. 1 Alignment length(with gaps) = 40 Alignment score = 0.000000 
Crema.WS247_3104:1861-2625                 ATTTTGGTCTGAAAATTGGATTTTTGACCTAAAAATCACC
                                           ****************************************
Consensus:
                                           ATTTTGGTCTGAAAATTGGATTTTTGACCTAAAAATCACC

ATTTTGGTCTGAAAATTGGATTTTTGACCTAAAAATCACC
>Crema.WS247_Fam_221_39_1  Nr. of seq. 1 Alignment length(with gaps) = 39 Alignment score = 0.000000 
Crema.WS247_476:473904-474538              ACATTACTTCAATCATCATTTGATCCTTTGCCCTTAGTT
                                           ***************************************
Consensus:
                                           ACATTACTTCAATCATCATTTGATCCTTTGCCCTTAGTT

ACATTACTTCAATCATCATTTGATCCTTTGCCCTTAGTT
>Crema.WS247_Fam_222_39_1  Nr. of seq. 1 Alignment length(with gaps) = 39 Alignment score = 0.000000 
Crema.WS247_3385:293081-293598             AGACTACTGTAGGTTACGGCAATTGCTACAGTAACCCGG
                                           ***************************************
Consensus:
                                           AGACTACTGTAGGTTACGGCAATTGCTACAGTAACCCGG

AGACTACTGTAGGTTACGGCAATTGCTACAGTAACCCGG
>Crema.WS247_Fam_223_38_1  Nr. of seq. 1 Alignment length(with gaps) = 38 Alignment score = 0.000000 
Crema.WS247_381:566442-567388              AAACCCTGGAGCTTGCTTTAGCCCCGCCCATAGGCTTC
                                           **************************************
Consensus:
                                           AAACCCTGGAGCTTGCTTTAGCCCCGCCCATAGGCTTC

AAACCCTGGAGCTTGCTTTAGCCCCGCCCATAGGCTTC
>Crema.WS247_Fam_224_38_1  Nr. of seq. 1 Alignment length(with gaps) = 38 Alignment score = 0.000000 
Crema.WS247_1018:3221-4198                 ACCTTTGACGCGCTTTCTACTTTTTGACGATCTGGCGC
                                           **************************************
Consensus:
                                           ACCTTTGACGCGCTTTCTACTTTTTGACGATCTGGCGC

ACCTTTGACGCGCTTTCTACTTTTTGACGATCTGGCGC
>Crema.WS247_Fam_225_37_1  Nr. of seq. 1 Alignment length(with gaps) = 37 Alignment score = 0.000000 
Crema.WS247_2828:119901-120760             TTAGGCTCCGCCTTCTTGAAAAAGAGGGTGGGGCTAA
                                           *************************************
Consensus:
                                           TTAGGCTCCGCCTTCTTGAAAAAGAGGGTGGGGCTAA

TTAGGCTCCGCCTTCTTGAAAAAGAGGGTGGGGCTAA
>Crema.WS247_Fam_226_36_1  Nr. of seq. 1 Alignment length(with gaps) = 36 Alignment score = 0.000000 
Crema.WS247_104:61134-61684                GGGTACTGTAGCCTCAGGATCCTAATTTTTGGATTG
                                           ************************************
Consensus:
                                           GGGTACTGTAGCCTCAGGATCCTAATTTTTGGATTG

GGGTACTGTAGCCTCAGGATCCTAATTTTTGGATTG
>Crema.WS247_Fam_227_36_1  Nr. of seq. 1 Alignment length(with gaps) = 36 Alignment score = 0.000000 
Crema.WS247_1111:1520081-1522081           ACCAAGGAGGCCGAGACTCCAAAAGTGAAGCGCGAC
                                           ************************************
Consensus:
                                           ACCAAGGAGGCCGAGACTCCAAAAGTGAAGCGCGAC

ACCAAGGAGGCCGAGACTCCAAAAGTGAAGCGCGAC
>Crema.WS247_Fam_228_36_1  Nr. of seq. 1 Alignment length(with gaps) = 36 Alignment score = 0.000000 
Crema.WS247_1197:160349-161538             GCTACAGTACCACATATCCTATGTATTTCGGCTCCT
                                           ************************************
Consensus:
                                           GCTACAGTACCACATATCCTATGTATTTCGGCTCCT

GCTACAGTACCACATATCCTATGTATTTCGGCTCCT
>Crema.WS247_Fam_229_36_1  Nr. of seq. 1 Alignment length(with gaps) = 36 Alignment score = 0.000000 
Crema.WS247_1909:408266-410498             TTTCCGTCAATTTTTGAGATTTGGTCCAAGTGGTCT
                                           ************************************
Consensus:
                                           TTTCCGTCAATTTTTGAGATTTGGTCCAAGTGGTCT

TTTCCGTCAATTTTTGAGATTTGGTCCAAGTGGTCT
>Crema.WS247_Fam_230_35_1  Nr. of seq. 1 Alignment length(with gaps) = 35 Alignment score = 0.000000 
Crema.WS247_567:723645-725873              TCTGATTTGACGTTACGATATTGAGAAGAGAAATT
                                           ***********************************
Consensus:
                                           TCTGATTTGACGTTACGATATTGAGAAGAGAAATT

TCTGATTTGACGTTACGATATTGAGAAGAGAAATT
>Crema.WS247_Fam_231_34_1  Nr. of seq. 1 Alignment length(with gaps) = 34 Alignment score = 0.000000 
Crema.WS247_1791:965-3264                  GAGATGAAAATGAAAATGGTTGTCAATCATTTTC
                                           **********************************
Consensus:
                                           GAGATGAAAATGAAAATGGTTGTCAATCATTTTC

GAGATGAAAATGAAAATGGTTGTCAATCATTTTC
>Crema.WS247_Fam_232_34_1  Nr. of seq. 1 Alignment length(with gaps) = 34 Alignment score = 0.000000 
Crema.WS247_2001:127609-128427             GAAATTTTTGTAGCCGGGTAATCATGCTGAGTGA
                                           **********************************
Consensus:
                                           GAAATTTTTGTAGCCGGGTAATCATGCTGAGTGA

GAAATTTTTGTAGCCGGGTAATCATGCTGAGTGA
>Crema.WS247_Fam_233_33_1  Nr. of seq. 1 Alignment length(with gaps) = 33 Alignment score = 0.000000 
Crema.WS247_938:1406-5582                  GGGGCGGAGCTTCAGTACTACTATAAGCCTAAG
                                           *********************************
Consensus:
                                           GGGGCGGAGCTTCAGTACTACTATAAGCCTAAG

GGGGCGGAGCTTCAGTACTACTATAAGCCTAAG
>Crema.WS247_Fam_234_33_1  Nr. of seq. 1 Alignment length(with gaps) = 33 Alignment score = 0.000000 
Crema.WS247_2000:418334-420232             CAGTAGAGCGCAATTGCACAATTCGAAAATTAG
                                           *********************************
Consensus:
                                           CAGTAGAGCGCAATTGCACAATTCGAAAATTAG

CAGTAGAGCGCAATTGCACAATTCGAAAATTAG
>Crema.WS247_Fam_235_33_1  Nr. of seq. 1 Alignment length(with gaps) = 33 Alignment score = 0.000000 
Crema.WS247_2098:1638409-1638995           CAAGGAGGATCCGGAGGATACGCTGGAGCTGGA
                                           *********************************
Consensus:
                                           CAAGGAGGATCCGGAGGATACGCTGGAGCTGGA

CAAGGAGGATCCGGAGGATACGCTGGAGCTGGA
>Crema.WS247_Fam_236_33_1  Nr. of seq. 1 Alignment length(with gaps) = 33 Alignment score = 0.000000 
Crema.WS247_2192:701817-702421             GAGTTCCCTCAGTTTGAGACAATGTTGCTCCAG
                                           *********************************
Consensus:
                                           GAGTTCCCTCAGTTTGAGACAATGTTGCTCCAG

GAGTTCCCTCAGTTTGAGACAATGTTGCTCCAG
>Crema.WS247_Fam_237_33_1  Nr. of seq. 1 Alignment length(with gaps) = 33 Alignment score = 0.000000 
Crema.WS247_3477:1461503-1479228           AGCAGCTTGTTCGGCTGGAATCTCTTGAACTGG
                                           *********************************
Consensus:
                                           AGCAGCTTGTTCGGCTGGAATCTCTTGAACTGG

AGCAGCTTGTTCGGCTGGAATCTCTTGAACTGG
>Crema.WS247_Fam_238_32_1  Nr. of seq. 1 Alignment length(with gaps) = 32 Alignment score = 0.000000 
Crema.WS247_199:5-1470                     TCTGTCTGTCTGTGTGTCTGTCATTCCCGATG
                                           ********************************
Consensus:
                                           TCTGTCTGTCTGTGTGTCTGTCATTCCCGATG

TCTGTCTGTCTGTGTGTCTGTCATTCCCGATG
>Crema.WS247_Fam_239_31_1  Nr. of seq. 1 Alignment length(with gaps) = 31 Alignment score = 0.000000 
Crema.WS247_614:9-3736                     GGACCCAACTCGAGTGTTGGCAACTCCAAAA
                                           *******************************
Consensus:
                                           GGACCCAACTCGAGTGTTGGCAACTCCAAAA

GGACCCAACTCGAGTGTTGGCAACTCCAAAA
>Crema.WS247_Fam_240_31_1  Nr. of seq. 1 Alignment length(with gaps) = 31 Alignment score = 0.000000 
Crema.WS247_858:4680-5475                  GGGCGGAGTTTGTGCCAAAATACGGAAAAAT
                                           *******************************
Consensus:
                                           GGGCGGAGTTTGTGCCAAAATACGGAAAAAT

GGGCGGAGTTTGTGCCAAAATACGGAAAAAT
>Crema.WS247_Fam_241_31_1  Nr. of seq. 1 Alignment length(with gaps) = 31 Alignment score = 0.000000 
Crema.WS247_1115:14507-17012               TGTCATTTCTGACTGAAATTAGCTCAGAATT
                                           *******************************
Consensus:
                                           TGTCATTTCTGACTGAAATTAGCTCAGAATT

TGTCATTTCTGACTGAAATTAGCTCAGAATT
>Crema.WS247_Fam_242_31_1  Nr. of seq. 1 Alignment length(with gaps) = 31 Alignment score = 0.000000 
Crema.WS247_1470:141951-142817             TACGCTGCGAGTTTGCAAGCATTTTGAAAAA
                                           *******************************
Consensus:
                                           TACGCTGCGAGTTTGCAAGCATTTTGAAAAA

TACGCTGCGAGTTTGCAAGCATTTTGAAAAA
>Crema.WS247_Fam_243_31_1  Nr. of seq. 1 Alignment length(with gaps) = 31 Alignment score = 0.000000 
Crema.WS247_2402:8781-9196                 TTTTCATCGATTTTTGATGGGAAAATCGGGG
                                           *******************************
Consensus:
                                           TTTTCATCGATTTTTGATGGGAAAATCGGGG

TTTTCATCGATTTTTGATGGGAAAATCGGGG
>Crema.WS247_Fam_244_31_1  Nr. of seq. 1 Alignment length(with gaps) = 31 Alignment score = 0.000000 
Crema.WS247_2563:134457-135744             TTTCAGCTTTTTTGACTCAAACTTTCTCGGT
                                           *******************************
Consensus:
                                           TTTCAGCTTTTTTGACTCAAACTTTCTCGGT

TTTCAGCTTTTTTGACTCAAACTTTCTCGGT
>Crema.WS247_Fam_245_31_1  Nr. of seq. 1 Alignment length(with gaps) = 31 Alignment score = 0.000000 
Crema.WS247_3385:337560-338090             AAACTTGAAAAAATACCATTTTTGAGCCCAA
                                           *******************************
Consensus:
                                           AAACTTGAAAAAATACCATTTTTGAGCCCAA

AAACTTGAAAAAATACCATTTTTGAGCCCAA
>Crema.WS247_Fam_246_30_1  Nr. of seq. 1 Alignment length(with gaps) = 30 Alignment score = 0.000000 
Crema.WS247_194:678138-681952              ATGAAATTATCATGTTTTTGGATATTTTTA
                                           ******************************
Consensus:
                                           ATGAAATTATCATGTTTTTGGATATTTTTA

ATGAAATTATCATGTTTTTGGATATTTTTA
>Crema.WS247_Fam_247_30_1  Nr. of seq. 1 Alignment length(with gaps) = 30 Alignment score = 0.000000 
Crema.WS247_287:1350598-1351511            CGAGGAGCTCAGAATCTGAGGAGGAGAGCA
                                           ******************************
Consensus:
                                           CGAGGAGCTCAGAATCTGAGGAGGAGAGCA

CGAGGAGCTCAGAATCTGAGGAGGAGAGCA
>Crema.WS247_Fam_248_30_1  Nr. of seq. 1 Alignment length(with gaps) = 30 Alignment score = 0.000000 
Crema.WS247_1557:2168-2814                 TATTGGTTAAAATAGGTTAATAAACAGTAA
                                           ******************************
Consensus:
                                           TATTGGTTAAAATAGGTTAATAAACAGTAA

TATTGGTTAAAATAGGTTAATAAACAGTAA
>Crema.WS247_Fam_249_30_1  Nr. of seq. 1 Alignment length(with gaps) = 30 Alignment score = 0.000000 
Crema.WS247_1735:116736-117151             AGTCCTACAGTAACCCAGAACTTGAGGAGG
                                           ******************************
Consensus:
                                           AGTCCTACAGTAACCCAGAACTTGAGGAGG

AGTCCTACAGTAACCCAGAACTTGAGGAGG
>Crema.WS247_Fam_250_30_1  Nr. of seq. 1 Alignment length(with gaps) = 30 Alignment score = 0.000000 
Crema.WS247_2827:747271-749968             CTCCAGAATCCTCCAGAAGACGTCACGACA
                                           ******************************
Consensus:
                                           CTCCAGAATCCTCCAGAAGACGTCACGACA

CTCCAGAATCCTCCAGAAGACGTCACGACA
>Crema.WS247_Fam_251_30_1  Nr. of seq. 1 Alignment length(with gaps) = 30 Alignment score = 0.000000 
Crema.WS247_3289:1910169-1912171           CTGGAGCTGGTGCTGGAGTCTCTTCGGCTA
                                           ******************************
Consensus:
                                           CTGGAGCTGGTGCTGGAGTCTCTTCGGCTA

CTGGAGCTGGTGCTGGAGTCTCTTCGGCTA
>Crema.WS247_Fam_252_29_1  Nr. of seq. 1 Alignment length(with gaps) = 29 Alignment score = 0.000000 
Crema.WS247_1113:3839-4168                 TCCGCCCACTTTTAAGGTTCTTTTTATGA
                                           *****************************
Consensus:
                                           TCCGCCCACTTTTAAGGTTCTTTTTATGA

TCCGCCCACTTTTAAGGTTCTTTTTATGA
>Crema.WS247_Fam_253_29_1  Nr. of seq. 1 Alignment length(with gaps) = 29 Alignment score = 0.000000 
Crema.WS247_1836:441-1542                  AGCTGCTTAATTACTATCCAATCGTATGG
                                           *****************************
Consensus:
                                           AGCTGCTTAATTACTATCCAATCGTATGG

AGCTGCTTAATTACTATCCAATCGTATGG
>Crema.WS247_Fam_254_29_1  Nr. of seq. 1 Alignment length(with gaps) = 29 Alignment score = 0.000000 
Crema.WS247_2397:6052-6487                 TCCGGTTCCGGATTCCGGATGAATTTTTT
                                           *****************************
Consensus:
                                           TCCGGTTCCGGATTCCGGATGAATTTTTT

TCCGGTTCCGGATTCCGGATGAATTTTTT
>Crema.WS247_Fam_255_29_1  Nr. of seq. 1 Alignment length(with gaps) = 29 Alignment score = 0.000000 
Crema.WS247_2767:497-1318                  TTAAGCAGCTGCACATGGATGAATGCTAA
                                           *****************************
Consensus:
                                           TTAAGCAGCTGCACATGGATGAATGCTAA

TTAAGCAGCTGCACATGGATGAATGCTAA
>Crema.WS247_Fam_256_29_1  Nr. of seq. 1 Alignment length(with gaps) = 29 Alignment score = 0.000000 
Crema.WS247_3009:588561-589382             GTTTCAAAACGTCCTTTTCTCAAAAAACG
                                           *****************************
Consensus:
                                           GTTTCAAAACGTCCTTTTCTCAAAAAACG

GTTTCAAAACGTCCTTTTCTCAAAAAACG
>Crema.WS247_Fam_257_29_1  Nr. of seq. 1 Alignment length(with gaps) = 29 Alignment score = 0.000000 
Crema.WS247_3291:168148-169392             GTGGATTTACGGAGCTAAATGTCTTATAT
                                           *****************************
Consensus:
                                           GTGGATTTACGGAGCTAAATGTCTTATAT

GTGGATTTACGGAGCTAAATGTCTTATAT
>Crema.WS247_Fam_258_27_1  Nr. of seq. 1 Alignment length(with gaps) = 27 Alignment score = 0.000000 
Crema.WS247_381:1208466-1213198            GGAGCCCCAGGACCAGCTGGACCAAAG
                                           ***************************
Consensus:
                                           GGAGCCCCAGGACCAGCTGGACCAAAG

GGAGCCCCAGGACCAGCTGGACCAAAG
>Crema.WS247_Fam_259_27_1  Nr. of seq. 1 Alignment length(with gaps) = 27 Alignment score = 0.000000 
Crema.WS247_567:648281-651407              GTACCAGGAGTACCACCTCCTCCAGTA
                                           ***************************
Consensus:
                                           GTACCAGGAGTACCACCTCCTCCAGTA

GTACCAGGAGTACCACCTCCTCCAGTA
>Crema.WS247_Fam_260_27_1  Nr. of seq. 1 Alignment length(with gaps) = 27 Alignment score = 0.000000 
Crema.WS247_1467:949073-950999             TGATAGCGATGATAGCGATGATAGCGA
                                           ***************************
Consensus:
                                           TGATAGCGATGATAGCGATGATAGCGA

TGATAGCGATGATAGCGATGATAGCGA
>Crema.WS247_Fam_261_27_1  Nr. of seq. 1 Alignment length(with gaps) = 27 Alignment score = 0.000000 
Crema.WS247_2000:446031-446662             TTCTCATTAGAGCGCACGTGCCATCGG
                                           ***************************
Consensus:
                                           TTCTCATTAGAGCGCACGTGCCATCGG

TTCTCATTAGAGCGCACGTGCCATCGG
>Crema.WS247_Fam_262_27_1  Nr. of seq. 1 Alignment length(with gaps) = 27 Alignment score = 0.000000 
Crema.WS247_2103:150484-151265             TACAGTAACCCAGTCAAGATTTAGAAC
                                           ***************************
Consensus:
                                           TACAGTAACCCAGTCAAGATTTAGAAC

TACAGTAACCCAGTCAAGATTTAGAAC
>Crema.WS247_Fam_263_27_1  Nr. of seq. 1 Alignment length(with gaps) = 27 Alignment score = 0.000000 
Crema.WS247_2288:616702-617009             TGTATGGTCCTGTGGTTCCACCAGTGG
                                           ***************************
Consensus:
                                           TGTATGGTCCTGTGGTTCCACCAGTGG

TGTATGGTCCTGTGGTTCCACCAGTGG
>Crema.WS247_Fam_264_27_1  Nr. of seq. 1 Alignment length(with gaps) = 27 Alignment score = 0.000000 
Crema.WS247_3224:2085-2527                 GAAATCCGGCGCCCCGGGGCCATCCTC
                                           ***************************
Consensus:
                                           GAAATCCGGCGCCCCGGGGCCATCCTC

GAAATCCGGCGCCCCGGGGCCATCCTC
>Crema.WS247_Fam_265_26_1  Nr. of seq. 1 Alignment length(with gaps) = 26 Alignment score = 0.000000 
Crema.WS247_107:12593-14160                AACTTTTTCGAAAAGTTTAGACCGAA
                                           **************************
Consensus:
                                           AACTTTTTCGAAAAGTTTAGACCGAA

AACTTTTTCGAAAAGTTTAGACCGAA
>Crema.WS247_Fam_266_25_1  Nr. of seq. 1 Alignment length(with gaps) = 25 Alignment score = 0.000000 
Crema.WS247_488:13000-14015                TCTTTCTCTCTTTTTTTCATTATTT
                                           *************************
Consensus:
                                           TCTTTCTCTCTTTTTTTCATTATTT

TCTTTCTCTCTTTTTTTCATTATTT
>Crema.WS247_Fam_267_25_1  Nr. of seq. 1 Alignment length(with gaps) = 25 Alignment score = 0.000000 
Crema.WS247_938:8419-9280                  TTCCGACTTCCGGGCGTTTTTTCAC
                                           *************************
Consensus:
                                           TTCCGACTTCCGGGCGTTTTTTCAC

TTCCGACTTCCGGGCGTTTTTTCAC
>Crema.WS247_Fam_268_25_1  Nr. of seq. 1 Alignment length(with gaps) = 25 Alignment score = 0.000000 
Crema.WS247_1409:489-804                   ATCTAGGCTCCGCCCACTTAGAGAC
                                           *************************
Consensus:
                                           ATCTAGGCTCCGCCCACTTAGAGAC

ATCTAGGCTCCGCCCACTTAGAGAC
>Crema.WS247_Fam_269_25_1  Nr. of seq. 1 Alignment length(with gaps) = 25 Alignment score = 0.000000 
Crema.WS247_3200:60009-61448               TTTCTCTTCCACGGCCACCACGGGA
                                           *************************
Consensus:
                                           TTTCTCTTCCACGGCCACCACGGGA

TTTCTCTTCCACGGCCACCACGGGA
>Crema.WS247_Fam_270_24_1  Nr. of seq. 1 Alignment length(with gaps) = 24 Alignment score = 0.000000 
Crema.WS247_569:340545-340821              AGTCTCGAAGACCAAGTCTCGCCA
                                           ************************
Consensus:
                                           AGTCTCGAAGACCAAGTCTCGCCA

AGTCTCGAAGACCAAGTCTCGCCA
>Crema.WS247_Fam_271_24_1  Nr. of seq. 1 Alignment length(with gaps) = 24 Alignment score = 0.000000 
Crema.WS247_1553:9225-9931                 GCCTACAACCGTTACAACTACTGA
                                           ************************
Consensus:
                                           GCCTACAACCGTTACAACTACTGA

GCCTACAACCGTTACAACTACTGA
>Crema.WS247_Fam_272_24_1  Nr. of seq. 1 Alignment length(with gaps) = 24 Alignment score = 0.000000 
Crema.WS247_1648:35976-39565               ACGGAAGCTCCGACGACTTCAACT
                                           ************************
Consensus:
                                           ACGGAAGCTCCGACGACTTCAACT

ACGGAAGCTCCGACGACTTCAACT
>Crema.WS247_Fam_273_24_1  Nr. of seq. 1 Alignment length(with gaps) = 24 Alignment score = 0.000000 
Crema.WS247_1927:11524-11948               AAGAAGAGGAGGGAGAGCAGAAGA
                                           ************************
Consensus:
                                           AAGAAGAGGAGGGAGAGCAGAAGA

AAGAAGAGGAGGGAGAGCAGAAGA
>Crema.WS247_Fam_274_24_1  Nr. of seq. 1 Alignment length(with gaps) = 24 Alignment score = 0.000000 
Crema.WS247_2746:50862-51468               GATCCTAGAGACTACTGTAACTCC
                                           ************************
Consensus:
                                           GATCCTAGAGACTACTGTAACTCC

GATCCTAGAGACTACTGTAACTCC
>Crema.WS247_Fam_275_24_1  Nr. of seq. 1 Alignment length(with gaps) = 24 Alignment score = 0.000000 
Crema.WS247_2945:32-868                    ATGTACCCTTTGATCATCTCACAG
                                           ************************
Consensus:
                                           ATGTACCCTTTGATCATCTCACAG

ATGTACCCTTTGATCATCTCACAG
>Crema.WS247_Fam_276_24_1  Nr. of seq. 1 Alignment length(with gaps) = 24 Alignment score = 0.000000 
Crema.WS247_3477:1445636-1446918           TCCTTCTTGTTCTTGGCTGCGAGA
                                           ************************
Consensus:
                                           TCCTTCTTGTTCTTGGCTGCGAGA

TCCTTCTTGTTCTTGGCTGCGAGA
>Crema.WS247_Fam_277_24_1  Nr. of seq. 1 Alignment length(with gaps) = 24 Alignment score = 0.000000 
Crema.WS247_3477:1460523-1461445           TCCTTCTTAGCCTTGTCATCAGCC
                                           ************************
Consensus:
                                           TCCTTCTTAGCCTTGTCATCAGCC

TCCTTCTTAGCCTTGTCATCAGCC
>Crema.WS247_Fam_278_23_1  Nr. of seq. 1 Alignment length(with gaps) = 23 Alignment score = 0.000000 
Crema.WS247_479:193586-194565              CACAAGTTGTGTTTTTGACTATC
                                           ***********************
Consensus:
                                           CACAAGTTGTGTTTTTGACTATC

CACAAGTTGTGTTTTTGACTATC
>Crema.WS247_Fam_279_23_1  Nr. of seq. 1 Alignment length(with gaps) = 23 Alignment score = 0.000000 
Crema.WS247_481:83876-84384                AGCTCCGCCCACTATTGACCCTT
                                           ***********************
Consensus:
                                           AGCTCCGCCCACTATTGACCCTT

AGCTCCGCCCACTATTGACCCTT
>Crema.WS247_Fam_280_23_1  Nr. of seq. 1 Alignment length(with gaps) = 23 Alignment score = 0.000000 
Crema.WS247_569:275557-276248              TTTAGGCTTAGAAGCTCCGCCTC
                                           ***********************
Consensus:
                                           TTTAGGCTTAGAAGCTCCGCCTC

TTTAGGCTTAGAAGCTCCGCCTC
>Crema.WS247_Fam_281_23_1  Nr. of seq. 1 Alignment length(with gaps) = 23 Alignment score = 0.000000 
Crema.WS247_1826:30106-30414               TCTAAAAATTTACAGAAAATTCA
                                           ***********************
Consensus:
                                           TCTAAAAATTTACAGAAAATTCA

TCTAAAAATTTACAGAAAATTCA
>Crema.WS247_Fam_282_23_1  Nr. of seq. 1 Alignment length(with gaps) = 23 Alignment score = 0.000000 
Crema.WS247_2919:119827-120090             TTTTGAGTTGATTTTAATCATGA
                                           ***********************
Consensus:
                                           TTTTGAGTTGATTTTAATCATGA

TTTTGAGTTGATTTTAATCATGA
>Crema.WS247_Fam_283_22_1  Nr. of seq. 1 Alignment length(with gaps) = 22 Alignment score = 0.000000 
Crema.WS247_841:7475-7771                  TACTGTAGTGAATCCCAAGGAA
                                           **********************
Consensus:
                                           TACTGTAGTGAATCCCAAGGAA

TACTGTAGTGAATCCCAAGGAA
>Crema.WS247_Fam_284_22_1  Nr. of seq. 1 Alignment length(with gaps) = 22 Alignment score = 0.000000 
Crema.WS247_1553:225984-226438             TTACACTGACAATCACCGAAGC
                                           **********************
Consensus:
                                           TTACACTGACAATCACCGAAGC

TTACACTGACAATCACCGAAGC
>Crema.WS247_Fam_285_22_1  Nr. of seq. 1 Alignment length(with gaps) = 22 Alignment score = 0.000000 
Crema.WS247_2386:20970-22748               AAACTGTTGTCCCCTTGAGTAT
                                           **********************
Consensus:
                                           AAACTGTTGTCCCCTTGAGTAT

AAACTGTTGTCCCCTTGAGTAT
>Crema.WS247_Fam_286_22_1  Nr. of seq. 1 Alignment length(with gaps) = 22 Alignment score = 0.000000 
Crema.WS247_2919:159287-159713             TCAATGCACCATATAGTAATGG
                                           **********************
Consensus:
                                           TCAATGCACCATATAGTAATGG

TCAATGCACCATATAGTAATGG
>Crema.WS247_Fam_287_21_1  Nr. of seq. 1 Alignment length(with gaps) = 21 Alignment score = 0.000000 
Crema.WS247_426:578-4683                   CGTTTTCAGCTCAAATTTTCT
                                           *********************
Consensus:
                                           CGTTTTCAGCTCAAATTTTCT

CGTTTTCAGCTCAAATTTTCT
>Crema.WS247_Fam_288_21_1  Nr. of seq. 1 Alignment length(with gaps) = 21 Alignment score = 0.000000 
Crema.WS247_922:178082-178465              CATGAATTTTTAGTCGAAAAA
                                           *********************
Consensus:
                                           CATGAATTTTTAGTCGAAAAA

CATGAATTTTTAGTCGAAAAA
>Crema.WS247_Fam_289_21_1  Nr. of seq. 1 Alignment length(with gaps) = 21 Alignment score = 0.000000 
Crema.WS247_922:260069-260722              AGTTCGGCCACCAGGAGAGAA
                                           *********************
Consensus:
                                           AGTTCGGCCACCAGGAGAGAA

AGTTCGGCCACCAGGAGAGAA
>Crema.WS247_Fam_290_21_1  Nr. of seq. 1 Alignment length(with gaps) = 21 Alignment score = 0.000000 
Crema.WS247_1197:6191-6450                 AAAGTGACGTCATTTCAGAGA
                                           *********************
Consensus:
                                           AAAGTGACGTCATTTCAGAGA

AAAGTGACGTCATTTCAGAGA
>Crema.WS247_Fam_291_21_1  Nr. of seq. 1 Alignment length(with gaps) = 21 Alignment score = 0.000000 
Crema.WS247_1202:9741-10341                AGGTGAAAAATTCAAATTTAT
                                           *********************
Consensus:
                                           AGGTGAAAAATTCAAATTTAT

AGGTGAAAAATTCAAATTTAT
>Crema.WS247_Fam_292_21_1  Nr. of seq. 1 Alignment length(with gaps) = 21 Alignment score = 0.000000 
Crema.WS247_1553:339512-339753             TACAGTGACAATTTCAAAAGT
                                           *********************
Consensus:
                                           TACAGTGACAATTTCAAAAGT

TACAGTGACAATTTCAAAAGT
>Crema.WS247_Fam_293_21_1  Nr. of seq. 1 Alignment length(with gaps) = 21 Alignment score = 0.000000 
Crema.WS247_1643:1087971-1088527           ACCAGTACCTCGACTGAATCC
                                           *********************
Consensus:
                                           ACCAGTACCTCGACTGAATCC

ACCAGTACCTCGACTGAATCC
>Crema.WS247_Fam_294_21_1  Nr. of seq. 1 Alignment length(with gaps) = 21 Alignment score = 0.000000 
Crema.WS247_2379:193659-194277             AAGATTACTGTAGATGACCAG
                                           *********************
Consensus:
                                           AAGATTACTGTAGATGACCAG

AAGATTACTGTAGATGACCAG
>Crema.WS247_Fam_295_21_1  Nr. of seq. 1 Alignment length(with gaps) = 21 Alignment score = 0.000000 
Crema.WS247_2919:620037-620509             GCGTCGCAGTTTTCGCTAGAC
                                           *********************
Consensus:
                                           GCGTCGCAGTTTTCGCTAGAC

GCGTCGCAGTTTTCGCTAGAC
>Crema.WS247_Fam_296_21_1  Nr. of seq. 1 Alignment length(with gaps) = 21 Alignment score = 0.000000 
Crema.WS247_2922:184106-187311             CTGGAACCCCTGATTCTGAGC
                                           *********************
Consensus:
                                           CTGGAACCCCTGATTCTGAGC

CTGGAACCCCTGATTCTGAGC
>Crema.WS247_Fam_297_21_1  Nr. of seq. 1 Alignment length(with gaps) = 21 Alignment score = 0.000000 
Crema.WS247_3010:222359-224242             TAAGCAGCTCCCAACGAGCCC
                                           *********************
Consensus:
                                           TAAGCAGCTCCCAACGAGCCC

TAAGCAGCTCCCAACGAGCCC
>Crema.WS247_Fam_298_21_1  Nr. of seq. 1 Alignment length(with gaps) = 21 Alignment score = 0.000000 
Crema.WS247_3024:1103-1719                 CACAAGTTGTAGCCAATAAAA
                                           *********************
Consensus:
                                           CACAAGTTGTAGCCAATAAAA

CACAAGTTGTAGCCAATAAAA
>Crema.WS247_Fam_299_21_1  Nr. of seq. 1 Alignment length(with gaps) = 21 Alignment score = 0.000000 
Crema.WS247_3387:89703-91038               GGCTGAGCTTGTTTCGAAAAG
                                           *********************
Consensus:
                                           GGCTGAGCTTGTTTCGAAAAG

GGCTGAGCTTGTTTCGAAAAG
>Crema.WS247_Fam_300_21_1  Nr. of seq. 1 Alignment length(with gaps) = 21 Alignment score = 0.000000 
Crema.WS247_3481:87176-87417               ACTTCTGGTACTGGACCATCT
                                           *********************
Consensus:
                                           ACTTCTGGTACTGGACCATCT

ACTTCTGGTACTGGACCATCT
>Crema.WS247_Fam_301_20_1  Nr. of seq. 1 Alignment length(with gaps) = 20 Alignment score = 0.000000 
Crema.WS247_8:69398-70396                  TGGAAAGTTCTTTCGAAATT
                                           ********************
Consensus:
                                           TGGAAAGTTCTTTCGAAATT

TGGAAAGTTCTTTCGAAATT
>Crema.WS247_Fam_302_20_1  Nr. of seq. 1 Alignment length(with gaps) = 20 Alignment score = 0.000000 
Crema.WS247_98:636027-636508               GTCGATTTACGGAGCCTCGG
                                           ********************
Consensus:
                                           GTCGATTTACGGAGCCTCGG

GTCGATTTACGGAGCCTCGG
>Crema.WS247_Fam_303_20_1  Nr. of seq. 1 Alignment length(with gaps) = 20 Alignment score = 0.000000 
Crema.WS247_567:318552-318991              ACTCAACTTTTGGCAATGCG
                                           ********************
Consensus:
                                           ACTCAACTTTTGGCAATGCG

ACTCAACTTTTGGCAATGCG
>Crema.WS247_Fam_304_20_1  Nr. of seq. 1 Alignment length(with gaps) = 20 Alignment score = 0.000000 
Crema.WS247_567:812808-813345              ATAGGTCCCCACATCCAATA
                                           ********************
Consensus:
                                           ATAGGTCCCCACATCCAATA

ATAGGTCCCCACATCCAATA
>Crema.WS247_Fam_305_20_1  Nr. of seq. 1 Alignment length(with gaps) = 20 Alignment score = 0.000000 
Crema.WS247_749:161610-162734              GGTGGCCTAGTTTCCCAATA
                                           ********************
Consensus:
                                           GGTGGCCTAGTTTCCCAATA

GGTGGCCTAGTTTCCCAATA
>Crema.WS247_Fam_306_20_1  Nr. of seq. 1 Alignment length(with gaps) = 20 Alignment score = 0.000000 
Crema.WS247_1197:170355-171424             ACGCCTAAAATGAGCCTGAA
                                           ********************
Consensus:
                                           ACGCCTAAAATGAGCCTGAA

ACGCCTAAAATGAGCCTGAA
>Crema.WS247_Fam_307_20_1  Nr. of seq. 1 Alignment length(with gaps) = 20 Alignment score = 0.000000 
Crema.WS247_1385:57760-58450               GGAAAAAGCTTAAATTTGAT
                                           ********************
Consensus:
                                           GGAAAAAGCTTAAATTTGAT

GGAAAAAGCTTAAATTTGAT
>Crema.WS247_Fam_308_20_1  Nr. of seq. 1 Alignment length(with gaps) = 20 Alignment score = 0.000000 
Crema.WS247_1559:9246-9637                 TGTCCGCTTTTTCGAAGATG
                                           ********************
Consensus:
                                           TGTCCGCTTTTTCGAAGATG

TGTCCGCTTTTTCGAAGATG
>Crema.WS247_Fam_309_20_1  Nr. of seq. 1 Alignment length(with gaps) = 20 Alignment score = 0.000000 
Crema.WS247_2195:163912-164408             CAGTAATCTAGGAATATCTA
                                           ********************
Consensus:
                                           CAGTAATCTAGGAATATCTA

CAGTAATCTAGGAATATCTA
>Crema.WS247_Fam_310_20_1  Nr. of seq. 1 Alignment length(with gaps) = 20 Alignment score = 0.000000 
Crema.WS247_2383:727-1330                  TTCATTCGCTGCGGCGTCAT
                                           ********************
Consensus:
                                           TTCATTCGCTGCGGCGTCAT

TTCATTCGCTGCGGCGTCAT
>Crema.WS247_Fam_311_20_1  Nr. of seq. 1 Alignment length(with gaps) = 20 Alignment score = 0.000000 
Crema.WS247_2465:645223-647572             CATCAGACAGATTCCTCGGC
                                           ********************
Consensus:
                                           CATCAGACAGATTCCTCGGC

CATCAGACAGATTCCTCGGC
>Crema.WS247_Fam_312_20_1  Nr. of seq. 1 Alignment length(with gaps) = 20 Alignment score = 0.000000 
Crema.WS247_2565:51277-51695               TGCGTCAAAAAGTACGCCGC
                                           ********************
Consensus:
                                           TGCGTCAAAAAGTACGCCGC

TGCGTCAAAAAGTACGCCGC
>Crema.WS247_Fam_313_20_1  Nr. of seq. 1 Alignment length(with gaps) = 20 Alignment score = 0.000000 
Crema.WS247_2746:11762-12389               ACCTCAAAAATTGGGCTGAG
                                           ********************
Consensus:
                                           ACCTCAAAAATTGGGCTGAG

ACCTCAAAAATTGGGCTGAG
>Crema.WS247_Fam_314_20_1  Nr. of seq. 1 Alignment length(with gaps) = 20 Alignment score = 0.000000 
Crema.WS247_3387:77828-78629               GCTCACTAGAGCGTCAAAAA
                                           ********************
Consensus:
                                           GCTCACTAGAGCGTCAAAAA

GCTCACTAGAGCGTCAAAAA
>Crema.WS247_Fam_315_19_1  Nr. of seq. 1 Alignment length(with gaps) = 19 Alignment score = 0.000000 
Crema.WS247_462:653-948                    ACGGGGGTTTTAAGAATAG
                                           *******************
Consensus:
                                           ACGGGGGTTTTAAGAATAG

ACGGGGGTTTTAAGAATAG
>Crema.WS247_Fam_316_19_1  Nr. of seq. 1 Alignment length(with gaps) = 19 Alignment score = 0.000000 
Crema.WS247_1111:2169637-2170036           GAACGGTCCCAAGGAATTA
                                           *******************
Consensus:
                                           GAACGGTCCCAAGGAATTA

GAACGGTCCCAAGGAATTA
>Crema.WS247_Fam_317_19_1  Nr. of seq. 1 Alignment length(with gaps) = 19 Alignment score = 0.000000 
Crema.WS247_1111:2323512-2324531           GAATGGTCCCAACCGCAAA
                                           *******************
Consensus:
                                           GAATGGTCCCAACCGCAAA

GAATGGTCCCAACCGCAAA
>Crema.WS247_Fam_318_19_1  Nr. of seq. 1 Alignment length(with gaps) = 19 Alignment score = 0.000000 
Crema.WS247_2102:185044-185346             ATTCCTCCTTTTTTTTCTC
                                           *******************
Consensus:
                                           ATTCCTCCTTTTTTTTCTC

ATTCCTCCTTTTTTTTCTC
>Crema.WS247_Fam_319_19_1  Nr. of seq. 1 Alignment length(with gaps) = 19 Alignment score = 0.000000 
Crema.WS247_2827:303785-304170             TAGAGTACCATTACATCAC
                                           *******************
Consensus:
                                           TAGAGTACCATTACATCAC

TAGAGTACCATTACATCAC
>Crema.WS247_Fam_320_19_1  Nr. of seq. 1 Alignment length(with gaps) = 19 Alignment score = 0.000000 
Crema.WS247_3294:81332-81531               TCTTCTTAACTCTTCTTCC
                                           *******************
Consensus:
                                           TCTTCTTAACTCTTCTTCC

TCTTCTTAACTCTTCTTCC
>Crema.WS247_Fam_321_18_1  Nr. of seq. 1 Alignment length(with gaps) = 18 Alignment score = 0.000000 
Crema.WS247_98:346036-346199               GGATACGGTGGATATGGA
                                           ******************
Consensus:
                                           GGATACGGTGGATATGGA

GGATACGGTGGATATGGA
>Crema.WS247_Fam_322_18_1  Nr. of seq. 1 Alignment length(with gaps) = 18 Alignment score = 0.000000 
Crema.WS247_567:648329-649497              CCTTCCAATCCAGGAACT
                                           ******************
Consensus:
                                           CCTTCCAATCCAGGAACT

CCTTCCAATCCAGGAACT
>Crema.WS247_Fam_323_18_1  Nr. of seq. 1 Alignment length(with gaps) = 18 Alignment score = 0.000000 
Crema.WS247_1111:894673-894899             CTCTCCTGTTTTTAGTCC
                                           ******************
Consensus:
                                           CTCTCCTGTTTTTAGTCC

CTCTCCTGTTTTTAGTCC
>Crema.WS247_Fam_324_18_1  Nr. of seq. 1 Alignment length(with gaps) = 18 Alignment score = 0.000000 
Crema.WS247_1114:236065-237739             GATTTCCAGGACGATCAG
                                           ******************
Consensus:
                                           GATTTCCAGGACGATCAG

GATTTCCAGGACGATCAG
>Crema.WS247_Fam_325_18_1  Nr. of seq. 1 Alignment length(with gaps) = 18 Alignment score = 0.000000 
Crema.WS247_2002:192898-193813             GGCGGAGCTTGTTGAGGG
                                           ******************
Consensus:
                                           GGCGGAGCTTGTTGAGGG

GGCGGAGCTTGTTGAGGG
>Crema.WS247_Fam_326_18_1  Nr. of seq. 1 Alignment length(with gaps) = 18 Alignment score = 0.000000 
Crema.WS247_2745:124051-124585             GCCAAGTACAGTGACCAC
                                           ******************
Consensus:
                                           GCCAAGTACAGTGACCAC

GCCAAGTACAGTGACCAC
>Crema.WS247_Fam_327_18_1  Nr. of seq. 1 Alignment length(with gaps) = 18 Alignment score = 0.000000 
Crema.WS247_3580:139885-140201             TAGAATCGCTAGCATCGC
                                           ******************
Consensus:
                                           TAGAATCGCTAGCATCGC

TAGAATCGCTAGCATCGC
>Crema.WS247_Fam_328_17_1  Nr. of seq. 1 Alignment length(with gaps) = 17 Alignment score = 0.000000 
Crema.WS247_1733:159705-159932             TCGAGTCTCGTCTGGCC
                                           *****************
Consensus:
                                           TCGAGTCTCGTCTGGCC

TCGAGTCTCGTCTGGCC
>Crema.WS247_Fam_329_17_1  Nr. of seq. 1 Alignment length(with gaps) = 17 Alignment score = 0.000000 
Crema.WS247_3479:58571-58754               CTCTTTGACTACACTTG
                                           *****************
Consensus:
                                           CTCTTTGACTACACTTG

CTCTTTGACTACACTTG
>Crema.WS247_Fam_330_16_1  Nr. of seq. 1 Alignment length(with gaps) = 16 Alignment score = 0.000000 
Crema.WS247_749:178845-179053              TTAGGCTTAGCTGATC
                                           ****************
Consensus:
                                           TTAGGCTTAGCTGATC

TTAGGCTTAGCTGATC
>Crema.WS247_Fam_331_16_1  Nr. of seq. 1 Alignment length(with gaps) = 16 Alignment score = 0.000000 
Crema.WS247_1113:323885-325619             TGCGAGTTTTTGGGTT
                                           ****************
Consensus:
                                           TGCGAGTTTTTGGGTT

TGCGAGTTTTTGGGTT
>Crema.WS247_Fam_332_16_1  Nr. of seq. 1 Alignment length(with gaps) = 16 Alignment score = 0.000000 
Crema.WS247_2411:119-2225                  CGGGTTTGAATCCTCC
                                           ****************
Consensus:
                                           CGGGTTTGAATCCTCC

CGGGTTTGAATCCTCC
>Crema.WS247_Fam_333_16_1  Nr. of seq. 1 Alignment length(with gaps) = 16 Alignment score = 0.000000 
Crema.WS247_2827:124855-126733             TCGGAGGGTCGGAGGA
                                           ****************
Consensus:
                                           TCGGAGGGTCGGAGGA

TCGGAGGGTCGGAGGA
>Crema.WS247_Fam_334_15_1  Nr. of seq. 1 Alignment length(with gaps) = 15 Alignment score = 0.000000 
Crema.WS247_678:2507-3371                  TATCAGTTATCACTT
                                           ***************
Consensus:
                                           TATCAGTTATCACTT

TATCAGTTATCACTT
>Crema.WS247_Fam_335_15_1  Nr. of seq. 1 Alignment length(with gaps) = 15 Alignment score = 0.000000 
Crema.WS247_921:383466-383896              CAGTGCAACCGAAAT
                                           ***************
Consensus:
                                           CAGTGCAACCGAAAT

CAGTGCAACCGAAAT
>Crema.WS247_Fam_336_15_1  Nr. of seq. 1 Alignment length(with gaps) = 15 Alignment score = 0.000000 
Crema.WS247_1207:7418-7985                 CATTTCGGCACCAAC
                                           ***************
Consensus:
                                           CATTTCGGCACCAAC

CATTTCGGCACCAAC
>Crema.WS247_Fam_337_15_1  Nr. of seq. 1 Alignment length(with gaps) = 15 Alignment score = 0.000000 
Crema.WS247_1554:470499-470728             AATCTGAATCTTCAG
                                           ***************
Consensus:
                                           AATCTGAATCTTCAG

AATCTGAATCTTCAG
>Crema.WS247_Fam_338_15_1  Nr. of seq. 1 Alignment length(with gaps) = 15 Alignment score = 0.000000 
Crema.WS247_2000:422761-423393             GATTACTGTATCTGG
                                           ***************
Consensus:
                                           GATTACTGTATCTGG

GATTACTGTATCTGG
>Crema.WS247_Fam_339_15_1  Nr. of seq. 1 Alignment length(with gaps) = 15 Alignment score = 0.000000 
Crema.WS247_2920:272520-273677             GATAAGGAAGCAAAT
                                           ***************
Consensus:
                                           GATAAGGAAGCAAAT

GATAAGGAAGCAAAT
>Crema.WS247_Fam_340_15_1  Nr. of seq. 1 Alignment length(with gaps) = 15 Alignment score = 0.000000 
Crema.WS247_3021:9525-10818                CGAAAAATTTTGAGG
                                           ***************
Consensus:
                                           CGAAAAATTTTGAGG

CGAAAAATTTTGAGG
>Crema.WS247_Fam_341_14_1  Nr. of seq. 1 Alignment length(with gaps) = 14 Alignment score = 0.000000 
Crema.WS247_1554:262046-263681             AAGTTAGGCCACCA
                                           **************
Consensus:
                                           AAGTTAGGCCACCA

AAGTTAGGCCACCA
>Crema.WS247_Fam_342_14_1  Nr. of seq. 1 Alignment length(with gaps) = 14 Alignment score = 0.000000 
Crema.WS247_3385:79203-79608               CCCATTCTAATTGT
                                           **************
Consensus:
                                           CCCATTCTAATTGT

CCCATTCTAATTGT
>Crema.WS247_Fam_343_11_1  Nr. of seq. 1 Alignment length(with gaps) = 11 Alignment score = 0.000000 
Crema.WS247_3:106135-106374                TATCGTAATCC
                                           ***********
Consensus:
                                           TATCGTAATCC

TATCGTAATCC
>Crema.WS247_Fam_344_11_1  Nr. of seq. 1 Alignment length(with gaps) = 11 Alignment score = 0.000000 
Crema.WS247_3582:2391-2898                 GACCACGATTC
                                           ***********
Consensus:
                                           GACCACGATTC

GACCACGATTC
>Crema.WS247_Fam_345_10_1  Nr. of seq. 1 Alignment length(with gaps) = 10 Alignment score = 0.000000 
Crema.WS247_478:60064-60466                CGAGACTCAA
                                           **********
Consensus:
                                           CGAGACTCAA

CGAGACTCAA
>Crema.WS247_Fam_346_10_1  Nr. of seq. 1 Alignment length(with gaps) = 10 Alignment score = 0.000000 
Crema.WS247_2827:656092-657451             ATTCTTGTGC
                                           **********
Consensus:
                                           ATTCTTGTGC

ATTCTTGTGC
>Crema.WS247_Fam_347_10_1  Nr. of seq. 1 Alignment length(with gaps) = 10 Alignment score = 0.000000 
Crema.WS247_3010:145799-146019             TCGCTATCTT
                                           **********
Consensus:
                                           TCGCTATCTT

TCGCTATCTT
