# Supplementary material for: High evolutionary turnover of satellite families in Caenorhabditis
Source: BMC Evol Biol. 2015 Oct 5;15:218. doi: 10.1186/s12862-015-0495-x (PMC4595182; doi:10.1186/s12862-015-0495-x)
Supplement: Additional file 1: — Files containing the description of all satellites and their families in several formats (31 files). (ZIP 1068 kb) [file 12862_2015_495_MOESM1_ESM.zip › Crema.WS247_fam.fa]

 ************************************************************
The program is running under the following parameters:
   Output:
      Prefix of the family name Crema.WS247
      Columns for the name: 40
      Cluster with more that 0 sequences are printed
      File with the table: ../resultats/Crema.WS247.sat.fam.t.0.6
      File with families in format fasta: ../resultats/Crema.WS247.sat.fam.fa.0.6
   Alphabet 0 (size 5)  (0:dna bases, 1 aminoacids, 2 codons)
   Length of the mer 1
   Circular permutations are allowed
   Reverse sequencess are considerd.
   Sequences are aligned while similarity > 0.600000
   Alignment score: Normalized respect to the length and number of sequences.
   Alignment parameters:
      opening gap: -3.000000
      extensio gap: -1.000000
      extreme gaph: -0.500000
   Concensus type:  without gap columns
   Similarity matrix file: ../resultats/Crema.WS247.sat.matsim
   Multifasta file: ../resultats/Crema.WS247.sat.fa.10-2000-10-0-0-2-0-1-0

 ************************************************************
There are 347 alignments:

>Crema.WS247_Fam_1_14_208  Nr. of seq. 208 Alignment length(with gaps) = 14 Alignment score = 0.817522 
 TTCCGacTTCCGaC
>Crema.WS247_Fam_2_184_98  Nr. of seq. 98 Alignment length(with gaps) = 187 Alignment score = 0.896850 
 TTCACAAAAGTCTAtATGAGAAnTTCCAAaACTGTGCTTTcAAcGTGTATTGTCTCTAACTTTTTTTCTGGATGAGATATCTGAAAACAGTAAAgtGcaTTCGAattGGCAaTGGATtgTCTACTaCTGTGCCAAtTTTCAGCCAATAacGTTCAAAcTGAACAAGGCCGCACACGCTTGAAGT
>Crema.WS247_Fam_3_180_79  Nr. of seq. 79 Alignment length(with gaps) = 186 Alignment score = 0.866553 
 TTTTGAGATTTGGTCCAAGTGGaCTTTTCTGCCAAtACATTTTTtATCAGAACTCAGTCAGTTTTGgACGGATCncagAGATtTTTATACCATTCGAAAGCtCTCGTTTTTCTCTAtAAAAATGATcTAATTTaAAAAAATTTTGTTCAAAAATAAAGTTGTAGTGACATTTCCGTCAAT
>Crema.WS247_Fam_4_14_69  Nr. of seq. 69 Alignment length(with gaps) = 14 Alignment score = 0.873300 
 GAAgAAGGAAGAAG
>Crema.WS247_Fam_5_54_47  Nr. of seq. 47 Alignment length(with gaps) = 70 Alignment score = 0.607405 
 aTtATAATTTTaTTGATTTCTAgATttAAAAAAGTCCTGTTTTTAGGAaTTTcA
>Crema.WS247_Fam_6_46_33  Nr. of seq. 33 Alignment length(with gaps) = 46 Alignment score = 0.876098 
 TCAGAAAATGTCCGACAGACATTTTCGAgTACTTCnnAAnATGTAT
>Crema.WS247_Fam_7_12_32  Nr. of seq. 32 Alignment length(with gaps) = 14 Alignment score = 0.605415 
 TTtTCGAaAgAT
>Crema.WS247_Fam_8_192_31  Nr. of seq. 31 Alignment length(with gaps) = 196 Alignment score = 0.874109 
 TTCAGCTTCATTTTTCACCAAATTCAAAATAACTCATTTCATTCAGATccTACtAnAAAAAGaAAACCACCAATCGAAAGAACTCGttGATTTACATCAAGTTCTATGGTTaATCTnTTTTCTCATCTTCTTaTTtCATTTTTATGATCAAAAAACtGTCCGCGAGAAATcaATTTGACATTTTCGCCACTT
>Crema.WS247_Fam_9_20_29  Nr. of seq. 29 Alignment length(with gaps) = 20 Alignment score = 0.774713 
 TTAGACGTCCCaaAAAAcAn
>Crema.WS247_Fam_10_27_28  Nr. of seq. 28 Alignment length(with gaps) = 31 Alignment score = 0.609234 
 gGAAGTCGGAAGTaAAaTTcctaAtCc
>Crema.WS247_Fam_11_20_27  Nr. of seq. 27 Alignment length(with gaps) = 21 Alignment score = 0.748971 
 CAAGTATCCAAAAnTtAnac
>Crema.WS247_Fam_12_130_26  Nr. of seq. 26 Alignment length(with gaps) = 131 Alignment score = 0.949485 
 CAACACTCGAGTTGGGTgCTTGTCAAATAAAGTTaATTTTTAGgATTATATCATTATAAATAGGTAATTATTAACtTTGTTTAgaTGATAGGTAAGCCAACTGGCAGTGTTGGGCTCCTTTTGGAGTTGC
>Crema.WS247_Fam_13_14_26  Nr. of seq. 26 Alignment length(with gaps) = 17 Alignment score = 0.680995 
 TCCGGaTTCCGGAT
>Crema.WS247_Fam_14_119_19  Nr. of seq. 19 Alignment length(with gaps) = 121 Alignment score = 0.802394 
 aTCCACGTCATAAAAAGtTAtGaGCcGTTTTCTAAAAtGTGAcGACGTGAAgGATtTTTTGATATCaTcGGAtTCaGaAAAAaTAGAGGATTCCAAACGTGTnGTCcgTTtCtGGATTG
>Crema.WS247_Fam_15_21_19  Nr. of seq. 19 Alignment length(with gaps) = 21 Alignment score = 0.834029 
 CTGAGGCTAACTGaGatTTTG
>Crema.WS247_Fam_16_27_17  Nr. of seq. 17 Alignment length(with gaps) = 27 Alignment score = 0.860203 
 CGCTAgAATCGnCTGGGGTGCCTGCGG
>Crema.WS247_Fam_17_64_16  Nr. of seq. 16 Alignment length(with gaps) = 64 Alignment score = 0.873003 
 AGATGATCGAGAACATATGTAtTTTCATTCTCTcTcTcTTTCtTTTTTCTCTCATCTCATTccG
>Crema.WS247_Fam_18_10_16  Nr. of seq. 16 Alignment length(with gaps) = 10 Alignment score = 0.918889 
 CTTCTAGAAA
>Crema.WS247_Fam_19_192_15  Nr. of seq. 15 Alignment length(with gaps) = 193 Alignment score = 0.902015 
 GTCCGATGAAAACGAAATGAGTTGCGTGTGATTTACTGAAtTTCAgCATTCAATTTGGGCGAAAatTAGaAAATGAAGTCTtGCACAGCGTTTTTCGATTGTgAAACAAGAAAATAAGAAaAAGTGGAcATTCTATCCATAGAACTAgaACnAACTCAACGAGATCTTTCTAATGGTaTTTTCAGTATTAcT
>Crema.WS247_Fam_20_70_15  Nr. of seq. 15 Alignment length(with gaps) = 70 Alignment score = 0.914376 
 TGAGGTGAGAGAAAGAAAATgATgAgAAaAAGAGAtaAAAATaAAGGAGTTGTTCTCcATCACCTCCTAT
>Crema.WS247_Fam_21_61_15  Nr. of seq. 15 Alignment length(with gaps) = 63 Alignment score = 0.822424 
 CTGACTGCTTCGGCTGgCTGAGAAAAGACTCTaAAACcCCgTCCCatAGAgTACTGTGTAC
>Crema.WS247_Fam_22_12_15  Nr. of seq. 15 Alignment length(with gaps) = 17 Alignment score = 0.577591 
 TaAGCCTAAGcC
>Crema.WS247_Fam_23_71_14  Nr. of seq. 14 Alignment length(with gaps) = 76 Alignment score = 0.751350 
 gGnGCTGAGCntAgGGGCGGgGcgAGAGCAAGCTcCaGGGtGtCCTgTTTtaAgGTAATCACTACTTCcAG
>Crema.WS247_Fam_24_92_13  Nr. of seq. 13 Alignment length(with gaps) = 100 Alignment score = 0.767009 
 agTTCTTATCAAAAAGATAAGaaAATaaAaAcATAGGCCAATTgACACGTCTGTCGTGGAGaaTTtAgTTtCTCCCCTGCAGATATccTTAG
>Crema.WS247_Fam_25_43_13  Nr. of seq. 13 Alignment length(with gaps) = 43 Alignment score = 0.875174 
 CAGaAGAAaTGAAAAACGATCAcTGaTcGTTTTTGAGATTCTg
>Crema.WS247_Fam_26_14_13  Nr. of seq. 13 Alignment length(with gaps) = 14 Alignment score = 0.985348 
 AGGGTCTAGGGTCT
>Crema.WS247_Fam_27_11_13  Nr. of seq. 13 Alignment length(with gaps) = 12 Alignment score = 0.799145 
 TTaCCGGtAAA
>Crema.WS247_Fam_28_34_11  Nr. of seq. 11 Alignment length(with gaps) = 35 Alignment score = 0.706493 
 GAAGTCGGAAGTCGGAAGTaAAaTTTnttAtcCG
>Crema.WS247_Fam_29_180_10  Nr. of seq. 10 Alignment length(with gaps) = 189 Alignment score = 0.880854 
 AGCAGTTTTCaATGGTACGGAAACcCAGgAAAACAGGGCACGAGAGCGTcATCCTTtTGGcccATAATAGTATGAaACATGTCAGTTAAAATAgTcTAAACGGTGCCGCTtCAGCTcTCTAcAATTGAGGTCATTTGACCTTTCGAATTTCCAGTAAATCTAAGCAATACaGTGAAAAGT
>Crema.WS247_Fam_30_133_9  Nr. of seq. 9 Alignment length(with gaps) = 136 Alignment score = 0.726511 
 TGGTAAATCCCGAAGGAcCCaACCCACCAgcnTCCGCCAAATaACntATCtTgACTgaACGTcCctAAcaAaCTAnnTACTgAgAATcaAtncaaAAAGTGAAcagcctTcGAcAAGcATcCAACtTcAGCTA
>Crema.WS247_Fam_31_66_9  Nr. of seq. 9 Alignment length(with gaps) = 66 Alignment score = 0.971942 
 ATTTTCAGATtTCCTCTTTCTTTCTTTTTTCTGATCTTCTGATATCCTCGAAAAAGTGCGTCGCAC
>Crema.WS247_Fam_32_59_9  Nr. of seq. 9 Alignment length(with gaps) = 62 Alignment score = 0.710872 
 cTTCtAGAAaCTtCtAGAnAAAcTTTTGAanTTcggCGGGAATTCAAATATTCtaGAAc
>Crema.WS247_Fam_33_15_9  Nr. of seq. 9 Alignment length(with gaps) = 17 Alignment score = 0.711329 
 ATTTCgAAACCGGAC
>Crema.WS247_Fam_34_16_9  Nr. of seq. 9 Alignment length(with gaps) = 16 Alignment score = 0.914352 
 ATCGGGTGCCCAAAAn
>Crema.WS247_Fam_35_10_9  Nr. of seq. 9 Alignment length(with gaps) = 10 Alignment score = 0.837037 
 tTAATTTTtA
>Crema.WS247_Fam_36_161_8  Nr. of seq. 8 Alignment length(with gaps) = 168 Alignment score = 0.882370 
 AGCGTGTTTTGgTTAGTATTTGTGCAAAGTTTCAAGTCATTTGACCCAGGAATCTCTCTGATCGCAGTGATTCAGACTAATTGGTAGAgGCCAAAACTGGGCATTTCCCATAAcTTTTTTTCTAGAAGAGCTATCGACAAACGCTAACTtGCATaAGAACA
>Crema.WS247_Fam_37_132_8  Nr. of seq. 8 Alignment length(with gaps) = 138 Alignment score = 0.681073 
 tagtAGTTGTTgAgTTTGTgTcGgGATCGGtGAATCATcaAGtAGCGTTGGctnngcgttctTcgnancgCGCCAATAcTCAATTTGgTTCaTtCGAAAACGgTACAaTTTTAGAGTTGGGTCACTATaAGT
>Crema.WS247_Fam_38_21_8  Nr. of seq. 8 Alignment length(with gaps) = 22 Alignment score = 0.658820 
 TTCAACAAgTTGTGtTTnTnT
>Crema.WS247_Fam_39_20_8  Nr. of seq. 8 Alignment length(with gaps) = 22 Alignment score = 0.584957 
 TTTCTAGGCCatCantGagn
>Crema.WS247_Fam_40_20_8  Nr. of seq. 8 Alignment length(with gaps) = 21 Alignment score = 0.740646 
 TTGGTCTGCTAGCTCtcAnA
>Crema.WS247_Fam_41_95_7  Nr. of seq. 7 Alignment length(with gaps) = 95 Alignment score = 0.894403 
 ATTTCATTTTTcTGATCAAAAAACTGTctGCGAGAAAcGAATTTcACgTTTTCGCCACTTTTgAGCTTCATTTTTgACgAAATTCAAAATAtCTC
>Crema.WS247_Fam_42_19_7  Nr. of seq. 7 Alignment length(with gaps) = 19 Alignment score = 0.839599 
 GGCCTCCGATTtTtttATG
>Crema.WS247_Fam_43_13_7  Nr. of seq. 7 Alignment length(with gaps) = 14 Alignment score = 0.853741 
 AAAAAAAaTTTGA
>Crema.WS247_Fam_44_183_6  Nr. of seq. 6 Alignment length(with gaps) = 189 Alignment score = 0.751088 
 AtAATTTTanTgATTTCTAaccCGGGAGGATTCAAACCCGCGTCTACTGAAGTAaaCcTCAGCCCGGATAGTATAGACTCcttCAcCcTCTGatCGaagtgTGTCTAACCGGtaCCGACACAGATAAGAATGGTGGGGGAAGTTAATTtcAtaaAAAaTAcCCTGTTTtTaGgaATTTTaATt
>Crema.WS247_Fam_45_181_6  Nr. of seq. 6 Alignment length(with gaps) = 181 Alignment score = 0.824800 
 ATTCTTTCTTGTGTCGGATCCTGTAAGACTCGGTCAGTTACGCTGCGAGTAGTCTTACCTAtGGGCTGTGTTTACTCACGGTAGACGCGGGATTGAATCCaCCCGGGaTAGAATATTTTAGAAATTTCATAAAAAGTATCAAAAAACAGtAtaatttcgtttctttatgacttccaacacc
>Crema.WS247_Fam_46_50_6  Nr. of seq. 6 Alignment length(with gaps) = 53 Alignment score = 0.787421 
 TTCATaAAAAATATCCAAAAAcAGGaTAATTTCTTTTCgTATATCAGAAT
>Crema.WS247_Fam_47_27_6  Nr. of seq. 6 Alignment length(with gaps) = 35 Alignment score = 0.690159 
 ACTTTTTAGGCTTTcAGGCCGGCCCGG
>Crema.WS247_Fam_48_21_6  Nr. of seq. 6 Alignment length(with gaps) = 23 Alignment score = 0.547343 
 GATTTACGGaAgcttTGTGTn
>Crema.WS247_Fam_49_194_5  Nr. of seq. 5 Alignment length(with gaps) = 194 Alignment score = 0.953265 
 TCTCTAAATATCTCTGTTCGTATTAcAGATACAGAAAAACGGTTTtCACCATTCGAaCGAGCATAttTTcTTACATCAGATTCTATGGATTTCTAATTTccTcAcCCGTTTAGTTTTTATTtaAAACCAAAAAAGTGCTCATTTCCACGCGACATCaTCATTTCCtAgGTTTTCCATACCTCGAAATATACAAA
>Crema.WS247_Fam_50_191_5  Nr. of seq. 5 Alignment length(with gaps) = 192 Alignment score = 0.916667 
 TTTCTCTATCAATATGACCTAAttTTATAAAATTTCcgTgaAAAATAAAGCCGTAATAAAGGATGGCCGAtGACgTAAAAGTTGGTCCATTTCTTgGGTTTGTCAAACGTTTTTTCAACACATTTtCATTcGTAACTGTGTCAgTTTTGGTcgGAGCGCAAAGATTTTTATAcCaATCGAAAGagctngTt
>Crema.WS247_Fam_51_136_5  Nr. of seq. 5 Alignment length(with gaps) = 136 Alignment score = 0.873529 
 AGTGAATTTAGtCACAGGcACTCaCtGTTAGAGAACAGGATAATTCCGAAGAACcgcCCTGAACATCACATTGGAGaAACCCgTGTTnCaAaATGTAattTatTgactGAcTATCTAaTTaAtAcCGAACTACAca
>Crema.WS247_Fam_52_103_5  Nr. of seq. 5 Alignment length(with gaps) = 106 Alignment score = 0.821069 
 TCGCGGTCtaTCAtCATGCCTTcTCCaTAAAATTATaAAAATTaTAaAaaaTAcaTTAAgTTTATTAGggACAGGAgtTGGAGTacCaTGaGACgGAtTGCAT
>Crema.WS247_Fam_53_62_5  Nr. of seq. 5 Alignment length(with gaps) = 66 Alignment score = 0.783838 
 CCaACCCATCAaGTCTTCgctTtCtCtGGCCAAAAaTACgAGCGAGTTGGGAGTAAATACTC
>Crema.WS247_Fam_54_45_5  Nr. of seq. 5 Alignment length(with gaps) = 45 Alignment score = 0.976296 
 GgCACTCTTTTACAGAGATTTTTGAAAATGGtTTAGAAAATGAGT
>Crema.WS247_Fam_55_44_5  Nr. of seq. 5 Alignment length(with gaps) = 44 Alignment score = 0.927273 
 AAAATGgGTAgTACCCATTTTCnAATCGAAACaAGAAATCTgTG
>Crema.WS247_Fam_56_29_5  Nr. of seq. 5 Alignment length(with gaps) = 35 Alignment score = 0.733333 
 TCCGGATTCCgGAAAATgAAAAttTTcAT
>Crema.WS247_Fam_57_29_5  Nr. of seq. 5 Alignment length(with gaps) = 30 Alignment score = 0.724444 
 tACGAATTTAtAaTcgAAAtTCtcAAAAa
>Crema.WS247_Fam_58_19_5  Nr. of seq. 5 Alignment length(with gaps) = 25 Alignment score = 0.572000 
 TTGGTCTGCTAntGTGaTt
>Crema.WS247_Fam_59_16_5  Nr. of seq. 5 Alignment length(with gaps) = 18 Alignment score = 0.683333 
 tGTCgcAGTTGCGAAn
>Crema.WS247_Fam_60_14_5  Nr. of seq. 5 Alignment length(with gaps) = 14 Alignment score = 0.723810 
 attACAcTGACaaA
>Crema.WS247_Fam_61_12_5  Nr. of seq. 5 Alignment length(with gaps) = 12 Alignment score = 0.788889 
 GctGGaGCTGGa
>Crema.WS247_Fam_62_222_4  Nr. of seq. 4 Alignment length(with gaps) = 223 Alignment score = 0.811535 
 TTCTgAtTAGACaACTACCTGATGCTGTCATCGGtGTCACATGCcGTAAccAACCATTCAgATTTGGGTTttTCgAAAATacAAAcTGCATTgAGAAATTGCgTAtttggctcGTgAGagcacAAACTAcATAATTcTaATTTTAATCCATTTCCTCCagATaAATTACAGCCAGGCCAAAGCAGCAACTCGATAGATTTACTCAttccaatcagattactc
>Crema.WS247_Fam_63_179_4  Nr. of seq. 4 Alignment length(with gaps) = 179 Alignment score = 0.939168 
 CACGTAATAAATAgAATTCGGGTCAGGACGTGTAACGCTTTcTCATGATGATAGGGATgAACAATACGAACAAAATGGTGgTGGCGgTTTTGGGTTATCTATCAcGAACCTCGAGaTCCAGGCGCTCAAAgTTTCCGTCCgTTctCAGATTTCcTTCAaAAAgtGCATTTGCAAACTGA
>Crema.WS247_Fam_64_136_4  Nr. of seq. 4 Alignment length(with gaps) = 137 Alignment score = 0.783861 
 cTCTaagTcTcaGgaAGCagTTcTATTCtCtgtGAGTCTGTCTGTGTGTCtGTCCaTCCGGATGTCCtaTTTCTTtcCGGagACAGTTCAGACGAaAtgaTgAGAAggAGaAATCcgTCcTTTcGTgTGTACCaTc
>Crema.WS247_Fam_65_73_4  Nr. of seq. 4 Alignment length(with gaps) = 74 Alignment score = 0.759009 
 AAAACAAAAAaGtTTTGcCAcgAGTGGGgaTCGAACcCTGGTTGTcAGATTgGtACCAAAAagtCaaaaacaa
>Crema.WS247_Fam_66_74_4  Nr. of seq. 4 Alignment length(with gaps) = 74 Alignment score = 0.951952 
 AAACTGTCTTGATGgGGGCTGAGGTCAGGTGTGCGGGTTcGGGCCTaTaGGAACAGCTTGCATTATGACCcTAG
>Crema.WS247_Fam_67_65_4  Nr. of seq. 4 Alignment length(with gaps) = 65 Alignment score = 0.952137 
 TCATATTTATTCCAtTTTCACTTaTTCATTTTCATTCTAATCTATGAAAAAGAGTaTCCaCTTGT
>Crema.WS247_Fam_68_41_4  Nr. of seq. 4 Alignment length(with gaps) = 42 Alignment score = 0.844577 
 AAAAcGGGATAATTTTGaacAATTTTGAATTAAATCTctcA
>Crema.WS247_Fam_69_34_4  Nr. of seq. 4 Alignment length(with gaps) = 34 Alignment score = 0.845588 
 TAAAAACAGaAcATTTTCTATaAaATTGAgTTCc
>Crema.WS247_Fam_70_33_4  Nr. of seq. 4 Alignment length(with gaps) = 33 Alignment score = 0.973064 
 ATATCACTATTGaTCTTAATTACTCGCTAGAAC
>Crema.WS247_Fam_71_21_4  Nr. of seq. 4 Alignment length(with gaps) = 23 Alignment score = 0.638889 
 CGTAAATCgACattaGAAcnT
>Crema.WS247_Fam_72_23_4  Nr. of seq. 4 Alignment length(with gaps) = 23 Alignment score = 0.623188 
 AAAaTAGtcaAntTTTTGGnTga
>Crema.WS247_Fam_73_21_4  Nr. of seq. 4 Alignment length(with gaps) = 22 Alignment score = 0.679293 
 TTgGgtCaTGACCTAaTTaaT
>Crema.WS247_Fam_74_20_4  Nr. of seq. 4 Alignment length(with gaps) = 21 Alignment score = 0.566138 
 tTTgGTCAgTGTAancATtt
>Crema.WS247_Fam_75_11_4  Nr. of seq. 4 Alignment length(with gaps) = 11 Alignment score = 0.681818 
 TTTCAGcaAnT
>Crema.WS247_Fam_76_10_4  Nr. of seq. 4 Alignment length(with gaps) = 11 Alignment score = 0.659091 
 ATtTCAgcCg
>Crema.WS247_Fam_77_10_4  Nr. of seq. 4 Alignment length(with gaps) = 10 Alignment score = 0.666667 
 AaGAtaCTGa
>Crema.WS247_Fam_78_174_3  Nr. of seq. 3 Alignment length(with gaps) = 174 Alignment score = 0.943806 
 TGgTATAAAAATCTTCaAGATCCGACAAAAACTGAGAAcGTTATAGAAGAAACCGTTTTGGTAGTaAAGTTGGACGATCACTCAAAGTATGGCCATCTCTCATTGGAGCTTCATTTTttATGAAAATTtTTTCAATCCAGGTcAtTTTGATAGAGGAGAATaCGGGCTTTCtGA
>Crema.WS247_Fam_79_171_3  Nr. of seq. 3 Alignment length(with gaps) = 173 Alignment score = 0.822094 
 TGTCATTTTCAGgtTTCTTTTTtaCAAaAATATcAATTTTACGTgaCtAGAAgTaAAAAAACATGTgAAaATTACAgATTTATGTCAAAAAGCAATCtAAAACAGtCAaAATCgACcAAATTtcGCnAACGCGcCAaaGGTGCGCCAGtcTcTctGCCTACTgCTGAAAAA
>Crema.WS247_Fam_80_159_3  Nr. of seq. 3 Alignment length(with gaps) = 163 Alignment score = 0.804363 
 GCATTCGATCCCCATgTTCCCACcGGTTATAGGGTTCtTCtatGtgAGGAGCAGTAGGCTATCTaAGAATATGCtGCCGGATGGATTCGTTTGCCtATTCatTCAGgTTTCTGaaTGAATCCTtaTAAATtcTccAgtTTtTaaAaGTCCCATTAAcCT
>Crema.WS247_Fam_81_99_3  Nr. of seq. 3 Alignment length(with gaps) = 99 Alignment score = 0.955107 
 CTGAATCAAGCTCCACtGAACCATGTGTCACTGAAACAGAAGAGACTTCTTCAaCTACTTCTTCAGTCACCGAgTCtAgCATTTCTACAGAATCTGTTT
>Crema.WS247_Fam_82_77_3  Nr. of seq. 3 Alignment length(with gaps) = 78 Alignment score = 0.762108 
 GGCTAGCAGGttTagGAtATTCtGanTtTCTGAaACtAGCGAaACCACGTTCGGgAGGTCcgtGACTgTAtGACACA
>Crema.WS247_Fam_83_60_3  Nr. of seq. 3 Alignment length(with gaps) = 60 Alignment score = 0.851852 
 GGTGGATTCTGACCCgGgATTCAgaTATCCGTcACCTGATGTCgcTTGAttCCTTAGAAg
>Crema.WS247_Fam_84_40_3  Nr. of seq. 3 Alignment length(with gaps) = 40 Alignment score = 0.933333 
 AAACTGAGACtCATTGACAGATAACCATATGAAaTGtCAG
>Crema.WS247_Fam_85_35_3  Nr. of seq. 3 Alignment length(with gaps) = 35 Alignment score = 0.758730 
 CATAgACGGTaAGTtTATgaATgAgtAAcAAAACC
>Crema.WS247_Fam_86_31_3  Nr. of seq. 3 Alignment length(with gaps) = 31 Alignment score = 0.971326 
 GTAAGaAAATTAGAAATCCATAGAATCTGAT
>Crema.WS247_Fam_87_30_3  Nr. of seq. 3 Alignment length(with gaps) = 30 Alignment score = 0.881481 
 AGGATCAGTCCAcGAgGaGCCCACaGCCGG
>Crema.WS247_Fam_88_22_3  Nr. of seq. 3 Alignment length(with gaps) = 23 Alignment score = 0.782609 
 tCTACAGTATcCCAgAATGaTA
>Crema.WS247_Fam_89_22_3  Nr. of seq. 3 Alignment length(with gaps) = 22 Alignment score = 0.616162 
 GATTTACngCaTnntcTGTGTC
>Crema.WS247_Fam_90_21_3  Nr. of seq. 3 Alignment length(with gaps) = 22 Alignment score = 0.666667 
 ntGTGGCCtAACTTTTntgAT
>Crema.WS247_Fam_91_19_3  Nr. of seq. 3 Alignment length(with gaps) = 21 Alignment score = 0.640212 
 AAAAATcGatGAAAtTTAn
>Crema.WS247_Fam_92_20_3  Nr. of seq. 3 Alignment length(with gaps) = 21 Alignment score = 0.645503 
 AnTcGAAAATtgAcTTTTTg
>Crema.WS247_Fam_93_21_3  Nr. of seq. 3 Alignment length(with gaps) = 21 Alignment score = 0.703704 
 GCTnAAAATncnCATTTTTGa
>Crema.WS247_Fam_94_20_3  Nr. of seq. 3 Alignment length(with gaps) = 20 Alignment score = 1.000000 
 GCACTTTTCTGTATTCTTGT
>Crema.WS247_Fam_95_18_3  Nr. of seq. 3 Alignment length(with gaps) = 19 Alignment score = 0.771930 
 TCAcTTGCTATATTtGtC
>Crema.WS247_Fam_96_18_3  Nr. of seq. 3 Alignment length(with gaps) = 19 Alignment score = 0.818713 
 cGAAAAAAAATCcCGGAA
>Crema.WS247_Fam_97_16_3  Nr. of seq. 3 Alignment length(with gaps) = 16 Alignment score = 0.944444 
 GGCCTAGAAAaCCGGT
>Crema.WS247_Fam_98_14_3  Nr. of seq. 3 Alignment length(with gaps) = 15 Alignment score = 0.651852 
 ATTnTGAATcCTgA
>Crema.WS247_Fam_99_15_3  Nr. of seq. 3 Alignment length(with gaps) = 15 Alignment score = 0.851852 
 GTAACcTCTGGAGTn
>Crema.WS247_Fam_100_13_3  Nr. of seq. 3 Alignment length(with gaps) = 13 Alignment score = 1.000000 
 ACATTTTCTGAAT
>Crema.WS247_Fam_101_183_2  Nr. of seq. 2 Alignment length(with gaps) = 183 Alignment score = 0.948998 
 AAATCTAATTTTCGGCCGTAAATTGGTGCTTCTGGTCATTTCTTTCGTCTTCTCTAAACAATACAGCTTTGTaGCTATGCGCAAATGAAAGAaCGTGTTcGTTTCcACTAATACAATTacTTATCCTGATTATAACTGTCATTCTaTGACTCAGACAACTCAATGAGACACAAAAACGGCTGA
>Crema.WS247_Fam_102_159_2  Nr. of seq. 2 Alignment length(with gaps) = 159 Alignment score = 0.895178 
 AAGATGATCAGTTCTTAGTAACGCCGAGGCACGTTCGGAACATCCATACGACCCGAAAAgTGAGTATGAAGaTACAAATAcCTACAGaaAACTAAACGATTTATTTcAAaATGAAAaaGaATCAACAAATgGTTTTTTGTTGAaTGAAAACTCGTTGGG
>Crema.WS247_Fam_103_153_2  Nr. of seq. 2 Alignment length(with gaps) = 153 Alignment score = 0.642702 
 TTTaCccAaTTTcgTTGCaTTTcAGTTGTCGCCGCcGCaAAATATTCAaATTTTcCGTgcAAcaGCaAaTTTCcaATTTTCTGcCaTTTTCGTCaACTTTTCaCAGTaTTTcTTgTTGaaTTTAGaCTaAAaTCCgaaTAgAAAATCaATaAA
>Crema.WS247_Fam_104_88_2  Nr. of seq. 2 Alignment length(with gaps) = 88 Alignment score = 0.628788 
 TcAAAATTCttaTTAACtTaATTAGGgAcAGGAaTTGGAGgaaCATGaGacAgGACTGCACTCGCgGTCCTCCaaaCATGCCtTcTCC
>Crema.WS247_Fam_105_75_2  Nr. of seq. 2 Alignment length(with gaps) = 75 Alignment score = 0.928889 
 GAACTGCTTTGaACACTTGACGAAGTTTCTGTCGTGGAACTTTCGAGAGTTGTaGAaGTcACTGGGGTAGATTCA
>Crema.WS247_Fam_106_64_2  Nr. of seq. 2 Alignment length(with gaps) = 64 Alignment score = 0.898438 
 AAAAATGAAGCTGAAAAGTGGCGAAAATGTCAAaaTGATTTCTCGCGGACaGTTTTTTGATCat
>Crema.WS247_Fam_107_50_2  Nr. of seq. 2 Alignment length(with gaps) = 50 Alignment score = 0.840000 
 CTTCGACGGGaAGTCAACaGAAGATaTGGGTAGAAGTaCCTACCCCAAGa
>Crema.WS247_Fam_108_49_2  Nr. of seq. 2 Alignment length(with gaps) = 49 Alignment score = 0.717687 
 TGGCCTAAaAACaTCAAAATTgGGAcTTCTAaGCCATCAAcacCCaAGg
>Crema.WS247_Fam_109_44_2  Nr. of seq. 2 Alignment length(with gaps) = 44 Alignment score = 0.655303 
 taCAGTAACCCGgATCCcAAaAACccAAAAcTTGGATCaTaGgT
>Crema.WS247_Fam_110_42_2  Nr. of seq. 2 Alignment length(with gaps) = 42 Alignment score = 0.603175 
 CAGCGCTAAAAaccaTGaaGTcGaAcTTTgAACGCTGCTaAa
>Crema.WS247_Fam_111_42_2  Nr. of seq. 2 Alignment length(with gaps) = 42 Alignment score = 0.682540 
 CGCTGCTAAAaAGCGcTAAAATccAAaaTAccAaAAaTTTAG
>Crema.WS247_Fam_112_41_2  Nr. of seq. 2 Alignment length(with gaps) = 41 Alignment score = 1.000000 
 TTTTTTGGGGAAAAATTAGACTTTTTGAGGGAAAAAATGCC
>Crema.WS247_Fam_113_39_2  Nr. of seq. 2 Alignment length(with gaps) = 39 Alignment score = 0.850427 
 TTcCCTTAGTTGGATGATGGaCTCACCCaCGAGACCTGt
>Crema.WS247_Fam_114_39_2  Nr. of seq. 2 Alignment length(with gaps) = 39 Alignment score = 0.863248 
 GCTTCAGTGACGGCaaCAGTTGTGGTCTCCTCgCCGGAa
>Crema.WS247_Fam_115_37_2  Nr. of seq. 2 Alignment length(with gaps) = 37 Alignment score = 0.711712 
 ATcCTGGATCCAGtTACAGTaACCCcCaAgATCTaAG
>Crema.WS247_Fam_116_35_2  Nr. of seq. 2 Alignment length(with gaps) = 35 Alignment score = 0.619048 
 ACGCTGCGAGCTCACTAgCaacCTGcTaTcTTTaG
>Crema.WS247_Fam_117_33_2  Nr. of seq. 2 Alignment length(with gaps) = 33 Alignment score = 0.883838 
 AGGTAGTCTaCTATTTTCGGTTTTTcTCATTTt
>Crema.WS247_Fam_118_32_2  Nr. of seq. 2 Alignment length(with gaps) = 32 Alignment score = 0.750000 
 CAGCGCTAAAacCGgaaTTTAGCGCTGGcTAG
>Crema.WS247_Fam_119_31_2  Nr. of seq. 2 Alignment length(with gaps) = 31 Alignment score = 0.806452 
 AAGAAAGAATGGTgGaGaAAGTCATaAAGAA
>Crema.WS247_Fam_120_31_2  Nr. of seq. 2 Alignment length(with gaps) = 31 Alignment score = 0.741935 
 TGaCGCGTTTTTCAACTccCTGGGaTaCCgT
>Crema.WS247_Fam_121_31_2  Nr. of seq. 2 Alignment length(with gaps) = 31 Alignment score = 0.827957 
 AAAAcGGGATAATTTTGAAcTAAATcTTAcA
>Crema.WS247_Fam_122_30_2  Nr. of seq. 2 Alignment length(with gaps) = 30 Alignment score = 0.666667 
 AAaAAGGATCAaAAGAAACCcGccgaAGAG
>Crema.WS247_Fam_123_26_2  Nr. of seq. 2 Alignment length(with gaps) = 26 Alignment score = 0.769231 
 GGAAaAtTTTGAaTTCCCGCCAAAAc
>Crema.WS247_Fam_124_24_2  Nr. of seq. 2 Alignment length(with gaps) = 24 Alignment score = 0.618056 
 gTCgGAAAttTTcCGAATcTTTTT
>Crema.WS247_Fam_125_22_2  Nr. of seq. 2 Alignment length(with gaps) = 22 Alignment score = 0.621212 
 CTTAGGCTTAgcAaATCTTagg
>Crema.WS247_Fam_126_22_2  Nr. of seq. 2 Alignment length(with gaps) = 22 Alignment score = 0.704545 
 CcAGaTTTAcAGCCTAAAATTa
>Crema.WS247_Fam_127_22_2  Nr. of seq. 2 Alignment length(with gaps) = 22 Alignment score = 0.643939 
 aACTCGCAGCGTcAAaTaaTAa
>Crema.WS247_Fam_128_22_2  Nr. of seq. 2 Alignment length(with gaps) = 22 Alignment score = 0.878788 
 GCACTAGTCGTGTGCATTaTcA
>Crema.WS247_Fam_129_22_2  Nr. of seq. 2 Alignment length(with gaps) = 22 Alignment score = 0.818182 
 aAAGCCTaAAAaGTCCGGCCTA
>Crema.WS247_Fam_130_21_2  Nr. of seq. 2 Alignment length(with gaps) = 21 Alignment score = 0.603175 
 AAaAACaACACcAaTTCCAac
>Crema.WS247_Fam_131_21_2  Nr. of seq. 2 Alignment length(with gaps) = 21 Alignment score = 0.714286 
 AAAaTaGGCTgAAAATTGcTC
>Crema.WS247_Fam_132_21_2  Nr. of seq. 2 Alignment length(with gaps) = 21 Alignment score = 0.650794 
 GAAAAtATCAAaaTTTaGAcT
>Crema.WS247_Fam_133_21_2  Nr. of seq. 2 Alignment length(with gaps) = 21 Alignment score = 0.777778 
 TAAATCTACATcTCAgCcCCG
>Crema.WS247_Fam_134_21_2  Nr. of seq. 2 Alignment length(with gaps) = 21 Alignment score = 0.619048 
 TcaTTTTagGCCaAATTTaAG
>Crema.WS247_Fam_135_20_2  Nr. of seq. 2 Alignment length(with gaps) = 20 Alignment score = 0.666667 
 GaTCaAAAAaCcTCGTTTTg
>Crema.WS247_Fam_136_19_2  Nr. of seq. 2 Alignment length(with gaps) = 19 Alignment score = 1.000000 
 TTCAAAGGACCTCGATATT
>Crema.WS247_Fam_137_19_2  Nr. of seq. 2 Alignment length(with gaps) = 19 Alignment score = 0.789474 
 caATGCACCATATTTGaGC
>Crema.WS247_Fam_138_18_2  Nr. of seq. 2 Alignment length(with gaps) = 18 Alignment score = 0.925926 
 AAAGATTCAAAaTTTTTC
>Crema.WS247_Fam_139_18_2  Nr. of seq. 2 Alignment length(with gaps) = 18 Alignment score = 0.629630 
 AAAccCaTAAAAacCTTA
>Crema.WS247_Fam_140_18_2  Nr. of seq. 2 Alignment length(with gaps) = 18 Alignment score = 0.851852 
 CTCATTTACTACCGaTTc
>Crema.WS247_Fam_141_17_2  Nr. of seq. 2 Alignment length(with gaps) = 17 Alignment score = 0.607843 
 AATTcCtaGAcTTTCGG
>Crema.WS247_Fam_142_17_2  Nr. of seq. 2 Alignment length(with gaps) = 17 Alignment score = 1.000000 
 TCAACTACAAAAATGTC
>Crema.WS247_Fam_143_16_2  Nr. of seq. 2 Alignment length(with gaps) = 16 Alignment score = 0.625000 
 tGACAGACAcACAgac
>Crema.WS247_Fam_144_16_2  Nr. of seq. 2 Alignment length(with gaps) = 16 Alignment score = 0.666667 
 AAtCTGActAATATAG
>Crema.WS247_Fam_145_16_2  Nr. of seq. 2 Alignment length(with gaps) = 16 Alignment score = 0.666667 
 AaAGCCTaAaAGCCTa
>Crema.WS247_Fam_146_14_2  Nr. of seq. 2 Alignment length(with gaps) = 14 Alignment score = 0.714286 
 TcTGTAaTcTGTAG
>Crema.WS247_Fam_147_14_2  Nr. of seq. 2 Alignment length(with gaps) = 14 Alignment score = 0.904762 
 CAGGCGCGGAGaTC
>Crema.WS247_Fam_148_12_2  Nr. of seq. 2 Alignment length(with gaps) = 12 Alignment score = 0.694444 
 cCGGGCCTgGCt
>Crema.WS247_Fam_149_12_2  Nr. of seq. 2 Alignment length(with gaps) = 12 Alignment score = 0.611111 
 TaAcAATAAaAA
>Crema.WS247_Fam_150_12_2  Nr. of seq. 2 Alignment length(with gaps) = 12 Alignment score = 1.000000 
 TCCCGAGCATAA
>Crema.WS247_Fam_151_11_2  Nr. of seq. 2 Alignment length(with gaps) = 11 Alignment score = 0.893939 
 CTATTTTAGGg
>Crema.WS247_Fam_152_231_1  Nr. of seq. 1 Alignment length(with gaps) = 231 Alignment score = 0.000000 
 GATAGTCGAGATGAGATGGTGACTTCTTGAACAATCCAGTAATCTTCGATTTCAACGATGGCTCGTCCTTCTTCTCAGTTTCTTCCACCACAACTGGAACAACATGTTCTGGTAGCTTCTCATAGCTGAACTCGGATGGATAAGCGTTGACTTCGGTTGTGAGAGGAATGTCGTGAATGTTGGAAGCACGAGATGTCGAATCGAGTGGTCCGTCGTATTGTTCGGAGATTG
>Crema.WS247_Fam_153_171_1  Nr. of seq. 1 Alignment length(with gaps) = 171 Alignment score = 0.000000 
 GTCGTAACCGCATAGGTAACCCAGGAAACCTGGAGAAATGCTATAAAACGCGGGCTGAGGTTTACTTCAGTAGAAATGAGTTTGAATCTTCTCGGTCTAGAAAACATAAGAAATAAAAGGAATTGGGATACTTTCTATTCATCTGACTTCTTCCCACCATTCTTACTCAGT
>Crema.WS247_Fam_154_170_1  Nr. of seq. 1 Alignment length(with gaps) = 170 Alignment score = 0.000000 
 AATCATCTCGACTAGATCAACGGAATCGAGGTACGGTGTCAAAACCTCACAATCACCTGAGATTCAGATAAATGCGGCAAAGTCCTGCACGTCGATTCAACCAATCAATTCGATGTTTCTATCGTATAACAATGGGAAAGAGTCCAACTGATTAGAGAGGAGATTGGGAC
>Crema.WS247_Fam_155_160_1  Nr. of seq. 1 Alignment length(with gaps) = 160 Alignment score = 0.000000 
 ACGACAAAATGCACAGTAACTCCAGGGAAACGTTTCTAGTGTCAAAAACCACTCATAAATCCAAATTTCCTGTTAAAATTTACCTCAGGCTTCGTTTTTTGCCAGATAACTAGTCATTTTGGGTTTCGGTAGCTCCAATACTGTGCATACACCATATCTT
>Crema.WS247_Fam_156_157_1  Nr. of seq. 1 Alignment length(with gaps) = 157 Alignment score = 0.000000 
 TGGCCTAGAAAACCAAATTTAAGAAAACTAGTCCCCGGGTCATTTTTGACAGTTTTAGCTAGTTTTTTTGTGGTTTTTCTTGTTGAAAATTGCGTTTTTCATGATTTTTAGCCAATCAAACAAGAAAAAACAGCCGGGGGACTAGTTTTTCGACACG
>Crema.WS247_Fam_157_153_1  Nr. of seq. 1 Alignment length(with gaps) = 153 Alignment score = 0.000000 
 GAATACGATCTTAGAGCTTATTAGTTCTTATGTTTTGAATTGGAAGAATGGAAATTGAGATTGAAGTACTAGACTTACTGTTGAGATTGAACACAAAATTGGATTTGAGATTTTGAGTTTGGTAACGAGGTTTGAGAGTTGATTTTGATATTT
>Crema.WS247_Fam_158_146_1  Nr. of seq. 1 Alignment length(with gaps) = 146 Alignment score = 0.000000 
 GTGGCCGAGTTTTTCACTTGTTGGCCTAGGAAACCAAATTTTGGGAAAACTAGTCCCCGAGCTCCGATTTTAATGAAAATAACGAATTTGAGCTGAAAAGTAATGGGAAATTCGAAAAAATCGCGGAAATCCGATTAGAAAAGGTG
>Crema.WS247_Fam_159_141_1  Nr. of seq. 1 Alignment length(with gaps) = 141 Alignment score = 0.000000 
 CTCCTAAACGCATGAAACAGTAGACTGCAAGGAGCCTCTGATCCGGAGCAGTTCTAGTCACCACGCGTGCGAAGACCTCTCGTAAGAGGTTCTCCGACTTCGCGAACATGGTTCGCATTCCTTCAGTGCGGGCAGAACCAT
>Crema.WS247_Fam_160_134_1  Nr. of seq. 1 Alignment length(with gaps) = 134 Alignment score = 0.000000 
 ATTCACAAATTTGAATAAATTCTAAGAAACACCGTTTCTCATAAACTTTTGAAATGATAGTTAATTGACTGAAGGCGGTGGGTCGCCGCTTCGGCTGGTACCGTAACCTGATGTTGATTGGTTATCATTAGTGA
>Crema.WS247_Fam_161_134_1  Nr. of seq. 1 Alignment length(with gaps) = 134 Alignment score = 0.000000 
 GACTAGTTTTTTTCATAATTGGAATTTCTAGGCCACGTGTCGGAAAACTCGGCCACGTACCACATTTGGTGGTTTCCTTGCTTTTTGGCTCTAGAAACGATGAAAATGTCAAAAACTGACTTTCTGAGATTGGG
>Crema.WS247_Fam_162_130_1  Nr. of seq. 1 Alignment length(with gaps) = 130 Alignment score = 0.000000 
 CGTGTACTCCTCGTGGAAAAGTCGAAAATTGGAATTTGAAATTTTGAGTCGATTTTTTTCGGTTCGACGCTAAAAACTAGTAGTAACCAGTCCGAATTCCATGAAAATAATCCATTTTGAAAATTCATGC
>Crema.WS247_Fam_163_128_1  Nr. of seq. 1 Alignment length(with gaps) = 128 Alignment score = 0.000000 
 ATCAAGCAATTCAAATTTCAGCAAGAATCGGAATAAGATAATTCAAATCGAAAGACAATCAGAAATACAATAAGTGTTCCTTCTGGCTAGCATGCTAGCACCCACAACACTATACTGCACCTCATCTC
>Crema.WS247_Fam_164_127_1  Nr. of seq. 1 Alignment length(with gaps) = 127 Alignment score = 0.000000 
 GATCCTCTTACGAGAGGTCTACGCACGCGTGTTAATCAGACAACTCCGGATCAGAGGCTTCGGCCGTTGTTCCATGCGTATAGGAGTCAGTTCTGCACGCACAGAAGATATACAAAGAACAGACGGA
>Crema.WS247_Fam_165_121_1  Nr. of seq. 1 Alignment length(with gaps) = 121 Alignment score = 0.000000 
 CTTCTGACACCCGAATCGTTCACATTTTTCCGACTTTTACGAAGTTTTCTTTCCAAAAGCTACTCAATCCCCGAAAAATCGATCTGGAAGGAGGATCATGGGCGAATTTTCGGTTTCCCAG
>Crema.WS247_Fam_166_116_1  Nr. of seq. 1 Alignment length(with gaps) = 116 Alignment score = 0.000000 
 TAGAGACAATACACCTTGAAAGCACAGTCTTGGAATTTCTCATTTAGACTTTTGTGAAACATCAAGCGTGTGCGGCCTTGTTTAGTTTGAACGTTATTGGCTGAAAATTGGCACAG
>Crema.WS247_Fam_167_114_1  Nr. of seq. 1 Alignment length(with gaps) = 114 Alignment score = 0.000000 
 ATCATTTTTGTAGTTGACATCTTTATTTAGTTCTAGAGGGAATAAGATAGGGACGCTTAACTGCCAATGACTAGAAGATAAAAATGATTCTGAAACATTGGACATGTCTCCTTC
>Crema.WS247_Fam_168_107_1  Nr. of seq. 1 Alignment length(with gaps) = 107 Alignment score = 0.000000 
 TTATAGAAGAAACCGTTTTGGTAGTAAAGTTGGACGATCACTGAAAGTGTGGCCATCTCTCATTGGAGCTTCATTTTCAATGAAAATTTTTTTAATCTAGGTCATTT
>Crema.WS247_Fam_169_103_1  Nr. of seq. 1 Alignment length(with gaps) = 103 Alignment score = 0.000000 
 CTCAAAACTTCCAGATTTCTACACTTTTTCATTCAAAAAACCCGTTTTTTTATTCCAATTTCGGCGAAAATCGCTAAATATTCATCCAAAATGGCCATTTTTC
>Crema.WS247_Fam_170_102_1  Nr. of seq. 1 Alignment length(with gaps) = 102 Alignment score = 0.000000 
 AAAAATCACCTTTTTTGAATCAAAAATGGTCTAAAATCGAGGAGAATCGATTGAAAACGACTTGAAATCGCTTAAGGAAGAATTTTTGACTGGAAAAAAGCG
>Crema.WS247_Fam_171_102_1  Nr. of seq. 1 Alignment length(with gaps) = 102 Alignment score = 0.000000 
 CGTATCAAGGAGGTACTGGAGAGAGATATGCCGCTACGAGACCGAAGGATACGATTGATCGTCCAACTGATTCCCTTGACTCCACCACAATCAATCGGTCAA
>Crema.WS247_Fam_172_99_1  Nr. of seq. 1 Alignment length(with gaps) = 99 Alignment score = 0.000000 
 CCAATCCCGAACCATCCGATTATCGATCGTCGCCTTTTCCTTCCCATCCCAAACCATCCGAATTTCAATCGTCGTTGTCGTCGTTCTTCTTATTCTCCA
>Crema.WS247_Fam_173_96_1  Nr. of seq. 1 Alignment length(with gaps) = 96 Alignment score = 0.000000 
 ACTCCAAAAGTAGCTCCTAAGAAGAAGGAATCATCGTCCGACGACTCCTCGGACGATGAGAAAAAAACGGTTTCGAAGCCAACACCAGTCAAGACC
>Crema.WS247_Fam_174_81_1  Nr. of seq. 1 Alignment length(with gaps) = 81 Alignment score = 0.000000 
 GTCCATCTGTGAGTCTGAGTGTCCAGATGTCCAACAAATGCGGATTTTCGGTCAAAAACAGCCAAATTGAACAATTTTCAA
>Crema.WS247_Fam_175_81_1  Nr. of seq. 1 Alignment length(with gaps) = 81 Alignment score = 0.000000 
 GTTCAGGAGTCGTTTCACAGGACTCCACAGTGGTCTCACATGGTTCCGTTGGAGTAACTGGTGACGTAGAATTCTCGCATT
>Crema.WS247_Fam_176_73_1  Nr. of seq. 1 Alignment length(with gaps) = 73 Alignment score = 0.000000 
 AAGATATATCCCGTTCCCAGCTATCCTCCGTTTGCTGACTAAAATGTCTGCTGGCTTCGGTTTGCTAGTATAC
>Crema.WS247_Fam_177_71_1  Nr. of seq. 1 Alignment length(with gaps) = 71 Alignment score = 0.000000 
 TTTCTAGGCCACCAAAACTGTTATTTTCAGCCAAAAATAACCTGATTTTCGGCTAGTGGCCTAACTTTGGG
>Crema.WS247_Fam_178_70_1  Nr. of seq. 1 Alignment length(with gaps) = 70 Alignment score = 0.000000 
 TGAATGAGTAATAGAACCCATAGACGGTAAGCACATGACTGTCTAACAAAACCCATATACGGTAAATAAA
>Crema.WS247_Fam_179_66_1  Nr. of seq. 1 Alignment length(with gaps) = 66 Alignment score = 0.000000 
 GAGTACTGTAGGTGGAGTCGGAGACAGAAGACACTGAGGATCCTGATGTTGTTGAATCTGCTGATA
>Crema.WS247_Fam_180_63_1  Nr. of seq. 1 Alignment length(with gaps) = 63 Alignment score = 0.000000 
 TCGGATGGGTTTGGTCTAGATAAAAGTGTCACCCGATTCTTATTCTTACCTCAGGATTCATCT
>Crema.WS247_Fam_181_63_1  Nr. of seq. 1 Alignment length(with gaps) = 63 Alignment score = 0.000000 
 TTTTTAGGTGAAAAAAATGCGATTTTCAGCCATTTTCGAAAGAAAAATCTCACAAAACGTCAA
>Crema.WS247_Fam_182_63_1  Nr. of seq. 1 Alignment length(with gaps) = 63 Alignment score = 0.000000 
 TTTTTGTTTTGTTTTCTATGGTTCCGAGGGTTGTGGATTCGATCCCCACCCACACCAAAACTT
>Crema.WS247_Fam_183_63_1  Nr. of seq. 1 Alignment length(with gaps) = 63 Alignment score = 0.000000 
 AATCTGGCGTGCTTTTAACGCGGTTTCAGCTATGAAAAGCCCGAAATTTCGTGTTTTTCTTCA
>Crema.WS247_Fam_184_62_1  Nr. of seq. 1 Alignment length(with gaps) = 62 Alignment score = 0.000000 
 TGGCGTGTCTTTGGCGCGTTTTTAAAGTGGAAAATGGTCGTATTTAGCAAAATTTCAAAATT
>Crema.WS247_Fam_185_60_1  Nr. of seq. 1 Alignment length(with gaps) = 60 Alignment score = 0.000000 
 AGCTTAGAAAAGTTTTTTCGTTGACAGACTTAACCGGTGCATGTTCACTGCCGAGTAGGC
>Crema.WS247_Fam_186_60_1  Nr. of seq. 1 Alignment length(with gaps) = 60 Alignment score = 0.000000 
 TTTCTAAGCTGCCTATATGGCAGTGAACAAAATTGATGATCAATAAGCAACTGGCAATTA
>Crema.WS247_Fam_187_59_1  Nr. of seq. 1 Alignment length(with gaps) = 59 Alignment score = 0.000000 
 CGTAAATCTACACAAGGATCGGGATACTGTAGCGGTGAATTGGCTTGTCGATTTACGCT
>Crema.WS247_Fam_188_58_1  Nr. of seq. 1 Alignment length(with gaps) = 58 Alignment score = 0.000000 
 AGGCGCGCCAGCTATCTAGCAATCAATTTTTCAGAAAAATTCTTTAGAAACGCGTGAA
>Crema.WS247_Fam_189_57_1  Nr. of seq. 1 Alignment length(with gaps) = 57 Alignment score = 0.000000 
 TGACCTAGAAACTTCAACTTGGAAAAGTTAGGCCACTGTCAATTCTCTTGGGATTGG
>Crema.WS247_Fam_190_54_1  Nr. of seq. 1 Alignment length(with gaps) = 54 Alignment score = 0.000000 
 GGATCCCGAGGAGCTCAGAACTTGAGGAGGAGTCCTAAAGAAGCCCAGAGGAGC
>Crema.WS247_Fam_191_54_1  Nr. of seq. 1 Alignment length(with gaps) = 54 Alignment score = 0.000000 
 ACTACAGAAAATGAACATGTTCAAATTCTGTAGTTTAAGGAGAAAGCCACGTGG
>Crema.WS247_Fam_192_51_1  Nr. of seq. 1 Alignment length(with gaps) = 51 Alignment score = 0.000000 
 AGGAGCCCCACTTGCAGCCGAGGAAGGTGGTGAAGGAGGCAACGAAGGAGC
>Crema.WS247_Fam_193_50_1  Nr. of seq. 1 Alignment length(with gaps) = 50 Alignment score = 0.000000 
 ACGCGTTTTTCTCGTAAAAATCACCAAAAATTGTGTCTAGGGCGCCTCCG
>Crema.WS247_Fam_194_50_1  Nr. of seq. 1 Alignment length(with gaps) = 50 Alignment score = 0.000000 
 GACGCGCTTTTTATCAGATAAAACTGATTTTTTGAATCTGGCGTACCTTC
>Crema.WS247_Fam_195_48_1  Nr. of seq. 1 Alignment length(with gaps) = 48 Alignment score = 0.000000 
 TGCTTGCTTCGGCCTTTCGGCCTAGGCTTGCTGCCAATTACATCGACC
>Crema.WS247_Fam_196_48_1  Nr. of seq. 1 Alignment length(with gaps) = 48 Alignment score = 0.000000 
 GGTGGCCTAGAAATCCAGAAATGCGGAAAACTAGGCCACGGTCTATTT
>Crema.WS247_Fam_197_48_1  Nr. of seq. 1 Alignment length(with gaps) = 48 Alignment score = 0.000000 
 GAGGACAAGGACCAGACTTCGGACCGTCCGGTGATTTACCAGACCGTA
>Crema.WS247_Fam_198_48_1  Nr. of seq. 1 Alignment length(with gaps) = 48 Alignment score = 0.000000 
 TCAGCTTCCTTCTTGGTCTTGGCTTCAAGATCCTTCTTAGCCTTGTCA
>Crema.WS247_Fam_199_47_1  Nr. of seq. 1 Alignment length(with gaps) = 47 Alignment score = 0.000000 
 ACGCGACCGCAACGCGTGCGAGTTATGGCGCCAAGTTAGCAGCCGCG
>Crema.WS247_Fam_200_47_1  Nr. of seq. 1 Alignment length(with gaps) = 47 Alignment score = 0.000000 
 TGGTGCGCCTTAGGCGCTCTAGTGGGAGAGGAGGGGAGGCACAGGGT
>Crema.WS247_Fam_201_46_1  Nr. of seq. 1 Alignment length(with gaps) = 46 Alignment score = 0.000000 
 TTTAGGCCAATTTTGACCGGGGGACTAGTTTTCCTGAAATTTGGGT
>Crema.WS247_Fam_202_46_1  Nr. of seq. 1 Alignment length(with gaps) = 46 Alignment score = 0.000000 
 TCGAAAATGGTTGATAACAATTCGTTTCATTATTTTCACTTACATC
>Crema.WS247_Fam_203_43_1  Nr. of seq. 1 Alignment length(with gaps) = 43 Alignment score = 0.000000 
 GGTTACTGTACTCAGGATCCGAAATTTTGGATTTTCCAAACAA
>Crema.WS247_Fam_204_42_1  Nr. of seq. 1 Alignment length(with gaps) = 42 Alignment score = 0.000000 
 ACTGGCTCCAGTCGCGGCTCTTCCTCCTTGCGAAGTCGAAGC
>Crema.WS247_Fam_205_42_1  Nr. of seq. 1 Alignment length(with gaps) = 42 Alignment score = 0.000000 
 GACAAGCTGGAATTCCAATTAACCTCATCCCACCAGTTCCAA
>Crema.WS247_Fam_206_42_1  Nr. of seq. 1 Alignment length(with gaps) = 42 Alignment score = 0.000000 
 CCACGGAATCTACCAGTACATCGACCGAGTCTACCAGTACTT
>Crema.WS247_Fam_207_42_1  Nr. of seq. 1 Alignment length(with gaps) = 42 Alignment score = 0.000000 
 CGGAGAGCGGGATGGGGCCGGATTCTGACGATCCTGAGGTTG
>Crema.WS247_Fam_208_42_1  Nr. of seq. 1 Alignment length(with gaps) = 42 Alignment score = 0.000000 
 GACGCGTTTTACATAGAAATAGTGGTTATCTGGGGCACCTTC
>Crema.WS247_Fam_209_42_1  Nr. of seq. 1 Alignment length(with gaps) = 42 Alignment score = 0.000000 
 AAAAATGTCTGAGATCCGTCCAAAACTGACTGAGTTCTGATG
>Crema.WS247_Fam_210_42_1  Nr. of seq. 1 Alignment length(with gaps) = 42 Alignment score = 0.000000 
 CGCGTTTTGATGACTTTTGAGAATGATCTGGCGTGCTGTTGG
>Crema.WS247_Fam_211_42_1  Nr. of seq. 1 Alignment length(with gaps) = 42 Alignment score = 0.000000 
 GGAATAAAATCGCGAGATCGGAACCCCAGAGTACTGAAAAAG
>Crema.WS247_Fam_212_41_1  Nr. of seq. 1 Alignment length(with gaps) = 41 Alignment score = 0.000000 
 TCGGAGAATCGGATATCCGACTTTTTCTCCGAAAAGAAAAG
>Crema.WS247_Fam_213_41_1  Nr. of seq. 1 Alignment length(with gaps) = 41 Alignment score = 0.000000 
 AAAAACGCGTCACAGGTGCCCCCGATTCACCTTTTTTGTCA
>Crema.WS247_Fam_214_40_1  Nr. of seq. 1 Alignment length(with gaps) = 40 Alignment score = 0.000000 
 TCCGGATGTCCACGAGTTTGTCTGTGTGTCTGTCTGTTTG
>Crema.WS247_Fam_215_40_1  Nr. of seq. 1 Alignment length(with gaps) = 40 Alignment score = 0.000000 
 CCCCCCCGAAAAAAAAATTTTCGGGAACAAAGCGGAGACA
>Crema.WS247_Fam_216_40_1  Nr. of seq. 1 Alignment length(with gaps) = 40 Alignment score = 0.000000 
 TTTAGCGCTGACTAGCAGCGCTAAAAACGAAAATTGGACT
>Crema.WS247_Fam_217_40_1  Nr. of seq. 1 Alignment length(with gaps) = 40 Alignment score = 0.000000 
 ACACGCCAGATTTCGGGTTTTCAGAAAAAACGCGCCAAAA
>Crema.WS247_Fam_218_40_1  Nr. of seq. 1 Alignment length(with gaps) = 40 Alignment score = 0.000000 
 TTTGATATTTTGAGTTTGGTAACGAGGTTTGAGAGTTGAT
>Crema.WS247_Fam_219_40_1  Nr. of seq. 1 Alignment length(with gaps) = 40 Alignment score = 0.000000 
 ATTTTTGGCTCAAAATCAGAACTTCTAGCTCACAAACAAG
>Crema.WS247_Fam_220_40_1  Nr. of seq. 1 Alignment length(with gaps) = 40 Alignment score = 0.000000 
 ATTTTGGTCTGAAAATTGGATTTTTGACCTAAAAATCACC
>Crema.WS247_Fam_221_39_1  Nr. of seq. 1 Alignment length(with gaps) = 39 Alignment score = 0.000000 
 ACATTACTTCAATCATCATTTGATCCTTTGCCCTTAGTT
>Crema.WS247_Fam_222_39_1  Nr. of seq. 1 Alignment length(with gaps) = 39 Alignment score = 0.000000 
 AGACTACTGTAGGTTACGGCAATTGCTACAGTAACCCGG
>Crema.WS247_Fam_223_38_1  Nr. of seq. 1 Alignment length(with gaps) = 38 Alignment score = 0.000000 
 AAACCCTGGAGCTTGCTTTAGCCCCGCCCATAGGCTTC
>Crema.WS247_Fam_224_38_1  Nr. of seq. 1 Alignment length(with gaps) = 38 Alignment score = 0.000000 
 ACCTTTGACGCGCTTTCTACTTTTTGACGATCTGGCGC
>Crema.WS247_Fam_225_37_1  Nr. of seq. 1 Alignment length(with gaps) = 37 Alignment score = 0.000000 
 TTAGGCTCCGCCTTCTTGAAAAAGAGGGTGGGGCTAA
>Crema.WS247_Fam_226_36_1  Nr. of seq. 1 Alignment length(with gaps) = 36 Alignment score = 0.000000 
 GGGTACTGTAGCCTCAGGATCCTAATTTTTGGATTG
>Crema.WS247_Fam_227_36_1  Nr. of seq. 1 Alignment length(with gaps) = 36 Alignment score = 0.000000 
 ACCAAGGAGGCCGAGACTCCAAAAGTGAAGCGCGAC
>Crema.WS247_Fam_228_36_1  Nr. of seq. 1 Alignment length(with gaps) = 36 Alignment score = 0.000000 
 GCTACAGTACCACATATCCTATGTATTTCGGCTCCT
>Crema.WS247_Fam_229_36_1  Nr. of seq. 1 Alignment length(with gaps) = 36 Alignment score = 0.000000 
 TTTCCGTCAATTTTTGAGATTTGGTCCAAGTGGTCT
>Crema.WS247_Fam_230_35_1  Nr. of seq. 1 Alignment length(with gaps) = 35 Alignment score = 0.000000 
 TCTGATTTGACGTTACGATATTGAGAAGAGAAATT
>Crema.WS247_Fam_231_34_1  Nr. of seq. 1 Alignment length(with gaps) = 34 Alignment score = 0.000000 
 GAGATGAAAATGAAAATGGTTGTCAATCATTTTC
>Crema.WS247_Fam_232_34_1  Nr. of seq. 1 Alignment length(with gaps) = 34 Alignment score = 0.000000 
 GAAATTTTTGTAGCCGGGTAATCATGCTGAGTGA
>Crema.WS247_Fam_233_33_1  Nr. of seq. 1 Alignment length(with gaps) = 33 Alignment score = 0.000000 
 GGGGCGGAGCTTCAGTACTACTATAAGCCTAAG
>Crema.WS247_Fam_234_33_1  Nr. of seq. 1 Alignment length(with gaps) = 33 Alignment score = 0.000000 
 CAGTAGAGCGCAATTGCACAATTCGAAAATTAG
>Crema.WS247_Fam_235_33_1  Nr. of seq. 1 Alignment length(with gaps) = 33 Alignment score = 0.000000 
 CAAGGAGGATCCGGAGGATACGCTGGAGCTGGA
>Crema.WS247_Fam_236_33_1  Nr. of seq. 1 Alignment length(with gaps) = 33 Alignment score = 0.000000 
 GAGTTCCCTCAGTTTGAGACAATGTTGCTCCAG
>Crema.WS247_Fam_237_33_1  Nr. of seq. 1 Alignment length(with gaps) = 33 Alignment score = 0.000000 
 AGCAGCTTGTTCGGCTGGAATCTCTTGAACTGG
>Crema.WS247_Fam_238_32_1  Nr. of seq. 1 Alignment length(with gaps) = 32 Alignment score = 0.000000 
 TCTGTCTGTCTGTGTGTCTGTCATTCCCGATG
>Crema.WS247_Fam_239_31_1  Nr. of seq. 1 Alignment length(with gaps) = 31 Alignment score = 0.000000 
 GGACCCAACTCGAGTGTTGGCAACTCCAAAA
>Crema.WS247_Fam_240_31_1  Nr. of seq. 1 Alignment length(with gaps) = 31 Alignment score = 0.000000 
 GGGCGGAGTTTGTGCCAAAATACGGAAAAAT
>Crema.WS247_Fam_241_31_1  Nr. of seq. 1 Alignment length(with gaps) = 31 Alignment score = 0.000000 
 TGTCATTTCTGACTGAAATTAGCTCAGAATT
>Crema.WS247_Fam_242_31_1  Nr. of seq. 1 Alignment length(with gaps) = 31 Alignment score = 0.000000 
 TACGCTGCGAGTTTGCAAGCATTTTGAAAAA
>Crema.WS247_Fam_243_31_1  Nr. of seq. 1 Alignment length(with gaps) = 31 Alignment score = 0.000000 
 TTTTCATCGATTTTTGATGGGAAAATCGGGG
>Crema.WS247_Fam_244_31_1  Nr. of seq. 1 Alignment length(with gaps) = 31 Alignment score = 0.000000 
 TTTCAGCTTTTTTGACTCAAACTTTCTCGGT
>Crema.WS247_Fam_245_31_1  Nr. of seq. 1 Alignment length(with gaps) = 31 Alignment score = 0.000000 
 AAACTTGAAAAAATACCATTTTTGAGCCCAA
>Crema.WS247_Fam_246_30_1  Nr. of seq. 1 Alignment length(with gaps) = 30 Alignment score = 0.000000 
 ATGAAATTATCATGTTTTTGGATATTTTTA
>Crema.WS247_Fam_247_30_1  Nr. of seq. 1 Alignment length(with gaps) = 30 Alignment score = 0.000000 
 CGAGGAGCTCAGAATCTGAGGAGGAGAGCA
>Crema.WS247_Fam_248_30_1  Nr. of seq. 1 Alignment length(with gaps) = 30 Alignment score = 0.000000 
 TATTGGTTAAAATAGGTTAATAAACAGTAA
>Crema.WS247_Fam_249_30_1  Nr. of seq. 1 Alignment length(with gaps) = 30 Alignment score = 0.000000 
 AGTCCTACAGTAACCCAGAACTTGAGGAGG
>Crema.WS247_Fam_250_30_1  Nr. of seq. 1 Alignment length(with gaps) = 30 Alignment score = 0.000000 
 CTCCAGAATCCTCCAGAAGACGTCACGACA
>Crema.WS247_Fam_251_30_1  Nr. of seq. 1 Alignment length(with gaps) = 30 Alignment score = 0.000000 
 CTGGAGCTGGTGCTGGAGTCTCTTCGGCTA
>Crema.WS247_Fam_252_29_1  Nr. of seq. 1 Alignment length(with gaps) = 29 Alignment score = 0.000000 
 TCCGCCCACTTTTAAGGTTCTTTTTATGA
>Crema.WS247_Fam_253_29_1  Nr. of seq. 1 Alignment length(with gaps) = 29 Alignment score = 0.000000 
 AGCTGCTTAATTACTATCCAATCGTATGG
>Crema.WS247_Fam_254_29_1  Nr. of seq. 1 Alignment length(with gaps) = 29 Alignment score = 0.000000 
 TCCGGTTCCGGATTCCGGATGAATTTTTT
>Crema.WS247_Fam_255_29_1  Nr. of seq. 1 Alignment length(with gaps) = 29 Alignment score = 0.000000 
 TTAAGCAGCTGCACATGGATGAATGCTAA
>Crema.WS247_Fam_256_29_1  Nr. of seq. 1 Alignment length(with gaps) = 29 Alignment score = 0.000000 
 GTTTCAAAACGTCCTTTTCTCAAAAAACG
>Crema.WS247_Fam_257_29_1  Nr. of seq. 1 Alignment length(with gaps) = 29 Alignment score = 0.000000 
 GTGGATTTACGGAGCTAAATGTCTTATAT
>Crema.WS247_Fam_258_27_1  Nr. of seq. 1 Alignment length(with gaps) = 27 Alignment score = 0.000000 
 GGAGCCCCAGGACCAGCTGGACCAAAG
>Crema.WS247_Fam_259_27_1  Nr. of seq. 1 Alignment length(with gaps) = 27 Alignment score = 0.000000 
 GTACCAGGAGTACCACCTCCTCCAGTA
>Crema.WS247_Fam_260_27_1  Nr. of seq. 1 Alignment length(with gaps) = 27 Alignment score = 0.000000 
 TGATAGCGATGATAGCGATGATAGCGA
>Crema.WS247_Fam_261_27_1  Nr. of seq. 1 Alignment length(with gaps) = 27 Alignment score = 0.000000 
 TTCTCATTAGAGCGCACGTGCCATCGG
>Crema.WS247_Fam_262_27_1  Nr. of seq. 1 Alignment length(with gaps) = 27 Alignment score = 0.000000 
 TACAGTAACCCAGTCAAGATTTAGAAC
>Crema.WS247_Fam_263_27_1  Nr. of seq. 1 Alignment length(with gaps) = 27 Alignment score = 0.000000 
 TGTATGGTCCTGTGGTTCCACCAGTGG
>Crema.WS247_Fam_264_27_1  Nr. of seq. 1 Alignment length(with gaps) = 27 Alignment score = 0.000000 
 GAAATCCGGCGCCCCGGGGCCATCCTC
>Crema.WS247_Fam_265_26_1  Nr. of seq. 1 Alignment length(with gaps) = 26 Alignment score = 0.000000 
 AACTTTTTCGAAAAGTTTAGACCGAA
>Crema.WS247_Fam_266_25_1  Nr. of seq. 1 Alignment length(with gaps) = 25 Alignment score = 0.000000 
 TCTTTCTCTCTTTTTTTCATTATTT
>Crema.WS247_Fam_267_25_1  Nr. of seq. 1 Alignment length(with gaps) = 25 Alignment score = 0.000000 
 TTCCGACTTCCGGGCGTTTTTTCAC
>Crema.WS247_Fam_268_25_1  Nr. of seq. 1 Alignment length(with gaps) = 25 Alignment score = 0.000000 
 ATCTAGGCTCCGCCCACTTAGAGAC
>Crema.WS247_Fam_269_25_1  Nr. of seq. 1 Alignment length(with gaps) = 25 Alignment score = 0.000000 
 TTTCTCTTCCACGGCCACCACGGGA
>Crema.WS247_Fam_270_24_1  Nr. of seq. 1 Alignment length(with gaps) = 24 Alignment score = 0.000000 
 AGTCTCGAAGACCAAGTCTCGCCA
>Crema.WS247_Fam_271_24_1  Nr. of seq. 1 Alignment length(with gaps) = 24 Alignment score = 0.000000 
 GCCTACAACCGTTACAACTACTGA
>Crema.WS247_Fam_272_24_1  Nr. of seq. 1 Alignment length(with gaps) = 24 Alignment score = 0.000000 
 ACGGAAGCTCCGACGACTTCAACT
>Crema.WS247_Fam_273_24_1  Nr. of seq. 1 Alignment length(with gaps) = 24 Alignment score = 0.000000 
 AAGAAGAGGAGGGAGAGCAGAAGA
>Crema.WS247_Fam_274_24_1  Nr. of seq. 1 Alignment length(with gaps) = 24 Alignment score = 0.000000 
 GATCCTAGAGACTACTGTAACTCC
>Crema.WS247_Fam_275_24_1  Nr. of seq. 1 Alignment length(with gaps) = 24 Alignment score = 0.000000 
 ATGTACCCTTTGATCATCTCACAG
>Crema.WS247_Fam_276_24_1  Nr. of seq. 1 Alignment length(with gaps) = 24 Alignment score = 0.000000 
 TCCTTCTTGTTCTTGGCTGCGAGA
>Crema.WS247_Fam_277_24_1  Nr. of seq. 1 Alignment length(with gaps) = 24 Alignment score = 0.000000 
 TCCTTCTTAGCCTTGTCATCAGCC
>Crema.WS247_Fam_278_23_1  Nr. of seq. 1 Alignment length(with gaps) = 23 Alignment score = 0.000000 
 CACAAGTTGTGTTTTTGACTATC
>Crema.WS247_Fam_279_23_1  Nr. of seq. 1 Alignment length(with gaps) = 23 Alignment score = 0.000000 
 AGCTCCGCCCACTATTGACCCTT
>Crema.WS247_Fam_280_23_1  Nr. of seq. 1 Alignment length(with gaps) = 23 Alignment score = 0.000000 
 TTTAGGCTTAGAAGCTCCGCCTC
>Crema.WS247_Fam_281_23_1  Nr. of seq. 1 Alignment length(with gaps) = 23 Alignment score = 0.000000 
 TCTAAAAATTTACAGAAAATTCA
>Crema.WS247_Fam_282_23_1  Nr. of seq. 1 Alignment length(with gaps) = 23 Alignment score = 0.000000 
 TTTTGAGTTGATTTTAATCATGA
>Crema.WS247_Fam_283_22_1  Nr. of seq. 1 Alignment length(with gaps) = 22 Alignment score = 0.000000 
 TACTGTAGTGAATCCCAAGGAA
>Crema.WS247_Fam_284_22_1  Nr. of seq. 1 Alignment length(with gaps) = 22 Alignment score = 0.000000 
 TTACACTGACAATCACCGAAGC
>Crema.WS247_Fam_285_22_1  Nr. of seq. 1 Alignment length(with gaps) = 22 Alignment score = 0.000000 
 AAACTGTTGTCCCCTTGAGTAT
>Crema.WS247_Fam_286_22_1  Nr. of seq. 1 Alignment length(with gaps) = 22 Alignment score = 0.000000 
 TCAATGCACCATATAGTAATGG
>Crema.WS247_Fam_287_21_1  Nr. of seq. 1 Alignment length(with gaps) = 21 Alignment score = 0.000000 
 CGTTTTCAGCTCAAATTTTCT
>Crema.WS247_Fam_288_21_1  Nr. of seq. 1 Alignment length(with gaps) = 21 Alignment score = 0.000000 
 CATGAATTTTTAGTCGAAAAA
>Crema.WS247_Fam_289_21_1  Nr. of seq. 1 Alignment length(with gaps) = 21 Alignment score = 0.000000 
 AGTTCGGCCACCAGGAGAGAA
>Crema.WS247_Fam_290_21_1  Nr. of seq. 1 Alignment length(with gaps) = 21 Alignment score = 0.000000 
 AAAGTGACGTCATTTCAGAGA
>Crema.WS247_Fam_291_21_1  Nr. of seq. 1 Alignment length(with gaps) = 21 Alignment score = 0.000000 
 AGGTGAAAAATTCAAATTTAT
>Crema.WS247_Fam_292_21_1  Nr. of seq. 1 Alignment length(with gaps) = 21 Alignment score = 0.000000 
 TACAGTGACAATTTCAAAAGT
>Crema.WS247_Fam_293_21_1  Nr. of seq. 1 Alignment length(with gaps) = 21 Alignment score = 0.000000 
 ACCAGTACCTCGACTGAATCC
>Crema.WS247_Fam_294_21_1  Nr. of seq. 1 Alignment length(with gaps) = 21 Alignment score = 0.000000 
 AAGATTACTGTAGATGACCAG
>Crema.WS247_Fam_295_21_1  Nr. of seq. 1 Alignment length(with gaps) = 21 Alignment score = 0.000000 
 GCGTCGCAGTTTTCGCTAGAC
>Crema.WS247_Fam_296_21_1  Nr. of seq. 1 Alignment length(with gaps) = 21 Alignment score = 0.000000 
 CTGGAACCCCTGATTCTGAGC
>Crema.WS247_Fam_297_21_1  Nr. of seq. 1 Alignment length(with gaps) = 21 Alignment score = 0.000000 
 TAAGCAGCTCCCAACGAGCCC
>Crema.WS247_Fam_298_21_1  Nr. of seq. 1 Alignment length(with gaps) = 21 Alignment score = 0.000000 
 CACAAGTTGTAGCCAATAAAA
>Crema.WS247_Fam_299_21_1  Nr. of seq. 1 Alignment length(with gaps) = 21 Alignment score = 0.000000 
 GGCTGAGCTTGTTTCGAAAAG
>Crema.WS247_Fam_300_21_1  Nr. of seq. 1 Alignment length(with gaps) = 21 Alignment score = 0.000000 
 ACTTCTGGTACTGGACCATCT
>Crema.WS247_Fam_301_20_1  Nr. of seq. 1 Alignment length(with gaps) = 20 Alignment score = 0.000000 
 TGGAAAGTTCTTTCGAAATT
>Crema.WS247_Fam_302_20_1  Nr. of seq. 1 Alignment length(with gaps) = 20 Alignment score = 0.000000 
 GTCGATTTACGGAGCCTCGG
>Crema.WS247_Fam_303_20_1  Nr. of seq. 1 Alignment length(with gaps) = 20 Alignment score = 0.000000 
 ACTCAACTTTTGGCAATGCG
>Crema.WS247_Fam_304_20_1  Nr. of seq. 1 Alignment length(with gaps) = 20 Alignment score = 0.000000 
 ATAGGTCCCCACATCCAATA
>Crema.WS247_Fam_305_20_1  Nr. of seq. 1 Alignment length(with gaps) = 20 Alignment score = 0.000000 
 GGTGGCCTAGTTTCCCAATA
>Crema.WS247_Fam_306_20_1  Nr. of seq. 1 Alignment length(with gaps) = 20 Alignment score = 0.000000 
 ACGCCTAAAATGAGCCTGAA
>Crema.WS247_Fam_307_20_1  Nr. of seq. 1 Alignment length(with gaps) = 20 Alignment score = 0.000000 
 GGAAAAAGCTTAAATTTGAT
>Crema.WS247_Fam_308_20_1  Nr. of seq. 1 Alignment length(with gaps) = 20 Alignment score = 0.000000 
 TGTCCGCTTTTTCGAAGATG
>Crema.WS247_Fam_309_20_1  Nr. of seq. 1 Alignment length(with gaps) = 20 Alignment score = 0.000000 
 CAGTAATCTAGGAATATCTA
>Crema.WS247_Fam_310_20_1  Nr. of seq. 1 Alignment length(with gaps) = 20 Alignment score = 0.000000 
 TTCATTCGCTGCGGCGTCAT
>Crema.WS247_Fam_311_20_1  Nr. of seq. 1 Alignment length(with gaps) = 20 Alignment score = 0.000000 
 CATCAGACAGATTCCTCGGC
>Crema.WS247_Fam_312_20_1  Nr. of seq. 1 Alignment length(with gaps) = 20 Alignment score = 0.000000 
 TGCGTCAAAAAGTACGCCGC
>Crema.WS247_Fam_313_20_1  Nr. of seq. 1 Alignment length(with gaps) = 20 Alignment score = 0.000000 
 ACCTCAAAAATTGGGCTGAG
>Crema.WS247_Fam_314_20_1  Nr. of seq. 1 Alignment length(with gaps) = 20 Alignment score = 0.000000 
 GCTCACTAGAGCGTCAAAAA
>Crema.WS247_Fam_315_19_1  Nr. of seq. 1 Alignment length(with gaps) = 19 Alignment score = 0.000000 
 ACGGGGGTTTTAAGAATAG
>Crema.WS247_Fam_316_19_1  Nr. of seq. 1 Alignment length(with gaps) = 19 Alignment score = 0.000000 
 GAACGGTCCCAAGGAATTA
>Crema.WS247_Fam_317_19_1  Nr. of seq. 1 Alignment length(with gaps) = 19 Alignment score = 0.000000 
 GAATGGTCCCAACCGCAAA
>Crema.WS247_Fam_318_19_1  Nr. of seq. 1 Alignment length(with gaps) = 19 Alignment score = 0.000000 
 ATTCCTCCTTTTTTTTCTC
>Crema.WS247_Fam_319_19_1  Nr. of seq. 1 Alignment length(with gaps) = 19 Alignment score = 0.000000 
 TAGAGTACCATTACATCAC
>Crema.WS247_Fam_320_19_1  Nr. of seq. 1 Alignment length(with gaps) = 19 Alignment score = 0.000000 
 TCTTCTTAACTCTTCTTCC
>Crema.WS247_Fam_321_18_1  Nr. of seq. 1 Alignment length(with gaps) = 18 Alignment score = 0.000000 
 GGATACGGTGGATATGGA
>Crema.WS247_Fam_322_18_1  Nr. of seq. 1 Alignment length(with gaps) = 18 Alignment score = 0.000000 
 CCTTCCAATCCAGGAACT
>Crema.WS247_Fam_323_18_1  Nr. of seq. 1 Alignment length(with gaps) = 18 Alignment score = 0.000000 
 CTCTCCTGTTTTTAGTCC
>Crema.WS247_Fam_324_18_1  Nr. of seq. 1 Alignment length(with gaps) = 18 Alignment score = 0.000000 
 GATTTCCAGGACGATCAG
>Crema.WS247_Fam_325_18_1  Nr. of seq. 1 Alignment length(with gaps) = 18 Alignment score = 0.000000 
 GGCGGAGCTTGTTGAGGG
>Crema.WS247_Fam_326_18_1  Nr. of seq. 1 Alignment length(with gaps) = 18 Alignment score = 0.000000 
 GCCAAGTACAGTGACCAC
>Crema.WS247_Fam_327_18_1  Nr. of seq. 1 Alignment length(with gaps) = 18 Alignment score = 0.000000 
 TAGAATCGCTAGCATCGC
>Crema.WS247_Fam_328_17_1  Nr. of seq. 1 Alignment length(with gaps) = 17 Alignment score = 0.000000 
 TCGAGTCTCGTCTGGCC
>Crema.WS247_Fam_329_17_1  Nr. of seq. 1 Alignment length(with gaps) = 17 Alignment score = 0.000000 
 CTCTTTGACTACACTTG
>Crema.WS247_Fam_330_16_1  Nr. of seq. 1 Alignment length(with gaps) = 16 Alignment score = 0.000000 
 TTAGGCTTAGCTGATC
>Crema.WS247_Fam_331_16_1  Nr. of seq. 1 Alignment length(with gaps) = 16 Alignment score = 0.000000 
 TGCGAGTTTTTGGGTT
>Crema.WS247_Fam_332_16_1  Nr. of seq. 1 Alignment length(with gaps) = 16 Alignment score = 0.000000 
 CGGGTTTGAATCCTCC
>Crema.WS247_Fam_333_16_1  Nr. of seq. 1 Alignment length(with gaps) = 16 Alignment score = 0.000000 
 TCGGAGGGTCGGAGGA
>Crema.WS247_Fam_334_15_1  Nr. of seq. 1 Alignment length(with gaps) = 15 Alignment score = 0.000000 
 TATCAGTTATCACTT
>Crema.WS247_Fam_335_15_1  Nr. of seq. 1 Alignment length(with gaps) = 15 Alignment score = 0.000000 
 CAGTGCAACCGAAAT
>Crema.WS247_Fam_336_15_1  Nr. of seq. 1 Alignment length(with gaps) = 15 Alignment score = 0.000000 
 CATTTCGGCACCAAC
>Crema.WS247_Fam_337_15_1  Nr. of seq. 1 Alignment length(with gaps) = 15 Alignment score = 0.000000 
 AATCTGAATCTTCAG
>Crema.WS247_Fam_338_15_1  Nr. of seq. 1 Alignment length(with gaps) = 15 Alignment score = 0.000000 
 GATTACTGTATCTGG
>Crema.WS247_Fam_339_15_1  Nr. of seq. 1 Alignment length(with gaps) = 15 Alignment score = 0.000000 
 GATAAGGAAGCAAAT
>Crema.WS247_Fam_340_15_1  Nr. of seq. 1 Alignment length(with gaps) = 15 Alignment score = 0.000000 
 CGAAAAATTTTGAGG
>Crema.WS247_Fam_341_14_1  Nr. of seq. 1 Alignment length(with gaps) = 14 Alignment score = 0.000000 
 AAGTTAGGCCACCA
>Crema.WS247_Fam_342_14_1  Nr. of seq. 1 Alignment length(with gaps) = 14 Alignment score = 0.000000 
 CCCATTCTAATTGT
>Crema.WS247_Fam_343_11_1  Nr. of seq. 1 Alignment length(with gaps) = 11 Alignment score = 0.000000 
 TATCGTAATCC
>Crema.WS247_Fam_344_11_1  Nr. of seq. 1 Alignment length(with gaps) = 11 Alignment score = 0.000000 
 GACCACGATTC
>Crema.WS247_Fam_345_10_1  Nr. of seq. 1 Alignment length(with gaps) = 10 Alignment score = 0.000000 
 CGAGACTCAA
>Crema.WS247_Fam_346_10_1  Nr. of seq. 1 Alignment length(with gaps) = 10 Alignment score = 0.000000 
 ATTCTTGTGC
>Crema.WS247_Fam_347_10_1  Nr. of seq. 1 Alignment length(with gaps) = 10 Alignment score = 0.000000 
 TCGCTATCTT
