# Supplementary material for: High evolutionary turnover of satellite families in Caenorhabditis
Source: BMC Evol Biol. 2015 Oct 5;15:218. doi: 10.1186/s12862-015-0495-x (PMC4595182; doi:10.1186/s12862-015-0495-x)
Supplement: Additional file 1: — Files containing the description of all satellites and their families in several formats (31 files). (ZIP 1068 kb) [file 12862_2015_495_MOESM1_ESM.zip › Crema.WS247_fam.table]

Genome		Family		name		Number		of		Alignment		Score		Consensus		without		gaps
sequences		length
Crema.WS247		Crema.WS247_Fam_1_14_208		208		14		0.817522		TTCCGacTTCCGaC
Crema.WS247		Crema.WS247_Fam_2_184_98		98		187		0.896850		TTCACAAAAGTCTAtATGAGAAnTTCCAAaACTGTGCTTTcAAcGTGTATTGTCTCTAACTTTTTTTCTGGATGAGATATCTGAAAACAGTAAAgtGcaTTCGAattGGCAaTGGATtgTCTACTaCTGTGCCAAtTTTCAGCCAATAacGTTCAAAcTGAACAAGGCCGCACACGCTTGAAGT
Crema.WS247		Crema.WS247_Fam_3_180_79		79		186		0.866553		TTTTGAGATTTGGTCCAAGTGGaCTTTTCTGCCAAtACATTTTTtATCAGAACTCAGTCAGTTTTGgACGGATCncagAGATtTTTATACCATTCGAAAGCtCTCGTTTTTCTCTAtAAAAATGATcTAATTTaAAAAAATTTTGTTCAAAAATAAAGTTGTAGTGACATTTCCGTCAAT
Crema.WS247		Crema.WS247_Fam_4_14_69		69		14		0.873300		GAAgAAGGAAGAAG
Crema.WS247		Crema.WS247_Fam_5_54_47		47		70		0.607405		aTtATAATTTTaTTGATTTCTAgATttAAAAAAGTCCTGTTTTTAGGAaTTTcA
Crema.WS247		Crema.WS247_Fam_6_46_33		33		46		0.876098		TCAGAAAATGTCCGACAGACATTTTCGAgTACTTCnnAAnATGTAT
Crema.WS247		Crema.WS247_Fam_7_12_32		32		14		0.605415		TTtTCGAaAgAT
Crema.WS247		Crema.WS247_Fam_8_192_31		31		196		0.874109		TTCAGCTTCATTTTTCACCAAATTCAAAATAACTCATTTCATTCAGATccTACtAnAAAAAGaAAACCACCAATCGAAAGAACTCGttGATTTACATCAAGTTCTATGGTTaATCTnTTTTCTCATCTTCTTaTTtCATTTTTATGATCAAAAAACtGTCCGCGAGAAATcaATTTGACATTTTCGCCACTT
Crema.WS247		Crema.WS247_Fam_9_20_29		29		20		0.774713		TTAGACGTCCCaaAAAAcAn
Crema.WS247		Crema.WS247_Fam_10_27_28		28		31		0.609234		gGAAGTCGGAAGTaAAaTTcctaAtCc
Crema.WS247		Crema.WS247_Fam_11_20_27		27		21		0.748971		CAAGTATCCAAAAnTtAnac
Crema.WS247		Crema.WS247_Fam_12_130_26		26		131		0.949485		CAACACTCGAGTTGGGTgCTTGTCAAATAAAGTTaATTTTTAGgATTATATCATTATAAATAGGTAATTATTAACtTTGTTTAgaTGATAGGTAAGCCAACTGGCAGTGTTGGGCTCCTTTTGGAGTTGC
Crema.WS247		Crema.WS247_Fam_13_14_26		26		17		0.680995		TCCGGaTTCCGGAT
Crema.WS247		Crema.WS247_Fam_14_119_19		19		121		0.802394		aTCCACGTCATAAAAAGtTAtGaGCcGTTTTCTAAAAtGTGAcGACGTGAAgGATtTTTTGATATCaTcGGAtTCaGaAAAAaTAGAGGATTCCAAACGTGTnGTCcgTTtCtGGATTG
Crema.WS247		Crema.WS247_Fam_15_21_19		19		21		0.834029		CTGAGGCTAACTGaGatTTTG
Crema.WS247		Crema.WS247_Fam_16_27_17		17		27		0.860203		CGCTAgAATCGnCTGGGGTGCCTGCGG
Crema.WS247		Crema.WS247_Fam_17_64_16		16		64		0.873003		AGATGATCGAGAACATATGTAtTTTCATTCTCTcTcTcTTTCtTTTTTCTCTCATCTCATTccG
Crema.WS247		Crema.WS247_Fam_18_10_16		16		10		0.918889		CTTCTAGAAA
Crema.WS247		Crema.WS247_Fam_19_192_15		15		193		0.902015		GTCCGATGAAAACGAAATGAGTTGCGTGTGATTTACTGAAtTTCAgCATTCAATTTGGGCGAAAatTAGaAAATGAAGTCTtGCACAGCGTTTTTCGATTGTgAAACAAGAAAATAAGAAaAAGTGGAcATTCTATCCATAGAACTAgaACnAACTCAACGAGATCTTTCTAATGGTaTTTTCAGTATTAcT
Crema.WS247		Crema.WS247_Fam_20_70_15		15		70		0.914376		TGAGGTGAGAGAAAGAAAATgATgAgAAaAAGAGAtaAAAATaAAGGAGTTGTTCTCcATCACCTCCTAT
Crema.WS247		Crema.WS247_Fam_21_61_15		15		63		0.822424		CTGACTGCTTCGGCTGgCTGAGAAAAGACTCTaAAACcCCgTCCCatAGAgTACTGTGTAC
Crema.WS247		Crema.WS247_Fam_22_12_15		15		17		0.577591		TaAGCCTAAGcC
Crema.WS247		Crema.WS247_Fam_23_71_14		14		76		0.751350		gGnGCTGAGCntAgGGGCGGgGcgAGAGCAAGCTcCaGGGtGtCCTgTTTtaAgGTAATCACTACTTCcAG
Crema.WS247		Crema.WS247_Fam_24_92_13		13		100		0.767009		agTTCTTATCAAAAAGATAAGaaAATaaAaAcATAGGCCAATTgACACGTCTGTCGTGGAGaaTTtAgTTtCTCCCCTGCAGATATccTTAG
Crema.WS247		Crema.WS247_Fam_25_43_13		13		43		0.875174		CAGaAGAAaTGAAAAACGATCAcTGaTcGTTTTTGAGATTCTg
Crema.WS247		Crema.WS247_Fam_26_14_13		13		14		0.985348		AGGGTCTAGGGTCT
Crema.WS247		Crema.WS247_Fam_27_11_13		13		12		0.799145		TTaCCGGtAAA
Crema.WS247		Crema.WS247_Fam_28_34_11		11		35		0.706493		GAAGTCGGAAGTCGGAAGTaAAaTTTnttAtcCG
Crema.WS247		Crema.WS247_Fam_29_180_10		10		189		0.880854		AGCAGTTTTCaATGGTACGGAAACcCAGgAAAACAGGGCACGAGAGCGTcATCCTTtTGGcccATAATAGTATGAaACATGTCAGTTAAAATAgTcTAAACGGTGCCGCTtCAGCTcTCTAcAATTGAGGTCATTTGACCTTTCGAATTTCCAGTAAATCTAAGCAATACaGTGAAAAGT
Crema.WS247		Crema.WS247_Fam_30_133_9		9		136		0.726511		TGGTAAATCCCGAAGGAcCCaACCCACCAgcnTCCGCCAAATaACntATCtTgACTgaACGTcCctAAcaAaCTAnnTACTgAgAATcaAtncaaAAAGTGAAcagcctTcGAcAAGcATcCAACtTcAGCTA
Crema.WS247		Crema.WS247_Fam_31_66_9		9		66		0.971942		ATTTTCAGATtTCCTCTTTCTTTCTTTTTTCTGATCTTCTGATATCCTCGAAAAAGTGCGTCGCAC
Crema.WS247		Crema.WS247_Fam_32_59_9		9		62		0.710872		cTTCtAGAAaCTtCtAGAnAAAcTTTTGAanTTcggCGGGAATTCAAATATTCtaGAAc
Crema.WS247		Crema.WS247_Fam_33_15_9		9		17		0.711329		ATTTCgAAACCGGAC
Crema.WS247		Crema.WS247_Fam_34_16_9		9		16		0.914352		ATCGGGTGCCCAAAAn
Crema.WS247		Crema.WS247_Fam_35_10_9		9		10		0.837037		tTAATTTTtA
Crema.WS247		Crema.WS247_Fam_36_161_8		8		168		0.882370		AGCGTGTTTTGgTTAGTATTTGTGCAAAGTTTCAAGTCATTTGACCCAGGAATCTCTCTGATCGCAGTGATTCAGACTAATTGGTAGAgGCCAAAACTGGGCATTTCCCATAAcTTTTTTTCTAGAAGAGCTATCGACAAACGCTAACTtGCATaAGAACA
Crema.WS247		Crema.WS247_Fam_37_132_8		8		138		0.681073		tagtAGTTGTTgAgTTTGTgTcGgGATCGGtGAATCATcaAGtAGCGTTGGctnngcgttctTcgnancgCGCCAATAcTCAATTTGgTTCaTtCGAAAACGgTACAaTTTTAGAGTTGGGTCACTATaAGT
Crema.WS247		Crema.WS247_Fam_38_21_8		8		22		0.658820		TTCAACAAgTTGTGtTTnTnT
Crema.WS247		Crema.WS247_Fam_39_20_8		8		22		0.584957		TTTCTAGGCCatCantGagn
Crema.WS247		Crema.WS247_Fam_40_20_8		8		21		0.740646		TTGGTCTGCTAGCTCtcAnA
Crema.WS247		Crema.WS247_Fam_41_95_7		7		95		0.894403		ATTTCATTTTTcTGATCAAAAAACTGTctGCGAGAAAcGAATTTcACgTTTTCGCCACTTTTgAGCTTCATTTTTgACgAAATTCAAAATAtCTC
Crema.WS247		Crema.WS247_Fam_42_19_7		7		19		0.839599		GGCCTCCGATTtTtttATG
Crema.WS247		Crema.WS247_Fam_43_13_7		7		14		0.853741		AAAAAAAaTTTGA
Crema.WS247		Crema.WS247_Fam_44_183_6		6		189		0.751088		AtAATTTTanTgATTTCTAaccCGGGAGGATTCAAACCCGCGTCTACTGAAGTAaaCcTCAGCCCGGATAGTATAGACTCcttCAcCcTCTGatCGaagtgTGTCTAACCGGtaCCGACACAGATAAGAATGGTGGGGGAAGTTAATTtcAtaaAAAaTAcCCTGTTTtTaGgaATTTTaATt
Crema.WS247		Crema.WS247_Fam_45_181_6		6		181		0.824800		ATTCTTTCTTGTGTCGGATCCTGTAAGACTCGGTCAGTTACGCTGCGAGTAGTCTTACCTAtGGGCTGTGTTTACTCACGGTAGACGCGGGATTGAATCCaCCCGGGaTAGAATATTTTAGAAATTTCATAAAAAGTATCAAAAAACAGtAtaatttcgtttctttatgacttccaacacc
Crema.WS247		Crema.WS247_Fam_46_50_6		6		53		0.787421		TTCATaAAAAATATCCAAAAAcAGGaTAATTTCTTTTCgTATATCAGAAT
Crema.WS247		Crema.WS247_Fam_47_27_6		6		35		0.690159		ACTTTTTAGGCTTTcAGGCCGGCCCGG
Crema.WS247		Crema.WS247_Fam_48_21_6		6		23		0.547343		GATTTACGGaAgcttTGTGTn
Crema.WS247		Crema.WS247_Fam_49_194_5		5		194		0.953265		TCTCTAAATATCTCTGTTCGTATTAcAGATACAGAAAAACGGTTTtCACCATTCGAaCGAGCATAttTTcTTACATCAGATTCTATGGATTTCTAATTTccTcAcCCGTTTAGTTTTTATTtaAAACCAAAAAAGTGCTCATTTCCACGCGACATCaTCATTTCCtAgGTTTTCCATACCTCGAAATATACAAA
Crema.WS247		Crema.WS247_Fam_50_191_5		5		192		0.916667		TTTCTCTATCAATATGACCTAAttTTATAAAATTTCcgTgaAAAATAAAGCCGTAATAAAGGATGGCCGAtGACgTAAAAGTTGGTCCATTTCTTgGGTTTGTCAAACGTTTTTTCAACACATTTtCATTcGTAACTGTGTCAgTTTTGGTcgGAGCGCAAAGATTTTTATAcCaATCGAAAGagctngTt
Crema.WS247		Crema.WS247_Fam_51_136_5		5		136		0.873529		AGTGAATTTAGtCACAGGcACTCaCtGTTAGAGAACAGGATAATTCCGAAGAACcgcCCTGAACATCACATTGGAGaAACCCgTGTTnCaAaATGTAattTatTgactGAcTATCTAaTTaAtAcCGAACTACAca
Crema.WS247		Crema.WS247_Fam_52_103_5		5		106		0.821069		TCGCGGTCtaTCAtCATGCCTTcTCCaTAAAATTATaAAAATTaTAaAaaaTAcaTTAAgTTTATTAGggACAGGAgtTGGAGTacCaTGaGACgGAtTGCAT
Crema.WS247		Crema.WS247_Fam_53_62_5		5		66		0.783838		CCaACCCATCAaGTCTTCgctTtCtCtGGCCAAAAaTACgAGCGAGTTGGGAGTAAATACTC
Crema.WS247		Crema.WS247_Fam_54_45_5		5		45		0.976296		GgCACTCTTTTACAGAGATTTTTGAAAATGGtTTAGAAAATGAGT
Crema.WS247		Crema.WS247_Fam_55_44_5		5		44		0.927273		AAAATGgGTAgTACCCATTTTCnAATCGAAACaAGAAATCTgTG
Crema.WS247		Crema.WS247_Fam_56_29_5		5		35		0.733333		TCCGGATTCCgGAAAATgAAAAttTTcAT
Crema.WS247		Crema.WS247_Fam_57_29_5		5		30		0.724444		tACGAATTTAtAaTcgAAAtTCtcAAAAa
Crema.WS247		Crema.WS247_Fam_58_19_5		5		25		0.572000		TTGGTCTGCTAntGTGaTt
Crema.WS247		Crema.WS247_Fam_59_16_5		5		18		0.683333		tGTCgcAGTTGCGAAn
Crema.WS247		Crema.WS247_Fam_60_14_5		5		14		0.723810		attACAcTGACaaA
Crema.WS247		Crema.WS247_Fam_61_12_5		5		12		0.788889		GctGGaGCTGGa
Crema.WS247		Crema.WS247_Fam_62_222_4		4		223		0.811535		TTCTgAtTAGACaACTACCTGATGCTGTCATCGGtGTCACATGCcGTAAccAACCATTCAgATTTGGGTTttTCgAAAATacAAAcTGCATTgAGAAATTGCgTAtttggctcGTgAGagcacAAACTAcATAATTcTaATTTTAATCCATTTCCTCCagATaAATTACAGCCAGGCCAAAGCAGCAACTCGATAGATTTACTCAttccaatcagattactc
Crema.WS247		Crema.WS247_Fam_63_179_4		4		179		0.939168		CACGTAATAAATAgAATTCGGGTCAGGACGTGTAACGCTTTcTCATGATGATAGGGATgAACAATACGAACAAAATGGTGgTGGCGgTTTTGGGTTATCTATCAcGAACCTCGAGaTCCAGGCGCTCAAAgTTTCCGTCCgTTctCAGATTTCcTTCAaAAAgtGCATTTGCAAACTGA
Crema.WS247		Crema.WS247_Fam_64_136_4		4		137		0.783861		cTCTaagTcTcaGgaAGCagTTcTATTCtCtgtGAGTCTGTCTGTGTGTCtGTCCaTCCGGATGTCCtaTTTCTTtcCGGagACAGTTCAGACGAaAtgaTgAGAAggAGaAATCcgTCcTTTcGTgTGTACCaTc
Crema.WS247		Crema.WS247_Fam_65_73_4		4		74		0.759009		AAAACAAAAAaGtTTTGcCAcgAGTGGGgaTCGAACcCTGGTTGTcAGATTgGtACCAAAAagtCaaaaacaa
Crema.WS247		Crema.WS247_Fam_66_74_4		4		74		0.951952		AAACTGTCTTGATGgGGGCTGAGGTCAGGTGTGCGGGTTcGGGCCTaTaGGAACAGCTTGCATTATGACCcTAG
Crema.WS247		Crema.WS247_Fam_67_65_4		4		65		0.952137		TCATATTTATTCCAtTTTCACTTaTTCATTTTCATTCTAATCTATGAAAAAGAGTaTCCaCTTGT
Crema.WS247		Crema.WS247_Fam_68_41_4		4		42		0.844577		AAAAcGGGATAATTTTGaacAATTTTGAATTAAATCTctcA
Crema.WS247		Crema.WS247_Fam_69_34_4		4		34		0.845588		TAAAAACAGaAcATTTTCTATaAaATTGAgTTCc
Crema.WS247		Crema.WS247_Fam_70_33_4		4		33		0.973064		ATATCACTATTGaTCTTAATTACTCGCTAGAAC
Crema.WS247		Crema.WS247_Fam_71_21_4		4		23		0.638889		CGTAAATCgACattaGAAcnT
Crema.WS247		Crema.WS247_Fam_72_23_4		4		23		0.623188		AAAaTAGtcaAntTTTTGGnTga
Crema.WS247		Crema.WS247_Fam_73_21_4		4		22		0.679293		TTgGgtCaTGACCTAaTTaaT
Crema.WS247		Crema.WS247_Fam_74_20_4		4		21		0.566138		tTTgGTCAgTGTAancATtt
Crema.WS247		Crema.WS247_Fam_75_11_4		4		11		0.681818		TTTCAGcaAnT
Crema.WS247		Crema.WS247_Fam_76_10_4		4		11		0.659091		ATtTCAgcCg
Crema.WS247		Crema.WS247_Fam_77_10_4		4		10		0.666667		AaGAtaCTGa
Crema.WS247		Crema.WS247_Fam_78_174_3		3		174		0.943806		TGgTATAAAAATCTTCaAGATCCGACAAAAACTGAGAAcGTTATAGAAGAAACCGTTTTGGTAGTaAAGTTGGACGATCACTCAAAGTATGGCCATCTCTCATTGGAGCTTCATTTTttATGAAAATTtTTTCAATCCAGGTcAtTTTGATAGAGGAGAATaCGGGCTTTCtGA
Crema.WS247		Crema.WS247_Fam_79_171_3		3		173		0.822094		TGTCATTTTCAGgtTTCTTTTTtaCAAaAATATcAATTTTACGTgaCtAGAAgTaAAAAAACATGTgAAaATTACAgATTTATGTCAAAAAGCAATCtAAAACAGtCAaAATCgACcAAATTtcGCnAACGCGcCAaaGGTGCGCCAGtcTcTctGCCTACTgCTGAAAAA
Crema.WS247		Crema.WS247_Fam_80_159_3		3		163		0.804363		GCATTCGATCCCCATgTTCCCACcGGTTATAGGGTTCtTCtatGtgAGGAGCAGTAGGCTATCTaAGAATATGCtGCCGGATGGATTCGTTTGCCtATTCatTCAGgTTTCTGaaTGAATCCTtaTAAATtcTccAgtTTtTaaAaGTCCCATTAAcCT
Crema.WS247		Crema.WS247_Fam_81_99_3		3		99		0.955107		CTGAATCAAGCTCCACtGAACCATGTGTCACTGAAACAGAAGAGACTTCTTCAaCTACTTCTTCAGTCACCGAgTCtAgCATTTCTACAGAATCTGTTT
Crema.WS247		Crema.WS247_Fam_82_77_3		3		78		0.762108		GGCTAGCAGGttTagGAtATTCtGanTtTCTGAaACtAGCGAaACCACGTTCGGgAGGTCcgtGACTgTAtGACACA
Crema.WS247		Crema.WS247_Fam_83_60_3		3		60		0.851852		GGTGGATTCTGACCCgGgATTCAgaTATCCGTcACCTGATGTCgcTTGAttCCTTAGAAg
Crema.WS247		Crema.WS247_Fam_84_40_3		3		40		0.933333		AAACTGAGACtCATTGACAGATAACCATATGAAaTGtCAG
Crema.WS247		Crema.WS247_Fam_85_35_3		3		35		0.758730		CATAgACGGTaAGTtTATgaATgAgtAAcAAAACC
Crema.WS247		Crema.WS247_Fam_86_31_3		3		31		0.971326		GTAAGaAAATTAGAAATCCATAGAATCTGAT
Crema.WS247		Crema.WS247_Fam_87_30_3		3		30		0.881481		AGGATCAGTCCAcGAgGaGCCCACaGCCGG
Crema.WS247		Crema.WS247_Fam_88_22_3		3		23		0.782609		tCTACAGTATcCCAgAATGaTA
Crema.WS247		Crema.WS247_Fam_89_22_3		3		22		0.616162		GATTTACngCaTnntcTGTGTC
Crema.WS247		Crema.WS247_Fam_90_21_3		3		22		0.666667		ntGTGGCCtAACTTTTntgAT
Crema.WS247		Crema.WS247_Fam_91_19_3		3		21		0.640212		AAAAATcGatGAAAtTTAn
Crema.WS247		Crema.WS247_Fam_92_20_3		3		21		0.645503		AnTcGAAAATtgAcTTTTTg
Crema.WS247		Crema.WS247_Fam_93_21_3		3		21		0.703704		GCTnAAAATncnCATTTTTGa
Crema.WS247		Crema.WS247_Fam_94_20_3		3		20		1.000000		GCACTTTTCTGTATTCTTGT
Crema.WS247		Crema.WS247_Fam_95_18_3		3		19		0.771930		TCAcTTGCTATATTtGtC
Crema.WS247		Crema.WS247_Fam_96_18_3		3		19		0.818713		cGAAAAAAAATCcCGGAA
Crema.WS247		Crema.WS247_Fam_97_16_3		3		16		0.944444		GGCCTAGAAAaCCGGT
Crema.WS247		Crema.WS247_Fam_98_14_3		3		15		0.651852		ATTnTGAATcCTgA
Crema.WS247		Crema.WS247_Fam_99_15_3		3		15		0.851852		GTAACcTCTGGAGTn
Crema.WS247		Crema.WS247_Fam_100_13_3		3		13		1.000000		ACATTTTCTGAAT
Crema.WS247		Crema.WS247_Fam_101_183_2		2		183		0.948998		AAATCTAATTTTCGGCCGTAAATTGGTGCTTCTGGTCATTTCTTTCGTCTTCTCTAAACAATACAGCTTTGTaGCTATGCGCAAATGAAAGAaCGTGTTcGTTTCcACTAATACAATTacTTATCCTGATTATAACTGTCATTCTaTGACTCAGACAACTCAATGAGACACAAAAACGGCTGA
Crema.WS247		Crema.WS247_Fam_102_159_2		2		159		0.895178		AAGATGATCAGTTCTTAGTAACGCCGAGGCACGTTCGGAACATCCATACGACCCGAAAAgTGAGTATGAAGaTACAAATAcCTACAGaaAACTAAACGATTTATTTcAAaATGAAAaaGaATCAACAAATgGTTTTTTGTTGAaTGAAAACTCGTTGGG
Crema.WS247		Crema.WS247_Fam_103_153_2		2		153		0.642702		TTTaCccAaTTTcgTTGCaTTTcAGTTGTCGCCGCcGCaAAATATTCAaATTTTcCGTgcAAcaGCaAaTTTCcaATTTTCTGcCaTTTTCGTCaACTTTTCaCAGTaTTTcTTgTTGaaTTTAGaCTaAAaTCCgaaTAgAAAATCaATaAA
Crema.WS247		Crema.WS247_Fam_104_88_2		2		88		0.628788		TcAAAATTCttaTTAACtTaATTAGGgAcAGGAaTTGGAGgaaCATGaGacAgGACTGCACTCGCgGTCCTCCaaaCATGCCtTcTCC
Crema.WS247		Crema.WS247_Fam_105_75_2		2		75		0.928889		GAACTGCTTTGaACACTTGACGAAGTTTCTGTCGTGGAACTTTCGAGAGTTGTaGAaGTcACTGGGGTAGATTCA
Crema.WS247		Crema.WS247_Fam_106_64_2		2		64		0.898438		AAAAATGAAGCTGAAAAGTGGCGAAAATGTCAAaaTGATTTCTCGCGGACaGTTTTTTGATCat
Crema.WS247		Crema.WS247_Fam_107_50_2		2		50		0.840000		CTTCGACGGGaAGTCAACaGAAGATaTGGGTAGAAGTaCCTACCCCAAGa
Crema.WS247		Crema.WS247_Fam_108_49_2		2		49		0.717687		TGGCCTAAaAACaTCAAAATTgGGAcTTCTAaGCCATCAAcacCCaAGg
Crema.WS247		Crema.WS247_Fam_109_44_2		2		44		0.655303		taCAGTAACCCGgATCCcAAaAACccAAAAcTTGGATCaTaGgT
Crema.WS247		Crema.WS247_Fam_110_42_2		2		42		0.603175		CAGCGCTAAAAaccaTGaaGTcGaAcTTTgAACGCTGCTaAa
Crema.WS247		Crema.WS247_Fam_111_42_2		2		42		0.682540		CGCTGCTAAAaAGCGcTAAAATccAAaaTAccAaAAaTTTAG
Crema.WS247		Crema.WS247_Fam_112_41_2		2		41		1.000000		TTTTTTGGGGAAAAATTAGACTTTTTGAGGGAAAAAATGCC
Crema.WS247		Crema.WS247_Fam_113_39_2		2		39		0.850427		TTcCCTTAGTTGGATGATGGaCTCACCCaCGAGACCTGt
Crema.WS247		Crema.WS247_Fam_114_39_2		2		39		0.863248		GCTTCAGTGACGGCaaCAGTTGTGGTCTCCTCgCCGGAa
Crema.WS247		Crema.WS247_Fam_115_37_2		2		37		0.711712		ATcCTGGATCCAGtTACAGTaACCCcCaAgATCTaAG
Crema.WS247		Crema.WS247_Fam_116_35_2		2		35		0.619048		ACGCTGCGAGCTCACTAgCaacCTGcTaTcTTTaG
Crema.WS247		Crema.WS247_Fam_117_33_2		2		33		0.883838		AGGTAGTCTaCTATTTTCGGTTTTTcTCATTTt
Crema.WS247		Crema.WS247_Fam_118_32_2		2		32		0.750000		CAGCGCTAAAacCGgaaTTTAGCGCTGGcTAG
Crema.WS247		Crema.WS247_Fam_119_31_2		2		31		0.806452		AAGAAAGAATGGTgGaGaAAGTCATaAAGAA
Crema.WS247		Crema.WS247_Fam_120_31_2		2		31		0.741935		TGaCGCGTTTTTCAACTccCTGGGaTaCCgT
Crema.WS247		Crema.WS247_Fam_121_31_2		2		31		0.827957		AAAAcGGGATAATTTTGAAcTAAATcTTAcA
Crema.WS247		Crema.WS247_Fam_122_30_2		2		30		0.666667		AAaAAGGATCAaAAGAAACCcGccgaAGAG
Crema.WS247		Crema.WS247_Fam_123_26_2		2		26		0.769231		GGAAaAtTTTGAaTTCCCGCCAAAAc
Crema.WS247		Crema.WS247_Fam_124_24_2		2		24		0.618056		gTCgGAAAttTTcCGAATcTTTTT
Crema.WS247		Crema.WS247_Fam_125_22_2		2		22		0.621212		CTTAGGCTTAgcAaATCTTagg
Crema.WS247		Crema.WS247_Fam_126_22_2		2		22		0.704545		CcAGaTTTAcAGCCTAAAATTa
Crema.WS247		Crema.WS247_Fam_127_22_2		2		22		0.643939		aACTCGCAGCGTcAAaTaaTAa
Crema.WS247		Crema.WS247_Fam_128_22_2		2		22		0.878788		GCACTAGTCGTGTGCATTaTcA
Crema.WS247		Crema.WS247_Fam_129_22_2		2		22		0.818182		aAAGCCTaAAAaGTCCGGCCTA
Crema.WS247		Crema.WS247_Fam_130_21_2		2		21		0.603175		AAaAACaACACcAaTTCCAac
Crema.WS247		Crema.WS247_Fam_131_21_2		2		21		0.714286		AAAaTaGGCTgAAAATTGcTC
Crema.WS247		Crema.WS247_Fam_132_21_2		2		21		0.650794		GAAAAtATCAAaaTTTaGAcT
Crema.WS247		Crema.WS247_Fam_133_21_2		2		21		0.777778		TAAATCTACATcTCAgCcCCG
Crema.WS247		Crema.WS247_Fam_134_21_2		2		21		0.619048		TcaTTTTagGCCaAATTTaAG
Crema.WS247		Crema.WS247_Fam_135_20_2		2		20		0.666667		GaTCaAAAAaCcTCGTTTTg
Crema.WS247		Crema.WS247_Fam_136_19_2		2		19		1.000000		TTCAAAGGACCTCGATATT
Crema.WS247		Crema.WS247_Fam_137_19_2		2		19		0.789474		caATGCACCATATTTGaGC
Crema.WS247		Crema.WS247_Fam_138_18_2		2		18		0.925926		AAAGATTCAAAaTTTTTC
Crema.WS247		Crema.WS247_Fam_139_18_2		2		18		0.629630		AAAccCaTAAAAacCTTA
Crema.WS247		Crema.WS247_Fam_140_18_2		2		18		0.851852		CTCATTTACTACCGaTTc
Crema.WS247		Crema.WS247_Fam_141_17_2		2		17		0.607843		AATTcCtaGAcTTTCGG
Crema.WS247		Crema.WS247_Fam_142_17_2		2		17		1.000000		TCAACTACAAAAATGTC
Crema.WS247		Crema.WS247_Fam_143_16_2		2		16		0.625000		tGACAGACAcACAgac
Crema.WS247		Crema.WS247_Fam_144_16_2		2		16		0.666667		AAtCTGActAATATAG
Crema.WS247		Crema.WS247_Fam_145_16_2		2		16		0.666667		AaAGCCTaAaAGCCTa
Crema.WS247		Crema.WS247_Fam_146_14_2		2		14		0.714286		TcTGTAaTcTGTAG
Crema.WS247		Crema.WS247_Fam_147_14_2		2		14		0.904762		CAGGCGCGGAGaTC
Crema.WS247		Crema.WS247_Fam_148_12_2		2		12		0.694444		cCGGGCCTgGCt
Crema.WS247		Crema.WS247_Fam_149_12_2		2		12		0.611111		TaAcAATAAaAA
Crema.WS247		Crema.WS247_Fam_150_12_2		2		12		1.000000		TCCCGAGCATAA
Crema.WS247		Crema.WS247_Fam_151_11_2		2		11		0.893939		CTATTTTAGGg
Crema.WS247		Crema.WS247_Fam_152_231_1		1		231		0.000000		GATAGTCGAGATGAGATGGTGACTTCTTGAACAATCCAGTAATCTTCGATTTCAACGATGGCTCGTCCTTCTTCTCAGTTTCTTCCACCACAACTGGAACAACATGTTCTGGTAGCTTCTCATAGCTGAACTCGGATGGATAAGCGTTGACTTCGGTTGTGAGAGGAATGTCGTGAATGTTGGAAGCACGAGATGTCGAATCGAGTGGTCCGTCGTATTGTTCGGAGATTG
Crema.WS247		Crema.WS247_Fam_153_171_1		1		171		0.000000		GTCGTAACCGCATAGGTAACCCAGGAAACCTGGAGAAATGCTATAAAACGCGGGCTGAGGTTTACTTCAGTAGAAATGAGTTTGAATCTTCTCGGTCTAGAAAACATAAGAAATAAAAGGAATTGGGATACTTTCTATTCATCTGACTTCTTCCCACCATTCTTACTCAGT
Crema.WS247		Crema.WS247_Fam_154_170_1		1		170		0.000000		AATCATCTCGACTAGATCAACGGAATCGAGGTACGGTGTCAAAACCTCACAATCACCTGAGATTCAGATAAATGCGGCAAAGTCCTGCACGTCGATTCAACCAATCAATTCGATGTTTCTATCGTATAACAATGGGAAAGAGTCCAACTGATTAGAGAGGAGATTGGGAC
Crema.WS247		Crema.WS247_Fam_155_160_1		1		160		0.000000		ACGACAAAATGCACAGTAACTCCAGGGAAACGTTTCTAGTGTCAAAAACCACTCATAAATCCAAATTTCCTGTTAAAATTTACCTCAGGCTTCGTTTTTTGCCAGATAACTAGTCATTTTGGGTTTCGGTAGCTCCAATACTGTGCATACACCATATCTT
Crema.WS247		Crema.WS247_Fam_156_157_1		1		157		0.000000		TGGCCTAGAAAACCAAATTTAAGAAAACTAGTCCCCGGGTCATTTTTGACAGTTTTAGCTAGTTTTTTTGTGGTTTTTCTTGTTGAAAATTGCGTTTTTCATGATTTTTAGCCAATCAAACAAGAAAAAACAGCCGGGGGACTAGTTTTTCGACACG
Crema.WS247		Crema.WS247_Fam_157_153_1		1		153		0.000000		GAATACGATCTTAGAGCTTATTAGTTCTTATGTTTTGAATTGGAAGAATGGAAATTGAGATTGAAGTACTAGACTTACTGTTGAGATTGAACACAAAATTGGATTTGAGATTTTGAGTTTGGTAACGAGGTTTGAGAGTTGATTTTGATATTT
Crema.WS247		Crema.WS247_Fam_158_146_1		1		146		0.000000		GTGGCCGAGTTTTTCACTTGTTGGCCTAGGAAACCAAATTTTGGGAAAACTAGTCCCCGAGCTCCGATTTTAATGAAAATAACGAATTTGAGCTGAAAAGTAATGGGAAATTCGAAAAAATCGCGGAAATCCGATTAGAAAAGGTG
Crema.WS247		Crema.WS247_Fam_159_141_1		1		141		0.000000		CTCCTAAACGCATGAAACAGTAGACTGCAAGGAGCCTCTGATCCGGAGCAGTTCTAGTCACCACGCGTGCGAAGACCTCTCGTAAGAGGTTCTCCGACTTCGCGAACATGGTTCGCATTCCTTCAGTGCGGGCAGAACCAT
Crema.WS247		Crema.WS247_Fam_160_134_1		1		134		0.000000		ATTCACAAATTTGAATAAATTCTAAGAAACACCGTTTCTCATAAACTTTTGAAATGATAGTTAATTGACTGAAGGCGGTGGGTCGCCGCTTCGGCTGGTACCGTAACCTGATGTTGATTGGTTATCATTAGTGA
Crema.WS247		Crema.WS247_Fam_161_134_1		1		134		0.000000		GACTAGTTTTTTTCATAATTGGAATTTCTAGGCCACGTGTCGGAAAACTCGGCCACGTACCACATTTGGTGGTTTCCTTGCTTTTTGGCTCTAGAAACGATGAAAATGTCAAAAACTGACTTTCTGAGATTGGG
Crema.WS247		Crema.WS247_Fam_162_130_1		1		130		0.000000		CGTGTACTCCTCGTGGAAAAGTCGAAAATTGGAATTTGAAATTTTGAGTCGATTTTTTTCGGTTCGACGCTAAAAACTAGTAGTAACCAGTCCGAATTCCATGAAAATAATCCATTTTGAAAATTCATGC
Crema.WS247		Crema.WS247_Fam_163_128_1		1		128		0.000000		ATCAAGCAATTCAAATTTCAGCAAGAATCGGAATAAGATAATTCAAATCGAAAGACAATCAGAAATACAATAAGTGTTCCTTCTGGCTAGCATGCTAGCACCCACAACACTATACTGCACCTCATCTC
Crema.WS247		Crema.WS247_Fam_164_127_1		1		127		0.000000		GATCCTCTTACGAGAGGTCTACGCACGCGTGTTAATCAGACAACTCCGGATCAGAGGCTTCGGCCGTTGTTCCATGCGTATAGGAGTCAGTTCTGCACGCACAGAAGATATACAAAGAACAGACGGA
Crema.WS247		Crema.WS247_Fam_165_121_1		1		121		0.000000		CTTCTGACACCCGAATCGTTCACATTTTTCCGACTTTTACGAAGTTTTCTTTCCAAAAGCTACTCAATCCCCGAAAAATCGATCTGGAAGGAGGATCATGGGCGAATTTTCGGTTTCCCAG
Crema.WS247		Crema.WS247_Fam_166_116_1		1		116		0.000000		TAGAGACAATACACCTTGAAAGCACAGTCTTGGAATTTCTCATTTAGACTTTTGTGAAACATCAAGCGTGTGCGGCCTTGTTTAGTTTGAACGTTATTGGCTGAAAATTGGCACAG
Crema.WS247		Crema.WS247_Fam_167_114_1		1		114		0.000000		ATCATTTTTGTAGTTGACATCTTTATTTAGTTCTAGAGGGAATAAGATAGGGACGCTTAACTGCCAATGACTAGAAGATAAAAATGATTCTGAAACATTGGACATGTCTCCTTC
Crema.WS247		Crema.WS247_Fam_168_107_1		1		107		0.000000		TTATAGAAGAAACCGTTTTGGTAGTAAAGTTGGACGATCACTGAAAGTGTGGCCATCTCTCATTGGAGCTTCATTTTCAATGAAAATTTTTTTAATCTAGGTCATTT
Crema.WS247		Crema.WS247_Fam_169_103_1		1		103		0.000000		CTCAAAACTTCCAGATTTCTACACTTTTTCATTCAAAAAACCCGTTTTTTTATTCCAATTTCGGCGAAAATCGCTAAATATTCATCCAAAATGGCCATTTTTC
Crema.WS247		Crema.WS247_Fam_170_102_1		1		102		0.000000		AAAAATCACCTTTTTTGAATCAAAAATGGTCTAAAATCGAGGAGAATCGATTGAAAACGACTTGAAATCGCTTAAGGAAGAATTTTTGACTGGAAAAAAGCG
Crema.WS247		Crema.WS247_Fam_171_102_1		1		102		0.000000		CGTATCAAGGAGGTACTGGAGAGAGATATGCCGCTACGAGACCGAAGGATACGATTGATCGTCCAACTGATTCCCTTGACTCCACCACAATCAATCGGTCAA
Crema.WS247		Crema.WS247_Fam_172_99_1		1		99		0.000000		CCAATCCCGAACCATCCGATTATCGATCGTCGCCTTTTCCTTCCCATCCCAAACCATCCGAATTTCAATCGTCGTTGTCGTCGTTCTTCTTATTCTCCA
Crema.WS247		Crema.WS247_Fam_173_96_1		1		96		0.000000		ACTCCAAAAGTAGCTCCTAAGAAGAAGGAATCATCGTCCGACGACTCCTCGGACGATGAGAAAAAAACGGTTTCGAAGCCAACACCAGTCAAGACC
Crema.WS247		Crema.WS247_Fam_174_81_1		1		81		0.000000		GTCCATCTGTGAGTCTGAGTGTCCAGATGTCCAACAAATGCGGATTTTCGGTCAAAAACAGCCAAATTGAACAATTTTCAA
Crema.WS247		Crema.WS247_Fam_175_81_1		1		81		0.000000		GTTCAGGAGTCGTTTCACAGGACTCCACAGTGGTCTCACATGGTTCCGTTGGAGTAACTGGTGACGTAGAATTCTCGCATT
Crema.WS247		Crema.WS247_Fam_176_73_1		1		73		0.000000		AAGATATATCCCGTTCCCAGCTATCCTCCGTTTGCTGACTAAAATGTCTGCTGGCTTCGGTTTGCTAGTATAC
Crema.WS247		Crema.WS247_Fam_177_71_1		1		71		0.000000		TTTCTAGGCCACCAAAACTGTTATTTTCAGCCAAAAATAACCTGATTTTCGGCTAGTGGCCTAACTTTGGG
Crema.WS247		Crema.WS247_Fam_178_70_1		1		70		0.000000		TGAATGAGTAATAGAACCCATAGACGGTAAGCACATGACTGTCTAACAAAACCCATATACGGTAAATAAA
Crema.WS247		Crema.WS247_Fam_179_66_1		1		66		0.000000		GAGTACTGTAGGTGGAGTCGGAGACAGAAGACACTGAGGATCCTGATGTTGTTGAATCTGCTGATA
Crema.WS247		Crema.WS247_Fam_180_63_1		1		63		0.000000		TCGGATGGGTTTGGTCTAGATAAAAGTGTCACCCGATTCTTATTCTTACCTCAGGATTCATCT
Crema.WS247		Crema.WS247_Fam_181_63_1		1		63		0.000000		TTTTTAGGTGAAAAAAATGCGATTTTCAGCCATTTTCGAAAGAAAAATCTCACAAAACGTCAA
Crema.WS247		Crema.WS247_Fam_182_63_1		1		63		0.000000		TTTTTGTTTTGTTTTCTATGGTTCCGAGGGTTGTGGATTCGATCCCCACCCACACCAAAACTT
Crema.WS247		Crema.WS247_Fam_183_63_1		1		63		0.000000		AATCTGGCGTGCTTTTAACGCGGTTTCAGCTATGAAAAGCCCGAAATTTCGTGTTTTTCTTCA
Crema.WS247		Crema.WS247_Fam_184_62_1		1		62		0.000000		TGGCGTGTCTTTGGCGCGTTTTTAAAGTGGAAAATGGTCGTATTTAGCAAAATTTCAAAATT
Crema.WS247		Crema.WS247_Fam_185_60_1		1		60		0.000000		AGCTTAGAAAAGTTTTTTCGTTGACAGACTTAACCGGTGCATGTTCACTGCCGAGTAGGC
Crema.WS247		Crema.WS247_Fam_186_60_1		1		60		0.000000		TTTCTAAGCTGCCTATATGGCAGTGAACAAAATTGATGATCAATAAGCAACTGGCAATTA
Crema.WS247		Crema.WS247_Fam_187_59_1		1		59		0.000000		CGTAAATCTACACAAGGATCGGGATACTGTAGCGGTGAATTGGCTTGTCGATTTACGCT
Crema.WS247		Crema.WS247_Fam_188_58_1		1		58		0.000000		AGGCGCGCCAGCTATCTAGCAATCAATTTTTCAGAAAAATTCTTTAGAAACGCGTGAA
Crema.WS247		Crema.WS247_Fam_189_57_1		1		57		0.000000		TGACCTAGAAACTTCAACTTGGAAAAGTTAGGCCACTGTCAATTCTCTTGGGATTGG
Crema.WS247		Crema.WS247_Fam_190_54_1		1		54		0.000000		GGATCCCGAGGAGCTCAGAACTTGAGGAGGAGTCCTAAAGAAGCCCAGAGGAGC
Crema.WS247		Crema.WS247_Fam_191_54_1		1		54		0.000000		ACTACAGAAAATGAACATGTTCAAATTCTGTAGTTTAAGGAGAAAGCCACGTGG
Crema.WS247		Crema.WS247_Fam_192_51_1		1		51		0.000000		AGGAGCCCCACTTGCAGCCGAGGAAGGTGGTGAAGGAGGCAACGAAGGAGC
Crema.WS247		Crema.WS247_Fam_193_50_1		1		50		0.000000		ACGCGTTTTTCTCGTAAAAATCACCAAAAATTGTGTCTAGGGCGCCTCCG
Crema.WS247		Crema.WS247_Fam_194_50_1		1		50		0.000000		GACGCGCTTTTTATCAGATAAAACTGATTTTTTGAATCTGGCGTACCTTC
Crema.WS247		Crema.WS247_Fam_195_48_1		1		48		0.000000		TGCTTGCTTCGGCCTTTCGGCCTAGGCTTGCTGCCAATTACATCGACC
Crema.WS247		Crema.WS247_Fam_196_48_1		1		48		0.000000		GGTGGCCTAGAAATCCAGAAATGCGGAAAACTAGGCCACGGTCTATTT
Crema.WS247		Crema.WS247_Fam_197_48_1		1		48		0.000000		GAGGACAAGGACCAGACTTCGGACCGTCCGGTGATTTACCAGACCGTA
Crema.WS247		Crema.WS247_Fam_198_48_1		1		48		0.000000		TCAGCTTCCTTCTTGGTCTTGGCTTCAAGATCCTTCTTAGCCTTGTCA
Crema.WS247		Crema.WS247_Fam_199_47_1		1		47		0.000000		ACGCGACCGCAACGCGTGCGAGTTATGGCGCCAAGTTAGCAGCCGCG
Crema.WS247		Crema.WS247_Fam_200_47_1		1		47		0.000000		TGGTGCGCCTTAGGCGCTCTAGTGGGAGAGGAGGGGAGGCACAGGGT
Crema.WS247		Crema.WS247_Fam_201_46_1		1		46		0.000000		TTTAGGCCAATTTTGACCGGGGGACTAGTTTTCCTGAAATTTGGGT
Crema.WS247		Crema.WS247_Fam_202_46_1		1		46		0.000000		TCGAAAATGGTTGATAACAATTCGTTTCATTATTTTCACTTACATC
Crema.WS247		Crema.WS247_Fam_203_43_1		1		43		0.000000		GGTTACTGTACTCAGGATCCGAAATTTTGGATTTTCCAAACAA
Crema.WS247		Crema.WS247_Fam_204_42_1		1		42		0.000000		ACTGGCTCCAGTCGCGGCTCTTCCTCCTTGCGAAGTCGAAGC
Crema.WS247		Crema.WS247_Fam_205_42_1		1		42		0.000000		GACAAGCTGGAATTCCAATTAACCTCATCCCACCAGTTCCAA
Crema.WS247		Crema.WS247_Fam_206_42_1		1		42		0.000000		CCACGGAATCTACCAGTACATCGACCGAGTCTACCAGTACTT
Crema.WS247		Crema.WS247_Fam_207_42_1		1		42		0.000000		CGGAGAGCGGGATGGGGCCGGATTCTGACGATCCTGAGGTTG
Crema.WS247		Crema.WS247_Fam_208_42_1		1		42		0.000000		GACGCGTTTTACATAGAAATAGTGGTTATCTGGGGCACCTTC
Crema.WS247		Crema.WS247_Fam_209_42_1		1		42		0.000000		AAAAATGTCTGAGATCCGTCCAAAACTGACTGAGTTCTGATG
Crema.WS247		Crema.WS247_Fam_210_42_1		1		42		0.000000		CGCGTTTTGATGACTTTTGAGAATGATCTGGCGTGCTGTTGG
Crema.WS247		Crema.WS247_Fam_211_42_1		1		42		0.000000		GGAATAAAATCGCGAGATCGGAACCCCAGAGTACTGAAAAAG
Crema.WS247		Crema.WS247_Fam_212_41_1		1		41		0.000000		TCGGAGAATCGGATATCCGACTTTTTCTCCGAAAAGAAAAG
Crema.WS247		Crema.WS247_Fam_213_41_1		1		41		0.000000		AAAAACGCGTCACAGGTGCCCCCGATTCACCTTTTTTGTCA
Crema.WS247		Crema.WS247_Fam_214_40_1		1		40		0.000000		TCCGGATGTCCACGAGTTTGTCTGTGTGTCTGTCTGTTTG
Crema.WS247		Crema.WS247_Fam_215_40_1		1		40		0.000000		CCCCCCCGAAAAAAAAATTTTCGGGAACAAAGCGGAGACA
Crema.WS247		Crema.WS247_Fam_216_40_1		1		40		0.000000		TTTAGCGCTGACTAGCAGCGCTAAAAACGAAAATTGGACT
Crema.WS247		Crema.WS247_Fam_217_40_1		1		40		0.000000		ACACGCCAGATTTCGGGTTTTCAGAAAAAACGCGCCAAAA
Crema.WS247		Crema.WS247_Fam_218_40_1		1		40		0.000000		TTTGATATTTTGAGTTTGGTAACGAGGTTTGAGAGTTGAT
Crema.WS247		Crema.WS247_Fam_219_40_1		1		40		0.000000		ATTTTTGGCTCAAAATCAGAACTTCTAGCTCACAAACAAG
Crema.WS247		Crema.WS247_Fam_220_40_1		1		40		0.000000		ATTTTGGTCTGAAAATTGGATTTTTGACCTAAAAATCACC
Crema.WS247		Crema.WS247_Fam_221_39_1		1		39		0.000000		ACATTACTTCAATCATCATTTGATCCTTTGCCCTTAGTT
Crema.WS247		Crema.WS247_Fam_222_39_1		1		39		0.000000		AGACTACTGTAGGTTACGGCAATTGCTACAGTAACCCGG
Crema.WS247		Crema.WS247_Fam_223_38_1		1		38		0.000000		AAACCCTGGAGCTTGCTTTAGCCCCGCCCATAGGCTTC
Crema.WS247		Crema.WS247_Fam_224_38_1		1		38		0.000000		ACCTTTGACGCGCTTTCTACTTTTTGACGATCTGGCGC
Crema.WS247		Crema.WS247_Fam_225_37_1		1		37		0.000000		TTAGGCTCCGCCTTCTTGAAAAAGAGGGTGGGGCTAA
Crema.WS247		Crema.WS247_Fam_226_36_1		1		36		0.000000		GGGTACTGTAGCCTCAGGATCCTAATTTTTGGATTG
Crema.WS247		Crema.WS247_Fam_227_36_1		1		36		0.000000		ACCAAGGAGGCCGAGACTCCAAAAGTGAAGCGCGAC
Crema.WS247		Crema.WS247_Fam_228_36_1		1		36		0.000000		GCTACAGTACCACATATCCTATGTATTTCGGCTCCT
Crema.WS247		Crema.WS247_Fam_229_36_1		1		36		0.000000		TTTCCGTCAATTTTTGAGATTTGGTCCAAGTGGTCT
Crema.WS247		Crema.WS247_Fam_230_35_1		1		35		0.000000		TCTGATTTGACGTTACGATATTGAGAAGAGAAATT
Crema.WS247		Crema.WS247_Fam_231_34_1		1		34		0.000000		GAGATGAAAATGAAAATGGTTGTCAATCATTTTC
Crema.WS247		Crema.WS247_Fam_232_34_1		1		34		0.000000		GAAATTTTTGTAGCCGGGTAATCATGCTGAGTGA
Crema.WS247		Crema.WS247_Fam_233_33_1		1		33		0.000000		GGGGCGGAGCTTCAGTACTACTATAAGCCTAAG
Crema.WS247		Crema.WS247_Fam_234_33_1		1		33		0.000000		CAGTAGAGCGCAATTGCACAATTCGAAAATTAG
Crema.WS247		Crema.WS247_Fam_235_33_1		1		33		0.000000		CAAGGAGGATCCGGAGGATACGCTGGAGCTGGA
Crema.WS247		Crema.WS247_Fam_236_33_1		1		33		0.000000		GAGTTCCCTCAGTTTGAGACAATGTTGCTCCAG
Crema.WS247		Crema.WS247_Fam_237_33_1		1		33		0.000000		AGCAGCTTGTTCGGCTGGAATCTCTTGAACTGG
Crema.WS247		Crema.WS247_Fam_238_32_1		1		32		0.000000		TCTGTCTGTCTGTGTGTCTGTCATTCCCGATG
Crema.WS247		Crema.WS247_Fam_239_31_1		1		31		0.000000		GGACCCAACTCGAGTGTTGGCAACTCCAAAA
Crema.WS247		Crema.WS247_Fam_240_31_1		1		31		0.000000		GGGCGGAGTTTGTGCCAAAATACGGAAAAAT
Crema.WS247		Crema.WS247_Fam_241_31_1		1		31		0.000000		TGTCATTTCTGACTGAAATTAGCTCAGAATT
Crema.WS247		Crema.WS247_Fam_242_31_1		1		31		0.000000		TACGCTGCGAGTTTGCAAGCATTTTGAAAAA
Crema.WS247		Crema.WS247_Fam_243_31_1		1		31		0.000000		TTTTCATCGATTTTTGATGGGAAAATCGGGG
Crema.WS247		Crema.WS247_Fam_244_31_1		1		31		0.000000		TTTCAGCTTTTTTGACTCAAACTTTCTCGGT
Crema.WS247		Crema.WS247_Fam_245_31_1		1		31		0.000000		AAACTTGAAAAAATACCATTTTTGAGCCCAA
Crema.WS247		Crema.WS247_Fam_246_30_1		1		30		0.000000		ATGAAATTATCATGTTTTTGGATATTTTTA
Crema.WS247		Crema.WS247_Fam_247_30_1		1		30		0.000000		CGAGGAGCTCAGAATCTGAGGAGGAGAGCA
Crema.WS247		Crema.WS247_Fam_248_30_1		1		30		0.000000		TATTGGTTAAAATAGGTTAATAAACAGTAA
Crema.WS247		Crema.WS247_Fam_249_30_1		1		30		0.000000		AGTCCTACAGTAACCCAGAACTTGAGGAGG
Crema.WS247		Crema.WS247_Fam_250_30_1		1		30		0.000000		CTCCAGAATCCTCCAGAAGACGTCACGACA
Crema.WS247		Crema.WS247_Fam_251_30_1		1		30		0.000000		CTGGAGCTGGTGCTGGAGTCTCTTCGGCTA
Crema.WS247		Crema.WS247_Fam_252_29_1		1		29		0.000000		TCCGCCCACTTTTAAGGTTCTTTTTATGA
Crema.WS247		Crema.WS247_Fam_253_29_1		1		29		0.000000		AGCTGCTTAATTACTATCCAATCGTATGG
Crema.WS247		Crema.WS247_Fam_254_29_1		1		29		0.000000		TCCGGTTCCGGATTCCGGATGAATTTTTT
Crema.WS247		Crema.WS247_Fam_255_29_1		1		29		0.000000		TTAAGCAGCTGCACATGGATGAATGCTAA
Crema.WS247		Crema.WS247_Fam_256_29_1		1		29		0.000000		GTTTCAAAACGTCCTTTTCTCAAAAAACG
Crema.WS247		Crema.WS247_Fam_257_29_1		1		29		0.000000		GTGGATTTACGGAGCTAAATGTCTTATAT
Crema.WS247		Crema.WS247_Fam_258_27_1		1		27		0.000000		GGAGCCCCAGGACCAGCTGGACCAAAG
Crema.WS247		Crema.WS247_Fam_259_27_1		1		27		0.000000		GTACCAGGAGTACCACCTCCTCCAGTA
Crema.WS247		Crema.WS247_Fam_260_27_1		1		27		0.000000		TGATAGCGATGATAGCGATGATAGCGA
Crema.WS247		Crema.WS247_Fam_261_27_1		1		27		0.000000		TTCTCATTAGAGCGCACGTGCCATCGG
Crema.WS247		Crema.WS247_Fam_262_27_1		1		27		0.000000		TACAGTAACCCAGTCAAGATTTAGAAC
Crema.WS247		Crema.WS247_Fam_263_27_1		1		27		0.000000		TGTATGGTCCTGTGGTTCCACCAGTGG
Crema.WS247		Crema.WS247_Fam_264_27_1		1		27		0.000000		GAAATCCGGCGCCCCGGGGCCATCCTC
Crema.WS247		Crema.WS247_Fam_265_26_1		1		26		0.000000		AACTTTTTCGAAAAGTTTAGACCGAA
Crema.WS247		Crema.WS247_Fam_266_25_1		1		25		0.000000		TCTTTCTCTCTTTTTTTCATTATTT
Crema.WS247		Crema.WS247_Fam_267_25_1		1		25		0.000000		TTCCGACTTCCGGGCGTTTTTTCAC
Crema.WS247		Crema.WS247_Fam_268_25_1		1		25		0.000000		ATCTAGGCTCCGCCCACTTAGAGAC
Crema.WS247		Crema.WS247_Fam_269_25_1		1		25		0.000000		TTTCTCTTCCACGGCCACCACGGGA
Crema.WS247		Crema.WS247_Fam_270_24_1		1		24		0.000000		AGTCTCGAAGACCAAGTCTCGCCA
Crema.WS247		Crema.WS247_Fam_271_24_1		1		24		0.000000		GCCTACAACCGTTACAACTACTGA
Crema.WS247		Crema.WS247_Fam_272_24_1		1		24		0.000000		ACGGAAGCTCCGACGACTTCAACT
Crema.WS247		Crema.WS247_Fam_273_24_1		1		24		0.000000		AAGAAGAGGAGGGAGAGCAGAAGA
Crema.WS247		Crema.WS247_Fam_274_24_1		1		24		0.000000		GATCCTAGAGACTACTGTAACTCC
Crema.WS247		Crema.WS247_Fam_275_24_1		1		24		0.000000		ATGTACCCTTTGATCATCTCACAG
Crema.WS247		Crema.WS247_Fam_276_24_1		1		24		0.000000		TCCTTCTTGTTCTTGGCTGCGAGA
Crema.WS247		Crema.WS247_Fam_277_24_1		1		24		0.000000		TCCTTCTTAGCCTTGTCATCAGCC
Crema.WS247		Crema.WS247_Fam_278_23_1		1		23		0.000000		CACAAGTTGTGTTTTTGACTATC
Crema.WS247		Crema.WS247_Fam_279_23_1		1		23		0.000000		AGCTCCGCCCACTATTGACCCTT
Crema.WS247		Crema.WS247_Fam_280_23_1		1		23		0.000000		TTTAGGCTTAGAAGCTCCGCCTC
Crema.WS247		Crema.WS247_Fam_281_23_1		1		23		0.000000		TCTAAAAATTTACAGAAAATTCA
Crema.WS247		Crema.WS247_Fam_282_23_1		1		23		0.000000		TTTTGAGTTGATTTTAATCATGA
Crema.WS247		Crema.WS247_Fam_283_22_1		1		22		0.000000		TACTGTAGTGAATCCCAAGGAA
Crema.WS247		Crema.WS247_Fam_284_22_1		1		22		0.000000		TTACACTGACAATCACCGAAGC
Crema.WS247		Crema.WS247_Fam_285_22_1		1		22		0.000000		AAACTGTTGTCCCCTTGAGTAT
Crema.WS247		Crema.WS247_Fam_286_22_1		1		22		0.000000		TCAATGCACCATATAGTAATGG
Crema.WS247		Crema.WS247_Fam_287_21_1		1		21		0.000000		CGTTTTCAGCTCAAATTTTCT
Crema.WS247		Crema.WS247_Fam_288_21_1		1		21		0.000000		CATGAATTTTTAGTCGAAAAA
Crema.WS247		Crema.WS247_Fam_289_21_1		1		21		0.000000		AGTTCGGCCACCAGGAGAGAA
Crema.WS247		Crema.WS247_Fam_290_21_1		1		21		0.000000		AAAGTGACGTCATTTCAGAGA
Crema.WS247		Crema.WS247_Fam_291_21_1		1		21		0.000000		AGGTGAAAAATTCAAATTTAT
Crema.WS247		Crema.WS247_Fam_292_21_1		1		21		0.000000		TACAGTGACAATTTCAAAAGT
Crema.WS247		Crema.WS247_Fam_293_21_1		1		21		0.000000		ACCAGTACCTCGACTGAATCC
Crema.WS247		Crema.WS247_Fam_294_21_1		1		21		0.000000		AAGATTACTGTAGATGACCAG
Crema.WS247		Crema.WS247_Fam_295_21_1		1		21		0.000000		GCGTCGCAGTTTTCGCTAGAC
Crema.WS247		Crema.WS247_Fam_296_21_1		1		21		0.000000		CTGGAACCCCTGATTCTGAGC
Crema.WS247		Crema.WS247_Fam_297_21_1		1		21		0.000000		TAAGCAGCTCCCAACGAGCCC
Crema.WS247		Crema.WS247_Fam_298_21_1		1		21		0.000000		CACAAGTTGTAGCCAATAAAA
Crema.WS247		Crema.WS247_Fam_299_21_1		1		21		0.000000		GGCTGAGCTTGTTTCGAAAAG
Crema.WS247		Crema.WS247_Fam_300_21_1		1		21		0.000000		ACTTCTGGTACTGGACCATCT
Crema.WS247		Crema.WS247_Fam_301_20_1		1		20		0.000000		TGGAAAGTTCTTTCGAAATT
Crema.WS247		Crema.WS247_Fam_302_20_1		1		20		0.000000		GTCGATTTACGGAGCCTCGG
Crema.WS247		Crema.WS247_Fam_303_20_1		1		20		0.000000		ACTCAACTTTTGGCAATGCG
Crema.WS247		Crema.WS247_Fam_304_20_1		1		20		0.000000		ATAGGTCCCCACATCCAATA
Crema.WS247		Crema.WS247_Fam_305_20_1		1		20		0.000000		GGTGGCCTAGTTTCCCAATA
Crema.WS247		Crema.WS247_Fam_306_20_1		1		20		0.000000		ACGCCTAAAATGAGCCTGAA
Crema.WS247		Crema.WS247_Fam_307_20_1		1		20		0.000000		GGAAAAAGCTTAAATTTGAT
Crema.WS247		Crema.WS247_Fam_308_20_1		1		20		0.000000		TGTCCGCTTTTTCGAAGATG
Crema.WS247		Crema.WS247_Fam_309_20_1		1		20		0.000000		CAGTAATCTAGGAATATCTA
Crema.WS247		Crema.WS247_Fam_310_20_1		1		20		0.000000		TTCATTCGCTGCGGCGTCAT
Crema.WS247		Crema.WS247_Fam_311_20_1		1		20		0.000000		CATCAGACAGATTCCTCGGC
Crema.WS247		Crema.WS247_Fam_312_20_1		1		20		0.000000		TGCGTCAAAAAGTACGCCGC
Crema.WS247		Crema.WS247_Fam_313_20_1		1		20		0.000000		ACCTCAAAAATTGGGCTGAG
Crema.WS247		Crema.WS247_Fam_314_20_1		1		20		0.000000		GCTCACTAGAGCGTCAAAAA
Crema.WS247		Crema.WS247_Fam_315_19_1		1		19		0.000000		ACGGGGGTTTTAAGAATAG
Crema.WS247		Crema.WS247_Fam_316_19_1		1		19		0.000000		GAACGGTCCCAAGGAATTA
Crema.WS247		Crema.WS247_Fam_317_19_1		1		19		0.000000		GAATGGTCCCAACCGCAAA
Crema.WS247		Crema.WS247_Fam_318_19_1		1		19		0.000000		ATTCCTCCTTTTTTTTCTC
Crema.WS247		Crema.WS247_Fam_319_19_1		1		19		0.000000		TAGAGTACCATTACATCAC
Crema.WS247		Crema.WS247_Fam_320_19_1		1		19		0.000000		TCTTCTTAACTCTTCTTCC
Crema.WS247		Crema.WS247_Fam_321_18_1		1		18		0.000000		GGATACGGTGGATATGGA
Crema.WS247		Crema.WS247_Fam_322_18_1		1		18		0.000000		CCTTCCAATCCAGGAACT
Crema.WS247		Crema.WS247_Fam_323_18_1		1		18		0.000000		CTCTCCTGTTTTTAGTCC
Crema.WS247		Crema.WS247_Fam_324_18_1		1		18		0.000000		GATTTCCAGGACGATCAG
Crema.WS247		Crema.WS247_Fam_325_18_1		1		18		0.000000		GGCGGAGCTTGTTGAGGG
Crema.WS247		Crema.WS247_Fam_326_18_1		1		18		0.000000		GCCAAGTACAGTGACCAC
Crema.WS247		Crema.WS247_Fam_327_18_1		1		18		0.000000		TAGAATCGCTAGCATCGC
Crema.WS247		Crema.WS247_Fam_328_17_1		1		17		0.000000		TCGAGTCTCGTCTGGCC
Crema.WS247		Crema.WS247_Fam_329_17_1		1		17		0.000000		CTCTTTGACTACACTTG
Crema.WS247		Crema.WS247_Fam_330_16_1		1		16		0.000000		TTAGGCTTAGCTGATC
Crema.WS247		Crema.WS247_Fam_331_16_1		1		16		0.000000		TGCGAGTTTTTGGGTT
Crema.WS247		Crema.WS247_Fam_332_16_1		1		16		0.000000		CGGGTTTGAATCCTCC
Crema.WS247		Crema.WS247_Fam_333_16_1		1		16		0.000000		TCGGAGGGTCGGAGGA
Crema.WS247		Crema.WS247_Fam_334_15_1		1		15		0.000000		TATCAGTTATCACTT
Crema.WS247		Crema.WS247_Fam_335_15_1		1		15		0.000000		CAGTGCAACCGAAAT
Crema.WS247		Crema.WS247_Fam_336_15_1		1		15		0.000000		CATTTCGGCACCAAC
Crema.WS247		Crema.WS247_Fam_337_15_1		1		15		0.000000		AATCTGAATCTTCAG
Crema.WS247		Crema.WS247_Fam_338_15_1		1		15		0.000000		GATTACTGTATCTGG
Crema.WS247		Crema.WS247_Fam_339_15_1		1		15		0.000000		GATAAGGAAGCAAAT
Crema.WS247		Crema.WS247_Fam_340_15_1		1		15		0.000000		CGAAAAATTTTGAGG
Crema.WS247		Crema.WS247_Fam_341_14_1		1		14		0.000000		AAGTTAGGCCACCA
Crema.WS247		Crema.WS247_Fam_342_14_1		1		14		0.000000		CCCATTCTAATTGT
Crema.WS247		Crema.WS247_Fam_343_11_1		1		11		0.000000		TATCGTAATCC
Crema.WS247		Crema.WS247_Fam_344_11_1		1		11		0.000000		GACCACGATTC
Crema.WS247		Crema.WS247_Fam_345_10_1		1		10		0.000000		CGAGACTCAA
Crema.WS247		Crema.WS247_Fam_346_10_1		1		10		0.000000		ATTCTTGTGC
Crema.WS247		Crema.WS247_Fam_347_10_1		1		10		0.000000		TCGCTATCTT
