# Supplementary material for: High evolutionary turnover of satellite families in Caenorhabditis
Source: BMC Evol Biol. 2015 Oct 5;15:218. doi: 10.1186/s12862-015-0495-x (PMC4595182; doi:10.1186/s12862-015-0495-x)
Supplement: Additional file 1: — Files containing the description of all satellites and their families in several formats (31 files). (ZIP 1068 kb) [file 12862_2015_495_MOESM1_ESM.zip › Crema.WS247_sats.fa]

The program is running with the following parameters:
   All contigs
   Minimum number of repeats 10
   Length of the cluster 2000
   Length of the motif seed 10
   Accepted repeat length interval +- 1
   Minimum percentage of accepted repeats 30
   Minimum number of accepted repeat 1
   Length of accepted sequences: between 10 and 100000
   The list of accepted clusters will be printed with a representative repeat
   Errors accepted while aligning repeats of a cluster: 1
   Prefix satellite name: Crema.WS247
   Output file (gff3 table) CLUTTER_IM_MODULE=xim

--------------------------------------------------

 Genome: Crema.WS247
   Number of contigs: 3670 
   Length: 145442736


--------------------------------------------------

 >Crema.WS247_1:828364-833790 Satlength=5427 Nr of Repeats=65 RepeatLength=54 seed=TAAAAACAGG  
TAAAAACAGGACTTTTCTAAATCTAGAAATCAATAAAATTATAATTGAAATTCT
>Crema.WS247_1:2087487-2087957 Satlength=471 Nr of Repeats=16 RepeatLength=10 seed=TTCTCGAGAA  
TTCTCGAGAA
>Crema.WS247_1:3249331-3249761 Satlength=431 Nr of Repeats=13 RepeatLength=14 seed=TTCCGACTTC  
TTCCGACTTCCGAC
>Crema.WS247_2:564066-571103 Satlength=7038 Nr of Repeats=69 RepeatLength=64 seed=TTCATTTTTC  
TTCATTTTTACGATCAAAAAACTGTCCGCGAGAAATCAATTTGACATTTTCGCCACTTTTCAGC
>Crema.WS247_3:106135-106374 Satlength=240 Nr of Repeats=17 RepeatLength=11 seed=TACCGTAATC  
TATCGTAATCC
>Crema.WS247_3:177584-177972 Satlength=389 Nr of Repeats=17 RepeatLength=11 seed=GAAGAAGGAA  
GAAGAAGGAAG
>Crema.WS247_3:373069-376779 Satlength=3711 Nr of Repeats=34 RepeatLength=55 seed=TTTTTAGGAA  
TTTTTAGGAATTTCAATCATAATTTTTTTTATTTTTATATTAAAAAAAAGTCCTG
>Crema.WS247_4:26170-28289 Satlength=2120 Nr of Repeats=16 RepeatLength=63 seed=ATCTAGAAAT  
ATCTAGAAATCAATGAAATTTTAATTAAAACTCCCAAAAACGGGATATTTTATATATTTTTTG
>Crema.WS247_5:4-2673 Satlength=2670 Nr of Repeats=18 RepeatLength=65 seed=TTGGGAGTAA  
TTGGGAGTAAATACTCCCAACCCATCAAGTCTTCTTTTTCTTCTTGGCCATAAACTACGAGCGAG
>Crema.WS247_5:29051-31905 Satlength=2855 Nr of Repeats=28 RepeatLength=14 seed=GGAAGTCGGA  
GGAAGCCGGAAGCC
>Crema.WS247_5:41094-41540 Satlength=447 Nr of Repeats=12 RepeatLength=14 seed=GGAAGTCGGA  
GGAAGTCGGAAGTC
>Crema.WS247_6:161684-162216 Satlength=533 Nr of Repeats=18 RepeatLength=14 seed=GCGGAAGGCG  
GCGGAAGGCGGAAA
>Crema.WS247_7:2885-3335 Satlength=451 Nr of Repeats=12 RepeatLength=14 seed=GAAGAAGGAA  
GAAGACGGAAAAAG
>Crema.WS247_8:14185-22079 Satlength=7895 Nr of Repeats=72 RepeatLength=55 seed=TTGATTTCTA  
TTGATTTCTAGATTTAAAAAAGTACTGTTTTTTAGGAATTTCAATTATAATTTTG
>Crema.WS247_8:69398-70396 Satlength=999 Nr of Repeats=41 RepeatLength=20 seed=TGGAAAGTTC  
TGGAAAGTTCTTTCGAAATT
>Crema.WS247_9:2532-2976 Satlength=445 Nr of Repeats=12 RepeatLength=14 seed=GGAAGTCGGA  
GGAAGTCGGAACTC
>Crema.WS247_9:43998-45284 Satlength=1287 Nr of Repeats=28 RepeatLength=12 seed=TTTCGAAAGA  
TTTCGAAAAATC
>Crema.WS247_12:16099-16563 Satlength=465 Nr of Repeats=12 RepeatLength=14 seed=TTCCGACTTC  
TTCCGACTTCCAAC
>Crema.WS247_14:1119-1426 Satlength=308 Nr of Repeats=13 RepeatLength=21 seed=TTGGGTCATG  
TTGGGTCATGACCTAATTAAT
>Crema.WS247_14:11562-11911 Satlength=350 Nr of Repeats=15 RepeatLength=20 seed=TTAGACGTCC  
TTAGACGTTCCAAAAAATGT
>Crema.WS247_17:17-9357 Satlength=9341 Nr of Repeats=45 RepeatLength=180 seed=TGAGGTCATT  
TGAGGTCATTTGACCTTTCGAATTTCCAGTTAATCTAAGCAATACAGTGAAAAGTAGCAGTTTTCAATGGTACGGAAACCCAGGAAAACAGGGCACGAGAGCGTCATCCTTTTGGCCCATAATAGTATGAGACATGTCAGTTAAAATAGTTCAAACGGTGCCGCTTCAGCTCTCTACAAT
>Crema.WS247_22:6-1921 Satlength=1916 Nr of Repeats=13 RepeatLength=130 seed=CAACACTCGA  
CAACACTCGAGTTGGGTGCTTGTCAAATAAAGTTAATTTTTAGGATTATATCATTATAAATAGGTAATTATTAACTTCGTTTAGATGATAGGTAAGCCAACTTGCAGTGTTGGGCTCCTTTTGGAGTTGC
>Crema.WS247_22:4181-7034 Satlength=2854 Nr of Repeats=21 RepeatLength=130 seed=GCCAACACTC  
GCCAACACTCGAGTTGGGTGCTTGTCAAATAAAGTTAATTTTTAGGATTATATCATTATAAATAGGTAATTATTAACATTGTTTACTTGATAGGTAAGCCAACTGGCAGTGTTGGGCTCCTTTTGGAACT
>Crema.WS247_28:59-7982 Satlength=7924 Nr of Repeats=34 RepeatLength=184 seed=TTCACAAAAG  
TTCACAAAAGTCTATATGAGAACTTCCAAGACTGTGCTTTCAAGGTGTATTGTCTCTAACTTTTTTTCTGGATGAGATATCTGAAAACAGTAAAAAGCTTTCAAATTGGCAATGGATTGTCTACTACTGTGCCAATTTTCAGCCAATAACGTTCAAACTGAACAAGGCCGCACACGCTTGAAGT
>Crema.WS247_31:1-3070 Satlength=3070 Nr of Repeats=19 RepeatLength=161 seed=AGCGTGTTTT  
AGCGTGTTTTGGTTAGTATTTGTGCAAAGTTTCAAGTCATTTGACCCAGGAATCTCTCTGATCGCAGTGATTCAGACTAATTGGTAGATGCCAAAACTGGGCATTTCCCATAATTTTTTTTCTAGAAGAGCTATCGACAAACGCTAACTTGCATAAGAACA
>Crema.WS247_33:2032-3956 Satlength=1925 Nr of Repeats=38 RepeatLength=14 seed=GGAAGAAGGA  
GGAAGAAGGAAAAA
>Crema.WS247_42:155-5979 Satlength=5825 Nr of Repeats=33 RepeatLength=180 seed=ATGTCACTAC  
ATGTCACTACAACTTTATTTTTGAACAAAACTTCTTTAAATTACATCATTTTTATAGAGAAAAACGAGAGCTTTCGAATGGTATAAAAATCTCTGAGATCAGTCCAAAACTGACTGAGTGCTGATAAAAAATGTTATGGCAGAAAAGACCACTTGGACCAAATCTCAAAAATTGACGGAA
>Crema.WS247_45:940-3402 Satlength=2463 Nr of Repeats=14 RepeatLength=181 seed=CCACCCGGGA  
CCACCCGGGATAGAATATTTTAGAAATTTCATAAAAAGTATCAAAAAACAGTATAATTTCGTTTCTTTATGACTTCCAACACCATTCTTTCTTGTGTCGGATCCTGTAAGACTCGGTCAGTTACGCTGCGAGTAGTCTTACCTATGCGCTGTGTTTACTCACGGCAGACGCGGGATTGAAT
>Crema.WS247_51:14-2168 Satlength=2155 Nr of Repeats=12 RepeatLength=180 seed=CAGAACTCAG  
CAGAACTCAGTGAGTTTTTAACGGATCGGGAAGATTTTTATACCATTCGAAATCTCTCGTTTTTCTCTATAAAAATGATATAATTTAAAAAAATTTAGTTCAAAAATAAAGTTGTAGTGACATTTCCGTCAATTTTTGAGATTTGGTCCAAGTGGACTTTTCTGCCAATACATTTTTTAT
>Crema.WS247_85:230-696 Satlength=467 Nr of Repeats=14 RepeatLength=27 seed=AAGAAGGATC  
AAGAAGGATCAAAAGAAACCTGAAGAG
>Crema.WS247_87:2337-4904 Satlength=2568 Nr of Repeats=20 RepeatLength=60 seed=AGCTTAGAAA  
AGCTTAGAAAAGTTTTTTCGTTGACAGACTTAACCGGTGCATGTTCACTGCCGAGTAGGC
>Crema.WS247_97:85-6481 Satlength=6397 Nr of Repeats=86 RepeatLength=62 seed=GCTTCGGCTG  
GCTTCGGCTGGTTGAGAAAAAGACTCTGAAACTTCATCCCCCAGATTTCTGTGTACCTGATG
>Crema.WS247_97:134344-134874 Satlength=531 Nr of Repeats=18 RepeatLength=14 seed=TTCCGACTTC  
TTCCGACTTCCGGC
>Crema.WS247_97:175067-175415 Satlength=349 Nr of Repeats=11 RepeatLength=14 seed=TTTGTAGTTT  
TTTGTAATTTGTAG
>Crema.WS247_97:211539-212039 Satlength=501 Nr of Repeats=15 RepeatLength=14 seed=GGAAGAAGGA  
GGAAGAAGGAAGAA
>Crema.WS247_97:446128-446506 Satlength=379 Nr of Repeats=10 RepeatLength=14 seed=TTCCGACTTC  
TTCCGACTTCCGAC
>Crema.WS247_97:692917-693240 Satlength=324 Nr of Repeats=14 RepeatLength=13 seed=TCCGGATTCC  
TCCGGTTCCGGAT
>Crema.WS247_97:1991591-1993803 Satlength=2213 Nr of Repeats=29 RepeatLength=39 seed=GCTTCAGTGA  
GCTTCAGTGACGGCAGCAGTTGTGGTCTCCTCTCCGGAT
>Crema.WS247_97:1996069-1997585 Satlength=1517 Nr of Repeats=19 RepeatLength=39 seed=GCTTCAGTGA  
GCTTCAGTGACGGCGACAGTTGTGGTCTCCTCGCCGGAA
>Crema.WS247_98:133761-134206 Satlength=446 Nr of Repeats=13 RepeatLength=14 seed=GGAAGTCGGA  
GGAAGTCTGAACTC
>Crema.WS247_98:241845-242216 Satlength=372 Nr of Repeats=10 RepeatLength=14 seed=TTCCGACTTC  
TTCCGACTTCCGAA
>Crema.WS247_98:342571-343215 Satlength=645 Nr of Repeats=18 RepeatLength=27 seed=GAAGTCGGAA  
GAAGTCGGAAGTGAATTTCCTTAAGTT
>Crema.WS247_98:346036-346199 Satlength=164 Nr of Repeats=10 RepeatLength=18 seed=GGATACGGTG  
GGATACGGTGGATATGGA
>Crema.WS247_98:468374-469200 Satlength=827 Nr of Repeats=16 RepeatLength=51 seed=AGGAGCCCCA  
AGGAGCCCCACTTGCAGCCGAGGAAGGTGGTGAAGGAGGCAACGAAGGAGC
>Crema.WS247_98:587385-588777 Satlength=1393 Nr of Repeats=11 RepeatLength=127 seed=GATCCTCTTA  
GATCCTCTTACGAGAGGTCTACGCACGCGTGTTAATCAGACAACTCCGGATCAGAGGCTTCGGCCGTTGTTCCATGCGTATAGGAGTCAGTTCTGCACGCACAGAAGATATACAAAGAACAGACGGA
>Crema.WS247_98:636027-636508 Satlength=482 Nr of Repeats=10 RepeatLength=20 seed=GTCGATTTAC  
GTCGATTTACGGAGCCTCGG
>Crema.WS247_98:640576-641787 Satlength=1212 Nr of Repeats=12 RepeatLength=40 seed=TCCGGATGTC  
TCCGGATGTCCACGAGTTTGTCTGTGTGTCTGTCTGTTTG
>Crema.WS247_99:121358-121654 Satlength=297 Nr of Repeats=13 RepeatLength=22 seed=GCACTAGTCG  
GCACTAGTCGTGTGCATTTTCA
>Crema.WS247_99:222288-229558 Satlength=7271 Nr of Repeats=83 RepeatLength=57 seed=TTTCGATTAT  
TTTCGATTATAATTTTGACGATTTCTAGAACGAAAGAAATTATCCCGTTTTTGGGAG
>Crema.WS247_100:77761-79121 Satlength=1361 Nr of Repeats=46 RepeatLength=35 seed=AAAGCCTAAA  
AAAGCCTAAAAGCCTAAAAAGTCCGGGCCGGCCTG
>Crema.WS247_100:208297-209331 Satlength=1035 Nr of Repeats=12 RepeatLength=53 seed=TAAAAACAGG  
TAAAAACAGGACTTTTTTAATACAGAAATCAATAAAATTATAATTGATTTTCT
>Crema.WS247_100:208320-212391 Satlength=4072 Nr of Repeats=24 RepeatLength=53 seed=AGAAATCAAT  
AGAAATCAATAAAATTATAATTGATTTTCTTAAAAACAGGACTTTTTTAATAC
>Crema.WS247_101:75837-76235 Satlength=399 Nr of Repeats=16 RepeatLength=16 seed=TGTCGCAGTT  
TGTCGCAGTTGCGAAG
>Crema.WS247_101:136470-138230 Satlength=1761 Nr of Repeats=32 RepeatLength=33 seed=ATATCACTAT  
ATATCACTATTGGTCTTAATTACTCGCTAGAAC
>Crema.WS247_101:138936-139870 Satlength=935 Nr of Repeats=28 RepeatLength=33 seed=CAATAGTGAT  
CAATAGTGATATGTTCTAGCGAGTAATTAAGAT
>Crema.WS247_101:162890-163127 Satlength=238 Nr of Repeats=11 RepeatLength=21 seed=CTGAGGCTAA  
CTGAGGCTAACTGTGTTTTTG
>Crema.WS247_101:165300-165988 Satlength=689 Nr of Repeats=11 RepeatLength=21 seed=CCTCAGCAAA  
CCTCAGCAAATTAAGAGTTAG
>Crema.WS247_102:132532-133159 Satlength=628 Nr of Repeats=13 RepeatLength=27 seed=TTCCGACTTC  
TTCCGACTTCCGTTTTCAAAATTTTAC
>Crema.WS247_104:9705-11381 Satlength=1677 Nr of Repeats=10 RepeatLength=141 seed=CTCCTAAACG  
CTCCTAAACGCATGAAACAGTAGACTGCAAGGAGCCTCTGATCCGGAGCAGTTCTAGTCACCACGCGTGCGAAGACCTCTCGTAAGAGGTTCTCCGACTTCGCGAACATGGTTCGCATTCCTTCAGTGCGGGCAGAACCAT
>Crema.WS247_104:61134-61684 Satlength=551 Nr of Repeats=15 RepeatLength=36 seed=GGGTACTGTA  
GGGTACTGTAGCCTCAGGATCCTAATTTTTGGATTG
>Crema.WS247_107:10171-10590 Satlength=420 Nr of Repeats=10 RepeatLength=14 seed=GGAAGTCGGA  
GGAAGTCGGAAGTC
>Crema.WS247_107:12593-14160 Satlength=1568 Nr of Repeats=13 RepeatLength=26 seed=AAATTTTTCG  
AACTTTTTCGAAAAGTTTAGACCGAA
>Crema.WS247_108:1882-6342 Satlength=4461 Nr of Repeats=36 RepeatLength=132 seed=AGCCAACGCT  
AGCCAACGCTACTTGATGATTCACCGATCCCGACACAAACTCAACAACTACTAACTTATAATGACCCAACTCTGAAAATGTACCGTTTTCGAATGAATCAAATTGAATATTGGCGCGCTTCGAAGAACGCGT
>Crema.WS247_108:12968-14932 Satlength=1965 Nr of Repeats=16 RepeatLength=132 seed=CAACAACTAC  
CAACAACTACTAATTTATAGTGATCCAACTCTAAAAATGTATCGTTTTCGGAAGAACCAAATTGAATATTGGCGCGCTTCGAAGAACGCGTAGCCAACGCTTCTCAATGATTCACCGATCCCGACACAAACT
>Crema.WS247_110:40-10564 Satlength=10525 Nr of Repeats=51 RepeatLength=192 seed=TTCAGCTTCA  
TTCAGCTTCATTTTTCACCAAATTCAAAATAACTCATTTCATTCAGATTCTACTAAAAAAAGAAAACCACCAATCGAAAGAGCTCGTTGATTTACATCAAGTTCTATGGTTTATCTATTTTCCCATCTTCTTATTTCATTTTTATGATCAAAAAACTGTCAGCGAGAAATGAATTTGACATTTTCGCCACTT
>Crema.WS247_111:7594-8082 Satlength=489 Nr of Repeats=14 RepeatLength=14 seed=GGAATCCGGA  
GGAATCCGGAATCC
>Crema.WS247_112:1886-2176 Satlength=291 Nr of Repeats=10 RepeatLength=20 seed=TCCCAAAAAA  
TCCCAAAAAACATTTAGACG
>Crema.WS247_112:5313-7219 Satlength=1907 Nr of Repeats=21 RepeatLength=54 seed=CCTGTTTTTA  
CCTGTTTTTAGGAATTTCAATTATAATTTTGTTGATTTCTAGATTACAAAAAGT
>Crema.WS247_114:121-2335 Satlength=2215 Nr of Repeats=16 RepeatLength=135 seed=GTCTGAATCT  
GTCTGAATCTTTGCTAGCGTTTGTATTCCCATAGAGTCTGTCTGTGTGTCCGTCCATCCGGATGTCCCTTTTCTTCACGGACAGCTTCAGACGAGATGATAAGAACGAGGAATCCGTCCTTTTGTATGTACCTTC
>Crema.WS247_116:8-9231 Satlength=9224 Nr of Repeats=50 RepeatLength=184 seed=ACTGTGCTTT  
ACTGTGCTTTTAACGTGTATTGTCTCTAACTTTTTTTCTGGATGAGATATCTGAAAACAGTAAAGTGCATTCGAATTGGCAATGGATTCTCTACTACTGTGCCAATTTTCAGCCAATAACGTTCAAACTGAACAAGGCCGCACACGCTTGAAGTTTCACAAAAGTCTATATGAGATTTTCCAAA
>Crema.WS247_118:18-6282 Satlength=6265 Nr of Repeats=24 RepeatLength=184 seed=ATCCATTGCC  
ATCCATTGCCAATTCGAATGCACTTTACTGTTTTCAGATATCTCATCCAGAAAAAAAGTTAGAGACAATACACCTTGAAAGCACAGTCTTGGAAGTTCTCATATAGACTTTTGTGAAACTTCAAGCGTGTGCGGCCTTGTTCAGTTTGAACGTTATTGGCTGAAAATTGGCACAGTAGTAGACA
>Crema.WS247_119:36-8704 Satlength=8669 Nr of Repeats=35 RepeatLength=184 seed=TTTGTGAAAC  
TTTGTGAAACTTCAAGCGTGTGCAGCCTTGTTCAGTTTGAACGATATTGGCTGAAAATTGGCACAGTAGTAGACAATCCATTGCCAATTCGAATGCACTTTACTGTTTTCAGATATCTCATCCAGAAAAAAAGTTAGAGACAATACACGTTAAAAGCACAGTTTTGGAATTTCTCATATAGACT
>Crema.WS247_143:20-3790 Satlength=3771 Nr of Repeats=15 RepeatLength=184 seed=TGTTTTCAGA  
TGTTTTCAGATATCTCATCCAGAAAAAAAGTAAGAGACAATACACGTTGAAAGCACAGTTTTGGAAATTCTCATATAGACTTTTGTGAAACTTCAAGCGTGTGCGGCCTTGTTCAGTTCGAACGTTATTGGCTGAAAATTGGCACAGTAGTAGACAATCCATTGCCAATTCGAATGCACTTTAC
>Crema.WS247_151:0-3923 Satlength=3924 Nr of Repeats=15 RepeatLength=184 seed=AGCACAGTTT  
AGCACAGTTTTGGAATTTCTCATATAGACTTTTGTGAAACTTCAAGCGTGTGCGGCCTTGTTCAGTTTGAACGTTATTGGCTGAAAATTGGCACAGTAGTAGACAATCCATTGCCAATTCGAATGCACTTTACTGTTTTCAGATATCTCATCCAGAAAAAAAGTTAGAGACAATACACGTTAAA
>Crema.WS247_157:93-3193 Satlength=3101 Nr of Repeats=12 RepeatLength=174 seed=TGGTATAAAA  
TGGTATAAAAATCTTCAAGATCCGACAAAAACTGAGAACGTTATAGAAGAAACCGTTTTGGTAGTAAAGTTGGACGATCACTCAAAGTATGGCCATCTCTCATTGGAGCTTCATTTTTTATGAAAATTTTTTCAATCCAGGTCAATTTGATAGAGGAGAATACGGGCTTTCTGA
>Crema.WS247_159:44-3897 Satlength=3854 Nr of Repeats=14 RepeatLength=184 seed=GCCGCACACG  
GCCGCACACGCTTGAAGTTTCACAAAAGTCTATATGAGAAATTCCAAAACTGTGCTTTTAACGTCTATTGTCTCTAACTTTTTTTCTGGATGAGATATCTGAAAACAGTAAAGTGTGTTCGATCCGGCATTGGATATTCTACTTCTGTGCCAAATTTCAGCCAATAGTGTTCAAATTGAACAAG
>Crema.WS247_162:17-3624 Satlength=3608 Nr of Repeats=114 RepeatLength=20 seed=CAAGTATCCA  
CAAGTATCCAAAAGTTATTC
>Crema.WS247_194:70261-70706 Satlength=446 Nr of Repeats=29 RepeatLength=15 seed=ATTTCGAAAC  
ATTTCGAAACCGGAC
>Crema.WS247_194:84128-85008 Satlength=881 Nr of Repeats=19 RepeatLength=15 seed=AAATGTCCGG  
AAATGTCCGGTTTCA
>Crema.WS247_194:96018-96586 Satlength=569 Nr of Repeats=25 RepeatLength=21 seed=GTAAATCTAC  
GTAAATCCACACCAGGATTCC
>Crema.WS247_194:105059-106719 Satlength=1661 Nr of Repeats=45 RepeatLength=12 seed=TTTCGAAAGA  
TTTCGAAAAATC
>Crema.WS247_194:144144-144676 Satlength=533 Nr of Repeats=17 RepeatLength=14 seed=TTCCGCCTTC  
TTCCGCCTTCCGCT
>Crema.WS247_194:158076-158973 Satlength=898 Nr of Repeats=15 RepeatLength=21 seed=GTAGATTTAC  
GTAGATTTACGGAATTCTAAT
>Crema.WS247_194:478712-478953 Satlength=242 Nr of Repeats=11 RepeatLength=21 seed=CGTAAATCTA  
CGTAAATCTACATTTCAGCTC
>Crema.WS247_194:678138-681952 Satlength=3815 Nr of Repeats=38 RepeatLength=30 seed=ATGAAATTAT  
ATGAAATTATCATGTTTTTGGATATTTTTA
>Crema.WS247_194:849749-850280 Satlength=532 Nr of Repeats=11 RepeatLength=14 seed=GAAGTCGGAA  
GAAGTCGGAAGTCA
>Crema.WS247_194:1238179-1239204 Satlength=1026 Nr of Repeats=13 RepeatLength=77 seed=GGCTAGCAGG  
GGCTAGCAGGAATCGGAGATTCGTTTTTCTGATACCAGCGAGACCACGTTCGGAAGGTCTCGAGACTCTAAGACACA
>Crema.WS247_195:579532-580406 Satlength=875 Nr of Repeats=28 RepeatLength=15 seed=GTAACTTCTG  
GTAACCTCTGGAGTT
>Crema.WS247_195:590547-591382 Satlength=836 Nr of Repeats=36 RepeatLength=15 seed=ACTTCTGGAG  
ACCTCTGGAGTAGTA
>Crema.WS247_196:152145-152666 Satlength=522 Nr of Repeats=14 RepeatLength=14 seed=TTCCGCCTTC  
TTCCGCCTTCCGCT
>Crema.WS247_196:259888-260395 Satlength=508 Nr of Repeats=19 RepeatLength=20 seed=GGACGTCTAA  
GGACGTCTAAATTTTTTTTG
>Crema.WS247_196:290169-291394 Satlength=1226 Nr of Repeats=12 RepeatLength=14 seed=TTCCGACTTC  
TTCCGACTTCCGAC
>Crema.WS247_197:10-3625 Satlength=3616 Nr of Repeats=90 RepeatLength=20 seed=AAGTATCCAA  
AAGTATCTAAAAGTTATTCC
>Crema.WS247_198:120859-121392 Satlength=534 Nr of Repeats=17 RepeatLength=14 seed=CGGAATCCGG  
CGGAATCCGGAATC
>Crema.WS247_198:205034-209536 Satlength=4503 Nr of Repeats=100 RepeatLength=10 seed=ATAATTTTGA  
ATAATTTTGA
>Crema.WS247_199:5-1470 Satlength=1466 Nr of Repeats=34 RepeatLength=32 seed=TCTGTGTGTC  
TCTGTCTGTCTGTGTGTCTGTCATTCCCGATG
>Crema.WS247_199:45277-48572 Satlength=3296 Nr of Repeats=46 RepeatLength=27 seed=CGCTAGAATC  
CGCTAGAATCGGCTGGGGTGCCTGCGG
>Crema.WS247_199:55495-57430 Satlength=1936 Nr of Repeats=15 RepeatLength=14 seed=GTTACACTGA  
GTTACACTGACAAA
>Crema.WS247_199:84819-88387 Satlength=3569 Nr of Repeats=44 RepeatLength=27 seed=GTGCCTGCGG  
GTGCCTGCGGCGCTAGAATCATCTGGA
>Crema.WS247_199:124445-128182 Satlength=3738 Nr of Repeats=22 RepeatLength=27 seed=CTGCGGCGCT  
CTGCGACGCTAAAATCGGCTGGGGTGC
>Crema.WS247_199:128375-130329 Satlength=1955 Nr of Repeats=18 RepeatLength=27 seed=TTCTAGCGCC  
TTCTAGCGCCGCAGGCACCCCAGTCGA
>Crema.WS247_199:147039-147697 Satlength=659 Nr of Repeats=24 RepeatLength=27 seed=GTGCCTGCGG  
GTGCCTGCGCCGCTAGAATCTTCTGGG
>Crema.WS247_199:153314-153740 Satlength=427 Nr of Repeats=19 RepeatLength=14 seed=ACTACACTGA  
ACTACACTGACCAA
>Crema.WS247_199:160721-161170 Satlength=450 Nr of Repeats=16 RepeatLength=27 seed=GATTCTAGCG  
GATTCTAGCGCCGCAGGCACCCCTGAC
>Crema.WS247_200:2738-3803 Satlength=1066 Nr of Repeats=29 RepeatLength=10 seed=CTTCTAGAAA  
CTTCTAGAAA
>Crema.WS247_201:944-6303 Satlength=5360 Nr of Repeats=44 RepeatLength=183 seed=TTTAGGAATT  
TTTAGGAATTTTAATTATAATTTTATTGATTTCTAACCCGGGAGGATTCAAACCCGCGTCTACTGAAGTATCCTTCAGCCCGGATAGTATAGACTCCTTCACCCTCTGGTCGAAGTGTGTCTAACCGGTTCCGACACAGATAAGAATGGTGGGGGAAGTTAATTTCATAAAAAATACCCTGTT
>Crema.WS247_201:8882-15984 Satlength=7103 Nr of Repeats=56 RepeatLength=54 seed=CTAAAAACAG  
CTAAAAACAGGACATTTTTAAATCTAGAAATCAATAAAACTATGATTAAAATTC
>Crema.WS247_203:140-6171 Satlength=6032 Nr of Repeats=41 RepeatLength=119 seed=GTCCACGTCA  
GTCCACGTCATAAAAAGTTATGAGCCGTTTTCTGAAATGTGAAGACGTGAAGGATTTTTCGATATCATCGGATTCAGAAAAACCAGAGGATTCGAAACGTGTGGTCCGTTTCTGGATTG
>Crema.WS247_207:3465-4290 Satlength=826 Nr of Repeats=17 RepeatLength=60 seed=AATTCAAATA  
AATTCAAATATTCCAGAATCTTCCAGAAGCTTCCAGAAAAAACTTTTCAATTTTGGAGGG
>Crema.WS247_209:6170-8456 Satlength=2287 Nr of Repeats=23 RepeatLength=96 seed=GCAGATATTC  
GCAGATATTCTTAGGTTTCTTATCAAAAAGATAAGAAAATAAAAACATAGGCCAATTGACACGTCTGTCGTGGAGAATTTCTTCATTTTCTCCCCT
>Crema.WS247_210:114-4924 Satlength=4811 Nr of Repeats=23 RepeatLength=180 seed=CATACTATTA  
CATACTATTATAAGCCAAAAGGATGACGCTCTCGTGCCCTGTTTTGCTGAGTTTCCGTACCATTGAAAACTGCTACTTTTCACTGTATTGCTTAGATTTACTGGAAATTCGAAAGGTCAAATGACCTCAATTGTAGAGAGCTGGAGCGGCACCGTTTAGACTATTTTAACTGACATGTTT
>Crema.WS247_210:139-11220 Satlength=11082 Nr of Repeats=48 RepeatLength=180 seed=ACGCTCTCGT  
ACGCTCTCGTGCCCTGTTTTGCTGAGTTTCCGTACCATTGAAAACTGCTACTTTTCACTGTATTGCTTAGATTTACTGGAAATTCGAAAGGTCAAATGACCTCAATTGTAGAGAGCTGGAGCGGCACCGTTTAGACTATTTTAACTGACATGTTTCATACTATTATGGACCAAAAGGATC
>Crema.WS247_210:10677-12299 Satlength=1623 Nr of Repeats=26 RepeatLength=43 seed=AAAAACGATC  
AAAAACGATCATTGCTTGTTTTTGAGATACTACAGTAGAATTG
>Crema.WS247_212:2945-3416 Satlength=472 Nr of Repeats=11 RepeatLength=10 seed=TTTCTAGAAG  
TTTCTAGAAG
>Crema.WS247_213:2062-2864 Satlength=803 Nr of Repeats=24 RepeatLength=33 seed=ATATCACTAT  
ATATCACTATTGATCTTAATTACTCGCTAGAAC
>Crema.WS247_213:5359-6359 Satlength=1001 Nr of Repeats=30 RepeatLength=33 seed=CTTAATTACT  
CTTAATTACTCGCTAGAACATATCACTATTGGT
>Crema.WS247_220:7241-7719 Satlength=479 Nr of Repeats=13 RepeatLength=14 seed=TTCCTTCTTC  
TTCCTTCTTCCTTC
>Crema.WS247_222:585-1221 Satlength=637 Nr of Repeats=26 RepeatLength=14 seed=TTCCGACTTC  
TTCCGACTTCCGAC
>Crema.WS247_227:75-6889 Satlength=6815 Nr of Repeats=30 RepeatLength=192 seed=TTCTCGCGGA  
TTCTCGCGGACAGTTTTTTGATCATAAAAATGGAATAAGAAGATGAGAAAATAGATTAACCATAGAACTTGATGTAAATCTACGAGTTCTTTCGATTGGTGGTTTCGCTTTCTCTCTGCGATCTGAATGAAATGAGTTATTTTGTATCTGGTGAAAAATGAAGCTGAAAAGTGGCGAAAATGTCAAGATGAT
>Crema.WS247_228:84-4735 Satlength=4652 Nr of Repeats=22 RepeatLength=184 seed=TTCACAAAAG  
TTCACAAAAGTCTATATGAGAATTTCCAAAACTGTGCTTTCAACGTGTATTGTCTCTAACTTTTTTTCTAGATGAGATATCTGAAAACAGTAAAAAGCATTCGAATCGGCAATGGATTGTCTACTTCTGTGCCAAATTTCAGCCAATAGTGTTCAAATTGAACAAGGCCGCACACGCTTGAAGT
>Crema.WS247_233:50-1861 Satlength=1812 Nr of Repeats=10 RepeatLength=180 seed=TTGTTCAAAA  
TTGTTCAAAAATAAAGTTGTAGTGACATTTCCGTCAATTTTTGAGATTTGGTCCAAGTGGACTTTTCTGCCAATACATTTTTCATCAGAACTCAGTCAGTTTTGAACGGATCTCAGAGATTTTTATACCATTCGAAAGCTCTCGTTTTTCTCTATAAAAATGATCTAATTTCAAAAAATT
>Crema.WS247_236:68-4502 Satlength=4435 Nr of Repeats=19 RepeatLength=180 seed=ACTCAGTCAG  
ACTCAGTCAGTTTTGGACGGATCGGGAAGATGTTTATACCATTCGAAAGCTCTCGTTTTTCTCTATAAAAATGATCTAATTTAAGAAAATTTTGTTCGAAAATAAAGTTGTAGTGACATTTCCGTCAATTTTTGAGATTTGGTCCAAGTGGTCTTTTCTGCCATAACATTTTTTATCAGA
>Crema.WS247_244:4304-4840 Satlength=537 Nr of Repeats=12 RepeatLength=58 seed=TTTCTAGAAG  
TTTCTAGAAGGTTCTGGAATCTTTGAATTCCCGCCGATATTCAAAACTTTTTTTGTAG
>Crema.WS247_250:57-2086 Satlength=2030 Nr of Repeats=11 RepeatLength=184 seed=TGAACAAGGC  
TGAACAAGGCCGCACACGCTTGAAGTTTCACAAAAGTCTAAATGAGAAATTCCAAAACTGTGCTTTTAACGTGTATTGTCTCTAACTTTTTTTCTGAATGAGATATCTGAAAACAATAAAATGTGTTCGATCCGGCATTGGATATTCTACTTCTGTGCCAAATTTCAGCCAATAGTGTTCAAAT
>Crema.WS247_267:21-3578 Satlength=3558 Nr of Repeats=11 RepeatLength=184 seed=TACTGTTTTC  
TACTGTTTTCAGATATCTCATCTAGAAAAAAAGTTAGAGACAATACACGTTGAAAGCACAGTTTTGGAAATTCTCATATAGACTTTTGTGAAACTTCAAGCGTGTGCGGCCTTGTTCAGTTTGAACGTTATTGGCTGAAAGTTGGCACAGTAGTAGACAATCCATTACCAATTCGAATGCTTTT
>Crema.WS247_268:0-3680 Satlength=3681 Nr of Repeats=13 RepeatLength=180 seed=TCTGCCAATA  
TCTGCCAATACATTTTTTATCAGAACTCAGTCAGTTTTGAACGGATCTTAGAGATTTTTATACCACTCGAAAGCCCGCGTTTTTCTCTATTAAAATGGTTTAATTAAAAAAAATTTTGTTCAAAAATGAAGTTGTAGTGACATTTCCGTCAATTTTTGAGTTTTGGTCCAAGTGGACTTT
>Crema.WS247_270:34-3568 Satlength=3535 Nr of Repeats=33 RepeatLength=70 seed=TGAGGTGAGA  
TGAGGTGAGAGAAAGAAAATGATGAGAAAAAGAGAGGAAAATGAAGGAGTTGTTCTCCATCACCTCCTAT
>Crema.WS247_287:112439-112787 Satlength=349 Nr of Repeats=12 RepeatLength=20 seed=TTAGACGTCC  
TTAGACGTCCCTTAAAACAC
>Crema.WS247_287:626675-635659 Satlength=8985 Nr of Repeats=53 RepeatLength=51 seed=AAAAGAAATT  
AAAAGAAATTAACCTGTTTTTGGATAGTTTTTTATGAAATTCTGATATACG
>Crema.WS247_287:636855-639020 Satlength=2166 Nr of Repeats=27 RepeatLength=51 seed=ATCAGAATTT  
ATCAGAATTTCATAAAACATATCCAAAAAACAGGTTAATTTCTTTTCATAA
>Crema.WS247_287:1101089-1102187 Satlength=1099 Nr of Repeats=18 RepeatLength=61 seed=CTGACTGCTT  
CTGACTGCTTCGGCTGACTGAGAAAAGAATCTGAAACTCCTTCGCCCAGATTACTGTGTAC
>Crema.WS247_287:1110213-1113795 Satlength=3583 Nr of Repeats=58 RepeatLength=61 seed=CTGTGTACCT  
CTGTGTACCTGTCTGCTTCGGCTGACTGAGAAAATAATCTGAAACTACTTCCCCCAGATTT
>Crema.WS247_287:1218269-1218974 Satlength=706 Nr of Repeats=16 RepeatLength=14 seed=CGCCTTCCGC  
CGCCTTCCGCTTGC
>Crema.WS247_287:1350598-1351511 Satlength=914 Nr of Repeats=22 RepeatLength=30 seed=CGAGGAGCCC  
CGAGGAGCTCAGAATCTGAGGAGGAGAGCA
>Crema.WS247_287:1358396-1359142 Satlength=747 Nr of Repeats=17 RepeatLength=54 seed=GGATCCCGAG  
GGATCCCGAGGAGCTCAGAACTTGAGGAGGAGTCCTAAAGAAGCCCAGAGGAGC
>Crema.WS247_288:279-547 Satlength=269 Nr of Repeats=16 RepeatLength=12 seed=TCTTTCGAAA  
TCTTTCGAAAAA
>Crema.WS247_288:205141-205434 Satlength=294 Nr of Repeats=14 RepeatLength=19 seed=GGCCTCCGAT  
GGCCTCCGATTCTGCCATG
>Crema.WS247_288:421746-422486 Satlength=741 Nr of Repeats=25 RepeatLength=27 seed=ACTTTTCAGG  
ACTTTTCAGGCTTTTTGGCCGGCCCGG
>Crema.WS247_289:11448-13447 Satlength=2000 Nr of Repeats=27 RepeatLength=11 seed=TTACCGGTAA  
TTACCGGTAAA
>Crema.WS247_289:104185-104546 Satlength=362 Nr of Repeats=13 RepeatLength=27 seed=TAGCGCCGCA  
TAGCGCCGCAGGCACCTCAGCCAATTC
>Crema.WS247_289:133872-135716 Satlength=1845 Nr of Repeats=11 RepeatLength=27 seed=CTGGGGTGCC  
CTGGGGTGCCTGCGGCGCTAGAATCGG
>Crema.WS247_289:193246-193526 Satlength=281 Nr of Repeats=10 RepeatLength=27 seed=GTGCCTGCGG  
GTGCCTGCGGCGCTAAAATCGGCTGGG
>Crema.WS247_289:201170-201477 Satlength=308 Nr of Repeats=11 RepeatLength=27 seed=TAGCGCCGCA  
TAGCGCCGCAGGCACGCCAGCCGGTTT
>Crema.WS247_289:221816-223782 Satlength=1967 Nr of Repeats=68 RepeatLength=27 seed=GCGCTAGAAT  
GCGCTAGAATCATCTGGGATGCCTGCG
>Crema.WS247_290:210301-210817 Satlength=517 Nr of Repeats=14 RepeatLength=14 seed=GAAGGCGGAA  
GAAAGCGGAAGGCG
>Crema.WS247_292:26685-27199 Satlength=515 Nr of Repeats=17 RepeatLength=14 seed=CGGAATCCGG  
CGGAATCCGGAATC
>Crema.WS247_292:92224-92704 Satlength=481 Nr of Repeats=13 RepeatLength=14 seed=TTCCTTCTTC  
TTCCTTCTTCCTTC
>Crema.WS247_293:88515-89313 Satlength=799 Nr of Repeats=32 RepeatLength=21 seed=ATTTTAAGCT  
ATTTTAAGCTCAAAAATGGGA
>Crema.WS247_294:36707-37431 Satlength=725 Nr of Repeats=24 RepeatLength=21 seed=TGATTTTGAG  
TGATTTTGTGCCAAATTTGAG
>Crema.WS247_295:32818-35581 Satlength=2764 Nr of Repeats=36 RepeatLength=71 seed=GGGGCTGAGC  
GGGGCTGAGCTTAGGGGCGGGGCGAGAGCAAGCTCCAGGGTGTCCTGTTTTAAGGTAATCACTACTTCCAG
>Crema.WS247_296:8590-9107 Satlength=518 Nr of Repeats=14 RepeatLength=14 seed=TTCCGCCTTC  
TTCCGCCTTCCGCT
>Crema.WS247_297:111-3811 Satlength=3701 Nr of Repeats=20 RepeatLength=192 seed=TTATGATCAA  
TTATGATCAAAAAACTGTCCGCGAGAAATCATCTTGACATTTTCGCCACTTTTTAGCTTCATTTTTCACCAAATTCAAAATAACTCATTTCATTCAGATCCTACTTAAAAAAGAAAACCACCAATCGAAAGAACTCGTAGATTTACATCAAGTTCTATGGTTAATCTCTTTTCTCATCTTCTTATTTCATTT
>Crema.WS247_297:13860-17185 Satlength=3326 Nr of Repeats=20 RepeatLength=192 seed=TTTACATCAA  
TTTACATCAAGTTCTATGGTTTATCTATTTTCTCATCTTCTTATTTCATTTTTATGATCAAAAAACTGTCCGCGAGAAATGAATTTGACATTTTCACCACTTTTCAGCTTCATTTTTCACCAAACTCAAAATAACTCATTTCAATCAGATCGTAGAGAGAAAGCGAAACCACCAATCGAAAGAACTCGTTGA
>Crema.WS247_298:9087-9583 Satlength=497 Nr of Repeats=17 RepeatLength=27 seed=CGATTTTAGC  
CGATTTTAGCGCCGCAGGCACCCCAGT
>Crema.WS247_299:37-805 Satlength=769 Nr of Repeats=28 RepeatLength=12 seed=TTTCGAAAGA  
TTTCGAAAAATC
>Crema.WS247_303:3810-4021 Satlength=212 Nr of Repeats=13 RepeatLength=13 seed=AAAAAAAATT  
AAAAAAAATTTGA
>Crema.WS247_307:60-6392 Satlength=6333 Nr of Repeats=30 RepeatLength=180 seed=GAGCTTTCGA  
GAGCTTTCGAATGGTATAAACATCTTCCCGATCCGTCCAAAACTGACTGAGTTCTGATGAAAAATGTATTGGCAGAAAAGACCACTTGGACCAAATCTCAAAAATTGACGGAAATGTCACTACAACTTTATTTTTGAACAAAATTTTCTTAAATTAGATCATTGTTATAGAGAAAAACGA
>Crema.WS247_310:3976-6103 Satlength=2128 Nr of Repeats=67 RepeatLength=10 seed=CTTCTAGAAA  
CTTCTAGAAA
>Crema.WS247_313:54-4969 Satlength=4916 Nr of Repeats=19 RepeatLength=184 seed=TTCAGATATC  
TTCAGATATCTCATCCAGAAAAAAAGTTAGAGACAATACACGTTAAAAGCACAGTTTTGGAATTTCTCATTTAAACTTTTGTGAAACTTCAAGCGTGTGCGGCCTTGTTCAGTTTGAACGTTATTGGCTGAAAATTGGCACAGTAGTAGACAATCCATTGCCAATTCGAATGCTTTTTACTGTT
>Crema.WS247_315:106-7614 Satlength=7509 Nr of Repeats=27 RepeatLength=231 seed=GATAGTCGAG  
GATAGTCGAGATGAGATGGTGACTTCTTGAACAATCCAGTAATCTTCGATTTCAACGATGGCTCGTCCTTCTTCTCAGTTTCTTCCACCACAACTGGAACAACATGTTCTGGTAGCTTCTCATAGCTGAACTCGGATGGATAAGCGTTGACTTCGGTTGTGAGAGGAATGTCGTGAATGTTGGAAGCACGAGATGTCGAATCGAGTGGTCCGTCGTATTGTTCGGAGATTG
>Crema.WS247_320:4175-5352 Satlength=1178 Nr of Repeats=14 RepeatLength=90 seed=AGTTCTTATC  
AGTTCTTATCAAAAAGATAAGAAAATTTAAACATAGGCCAATTGACACGTCTGTCGTGGAGTTTAGTTCCTCCCCTGCAGATATCCTTAG
>Crema.WS247_328:946-3472 Satlength=2527 Nr of Repeats=56 RepeatLength=45 seed=GGCACTCTTT  
GGCACTCTTTTACAGAGATTTTTGAAAATGGTTTAGAAAATGAGT
>Crema.WS247_330:0-3880 Satlength=3881 Nr of Repeats=20 RepeatLength=184 seed=TTTTGTGAAA  
TTTTGTGAAACTTCAAGCGTGTGCGGCCTTGTTCAATTTGAACACTATTGGCTGAAAATTGGCACAGTAGTAGACAATCCATTGCCGATTCGAATGCACTTTACTGTTTTCAGATATCTCATTCAGAAAAAAAGCTAGAGACAATACACCTTGAAAGCACAGTCTTGGAAGTTCTCAAATAGAC
>Crema.WS247_336:1-3666 Satlength=3666 Nr of Repeats=14 RepeatLength=184 seed=AGAAAAAAAG  
AGAAAAAAAGCTTGAGACAATACACGTTAAAAGCACAGTTTTGGAAAATCTCATATAGACTTTTGTGAAACTTCAAGCGTGTGCGGCCTTGTTCAGTTTGAACGTTATTGGCTGAAAATTGGCACAGTAGTAGACAATCCATTGCCGATTCGAATGCTTTTTACTGTTTTCAGATATCTCATCC
>Crema.WS247_345:1-3265 Satlength=3265 Nr of Repeats=11 RepeatLength=184 seed=AGCACAGTTT  
AGCACAGTTTTGGAATTTCTCATTTAGACTTTTGTGAAACTTCAAGCGTGTGCGGCCTTGTTCAGTTCGAACGTTATTGGCTGAAAATTAACACAGTAGTAGACAATCCATTGCCAATTCGAATGCACTTTACTGTTTTCAGATATCTCATCCAGAAAAAAAGTTTGAGACAATACACGTTAAA
>Crema.WS247_381:249952-252882 Satlength=2931 Nr of Repeats=13 RepeatLength=162 seed=TACAAGGATT  
TACAAGGATTCAATCAGAAATCTGAAAGAATGGGCAAACGAATCCATCCGGCGGCATATTCTCAATGATAGCCTACTGCTCCTGTCGAAGAGGAACCCTATAACCGGTGGGAACATGGGGATCGAATGCTAGTTAATGGGACGTAAAAAAGGTTGAATATTG
>Crema.WS247_381:566442-567388 Satlength=947 Nr of Repeats=26 RepeatLength=38 seed=AAACCCTGGA  
AAACCCTGGAGCTTGCTTTAGCCCCGCCCATAGGCTTC
>Crema.WS247_381:793785-799236 Satlength=5452 Nr of Repeats=142 RepeatLength=22 seed=AAAGCCTGAA  
AAAGCCTGAAAGGTCCGGCCTA
>Crema.WS247_381:970204-970658 Satlength=455 Nr of Repeats=12 RepeatLength=14 seed=TCCTTCTTCC  
TCCTTCTTCCTTCT
>Crema.WS247_381:1208466-1213198 Satlength=4733 Nr of Repeats=35 RepeatLength=27 seed=GGAGCCCCAG  
GGAGCCCCAGGACCAGCTGGACCAAAG
>Crema.WS247_381:1215589-1216318 Satlength=730 Nr of Repeats=10 RepeatLength=72 seed=AGCTTGCTCT  
AGCTTGCTCTCACCCCTCCCCTTGGCTCAGCACACTAGAAGTAGTGATTACCTTAAAATAGGGACGCCCTGT
>Crema.WS247_382:309-19547 Satlength=19239 Nr of Repeats=199 RepeatLength=54 seed=TTGATTTCTA  
TTGATTTCTAGGTTTAAAAAAGTCCTGTTTTTAGGAATTTCAGTCATAATTTAA
>Crema.WS247_382:278113-278616 Satlength=504 Nr of Repeats=11 RepeatLength=12 seed=GCTGGAGCTG  
GATGGAGCTGGA
>Crema.WS247_382:494266-497046 Satlength=2781 Nr of Repeats=17 RepeatLength=66 seed=ATTTTCAGAT  
ATTTTCAGATTTCCTCTTTCTTTCTTTTTTCTGATCTTCTGATATCCTCGAAAAAGTGCGTCGCAC
>Crema.WS247_382:510217-511679 Satlength=1463 Nr of Repeats=22 RepeatLength=46 seed=AGAAAATGTC  
AGAAAATGTCCGACAGACATTTTCGAATACTTCGGAACATGTATTC
>Crema.WS247_384:5075-5890 Satlength=816 Nr of Repeats=23 RepeatLength=35 seed=CATAGACGGT  
CATAGACGGTAAGTTTATGAATGAGTAACAAAACC
>Crema.WS247_384:100717-102221 Satlength=1505 Nr of Repeats=10 RepeatLength=114 seed=ATCATTTTTG  
ATCATTTTTGTAGTTGACATCTTTATTTAGTTCTAGAGGGAATAAGATAGGGACGCTTAACTGCCAATGACTAGAAGATAAAAATGATTCTGAAACATTGGACATGTCTCCTTC
>Crema.WS247_384:127088-127232 Satlength=145 Nr of Repeats=10 RepeatLength=14 seed=AAATTTTTTT  
AAATTTTTTTTTTC
>Crema.WS247_386:136476-139507 Satlength=3032 Nr of Repeats=23 RepeatLength=14 seed=ATTCTGAATT  
ATTCTGAATTCTAA
>Crema.WS247_387:79531-79893 Satlength=363 Nr of Repeats=15 RepeatLength=20 seed=GATTTACGAA  
GATTTACGACGCGTTGTGTA
>Crema.WS247_388:34-1644 Satlength=1611 Nr of Repeats=35 RepeatLength=46 seed=TATTCAGAAA  
TATTCAGAAAATGTCCGATAGACATTTTCGAATACTTCAAAAAATG
>Crema.WS247_388:22895-23320 Satlength=426 Nr of Repeats=12 RepeatLength=14 seed=TTCCGACTTC  
TTACGACTTCCGAC
>Crema.WS247_388:63104-63893 Satlength=790 Nr of Repeats=13 RepeatLength=62 seed=TGGCGTGTCT  
TGGCGTGTCTTTGGCGCGTTTTTAAAGTGGAAAATGGTCGTATTTAGCAAAATTTCAAAATT
>Crema.WS247_392:4-5844 Satlength=5841 Nr of Repeats=74 RepeatLength=66 seed=TGCGACGCAC  
TGCGACGCACTTTTTCGAGGATATCAGAAGATCAGAAAAAAGAACGAAAGAGGATATCTGAAAATG
>Crema.WS247_392:38218-39265 Satlength=1048 Nr of Repeats=20 RepeatLength=103 seed=AAAATTATAA  
AAAATTATAAAAATTATAAAAAATACATTAAGTTTATTAGGGACAGGAGTTGGAGTACCTTGAGACGGATTGCATTCGCGGTCTATCATCATGCCTTCTCCAT
>Crema.WS247_394:8617-12640 Satlength=4024 Nr of Repeats=192 RepeatLength=20 seed=CAAGTATCCA  
CAAGTATCCAAAAGTTATTC
>Crema.WS247_395:78-14805 Satlength=14728 Nr of Repeats=65 RepeatLength=184 seed=GCACACGCTT  
GCACACGCTTGAAGTTTCACAAAAGTCTATATGAGAACTTCCAAAACTGTGCTTTCAACGTGTATTGTCTCTAACTTTTTTTCTAGATGAGATATCTGAAAACAGTAAAAAGCATTCGAATCGGCAATGGATTGTCTACTACTGTGCCAATTTTCAGCCAATAACGTTCAAACTGAACAAGGCC
>Crema.WS247_396:36-3828 Satlength=3793 Nr of Repeats=29 RepeatLength=119 seed=ATGACGTGGA  
ATGACGTGGACCAATCCAGAAACGGACCACACGTTTCGAATCCTCTATTTTTTCTGAATCCAATAACATCAAAAAATCCTTCACGTCTTCACATTTCAGAAAACGGCTCATAATTTTTA
>Crema.WS247_398:39-7521 Satlength=7483 Nr of Repeats=33 RepeatLength=180 seed=CGTCAATTTT  
CGTCAATTTTTGAGATTTGGTCCAAGTGGTCATTTCTGCCAATACATTTTTTATCAGAACTCAGTCAGTTTTGGACGGATCACAGAGATTTTCATACCATTCGAAAGCCCTCGTTTTTCTCTACAAAAATGATCTAATTTAAAAAAATTTCGTTCAAAAATAAAGTTGTAGTGACATTTC
>Crema.WS247_399:25-9007 Satlength=8983 Nr of Repeats=44 RepeatLength=192 seed=GACAGTTTTT  
GACAGTTTTTTGATCATAAAAATGGAATAAGAAGATGAGAAAATAGATTAACCATAGAACTTGATGTAAATCTACGAGTTCTTTCGATTGGTGGTTTTCTTTTTTTAGTAGGATCTGAATGAAATGAGTTATTTTGAATTTGGTGAAAAATGAAGCTGAAAAGTGGCGAAAATGTCAAGATGATTTCTCGCG
>Crema.WS247_401:157-9624 Satlength=9468 Nr of Repeats=46 RepeatLength=184 seed=CCGCACACGC  
CCGCACACGCTTGAAGTTTCACAAAAGTCTATATGAGATTTTCCAAAACTGTGCTTTTAACGTGTATTGTCTCTAACTTTTTTTCTGAATGAGATATCTGAAAACAGTAAAGTGCATTCGAATCGGCAATGGATTGTCTACTACTGTGCCAATTTTCAGCCAATAACGTTCAAACTGAACAAGG
>Crema.WS247_410:41-3415 Satlength=3375 Nr of Repeats=28 RepeatLength=53 seed=AAATTATAAT  
AAATTATAATTAAAATTCCTAAAAACAGGTCATTTTTTATCTAGAAATCAACA
>Crema.WS247_414:18-1320 Satlength=1303 Nr of Repeats=20 RepeatLength=65 seed=TCATATTTAT  
TCATATTTATTCCACTTTCACTTCTTCATTTTCATTCTAATCTATGAAAAAGAGTCTCCACTTGT
>Crema.WS247_414:1359-2289 Satlength=931 Nr of Repeats=33 RepeatLength=13 seed=ACATTTTCTG  
ACATTTTCTGAAT
>Crema.WS247_415:126-5485 Satlength=5360 Nr of Repeats=23 RepeatLength=184 seed=TTTCAGATAT  
TTTCAGATATCTCATCTAGAAAAAAAGTTAGAGACAATACACGTTGAAAGCACAGTTTTGGAAATTCTCATATAGACTTTTGTGAAACTTCAAGCGTGTGCGGCCTTGTTCAGTTTGAACGTTATTGGCTGAAAATTGGCACAGTAGTAGACAATCCATAGCCGATTCGAATGCTTTTCACTAT
>Crema.WS247_422:213-4004 Satlength=3792 Nr of Repeats=38 RepeatLength=64 seed=TCGATCATCT  
TCGATCATCTCCTACTGAGATGAGAGAAAAAAGAAAGAAAGAGAGAATGAAAATACATATGTTC
>Crema.WS247_426:578-4683 Satlength=4106 Nr of Repeats=40 RepeatLength=21 seed=CATTTTCAGC  
CGTTTTCAGCTCAAATTTTCT
>Crema.WS247_427:39-4131 Satlength=4093 Nr of Repeats=27 RepeatLength=184 seed=TTACTGTTTT  
TTACTGTTTTCAGATATCTCATCCAGAAAAAAAGTTAGAGACAATACACGTTAAAAGCACAGTTTTGGAAAATCTCATATAGACTTTTGTGAAACTTCAAGCGTGTGCGGCCTTGTTCAGTTTTAACGTTATTGGCTAAAAATTGGCACAGTAGTAGACAATCCATTGCCAATTCGAATGCACG
>Crema.WS247_437:7-3007 Satlength=3001 Nr of Repeats=14 RepeatLength=180 seed=CCAATACATT  
CCAATACATTTTTTATCAGAACTCAGTCAGTTTTTAACGGATCGGGAAGATTTTTATACCTTTCGAAAGCTCTCGTTTTTCTCTATAAAAATGATATAATTTAAAAAAATTTTGTTTAAAAATAAAGTTGTAGTGACATTTCCGTCAATTTTTGAGATTTGGTCCAAGTGGACTTTTCTG
>Crema.WS247_462:653-948 Satlength=296 Nr of Repeats=15 RepeatLength=19 seed=ACGGGGGTTT  
ACGGGGGTTTTAAGAATAG
>Crema.WS247_475:527488-527876 Satlength=389 Nr of Repeats=10 RepeatLength=14 seed=TTCCTTCTTC  
TACCTTCTTCCTTC
>Crema.WS247_475:638506-638678 Satlength=173 Nr of Repeats=10 RepeatLength=16 seed=ATCGGGTGCC  
ATCGGGTGCCCAAAAA
>Crema.WS247_475:1298036-1299102 Satlength=1067 Nr of Repeats=16 RepeatLength=66 seed=GAGTACTGTA  
GAGTACTGTAGGTGGAGTCGGAGACAGAAGACACTGAGGATCCTGATGTTGTTGAATCTGCTGATA
>Crema.WS247_475:1318704-1321688 Satlength=2985 Nr of Repeats=31 RepeatLength=75 seed=GAACTGCTTT  
GAACTGCTTTGAACACTTGACGAAGTTTCTGTCGTGGAACTTTCGAGAGTTGTTGAAGTCACTGGGGTAGATTCA
>Crema.WS247_476:17274-17732 Satlength=459 Nr of Repeats=14 RepeatLength=14 seed=TTCCGACTTC  
TTCCGACTTCCGGC
>Crema.WS247_476:133908-139570 Satlength=5663 Nr of Repeats=43 RepeatLength=20 seed=TTGGTCTGCT  
TTGGTCTGCTAGCTTTTAGA
>Crema.WS247_476:139863-143654 Satlength=3792 Nr of Repeats=25 RepeatLength=20 seed=AGCAGACCAA  
AGCAGACCAATTTGAGAGCT
>Crema.WS247_476:143090-144546 Satlength=1457 Nr of Repeats=33 RepeatLength=20 seed=TTGGTCTGCT  
TTGGTCTGCTAGTGTTGGCT
>Crema.WS247_476:150130-150460 Satlength=331 Nr of Repeats=16 RepeatLength=20 seed=TTGGTCTGCT  
TTGGTCTGCTACTGATGATA
>Crema.WS247_476:151856-152066 Satlength=211 Nr of Repeats=10 RepeatLength=20 seed=TAGCAGACCA  
TAGCAGACCAATCTGGGAGC
>Crema.WS247_476:154941-161005 Satlength=6065 Nr of Repeats=47 RepeatLength=20 seed=TAGCAGACCA  
TAGCAGACCAATTTGAGAGC
>Crema.WS247_476:181438-181642 Satlength=205 Nr of Repeats=12 RepeatLength=11 seed=TTACCGGTAA  
TTACCGGTAAA
>Crema.WS247_476:301413-302993 Satlength=1581 Nr of Repeats=11 RepeatLength=102 seed=AAAAATCACC  
AAAAATCACCTTTTTTGAATCAAAAATGGTCTAAAATCGAGGAGAATCGATTGAAAACGACTTGAAATCGCTTAAGGAAGAATTTTTGACTGGAAAAAAGCG
>Crema.WS247_476:365980-367075 Satlength=1096 Nr of Repeats=16 RepeatLength=41 seed=TCGGAGAATC  
TCGGAGAATCGGATATCCGACTTTTTCTCCGAAAAGAAAAG
>Crema.WS247_476:417327-418480 Satlength=1154 Nr of Repeats=42 RepeatLength=20 seed=AAAATCGGCT  
AAAATCGGCTAAAATTGTTC
>Crema.WS247_476:473904-474538 Satlength=635 Nr of Repeats=16 RepeatLength=39 seed=ACATTACTTC  
ACATTACTTCAATCATCATTTGATCCTTTGCCCTTAGTT
>Crema.WS247_476:479707-481208 Satlength=1502 Nr of Repeats=13 RepeatLength=14 seed=TTCCGACTTC  
TTCCGACTTCCGAC
>Crema.WS247_476:483302-483721 Satlength=420 Nr of Repeats=13 RepeatLength=14 seed=TTCCGACTTC  
TTCCGACTACCGAC
>Crema.WS247_477:360714-363001 Satlength=2288 Nr of Repeats=19 RepeatLength=54 seed=TTGATTTCTA  
TTGATTTCTAGATTTAAAAAAGTCCTGTTTTTAGGATATTCAATTATAATTTCG
>Crema.WS247_478:2052-2638 Satlength=587 Nr of Repeats=12 RepeatLength=48 seed=TGGCCTAAAA  
TGGCCTAAAAACATCAAAATTTGGACTTCTAAGCCATCAACCCCCTAG
>Crema.WS247_478:6545-7326 Satlength=782 Nr of Repeats=16 RepeatLength=48 seed=TTTCTAGGCC  
TTTCTAGGCCATCAAAGCCAAGGTGGCCTAATAACCTCAAAATTGGGA
>Crema.WS247_478:60064-60466 Satlength=403 Nr of Repeats=31 RepeatLength=10 seed=CGAGACTCAA  
CGAGACTCAA
>Crema.WS247_478:147797-148058 Satlength=262 Nr of Repeats=12 RepeatLength=14 seed=TTCCGACTTC  
TTCCGACTTCCGAC
>Crema.WS247_479:193586-194565 Satlength=980 Nr of Repeats=17 RepeatLength=23 seed=CACAAGTTGT  
CACAAGTTGTGTTTTTGACTATC
>Crema.WS247_479:194598-195039 Satlength=442 Nr of Repeats=13 RepeatLength=27 seed=TTCCGACTTC  
TTCCGACTTCCGTTTTCAAAACGTTAC
>Crema.WS247_481:83876-84384 Satlength=509 Nr of Repeats=16 RepeatLength=23 seed=AGCTCCGCCC  
AGCTCCGCCCACTATTGACCCTT
>Crema.WS247_481:116152-116670 Satlength=519 Nr of Repeats=15 RepeatLength=14 seed=GCGGAAGGCG  
GCGGAAAGCGGAAG
>Crema.WS247_482:56915-62362 Satlength=5448 Nr of Repeats=50 RepeatLength=92 seed=TTTCTTATCT  
TTTCTTATCTTTTTGATAAGAACTCTAAGGATATCTGCAGGGGAGGAACTGAAGCCTCCACGACAGACGTGTCAATTGGCCTATGTTTTAAT
>Crema.WS247_483:38987-39377 Satlength=391 Nr of Repeats=11 RepeatLength=14 seed=GAAGAAGGAA  
GAAGAAGGAACAAG
>Crema.WS247_484:34565-35156 Satlength=592 Nr of Repeats=15 RepeatLength=12 seed=ATCTTTCGAA  
ATTTTTCGAAAG
>Crema.WS247_487:113-2694 Satlength=2582 Nr of Repeats=13 RepeatLength=180 seed=ATTGGCAGAA  
ATTGGCAGAAAAGTCCACTTGGACCAAATCTCAAAAATTGACGGAATTGTCACTACAACTTTATTTTTGAACAAATCTTTTTAAAATTAGATCATTTCGATAGAGAAAAACGAGAGCTTTCGAATGGTATAAAAATTAACGCGATACGACCAAAACTGACTGAGTTCTGATAAAAAATGT
>Crema.WS247_487:4045-4245 Satlength=201 Nr of Repeats=18 RepeatLength=10 seed=AAGAAACTAA  
AAGAAACTGA
>Crema.WS247_488:39-2152 Satlength=2114 Nr of Repeats=30 RepeatLength=70 seed=TCTTTCTCTC  
TCTTTCTCTCACCTCAATAGGAGGTGATCGAGAACAACTCCTTTATTTTTATCTCTTTTTTTTATTATTT
>Crema.WS247_488:13000-14015 Satlength=1016 Nr of Repeats=23 RepeatLength=25 seed=TCTTTCTCTC  
TCTTTCTCTCTTTTTTTCATTATTT
>Crema.WS247_490:131-8489 Satlength=8359 Nr of Repeats=38 RepeatLength=180 seed=ATTTTTGAGA  
ATTTTTGAGATTTGGTCCAAGTGGACTTTTCGGCCAATACATTTTTCATCAGAACTCAGTCAGTTTTGAACGGATCTCAGAGATTTTTATACCATTCGAAAGCTCTCGTTTTTCTCTATAAAAATGATCTAATTTCAAAAAATTTTGTTCAAAAATAAAGTTGTAGTGACATTTCCGTCA
>Crema.WS247_491:9669-11461 Satlength=1793 Nr of Repeats=18 RepeatLength=21 seed=TCAAATTTGG  
TCAAATTAGGCTGAAAATTGC
>Crema.WS247_492:129-4589 Satlength=4461 Nr of Repeats=19 RepeatLength=180 seed=TTTTGAGATT  
TTTTGAGATTTGGTCCAAGTGGTCATTTCTGCCAATGCATTTTTTATCAGAACTCAGTCAGTTTTGGACGGATCACAGAGATTTTTATACCATTCGAAAGCCCTCGTTTTTCTCTACAAAAATGATCTAATTTGAAAAAATTTTGTTCAAAATTAAAGTTGTAGTGACATTTCCGTCAAT
>Crema.WS247_494:11-4631 Satlength=4621 Nr of Repeats=25 RepeatLength=192 seed=CACCAATCGA  
CACCAATCGAAATAACTCGCAGATTTACATCAAGTTCTATGGTTTATCTATTTTCTCATCTTCTTTTTTCATTTTTACGATCAAAAAACTGTCCGCGAGAAATCAATTTGACATTTTCGCCACTTTTCAGCTTCATTTTTCACCAAATTCAAAATAACTCATTTCATTCAGACTCTACTATAAAAAGAAAAC
>Crema.WS247_496:220-1728 Satlength=1509 Nr of Repeats=29 RepeatLength=46 seed=AAAATGTCCG  
AAAATGTCCGACAGACATTTTCGAGTACTTCAAAAAATGTATTCAG
>Crema.WS247_496:6213-7815 Satlength=1603 Nr of Repeats=31 RepeatLength=46 seed=AAATGTCCGA  
AAATGTCCGACAGACATTTTCGAGTACTTCAAAAAATGTATTCAGA
>Crema.WS247_499:98-7805 Satlength=7708 Nr of Repeats=36 RepeatLength=180 seed=AAACTGCTAC  
AAACTGCTACTTTTCACCGTATTGCTTAGATTTACTGGAAATTCGAAAGGTCAAATGACCTCAATTTTAGAGAGCTGGAGCGGCACCGTTTAAACTATTTTAACTGACATGTTTTATACTATTATGGGCCAAAAGGATCACGCTCTCGTGCCCTGTTTTCCTGGGTTTCCGTACCATTGA
>Crema.WS247_501:6610-7378 Satlength=769 Nr of Repeats=11 RepeatLength=12 seed=TAAGCCTAAG  
TGAGCCTAAGCC
>Crema.WS247_515:48-3195 Satlength=3148 Nr of Repeats=18 RepeatLength=184 seed=AAAGCACAGT  
AAAGCACAGTCTTGGAAGTTCTCATATAGACTTTTGTGAAACTTCAAGCGTGTGCGGCCTTGTTCAGTTTGAACACTATTGGCTGAAATTTGGCACAGAAGTAGAATATCCATTGCCGGATCGAACACACTTTATTGTTTTCAGATATCTCATCCAGAAAAAAAGTTAGAGACAATACACGTTA
>Crema.WS247_523:5-3031 Satlength=3027 Nr of Repeats=15 RepeatLength=180 seed=AATCTCAAAA  
AATCTCAAAAATTGACGGAAATGTCACTACAACTTTATTTTTTGACGAAATTTTTTTTAATTAGATCATTTTTATAGAGAAAAACGAGGGCTTTCGAATGGTATAAAAATCTCTGTGATCCGTCCAAAACTTACTGAGTTCTGATAAAAAATGCATTGGCAGAAATGACCACTTGGACCA
>Crema.WS247_527:142-2650 Satlength=2509 Nr of Repeats=13 RepeatLength=192 seed=CATTTCATTC  
CATTTCATTCAGATCCTACTATAAAAAGAAAACCACCAATCGAAAGAACTCGTAGATTTACATCAAGTTCTATGGTTTATCTATTTTCTCAACTTCTTTTTTCATTTGTATGATCAAAAAACTGTCCGCGAGAAATCAATTTGACATTTTCGCCACTTTTCAGCTTCATTTTTCACCAAATTCAAAATAACT
>Crema.WS247_538:0-3576 Satlength=3577 Nr of Repeats=11 RepeatLength=184 seed=TGAAAACAGT  
TGAAAACAGTAAAAAGCATTCGAATTGGCAATGGATTGTCTACTACTGTGCCAATTTTCAGCCAATAACGTTCAAACTGAACAAGGCCGCACACGCTTGAAGTTTCACAAAAGTCTATATGAGAACTTCCAAGACTGTGCTTTCAAGGTGTATTGTCTCTAACTTTTTTTCTGGATGAGATATC
>Crema.WS247_548:731-3991 Satlength=3261 Nr of Repeats=11 RepeatLength=221 seed=ATTAAAATTA  
ATTAAAATTAAAATTATATAGTTTGTGCTCTCACGAGCCAAATACGCAATTTCTCAATGCAATTTGAATTTTGAAAAACCCAAATCTGAATGGTTCATTACGGCATGTGACACCGATGACAGCATCAGGTAGTAGTCTAATCAGAAGAGTAATCTGATTGGAATGAGTAAATCTATCGAGTTGCTGCTTTGGCCTGGCTGTAATTTATCTGGAGGAAATGG
>Crema.WS247_551:3359-3640 Satlength=282 Nr of Repeats=14 RepeatLength=19 seed=TTGGTCTGCT  
TTGGTCTGCTAGCTCCATA
>Crema.WS247_567:77223-77665 Satlength=443 Nr of Repeats=21 RepeatLength=12 seed=AATTTACCGG  
AATTTACCGGTA
>Crema.WS247_567:182988-184357 Satlength=1370 Nr of Repeats=16 RepeatLength=10 seed=GAAACTTCTA  
GAACCTTCTA
>Crema.WS247_567:318552-318991 Satlength=440 Nr of Repeats=20 RepeatLength=20 seed=ACTCAAATTT  
ACTCAACTTTTGGCAATGCG
>Crema.WS247_567:576157-578982 Satlength=2826 Nr of Repeats=29 RepeatLength=49 seed=TTCATAAAAA  
TTCATAAAAATATCCAAAAACAGGATAATTTCTTTTCGTATATGAGAAT
>Crema.WS247_567:648329-649497 Satlength=1169 Nr of Repeats=54 RepeatLength=18 seed=CCATCCAATC  
CCTTCCAATCCAGGAACT
>Crema.WS247_567:648281-651407 Satlength=3127 Nr of Repeats=62 RepeatLength=27 seed=GTACCAGGAG  
GTACCAGGAGTACCACCTCCTCCAGTA
>Crema.WS247_567:686050-687673 Satlength=1624 Nr of Repeats=16 RepeatLength=53 seed=TAGAAATCAA  
TAGAAATCAATAAAATTATGATTGAAATTCCAAAAAATAGGACTTTTTTAAAT
>Crema.WS247_567:723645-725873 Satlength=2229 Nr of Repeats=77 RepeatLength=35 seed=TCTGATTTGA  
TCTGATTTGACGTTACGATATTGAGAAGAGAAATT
>Crema.WS247_567:812808-813345 Satlength=538 Nr of Repeats=15 RepeatLength=20 seed=ATAGGTCCCC  
ATAGGTCCCCACATCCAATA
>Crema.WS247_567:1106606-1108459 Satlength=1854 Nr of Repeats=19 RepeatLength=57 seed=AAAATAAATT  
AAAATAAATTATCCCGTTTTTGGGAGTTTCAATTATAATTTTGTTGATTTCTAGATC
>Crema.WS247_567:1248485-1250007 Satlength=1523 Nr of Repeats=40 RepeatLength=16 seed=TTCGAAACCG  
TTCGAAAACGTGACAT
>Crema.WS247_567:1509593-1510717 Satlength=1125 Nr of Repeats=43 RepeatLength=27 seed=AGGCTTTTAG  
AGGCTTTTAGGCCGGCCCGGACTTTTT
>Crema.WS247_568:487-896 Satlength=410 Nr of Repeats=10 RepeatLength=40 seed=CCCCCCCGAA  
CCCCCCCGAAAAAAAAATTTTCGGGAACAAAGCGGAGACA
>Crema.WS247_569:167591-167986 Satlength=396 Nr of Repeats=28 RepeatLength=14 seed=AGGGTCTAGG  
AGGGTCTAGGGTCT
>Crema.WS247_569:191931-192447 Satlength=517 Nr of Repeats=15 RepeatLength=14 seed=GCGGAAGGCG  
GCGGAAAGCGGAAG
>Crema.WS247_569:275557-276248 Satlength=692 Nr of Repeats=23 RepeatLength=23 seed=TTTAGGCTTA  
TTTAGGCTTAGAAGCTCCGCCTC
>Crema.WS247_569:306285-306504 Satlength=220 Nr of Repeats=10 RepeatLength=19 seed=TTCAAAGGAC  
TTCAAAGGACCTCGATATT
>Crema.WS247_569:340545-340821 Satlength=277 Nr of Repeats=11 RepeatLength=24 seed=AGTCTCGAAG  
AGTCTCGAAGACCAAGTCTCGCCA
>Crema.WS247_569:341317-341789 Satlength=473 Nr of Repeats=33 RepeatLength=14 seed=TAGGGTCTAG  
TAGGGTCTAGGGTC
>Crema.WS247_569:358941-359532 Satlength=592 Nr of Repeats=42 RepeatLength=14 seed=AGGGTCTAGG  
AGGGTCTAGGGTCT
>Crema.WS247_569:366697-366877 Satlength=181 Nr of Repeats=12 RepeatLength=14 seed=CTAGACCCTA  
CTAGACCCTAGACC
>Crema.WS247_570:29791-30504 Satlength=714 Nr of Repeats=19 RepeatLength=14 seed=TTCCGCCTTC  
TTCCGCTTTCCGCA
>Crema.WS247_571:9352-9967 Satlength=616 Nr of Repeats=18 RepeatLength=12 seed=TTTCGAAAGA  
TTTCGAAAAATC
>Crema.WS247_571:76622-76925 Satlength=304 Nr of Repeats=21 RepeatLength=14 seed=CAGGCGCGGA  
CAGGCGCGGAGGTC
>Crema.WS247_572:111708-117524 Satlength=5817 Nr of Repeats=82 RepeatLength=29 seed=TACGAATTTA  
TACGAATTTAAAGTTGAAATTCTCAAAAA
>Crema.WS247_573:18969-20228 Satlength=1260 Nr of Repeats=15 RepeatLength=11 seed=TTCCCGGGAA  
TTCCCGGGAAA
>Crema.WS247_574:69207-69727 Satlength=521 Nr of Repeats=17 RepeatLength=30 seed=AGGATCAGTC  
AGGATCAGTCCACGAGGGGCCCACAGCCGG
>Crema.WS247_575:9-1164 Satlength=1156 Nr of Repeats=25 RepeatLength=46 seed=TCCGACAGAC  
TCCGACAGACATTTTCGAGTACTTCAAAAAATGTATTCAGAAAATG
>Crema.WS247_575:1969-2656 Satlength=688 Nr of Repeats=14 RepeatLength=43 seed=CTGCAGAAGA  
CTGCAGAAGAAATGAAAAACGATCACTGATCGTTTTTGAGATT
>Crema.WS247_575:4816-6805 Satlength=1990 Nr of Repeats=12 RepeatLength=46 seed=GAAAATGTCC  
GAAAATGTCCGACAGACATTTTCGAGTACTTCAAAAAATGTATTCA
>Crema.WS247_575:50374-55496 Satlength=5123 Nr of Repeats=26 RepeatLength=46 seed=AAATGTCTGT  
AAATGTCTGTCGGACATTTTCTGAATACATTTTTTGAAGTATTCGA
>Crema.WS247_577:118-4179 Satlength=4062 Nr of Repeats=22 RepeatLength=130 seed=TTACCTATCA  
TTACCTATCATCTAAACAAAGTTAATAATTACCTATTTATAATGATATAATCCTAAAAATGAACTTTATTTGACAAGCACCCAACTCGAGTGTTGGCAACTCCAAAAGGAGCCCAACACTGCCAGTTGGC
>Crema.WS247_579:18156-18790 Satlength=635 Nr of Repeats=43 RepeatLength=16 seed=GTCTGTCAGT  
GTCTGTCTGTCTGTCA
>Crema.WS247_582:5273-5796 Satlength=524 Nr of Repeats=15 RepeatLength=14 seed=GCGGAAGGCG  
GCGGAAAGCGGAAG
>Crema.WS247_584:39-5840 Satlength=5802 Nr of Repeats=87 RepeatLength=64 seed=TCGATCATCT  
TCGATCATCTCGGAATGAGATGAGAGAAAAAAGAAAGAGAAAGAGAATGAAAATACATATATTC
>Crema.WS247_585:11482-12327 Satlength=846 Nr of Repeats=29 RepeatLength=10 seed=TTTCTAGAAG  
TCTCTAGAAG
>Crema.WS247_587:183-5158 Satlength=4976 Nr of Repeats=28 RepeatLength=184 seed=TTGAAGTTTC  
TTGAAGTTTCACAAAAGTCTATATGAGATTTTCCAAAACTGTGCTTTTAACGTGTATTGTCTCTCACTTTTTTTTTAGATGAGATATCTGAAAACAGTAAAAAGCATTCGAATCGGCAATGGATTGTCTACTACTGTGCCAATTTTCAGCCAATAACGTTCAAACTGAACAAGGCCGCACACGC
>Crema.WS247_588:248-1955 Satlength=1708 Nr of Repeats=37 RepeatLength=46 seed=TCGAAAATGT  
TCGAAAATGTCTGTCGGACATTTTTTGAATACATGTTCCGAAGTAT
>Crema.WS247_592:7546-11604 Satlength=4059 Nr of Repeats=23 RepeatLength=180 seed=ATTCGAAAGC  
ATTCGAAAGCTCTCGTTTTTCTCTATAAAAATGATCTAATTTAAGAAAATTTTGTTCGAAAATAAAGTTGTAGTGACATTTCCGTCAATTTTTGAGATTTGGTCCAAGTGGTCTTTTCTGCCAATACATTTTTTATCAGAACTCAGTCAGTTTTGGACGGATCTCAGAGATTTTTATACC
>Crema.WS247_593:13188-13624 Satlength=437 Nr of Repeats=12 RepeatLength=14 seed=TTCCGACTTC  
TTCCAACTTCCGAC
>Crema.WS247_601:55-6498 Satlength=6444 Nr of Repeats=24 RepeatLength=192 seed=GTCCGATGAA  
GTCCGATGAAAACGAAAAGAGTTGCGTGTGATTTATTGAATTTCAGCATTCAATTTGGGCGAAAATTAGAAAATCAAGTCTTGCACAGCGTTTTTCGGTTGTGAAACAAGAAAATAAGAAGAAGTGGACATTCTATCCATAGAACTAGAACAAACTCAACGAGATCTTTCTAATGGTGTTTTCAGTATTAAT
>Crema.WS247_602:20-4070 Satlength=4051 Nr of Repeats=40 RepeatLength=54 seed=TAAAAACAGG  
TAAAAACAGGACTTTTTTAAACATATAAATCAATAAAATTATGATTGAAATTAT
>Crema.WS247_603:2842-3632 Satlength=791 Nr of Repeats=11 RepeatLength=71 seed=TAATCACTAC  
TAATCACTACTTCCAGGGCGCTGAGCATAGGGGCGGGGCGAGAGCAAGCTTCTGGGAGCCCTGTTTCTAGG
>Crema.WS247_611:5541-6202 Satlength=662 Nr of Repeats=11 RepeatLength=17 seed=TCAACTACAA  
TCAACTACAAAAATGTC
>Crema.WS247_614:9-3736 Satlength=3728 Nr of Repeats=39 RepeatLength=31 seed=GGAGCCCAAC  
GGACCCAACTCGAGTGTTGGCAACTCCAAAA
>Crema.WS247_618:64-2849 Satlength=2786 Nr of Repeats=13 RepeatLength=184 seed=TTATTGGCTG  
TTATTGGCTGAAAATTGGCACAGTAGTAGACAATCCATTGCCAATTCGAATGCACTTTACTGTTTTCAGATATCTCATCCAGAAAAAAAGTTAGAGACAATAGACGTTAAAAGCACAGTTTTGGAAATTCTCATATAGACTTTTGTGAAACTTCAAGCGTGTGCGGCCTTGTTCAGTTTGAACG
>Crema.WS247_640:1-3769 Satlength=3769 Nr of Repeats=12 RepeatLength=184 seed=TAGACTTTTG  
TAGACTTTTGTGAAACTTCAAGCGTGTGCGGCCTTGTTCAATTTGAACACTATTGGCTGAAAATTGGCACAGTAGTAGACAATCCATTGCCAATTCGAATGCACTTTACTGTTTTCAGATATCTCATCCAGAAAAAAAGTTAGAGACAATACACGTTGAAAGCACAGTTTTGGAAGTTCTCATA
>Crema.WS247_657:9779-16645 Satlength=6867 Nr of Repeats=39 RepeatLength=134 seed=ATTCACAAAT  
ATTCACAAATTTGAATAAATTCTAAGAAACACCGTTTCTCATAAACTTTTGAAATGATAGTTAATTGACTGAAGGCGGTGGGTCGCCGCTTCGGCTGGTACCGTAACCTGATGTTGATTGGTTATCATTAGTGA
>Crema.WS247_657:256747-265909 Satlength=9163 Nr of Repeats=47 RepeatLength=159 seed=TTTGTTGATA  
TTTGTTGATACTGTTTCATTTTGAAATAAATCGTTTAGTTCTCTGTAGGTATTTGTATCTTCATACTCAATTTTCGGGTCGTATGGATGTTCCGAACGTGCCTCGGCGTTACTAAGAACTGATCATCTTCCCAACGAGTTTTCAATCAACAAAAAACCA
>Crema.WS247_657:271347-274750 Satlength=3404 Nr of Repeats=16 RepeatLength=121 seed=CTTCTGACAC  
CTTCTGACACCCGAATCGTTCACATTTTTCCGACTTTTACGAAGTTTTCTTTCCAAAAGCTACTCAATCCCCGAAAAATCGATCTGGAAGGAGGATCATGGGCGAATTTTCGGTTTCCCAG
>Crema.WS247_657:497331-502422 Satlength=5092 Nr of Repeats=23 RepeatLength=39 seed=AAAAACGGGA  
AAAAACGGGATAATTTTGAATTTTGAATTAAATCTTTCA
>Crema.WS247_657:572117-576723 Satlength=4607 Nr of Repeats=65 RepeatLength=10 seed=ATAAAAATTA  
ATAAAAATTA
>Crema.WS247_659:50364-50898 Satlength=535 Nr of Repeats=16 RepeatLength=10 seed=TTCTCGAGAA  
TTCTCGAGAA
>Crema.WS247_659:205476-205947 Satlength=472 Nr of Repeats=16 RepeatLength=21 seed=GTAGATTTAC  
GTAGATTTACGGGAGCTTTGT
>Crema.WS247_660:142948-145298 Satlength=2351 Nr of Repeats=14 RepeatLength=168 seed=TGATCGCAGT  
TGATCGCAGTGATTGAAGTTTCAGACTAATTTTTAGAGGCCAAAACTGGGCATTTCCCATAACTTTTTTTCTAGAAAAGCTATCGACAAACGTTAACGCGCATCTGAACAAGCATGTTTTGTTTAGTATAAGTACAAAAATTCAGGTCATTCGAACCAATAATCTCTT
>Crema.WS247_660:145483-151406 Satlength=5924 Nr of Repeats=26 RepeatLength=191 seed=AAGATTTTTA  
AAGATTTTTATACCAATCGAAAGCGCTAGTTTTTCTCTATCAATATGACCTAATTTTATAAAATTTCGGTGGAAAATAAAGCCGTAATAAAGGATGGCCGATGACATAAAAGTTGGTCCATTTCTTCGGTTTGTCAAACGTTTTTTCAACACATTTTCATTAGTAACTGTGTCACTTTTGGTTGGAGCGCA
>Crema.WS247_661:7989-10399 Satlength=2411 Nr of Repeats=22 RepeatLength=58 seed=TCAAAATTAT  
TCAAAATTATAATTGAAACTCCCAAAAAACGGGATAATTTCTTTTGATCTAGAAATCG
>Crema.WS247_662:40320-40788 Satlength=469 Nr of Repeats=12 RepeatLength=34 seed=GAAGTCGGAA  
GAAGTCGGAAGTCGGAAGTGAAATTCCTTATCCG
>Crema.WS247_662:78004-79617 Satlength=1614 Nr of Repeats=33 RepeatLength=12 seed=TTTCGAAAGA  
TTTCGAAAAATC
>Crema.WS247_663:12665-13142 Satlength=478 Nr of Repeats=13 RepeatLength=14 seed=GGAAGTCGGA  
GGAAGTCGGAACTC
>Crema.WS247_663:28041-28547 Satlength=507 Nr of Repeats=13 RepeatLength=14 seed=TTCCGCCTTC  
TTCCGCCTTCCGCT
>Crema.WS247_663:42270-42675 Satlength=406 Nr of Repeats=11 RepeatLength=13 seed=TCCGGATTCC  
TCCGGTTCCGGAT
>Crema.WS247_664:3820-4278 Satlength=459 Nr of Repeats=12 RepeatLength=14 seed=TTCCTTCTTC  
TTCCTTCTTCCTTT
>Crema.WS247_666:7918-13157 Satlength=5240 Nr of Repeats=31 RepeatLength=20 seed=GCTCAAAAAT  
GCTCAAAAATCTTCGTTTTG
>Crema.WS247_673:26-10740 Satlength=10715 Nr of Repeats=39 RepeatLength=184 seed=CTTTTGTGAA  
CTTTTGTGAAACTTCAAGCGTGTGCGGCCTTGTTCAGTTTGAACGTTATTGGCTGAAAATTGGCACAGTAGTAGACAATCCATTGCCGATTCGAATGCACTTTACTGTTTTCAGATATCTCATCTAGAAAAAAAGTTAGAGACAATACACGTTGAAAGCACAGTTTTGGAAATTCTCATATAGA
>Crema.WS247_677:13433-14156 Satlength=724 Nr of Repeats=23 RepeatLength=10 seed=CTTCTAGAAA  
CTTCTAGAAA
>Crema.WS247_678:2507-3371 Satlength=865 Nr of Repeats=16 RepeatLength=15 seed=TATCAGTTAT  
TATCAGTTATCACTT
>Crema.WS247_678:5182-6342 Satlength=1161 Nr of Repeats=25 RepeatLength=46 seed=TCGAAAATGT  
TCGAAAATGTCTGTCGGACATTTTCTGAATACATTTTTGGAAGTAC
>Crema.WS247_685:23-5917 Satlength=5895 Nr of Repeats=21 RepeatLength=184 seed=GTGTGCGGCC  
GTGTGCGGCCTTGTTCAATTTGAACACTATTGGCTGAAAATTGGCACAGTAGTAGACAATCCATTGCCAATTCGAATGCACTTTACTGTTTTCAGATATCTCATCCAGAAAAAAAGTGAGAGACAATACACGTTGAAAGCACAGTTTTGGAAGTTCTCATATAGACTTTTGTGAAATTTCAAGC
>Crema.WS247_689:67-4012 Satlength=3946 Nr of Repeats=17 RepeatLength=130 seed=AGTGTTGGCA  
AGTGTTGGCAACTCCAAAAGGAGCCCAACACTGCCAGTTGGCTTACCTATCATCTAAACAAAGTTAATAATTACCTATTTATAATGATATAATACTAAAAATTCACTTTATTTGACAAGCACCCAACTCG
>Crema.WS247_692:8168-8378 Satlength=211 Nr of Repeats=10 RepeatLength=20 seed=AGTCGAAAAT  
AGTCGAAAATTGACTTTTTG
>Crema.WS247_699:0-883 Satlength=884 Nr of Repeats=19 RepeatLength=46 seed=AAATGTCTGT  
AAATGTCTGTCGGACATTTTCTGAATACATTTTTTGAAGTACTCGA
>Crema.WS247_705:3510-4329 Satlength=820 Nr of Repeats=24 RepeatLength=14 seed=GAAGAAGGAA  
GAAAAAGGAAGTCG
>Crema.WS247_719:65-2005 Satlength=1941 Nr of Repeats=19 RepeatLength=54 seed=TTTTATTGAT  
TTTTATTGATTTCTAGATTTAAAAATGTCCTGTTTTCAGGAATTTCAATTATAA
>Crema.WS247_745:11594-12044 Satlength=451 Nr of Repeats=16 RepeatLength=10 seed=TTCTCGAGAA  
TTCTCGAGAA
>Crema.WS247_745:252001-255469 Satlength=3469 Nr of Repeats=54 RepeatLength=64 seed=AATAAAGAGA  
AATAAAGAGAGAATGATAATACAGATGTTCTCGATCATCTCCTATTGAGATGAGAGAAAAAGGA
>Crema.WS247_745:332096-332562 Satlength=467 Nr of Repeats=12 RepeatLength=14 seed=TTCCTTCTTC  
TTCCTTCTTCCTTC
>Crema.WS247_745:485424-485947 Satlength=524 Nr of Repeats=14 RepeatLength=14 seed=TTCCGCCTTC  
TTCCGCCTTCCGCT
>Crema.WS247_745:545945-552632 Satlength=6688 Nr of Repeats=36 RepeatLength=170 seed=AATCATCTCG  
AATCATCTCGACTAGATCAACGGAATCGAGGTACGGTGTCAAAACCTCACAATCACCTGAGATTCAGATAAATGCGGCAAAGTCCTGCACGTCGATTCAACCAATCAATTCGATGTTTCTATCGTATAACAATGGGAAAGAGTCCAACTGATTAGAGAGGAGATTGGGAC
>Crema.WS247_745:786696-786972 Satlength=277 Nr of Repeats=24 RepeatLength=10 seed=CGGGCCTTGC  
CGGGCCTTGC
>Crema.WS247_745:1045463-1048521 Satlength=3059 Nr of Repeats=28 RepeatLength=54 seed=CCTGTTTTTA  
CCTGTTTTTAGGAATTTCATTCATAATTTTAATGATTTCTAGGTTTAAAGAAGT
>Crema.WS247_745:1136039-1138165 Satlength=2127 Nr of Repeats=11 RepeatLength=192 seed=GACAGTAAAA  
GACAGTAAAAATGAAACCACCATAAGAAAGAGCTCATTGAGTTGGTCCTAGTTCTATGGATAGAATGTCCATTATTTCTATTTTTTTTGTTTTACAATAAAAACACGTTGTGCGAGATTTCATTTCCTCTGTTTCGCCCAAATTGAACATCGAATTTCAGTTAATCTAACGCAACTCAGTTCATTTTCGTCT
>Crema.WS247_745:1315720-1316235 Satlength=516 Nr of Repeats=15 RepeatLength=14 seed=CGGAAGGCGG  
CGGAAAGCGGAAGA
>Crema.WS247_746:42-1124 Satlength=1083 Nr of Repeats=54 RepeatLength=20 seed=GCACTTTTCT  
GCACTTTTCTGTATTCTTGT
>Crema.WS247_746:13140-13550 Satlength=411 Nr of Repeats=11 RepeatLength=14 seed=GGAAGAAGGA  
GGAAGAAGGAAGAA
>Crema.WS247_746:327013-327191 Satlength=179 Nr of Repeats=13 RepeatLength=12 seed=AGCCAGGCCC  
AGCCAGGCCCGG
>Crema.WS247_746:453379-453971 Satlength=593 Nr of Repeats=26 RepeatLength=20 seed=AGTATCCAAA  
AGTATCCAAAATATAAACCA
>Crema.WS247_746:454595-455758 Satlength=1164 Nr of Repeats=56 RepeatLength=20 seed=ATACTTGGTT  
ATACTTGGTTTATCTTTTGA
>Crema.WS247_746:457009-468933 Satlength=11925 Nr of Repeats=64 RepeatLength=161 seed=AAACTGGGCA  
AAACTGGGCATTTCCCATAACTTTTTTTCTAGAAGAGCTATCGACACACGCTAACTCGCATAAACACAAGCGTGTTTTGGTTAGTATTTGTGCAAAGTTTCAAGTCATTTGACCCAGGAATCTCTCTGATCGCAGTGATTCAGACTAATTGGTAGATGCCA
>Crema.WS247_746:520457-523317 Satlength=2861 Nr of Repeats=17 RepeatLength=168 seed=AAAAAAGTTA  
AAAAAAGTTATGGGAAATATCCAGTTTTGGCCTCTACCAATTAGTCTGAAACTTCAATCACTGCGATCAGAGAGATTCCTGGGTCAAATGACTTGAAACTTTGCACAAATACTAAACAAAACACGCTTGTTCTCATGCAAGTTAGCGTTTGTCGATAGCTCTTCTAGA
>Crema.WS247_747:9902-13068 Satlength=3167 Nr of Repeats=21 RepeatLength=50 seed=TATCCAAAAA  
TATCCAAAAAAAGGATAATTTCTTTTCATATATCAGAATTTCATAAAAAA
>Crema.WS247_747:73096-73510 Satlength=415 Nr of Repeats=11 RepeatLength=14 seed=CTTCCGACTT  
CTTCCGATTTTCGA
>Crema.WS247_747:194952-196917 Satlength=1966 Nr of Repeats=73 RepeatLength=16 seed=CTCGGATTCT  
CTCGGATTCTCGGATT
>Crema.WS247_748:173319-173688 Satlength=370 Nr of Repeats=15 RepeatLength=20 seed=TTAGACGTCC  
TTAGACGTCCTTTAAAATAC
>Crema.WS247_748:239504-239924 Satlength=421 Nr of Repeats=12 RepeatLength=14 seed=GGAAGAAGGA  
GGAAGAAGGAAGAA
>Crema.WS247_748:262431-263579 Satlength=1149 Nr of Repeats=34 RepeatLength=10 seed=GAATCTTCCA  
GAATCTTTCA
>Crema.WS247_749:28581-31012 Satlength=2432 Nr of Repeats=33 RepeatLength=20 seed=GCTGAAAATC  
GCTGAAAATCTCATTTTTGC
>Crema.WS247_749:141803-142254 Satlength=452 Nr of Repeats=13 RepeatLength=14 seed=GAAGTCGGAA  
GAAGTCGGAACTCG
>Crema.WS247_749:160754-161182 Satlength=429 Nr of Repeats=11 RepeatLength=14 seed=TTCCTTCTTC  
TTCCTTCTTCCTTC
>Crema.WS247_749:161610-162734 Satlength=1125 Nr of Repeats=15 RepeatLength=20 seed=GGTGGCCTAG  
GGTGGCCTAGTTTCCCAATA
>Crema.WS247_749:178845-179053 Satlength=209 Nr of Repeats=11 RepeatLength=16 seed=TTAGGCTTAG  
TTAGGCTTAGCTGATC
>Crema.WS247_750:158-535 Satlength=378 Nr of Repeats=10 RepeatLength=14 seed=CTTCCGACTT  
CTTCCGACTTCCGG
>Crema.WS247_750:9241-9699 Satlength=459 Nr of Repeats=12 RepeatLength=14 seed=TTCCTTCTTC  
TTCCTTCTTCCTTT
>Crema.WS247_750:70256-72247 Satlength=1992 Nr of Repeats=11 RepeatLength=180 seed=GAAATGTCAC  
GAAATGTCACTACAACTTTATTTTTTGACGAAATTTTTTTAAATTAGATCATTTTTGTAGAGAAAAACGAGGGCTTTCGAATGGTATAAAAATCTCTGTGATCCGTCCAAAACTGACTGAGTTCTGATAAAAAATGTATTGGCAGAATTGACCACTTGGACCAAATCTCAAAAATTGACG
>Crema.WS247_750:77857-81178 Satlength=3322 Nr of Repeats=19 RepeatLength=180 seed=TAAATTAGAT  
TAAATTAGATCATTTTTGTAGAGAAAAACCAGGGCTTTCGAATGGTATAAAAATCTCTGTGATCCGTCCAAAACTGACTGAGTTCTGATAAAAAATGTATTGGCAGAAAAGACCACTTGGACCAAATCTCAAAAATTGACGGAAATGTCACTACAACTTTATTTTTTGACGAAATTTTTT
>Crema.WS247_750:133365-133674 Satlength=310 Nr of Repeats=14 RepeatLength=20 seed=TTAGACGTCC  
TTAGACGTCCCTTAAAACAC
>Crema.WS247_750:136475-138820 Satlength=2346 Nr of Repeats=65 RepeatLength=10 seed=TTTCTAGAAG  
TTTCTAGAAG
>Crema.WS247_752:42586-42851 Satlength=266 Nr of Repeats=23 RepeatLength=11 seed=CTTCTTCCTT  
CTTCTTCCTTC
>Crema.WS247_753:48359-49065 Satlength=707 Nr of Repeats=13 RepeatLength=17 seed=TCAACTACAA  
TCAACTACAAAAATGTC
>Crema.WS247_755:8049-8443 Satlength=395 Nr of Repeats=18 RepeatLength=10 seed=TTTAAGCGAT  
TTTCAGCGAT
>Crema.WS247_758:2008-2487 Satlength=480 Nr of Repeats=13 RepeatLength=14 seed=TTCCTTCTTC  
TTCCTTATTCCTTC
>Crema.WS247_759:194-10535 Satlength=10342 Nr of Repeats=50 RepeatLength=184 seed=TAGACTTTTG  
TAGACTTTTGTGAAACTTCAAGCGTGTGCGTCCTTGTTCAATTTGAACACTATTGGCTGAAATTTGGCACAGAAGTAGAATATCCAATGCCGGATCGAACACACTTCACTGTTTTCAGATATCTCATCCAGAAAAAAAGTTAGAGACAATACACGTTAAAAGCACAGTTTTGGAAAATCTCATA
>Crema.WS247_760:10617-13681 Satlength=3065 Nr of Repeats=47 RepeatLength=43 seed=GTTTTTGAGA  
GTTTTTGAGATTCTACAGTAGAATTGAAAAACGATCATTGCTT
>Crema.WS247_777:684-5772 Satlength=5089 Nr of Repeats=30 RepeatLength=130 seed=GCAACTCCAA  
GCAACTCCAAAAGGAGCCCAACACTGCCAGTTGGCTTACCTATCAAGTAAACAATGTTAATAATTACCTATTTATAATGATATAATACTAAAAATTAATTTTATTTGACAAGGACCCAACTCGAGTGTTG
>Crema.WS247_785:342-3264 Satlength=2923 Nr of Repeats=16 RepeatLength=174 seed=TTTTTATACC  
TTTTTATACCATCAGAAAGCCCGTATTCTCCTCTATCAAAATGACCTGGATTGAAAGAATTTTCATTGAAAATGAAGCTCCAATGAGAGATGGCCATACTTTGAGTGATCGTCCAACTTTACTACCAAAACGGTTTCTTCTATAACTTTCTCAGTTTTTGTCGGATCTCGAAGA
>Crema.WS247_797:1-4089 Satlength=4089 Nr of Repeats=27 RepeatLength=116 seed=TAGAGACAAT  
TAGAGACAATACACCTTGAAAGCACAGTCTTGGAATTTCTCATTTAGACTTTTGTGAAACATCAAGCGTGTGCGGCCTTGTTTAGTTTGAACGTTATTGGCTGAAAATTGGCACAG
>Crema.WS247_800:10-4300 Satlength=4291 Nr of Repeats=126 RepeatLength=20 seed=AAGTATCCAA  
AAGTATCCAAAAGTTATTCC
>Crema.WS247_802:56-2807 Satlength=2752 Nr of Repeats=24 RepeatLength=95 seed=ATTTCATTTT  
ATTTCATTTTTCTGATCAAAAAACTGTGTGCGAGAAACGAATTTCACGTTTTCGCCACTTTTGAGCTTCATTTTTGACGAAATTCAAAATATCTC
>Crema.WS247_831:15579-17569 Satlength=1991 Nr of Repeats=18 RepeatLength=203 seed=TTCTAATTAG  
TTCTAATTAGACAACTACCTGATGCTGTCATCGGTGTCACATGCTGTAACCAACCATTCAGATTTGGGTTTCGAAAATAGAAACTGCATTTAGAAATTGCAGTAACCATGAAGTTAGTTTCAAACTACATAATTCTGATTTTAATCCATTTCCTCCTAATTAATTACAGCCAGGCCAAAGCAGCAACTCGATAGATTTACTCA
>Crema.WS247_831:50049-50506 Satlength=458 Nr of Repeats=14 RepeatLength=14 seed=TTCCGACTTC  
TTCCGACTTCCGAC
>Crema.WS247_831:398807-399231 Satlength=425 Nr of Repeats=10 RepeatLength=35 seed=CCGGAATCCG  
CCGGAATCCGGAACCGGAATCAAATTTTTCATTTT
>Crema.WS247_831:624808-625340 Satlength=533 Nr of Repeats=17 RepeatLength=14 seed=TTCCGCCTTC  
TTCCGCCTTCCGCT
>Crema.WS247_832:36-1149 Satlength=1114 Nr of Repeats=10 RepeatLength=119 seed=AAATGTGAAG  
AAATGTGAAGACGTGAAGGATGTTTTGATATCATCGGATTCCGGAAAAATAGAGGATTCCAAACTTGTGGTCCGTTTCTGGATTGATCCACGTCATAAAAAGTTATGAGCCGTTTTCTA
>Crema.WS247_832:8942-13541 Satlength=4600 Nr of Repeats=39 RepeatLength=119 seed=GATATCAAAA  
GATATCAAAACATCCTTCACGTCTTCACATTTTAGAAAACGGCTCATAACTTTTTATGACGTGGATCAATCCAGAAACGGACCACAAGTTTGGAATCCTCTATTTTTCCGGAATCTGGT
>Crema.WS247_832:15155-15708 Satlength=554 Nr of Repeats=20 RepeatLength=14 seed=CGGAAGTCGG  
CGGAAGTCGGAAGT
>Crema.WS247_832:177166-177639 Satlength=474 Nr of Repeats=15 RepeatLength=13 seed=TCCGGATTCC  
TCCGGTTCCGGAT
>Crema.WS247_832:262045-262530 Satlength=486 Nr of Repeats=16 RepeatLength=14 seed=CGGAAGTCGG  
CGGAAGTCGGAAGT
>Crema.WS247_832:340425-340653 Satlength=229 Nr of Repeats=15 RepeatLength=14 seed=GGGTCTAGGG  
GGGTCTAGGGTCTA
>Crema.WS247_832:412145-413312 Satlength=1168 Nr of Repeats=40 RepeatLength=14 seed=TAGGGTCTAG  
TAGGGTCTAGGGTC
>Crema.WS247_832:420660-421055 Satlength=396 Nr of Repeats=14 RepeatLength=14 seed=GTCTAGGGTC  
GTCTAGGGTCTAGG
>Crema.WS247_832:438430-438846 Satlength=417 Nr of Repeats=11 RepeatLength=14 seed=TCCGACTTCC  
TCCGACTTCCGACT
>Crema.WS247_834:123-8258 Satlength=8136 Nr of Repeats=66 RepeatLength=31 seed=GTAAGAAAAT  
GTAAGGAAATTAGAAATCCATAGAATCTGAT
>Crema.WS247_834:204084-207750 Satlength=3667 Nr of Repeats=71 RepeatLength=46 seed=GACATTTTCT  
GACATTTTCTGAATACATTTTTTGAAGTACTCGAAAATGTCTGTCG
>Crema.WS247_834:218362-221060 Satlength=2699 Nr of Repeats=59 RepeatLength=46 seed=CGGACATTTT  
CGGACATTTTCTGAATACATTTTTTGAAGTATTCGAAAATGTCTGT
>Crema.WS247_835:4667-6923 Satlength=2257 Nr of Repeats=35 RepeatLength=63 seed=TCGGATGGGT  
TCGGATGGGTTTGGTCTAGATAAAAGTGTCACCCGATTCTTATTCTTACCTCAGGATTCATCT
>Crema.WS247_835:58265-58734 Satlength=470 Nr of Repeats=20 RepeatLength=20 seed=TTAGACGTCC  
TTAGACGTCCCTTAAAACAC
>Crema.WS247_835:58767-59801 Satlength=1035 Nr of Repeats=22 RepeatLength=20 seed=GGACGTCTAA  
GGACGTTTAAAAGTTTATTG
>Crema.WS247_835:120970-121148 Satlength=179 Nr of Repeats=10 RepeatLength=16 seed=GGCACCCGAT  
GGCACCCGATTTTTTG
>Crema.WS247_836:79736-80235 Satlength=500 Nr of Repeats=13 RepeatLength=14 seed=CCGCCTTCCG  
CCACCTTCCGCTTC
>Crema.WS247_836:92462-92954 Satlength=493 Nr of Repeats=16 RepeatLength=14 seed=GGAAGAAGGA  
GGAAGAAGGAAGAA
>Crema.WS247_836:99565-100035 Satlength=471 Nr of Repeats=13 RepeatLength=14 seed=CGGAATCCGG  
CGGAATCCGGAATC
>Crema.WS247_836:121430-121843 Satlength=414 Nr of Repeats=10 RepeatLength=14 seed=TTCCTTCTTC  
TTCCTTCTTCCTTT
>Crema.WS247_837:64963-65466 Satlength=504 Nr of Repeats=17 RepeatLength=21 seed=TCTCGTAAAT  
TCTCGTAAATCGACACATAAT
>Crema.WS247_840:9818-10284 Satlength=467 Nr of Repeats=15 RepeatLength=14 seed=GGAAGTCGGA  
GGAAGTCGGAAGTC
>Crema.WS247_841:7475-7771 Satlength=297 Nr of Repeats=13 RepeatLength=22 seed=TACTGTAGTG  
TACTGTAGTGAATCCCAAGGAA
>Crema.WS247_846:124-8874 Satlength=8751 Nr of Repeats=39 RepeatLength=184 seed=CTTCAAGCGT  
CTTCAAGCGTGTGCGGCCTTGTTCAGTTTGAACGTTATTGGCTGAAAATTGGCACAGTAGTAGACAATCCATTGCCAATTCGAATGCTTTTTACTGTTTTCAGATATCTCATCCAGAAAAAAAGTTAGAGACAATACACGTTGAAAGCACAGTTTTGGAAAATCTCATATAGACTTTTGTGAAA
>Crema.WS247_857:370-3729 Satlength=3360 Nr of Repeats=25 RepeatLength=130 seed=TTTATTTGAC  
TTTATTTGACAACCACCCAACTCGAGTGTTGGCAACTCCAAAAGGAGCCCAACACTGCCAGTTGGCTTACCTATCATCTAAACAAAGTTAATAATTACCAATTTATAATGATATAATCCTAAAAATGAAC
>Crema.WS247_857:5572-7679 Satlength=2108 Nr of Repeats=11 RepeatLength=130 seed=GCCAACACTC  
GCCAACACTCGAGTTGGGTGCTTGTCAAATAAAGTTAATTTTTAGGATTATATCATTATAAATAGGTAATTATTAACATTGTTTAGATGATAGGTAAGCCAACTGGCAGTGTTGGGCTCCTTTTGGAGTT
>Crema.WS247_858:4680-5475 Satlength=796 Nr of Repeats=16 RepeatLength=31 seed=GGGCGGAGTT  
GGGCGGAGTTTGTGCCAAAATACGGAAAAAT
>Crema.WS247_861:126-7969 Satlength=7844 Nr of Repeats=34 RepeatLength=180 seed=ATGTCACTAC  
ATGTCACTACAACTTTATTTTTGAACAAAATTTTTTTAAATTAAATCATTTTTATAGAGAAAAACGAGAGCTTTCGAATGGTATAAACATCTTCCCGATCCGTCCAAAACTGACTGAGTTCTGATAAAAAATGTTATGGCAGAAAAGACCACTTGGACCAAATCTCAAAAATTGACGGAA
>Crema.WS247_865:894-3431 Satlength=2538 Nr of Repeats=19 RepeatLength=133 seed=ATAGTTTGTT  
ATAGTTTGTTAGGCACGTTTAGTCAAGATGAGTCATTTGGCGGAAAGTGGTGGGTTGGATCCTTCGGGATTTACCATAGCTCATGTTGAATGCTTGTCGAAGGCTGTTCACTTTTTCGGTTAATTCTCAGTAT
>Crema.WS247_878:30-2835 Satlength=2806 Nr of Repeats=52 RepeatLength=45 seed=TTACAGAGAT  
TTACAGAGATTTTTGAAAATGGCTTAGAAAATGAGTGGCACTCTT
>Crema.WS247_881:4290-5191 Satlength=902 Nr of Repeats=14 RepeatLength=66 seed=CTTTTTCGAG  
CTTTTTCGAGGATATCAGAAGATCAGAAAAAAGAAAGAAAGAGGAAATCTGAAAATGTGCGACGCA
>Crema.WS247_884:89-2764 Satlength=2676 Nr of Repeats=79 RepeatLength=33 seed=TCAGAAAATG  
TCAGAAAATGTCCGACAGACATTTTCGAGTACT
>Crema.WS247_912:325-3759 Satlength=3435 Nr of Repeats=17 RepeatLength=119 seed=AGTTTTTCTG  
AGTTTTTCTGAATCCGTTGATAACAAAAAATCTTTCACGTCGTCACTTTTTAGAAAACGGCCCATAACCTTTTATGAGGTGTTCCAATCCGAAAACGGACGACACGTTTGGATTCCTCT
>Crema.WS247_921:383466-383896 Satlength=431 Nr of Repeats=17 RepeatLength=15 seed=CAGTGCAACC  
CAGTGCAACCGAAAT
>Crema.WS247_921:785369-785890 Satlength=522 Nr of Repeats=10 RepeatLength=23 seed=TCGGAAATTT  
TCGGAAATTTTCCGAATTTTTTT
>Crema.WS247_921:1014848-1015196 Satlength=349 Nr of Repeats=13 RepeatLength=20 seed=TTAGACGTCC  
TTAGACGTCCCTTTAAACAC
>Crema.WS247_921:1015649-1016038 Satlength=390 Nr of Repeats=17 RepeatLength=20 seed=GGACGTCTAA  
GGACGTCTAATTATTTTTTG
>Crema.WS247_921:1200130-1201299 Satlength=1170 Nr of Repeats=83 RepeatLength=14 seed=AATCTGAAAT  
AATCTGAAATATAG
>Crema.WS247_921:1291598-1292716 Satlength=1119 Nr of Repeats=11 RepeatLength=102 seed=CGTATCAAGG  
CGTATCAAGGAGGTACTGGAGAGAGATATGCCGCTACGAGACCGAAGGATACGATTGATCGTCCAACTGATTCCCTTGACTCCACCACAATCAATCGGTCAA
>Crema.WS247_922:76733-77342 Satlength=610 Nr of Repeats=17 RepeatLength=22 seed=CTCGCAGCGT  
CTCGCAGCGTCAATTCATATAA
>Crema.WS247_922:78185-80636 Satlength=2452 Nr of Repeats=15 RepeatLength=18 seed=TGTAACAAGT  
TGCAACAAGTTGTGTCAG
>Crema.WS247_922:123412-123841 Satlength=430 Nr of Repeats=18 RepeatLength=20 seed=GGACGTCTAA  
GGACGTCTAATTATTTTTTG
>Crema.WS247_922:178082-178465 Satlength=384 Nr of Repeats=16 RepeatLength=21 seed=CACGAATTTT  
CATGAATTTTTAGTCGAAAAA
>Crema.WS247_922:229057-229447 Satlength=391 Nr of Repeats=21 RepeatLength=10 seed=TTTTCAGCCA  
TTTTCAGTCA
>Crema.WS247_922:260069-260722 Satlength=654 Nr of Repeats=23 RepeatLength=21 seed=AGTTAGGCCA  
AGTTCGGCCACCAGGAGAGAA
>Crema.WS247_923:211-3551 Satlength=3341 Nr of Repeats=61 RepeatLength=64 seed=TTCTCTTTCT  
TTCTCTTTCTCTTTCTTTTTTCTCTCATCTCATTCCGAGATGATCGAGAATATATGTATTTTCA
>Crema.WS247_923:7922-9589 Satlength=1668 Nr of Repeats=32 RepeatLength=20 seed=GAAAAATCGA  
GAAAAATCAAGGTTTAGAGT
>Crema.WS247_923:197027-203056 Satlength=6030 Nr of Repeats=36 RepeatLength=32 seed=CAGCGCTAAA  
CAGCGCTAAAATCGTCGTTTAGCGCTGGTTAG
>Crema.WS247_923:207230-207724 Satlength=495 Nr of Repeats=11 RepeatLength=42 seed=CGCTGCTAAA  
CGCTGCTAAAAAGCGCTAAAATCGAAACTACGAGAAATTTAG
>Crema.WS247_923:213944-221696 Satlength=7753 Nr of Repeats=39 RepeatLength=41 seed=CAGCGCTAAA  
CAGCGCTAAAAATTATGAGGTCGCACTTTAACGCTGCTAAA
>Crema.WS247_923:225811-231013 Satlength=5203 Nr of Repeats=21 RepeatLength=42 seed=TTTAGCGCTG  
TTTAGCGCTGCTAAACAGCGTTAAAATTCAACATATCAAAAG
>Crema.WS247_923:250387-251321 Satlength=935 Nr of Repeats=13 RepeatLength=40 seed=TTTAGCGCTG  
TTTAGCGCTGACTAGCAGCGCTAAAAACGAAAATTGGACT
>Crema.WS247_924:2609-3271 Satlength=663 Nr of Repeats=22 RepeatLength=12 seed=TTTCGAAAGA  
TTTCGAAAGATC
>Crema.WS247_924:32863-33473 Satlength=611 Nr of Repeats=22 RepeatLength=11 seed=TTCGAAAAAT  
TTCGAAAAATT
>Crema.WS247_924:41430-41822 Satlength=393 Nr of Repeats=12 RepeatLength=14 seed=GAAGTCGGAA  
GAAGTCGGAAGTCG
>Crema.WS247_924:133614-134342 Satlength=729 Nr of Repeats=29 RepeatLength=16 seed=AAAGCCTAAA  
AAAGCCTAAAAGCCTA
>Crema.WS247_924:278356-280989 Satlength=2634 Nr of Repeats=17 RepeatLength=54 seed=TAAAAACAGG  
TAAAAACAGGACTTTTTTAAACCTAGAAATCAATAAAATTATGATTGAAATTCC
>Crema.WS247_926:8510-9965 Satlength=1456 Nr of Repeats=18 RepeatLength=29 seed=TTTGATTATA  
TTTGATTATAAATTCCGTTTTTTTGGAGT
>Crema.WS247_926:13312-16619 Satlength=3308 Nr of Repeats=49 RepeatLength=29 seed=TCAAAACTCC  
TCAAAACTCCAAAAAAACGGAATTTATAA
>Crema.WS247_926:108394-118165 Satlength=9772 Nr of Repeats=204 RepeatLength=44 seed=AAAATGGGTA  
AAAATGGGTAGTACCCATTTTCAAATCGAAACAAGAAATCTGTG
>Crema.WS247_928:600-3729 Satlength=3130 Nr of Repeats=14 RepeatLength=119 seed=GATATCAAAA  
GATATCAAAAAATCCTTCACGTCTTTACATTTTAGACAACAGCCCGTATCTTTTTATGACGTGGATCAATCCGGAAACGAACTACACGTTTGGAATCCTCTATTTTTTCTGAATCCGAA
>Crema.WS247_928:19390-26141 Satlength=6752 Nr of Repeats=48 RepeatLength=183 seed=TTTAGGAATT  
TTTAGGAATTTTAATTATCATTTCACTGATTTCTAACCCGGGAGGATTCAAACCCGCGTCTACTGAAGTAAACCTCAGCCCGGATAGTATAGACTCCTTCACCCTCTGGTCGAAGTGTGTCTAACCGGTTCCGACACAGATAAGAATGGTTGGGGAAGTTAATTTCATAAAAAATACCCTGTT
>Crema.WS247_929:45091-48813 Satlength=3723 Nr of Repeats=28 RepeatLength=115 seed=TAGTAGTTGT  
TAGTAGTTGTTGAGTTTGTATCGGGATCGGTGAATCATCAAGTAGCGTTGGTTCGCCAATACTCAATTTGGTTCATTCGAAAACGGTACAATTTTAGAATTGGGTCACTATAAGT
>Crema.WS247_929:59256-61825 Satlength=2570 Nr of Repeats=22 RepeatLength=115 seed=ATCGGTGAAT  
ATCGGTGAATCATCAAGTAGCGTTGGCTCGCCAATACTCAATTTGGTTCATTCGAAAACGGTACAATTTTAGAGTTGGGTCACTATAAGTTAGTAGTTGTTGAGTTTGTATCGGG
>Crema.WS247_932:1966-2437 Satlength=472 Nr of Repeats=12 RepeatLength=27 seed=TTCCGACTTC  
TTCCGACTTCCGGATAAGAAAAATCAC
>Crema.WS247_933:33-4457 Satlength=4425 Nr of Repeats=23 RepeatLength=192 seed=TTGACATTTT  
TTGACATTTTCGCCACTTTTCAGCTTCATTTTTCACCAAATTCAAAATAACTCATTTCATTCAGATTCTACTAAAAAAAGAAAACCACCAATCGAAAGAACTCGTAGATTTACATCAAGTTCTATGGTTAATCTATTTTCTCATCTTCTTATTTCATTTGTATGATCAAAAAACAGTCCGCGAGAAATCATC
>Crema.WS247_934:3456-11241 Satlength=7786 Nr of Repeats=378 RepeatLength=20 seed=TTGGATACTT  
TTGGATACTTGGAATAACTT
>Crema.WS247_938:1406-5582 Satlength=4177 Nr of Repeats=53 RepeatLength=33 seed=GTGGGCGGAG  
GGGGCGGAGCTTCAGTACTACTATAAGCCTAAG
>Crema.WS247_938:8419-9280 Satlength=862 Nr of Repeats=24 RepeatLength=25 seed=TTCCGACTTC  
TTCCGACTTCCGGGCGTTTTTTCAC
>Crema.WS247_940:26-867 Satlength=842 Nr of Repeats=13 RepeatLength=65 seed=CGCTCGTAGT  
CGCTCGTAGTTTGTGGCCTAGAAGAAAATGAAGACTTGATGGGTGGGGAGTATTTACTCCCAACT
>Crema.WS247_942:2-2788 Satlength=2787 Nr of Repeats=61 RepeatLength=46 seed=ACATTTTCGA  
ACATTTTCGAATACTTCAAAAAATGTATTCAGAAAATGTCCGACCG
>Crema.WS247_946:5-5476 Satlength=5472 Nr of Repeats=50 RepeatLength=95 seed=AAAATGAAAT  
AAAATGAAATGAGATATTTTGAATTTCGTCAAAAATGAAGCTCAAAAGTGGTGAAAACGTGAAATTCGTTTCTCGCACACAGTTTTTTGATCAGA
>Crema.WS247_947:4-4637 Satlength=4634 Nr of Repeats=24 RepeatLength=136 seed=TGATGTTCAG  
TGATGTTCAGGGCGGTTCTTCGGAATTATCCTGTTCTCTAACAGTGAGTGCCTGTGACTAAATTCACTCGTGTAGTTCGGTATTAATTAGATAGTCAGTAAATAAAATACATTTTGTAACACGGGTTTCTCCAATG
>Crema.WS247_949:206-5037 Satlength=4832 Nr of Repeats=27 RepeatLength=180 seed=CATTTCCGTC  
CATTTCCGTCAATTTTTGAGTTTTGGTCCAAGTGGACTTTTCTGCCAATACATTTTTTATCAGAACTCAGTCAGTTTTAGACGGATCTCAGAGATTTTTATACCATTCGAAAGCTCTCGTTTTTCTCTATGAAAATGATCTAATTTAAAAAAATTTTGTTCAAAAATAAAGTTGTAGTGA
>Crema.WS247_957:6726-7166 Satlength=441 Nr of Repeats=10 RepeatLength=43 seed=TCACTGATCG  
TCACTGATCGTTTTTGAGATTCTGCAGAAGAAATGAAAAACGA
>Crema.WS247_958:1789-2157 Satlength=369 Nr of Repeats=11 RepeatLength=35 seed=AAAGCCTAAA  
AAAGCCTAAAAGCCTAAAAAGTCCGGGCCGGCCTG
>Crema.WS247_960:2-7305 Satlength=7304 Nr of Repeats=234 RepeatLength=20 seed=CAAGTATCCA  
CAAGTATCCAAAAGTTATTC
>Crema.WS247_969:26-2601 Satlength=2576 Nr of Repeats=22 RepeatLength=95 seed=CTCATTTCAT  
CTCATTTCATTTTTATGATCAAAAAACTGTCCGCGAGAAATGAATTTGACATTTTCGCCACTTTTCAGCTTCATTTTTCAGCAAATTCAAAATAA
>Crema.WS247_978:991-1765 Satlength=775 Nr of Repeats=12 RepeatLength=12 seed=TAAGCCTAAG  
TGAGCCTAAGCC
>Crema.WS247_986:271-908 Satlength=638 Nr of Repeats=25 RepeatLength=10 seed=AGAAACTTCT  
AGAAACATCT
>Crema.WS247_988:24-3685 Satlength=3662 Nr of Repeats=13 RepeatLength=184 seed=AAGGCCGCAC  
AAGGCCGCACACGCTTGAAGTTTCACAAAAGTCTATATGAGAACTTCCAAGACTGTGCTTTCAACGTGTATTGTCTCTCATTTTTTTTCTAGATGAGATATCTGAAAACAATAAAGTGTGTTCGATCCGGCATTGGATATTCTACTTCTGTGCCAAATTTCAGCCGATAGTGTTCAAATTGAAC
>Crema.WS247_1015:208953-210554 Satlength=1602 Nr of Repeats=12 RepeatLength=18 seed=AAAAATTGAA  
AAAAATTGAAGAAATTTA
>Crema.WS247_1015:650394-650897 Satlength=504 Nr of Repeats=16 RepeatLength=14 seed=TTCCTTCTTC  
TTCCTTCTTCCTTC
>Crema.WS247_1015:938850-939652 Satlength=803 Nr of Repeats=11 RepeatLength=72 seed=CAGAGCAAGC  
CAGAGCAAGCTCCAGGGTGTCCCTGTTTTAAAGTAATCGCTACTTCTAAGGTGCTGAGCCAAGGGGCGGAGT
>Crema.WS247_1016:65436-66260 Satlength=825 Nr of Repeats=11 RepeatLength=74 seed=AAACTGTCTT  
AAACTGTCTTGATGAGGGCTGAGGTCAGGTGTGCGGGTTCGGGCCTATAGGAACAGCTTGCATTATGACCCTAG
>Crema.WS247_1016:130128-130376 Satlength=249 Nr of Repeats=17 RepeatLength=14 seed=TCTAGGGTCT  
TCTAGGGTCTAGGG
>Crema.WS247_1016:163060-163582 Satlength=523 Nr of Repeats=16 RepeatLength=14 seed=GCGGAAGGCG  
GCGGAAAGCGGAAG
>Crema.WS247_1016:234398-235164 Satlength=767 Nr of Repeats=18 RepeatLength=42 seed=ACTGGCTCCA  
ACTGGCTCCAGTCGCGGCTCTTCCTCCTTGCGAAGTCGAAGC
>Crema.WS247_1016:342933-343336 Satlength=404 Nr of Repeats=12 RepeatLength=14 seed=TTCCGACTTC  
TTCCGACTTCCGGC
>Crema.WS247_1016:383619-384325 Satlength=707 Nr of Repeats=10 RepeatLength=20 seed=TTTCTAGGCC  
TTTCTAGGCCATCACTGGGA
>Crema.WS247_1018:3221-4198 Satlength=978 Nr of Repeats=19 RepeatLength=38 seed=ACCTCTGACG  
ACCTTTGACGCGCTTTCTACTTTTTGACGATCTGGCGC
>Crema.WS247_1019:170-960 Satlength=791 Nr of Repeats=27 RepeatLength=20 seed=CGTAAATCGA  
CGTAAATCGACATGAGAACT
>Crema.WS247_1019:11063-11782 Satlength=720 Nr of Repeats=10 RepeatLength=71 seed=TAATCACTAC  
TAATCACTACTTCCAGGGCGCTGAGCATAGGGGCGGGGCGAGAGCAAGCTTCTGGGTGCCCTGTTTCTAGG
>Crema.WS247_1019:100695-101186 Satlength=492 Nr of Repeats=14 RepeatLength=14 seed=GAAGTCGGAA  
GAAGTCGGAAGTCG
>Crema.WS247_1019:116059-116494 Satlength=436 Nr of Repeats=13 RepeatLength=11 seed=TTCCTTCTTC  
TTCCTTCTTCC
>Crema.WS247_1019:122074-122551 Satlength=478 Nr of Repeats=23 RepeatLength=11 seed=TTACCGGTAA  
TTACCGGAAAA
>Crema.WS247_1021:19418-22436 Satlength=3019 Nr of Repeats=14 RepeatLength=34 seed=TTCCGACTTC  
TTCCGACTTCCGACTTCCGGATAAGAAATTTTAC
>Crema.WS247_1021:49736-49976 Satlength=241 Nr of Repeats=10 RepeatLength=27 seed=TTCCGACTTC  
TTCCGACTTCCGTTTTCAAAATGTCAC
>Crema.WS247_1022:10478-11212 Satlength=735 Nr of Repeats=10 RepeatLength=12 seed=ATCTTTCGAA  
ATCTTTCGAAAG
>Crema.WS247_1022:18890-20231 Satlength=1342 Nr of Repeats=25 RepeatLength=20 seed=TTAGACGTCC  
TTAGACGTCCCTTAAAATAC
>Crema.WS247_1022:20534-20922 Satlength=389 Nr of Repeats=15 RepeatLength=20 seed=GGACGTCTAA  
GGACGTCTAAACATTTTTTG
>Crema.WS247_1022:62579-65002 Satlength=2424 Nr of Repeats=49 RepeatLength=25 seed=GGAATATTTG  
GGAATATTTGAGTTCCCGCCAAAAT
>Crema.WS247_1034:10361-11150 Satlength=790 Nr of Repeats=19 RepeatLength=14 seed=GGAAGTCGGA  
GGAAGTCGGAAGCC
>Crema.WS247_1035:618-3315 Satlength=2698 Nr of Repeats=14 RepeatLength=192 seed=TCTTTCGATT  
TCTTTCGATTGGTGGTTTTCTTTTTTTAGTAGGATCTGAATGAAATGAGTTATTTTGAATTTGGTGAAAAATGAAGCTGAAAAGTGGCGAAAATGTCAAATTCATTTCTCGCGGAGAGTTTTTTGATCATAAAAATGGAATAAGAAGATGAGAAAAGAGATTAACCATAGAACTTGATGGAAATCAACCAGT
>Crema.WS247_1038:5649-6122 Satlength=474 Nr of Repeats=15 RepeatLength=13 seed=TTCCGGATTC  
TTCCGGTTCCGGA
>Crema.WS247_1046:138-5347 Satlength=5210 Nr of Repeats=56 RepeatLength=61 seed=CAGGTACACA  
CAGGTACACAGTACTCTTTGGGACGGGGTTTAAGAGTCTTTTCTCAGCCAGCCGAAGCAGT
>Crema.WS247_1053:0-3388 Satlength=3389 Nr of Repeats=18 RepeatLength=184 seed=TTTGTGAAAC  
TTTGTGAAACTTCAAGCGTGTGCGGCCTTGTTCAGTTTGAACGTTATTGGCTGAAAATTGGCACAGTAGTAGACAATCCATTGCCGATTCGAATGCTTTTTACTGTTTTCAGATATCTCATCCAGAAAAAAAGTTAGAGACAATACACCTTGAAAGCACAGTTTTGGAAGTTCTCATATAGACT
>Crema.WS247_1065:4-4074 Satlength=4071 Nr of Repeats=18 RepeatLength=130 seed=ACTGGCAGTG  
ACTGGCAGTGTTGGGCTCCTTTTGGAGTTGCCAACACTCGAGTTGGGTCCTTGTCAAATAAAGTTAATTTTTAGGATTATATCACTATAAATAGGTAATTATTAACTTTGTTTAGATGATAGGTAAGCCA
>Crema.WS247_1067:152-3848 Satlength=3697 Nr of Repeats=17 RepeatLength=184 seed=ACTGTGCTTT  
ACTGTGCTTTTAACGTGTATTGTCTCAAACTTTTTTTCTGGATGAGATATCTGAAAACAGTAAAGTGCATTCGAATTGGCAATGGATTGTCTACTACTGTGCCAATTTTCAGCCAATAACGTTCGAACTGAACAAGTCCGCACACGCTTGAAGTTTCACAAAAGTCTATATGAGATTTTCCAAA
>Crema.WS247_1103:946-3154 Satlength=2209 Nr of Repeats=13 RepeatLength=60 seed=TTTCTAAGCT  
TTTCTAAGCTGCCTATATGGCAGTGAACAAAATTGATGATCAATAAGCAACTGGCAATTA
>Crema.WS247_1111:894673-894899 Satlength=227 Nr of Repeats=12 RepeatLength=18 seed=CTCTCCTGTT  
CTCTCCTGTTTTTAGTCC
>Crema.WS247_1111:1080061-1080468 Satlength=408 Nr of Repeats=12 RepeatLength=14 seed=GGAAGTCGGA  
GGAAGTCGGAAGTC
>Crema.WS247_1111:1273507-1276362 Satlength=2856 Nr of Repeats=26 RepeatLength=11 seed=TTACCGGTAA  
TTACCGGTAAA
>Crema.WS247_1111:1406747-1407220 Satlength=474 Nr of Repeats=14 RepeatLength=14 seed=TTCCGACTTC  
TTCCGACTTCCGAC
>Crema.WS247_1111:1425073-1425596 Satlength=524 Nr of Repeats=15 RepeatLength=14 seed=CGGAAGGCGG  
CGGAAAGCGGAAGG
>Crema.WS247_1111:1520081-1522081 Satlength=2001 Nr of Repeats=51 RepeatLength=36 seed=ACCAAGGAAG  
ACCAAGGAGGCCGAGACTCCAAAAGTGAAGCGCGAC
>Crema.WS247_1111:1924742-1929187 Satlength=4446 Nr of Repeats=53 RepeatLength=55 seed=AATTTCAATC  
AATTTCAATCATAATTTTATTGATTTCTAGATTAAAAAAGTACCCTGTTTTTCGA
>Crema.WS247_1111:2099886-2100291 Satlength=406 Nr of Repeats=20 RepeatLength=13 seed=AAAGCCTAAA  
AAGCCTAAAGTCT
>Crema.WS247_1111:2169637-2170036 Satlength=400 Nr of Repeats=16 RepeatLength=19 seed=GAATGGTCCC  
GAACGGTCCCAAGGAATTA
>Crema.WS247_1111:2323512-2324531 Satlength=1020 Nr of Repeats=20 RepeatLength=19 seed=GAATGGTCCC  
GAATGGTCCCAACCGCAAA
>Crema.WS247_1112:44564-49687 Satlength=5124 Nr of Repeats=60 RepeatLength=55 seed=TTGATTTCTA  
TTGATTTCTAGATTTAAAAAAAGTCATGTTTTTAGGAATTTCAGTCATATTTTTG
>Crema.WS247_1112:510758-511203 Satlength=446 Nr of Repeats=12 RepeatLength=14 seed=TTCCGACTTC  
TTCCGACTTCAGAC
>Crema.WS247_1113:3839-4168 Satlength=330 Nr of Repeats=11 RepeatLength=29 seed=TCCGCCCACT  
TCCGCCCACTTTTAAGGTTCTTTTTATGA
>Crema.WS247_1113:44676-45150 Satlength=475 Nr of Repeats=15 RepeatLength=14 seed=CGGAAGTCGG  
CGGAAGTCGGAAGT
>Crema.WS247_1113:72604-73056 Satlength=453 Nr of Repeats=14 RepeatLength=14 seed=TCCGACTTCC  
TCCGACTTCCGACT
>Crema.WS247_1113:283198-283566 Satlength=369 Nr of Repeats=19 RepeatLength=14 seed=TGAATCCTGA  
TGAATCCTGAATCT
>Crema.WS247_1113:323885-325619 Satlength=1735 Nr of Repeats=13 RepeatLength=16 seed=TGCGAGTTTT  
TGCGAGTTTTTGGGTT
>Crema.WS247_1114:35109-36973 Satlength=1865 Nr of Repeats=25 RepeatLength=73 seed=GGAACCAAAA  
GGAACCAAAAAAGCGAAAACAATAAACAAAAATGGTTTGGCACCAGTGGGAATCGAACCCTGGTTGTTAGATT
>Crema.WS247_1114:157055-157614 Satlength=560 Nr of Repeats=18 RepeatLength=14 seed=TTCCGACTTC  
TTCCAACTTCCGAC
>Crema.WS247_1114:236065-237739 Satlength=1675 Nr of Repeats=45 RepeatLength=18 seed=GATTTCCAGG  
GATTTCCAGGACGATCAG
>Crema.WS247_1114:299184-299644 Satlength=461 Nr of Repeats=13 RepeatLength=11 seed=TTCCTTCTTC  
TTCCTTCTTCC
>Crema.WS247_1115:14507-17012 Satlength=2506 Nr of Repeats=41 RepeatLength=31 seed=TGTCATTTTT  
TGTCATTTCTGACTGAAATTAGCTCAGAATT
>Crema.WS247_1115:82129-82658 Satlength=530 Nr of Repeats=11 RepeatLength=27 seed=AAGTCGGAAG  
AAGTCGGAAGTAAAATTTCTGAAACGG
>Crema.WS247_1115:83461-85177 Satlength=1717 Nr of Repeats=20 RepeatLength=14 seed=TTCCGACTTC  
TTCCGACTTCCGGC
>Crema.WS247_1115:97962-98361 Satlength=400 Nr of Repeats=11 RepeatLength=14 seed=CGGAAGTCGG  
CGGAAGTCGGAAGT
>Crema.WS247_1115:112735-113242 Satlength=508 Nr of Repeats=16 RepeatLength=27 seed=GGAAGTCGGA  
GGAAGTCGGAAGTAAAATTTGTAATCC
>Crema.WS247_1115:172741-173163 Satlength=423 Nr of Repeats=12 RepeatLength=14 seed=CGGAAGTCGG  
CGGAAGTCGGAAGT
>Crema.WS247_1116:37256-37475 Satlength=220 Nr of Repeats=10 RepeatLength=19 seed=AATCGGAGGC  
AATCGGAGGCCCATAAAAA
>Crema.WS247_1117:12169-12566 Satlength=398 Nr of Repeats=10 RepeatLength=14 seed=TTCCGACTTC  
TTCCTACTTCCGAC
>Crema.WS247_1117:23800-24481 Satlength=682 Nr of Repeats=19 RepeatLength=34 seed=TCCGACTTCC  
TCCGACTTCCGACTTCCGTTTTGAAAATTTTACA
>Crema.WS247_1117:67244-67677 Satlength=434 Nr of Repeats=11 RepeatLength=14 seed=TTCCGCCTTC  
TTCCGCCTTCCGCT
>Crema.WS247_1118:2312-2716 Satlength=405 Nr of Repeats=11 RepeatLength=14 seed=CGGAAGTCGG  
CGGAAGTCGGAAGT
>Crema.WS247_1118:22242-22764 Satlength=523 Nr of Repeats=14 RepeatLength=14 seed=TTCCGCCTTC  
TTCCGCCTTCCGCT
>Crema.WS247_1119:5614-9296 Satlength=3683 Nr of Repeats=22 RepeatLength=52 seed=ATTATAATTT  
ATTATAATTTTATTGATTTGTAGTTAAAAAAGTCCTGTTTTTAGGAATTTTA
>Crema.WS247_1119:44388-45933 Satlength=1546 Nr of Repeats=10 RepeatLength=14 seed=TCCGCCTTCC  
TCCGCCTTCCGCCT
>Crema.WS247_1121:13530-13734 Satlength=205 Nr of Repeats=12 RepeatLength=11 seed=TTACCGGTAA  
TTACCGGTAAA
>Crema.WS247_1122:9-2835 Satlength=2827 Nr of Repeats=48 RepeatLength=59 seed=TCTAGAATAT  
TCTAGAATATTTGAATTCCCGTTGAATATCAAAAGTTTCTCTAGAAGTTTCTAGAAGGT
>Crema.WS247_1127:103-8282 Satlength=8180 Nr of Repeats=135 RepeatLength=70 seed=TCTTTCTCTC  
TCTTTCTCTCACCTCAATAGGAGGTGATCGAGAACAACTCCTTTATTTTTATCTCTTTTTTTTATTATTT
>Crema.WS247_1130:7683-8469 Satlength=787 Nr of Repeats=18 RepeatLength=42 seed=CAGAAGAAAT  
CAGAAGAAATGAAAACGATCACAGATCGTTATTGAGATTCTG
>Crema.WS247_1131:15-6322 Satlength=6308 Nr of Repeats=36 RepeatLength=180 seed=TTATAGAGAA  
TTATAGAGAAAAACGAGAGCTTTTGAATGGTATAAAAATCTTCCCGATCCGTTCAAAACTAACTGAGTTCTGATGAAAAATGTATTGGCAGAAAAGTCCACTTGGACCAAATCTCAAAAATTGACGGAAATGTCACTACAACTTTATTTTTGAACAACATCTTTTGAAATTAGATCATTT
>Crema.WS247_1132:27-2857 Satlength=2831 Nr of Repeats=81 RepeatLength=46 seed=TTCAGAAAAT  
TTCAGAAAATGTCCGACAGACATTTTCGAGTACTTCGGAACATGTA
>Crema.WS247_1135:167-5726 Satlength=5560 Nr of Repeats=28 RepeatLength=184 seed=TATTGTCTCT  
TATTGTCTCTAACTTTTTTTCTGGATGAGATATCTGAAAACAATAAAGTGTGTTCGATCCGGCATTGGATATTCTACTTCTGTGCCAAATTTCAGCCAATAGTGTTCAAATTGAACAAGGCCGCACACGCTTGAAGTTTCACAAAAGTCTATATGAGAACTTCCAAGACTGTGCTTTCAAGGTG
>Crema.WS247_1138:3646-6156 Satlength=2511 Nr of Repeats=125 RepeatLength=20 seed=AAGTATCCAA  
AAGTATCCAAAATTCAAATC
>Crema.WS247_1140:7412-9866 Satlength=2455 Nr of Repeats=19 RepeatLength=119 seed=TTTTATGACG  
TTTTATGACGTGGATCAATCCAGAAACGGAGAACACGTTTGGAATCCTTTATTTTTTTCTGAATCCAATGATATCGAAAATCCTTCACGTCGTCACATTTTAGAAAACGGCTCATAACT
>Crema.WS247_1142:28-6812 Satlength=6785 Nr of Repeats=31 RepeatLength=130 seed=ACTCGAGTGT  
ACTCGAGTGTTGGCAACTCCAAAAGGAGCCCAACACTGCCAGTTGGCTTACCTATCATCTAAACAAAGTTAATAATTACCTATTTATAATGATATAATCCTAAAAATGAACTTTATTTGACAAGCACCCA
>Crema.WS247_1151:57-3195 Satlength=3139 Nr of Repeats=16 RepeatLength=180 seed=TTTTGAGATC  
TTTTGAGATCTGGTCCAAGTGGTCTTTTCCGCCAATACATTTTTTATCAGAACTCAGTCATTTTTGGACGGATCACAAAGATTTTTATACCATTCGAAAGCCCTTGTTTTTCTCTACAAAAATGATCTAATTTAAAAAAGTTTTGTTCAAAAATAAAGTTGTAGTGACATTTCCGTCAAT
>Crema.WS247_1155:10-3056 Satlength=3047 Nr of Repeats=78 RepeatLength=46 seed=ACATTTTCTG  
ACATTTTCTGAATACATGTTCCGAAGTATTCGAAAATGTCTGTCGG
>Crema.WS247_1156:27-2885 Satlength=2859 Nr of Repeats=63 RepeatLength=45 seed=TTTACAGAGA  
TTTACAGAGATTTTTGAAAATGGTTTAGAAAATGAGTGGCACTCT
>Crema.WS247_1172:18-3647 Satlength=3630 Nr of Repeats=12 RepeatLength=180 seed=CATTCGAAAG  
CATTCGAAAGCTCTCGTTTTTCTCTATAAAAATGATTTAATTTAAAAAATTTTTGTTCAAAAATAAAGTTGTAGTGACATTTCCGTCAATTTTTGAGATTTGGTCCAAGTGGTCTTTTCTGCCAATACATTTTTTATCAGAACTCAGTCAGTTTTGGACGGATCGAGAAGATGTTTATAC
>Crema.WS247_1176:26-3439 Satlength=3414 Nr of Repeats=11 RepeatLength=184 seed=AAATTGGCAC  
AAATTGGCACAATAGTAGACAATCCATTGCCAATTCGAATGCTTTTCACTGTTTTCAGATATCTCATCCAGAAAAAAAGTTAGAGACAATACACCTTGAAAGCACAGTCTTGGAAGTTCTCATATAGACTTTTGTGAAACTTCAAGCGTGTGCGGCCTTGTTCAGTTTGAACGTTATTGGCTGA
>Crema.WS247_1184:18-991 Satlength=974 Nr of Repeats=49 RepeatLength=20 seed=AGTATCCAAA  
AGTATCCAAAATATAAACCA
>Crema.WS247_1195:1219030-1219593 Satlength=564 Nr of Repeats=19 RepeatLength=14 seed=TTCCTTCTTC  
TTCCTTCTTCCTTC
>Crema.WS247_1196:42-4825 Satlength=4784 Nr of Repeats=20 RepeatLength=180 seed=CCAAAACTGA  
CCAAAACTGACTGAGTTCTGATAAAAAATGTATTGGCAGAAAAGACCACTTGGACCAAATCTCAAAAATTGACGGAAATGTCACTACAACTTTATTATTTGACGAAATTTTTTTAAATTAGATCATTTTTGTAAAGAAAAACGAGGGCTTTCGAATGATATAAAAATCTCTGTGATCCGT
>Crema.WS247_1196:105371-105843 Satlength=473 Nr of Repeats=14 RepeatLength=14 seed=TTCCTTCTTC  
TTCCTTCTTCCTTC
>Crema.WS247_1196:439682-448775 Satlength=9094 Nr of Repeats=49 RepeatLength=136 seed=CAATGTGATG  
CAATGTGATGTTCAGGGCAGTTCTTCGGAATTATCCTGTTCTCTAACAGTGAGTGCCTGTGACTAAATTCACTTGTGTAGTTCGGTATTAATTAGATAGTCAGTCAATAAATTACATTTTGAAACACGGGTTTCTC
>Crema.WS247_1197:6191-6450 Satlength=260 Nr of Repeats=12 RepeatLength=21 seed=AAAGTGACGT  
AAAGTGACGTCATTTCAGAGA
>Crema.WS247_1197:160349-161538 Satlength=1190 Nr of Repeats=17 RepeatLength=36 seed=GCTACAGTAC  
GCTACAGTACCACATATCCTATGTATTTCGGCTCCT
>Crema.WS247_1197:170355-171424 Satlength=1070 Nr of Repeats=23 RepeatLength=20 seed=ACGCCTAAAA  
ACGCCTAAAATGAGCCTGAA
>Crema.WS247_1197:251820-252528 Satlength=709 Nr of Repeats=10 RepeatLength=70 seed=GAGGTGATGG  
GAGGTGATGGAGAACAACTCCTTCATTTTCCTCTCTTTTTCTCATCATTTTCTTTCTCTCACCTCAATAG
>Crema.WS247_1198:157013-157289 Satlength=277 Nr of Repeats=12 RepeatLength=19 seed=GGGCCTCCGA  
GGGCCTCCGATTCTGCCAT
>Crema.WS247_1198:173691-174686 Satlength=996 Nr of Repeats=16 RepeatLength=62 seed=AGCAGTCAGG  
AGCAGTCAGGTACACAGTACTCTATGGGACGGGGGTTTTAGAGTCTTTTCTCAGCCAGCCAA
>Crema.WS247_1199:40476-47488 Satlength=7013 Nr of Repeats=284 RepeatLength=20 seed=CAAGTATCCA  
CAAGTATCCAAAATTCAAAT
>Crema.WS247_1199:50765-52390 Satlength=1626 Nr of Repeats=19 RepeatLength=10 seed=CTTCTAGAAA  
CTTCTAGAAA
>Crema.WS247_1200:34867-35279 Satlength=413 Nr of Repeats=13 RepeatLength=14 seed=GGAAGTCGGA  
GGAAGTCGGAAGCC
>Crema.WS247_1200:74593-76180 Satlength=1588 Nr of Repeats=14 RepeatLength=34 seed=GAAGTCGGAA  
GAAGTCGGAAGTCGGAAGTAAAATTTTGAAAACG
>Crema.WS247_1201:34917-35285 Satlength=369 Nr of Repeats=11 RepeatLength=14 seed=TTCCTTCTTC  
TTCCTTCTTCCTTC
>Crema.WS247_1202:9741-10341 Satlength=601 Nr of Repeats=20 RepeatLength=21 seed=AGGTGAAAAA  
AGGTGAAAAATTCAAATTTAT
>Crema.WS247_1204:0-2527 Satlength=2528 Nr of Repeats=13 RepeatLength=194 seed=TCTCTAAATA  
TCTCTAAATATCTCTGTTCGTATTACAGATACAGAAAAACGGTTTCCACCATTCGAACGAGCATATTTTCTTACATCAGATTCTATGGATTTCTAATTTCCTCACCCGTTTAGTTTTTATTCAAAACCAAAAAAGTGCTCATTTCCACGCGACATCTTCATTTCCTAGGTTTTCCATACCTCGAAATATACAAA
>Crema.WS247_1204:19532-20554 Satlength=1023 Nr of Repeats=11 RepeatLength=92 seed=ACACGTCTGT  
ACACGTCTGTCGTGGAGAATTTAGTCTTCTCCCCTGCAGATATCTTTAAATTTCTTATCACAAAGATAAGGAATAAACATATAGGCCAACTG
>Crema.WS247_1206:5984-7181 Satlength=1198 Nr of Repeats=10 RepeatLength=119 seed=GTGTCGTCCG  
GTGTCGTCCGTTTTCGGATTGGTCCACCTCATAAAAAGTTATGGGCCGTTTTCTAAAAAGTGACGACGTGAAAGATTTTTTGATACCACCGGATTCAGAAAAACTAGAGGAATCCAAAC
>Crema.WS247_1207:7418-7985 Satlength=568 Nr of Repeats=37 RepeatLength=15 seed=CATTTCGGCA  
CATTTCGGCACCAAC
>Crema.WS247_1209:92-2856 Satlength=2765 Nr of Repeats=14 RepeatLength=180 seed=GTTCAAAAAT  
GTTCAAAAATAAAGTTGTAGTGACATTTCCGTCAATTTTTGAGATTTGGTCCAAGTGGTCTTTTCTGCCAATACATTTTTTATCAGAACTCAGTCAGTTTTGAACGGATCACAGAGATTTTTATACCATTCGAAAGCCCTCGTTTTTCTCTACAAAAATGATCTAATTTAAAAAAATTTC
>Crema.WS247_1209:5156-8824 Satlength=3669 Nr of Repeats=23 RepeatLength=12 seed=CTTAGGCTTA  
CTTAGGCTTAGG
>Crema.WS247_1209:12630-13593 Satlength=964 Nr of Repeats=24 RepeatLength=12 seed=TTAGGCTTAG  
TTAGGCTTAGGC
>Crema.WS247_1212:1861-3012 Satlength=1152 Nr of Repeats=11 RepeatLength=66 seed=AAAAAGAAAG  
AAAAAGAAAGAAAGAGGATATCTGAAAATGTGCGACGCACTTTTTCGAGGATATCAGAAGATCAGA
>Crema.WS247_1212:5128-10560 Satlength=5433 Nr of Repeats=95 RepeatLength=66 seed=AATGTGCGAC  
AATGTGCGACGCACTTTTTCGAGGATATCAGAAGATCAGAAAAAAGAAAGAAAGAGGATATCTGAA
>Crema.WS247_1218:1890-8260 Satlength=6371 Nr of Repeats=35 RepeatLength=184 seed=GCCGCACACG  
GCCGCACACGCTTGAAGTTTCACAAAAGTATATATGAGAACTTCCAAGACTGTGCTTTCAAGGTGTATTGTCTCTAACTTTTTTTCAGGATGAGATATCTGAAAACAGTAAAAAGCATTCGAATTGGCAATCGATTGTCTACTACTGTGCCAATTTTCAGCCAATAACGTTCAAACTGAACAAG
>Crema.WS247_1223:62-4507 Satlength=4446 Nr of Repeats=25 RepeatLength=180 seed=AAGTGGACTT  
AAGTGGACTTTTCTGCCAAAACATTTTTTATCAGAACTCAGTCAGTTTTAGACGGATCTCAGAGATTTTTATACCATTCGAAAGCTCTCGTTTTTCTCTATGAAAATGATCTAATTTAAAAAAATTTTGTTTAAAAATAAAGTTGTAGTGACTATTCCGTCAATTTTTGAGATTTGGTCC
>Crema.WS247_1225:158-3635 Satlength=3478 Nr of Repeats=16 RepeatLength=184 seed=GCACAGTAGT  
GCACAGTAGTAGACAATCCATTGCCAATTCGAATGCACTTTACTGTTTTCAGATATCTAATCCAGAAAAAAAGTTAGAGACAATGCACGTTAAAAGCACAGTTTTGGAAAATCTCATATAGACTTTTGTGAAACTTCAAGCGTGTGCGGCCTTGTTCAGTTTGAACGTTATTGGCTGAAAATTG
>Crema.WS247_1226:6-6548 Satlength=6543 Nr of Repeats=24 RepeatLength=180 seed=ATGGTATAAA  
ATGGTATAAAAATCTCTGAGATCCGTCCTAAACTGACTGAGTTCTGATAAAAAATGTATTGGCAGAAAAGTCCACTTGGACCAAATCTCAAAAATTGACGGAATTGTCACTACAACTTTATTTTTGAACAAATCTTTTTTAAATTAGATCATTTTGATAGAAAAAAACGAGAGCTTTCGA
>Crema.WS247_1227:6-4484 Satlength=4479 Nr of Repeats=16 RepeatLength=184 seed=TAGACTTTTG  
TAGACTTTTGTGAAACTTCAAGCGTGTGCGGCCTTGTTCATTTCGAACGTTATTGGCTGAAAATTGGCACAGTAGTAGACAATCCATTGCCAATTCGAATGCACTTTACTGTTTTCAGATATCTCATCCAGAAAAAAAGTTAGAGACAATACACGTTAAAAGCACAGTTTTGGAATTTCTCATA
>Crema.WS247_1228:40-3814 Satlength=3775 Nr of Repeats=20 RepeatLength=192 seed=GAAAACGAAA  
GAAAACGAAATGAGTTGCGTGTGATTTACTGAATTTCAGCATTCAATTTGGGCGAAAATTAGAAAATGAAGTCTTGCACAGCGTTTTTCGATTGTGAAACAAGAAAATAAGAAAAAGTGGACATTCTATCCATAGAACTAGAACAAACTCAACGAGATCTTTCTAATGGTGTTTTCAGTATTACTGTCCGAT
>Crema.WS247_1231:108-5512 Satlength=5405 Nr of Repeats=207 RepeatLength=20 seed=CAAGTATCCA  
CAAGTATCCAAAAGTTATTC
>Crema.WS247_1231:5659-6689 Satlength=1031 Nr of Repeats=47 RepeatLength=20 seed=TTTTGGATAC  
TTTGGGATACTTGGAATAAC
>Crema.WS247_1234:17-882 Satlength=866 Nr of Repeats=19 RepeatLength=45 seed=CACTCTTTTA  
CACTCTTTTACAGAGATTTTTGAAAATGGTTTAGAAAATGAGTGT
>Crema.WS247_1234:905-2229 Satlength=1325 Nr of Repeats=21 RepeatLength=66 seed=GACGCACTTT  
GACGCACTTTTTCGAGGATATCAGAAGATCAGAATAAAGAAAGAAAGAGGAAATCTGAAAATGTGC
>Crema.WS247_1243:108-3922 Satlength=3815 Nr of Repeats=15 RepeatLength=184 seed=TTTCAGCCAA  
TTTCAGCCAATAACGTTCAAACTGAACAAGGCCGCACACGCTTGAAGTTTCACAAAAGTCTATATGAGAAATTCCAAAACTGTGCTTTTAACGTCTATTGTCTCTAACTTTTTTTCTGGATGAGATATCTGAAAACAGTAAAGTGTGTTCGATCCGGCATTGGATATTCTACTTCTGTGCCAAT
>Crema.WS247_1257:107-3040 Satlength=2934 Nr of Repeats=14 RepeatLength=184 seed=CGCACACGCT  
CGCACACGCTTGAAGTTTCACAAAAGTCTATTTGAGAACTTCCAAGACTGTGCTTTCAAGGTTTATTGTCTCTAACTTTTTTTCTGAATGAGATATCTGAAAACAGTAAAAAGCATTCAAATTGGCAATGGATTGTCTACTACTGTGCCAATTTTCAGCCAATAACGTTCAAACTGAACAAGGC
>Crema.WS247_1265:94-460 Satlength=367 Nr of Repeats=10 RepeatLength=14 seed=CGGAAGTCGG  
CGGAAGTCGGAAGT
>Crema.WS247_1279:294820-295319 Satlength=500 Nr of Repeats=14 RepeatLength=14 seed=CTTCCGACTT  
CTTCCGACTTCCGA
>Crema.WS247_1279:368415-368815 Satlength=401 Nr of Repeats=11 RepeatLength=14 seed=GGAAGTCGGA  
GGAAGTCGTAAGTC
>Crema.WS247_1279:652405-652928 Satlength=524 Nr of Repeats=14 RepeatLength=14 seed=TTCCGCCTTC  
TTCCGCCTTCCGCT
>Crema.WS247_1279:681524-681983 Satlength=460 Nr of Repeats=17 RepeatLength=12 seed=TTCTCGAGAA  
TTCTCGAGAGAT
>Crema.WS247_1279:698298-698732 Satlength=435 Nr of Repeats=11 RepeatLength=14 seed=TTCCTTCTTC  
TTCCTTCTTCCTTT
>Crema.WS247_1279:701923-702445 Satlength=523 Nr of Repeats=14 RepeatLength=14 seed=CGGAAGGCGG  
CGGAAAGCGGAAGG
>Crema.WS247_1279:907045-907697 Satlength=653 Nr of Repeats=11 RepeatLength=57 seed=TGGCCTAGAA  
TGACCTAGAAACTTCAACTTGGAAAAGTTAGGCCACTGTCAATTCTCTTGGGATTGG
>Crema.WS247_1279:943313-943719 Satlength=407 Nr of Repeats=11 RepeatLength=14 seed=GGAAGAAGGA  
GGAAGAAGGAAGAA
>Crema.WS247_1280:111673-112202 Satlength=530 Nr of Repeats=17 RepeatLength=14 seed=CGGAATCCGG  
CGGAATCCGGAATC
>Crema.WS247_1280:238217-241709 Satlength=3493 Nr of Repeats=16 RepeatLength=221 seed=TAATTTTAAT  
TAATTTTAATTTTAATCCATTTCCTCCAGATAAATTACAGCCAGGCCAAAGCAGCAACTCGATAGATTTACTCATTCCAATCAGATTACTCTTCTGATTAGACTACTACCTGATGCTGTCATCGGGGTCACATGCCGTAATGAACCATTCAGATTTGGGTTTTTCAAAATTCAAATTGCATTGAGAAATTGCGTATTTGGCTCGTTAGAGCACAAACTATA
>Crema.WS247_1280:402993-403513 Satlength=521 Nr of Repeats=15 RepeatLength=14 seed=TTCCTTCTTC  
TTCCTTCTTCCTTC
>Crema.WS247_1280:522538-524766 Satlength=2229 Nr of Repeats=13 RepeatLength=128 seed=ATCAAGCAAT  
ATCAAGCAATTCAAATTTCAGCAAGAATCGGAATAAGATAATTCAAATCGAAAGACAATCAGAAATACAATAAGTGTTCCTTCTGGCTAGCATGCTAGCACCCACAACACTATACTGCACCTCATCTC
>Crema.WS247_1281:92459-92889 Satlength=431 Nr of Repeats=12 RepeatLength=14 seed=CGGAAGTCGG  
CGGAAGTCGGAAGT
>Crema.WS247_1281:157905-158408 Satlength=504 Nr of Repeats=16 RepeatLength=21 seed=AACACAAGTT  
AACACAAGTTGTTGAAAAAGA
>Crema.WS247_1281:321429-323327 Satlength=1899 Nr of Repeats=64 RepeatLength=21 seed=ACTTGTGTTT  
ACTTGTGTTTCTGTTTCAACA
>Crema.WS247_1282:47456-49064 Satlength=1609 Nr of Repeats=29 RepeatLength=12 seed=TTTCGAAAGA  
TTTCGAAAAATC
>Crema.WS247_1282:59604-60165 Satlength=562 Nr of Repeats=23 RepeatLength=16 seed=ATTCTCGGAT  
TTCTCGGATTCTTGGG
>Crema.WS247_1282:98275-98604 Satlength=330 Nr of Repeats=12 RepeatLength=14 seed=ACTTCCGACT  
ACTTCCGACTTCCG
>Crema.WS247_1282:116765-117195 Satlength=431 Nr of Repeats=12 RepeatLength=14 seed=GAATCCGGAA  
GAATCCGGAATCCG
>Crema.WS247_1282:224104-233343 Satlength=9240 Nr of Repeats=348 RepeatLength=20 seed=AAAGTGCACA  
AAAGTGCACAAGAATACAGA
>Crema.WS247_1282:251746-252275 Satlength=530 Nr of Repeats=23 RepeatLength=20 seed=TTAGACGTCC  
TTAGACGTCCCTTAAAACAC
>Crema.WS247_1282:252706-253253 Satlength=548 Nr of Repeats=21 RepeatLength=20 seed=GGACGTCTAA  
GGACGTCTAATTATTTTTTG
>Crema.WS247_1283:56477-56806 Satlength=330 Nr of Repeats=14 RepeatLength=20 seed=TTAGACGTCC  
TTAGACGTCCCTTAAAACAC
>Crema.WS247_1283:56839-57829 Satlength=991 Nr of Repeats=37 RepeatLength=20 seed=GGACGTCTAA  
GGACGTCTAAGTTTTTTGAG
>Crema.WS247_1283:82027-85634 Satlength=3608 Nr of Repeats=43 RepeatLength=81 seed=GTCCATCTGT  
GTCCATCTGTGAGTCTGAGTGTCCAGATGTCCAACAAATGCGGATTTTCGGTCAAAAACAGCCAAATTGAACAATTTTCAA
>Crema.WS247_1283:142058-143619 Satlength=1562 Nr of Repeats=14 RepeatLength=21 seed=AGTTAGCCTC  
AGTTAGCCTCAGCAAAACCTC
>Crema.WS247_1283:145559-145952 Satlength=394 Nr of Repeats=12 RepeatLength=21 seed=CTGAGGCTAA  
CTGAGGCTAACAGAGATTTTA
>Crema.WS247_1283:148103-148946 Satlength=844 Nr of Repeats=12 RepeatLength=21 seed=TTTTGCTGAG  
TTTTGCTGAGGCTAACTGAGG
>Crema.WS247_1283:150984-151246 Satlength=263 Nr of Repeats=12 RepeatLength=21 seed=CTGAGGCTAA  
CTGAGGCTAATTGTGATTTTG
>Crema.WS247_1286:56128-57038 Satlength=911 Nr of Repeats=15 RepeatLength=60 seed=GGTGGATTCT  
GGTGGATTCTGACCCCGAATTCAACTATCCGTTACCTGATGTCCTTTGACACCTTAGAAG
>Crema.WS247_1290:63-13897 Satlength=13835 Nr of Repeats=63 RepeatLength=184 seed=CAGATATCTC  
CAGATATCTCATCCAGAAAAAAAGTTAGAGACAATACACCTTGAAAGCACAGTCTTGGAAGTTCTCATATAGACTTTTGTGAAACTTCAAGCGTGTGCGGCCTTGTTCAGTTTGAACGTTATTGGCTGAAAATTGGCACAGTAGTAGACAATCCATTGCCGATTCGAATGCACTTTACTGTTTT
>Crema.WS247_1293:5658-6117 Satlength=460 Nr of Repeats=15 RepeatLength=14 seed=CGGAAGTCGG  
CGGAAGTCGGAAGT
>Crema.WS247_1294:668-2843 Satlength=2176 Nr of Repeats=12 RepeatLength=180 seed=GTCCAAAACT  
GTCCAAAACTGACTGAGTTCTGATAAAAAATGTTATGGCAGAAAAGACCACTTGGACCAAATCTCAAAAATTGACGGAAATGCCACTACAACTTTATTTTTGAACAAAATTTTCTTAAATTAGATGATTTTTATAGAGAAAAACGAGAGCTTTCGAATGGTATAAAAATCTGTGAGATTT
>Crema.WS247_1294:3010-7021 Satlength=4012 Nr of Repeats=24 RepeatLength=168 seed=TATTTGTGCA  
TATTTGTGCAAAGTTTCAAGTCATTTGACCCAGGAATCTCTCTGATCGCAGTGATTGAAGTTTCAGACTAATTGGTAGAGGCCAAAACTGGGCATTTCCCATAACTTTTTTTCTAGAAGAGCTATCGACAAACGCTAACTTGCATAAGAACAAGCGTGTTTTGTTTAG
>Crema.WS247_1296:6-620 Satlength=615 Nr of Repeats=17 RepeatLength=21 seed=AAAATCTCAG  
AAAATCTCAGTTAGCCTCAGA
>Crema.WS247_1297:16-7815 Satlength=7800 Nr of Repeats=52 RepeatLength=183 seed=TTTTAGGAAT  
TTTTAGGAATTTTAATTATAATTTTACTGATTTCTAACCCGGGAGGATTCAAACCCGCGTCTACTGAAGTAAACCTCAGCCCGGATAGTATAGACTCCTTCACCCTCTGGTCGAAGTGTGTCTAACCGGTACCGACACAGATAAGAATGGTGGGGGACGTTAATTTCATAAAAAATACCCTGT
>Crema.WS247_1300:185-3624 Satlength=3440 Nr of Repeats=27 RepeatLength=130 seed=GTAAGCCAAC  
GTAAGCCAACTGGCAGTGTTGGGCTCCTTTTGGAGTTGCCAACACTCGAGTTGGGTGCTTGTCAAATAAAGTTAATTTTTAGTATTATATCATTATAAATAGGTAATTATTAACTTTGTTTAGATGATAG
>Crema.WS247_1302:0-7351 Satlength=7352 Nr of Repeats=36 RepeatLength=184 seed=AGTTTCACAA  
AGTTTCACAAAAGTCTATATGAGAACTTCCAAGACTGTGCTTTCAAGGTGTATTGTCTCTTACTTTTTTTCTGGATGAGATATCTGAAAACAGTAAAAAGCATTCGAATTGGCAATGGATTGTCTACTACTGTGCCAATTTTCAGCCAATAACGTTCAAACTGAACAAGGCCGCACACGCTTGA
>Crema.WS247_1304:91-4388 Satlength=4298 Nr of Repeats=105 RepeatLength=33 seed=CTAAAAACAG  
TAAAAACAGAACATTTTCTATGACATTGAGTTC
>Crema.WS247_1307:1182-2396 Satlength=1215 Nr of Repeats=28 RepeatLength=43 seed=GAATCTCAAA  
GAATCTCAAAAACGATCAGTGATCGTTTTTCATTTCTTCTGCA
>Crema.WS247_1325:2319-3439 Satlength=1121 Nr of Repeats=11 RepeatLength=49 seed=CTTCTAGAAA  
CTTCTAGAAAAAGTTTTGAAGTTCGGCGGGAATTCAAATATTCCAGAAT
>Crema.WS247_1326:30-4675 Satlength=4646 Nr of Repeats=84 RepeatLength=34 seed=CTGTTTTTAG  
CTGTTTTTAAGAACTCAATTTTATAGAAAATATC
>Crema.WS247_1329:70-2091 Satlength=2022 Nr of Repeats=11 RepeatLength=191 seed=TGGTATAAAA  
TGGTATAAAAATCTTTGCGCTCTGACCAAAACTGACACAGTTACGAATGAAAATGTGTTGAAAAAACGTTTGACAAACCCAAGAAATGGACCAACTTTTACGTCATCGGCCATCCTTTATTACGGCTTTATTTTTCACGGAAATTTTATAAGCTTAGGTCATATTGATAGAGAAAAACAAGCTCTTTCGAT
>Crema.WS247_1340:0-3401 Satlength=3402 Nr of Repeats=13 RepeatLength=192 seed=TCTCTTTTCT  
TCTCTTTTCTCATCTTCTCGTTTCATTTTCATGATCAAAAAACTGTCCGCGAGAAATGAATTTGACATTTTCGCCACTTTTCAGCTTCATTTTTCACCAAATTCAAAATAACTCATTTCATTCAGACTCTACTATAAAAAGAAAACCACCAATCGAAAGAACTCGATGATTTACATCAAGTTCTATGGTTAA
>Crema.WS247_1348:28-1063 Satlength=1036 Nr of Repeats=16 RepeatLength=66 seed=TCCTCGAAAA  
TCCTCGAAAAAGTGCGTCGCACATTTTCAGATTTCCTCTTTCTTTCTTTTTTCTGATCTTCTGATA
>Crema.WS247_1381:38396-44809 Satlength=6414 Nr of Repeats=65 RepeatLength=102 seed=TCGCGGTCAT  
TCGCGGTCATCATCATGCCTTCTCCTTAAAATTATTAAAATTCTATAAATTAAATTAAGTTTATTAGGCACAGGAGTTGGAGTACCATGAGACGGACTGCAT
>Crema.WS247_1381:156007-156472 Satlength=466 Nr of Repeats=15 RepeatLength=14 seed=GGAAGTCGGA  
GGAAGTCGGAAGTC
>Crema.WS247_1381:880233-885429 Satlength=5197 Nr of Repeats=27 RepeatLength=179 seed=TTTTGAGATT  
TTTTGAGATTTGGTCCAAGTGGACTTTCCTATCAAAACGTTTTGTATCAGATCTCGGTCAGTTTTAGAGGTACGAGTGAGATTTGTATACCATTTGAAAGCCCGTGTTTTTCTCTATCAAAATGATCTAATTAAAAAAAATTCTGTGCTAAAACAAAGTTGTAGTGACATTTCCGTCAA
>Crema.WS247_1384:924-1549 Satlength=626 Nr of Repeats=28 RepeatLength=20 seed=AGCCAAAAAC  
AGTCAAAAACTCTATTTTCC
>Crema.WS247_1384:68094-72949 Satlength=4856 Nr of Repeats=36 RepeatLength=130 seed=AATGTATCGT  
AATGTATCGTTTTCGAGAGAATCAAATTGAGTATTGGCGCGTTCCGAAGAACGCCCAGCCAACGCTACTTGATGATTCTCCGATCACTAATACAACGTCAACAACTACTTATAGTGACCCAACTCTAAAA
>Crema.WS247_1384:191810-194131 Satlength=2322 Nr of Repeats=17 RepeatLength=136 seed=TTATTGATTG  
TTATTGATTGAATATCTACTTCATACCGAACTACACAAGTGAATTTAGCCACAGGCACTCACGGTTAGAGAACAGGATAATTCCGAAGAACCGTCCTGAACATCACATTGGAGAAACCCATGTTCCTAGATGTAAA
>Crema.WS247_1385:57760-58450 Satlength=691 Nr of Repeats=34 RepeatLength=20 seed=GGAAAAAGCT  
GGAAAAAGCTTAAATTTGAT
>Crema.WS247_1386:9909-11369 Satlength=1461 Nr of Repeats=29 RepeatLength=10 seed=TAATTTTTAT  
TAATTTTTAT
>Crema.WS247_1386:15514-18346 Satlength=2833 Nr of Repeats=48 RepeatLength=10 seed=ATAAAAATTA  
ATAAAAATTA
>Crema.WS247_1387:5189-5556 Satlength=368 Nr of Repeats=17 RepeatLength=21 seed=GAGGCTAACT  
GAGGCTAACTGAGATTTTGTT
>Crema.WS247_1387:6712-10885 Satlength=4174 Nr of Repeats=28 RepeatLength=21 seed=TTAGCCTCAG  
TTAGCCTCAGCAAAATCTCAA
>Crema.WS247_1387:13773-18501 Satlength=4729 Nr of Repeats=18 RepeatLength=21 seed=TTAGCCTCAG  
TTAGCCTCAGCAAAATCTCAG
>Crema.WS247_1387:22729-24009 Satlength=1281 Nr of Repeats=14 RepeatLength=21 seed=TTAGCCTCAG  
TTAGCCTCAGCAAAATCTCAG
>Crema.WS247_1387:36811-37709 Satlength=899 Nr of Repeats=12 RepeatLength=74 seed=GGAACAGCTT  
GGAACAGCTTGCATTATGACCATAGAAACTGTCTTGATGGGGGCTGAGGTCAGGTGTGCGGGTTCGGGCCTTTA
>Crema.WS247_1387:40978-42675 Satlength=1698 Nr of Repeats=27 RepeatLength=21 seed=TGAGGCTAAC  
TGAGGCTAACTAAGAATTTGC
>Crema.WS247_1387:59183-59633 Satlength=451 Nr of Repeats=11 RepeatLength=14 seed=GAAGGCGGAA  
GAAGGCTGAAGGCG
>Crema.WS247_1387:61189-61489 Satlength=301 Nr of Repeats=15 RepeatLength=21 seed=TTTGCTGAGG  
TTTGCTGAGGCTAACTGAGAT
>Crema.WS247_1387:65535-66036 Satlength=502 Nr of Repeats=23 RepeatLength=21 seed=TTAGCCTCAG  
TTAGCCTCAGCAAGTTCTTAG
>Crema.WS247_1388:41-695 Satlength=655 Nr of Repeats=19 RepeatLength=46 seed=CATTTTCTGA  
CATTTTCTGAATA
>Crema.WS247_1390:9347-15396 Satlength=6050 Nr of Repeats=30 RepeatLength=184 seed=TATTGGCTGA  
TATTGGCTGAAAATTGGAACAGTAGTAGACAATCCATTGCCAATTCGAATGCTTTTTACTGTTTTCAGATATCTCATCCAGAAAAAAAGTTAGAGACAATACACGTTAAAAGCACAGTTTTGGAATTTCTCATTTAGACTTTTGTGAAACTTCAAGCGTGTGCGGCCTTGTTCAGTTTGAACGT
>Crema.WS247_1390:24783-28129 Satlength=3347 Nr of Repeats=16 RepeatLength=184 seed=TATTGGCTGA  
TATTGGCTGAAAATTGGCACAGTAGTAGACAATCCATTGCCGATTCGAATGCTTTTTACTGTTTTCTGATATCTCATCCAGAAAAAAAGTTAGAGACAATACACGTTAAAAGCACAGTTTTGGAATTTCTCATTTAGACTTTTGTGAAACTTCAAGCGTGTGCGGCCTTGTTCAGTTTGAACGT
>Crema.WS247_1393:4617-6422 Satlength=1806 Nr of Repeats=11 RepeatLength=160 seed=ACGACAAAAT  
ACGACAAAATGCACAGTAACTCCAGGGAAACGTTTCTAGTGTCAAAAACCACTCATAAATCCAAATTTCCTGTTAAAATTTACCTCAGGCTTCGTTTTTTGCCAGATAACTAGTCATTTTGGGTTTCGGTAGCTCCAATACTGTGCATACACCATATCTT
>Crema.WS247_1396:32-7247 Satlength=7216 Nr of Repeats=40 RepeatLength=180 seed=TGTCACTACA  
TGTCACTACAACTTTATTTTTGAACAAATCTTTTTTATATTAGATCATTTCGATAGAGAAAAACGAGAGCTTCCGAATGGTATAAGAATCTCTGAGATCCGTCCGAAACTGACTGAGTTCTGATAAGAAATGTATTGGCAGAAAAGTCCACTTGGACCAAATCTCAAAAATTGACGGAAT
>Crema.WS247_1400:15-4792 Satlength=4778 Nr of Repeats=72 RepeatLength=58 seed=AGATGATCGA  
AGATGATCGAGAACATATGTAATTTCATTCTCTTTCTTTTTTCTCTCATCTCATTCCG
>Crema.WS247_1402:12435-14925 Satlength=2491 Nr of Repeats=20 RepeatLength=10 seed=TTCAAAATTA  
TTCAAAATTA
>Crema.WS247_1409:489-804 Satlength=316 Nr of Repeats=11 RepeatLength=25 seed=ATCTAGGCTC  
ATCTAGGCTCCGCCCACTTAGAGAC
>Crema.WS247_1412:3464-4514 Satlength=1051 Nr of Repeats=16 RepeatLength=12 seed=GCCTAAGCCT  
GCCTAAGCCTAA
>Crema.WS247_1417:43-4182 Satlength=4140 Nr of Repeats=148 RepeatLength=20 seed=AGAAAAGTGC  
AGAAAAGTGCACAAGAATAC
>Crema.WS247_1418:0-4672 Satlength=4673 Nr of Repeats=19 RepeatLength=180 seed=AAAATTGACG  
AAAATTGACGGAAATGTCACTACAACTTTATTTTTGAACAAAATTTTTTTAAATTAAATCATTTTTATAGAGAAAAACGAGAACTTTCGAATGGTATAAACATCTTCCCGATCCGTCTAAAACTGACTGAGTTCTGATAAAAAATGTTATGGCAGAAAAGACCACTTGGACCAAATCTCA
>Crema.WS247_1419:3-5077 Satlength=5075 Nr of Repeats=56 RepeatLength=46 seed=ACAGACATTT  
ACAGACATTTTCGAGTACTTCGGAACATGTATTCAGAAAATGTCCG
>Crema.WS247_1420:10-6642 Satlength=6633 Nr of Repeats=241 RepeatLength=20 seed=TTGGATACTT  
TTGGATACTTGATTTGAATT
>Crema.WS247_1426:63-2213 Satlength=2151 Nr of Repeats=12 RepeatLength=180 seed=CTGAGTTCTG  
CTGAGTTCTGATGAAAAATGTATTGGCAGAAAAGTCCACTTGGACCAAATCTCAAACATTGACGGAAATGTCACTACAACTTTATCTTCAAACACAATTTCTTGAAATCAGATTATTTTTATAGAGAAAAACGAAAGCTTTTGAATGGTATAAAAATCTCTGAGATCCGTTCAAAACTGA
>Crema.WS247_1428:109-2438 Satlength=2330 Nr of Repeats=13 RepeatLength=180 seed=AAAAATAAAG  
AAAAATAAAGTTGTAGTGACATTTCCGTCAATTTTTGAGATTTGGTCCAAGTGGTCATTTCTGCCAATACATTTTTTATCAGAACTCAGTCAGTTTTGGACGGATCACAGAGATTTTTATACCATTCGAAAGCCCTCGTTTTTCTCTACAAAAATGATCTAATTTAAAAAAATTTTGTTC
>Crema.WS247_1435:3-2994 Satlength=2992 Nr of Repeats=15 RepeatLength=180 seed=TTGGACCAAA  
TTGGACCAAATCTCAAAAATTGACGGAAATGTCACTACAACTTTATTTTTGAACAAAATTTTTTTAAATTAGATCATTTTTATAGAGAAAAACGAGAGCTTTCGAATGGTATAAACATCTTCCCGATCCGTCCAAAACTGACTGAGTTCTGATAAAAAATGTTATGGCAGAAAAGACCAC
>Crema.WS247_1437:639-1723 Satlength=1085 Nr of Repeats=19 RepeatLength=26 seed=GAATTCAAAA  
GAATTCAAAATTTTCCGTTTTGGCGG
>Crema.WS247_1444:225-2070 Satlength=1846 Nr of Repeats=10 RepeatLength=184 seed=ACTGTGCTTT  
ACTGTGCTTTCAAGGTGTATTGTCTCTAACTTTTTTTCTGGATGAGATATCTGAAAACAGTAAAAAGCATTCGAATTGGCAATGGATTGTCTACTACTGTGCCAATTTTCAGCCAATAACGTTCAAACTGAACAAGGCCGCACACGCTTGAAGTTTCACAAAAGTCTATTTGAGAACTTCCAAG
>Crema.WS247_1467:238301-238824 Satlength=524 Nr of Repeats=14 RepeatLength=14 seed=TTCCGCCTTC  
TTCCGCCTTCCGCT
>Crema.WS247_1467:328799-329148 Satlength=350 Nr of Repeats=20 RepeatLength=14 seed=TTAGGCTTAA  
TTAGGCTTAAAGAT
>Crema.WS247_1467:353137-354505 Satlength=1369 Nr of Repeats=11 RepeatLength=11 seed=AATTTCCCGG  
AATTTCCCGGG
>Crema.WS247_1467:382363-382730 Satlength=368 Nr of Repeats=26 RepeatLength=14 seed=GCGGAAGGCG  
GCGGAAGGCGGAAG
>Crema.WS247_1467:540228-540692 Satlength=465 Nr of Repeats=12 RepeatLength=27 seed=CGGAAGTCGG  
CGGAAGTCGGAAGTAAAATTTTCAAAA
>Crema.WS247_1467:636372-636772 Satlength=401 Nr of Repeats=12 RepeatLength=14 seed=TCCGACTTCC  
TCCGACTTCCGACT
>Crema.WS247_1467:678964-679830 Satlength=867 Nr of Repeats=24 RepeatLength=14 seed=CGGAAGTCGG  
CGGAAGTCGGAAGT
>Crema.WS247_1467:716725-717554 Satlength=830 Nr of Repeats=23 RepeatLength=40 seed=ACACGCCAGA  
ACACGCCAGATTTCGGGTTTTCAGAAAAAACGCGCCAAAA
>Crema.WS247_1467:840456-840885 Satlength=430 Nr of Repeats=12 RepeatLength=13 seed=TCCGGATTCC  
TCCGGATCCGGAT
>Crema.WS247_1467:846554-850666 Satlength=4113 Nr of Repeats=35 RepeatLength=54 seed=TTGATTTCTA  
TTGATTTCTAGATTTAAAAAAGTCCTGTTTTTAGGAATTTCAATTATAATTTTA
>Crema.WS247_1467:938168-938691 Satlength=524 Nr of Repeats=14 RepeatLength=14 seed=TTCCGCCTTC  
TTCCGCTTTCCGCT
>Crema.WS247_1467:949073-950999 Satlength=1927 Nr of Repeats=16 RepeatLength=27 seed=TGATAGCGAT  
TGATAGCGATGATAGCGATGATAGCGA
>Crema.WS247_1467:980822-983698 Satlength=2877 Nr of Repeats=21 RepeatLength=20 seed=TTTCTAGGCC  
TTTCTAGGCCACCAAGTGGT
>Crema.WS247_1467:983743-983947 Satlength=205 Nr of Repeats=12 RepeatLength=11 seed=TTACCGGTAA  
TTACCGGTAAA
>Crema.WS247_1468:165202-166946 Satlength=1745 Nr of Repeats=10 RepeatLength=181 seed=GATAATTTCT  
GATAATTTCTTTTCAATTAGCTTCCCCCACCATTCTTATCTGTGTCGGTTCCGGTTAGACACGGTCAGTTACGCTGCGTGAGGTCTATACTTATCCGGGCTGAGGTTTACTTCAGTAGACGCGGGTTTGAATCCTCCCGATCTAGAATATATCAAAATTTTATAAAAATATCCATAAACAG
>Crema.WS247_1469:5859-6163 Satlength=305 Nr of Repeats=14 RepeatLength=21 seed=GTGTCGATTT  
GTGTCGATTTACGCTTGTTCT
>Crema.WS247_1469:280925-281291 Satlength=367 Nr of Repeats=21 RepeatLength=16 seed=TTCGCAACTG  
TCCGCAACTGCGACAT
>Crema.WS247_1470:140260-141144 Satlength=885 Nr of Repeats=11 RepeatLength=27 seed=TTCCGACTTC  
TTCCGACTTCCGTTTTGAAAATTTTAC
>Crema.WS247_1470:141951-142817 Satlength=867 Nr of Repeats=17 RepeatLength=31 seed=TACGCTGCGA  
TACGCTGCGAGTTTGCAAGCATTTTGAAAAA
>Crema.WS247_1470:149795-150915 Satlength=1121 Nr of Repeats=24 RepeatLength=82 seed=TTAAAATTCT  
TTAAAATTCTTAACTAATTAGGGACAGGAGTTGGAGGAACATGGGACAGACTGCACTCGCGGTCCTCCACGCATGCCTCTCC
>Crema.WS247_1470:165216-165642 Satlength=427 Nr of Repeats=13 RepeatLength=14 seed=CGGAAGTCGG  
CGGAAGTCGGAAGT
>Crema.WS247_1470:193203-193594 Satlength=392 Nr of Repeats=11 RepeatLength=14 seed=TTCCGACTTC  
TTCCAACTTCCGAC
>Crema.WS247_1472:9015-9786 Satlength=772 Nr of Repeats=13 RepeatLength=14 seed=GAAGTCGGAA  
GAAGTCGGAACTCG
>Crema.WS247_1472:11785-12490 Satlength=706 Nr of Repeats=24 RepeatLength=14 seed=TTCCTTCTTC  
TTCCTTCTTCCTTT
>Crema.WS247_1472:38039-38406 Satlength=368 Nr of Repeats=17 RepeatLength=21 seed=CTACAGTATA  
CTACAGTATACCATAATGTAC
>Crema.WS247_1472:97035-97350 Satlength=316 Nr of Repeats=10 RepeatLength=11 seed=TTCCTTCTTC  
TTCCTTCTTCC
>Crema.WS247_1472:116786-117185 Satlength=400 Nr of Repeats=12 RepeatLength=14 seed=CTTCCGACTT  
CTTCCGACTTCCGA
>Crema.WS247_1478:61-2484 Satlength=2424 Nr of Repeats=29 RepeatLength=64 seed=TTTTCTCTCA  
TTTTCTCTCATCTCATTAGGAGATGATCGAGAACATATGTAATTTCATTCTCTCTCTCTTTCCT
>Crema.WS247_1478:16183-17362 Satlength=1180 Nr of Repeats=17 RepeatLength=64 seed=CATTCCGAGA  
CATTCCGAGATGATCGAGAACATATGTATTTTCATTCTCTCTCTCTTTCTTTTTTCTCTCATCT
>Crema.WS247_1479:401-3844 Satlength=3444 Nr of Repeats=10 RepeatLength=157 seed=TGGCCTAGAA  
TGGCCTAGAAAACCAAATTTAAGAAAACTAGTCCCCGGGTCATTTTTGACAGTTTTAGCTAGTTTTTTTGTGGTTTTTCTTGTTGAAAATTGCGTTTTTCATGATTTTTAGCCAATCAAACAAGAAAAAACAGCCGGGGGACTAGTTTTTCGACACG
>Crema.WS247_1480:10594-10851 Satlength=258 Nr of Repeats=11 RepeatLength=21 seed=ATTTGGGTCA  
ATTTGGGTCATGACCTAATTA
>Crema.WS247_1481:9746-10887 Satlength=1142 Nr of Repeats=18 RepeatLength=103 seed=AAAATTATAA  
AAAATTATAAAAATTATAAAAAATACATTAAGTTTATTAGGGACAGGAGTTGGAGTACCATGAGACGGATTGCATTCGCGGTCTATCATCATGCCTTCTCCAT
>Crema.WS247_1483:16463-16716 Satlength=254 Nr of Repeats=11 RepeatLength=22 seed=CACACGACTA  
CACACGACTAGTGCTCATAATG
>Crema.WS247_1488:6890-7260 Satlength=371 Nr of Repeats=12 RepeatLength=30 seed=AGGATCAGTC  
AGGATCAGTCCAAGAGGAGCCCACTGCCGG
>Crema.WS247_1489:20-2908 Satlength=2889 Nr of Repeats=25 RepeatLength=95 seed=ATGAAATGAG  
ATGAAATGAGTTATTTTGAATTTGGTGAAAAATGAAGCTGAAAAGTGGCGAAAATGTCAAGATGATTTCTCGCGGACTGTTTTTTGATCATAAAA
>Crema.WS247_1497:57-5444 Satlength=5388 Nr of Repeats=30 RepeatLength=180 seed=CGGAAATGTC  
CGGAAATGTCACTACAACTTTATTTTTGAACAAAATTTTTCGAAATTAGATCATATTTATAGAAAAAAACGAGAGCTTTCGAGTGGTATAAAAATGTCTGAGATCCGTCCAAAACTGACTGAGTTCTGATGAAAAATGTATTGGCAGAAAAGTCCACTTGGACCAAATCTCAAAAATTGA
>Crema.WS247_1498:2129-7005 Satlength=4877 Nr of Repeats=32 RepeatLength=55 seed=AAATTCCTAA  
AAATTCCTAAAAACAGGACTTTTTTTAAATCTAGAAATCAATCAAATTGTAATTA
>Crema.WS247_1506:117-5525 Satlength=5409 Nr of Repeats=28 RepeatLength=180 seed=AAAATAAAGT  
AAAATAAAGTTGTAGTGACATTTCCGTCAATTTTTGAGATTTGGTCCAAGTGGTCTTTTCTGCCATAACATTTTTTATCAGAACTCAGTCAGTTTTGGACGGATCGAGAAGATGTTTATACCATTCGAAAGCTCTCGTTTTTCTCTATAAAAATTATTTAATTTAAAAAAATTTTGTTCA
>Crema.WS247_1520:41-714 Satlength=674 Nr of Repeats=15 RepeatLength=44 seed=TACCCATTTT  
TACCCATTTTCACAGATTTCTTGTTTCGATTTGAAAATGGGTAC
>Crema.WS247_1520:2820-5034 Satlength=2215 Nr of Repeats=54 RepeatLength=44 seed=TACCCATTTT  
TACCCATTTTCACAGATTTCTTGTTTCGATTGGAAAATGGGTAC
>Crema.WS247_1521:0-3872 Satlength=3873 Nr of Repeats=13 RepeatLength=180 seed=AAAATAAAGT  
AAAATAAAGTTGTAGTGACATTTCCGTCAATTTTTGAGATTTGGTCCAAGTGGTCATTTCTGCCAATACATTTTTTATCAGAACTCAGTCAGTTTTGGACGGATCACAGAGATTTTTATACCTTTCGAAAGCCCTCGTTTTTCTCTACAAAAATAATCTAATTTGAAAAAATTTTGTTCA
>Crema.WS247_1523:474-3109 Satlength=2636 Nr of Repeats=35 RepeatLength=61 seed=TGACTGCTTC  
TGACTGCTTCAGCTGACTGAGAAAAGACTCTAAAATTCCGTCCCTTAGAGTACTGTGTACC
>Crema.WS247_1553:1674-2260 Satlength=587 Nr of Repeats=16 RepeatLength=42 seed=GACAACCTGG  
GACAAGCTGGAATTCCAATTAACCTCATCCCACCAGTTCCAA
>Crema.WS247_1553:9225-9931 Satlength=707 Nr of Repeats=22 RepeatLength=24 seed=GCCTACAACC  
GCCTACAACCGTTACAACTACTGA
>Crema.WS247_1553:225984-226438 Satlength=455 Nr of Repeats=17 RepeatLength=22 seed=TTACACTGAC  
TTACACTGACAATCACCGAAGC
>Crema.WS247_1553:339512-339753 Satlength=242 Nr of Repeats=11 RepeatLength=21 seed=TACAGTGACA  
TACAGTGACAATTTCAAAAGT
>Crema.WS247_1553:722030-723199 Satlength=1170 Nr of Repeats=17 RepeatLength=21 seed=ACACTGACAA  
ACACTGACAAAAATATGTTTC
>Crema.WS247_1553:853893-854408 Satlength=516 Nr of Repeats=15 RepeatLength=14 seed=GCGGAAGGCG  
GCGGAAAGCGGAAG
>Crema.WS247_1553:863288-864204 Satlength=917 Nr of Repeats=18 RepeatLength=14 seed=TTGTCAGTGT  
TTGTCAGTGTCATT
>Crema.WS247_1553:1064925-1065453 Satlength=529 Nr of Repeats=17 RepeatLength=14 seed=GGAAGAAGGA  
GGAAGAAGGAAGAA
>Crema.WS247_1554:165641-166064 Satlength=424 Nr of Repeats=11 RepeatLength=27 seed=CGGAAGTCGG  
CGGAAGTCGGAAGTAAACATCCGAAAA
>Crema.WS247_1554:262046-263681 Satlength=1636 Nr of Repeats=16 RepeatLength=14 seed=AAGTTAGGCC  
AAGTTAGGCCACCA
>Crema.WS247_1554:276796-277319 Satlength=524 Nr of Repeats=17 RepeatLength=14 seed=GGAAGAAGGA  
GGAAGAAGGAAGAA
>Crema.WS247_1554:297455-300458 Satlength=3004 Nr of Repeats=19 RepeatLength=63 seed=TTTTTAGGTG  
TTTTTAGGTGAAAAAAATGCGATTTTCAGCCATTTTCGAAAGAAAAATCTCACAAAACGTCAA
>Crema.WS247_1554:312421-313589 Satlength=1169 Nr of Repeats=27 RepeatLength=27 seed=CGGAAGTAAA  
CGGAAGTAAAATTCTTTATCCGAAACT
>Crema.WS247_1554:462244-464761 Satlength=2518 Nr of Repeats=16 RepeatLength=14 seed=TTCCGACTTC  
TTCCGACTTCCGTC
>Crema.WS247_1554:470499-470728 Satlength=230 Nr of Repeats=13 RepeatLength=15 seed=AATCTGAATC  
AATCTGAATCTTCAG
>Crema.WS247_1554:479908-480425 Satlength=518 Nr of Repeats=13 RepeatLength=34 seed=GGAAGAAGGA  
GGAAGAAGGAAGAAGGAAGTAAATTTTTCAAAAG
>Crema.WS247_1554:483848-484275 Satlength=428 Nr of Repeats=17 RepeatLength=21 seed=AAAATAGCAA  
AAAATAGCTATTTTTTGGTGA
>Crema.WS247_1554:487924-489780 Satlength=1857 Nr of Repeats=12 RepeatLength=27 seed=GAAGTCGGAA  
GAAGTCGGAAGTAAAATTTCTAATCCG
>Crema.WS247_1554:491018-492375 Satlength=1358 Nr of Repeats=22 RepeatLength=12 seed=ATTCTTATTC  
ATTCTTATTCTT
>Crema.WS247_1555:24566-25056 Satlength=491 Nr of Repeats=15 RepeatLength=14 seed=GAAGTCGGAA  
GAAGTCGGAAGTCG
>Crema.WS247_1555:60006-60435 Satlength=430 Nr of Repeats=12 RepeatLength=14 seed=TTCCGACTTC  
TTCCGACTTCCGAC
>Crema.WS247_1555:62744-63188 Satlength=445 Nr of Repeats=15 RepeatLength=14 seed=GGAAGTCGGA  
GGAAGTCGGAAGTC
>Crema.WS247_1555:89656-90041 Satlength=386 Nr of Repeats=14 RepeatLength=21 seed=TTGTTGTTGG  
TTGTTGTTGTTGGAATTGGTG
>Crema.WS247_1557:2168-2814 Satlength=647 Nr of Repeats=21 RepeatLength=30 seed=TATTGGTTAA  
TATTGGTTAAAATAGGTTAATAAACAGTAA
>Crema.WS247_1557:125990-126455 Satlength=466 Nr of Repeats=14 RepeatLength=14 seed=GAAGTCGGAA  
GAAGTCAGAAGTCG
>Crema.WS247_1557:156151-156678 Satlength=528 Nr of Repeats=13 RepeatLength=11 seed=TTCTCGAGAA  
TTCTCGAGAAT
>Crema.WS247_1558:114999-116979 Satlength=1981 Nr of Repeats=13 RepeatLength=18 seed=TCATTTGCTA  
TCACTTGCTATATTTGTC
>Crema.WS247_1559:9246-9637 Satlength=392 Nr of Repeats=15 RepeatLength=20 seed=TGTCCGCTTT  
TGTCCGCTTTTTCGAAGATG
>Crema.WS247_1559:61471-61624 Satlength=154 Nr of Repeats=11 RepeatLength=13 seed=AAATTTTTTT  
AAATTTTTTTTCA
>Crema.WS247_1559:78171-80625 Satlength=2455 Nr of Repeats=15 RepeatLength=72 seed=AAAAACAAAA  
AAAAACAAAAAACAAAAAAGTTTGGCACGAGTGGGGATCGAACCCTGGTTGTCAGATTGGTACCAAAAAGTC
>Crema.WS247_1560:2922-3100 Satlength=179 Nr of Repeats=12 RepeatLength=13 seed=AAATTTTTTT  
AAATTTTTTTTTC
>Crema.WS247_1560:15740-16210 Satlength=471 Nr of Repeats=14 RepeatLength=29 seed=TCCGGATTCC  
TCCGGATTCCGGAAAATGAAAATTTTCAT
>Crema.WS247_1560:62749-62895 Satlength=147 Nr of Repeats=10 RepeatLength=13 seed=TTGAAAAAAA  
TTGAAAAAAAAAT
>Crema.WS247_1561:17822-18293 Satlength=472 Nr of Repeats=11 RepeatLength=27 seed=CGGAAGTCGG  
CGAAAGTCGGAAGTAAAATCCCAAATC
>Crema.WS247_1564:35-1557 Satlength=1523 Nr of Repeats=16 RepeatLength=96 seed=TTCTTATCAA  
TTCTTATCAAAAAGATAAGAAAATAAAAACATAGGCCAATTAACACGTCTGTCGTGGAGAATTTCTTCATTTTCTCCCCTGCAGATATTCTTAGGT
>Crema.WS247_1564:8563-11320 Satlength=2758 Nr of Repeats=66 RepeatLength=35 seed=AAACCCATAG  
AAACCCATAGACGGTAAGTTTATGAATGAGTAACA
>Crema.WS247_1566:47-6294 Satlength=6248 Nr of Repeats=32 RepeatLength=179 seed=CACGTAATAA  
CACGTAATAAATAAAATTCGGGTCAGGACGTGTAACGCTTTTTCATGATGATAGGGATGAACAATACGAACAAAATGGTGGTGGCGGTTTTGGGTTATCTATCAGGAACCTCGAGATCCAGGCGCTCAAAATTTCCGTCCTTTCTCAGATTTCCTTCAGAAAGTGCATTTGCAAACTGA
>Crema.WS247_1566:6523-9926 Satlength=3404 Nr of Repeats=22 RepeatLength=92 seed=TAAAGATATC  
TAAAGATATCTGCAGGGAAGAAGACTAAATTCTCCACGACAGACGTGTTAATTGGCCTATATGTTTATTCCTTATCTTTGTGATAAGAAATC
>Crema.WS247_1573:16-4010 Satlength=3995 Nr of Repeats=22 RepeatLength=179 seed=TCTCATGATG  
TCTCATGATGATAGGGATAAACAATACGAACAAAATGGTGGTGGCGGTTTTGGGTTATCTATCACGAACCTCGAGCTCCAGGCGCTCAAAGTTTCCGTCCGTTCTCAGATTTCGTTCAAAAAGTGCATTTGCAAACTGACACGTAATAAATAGAATTCGGGTCAGGACGTGTAACGCTT
>Crema.WS247_1574:9-8219 Satlength=8211 Nr of Repeats=35 RepeatLength=192 seed=TGACATTTTC  
TGACATTTTCGTCACTTTTCAGCTTCATTTTTCACCAGATACAAAATAACTCATTTCATTCAGATTATACTATAAAAAGAAAACCACCAATCGAAAGAACTCGTAGATTTACATCAAGTTCTATGGTTTATCTATTTTCTCATCTTCTTATTCCATTTTTATGATCAAAAAACTGTCCGCGAGAAATCATCT
>Crema.WS247_1579:71-5900 Satlength=5830 Nr of Repeats=26 RepeatLength=180 seed=TTTGAGATTT  
TTTGAGATTTGGTCCAAGTGGACTTTTCTGCCAATACATTTTTCATCAGAACTCAGTCAGTTTTGAACGGATCGTGAAGATTTTTTTACCATTCGAAAGCTCTCGTTTTTCTCTATAAAAATGATCTAATTTCAAAAAATTTTGTTCAAAAATAAAGTTGTAGTGACATTTCCGTCAATT
>Crema.WS247_1582:16-5798 Satlength=5783 Nr of Repeats=24 RepeatLength=180 seed=GACATTTCCG  
GACATTTCCGTCAATTTTTGAGATTTGGTCCAAGTGGACTTTTCGGCCAATACATTTTTCATCAGAACTCAGTCAGTTTTGAACGGATCTCAGAGATTTTTATACCATTCGAAAGCTCTCGTTTTTCTCTATAAAAATGATCTAATTTCAAAAAATTTTGTTTGAAAATAAAGTTGTAGT
>Crema.WS247_1584:10983-11476 Satlength=494 Nr of Repeats=13 RepeatLength=14 seed=GGAAGTCGGA  
GGAAGTCGGAAGTC
>Crema.WS247_1586:3-6401 Satlength=6399 Nr of Repeats=22 RepeatLength=192 seed=TAATCTCTTT  
TAATCTCTTTTCTAATCTTCTCGTTTCATTTTTATGATCAAAAAACTGTCCGCGAGAAATCAATTTGACATTTTCGCCACTTTTCAGCTTCATTTTTCACCAAATTCAAAATAACTCATTTCATTCAGATCGTAGAGAGAAAGCGAAACCACCAATCGAAAGAACTCGATGATTTACATCAAGTTCTATGGT
>Crema.WS247_1587:162-3909 Satlength=3748 Nr of Repeats=17 RepeatLength=180 seed=CTACAACTTT  
CTACAACTTTATTTTTGAACAAAATTTTTTTAAATTAGATCATTTTTATAGAGAAAAACGAGAGCTTTTGAATGGTATAAACATCTTCCCGATCCGTTCAAAACTGACTGAGTTCTGATGAAAAATGTATTGGCAGAAAAGTCCACTTGGACCAAATCTCAAAAATTGACGGAAATGTCA
>Crema.WS247_1590:92-9289 Satlength=9198 Nr of Repeats=40 RepeatLength=192 seed=ATTCTATCCA  
ATTCTATCCATAGAACTAGCCCCAACTCAACGAGTTCTTTCTAATGGTAGTTTCTTTTTTACTGTCCGATGAAAACGAAATGAGTTGCGTGTGATTTACTGAAATTCAGCATTCAATTTGGGCGAAAATTAGAAAATGAAGTCTCGCACAGCGTTTTTCGATTGTAAAACAAGAAAATAAGAAGAAGTGGAT
>Crema.WS247_1594:0-3949 Satlength=3950 Nr of Repeats=13 RepeatLength=180 seed=ACGCTCTCGT  
ACGCTCTCGTGCCCTGTTTTCCTGGGTTTCCGTACCATCGAAAACTGCTACTTTTCACTGTATTGCTTAGATTTACTGGAAATTCGAAAGGTCAAATGACCTCAATTTTAGATAGCTGAAGCGGCACCGTTTAGACTATTTTAACTGACATGTTTCATACTAGTATGGACCAGCAGGATG
>Crema.WS247_1595:106-1981 Satlength=1876 Nr of Repeats=16 RepeatLength=119 seed=TCATAAAAAG  
TCATAAAAAGTTATGAGCCGTTTTCTAAGATGTGAAGACGTGAAGGATTTTTTGATATCTTCGGAGTCGGGAAAAATAGAGGATTCCAAACGTGTCGTCGATTGCTGGATTGATCCACG
>Crema.WS247_1612:0-2767 Satlength=2768 Nr of Repeats=14 RepeatLength=184 seed=TTCAGCCAAT  
TTCAGCCAATAACGTTCAAACTGAACAAGGCCGCACACGCTTGAAGTTTCACAAAAGTCTATATGAGAACTTCCAAGACTGTGCTTTCAAGGTGTATTGTCTCTAGCTTTTTTTCTGAATGAGATATCTGAAAACAGTAAAGTGCATTCGATCCGGCATTGGAAATTCTACTTCTGTGCCAAAT
>Crema.WS247_1615:0-2968 Satlength=2969 Nr of Repeats=13 RepeatLength=184 seed=ACACGCTTGA  
ACACGCTTGAAGTTTCACAAAAGTCTATATGAGAACTTCCAAGACTGTGCTTTCAAGGTGTATTGTCTCTAACTTTTTTTCTGGATGAGATATCTGAAAACAGTAAAAAGCATTCGAATCGGCAATGGATTGTCTACTACTGTGTCAATTTTCAGCCAATAACGTTCAAATTGAACAAGGCCGC
>Crema.WS247_1620:0-4036 Satlength=4037 Nr of Repeats=48 RepeatLength=46 seed=ATGTATTCAG  
ATGTATTCAGAAAATGTCCGACAGACATTTTCGAGTACTTCGGAAC
>Crema.WS247_1623:160-4209 Satlength=4050 Nr of Repeats=15 RepeatLength=184 seed=AAAGCACAGT  
AAAGCACAGTTTTGGAAATTCTCATATAGACTTTTGTGAAACTTCAAGCGTGTGCGGCCTTGTTCAATTTGAACGTTATTGGCTGAAAATTGGCACAGTAGTAGACAATCCATCGCCAATTTGAAAGCTTTTTACTGTTTTCAGATATCTCATCCAGAAAAAAAGTTAGAGACAATACACCTTG
>Crema.WS247_1643:901622-908790 Satlength=7169 Nr of Repeats=36 RepeatLength=153 seed=GAATACGATC  
GAATACGATCTTAGAGCTTATTAGTTCTTATGTTTTGAATTGGAAGAATGGAAATTGAGATTGAAGTACTAGACTTACTGTTGAGATTGAACACAAAATTGGATTTGAGATTTTGAGTTTGGTAACGAGGTTTGAGAGTTGATTTTGATATTT
>Crema.WS247_1643:916971-920496 Satlength=3526 Nr of Repeats=44 RepeatLength=40 seed=TTTGATATTT  
TTTGATATTTTGAGTTTGGTAACGAGGTTTGAGAGTTGAT
>Crema.WS247_1643:1087971-1088527 Satlength=557 Nr of Repeats=25 RepeatLength=21 seed=ACCAGTACTT  
ACCAGTACCTCGACTGAATCC
>Crema.WS247_1643:1100738-1103355 Satlength=2618 Nr of Repeats=47 RepeatLength=42 seed=CCACGGAATC  
CCACGGAATCTACCAGTACATCGACCGAGTCTACCAGTACTT
>Crema.WS247_1643:1110107-1111137 Satlength=1031 Nr of Repeats=46 RepeatLength=15 seed=CAGAAGTTAC  
CAGAAGTTACCACTC
>Crema.WS247_1644:363416-368238 Satlength=4823 Nr of Repeats=56 RepeatLength=61 seed=TAGAGTACTG  
TAGAGTACTGTGTACCTGACTGCTTCGGCTGACTGAGAAAAGACTCTAAAACCCCGTCCCC
>Crema.WS247_1644:375768-379076 Satlength=3309 Nr of Repeats=52 RepeatLength=61 seed=AAAGACTCTA  
AAAGACTCTAAAACCCCGTCCCTTAGAGTACTGTGTACCTGACTGCTTCGGCTGACTGAGA
>Crema.WS247_1645:226142-226546 Satlength=405 Nr of Repeats=10 RepeatLength=14 seed=GCGGAAGGCG  
GCGGAAAGCGGAAG
>Crema.WS247_1646:45020-46261 Satlength=1242 Nr of Repeats=10 RepeatLength=134 seed=GACTAGTTTT  
GACTAGTTTTTTTCATAATTGGAATTTCTAGGCCACGTGTCGGAAAACTCGGCCACGTACCACATTTGGTGGTTTCCTTGCTTTTTGGCTCTAGAAACGATGAAAATGTCAAAAACTGACTTTCTGAGATTGGG
>Crema.WS247_1647:100673-101085 Satlength=413 Nr of Repeats=10 RepeatLength=27 seed=TTCCGACTTC  
TTCCGACTTCCGGATAAGGAATTTTAC
>Crema.WS247_1648:35976-39565 Satlength=3590 Nr of Repeats=71 RepeatLength=24 seed=ACCGAAGCTC  
ACGGAAGCTCCGACGACTTCAACT
>Crema.WS247_1650:22559-23280 Satlength=722 Nr of Repeats=21 RepeatLength=30 seed=GATCAGTCCA  
GATCAGTCCACGACGAGCCCACAGCCGGAG
>Crema.WS247_1653:16502-23240 Satlength=6739 Nr of Repeats=64 RepeatLength=54 seed=CCTGTTTTTA  
CCTGTTTTTAAGAATTTCAATCAAAATTTTATTGATTTCTAGATTACAAAAAGT
>Crema.WS247_1655:6309-9639 Satlength=3331 Nr of Repeats=32 RepeatLength=93 seed=CGACAGACGT  
CGACAGACGTGTCAATTGGCCTATGTTTTTATTTTCTTATCTTTTTGATAAGAAACCTAAGAATATCTGCAGGGGAGAAAACTAAATTCTCCA
>Crema.WS247_1656:778-13404 Satlength=12627 Nr of Repeats=225 RepeatLength=44 seed=TACCCATTTT  
TACCCATTTTCACAGATTTCTTGTTTCGATTGGAAAATGGGTAC
>Crema.WS247_1660:49-10849 Satlength=10801 Nr of Repeats=44 RepeatLength=192 seed=CATTTCATTC  
CATTTCATTCAGATCCTACTAAAAAAAGAAAACCATCAATCGAAAGAGCTCGTTGATTTACATCAAGTTCTATGGTTTATCTATTTTCTCATCTTCTTATTCCATTTTTATGATCAAAAAACTGTCCGCGAGAAATCAATTTGACATTTTCGCCACTTTTCAGCTTCATTTTTCACCAAATTCAAAATAACT
>Crema.WS247_1662:86-6054 Satlength=5969 Nr of Repeats=33 RepeatLength=180 seed=ACTCAGTCAG  
ACTCAGTCAGTTTTGGACGGATCTCAGACATTTTTATACCACTCGAAAGCTCTCGTTTTTTTCTATAAATATGATCTAATTTCGAAAAATTTTGTTCAAAAATAAAGTTGTAGTGACATTTCCGTCAATTTTTGAGATTTGGTCCAACTGGACTTTTCTGCCAATACATTTTTTATCAGA
>Crema.WS247_1672:104-5021 Satlength=4918 Nr of Repeats=23 RepeatLength=192 seed=TTTTTCTGAT  
TTTTTCTGATCAAAAAACTGTCTGCGAGAAACGAATTTCACGTATTCGCCACTTTTGAGCTTCATTTTTGACGAAATTCAAAATAACTCATTTCACTTTGATCGTACAATAAAAAGGAAGTTACCAATCGAAAGAGCTCGTTGATTTACATCTTATTCTATGGTTAATCTTTCTTTTCGTCTTCTTATTCCA
>Crema.WS247_1674:2464-8179 Satlength=5716 Nr of Repeats=31 RepeatLength=184 seed=TTTCAGATAT  
TTTCAGATATCTCATCCAGAAAAAAAGTTAGAGACAATAGACGTTAAAAGCACAGTTTTGGAATTTCTCATTTAGACTTTTGTGAAACTTCAAGCGTGTGCGGCCTTGTTCAGTTTGAACGTTATTGGCTGAAAATTGGCACAGTAGTAGACAATCCATTGCCGATTCGAATGCACTTTACTGT
>Crema.WS247_1681:9207-9579 Satlength=373 Nr of Repeats=13 RepeatLength=20 seed=TTTTGGGACG  
TTTTGGGACGTCTAAATGTA
>Crema.WS247_1684:119-2772 Satlength=2654 Nr of Repeats=12 RepeatLength=184 seed=AGTAGAATAT  
AGTAGAATATCCAATGCCGGATCGAACACACTTTATTGTTTTCAGATATCTCATCTAGAAAAAAAGTGAGAGACAATACACGTTAAAAGCACAGTTTTGGAAATTCTCATATAGACTTTTGTGAAACTTCAAGCGTGTGCGGCCTTGTTCAATTTGAACACTATTGGCTGAAATTTGGCACAGA
>Crema.WS247_1692:97-2797 Satlength=2701 Nr of Repeats=10 RepeatLength=184 seed=AAACTGTGCT  
AAACTGTGCTTTTAACGTGTATTGTCTCTAACTTTTTTTCTGGATGAGATATCTGAAAACAGTAAAGTGCATTCGAATTGGCAATGGATTGTCTACTACTGTGCCAATTTTCAGCCAATAACGTTCAAACTGAACAAGGCCGCACACGCTTGAAGTTTCACAAAAGTCTATATGAGATTTTCCA
>Crema.WS247_1697:93-2400 Satlength=2308 Nr of Repeats=11 RepeatLength=184 seed=ACTTCAAGCG  
ACTTCAAGCGTGTGCGGCCTTGTTCAGTTTGAACGTTATTGGCTGAAAATTGGCACAGTAGTAGACAATCCATTGCCAATTTGAAAGCTTTTTACTGTTTTCAGATATCTCATCCAGAAAAAAAGTTAGAGACAATACACCTTGAAAGCACAGTCTTGGAAGTTCTCATATAGACTTTTGTGAA
>Crema.WS247_1725:0-3602 Satlength=3603 Nr of Repeats=15 RepeatLength=190 seed=TTTCTTCTAT  
TTTCTCTATCAATATGACCTAATTTTATAAAATTTCGCTGAAAAATAAAGCCGTAATAAAGGATGGCCGATGACGTAAAAGTTGGTCCATTTCTTGGGTTTGTCAAACGTTTTTTCAACACATTTTCATTCGTAACTGTGTCAGTTTTGGTCGGAGCGCAAAGATTTTTATATCATCAGAAAGCCCGCAT
>Crema.WS247_1731:105-798 Satlength=694 Nr of Repeats=23 RepeatLength=21 seed=TTTGGCTGAA  
TTTGACTGAAAATATCAAAAT
>Crema.WS247_1733:76054-76312 Satlength=259 Nr of Repeats=11 RepeatLength=19 seed=AATCGGAGGC  
AATCGGAGGCCCATAAAAA
>Crema.WS247_1733:159705-159932 Satlength=228 Nr of Repeats=13 RepeatLength=17 seed=TCGAGTCTCG  
TCGAGTCTCGTCTGGCC
>Crema.WS247_1733:261699-262087 Satlength=389 Nr of Repeats=15 RepeatLength=20 seed=TTAGACGTCC  
TTAGACGTCCCTTAAAACAC
>Crema.WS247_1733:262098-262487 Satlength=390 Nr of Repeats=17 RepeatLength=20 seed=GGACGTCTAA  
GGACGTCTAAATATTTTTTG
>Crema.WS247_1733:343165-343399 Satlength=235 Nr of Repeats=16 RepeatLength=14 seed=TAGACCCTAG  
TAGACCCTAGACCC
>Crema.WS247_1733:473536-475449 Satlength=1914 Nr of Repeats=16 RepeatLength=19 seed=GTACACTGAC  
GTACACTGACCAAAAAATG
>Crema.WS247_1733:479627-480083 Satlength=457 Nr of Repeats=13 RepeatLength=14 seed=TTCCGACTTC  
TTCCAACTTCCGAC
>Crema.WS247_1733:493028-493262 Satlength=235 Nr of Repeats=16 RepeatLength=14 seed=CTAGGGTCTA  
CTAGGGTCTAGAGT
>Crema.WS247_1733:606479-606704 Satlength=226 Nr of Repeats=12 RepeatLength=18 seed=GTAACCATTT  
GTAACCATTTTGGTCACT
>Crema.WS247_1733:609918-610605 Satlength=688 Nr of Repeats=17 RepeatLength=14 seed=ACTGTAACTT  
ACTGTAACTTTGTC
>Crema.WS247_1733:658125-658825 Satlength=701 Nr of Repeats=12 RepeatLength=12 seed=TCGAGAAATT  
TCGAGAAATTCC
>Crema.WS247_1733:692963-694356 Satlength=1394 Nr of Repeats=11 RepeatLength=53 seed=TAATTATAAT  
TAATTATAATTTTATTGATTTCTAGATAAAAAATGTCCTGTTTTTAGGAATTT
>Crema.WS247_1733:835978-836438 Satlength=461 Nr of Repeats=19 RepeatLength=18 seed=AAAGATTCAA  
AAAGATTCAAATTTTTTC
>Crema.WS247_1734:195506-200967 Satlength=5462 Nr of Repeats=17 RepeatLength=21 seed=CTAGCAGACC  
CTAGCAGACCAACGAAAATCA
>Crema.WS247_1734:265484-266604 Satlength=1121 Nr of Repeats=15 RepeatLength=74 seed=CCCATCAAGA  
CCCATCAAGACAGTTTCTAGGGTCATAATGCAAGCTGTTCCTATAGGCCCGAACCCGCACACCTGACCTCAGCC
>Crema.WS247_1734:267395-269078 Satlength=1684 Nr of Repeats=35 RepeatLength=20 seed=TTGGTCTGCT  
TTGGTCTGCTAGCTCCCATA
>Crema.WS247_1734:318187-323441 Satlength=5255 Nr of Repeats=23 RepeatLength=128 seed=TGGTAAATCC  
TGGTAAATCCCGAAGGACCCGACCCACCAGCATCCGCCGAATAACCTATCTTTACTAAACGTCCCTGATAAACTATAAAACTTAATACTAAAAGTGAATAGTATTCGACAAGTATCCAACTTCAGCTA
>Crema.WS247_1734:382015-382830 Satlength=816 Nr of Repeats=28 RepeatLength=20 seed=GAGCTAGCAG  
GAGCTAGCAGACCAAAAGTA
>Crema.WS247_1735:20816-21300 Satlength=485 Nr of Repeats=13 RepeatLength=14 seed=GGAAGTCGGA  
GGAAGTCGGAAGTC
>Crema.WS247_1735:116736-117151 Satlength=416 Nr of Repeats=14 RepeatLength=30 seed=AGTCCTACAG  
AGTCCTACAGTAACCCAGAACTTGAGGAGG
>Crema.WS247_1735:183451-186404 Satlength=2954 Nr of Repeats=33 RepeatLength=41 seed=TATCCCATTT  
TATCCCATTTTTAAGAGATTTAATTCAAAATTGTTCAAAAT
>Crema.WS247_1735:209228-211291 Satlength=2064 Nr of Repeats=14 RepeatLength=60 seed=CAGAATCCAC  
CAGAATCCACCCTTCTAAGGAATCAAGCGACATCAGGTGACGGATATCTGAATCCCGGGT
>Crema.WS247_1735:292712-293208 Satlength=497 Nr of Repeats=18 RepeatLength=10 seed=TTCTCGAGAA  
TTCTCGAGAA
>Crema.WS247_1737:101518-102761 Satlength=1244 Nr of Repeats=28 RepeatLength=21 seed=GAATTTAAGC  
GAATTTAAGTCGTTTTAGGCC
>Crema.WS247_1738:73649-77515 Satlength=3867 Nr of Repeats=21 RepeatLength=119 seed=AACCAGAGGA  
AACCAGAGGATTCCAAACGTGTTGTCCGTTTCTGGATTGATCCACGTCATAAAAAGTTATGAGCCGTTTTCTAAGAAGTGACGACGTGAAGGATTTTTTGATATCATTGGATTCGGGAA
>Crema.WS247_1738:91886-92254 Satlength=369 Nr of Repeats=14 RepeatLength=20 seed=GGACGTCTAA  
GGACGTCTAAACATTTTTTG
>Crema.WS247_1738:121401-121873 Satlength=473 Nr of Repeats=11 RepeatLength=42 seed=CGGAGAGCGG  
CGGAGAGCGGGATGGGGCCGGATTCTGACGATCCTGAGGTTG
>Crema.WS247_1740:7177-7952 Satlength=776 Nr of Repeats=11 RepeatLength=59 seed=CGTAAATCTA  
CGTAAATCTACACAAGGATCGGGATACTGTAGCGGTGAATTGGCTTGTCGATTTACGCT
>Crema.WS247_1740:35156-35968 Satlength=813 Nr of Repeats=17 RepeatLength=42 seed=GACGCGTTTT  
GACGCGTTTTACATAGAAATAGTGGTTATCTGGGGCACCTTC
>Crema.WS247_1740:68590-69632 Satlength=1043 Nr of Repeats=16 RepeatLength=21 seed=ACAAGTTGTT  
ACAAATTGTTGAAACACAAAC
>Crema.WS247_1742:9640-9848 Satlength=209 Nr of Repeats=13 RepeatLength=15 seed=TTTCAAAACC  
TTTCAAAACCGGACG
>Crema.WS247_1744:102-4679 Satlength=4578 Nr of Repeats=35 RepeatLength=55 seed=TTGATTTCTA  
TTGATTTCTAGATTTAAAAAATGTCCTGTTTCTAGGAATTTCAATCATAATTTTA
>Crema.WS247_1744:7613-19545 Satlength=11933 Nr of Repeats=81 RepeatLength=54 seed=GGACTTTTTT  
GGACTTTTTTTAATATGAAAATCAATAAAATTGAAATTAAAACTCCTAAAAACA
>Crema.WS247_1746:185-3240 Satlength=3056 Nr of Repeats=32 RepeatLength=63 seed=TAAAAATGAA  
AAAAATGAAGCTGAAAAGTGGCGAAAATGTCAAGATGATTTCTCGCGGACTGTTTTTTGATCA
>Crema.WS247_1746:6023-8616 Satlength=2594 Nr of Repeats=14 RepeatLength=192 seed=AAAATGTCAA  
AAAATGTCAAATTGATTTCTCGCGGAGAGTTTTTTGATCGTAAAAATGAAAAAAGAAGATGAGAAAAGAGATTAACCATAGAACTTGATGTAAATCTGCGAGTTATTTCGATTGGTGGTTTTCTTTTTATAGTAGAGTCTGAATGAAATGAGTTATTTTGAATTTGGTGAAAAATGAAGCTGAAAAGTGGCG
>Crema.WS247_1747:1447-10333 Satlength=8887 Nr of Repeats=214 RepeatLength=46 seed=TCAGAAAATG  
TCAGAAAATGTCCGACAGACATTTTCGAGTACTTCGGAACATGTAT
>Crema.WS247_1749:521-923 Satlength=403 Nr of Repeats=11 RepeatLength=14 seed=GAAGTCGGAA  
GAAGTCGGAAGTCG
>Crema.WS247_1751:1294-4316 Satlength=3023 Nr of Repeats=20 RepeatLength=21 seed=CGGTGGCCTA  
CGGTGGCCTAACTTTTTTGAT
>Crema.WS247_1752:14727-15249 Satlength=523 Nr of Repeats=16 RepeatLength=14 seed=GCGGAAGGCG  
GCGGAAAGCGGAAG
>Crema.WS247_1757:3098-9981 Satlength=6884 Nr of Repeats=81 RepeatLength=64 seed=GAGATGATCG  
GAGATGATCGAGAACATCTGTATTTTCATTCTCTCTCTATTTCTTTTTTCTCTCATCTCATTCT
>Crema.WS247_1761:22-2842 Satlength=2821 Nr of Repeats=22 RepeatLength=130 seed=AGGAGCCCAA  
AGGAGCCCAACACTGCCAGTTGGCTTACCTATCATCTAAACAAAGTTAATAATTACCTATTTATAATGATATAATACTAAAAATGAACTTTATTTGACAAGCACCCAACTCGAGTGTTGGCAACTCCAAA
>Crema.WS247_1762:10-3032 Satlength=3023 Nr of Repeats=17 RepeatLength=180 seed=GTAGTGACAT  
GTAGTGACATTTCCGTCAATTTTTGAGATTTGGTCCAAGTGGACTTTTCTGCCAATACATTTTTTATCAGAACTCAGTCAGTTTTTAACGGATCGGGAAGATTTTTATACCATTCGAAATCTCTCGTTTTTCTCTATAAAAATGATATAATTTAAAAAAATTTAGTTCAAAAATAAAGTT
>Crema.WS247_1770:4364-5168 Satlength=805 Nr of Repeats=15 RepeatLength=12 seed=TAAGCCTAAG  
TGAGCCTAAGCC
>Crema.WS247_1772:146-2788 Satlength=2643 Nr of Repeats=12 RepeatLength=192 seed=GATCAAAAAA  
GATCAAAAAACTCTCCGCGAGAAATCAATTTGACATTTTCGCCACTTTTCAGCTTCATTTTTCACCAAATTCAAAATAACTCATTTCATTCAGATCCTACTAAAAAAAGAAAACCACCAATCGAAAGAACTCGTTGATTTACATCAAGTTCTATGGTTTATCTATTTTCTCATCTTCTTATTCCATTTTTAT
>Crema.WS247_1774:0-3968 Satlength=3969 Nr of Repeats=17 RepeatLength=184 seed=CGCACACGCT  
CGCACACGCTTGAAGTTTCACAAAAGTCTATATGAGAAATACCAAAACTGTGCTTTCAACGTGTATTGTCTCTCACTTTTTTTCTAGATGAGATATCTGAAAACAATAAAGTGCATTCGAATTGGCAATGGATTGTCTACTACTGTGCCAATTTTCAGCCAATAGTGTTCAAATTGAACAAGGC
>Crema.WS247_1775:80-2929 Satlength=2850 Nr of Repeats=15 RepeatLength=180 seed=ACTTTATTTT  
ACTTTATTTTTGAACAAAATTTTTTGAAATTAGATCATTTTTATAGAGAAAAACGAGAGCTTTCGAATGGTATAAAAATCTCCGAGATCCGTTCAAAACTGACTGAGTTCTGATGAAAAATGTATTGGCAGAAAAGTCCACTTGGACCAAATCTCAAAAATTGACGGAAATGTCACTACA
>Crema.WS247_1783:16-4465 Satlength=4450 Nr of Repeats=18 RepeatLength=180 seed=AAACTGACTG  
AAACTGACTGAGTTCTGTTAAAAAATGTATTGGCAGAAAAGACCACTTGGACCAAATCTCAAAAATTGACGGAAATGTCACTACAACTTTATTTTTGAACAAAACTTTTTTAAATTAAATCATTTTTATAGAGAAAAACGAGAGCTTTCGAATGGTATAAACATCTTCCCGATCCGTCCA
>Crema.WS247_1785:0-3187 Satlength=3188 Nr of Repeats=12 RepeatLength=180 seed=TTTTATCAGA  
TTTTATCAGAACTCAGTCAGTTTTTAACGGATCGGGAAGATTTTTATACCATTCGAAATCTCTCGTTTTTCTCTATAAAAATGATATAATTTAAAAAAATTTAGTTCAAAAATAAAGTTGTAGTGACATTTCCGTCAATTTTTGAGATTTGGTCCAAGTGGACTTTTCTGCCAATACATT
>Crema.WS247_1791:23-893 Satlength=871 Nr of Repeats=19 RepeatLength=43 seed=TTGAGATTCT  
TTGAGATTCTGCAGAAGAAATGAAAAACGATCACTGATCGTTT
>Crema.WS247_1791:965-3264 Satlength=2300 Nr of Repeats=26 RepeatLength=34 seed=GAGATGAAAA  
GAGATGAAAATGAAAATGGTTGTCAATCATTTTC
>Crema.WS247_1794:10-2421 Satlength=2412 Nr of Repeats=44 RepeatLength=46 seed=ATGTATTCAG  
ATGTATTCAGAAAATGTCCGACAGACATTTTCGAGTACTTCGGAAC
>Crema.WS247_1801:262-2985 Satlength=2724 Nr of Repeats=12 RepeatLength=192 seed=CATAGAACTA  
CATAGAACTAGAACAAACTCAACGAGATCTTTCTAATGGTGTTTTCAGTATTAATGTCCGATGAAAACGAAATGAGTTGCGTGTGATTTACTGAATTTCAGCTTTCAATTTGGGCGAAAATTAGAAAATGAAGTCTTGCACAGCGTTTTTCGATTGTGAAACAAGAAAATATGAAAAAGTGGACATTCTATC
>Crema.WS247_1809:436-998 Satlength=563 Nr of Repeats=12 RepeatLength=46 seed=AAAATGTCCG  
AAAATGTCCGACAGACATTTTCGAGTACTTCAAAAAATGTATTCAG
>Crema.WS247_1809:2777-3431 Satlength=655 Nr of Repeats=14 RepeatLength=46 seed=TCTGAATACA  
TCTGAATACATTTTTTGAAGTACTCGAAAATGTCTGTCGGACATTT
>Crema.WS247_1814:1600-2014 Satlength=415 Nr of Repeats=11 RepeatLength=14 seed=ACTTCCGACT  
ACTTCCAACTTCCG
>Crema.WS247_1819:796372-796827 Satlength=456 Nr of Repeats=14 RepeatLength=14 seed=GCGGAAGGCG  
GCGGAAAGCGGAAG
>Crema.WS247_1821:27466-27746 Satlength=281 Nr of Repeats=10 RepeatLength=27 seed=GAATCGGCTG  
GAATCGGCTGGGGTACCTGCGGCGCTT
>Crema.WS247_1821:73158-73636 Satlength=479 Nr of Repeats=14 RepeatLength=14 seed=GGAAGAAGGA  
GGAAGAAGGAAGAC
>Crema.WS247_1821:183799-184427 Satlength=629 Nr of Repeats=17 RepeatLength=11 seed=TCGAGAAATT  
TCGAGAATTTT
>Crema.WS247_1822:105029-110030 Satlength=5002 Nr of Repeats=24 RepeatLength=32 seed=CAGCGCTAAA  
CAGCGCTAAAGCCGGAATTTAGCGCTGGCTAG
>Crema.WS247_1822:193591-193741 Satlength=151 Nr of Repeats=10 RepeatLength=14 seed=AGGGTCTAGG  
AGGGTCTAGGGTCT
>Crema.WS247_1824:80815-81202 Satlength=388 Nr of Repeats=12 RepeatLength=14 seed=CCGACTTCCG  
CCGACTTCCGACTT
>Crema.WS247_1824:86352-90614 Satlength=4263 Nr of Repeats=48 RepeatLength=55 seed=GAATTTCAAT  
GAATTTCAATCATAATTTTAATGATCTCTAGATTAAAAAAATGTCCTGTTTTTAG
>Crema.WS247_1825:63504-64605 Satlength=1102 Nr of Repeats=46 RepeatLength=27 seed=TTTAGGCTTT  
TTTAGGCTTTCAGGCCGGCCCGGACTT
>Crema.WS247_1826:30106-30414 Satlength=309 Nr of Repeats=13 RepeatLength=23 seed=TCTAAAAATT  
TCTAAAAATTTACAGAAAATTCA
>Crema.WS247_1827:37915-38383 Satlength=469 Nr of Repeats=11 RepeatLength=14 seed=TCCTTCTTCC  
TCTTTCTTCCTTTT
>Crema.WS247_1830:0-3291 Satlength=3292 Nr of Repeats=12 RepeatLength=180 seed=TCTACAAAAA  
TCTACAAAAATGATCTTATTAAAAAAAATTTCGTTCAAAAATAAAGTTGTAGTGACATTTCCGTCAATTTTTGAGATTTGGTCCAAGTGGTCTTTTCTGCCAATACATTTTTTATCAGAACTCAGTCAGTTTTGGACGGATCACAGAGATTTTTATACCATTCGAAAGCCCTCGTTTTTC
>Crema.WS247_1833:0-1664 Satlength=1665 Nr of Repeats=13 RepeatLength=46 seed=TTCTAGGCCA  
TTTAGGCCAATTTTGACCGGGGGACTAGTTTTCCTGAAATTTGGGT
>Crema.WS247_1834:201-10063 Satlength=9863 Nr of Repeats=44 RepeatLength=180 seed=TTTTCTCTAC  
TTTTCTCTACAAAAATGATCTAATTTAAAAAAATTTCGTTCAAAAATAAAGTTGTAGTGACATTTCCGTCAATTTTTGAGATTTGGTCCAAGTGGTCTTTTCTGCCAATACATTTTTTATCAGTACTCAGTCAGTTTTGGACGGATCACAGAGATTTTTATACCATTCGAAAGCCCTCGT
>Crema.WS247_1835:160-4994 Satlength=4835 Nr of Repeats=27 RepeatLength=180 seed=GACTTTTCTG  
GACTTTTCTGCCAATACATTTTTTATCAGAACTCAGTCAGTTTTGAACGGATCTTAGAGATTTTTATACCACTCGAAAGCCCGCGTTTTTCTCTATTAAAATGGTTTAATTAAAAAAAATTTTGTTCAAAAATGAAGTTGTAGTGACATTTCCGTCAATTTTTGAGTTTTGGTCCAAGTG
>Crema.WS247_1836:441-1542 Satlength=1102 Nr of Repeats=15 RepeatLength=29 seed=AGCTGCTTAA  
AGCTGCTTAATTACTATCCAATCGTATGG
>Crema.WS247_1837:24-2163 Satlength=2140 Nr of Repeats=42 RepeatLength=49 seed=CTTCGACGGG  
CTTCGACGGGAGTCAACCGAAGATATGGGTAGAAGTACCTACCCCAAGA
>Crema.WS247_1839:19-4337 Satlength=4319 Nr of Repeats=87 RepeatLength=58 seed=GAGATGAGAG  
GAGATGAGAGAAAAAAGAAAGAGAATGAAATTACATATGTTCTCGATCATCTCGGAAT
>Crema.WS247_1841:50-4896 Satlength=4847 Nr of Repeats=23 RepeatLength=184 seed=TTTCAGCCAA  
TTTCAGCCAATAACGTTCAAACTGAACAAGGCCGCACACGCTTGAAGTTTCACAAAAGTCTATTTGAGAACTTCCAAGACTGTGCTTTCAAGGTGTATTGTCTCTAGCTTTTTTTCTGAATGAGATATCTGAAAACAGTAAAGTGCATTCGAATCGGCAATGGATTGTCTACTACTGTGCCAAT
>Crema.WS247_1841:4985-6967 Satlength=1983 Nr of Repeats=20 RepeatLength=64 seed=TCTCTCTCTA  
TCTCTCTCTATTTCTTTTTTCTCTCATCTCATTCCGAGATGATCGAGAACATATGTATTAACAT
>Crema.WS247_1848:2612-4342 Satlength=1731 Nr of Repeats=10 RepeatLength=172 seed=TAGGTGCGCC  
TAGGTGCGCCAGTATTTTTGCCTACTGCTGAAAAATGTCATTTTCAGGCTTCTTTTTGACAAGAATATCAATTTTACGTGACTAGAAGTGAAAAAAACATGTGAAAATTACAGATTTATGTCAAAAAGCAATCTAAAACAGCCAAAATCGACTAAATTCAGCGAACGCGTCA
>Crema.WS247_1855:6-5259 Satlength=5254 Nr of Repeats=218 RepeatLength=20 seed=AGTATCCAAA  
AGTATCCAAAAGTTATTCCA
>Crema.WS247_1858:158-2997 Satlength=2840 Nr of Repeats=16 RepeatLength=184 seed=TGTTTTCAGA  
TGTTTTCAGATATCTCATCCAGAAAAAAAGTTTGAGACAATAGACGTTAAAAGCACAGTTTTGGAAGTTCTCATATAGACTTTTGTGAAACTTCAAGCGTGTGCGGCCTTGTTCAGTTTGAACGTTATTGGCTGAAAATTGGCACAGTAGTAGAGAATCCATTGCCAATTCGAATGCACTTTAC
>Crema.WS247_1865:18-3522 Satlength=3505 Nr of Repeats=14 RepeatLength=184 seed=CTTGAAGTTT  
CTTGAAGTTTCACAAAAGTCTAAATGAGAAATTCCAAAACTGTGCTTTTAACGTGTATTGTCTCTAACTTTTTTTCTGGATGAGATATCTGAAAACAGTAAAGTGCATTCGAATTGGCAATGGATATTCTACTTCTGTGCCAAATTTCAGCCAATAGTGTTCAAATTGAACAAGGCCGCACACG
>Crema.WS247_1869:75-3829 Satlength=3755 Nr of Repeats=25 RepeatLength=95 seed=ATTTCATTTT  
ATTTCATTTTTCTGATCAAAAAACTGTCTGCGAGAAACGAATTTCACGTTTTCGCCACTTTTGAGCTTCATTTTTGACGAAATTCAAAATATCTC
>Crema.WS247_1908:285078-285516 Satlength=439 Nr of Repeats=11 RepeatLength=14 seed=TTCCGACTTC  
TTCCAACTTCCGAC
>Crema.WS247_1909:120115-120546 Satlength=432 Nr of Repeats=13 RepeatLength=14 seed=GGAAGAAGGA  
GGAAGAAGGAAGAA
>Crema.WS247_1909:266959-267481 Satlength=523 Nr of Repeats=16 RepeatLength=14 seed=GCGGAAGGCG  
GCGGAAAGCGGAAG
>Crema.WS247_1909:408266-410498 Satlength=2233 Nr of Repeats=25 RepeatLength=36 seed=TTTCCGTCAA  
TTTCCGTCAATTTTTGAGATTTGGTCCAAGTGGTCT
>Crema.WS247_1910:1380-9724 Satlength=8345 Nr of Repeats=65 RepeatLength=131 seed=CGATACATTT  
CGATACATTTTTAGAGTTGGGTTACTATAAGTAGTAGTTGTTGGCTTTGTGTCGTTATCGGAGAATCATTGAAAAGCGTTGGCTACGCGTTCTTCGAAGCGCGCCAATATTCAATTTGGTTCTTCCGAAAA
>Crema.WS247_1910:42725-46173 Satlength=3449 Nr of Repeats=28 RepeatLength=11 seed=ATTTTCAGCC  
ATTTTCAGCAA
>Crema.WS247_1910:129427-130218 Satlength=792 Nr of Repeats=11 RepeatLength=71 seed=TCGCCCCGCC  
TCGCCCCGCCCATAACCTCAGCACCCTGGAAGTAGTAATTACCTTAAAACAGGACACCCTGGAGCTTGCTC
>Crema.WS247_1910:281609-284946 Satlength=3338 Nr of Repeats=25 RepeatLength=130 seed=TATAAATAGG  
TATAAATAGGTAATTATTAACTTTGTTTAGATGATAGGTAAGCCAACTGGCAGTGTTGGGCTCCTTTTGGAGTTGCCAACACTCGAGTTGGGTGCTTGTCAAATAAAGTTCATTTTTAGGATTATATCAT
>Crema.WS247_1911:187250-188351 Satlength=1102 Nr of Repeats=16 RepeatLength=30 seed=TGATCCTTCT  
TGATCCTTTTTCTCTGCGGCGGGTTTCTTC
>Crema.WS247_1911:192928-193215 Satlength=288 Nr of Repeats=20 RepeatLength=14 seed=CAGGCGCGGA  
CAGGCGCGGAGATC
>Crema.WS247_1914:33374-33898 Satlength=525 Nr of Repeats=28 RepeatLength=10 seed=CCTACAGTAT  
CCTACAGTAT
>Crema.WS247_1914:50130-52893 Satlength=2764 Nr of Repeats=34 RepeatLength=20 seed=GGCCTAGAAA  
GGCCTAGAAAACCCAAAGGT
>Crema.WS247_1915:68-2436 Satlength=2369 Nr of Repeats=18 RepeatLength=56 seed=CATAATTTTA  
CATAATTTTATGAATTTCTATATTTTTTTAAAAGTCCTGTTTTTAGGAATTTCAAG
>Crema.WS247_1915:42703-43193 Satlength=491 Nr of Repeats=29 RepeatLength=12 seed=GCTCCAGCTC  
GCTCCAGCTCCA
>Crema.WS247_1915:62589-63143 Satlength=555 Nr of Repeats=19 RepeatLength=14 seed=TTCCGACTTC  
TTCCGACTTCCGAC
>Crema.WS247_1916:8593-8927 Satlength=335 Nr of Repeats=12 RepeatLength=27 seed=TAGCGCCGCA  
TAGCGCCGCAGGCACTCCAGACGATTC
>Crema.WS247_1923:237-8058 Satlength=7822 Nr of Repeats=31 RepeatLength=191 seed=TGGTATAAAA  
TGGTATAAAAATCTTTGCGCTCCGACCAAAACTGACACAGTTACGAATGGAAATGTGTTGAAAAAACGTTTGACAAACCCAAGAAATGGACCAACTTTTACGTCTTCGGCCATCCTTTATTACGGCTTTATTTTTGACGGAAATTTTATAAAATTAGGTCATATTGATAGAGAAAAACTAGCTCTTTCGAT
>Crema.WS247_1925:192-8822 Satlength=8631 Nr of Repeats=44 RepeatLength=192 seed=GAAAATGTCA  
GAAAATGTCAAATTCATTTCTCGCGGACAGTTTTTTGATTATAAAAATGAAATAAGAAGATGACAAAATAGATAAACCATAGAACTTGATGTAAATCAACGAGCTCTTTCGATTGGTGGTTTTCTTTTTTTAGTAGGATCTGAATGAAATGAGTTATTTTGAATTTGGTGAAAAATGAAGCTGAAAAGTGGC
>Crema.WS247_1927:11524-11948 Satlength=425 Nr of Repeats=15 RepeatLength=24 seed=AAGAAGAGGA  
AAGAAGAGGAGGGAGAGCAGAAGA
>Crema.WS247_1929:20-6221 Satlength=6202 Nr of Repeats=135 RepeatLength=44 seed=AAAATGGGTA  
AAAATGAGTAATACCCATTTTCGAATCGAAACGAGAAATCTCTG
>Crema.WS247_1939:4-4869 Satlength=4866 Nr of Repeats=25 RepeatLength=180 seed=TTCTGCCAAT  
TTCTGCCAATACATTTTTTATCAGAACTCAGTCAGTTTTGAACGGATCACAGAGATTTTCATACCATTCGAAAGCCCTCGTTTTTCTCTACAAAAATTATCTAATTTAAAAAAATTTCGTTCAAAAATAAAGTTGTAGTGACATTTCCGTCAATTTTTGAGATTTGGTCCAAGTGGTCAT
>Crema.WS247_1941:0-4919 Satlength=4920 Nr of Repeats=24 RepeatLength=192 seed=TTTCATCGGA  
TTTCATCGGACAGTAATACTGAAAATACCATTAGAAAGATCTCGTTGAGTTTGTTCTAGTTCTATGGATAGAATGTCCACTTTTTCTTATTTTCTTGTTTCACAATCGAAAAACGCTGTGCAAGACTTCATTTTCTAATTTTCTCCCAAATTGAATGTTGAAATTCAGTAAATCACACGCAACTCATTTCGT
>Crema.WS247_1958:7-3331 Satlength=3325 Nr of Repeats=27 RepeatLength=99 seed=CTGAATCAAG  
CTGAATCAAGCTCCACAGAACCATGTGTCACTGAAACAGAAGAGACTTCTTCAACTACTTCTTCAGTCACCGAGTCCAGCATTTCTACAGAATCTGTTT
>Crema.WS247_1963:0-3200 Satlength=3201 Nr of Repeats=12 RepeatLength=194 seed=GTGAAAACCG  
GTGAAAACCGTTTTTCTGTATCTATAATACGAACAGAGATATTTAGAGATTTGTATATTTCGAGGTATGGAAAACGTAGGAAATGATGATGTCGCGTGGAAATGAGCACTTTTTTGGTTTTAAATAAAAACTAAACGGCTAAAAAAATTAGAAATCCATAGAATCTGATGTAAGAAAATATGCTCGTTCGAATG
>Crema.WS247_1965:118-4388 Satlength=4271 Nr of Repeats=15 RepeatLength=180 seed=ATACATTTTT  
ATACATTTTTTATCAGCACTCAGTCAGTTTTGGACGGATCTCAGAGATTTTTATACCATTCGAAAGCTCTTGTTTTTCTCTATAAAAATGGCCTTATTAAAAAAAATTTTGTTCAAAAATAAAGTTGTAGTGACATTTCCGTCAATTTTTGAGTTTTGGTCCAAGTGGACTTTTCTGCCA
>Crema.WS247_1971:17-548 Satlength=532 Nr of Repeats=17 RepeatLength=14 seed=TTCCGCCTTC  
TTCCGCCTTCCGCT
>Crema.WS247_2000:56788-57304 Satlength=517 Nr of Repeats=13 RepeatLength=34 seed=GGAAGTCGGA  
GGAAGTCGGAAGTCGCAATGACATTTTCTTATCC
>Crema.WS247_2000:67968-68380 Satlength=413 Nr of Repeats=11 RepeatLength=14 seed=GAAGTCGGAA  
GAAGTTGGAAGTCG
>Crema.WS247_2000:240014-240465 Satlength=452 Nr of Repeats=14 RepeatLength=14 seed=GAAGTCGGAA  
GAAGTCGGAAGTCG
>Crema.WS247_2000:241879-244197 Satlength=2319 Nr of Repeats=17 RepeatLength=14 seed=GGAAGAAGGA  
GGAAGAAGGAAGAA
>Crema.WS247_2000:296652-297094 Satlength=443 Nr of Repeats=21 RepeatLength=14 seed=TTCCGACTTC  
TTCCAACTTCCAAG
>Crema.WS247_2000:307442-307972 Satlength=531 Nr of Repeats=16 RepeatLength=14 seed=CGGAAGGCGG  
CGGAAAGCGGAAGG
>Crema.WS247_2000:418334-420232 Satlength=1899 Nr of Repeats=22 RepeatLength=33 seed=CAATAGAGCG  
CAGTAGAGCGCAATTGCACAATTCGAAAATTAG
>Crema.WS247_2000:422761-423393 Satlength=633 Nr of Repeats=12 RepeatLength=15 seed=GATTACTGTA  
GATTACTGTATCTGG
>Crema.WS247_2000:446031-446662 Satlength=632 Nr of Repeats=11 RepeatLength=27 seed=TTCTCATTAG  
TTCTCATTAGAGCGCACGTGCCATCGG
>Crema.WS247_2000:450611-451658 Satlength=1048 Nr of Repeats=12 RepeatLength=99 seed=CCAATCCCGA  
CCAATCCCGAACCATCCGATTATCGATCGTCGCCTTTTCCTTCCCATCCCAAACCATCCGAATTTCAATCGTCGTTGTCGTCGTTCTTCTTATTCTCCA
>Crema.WS247_2000:472068-473387 Satlength=1320 Nr of Repeats=19 RepeatLength=27 seed=CGGAAGTCGG  
CGGAAGCCGGAAGTAAAATTCCTTATC
>Crema.WS247_2001:18006-18767 Satlength=762 Nr of Repeats=14 RepeatLength=59 seed=TTTCTAGAAG  
TTTCTAGGAGTTTCTGGAATATTCCGGAATATTTGAATTTCCGCCAAAGTTCAAAAGAT
>Crema.WS247_2001:74517-74878 Satlength=362 Nr of Repeats=17 RepeatLength=20 seed=TTGGTCTGCT  
TTGGTATGCTAGTTCTGAAA
>Crema.WS247_2001:127609-128427 Satlength=819 Nr of Repeats=24 RepeatLength=34 seed=GAAATTTTTG  
GAAATTTTTGTAGCCGGGTAATCATGCTGAGTGA
>Crema.WS247_2001:181892-182505 Satlength=614 Nr of Repeats=20 RepeatLength=11 seed=TCGAGAAATT  
TCGAGAATTTC
>Crema.WS247_2001:244987-245315 Satlength=329 Nr of Repeats=19 RepeatLength=12 seed=GAGCTGGAGC  
GAGCTGGAGCTG
>Crema.WS247_2001:253652-254157 Satlength=506 Nr of Repeats=16 RepeatLength=14 seed=TCCGCCTTCC  
TCCGCCTTCCGCTT
>Crema.WS247_2001:423488-423956 Satlength=469 Nr of Repeats=12 RepeatLength=14 seed=GGAAGAAGGA  
GGAAGAAGGAAGAA
>Crema.WS247_2002:9332-11879 Satlength=2548 Nr of Repeats=78 RepeatLength=16 seed=GGCCTAGAAA  
GGCCTAGAAAACCGGT
>Crema.WS247_2002:14099-14541 Satlength=443 Nr of Repeats=17 RepeatLength=16 seed=TTTCTAGGCC  
TTTCTAGGCCACCGGA
>Crema.WS247_2002:17785-21702 Satlength=3918 Nr of Repeats=166 RepeatLength=16 seed=GGCCTAGAAA  
GGCCTAGAAAACCGGT
>Crema.WS247_2002:95336-95721 Satlength=386 Nr of Repeats=11 RepeatLength=14 seed=GAAGTCGGAA  
GAAGTCGGAAGTCG
>Crema.WS247_2002:114704-119604 Satlength=4901 Nr of Repeats=73 RepeatLength=20 seed=GTAAATCGAC  
GTAAATCAACACAAACTTCC
>Crema.WS247_2002:192898-193813 Satlength=916 Nr of Repeats=23 RepeatLength=18 seed=GGCGGAGCTT  
GGCGGAGCTTGTTGAGGG
>Crema.WS247_2003:52100-56092 Satlength=3993 Nr of Repeats=37 RepeatLength=54 seed=AATCAATAAA  
AATCAATAAAATTATAACTAAAATTCCTAAAAACAGGACATTTTTAAATCTAGA
>Crema.WS247_2003:200615-202011 Satlength=1397 Nr of Repeats=11 RepeatLength=181 seed=GAAATTATCC  
GAAATTATCCAAGTTTTTGCTATTTTTTTGAAATTTTGATATATTCTAGATCGGGAGGATTCAAACCCGCGTCTACTGAAGTATCCTTCAGCCCGGATAAGTATAGACCTCACGCAGCGTAACTGACCGTATCTAACCGGAACCGACACAGATAAGAATGGTGGGGGAAGTCAATCGAAAT
>Crema.WS247_2003:218677-222841 Satlength=4165 Nr of Repeats=21 RepeatLength=50 seed=GAAATTATCC  
GAAATTATCCTGTTTTTGGATATTATTTAAAAAATTCTGATAAACGAAAA
>Crema.WS247_2005:21206-21366 Satlength=161 Nr of Repeats=10 RepeatLength=15 seed=GGTTTCGAAA  
GGTTTCGAAATGTCT
>Crema.WS247_2005:70753-73095 Satlength=2343 Nr of Repeats=24 RepeatLength=21 seed=CGTAAATCTA  
CGTAAATCGACTTTTGAACGT
>Crema.WS247_2005:96311-96816 Satlength=506 Nr of Repeats=14 RepeatLength=14 seed=GGAAGTCGGA  
GGAAGTCGGATGTC
>Crema.WS247_2006:54803-56982 Satlength=2180 Nr of Repeats=14 RepeatLength=63 seed=TTTTTGTTTT  
TTTTTGTTTTGTTTTCTATGGTTCCGAGGGTTGTGGATTCGATCCCCACCCACACCAAAACTT
>Crema.WS247_2006:77570-77734 Satlength=165 Nr of Repeats=11 RepeatLength=13 seed=AAATTTTTTT  
AAATTTTTTTTGC
>Crema.WS247_2007:50445-53815 Satlength=3371 Nr of Repeats=31 RepeatLength=31 seed=TGACGCGTTT  
TGACGCGTTTTTCAACTCTCTGGGATACCGT
>Crema.WS247_2009:4953-5460 Satlength=508 Nr of Repeats=16 RepeatLength=14 seed=TTCCGACTTC  
TTCCGACTTCCGAC
>Crema.WS247_2014:0-4254 Satlength=4255 Nr of Repeats=47 RepeatLength=64 seed=GAGATGATCG  
GAGATGATCGAGAACATATGTATTTTCATTCTCTCTCTATTTCTTTTTTCTCTCATCTCATTCT
>Crema.WS247_2014:4453-11162 Satlength=6710 Nr of Repeats=35 RepeatLength=184 seed=ACTGTGCTTT  
ACTGTGCTTTCAAGGTGTATTGTCTCTAACTTTTTTTCTGGATGAGATATCTGAAAACAGTAAAGTGTGTTCGATCTGGCATTGGATATTCTACTGCTGTGCCAATTTTCAGCCAATAACGTTCAAACTGAACAAGGCCGCACACGCTTGAAGTTTCACAAAAGTCTATTTGAGAACTTCCAAG
>Crema.WS247_2016:3627-3785 Satlength=159 Nr of Repeats=10 RepeatLength=14 seed=AAATTTTTTT  
AAATTTTTTTTTCA
>Crema.WS247_2017:3793-7290 Satlength=3498 Nr of Repeats=35 RepeatLength=54 seed=CCTGTTTTTA  
CCTGTTTTTAATAATTTCAATCATAATTTTATTGATTTCTAAGTTTAAAAAAGT
>Crema.WS247_2024:13-9350 Satlength=9338 Nr of Repeats=38 RepeatLength=180 seed=TTTTTATCAG  
TTTTTATCAGAACTCAGTCAGTTTTAGACGGATCTCAGAGATTTTTATACCATTCGAAAGCTCTCGTTTTTCTCTATAAAAATGATCTAATTTAAAAAAATTGTGTTCAAAAATAAAGTTGTAGTGACATTTCCGTCAATTTTTGAGTTTTGGTCCAAGTGGACTTTTCTGCCAATACAT
>Crema.WS247_2026:43-9599 Satlength=9557 Nr of Repeats=39 RepeatLength=180 seed=AAACTGACTG  
AAACTGACTGAGTTCTGATAAAAAATGTATTGGCAGAAAAGTCCACTTGGACCAAATCGCAAAAATTGACGGAAATGTCACTACAGCTTTATTTTTTAACAAAATTTTTTTAAATTAGATCATTTTCGTAGAGAAAAACGAGAGCTTTCGAATGGTATAAAAATCTCTGAGATCCGTCTA
>Crema.WS247_2043:329-3315 Satlength=2987 Nr of Repeats=16 RepeatLength=192 seed=AAGATCTCGT  
AAGATCTCGTTGAGTTTGTTCTAGTTCTATGGATAGAATGTCCACTTTTTCTTATTTTCTTGTTTCACAATCGAAAAACGCTGTGCAAGACTTCATTTTCTAATTTTCGCCCAAATTGAATGCTGAAATTCAGTAAATCACACGCAACTCATTTCGTTTTCATCGGACAGTAATACCGAAAACACCATTAGA
>Crema.WS247_2054:9-755 Satlength=747 Nr of Repeats=30 RepeatLength=33 seed=TTCAGAAAAT  
TTCAGAAAATGTCCGACAGACATTTTCGAGTAC
>Crema.WS247_2054:3301-4729 Satlength=1429 Nr of Repeats=29 RepeatLength=46 seed=TCGAAAATGT  
TCGAAAATGGTTGATAACAATTCGTTTCATTATTTTCACTTACATC
>Crema.WS247_2072:0-1007 Satlength=1008 Nr of Repeats=11 RepeatLength=90 seed=CTTATCTTTT  
CTTATCTTTTTGATAAGAACTCTAAGGATATCTGCAGGGGAGGAACTAAACTCCACGACAGACGTGTCAATTGGCCTATGCTTTAATTTT
>Crema.WS247_2098:16-1827 Satlength=1812 Nr of Repeats=24 RepeatLength=75 seed=TCAGAACTGC  
TCAGAACTGCTTTGGACACTTGACGAAGTTTCTGTCGTGGAACTTTCGAGAGTTGTAGAGGTGACTGGGGTAGAT
>Crema.WS247_2098:2762-4356 Satlength=1595 Nr of Repeats=16 RepeatLength=99 seed=GTGGAGCTTG  
GTGGAGCTTGATTCAGAAACAGATTCTGTAGAAATGCTAGATTCGGTGACTGAAGAAGTAGATGAAGAAGTCTCTTCTGTTTCAGTGACACATGGTTCA
>Crema.WS247_2098:17352-26432 Satlength=9081 Nr of Repeats=75 RepeatLength=99 seed=GCTTGATTCA  
GCTTGATTCAGAAACAGATTCTGTAGAAATGTTAGACTCGGTGACTGAAGAAGTAGTTGAAGAAGTCTCTTCTGTTTCAGTGACACATGGTTCAGTGGA
>Crema.WS247_2098:29813-31051 Satlength=1239 Nr of Repeats=16 RepeatLength=81 seed=GTTCAGGAGT  
GTTCAGGAGTCGTTTCACAGGACTCCACAGTGGTCTCACATGGTTCCGTTGGAGTAACTGGTGACGTAGAATTCTCGCATT
>Crema.WS247_2098:94645-97574 Satlength=2930 Nr of Repeats=15 RepeatLength=159 seed=GCATTCGATC  
GCATTCGATCCCCATATTCCCACTGGTTATAGGGTTCTTCTATGTGAGGAGCAGTAGGCTATCTAAGAATATGCTGCCGGATGGATTCGTTTGCCTATTCACTCAGGTTTCTGAATGAATCCTTATAAATTCTCCAGTTTTTAAAAGTCCCATTAACCT
>Crema.WS247_2098:577228-577578 Satlength=351 Nr of Repeats=16 RepeatLength=20 seed=GGACGTCTAA  
GGACGTCTAAATATTTTTTG
>Crema.WS247_2098:718673-719172 Satlength=500 Nr of Repeats=14 RepeatLength=14 seed=TTCCGCCTTC  
TTCCGCCTTCCGCC
>Crema.WS247_2098:1638409-1638995 Satlength=587 Nr of Repeats=23 RepeatLength=33 seed=CAAGGAGGAT  
CAAGGAGGATCCGGAGGATACGCTGGAGCTGGA
>Crema.WS247_2098:1645643-1647201 Satlength=1559 Nr of Repeats=33 RepeatLength=48 seed=TGCTTGCTTC  
TGCTTGCTTCGGCCTTTCGGCCTAGGCTTGCTGCCAATTACATCGACC
>Crema.WS247_2098:1944667-1944886 Satlength=220 Nr of Repeats=11 RepeatLength=19 seed=GGCCTCCGAT  
GGCCTCCGATTCTGCCATG
>Crema.WS247_2098:2052601-2052876 Satlength=276 Nr of Repeats=12 RepeatLength=19 seed=TTCAAAGGAC  
TTCAAAGGACCTCGATATT
>Crema.WS247_2098:2278337-2281516 Satlength=3180 Nr of Repeats=30 RepeatLength=54 seed=CCTGTTTTTA  
CCTGTTTTTAATAATTTCAATCATAATTTTATTGATTTCTAGGTTTAAAAAAGT
>Crema.WS247_2098:2300169-2307901 Satlength=7733 Nr of Repeats=94 RepeatLength=62 seed=CTGTGTACCT  
CTGTGTACCTGACTGCTTCGGCTGGCTGAGAAAAGACTCTAAAACCCCCGTCCCAAAGAGTA
>Crema.WS247_2098:2325158-2326391 Satlength=1234 Nr of Repeats=20 RepeatLength=61 seed=AGTACTGTGT  
AGTACTGTGTACGTGACTGTTTCGGGAGGCTGAGAAAAGACTCATACACCCCGTCCCATAG
>Crema.WS247_2099:726217-726938 Satlength=722 Nr of Repeats=21 RepeatLength=32 seed=AGGTAGTCTG  
AGGTAGTCTGCTATTTTCGGTTTTTTTCATTT
>Crema.WS247_2099:727699-728301 Satlength=603 Nr of Repeats=18 RepeatLength=33 seed=ACTACCTAAA  
ACTACCTAAAATGAGAAAAACCGAAAATAGTAG
>Crema.WS247_2099:732888-741305 Satlength=8418 Nr of Repeats=70 RepeatLength=54 seed=TAGAAATCAA  
TAGAAATCAATAAAATTATGATTGAAAATCCTAAAAACAGGACTTTTTAAAATC
>Crema.WS247_2100:555-991 Satlength=437 Nr of Repeats=21 RepeatLength=20 seed=AAAATCGCTG  
AAAATCGCTGAAAATTATAG
>Crema.WS247_2100:42469-42882 Satlength=414 Nr of Repeats=12 RepeatLength=13 seed=TTCCGGATTC  
TTCCGGTTCCGGA
>Crema.WS247_2100:54864-55338 Satlength=475 Nr of Repeats=14 RepeatLength=14 seed=CGGAAGTCGG  
CGGAAGTCGGAAGT
>Crema.WS247_2100:56165-56575 Satlength=411 Nr of Repeats=14 RepeatLength=14 seed=TCCTTCTTCC  
TCCTTCTTCCTTCT
>Crema.WS247_2100:163355-163678 Satlength=324 Nr of Repeats=15 RepeatLength=15 seed=TTTAGGCTCT  
TTTAGGCTCTAAGAG
>Crema.WS247_2100:190978-191328 Satlength=351 Nr of Repeats=21 RepeatLength=18 seed=AAAACCCTAA  
AAACCCCTAAAAACCTTA
>Crema.WS247_2100:302532-304465 Satlength=1934 Nr of Repeats=16 RepeatLength=14 seed=TGTAGTTTGT  
TGTAGTCTGTAGTC
>Crema.WS247_2101:228683-229172 Satlength=490 Nr of Repeats=14 RepeatLength=14 seed=GGAAGAAGGA  
GGAAGAAGGAAGAA
>Crema.WS247_2102:12143-13222 Satlength=1080 Nr of Repeats=15 RepeatLength=71 seed=CCCTGGAAGT  
CCCTGGAAGTAGTGATTACCTAAAAACAGGGCACCCAGAAGCTTGCTCTCGCCCCGCCCCTAAGCTCAGCC
>Crema.WS247_2102:185044-185346 Satlength=303 Nr of Repeats=16 RepeatLength=19 seed=ATTCCTCCTT  
ATTCCTCCTTTTTTTTCTC
>Crema.WS247_2103:25-5969 Satlength=5945 Nr of Repeats=104 RepeatLength=40 seed=AAACTGAGAC  
AAACTGAGACTCATTGACAGATAACCATATGAAATGTCAG
>Crema.WS247_2103:32705-32897 Satlength=193 Nr of Repeats=11 RepeatLength=15 seed=ATCGGGTGCC  
ATCGGGTGCCCAAAA
>Crema.WS247_2103:34191-34385 Satlength=195 Nr of Repeats=11 RepeatLength=16 seed=GGCACCCGAT  
GGCACCCGATGTTTTG
>Crema.WS247_2103:150484-151265 Satlength=782 Nr of Repeats=22 RepeatLength=27 seed=TACAGTAACC  
TACAGTAACCCAGTCAAGATTTAGAAC
>Crema.WS247_2104:949-1406 Satlength=458 Nr of Repeats=12 RepeatLength=14 seed=TTCCGACTTC  
TTCCGACTTCCGAC
>Crema.WS247_2104:81398-85161 Satlength=3764 Nr of Repeats=31 RepeatLength=14 seed=GAAGTCGGAA  
GAAGTCGGAAGTCG
>Crema.WS247_2105:6482-8817 Satlength=2336 Nr of Repeats=11 RepeatLength=27 seed=AAGTCGGAAG  
AAGTCGGAAGCGATTTTCCTTATCCGG
>Crema.WS247_2105:12320-12709 Satlength=390 Nr of Repeats=11 RepeatLength=14 seed=GAAGTCGGAA  
GAAGTCGGAAGTTG
>Crema.WS247_2105:65037-65259 Satlength=223 Nr of Repeats=10 RepeatLength=18 seed=AAAGATTCAA  
AAAGATTCAAAATTTTTC
>Crema.WS247_2106:4-422 Satlength=419 Nr of Repeats=34 RepeatLength=12 seed=AGCCTAAGCC  
AGCCTAAGCCTA
>Crema.WS247_2106:27682-28206 Satlength=525 Nr of Repeats=15 RepeatLength=14 seed=TCCGCCTTCC  
TCCGCCTTCCGCCT
>Crema.WS247_2107:32-5588 Satlength=5557 Nr of Repeats=79 RepeatLength=46 seed=GAAAATGTCC  
GAAAATGTCCGACAGACATTTTCGAATACTTCGGAACATGTATTCA
>Crema.WS247_2107:21081-22193 Satlength=1113 Nr of Repeats=24 RepeatLength=46 seed=GTCGGACATT  
GTCGGACATTTTCTGAATACATGTTCCGAAGTATTCGAAAATGTCT
>Crema.WS247_2108:3236-5134 Satlength=1899 Nr of Repeats=14 RepeatLength=54 seed=ACTACAGAAA  
ACTACAGAAAATGAACATGTTCAAATTCTGTAGTTTAAGGAGAAAGCCACGTGG
>Crema.WS247_2108:14970-15359 Satlength=390 Nr of Repeats=11 RepeatLength=14 seed=TTCCGACTTC  
TTCCGACTTCCGGC
>Crema.WS247_2110:13882-14258 Satlength=377 Nr of Repeats=22 RepeatLength=12 seed=GCTCCAGCTC  
GCTCCAGCCCCA
>Crema.WS247_2112:10331-10788 Satlength=458 Nr of Repeats=10 RepeatLength=14 seed=GGAAGTCGGA  
GGAAGTAGGAAGTC
>Crema.WS247_2113:12-1212 Satlength=1201 Nr of Repeats=14 RepeatLength=119 seed=GGATTCAGAA  
GGATTCAGAAAAAATAGAGGATTCCAAACGTGTTGTCCGTTTCTGGATTGGTCCACGTCATTAAAAATTATGAGCCGTTTTCTAAAATGTGAAGACGTGAAGGATTTTTCGATATCATC
>Crema.WS247_2115:184-2444 Satlength=2261 Nr of Repeats=20 RepeatLength=95 seed=AAAATGAAAT  
AAAATGAAATGAGATATTTTGAATTTCGTCAAAAATGAAGCTCAAAAGTGGCGAAAACGTGAAATTCGTTTCTCGCAGACAGTTTTTTGATCAGA
>Crema.WS247_2115:4860-13316 Satlength=8457 Nr of Repeats=76 RepeatLength=54 seed=GAAATCAATA  
GAAATCAATAAAATTATGACTGAAATTCCTAAAAACAGGACTTTTTTAAATCTA
>Crema.WS247_2117:5629-8217 Satlength=2589 Nr of Repeats=15 RepeatLength=171 seed=TGTCATTTTC  
TGTCATTTTCAGGTTTCTTTTTTCCAAAAATATCAATTTTACGTGACTAGAAATAAAAAAACATGTGAAAATTACAGATTTATGTCAAAAAGCAATCTAAAACAGTCAAAATCAACCAAATTTCGCAAACGCGCCAATGGTGCGCCAGCCTCTCTGCCTACTTCTGAAAAA
>Crema.WS247_2120:148-5717 Satlength=5570 Nr of Repeats=72 RepeatLength=10 seed=ATAAAAATTA  
ATAAAAATTA
>Crema.WS247_2121:230-6369 Satlength=6140 Nr of Repeats=32 RepeatLength=174 seed=TGGTATAAAA  
TGATATAAAAATCTTCAAGATCCGACAAAAACTGAGAACGTTATAGAAGAAACCGTTTTGGTAGTGAAGTTGGACGATCACTCAAAGTATGGCCATCTCTCATTGGAGCTTCATTTTTTATGAAAATTTTTTCAATCCAGGTTATTTTGATAGAGGAGAATGCGGGCTTTCAGA
>Crema.WS247_2124:17-6429 Satlength=6413 Nr of Repeats=30 RepeatLength=184 seed=AAAGCACAGT  
AAAGCACAGTTTGGAATTTCTCATTTAGACTTTTGTGAAACTTCAAGCGTGTGCGGTTTGTTCAATTTGAACACTATTGGCTGAAAATTGGCACAGTAGTAGACAATCCATTGCCGATTCGAATGCTTTTTACTGTTTTCAGATATCTCATCCAGAATAAAAAAGTTAGAGACAATACACCTTG
>Crema.WS247_2125:861-1253 Satlength=393 Nr of Repeats=10 RepeatLength=27 seed=TTCCGACTTC  
TTCCGACTTCCGTTTTCAAAATTTTAC
>Crema.WS247_2126:7032-8429 Satlength=1398 Nr of Repeats=14 RepeatLength=14 seed=TTCCGACTTC  
TTCCAACTTCCGAC
>Crema.WS247_2134:13-2738 Satlength=2726 Nr of Repeats=15 RepeatLength=180 seed=AAAACTGACT  
AAAACTGACTGAGTTCTGATAAAAAATGTTATGGCAGAAAAGACCACTTGGACCAAATCTCAAAAATTGACGGAAATGTCACTACAACTTTATTTTTGAACAAAATTTTTTTAAATTAAATCATTTTTATAGAGAAAAACGAGAGCTTTCGAATGGTATAAACATCTTCTCGATCCGTCC
>Crema.WS247_2135:114-4972 Satlength=4859 Nr of Repeats=26 RepeatLength=180 seed=TTTTATCAGA  
TTTTATCAGAACTCAGTCAGTTTTGGACGGATCGAGAAGATGTTTATACCATTCGAAAGCTCTCGTTTTTCTCTATAAAAATGATTTAATTTAAAAAAAATTTGTTCAAAAATAAAGTTGTAGTGACATTTCCGTCAATTTTTGAGATTTGGTCCAAGTGGTCTTTTCTGCCATAACATT
>Crema.WS247_2160:300-788 Satlength=489 Nr of Repeats=19 RepeatLength=20 seed=GGACGTCTAA  
GGACGTCTAATTATTTTTTG
>Crema.WS247_2161:13-1988 Satlength=1976 Nr of Repeats=11 RepeatLength=181 seed=AAATTTTTTT  
AAATTTTTTTTTAATTAAACCATTTTAATAGAGAAAAACAAGAGCTTTCGAATGGTATAAAAATCTCTGAGATCCGTCCAAAACTGACTGAGTGCTGATAAAAAATGTATTGGCAGAAAAGTCCACTTGGACCAAAACTCAAAAATTGACGGAAATCTCACTACAACTTTATTTTTGAACA
>Crema.WS247_2163:29-3577 Satlength=3549 Nr of Repeats=29 RepeatLength=70 seed=CTCAATAGGA  
CTCAATAGGAGGTGATGGAGAACAACTCCTTTATTTTCCTCTCTTTTTCTCATCATTTTCTTTCTCTCAC
>Crema.WS247_2182:799-1266 Satlength=468 Nr of Repeats=12 RepeatLength=14 seed=GAATCCGGAA  
GAATCCGGAATCCG
>Crema.WS247_2192:19-2370 Satlength=2352 Nr of Repeats=13 RepeatLength=180 seed=AAAATTGACG  
AAAATTGACGGAAATCTCACTACAACTTTATTTTTAAACAAAATTTTTTTTAATTAGATCATTTTTATAGAGAAAAACAAGAGCTTTCGAATGGTATAAAAATCTCTGAGATCCGTCCAAAACTGACTTAGTTCTGATAAAAAATGTATTGGCAGAAAAGTCCACTTGGACCAAAACTCA
>Crema.WS247_2192:3212-3988 Satlength=777 Nr of Repeats=17 RepeatLength=11 seed=TTACCGGTAA  
TTACCGATAAT
>Crema.WS247_2192:86302-87093 Satlength=792 Nr of Repeats=11 RepeatLength=71 seed=AGCGCCCTGG  
AGCGCCCTGGAAGTAGTGATTACCTTAAAACAGGACACCCTGGAGCTTGCTCTCGCCCCGCCCCTAAGCTC
>Crema.WS247_2192:701817-702421 Satlength=605 Nr of Repeats=18 RepeatLength=33 seed=GAGTTCCCTC  
GAGTTCCCTCAGTTTGAGACAATGTTGCTCCAG
>Crema.WS247_2192:768673-769152 Satlength=480 Nr of Repeats=14 RepeatLength=14 seed=GAAGAAGGAA  
GAAGAAGGAAGAAG
>Crema.WS247_2193:259884-265395 Satlength=5512 Nr of Repeats=25 RepeatLength=130 seed=TGCCAACACT  
TGCCAACACTCGAGTTGGGTCCTTGTCAAATAAAGTTAATTTTTAGGATTATATCATTATAAATAGGTAATTATTAACTTTGTTTACTTGATAGGTAAGCCAACTGGCAGTGTTGGGCTCCTTTTGGAGT
>Crema.WS247_2193:267863-270553 Satlength=2691 Nr of Repeats=13 RepeatLength=130 seed=TGCCAACACT  
TGCCAACACTCGAGTTGGGTCCTTGTCAAATAAAATTGTATTTTAGGATTATATCATTATAAATAGGTAAATATTAACTTTGTTTAGATGATAGGTAAGCCAACTGGCAGTGTTGGGCTCCTTTTGGAGT
>Crema.WS247_2194:143604-144087 Satlength=484 Nr of Repeats=14 RepeatLength=14 seed=CCGGAATCCG  
CCGGAATCCGGAAT
>Crema.WS247_2194:174168-175787 Satlength=1620 Nr of Repeats=19 RepeatLength=20 seed=TCAAAAATGA  
TCAAAAACGAGGTTTTTAGA
>Crema.WS247_2194:201842-202839 Satlength=998 Nr of Repeats=18 RepeatLength=50 seed=ACGCGTTTTT  
ACGCGTTTTTCTCGTAAAAATCACCAAAAATTGTGTCTAGGGCGCCTCCG
>Crema.WS247_2195:11485-12124 Satlength=640 Nr of Repeats=27 RepeatLength=18 seed=ACAAGTTGTG  
ACAAGTTGTGTTTTTTCA
>Crema.WS247_2195:74540-74985 Satlength=446 Nr of Repeats=13 RepeatLength=14 seed=GGAAGTCGGA  
GGAAGTCGGAAGTC
>Crema.WS247_2195:105366-105816 Satlength=451 Nr of Repeats=20 RepeatLength=22 seed=TCTACAGTAT  
TCTACAGTATCCCAGAATGATA
>Crema.WS247_2195:163912-164408 Satlength=497 Nr of Repeats=17 RepeatLength=20 seed=CAGTAATCTA  
CAGTAATCTAGGAATATCTA
>Crema.WS247_2195:170620-173864 Satlength=3245 Nr of Repeats=39 RepeatLength=22 seed=TACAGTATCC  
TACAGTATCCCAGAATGATATC
>Crema.WS247_2196:11997-13054 Satlength=1058 Nr of Repeats=17 RepeatLength=14 seed=CGGAAGTCGG  
CGGAAGTCGGAAGT
>Crema.WS247_2196:80835-81399 Satlength=565 Nr of Repeats=18 RepeatLength=15 seed=GGCACCCGAT  
GGCACCCGATTTTTG
>Crema.WS247_2196:140205-145258 Satlength=5054 Nr of Repeats=38 RepeatLength=54 seed=TTGATTTCTA  
TTGATTTCTAGATTACAAAAAGACCTGTTTTTAGGAATTTCAATCATAATTTCG
>Crema.WS247_2197:115404-117680 Satlength=2277 Nr of Repeats=87 RepeatLength=20 seed=TGGATACTTG  
TGGATACTTGGTTTGAATTT
>Crema.WS247_2197:118037-118681 Satlength=645 Nr of Repeats=24 RepeatLength=20 seed=CAAGTATCCA  
CAAGTATCCAAAATCTAAAT
>Crema.WS247_2197:132564-134808 Satlength=2245 Nr of Repeats=37 RepeatLength=22 seed=CCTAGAAAAA  
CCTAGAAAAAATTAGGTCACGA
>Crema.WS247_2199:2313-2973 Satlength=661 Nr of Repeats=11 RepeatLength=66 seed=AAAACAAAAA  
AAAACAAAAAAGTTTTGCCACGAGTGGGGGTCGAACCCTGGTTGTCAGATTCGTACCAAAATGTCA
>Crema.WS247_2200:14843-15355 Satlength=513 Nr of Repeats=16 RepeatLength=14 seed=TTCCTTCTTC  
TTCCTTCTTCCTTC
>Crema.WS247_2201:332-3657 Satlength=3326 Nr of Repeats=41 RepeatLength=62 seed=CAGGTACACA  
CAGGTACACAGTACTCTATGGGACGGGGGTTTTAGAGTCTTTTCTCAGCCAGCCGAAGCAGT
>Crema.WS247_2205:51-9170 Satlength=9120 Nr of Repeats=45 RepeatLength=179 seed=GGTTATCTAT  
GGTTATCTATCACGAACCTCGAGATCCAGGCGCTCAAAGTTTCCGTCCTTTAGCAGATTTCCTTCAGAAATGGCATTTGCAAACTGACACGTAATAAATAGAATTCGGGTCAGGACGTGTAACGCTTTCTCATGATGATAGGGATGAACAATACGAACAAAATGGTGATGGCGTTTTTG
>Crema.WS247_2206:12-3632 Satlength=3621 Nr of Repeats=18 RepeatLength=184 seed=TTCAGCCAAT  
TTCAGCCAATAGTGTTCAAATTGAACAAGGCCGCACACGCTTGAAGTTTCACAAAAGTCTATATGAGAATTTCCAAAACTGTGCTTTTAACGTGTATTGTCTCTCACTTTTTTTCTAGATGAGATATCTGAAAACAATAAAGTGTGTTCGATCCGGCATTGGATATTCTACTTCTGTGCCAAAT
>Crema.WS247_2211:166-7274 Satlength=7109 Nr of Repeats=38 RepeatLength=184 seed=TATCTGAAAA  
TATCTGAAAACAATAAAATGCATTCGAACCGGCAATGGATTGTCTACTTCTGTGCCAAATTTCAGCCAATAATGTTCAAACTGAACAAGGCCGCACACGCTTGAAGTTTCACAAAGGTCTATATGAGATTTTCCAAAACTGTGCTTTTAACGTGTATTGTCTCTAACTTTTTTTCTGGATGAGA
>Crema.WS247_2213:26-9120 Satlength=9095 Nr of Repeats=56 RepeatLength=130 seed=CACTGCCAGT  
CACTGCCAGTTGGCTTACCTATCAAGTAAACAATGTTAATAATTACCTATTTATAATGATATAATCCTAAAAATGAACTTTATTTGACAAGGACCCAACTCGAGTGTTGGCAACTCCAAAAGGAGCCCAA
>Crema.WS247_2214:6440-7640 Satlength=1201 Nr of Repeats=10 RepeatLength=119 seed=AAAACGGCTC  
AAAACGGCTCATAACTTTTTATGACGTGGATCAATCCAGAAACGGACAACACGTCTGGAATCATCTATATTTCCCGAATCCAATGATATCAAAAAATCCTTCACGTCTTCACATTTTAG
>Crema.WS247_2221:514-1632 Satlength=1119 Nr of Repeats=19 RepeatLength=10 seed=AATTTTGAAT  
AATTTTGAAC
>Crema.WS247_2222:77-6238 Satlength=6162 Nr of Repeats=243 RepeatLength=20 seed=TGGATACTTG  
TGGATACTTGATATGACTTT
>Crema.WS247_2229:197-2999 Satlength=2803 Nr of Repeats=20 RepeatLength=119 seed=AAAAATAGAG  
AAAAATAGAGGATTCCAAACGTGTAGTTCGTTTCCGGATTGATCCACGTCATAAAAAGATACGGGCTGTTTTCTAAAATGTGACGACGTTAAGGATTTTTTGATATCATTGGATTCAGA
>Crema.WS247_2230:235-2905 Satlength=2671 Nr of Repeats=14 RepeatLength=180 seed=GATCGGGAAG  
GATCGGGAAGATTTTTATACCATTCGAAAGCTCTCGTTTTTCTCTATAACAATGATATAATTTAAAAACATTTTGTTCAAAAATAAAGTTGTAGTGACATTTCCGTCAATTTTTGAGATTTGGTCCAAGTGGACTTTTCTGCCAATACATTTTTTATCAGAACTCAGTCAGTTTTTAACG
>Crema.WS247_2235:174-4932 Satlength=4759 Nr of Repeats=21 RepeatLength=184 seed=TGTTTTCAGA  
TGTTTTCAGATATCTCATCCAGAAAAAAAGTTAGAGACAATACACCTTGAAAGCACAGTCTTGGAAGTTCTCATATAGACTTTTGTGAAACTTCAAGCGTGTGCGGCCTTGTTCAATTTGAACACTATTGGCTGAAATTTGGCACAGAAGTAGAATATCCAATGCCGGATCGAACACACTTTAT
>Crema.WS247_2236:2829-5692 Satlength=2864 Nr of Repeats=23 RepeatLength=92 seed=GTCAATTGGC  
GTCAATTGGCCTATGCTTTAATTTTCTTATCTTTTTGATAAGAACTCTAAGGATATTTGCAGGGGAGGTACTGAAGCCTCCACGACAGACGT
>Crema.WS247_2245:0-3800 Satlength=3801 Nr of Repeats=13 RepeatLength=184 seed=CGCACACGCT  
CGCACACGCTTGAAGTTTCACAAAAGTCTATATGAGATTTTCCAAAACTGTGCTTTTAACGTGTATTGTCTCTAACTTTTTTTCTGAATGAGATATCTGAAAACAGTAAAAAGCATTCGAATCGGCAATGGATTGTCTACTACTGTGCCAATTTTCAGCCAATAACGTTCAAACTGAACAAGGC
>Crema.WS247_2247:1262-3949 Satlength=2688 Nr of Repeats=11 RepeatLength=130 seed=GTAAGCCAAC  
GTAAGCCAACTGGCAGTGTTGGGCTCCTTTTGGAGTTGCCAACACTCGAGTTGGGTGCTTGTCAAATAAAGTTAATTTTTAGGATTATATCATTATAAATAGGTAATTATTAACATTGTTTAGATGATAG
>Crema.WS247_2257:53-4049 Satlength=3997 Nr of Repeats=16 RepeatLength=191 seed=TTTTATACCA  
TTTTATACCAATCGAAAGAGTTTGTTTTTCTCTATCAATATGACCTAAGTTTATAAAATTTCCGTGAAAAATAAAGCCGTAATAAAGGATGGCCGAAGACGTAAAAGTTGGTCCATTTCTTGGGTTTGTCAAACGTTTTTTCAACACATTTCCATTCGTAACTGTGTCAGTTTTGGTCAGAGCGCAAAGAT
>Crema.WS247_2288:406692-418871 Satlength=12180 Nr of Repeats=61 RepeatLength=158 seed=AAGATGATCA  
AAGATGATCAGTTCTTAGTAACGCCGAGGCACGTTCGGAACATCCATACGACCCGAAAAGTGAGTATGAAGGTACAAATATCTACAGTAAACTAAACGATTTATTTTAATATGAAAATGAATCAACAAATGTTTTTTGTTGAATGAAAACTCGTTGGG
>Crema.WS247_2288:616702-617009 Satlength=308 Nr of Repeats=11 RepeatLength=27 seed=TGTATGGTCC  
TGTATGGTCCTGTGGTTCCACCAGTGG
>Crema.WS247_2288:695527-695817 Satlength=291 Nr of Repeats=19 RepeatLength=14 seed=TTCCGACTTC  
TTCCGACTTCCGAC
>Crema.WS247_2288:872041-875282 Satlength=3242 Nr of Repeats=26 RepeatLength=92 seed=GATAAGAAAT  
GATAAGAAATAAACACATAGGCCAATTAACATGTCTGTCGTGGAGAATTTAGTCTTCTCCCCTGCAGATATCTTTAGATTTCTTATCAAAAC
>Crema.WS247_2289:101588-102560 Satlength=973 Nr of Repeats=13 RepeatLength=74 seed=TGCAAGCTGT  
TGCAAGCTGTTCCAAAAGGCCCAAACCCGCACACCTGACCTCAGCCCCCATCAAGACAGTTTCTAGGGTCATAA
>Crema.WS247_2289:132525-132929 Satlength=405 Nr of Repeats=11 RepeatLength=14 seed=TTCCTTCTTC  
TTCCTTCTTCCTTT
>Crema.WS247_2289:191109-191516 Satlength=408 Nr of Repeats=12 RepeatLength=14 seed=GGAAGTCGGA  
GGAAGTCGGAACTC
>Crema.WS247_2289:197308-197525 Satlength=218 Nr of Repeats=11 RepeatLength=19 seed=AAAAAATCCC  
AAAAAATCCCGGAACGAAA
>Crema.WS247_2290:46798-47279 Satlength=482 Nr of Repeats=11 RepeatLength=14 seed=CGCTTTCCGC  
CGCCTTCCGCTTTC
>Crema.WS247_2290:105412-105890 Satlength=479 Nr of Repeats=16 RepeatLength=14 seed=GGAAGTCGGA  
GGAAGTCGGAAGTC
>Crema.WS247_2290:252446-260439 Satlength=7994 Nr of Repeats=43 RepeatLength=192 seed=TTCGTCAAAA  
TTCGTCAAAAATGAAGCTCAAAAGTGGCGAATTCGTCAGATTCATTTCTCGCAGACAGTTTTTTGATCAGAAAAATGGAATAAGAAGACGAAAAGAAAGATTAACCATAGAATATGATGTAAATCAACGAGCTCTTTCGATTGGTAACTTCCTTTTTATTGTACGATCAAAATGAAATGAGATATTTTGAAT
>Crema.WS247_2292:18013-18687 Satlength=675 Nr of Repeats=17 RepeatLength=14 seed=TCCGACTTCC  
TCCGACTTCCGACT
>Crema.WS247_2292:71252-71680 Satlength=429 Nr of Repeats=10 RepeatLength=27 seed=CGGAAGTCGG  
CGGAAGTCGGAAGTAAAATTTCTAATC
>Crema.WS247_2292:76383-78182 Satlength=1800 Nr of Repeats=11 RepeatLength=20 seed=TAAATCTACA  
TAAATCTACATCTCACCCCG
>Crema.WS247_2292:116700-119300 Satlength=2601 Nr of Repeats=29 RepeatLength=14 seed=GGAAGTCGGA  
GGAAGTCGGAAGCC
>Crema.WS247_2292:134744-135379 Satlength=636 Nr of Repeats=22 RepeatLength=14 seed=GAAGTCGGAA  
GAAGTCGGAAGTCG
>Crema.WS247_2293:26-4214 Satlength=4189 Nr of Repeats=27 RepeatLength=133 seed=CTGGTGGGTC  
CTGGTGGGTCGGGTCATTCGAGATTTTACCCTAGCTGAAGTTGGATGATTATCATTGAATTCTACTTTATGCATCGATTCTTAGTAATTAGATACTTTTGGACGTATAGTAATGATATGTTATTTGGCGGATG
>Crema.WS247_2295:10970-11441 Satlength=472 Nr of Repeats=14 RepeatLength=14 seed=GCGGAAGGCG  
GCGGAAAGCGGAAG
>Crema.WS247_2295:43685-45179 Satlength=1495 Nr of Repeats=22 RepeatLength=21 seed=TTGACTATTT  
TTGACTATTTTTAGCCAAAAA
>Crema.WS247_2297:34058-37195 Satlength=3138 Nr of Repeats=16 RepeatLength=180 seed=AAAATAAAGT  
AAAATAAAGTTGTAGTGACATTTCCGTCAATTTTTGAGATTTGGTCCAAGAGGACTTTTCTGCCAATACATTTTTCATCAGAACTCAGTCAGTTTTGAACGGATCGGGAAGATGTTTATACCATTCAAAAGCTCTCGTTTTTCTCTATAAAAATGATCTAATTTGAAAAAATTTTGTTTA
>Crema.WS247_2303:617-5030 Satlength=4414 Nr of Repeats=23 RepeatLength=192 seed=ACTCATTTCA  
ACTCATTTCATTCAGATCGTAGAGAGAAAGCGAAACCACCAATCGAAAGAACTGGTTGATTTACATCAAGTTCTATGGTTAATCTCTTTTCTCATCTTCTTATTCCATTTTTATGATCAAAAAACTCTCCGCGAGAAATGAATTTGACATTTTCGCCACTTTTCAGCTTCATTTTTCACCAAATTCAAAATA
>Crema.WS247_2307:52-6795 Satlength=6744 Nr of Repeats=28 RepeatLength=180 seed=TGTAGTGACA  
TGTAGTGACATTTCCGTCAATTTTTGAGATTTGGTCCAAGAGGACTTTTCTGCCAATACATTTTTCATCAGAACTCAGTTAGTTTTGAACGGATCGGGAAGATGTTTATACCATTCAAAAGCTCTCGTTTTTCTCTATAAAAATGATCTAATTTAAAAAAATTTTGTTCAAAAATAAAGT
>Crema.WS247_2312:13-3287 Satlength=3275 Nr of Repeats=17 RepeatLength=192 seed=GTTTTTTGAT  
GTTTTTTGATCATAAAAATGGAAAAAGAAGATGAGAAAATAGATAAACCATAGAACTTGATGTAAATCTACGAGTTCTTTCGATTGGTGGTTTCGCTTTCTCTCTACGATCTGAATGAAATGAGTTATTTTGAATTTGGTGAAAAATGAAGCTGAAAAGTGGCGAAAATGTCAAGATGATTTCTCGCGGACA
>Crema.WS247_2318:131-2637 Satlength=2507 Nr of Repeats=13 RepeatLength=130 seed=ATAATCCTAA  
ATAATCCTAAAAATGAACTTTATTTGACAAGCACCCAACTCGAGTGTTGGCAACTCCAAAAGGAGCCCAACACTGCCAGTTGGCTTACCTATCATCTAAACAATGTTAATAATTACCTATTTATAATGAT
>Crema.WS247_2321:8591-9068 Satlength=478 Nr of Repeats=12 RepeatLength=27 seed=TCCGACTTCC  
TCCGACTTCCGTTTTCGGATGTTCACT
>Crema.WS247_2332:75-2473 Satlength=2399 Nr of Repeats=13 RepeatLength=184 seed=TTTTCAGATA  
TTTTCAGATATCTCATCCAGAAAAAAAGTTAGAGACAATAGACGTTAAAAGCACAGTTTTGGAATTTCTCATTTAGACTTTTGTGAAACTTCAAGCGTGTGCGGCCTTGTTCAGTTTGAACGTTATTGGCTGATAATTGGCACAGTAGTAGACAATTCATTGCCGATTCGAATGCACTTTACTG
>Crema.WS247_2333:5-4287 Satlength=4283 Nr of Repeats=16 RepeatLength=184 seed=TTCAGCCAAT  
TTCAGCCAATAACGTTCAAACTGAACAATGCCGCACACGCTTGAAGTTTCACAAAAGTCTATATGAGAACTTCCAAGACTGTGCTTTCAAGGTGTATTGTCTCTAACTTTTTTTCTGGATGAGATATCTGAAAACAGTAAAAAGCTTTCAAATTGGCGATGGATTGTCTACTACTGTGCCAATT
>Crema.WS247_2335:47-4808 Satlength=4762 Nr of Repeats=58 RepeatLength=64 seed=GAGATGAGAG  
GAGATGAGAGAAAAAAGAAAGAAAGAGAGAATGAAAATACATATGTTCTCGATCATCTCCTAAT
>Crema.WS247_2344:253-3673 Satlength=3421 Nr of Repeats=26 RepeatLength=92 seed=TGACACGTCT  
TGACACGTCTGTCGTGGAGGCTTCAGTTCCTCCCCGGCAGATATCCTTAGAGTTCTTATCAAAAAGATAAGAAAATTTAAACATAGGCCAAT
>Crema.WS247_2346:0-3148 Satlength=3149 Nr of Repeats=14 RepeatLength=180 seed=CATTCGAAAG  
CATTCGAAAGCTCTCGTTTTTCTCTATAAAAATGATCTAATTTAAAAAAATTTTGTTCAAAAATAAAGTTGTAGTGACATTTCCGTCAATTTTTGAGATTTGGTCCAAGTGGTCTTTTCTGCCATTACATTTTTTATCAGAACTCAGTCAGTTTTGGACGGATCGGGAAGATGTTTATAC
>Crema.WS247_2354:28-2982 Satlength=2955 Nr of Repeats=14 RepeatLength=136 seed=TCTCTGTGAG  
TCTCTGTGAGTCTGTCTGTGTGTCTGTCCATCCGGATGTCCTATTTCTTTCCGGAGACAGTTCAGACGAAATGTTGAGAAGGAGAAATCCTTCTTTTCGTGTGTACCATCCTCTATGTTTCAGGAAGCAGTTCTAT
>Crema.WS247_2375:348-1272 Satlength=925 Nr of Repeats=15 RepeatLength=10 seed=TTTCTAGAAG  
TTTCTAGGAG
>Crema.WS247_2379:193659-194277 Satlength=619 Nr of Repeats=28 RepeatLength=21 seed=AAGATTACTG  
AAGATTACTGTAGATGACCAG
>Crema.WS247_2379:581852-582301 Satlength=450 Nr of Repeats=12 RepeatLength=14 seed=TTCCTTCTTC  
TTCCTTCTTCCTTT
>Crema.WS247_2379:675036-677025 Satlength=1990 Nr of Repeats=17 RepeatLength=149 seed=ATTCTTTCTT  
ATTCTTTCTTGTGTCGGATCCTGTAAGACTCGGTCAGTTCCGCTGCGAGTAGTCTTACCTATGGGCTGTGTTTACTCACGGTAGACGCAGGATTGAATCTTTTCGGGCTTGATTACATTAGAAATTTCATAAAAAGTATCAAAAACAGA
>Crema.WS247_2379:721307-729333 Satlength=8027 Nr of Repeats=43 RepeatLength=119 seed=GAAGATATCA  
GAAGATATCAAAAAATCCTTCACGTCGTCACTTTTTAGAAAACAGCCCGTATCTTTTTATGACGTGGATCAATCCAGCAATCGACGACACGTTTGGAATCCTCTATTTTTCCCGACTCC
>Crema.WS247_2380:103174-103691 Satlength=518 Nr of Repeats=14 RepeatLength=14 seed=TTCCGCCTTC  
TTCCGCCTTCCGCC
>Crema.WS247_2381:40308-40508 Satlength=201 Nr of Repeats=10 RepeatLength=19 seed=AATCGGAGGC  
AATCGGAGGCCCATAAAAA
>Crema.WS247_2381:71604-72418 Satlength=815 Nr of Repeats=52 RepeatLength=11 seed=GAAGAAGGAA  
GAAAAAGGAAG
>Crema.WS247_2381:85991-86464 Satlength=474 Nr of Repeats=16 RepeatLength=14 seed=GGAAGTCGGA  
GGAAGTCGGAAGTC
>Crema.WS247_2381:85872-86910 Satlength=1039 Nr of Repeats=22 RepeatLength=20 seed=TTAGACGTCC  
TTAGACGTCCCTTGAAACAC
>Crema.WS247_2381:86943-87920 Satlength=978 Nr of Repeats=22 RepeatLength=20 seed=GGACGTCTAA  
GGACGTTTAAAAGTTTATTG
>Crema.WS247_2381:209062-209787 Satlength=726 Nr of Repeats=14 RepeatLength=16 seed=TTCGCAACTG  
TCCGCAACTGCGACAT
>Crema.WS247_2382:139485-142645 Satlength=3161 Nr of Repeats=26 RepeatLength=53 seed=AAATTCCTAA  
AAATTCCTAAAAACAGGACTTTTTTAATTTAGAAATCAATAAAATTGTTATTA
>Crema.WS247_2382:218380-218558 Satlength=179 Nr of Repeats=13 RepeatLength=12 seed=TCCCGAGCAT  
TCCCGAGCATAA
>Crema.WS247_2383:727-1330 Satlength=604 Nr of Repeats=26 RepeatLength=20 seed=TTTATTCGCT  
TTCATTCGCTGCGGCGTCAT
>Crema.WS247_2383:13090-13571 Satlength=482 Nr of Repeats=16 RepeatLength=14 seed=TTCCGACTTC  
TTCCGACTTCCGAC
>Crema.WS247_2383:33603-34333 Satlength=731 Nr of Repeats=18 RepeatLength=12 seed=TCTCGAGAGA  
TCTCGAGAAATC
>Crema.WS247_2383:68221-68793 Satlength=573 Nr of Repeats=24 RepeatLength=12 seed=TTCGAAAGAT  
TTCGAAAGATTC
>Crema.WS247_2383:107637-108074 Satlength=438 Nr of Repeats=12 RepeatLength=14 seed=CGGAATCCGG  
CGGAATACGGAATC
>Crema.WS247_2384:39448-42545 Satlength=3098 Nr of Repeats=17 RepeatLength=48 seed=GGTGGCCTAG  
GGTGGCCTAGAAATCCAGAAATGCGGAAAACTAGGCCACGGTCTATTT
>Crema.WS247_2384:70105-71036 Satlength=932 Nr of Repeats=28 RepeatLength=10 seed=CTATGTTAGG  
CTATTTTAGG
>Crema.WS247_2386:20970-22748 Satlength=1779 Nr of Repeats=11 RepeatLength=22 seed=AAACTGTTGT  
AAACTGTTGTCCCCTTGAGTAT
>Crema.WS247_2390:12451-14081 Satlength=1631 Nr of Repeats=14 RepeatLength=14 seed=TTCCGACTTC  
TTCCGACTTCCGAC
>Crema.WS247_2393:129-11951 Satlength=11823 Nr of Repeats=137 RepeatLength=54 seed=TAGAAATCAA  
TAGAAATCAATAAAATTATGACTGAAATTCCTAAAAACAGGACTTTTTTAAACC
>Crema.WS247_2394:728-901 Satlength=174 Nr of Repeats=10 RepeatLength=16 seed=ATCGGGTGCC  
ATCGGGTGCCCAAAAT
>Crema.WS247_2394:1960-2154 Satlength=195 Nr of Repeats=11 RepeatLength=16 seed=GGCACCCGAT  
GGCACCCGATGTTTTG
>Crema.WS247_2395:7-9676 Satlength=9670 Nr of Repeats=52 RepeatLength=180 seed=AACTGACTGA  
AACTGACTGAGTTCTGATGAAAAATGTATTGGCCGAAAAGTCCACTTCGACCAAATCTCAAAAATTGACGGAAATGTCACTACAACTTTAATTTTGAACAAAATTTTTTGAAATTAGGTCATTTTCATAGAGAAAAACGAGAGCTTTCGAATGGTATAAAAATCTCTGAGATCCGTTCAA
>Crema.WS247_2397:6052-6487 Satlength=436 Nr of Repeats=13 RepeatLength=29 seed=TCCGGATTCC  
TCCGGTTCCGGATTCCGGATGAATTTTTT
>Crema.WS247_2402:8781-9196 Satlength=416 Nr of Repeats=12 RepeatLength=31 seed=TTTTCATCGA  
TTTTCATCGATTTTTGATGGGAAAATCGGGG
>Crema.WS247_2404:78-6186 Satlength=6109 Nr of Repeats=29 RepeatLength=180 seed=ACCATTCGAA  
ACCATTCGAAAGCTCTCGTTTTTCTCTATAAAAATGTTCTAAATTAAAAAAATTTTGTTTAAAAATAAAGTTGTAGTGACATTTCCGTCAATTTTTGAGTTTTGGTCCAAGTGGACTTTTCTGCCAATACATTTTTAATCAGAACTCAGTCAGTTTTAGACGGATCTCAGAGATTTTTAT
>Crema.WS247_2411:119-2225 Satlength=2107 Nr of Repeats=13 RepeatLength=16 seed=CGGGTTTGAA  
CGGGTTTGAATCCTCC
>Crema.WS247_2415:2010-2342 Satlength=333 Nr of Repeats=10 RepeatLength=10 seed=TTTCTAGAAG  
TTTCTAGAAG
>Crema.WS247_2426:4-4166 Satlength=4163 Nr of Repeats=13 RepeatLength=184 seed=TAGACTTTTG  
TAGACTTTTGTGGAACTTCAAGCGTGTGCGGCCTTGTTCAGTTTGAACGTTATTGGCTGAAAATTGGCACAGTAGTAGACAATCCATTGCCAATTCGAATGCACTTTACTGTTTTCAGATATCTCATCCAGAAAAAAAGTTAGAGACAATACACGTTAAAAGCACAGTTTTGGAAAATCTCATA
>Crema.WS247_2434:49-3573 Satlength=3525 Nr of Repeats=13 RepeatLength=184 seed=TATTGTCTCT  
TATTGTCTCTAACTTTTTTTCTGGATGAGATATCTGAAAACAATAAAGTGTGTTCGATCCGGCATTGGATATTCTACTTCTGTGCCAAATTTCAGCCAATAGTGTTCAAATTGAACAAGGCCGCACACGCTTGAAGTTTCACAAAAGTCTATATGAGAATTTCCAAAACTGTGCTTTCAACGTG
>Crema.WS247_2440:0-3696 Satlength=3697 Nr of Repeats=13 RepeatLength=184 seed=AAGTTTCACA  
AAGTTTCACAAAAGTCTAAATTAGAAATTCCAAAACTGTGCTTTTAACGTCTATTGTCTCTAACTTTTTTTCTGGATGAGATATCTGTAAACAGTAAAGTGCATTCGAATTGGCAATGGATTGTCTACTACTGTGTCAATTTTCAGCCAATAACGTTCAAACTGAACAAGGCCGCACACGCTTG
>Crema.WS247_2442:0-3581 Satlength=3582 Nr of Repeats=134 RepeatLength=20 seed=CAAGTATCCA  
CAAGTATCCAAAAGTTATTC
>Crema.WS247_2449:26-3646 Satlength=3621 Nr of Repeats=12 RepeatLength=184 seed=AGTTTCACAA  
AGTTTCACAAAAGTCTATATGAGATTTTCCAAAACTGTGCTTTCAACGTGTATTGTCTCTAACTTTTTTTCTAGATGAGATATCTGAAAACAATAAAGTGTGTTCGATCCGGCATTGGATATTCTACTTCTGTGCCAAATTTCAGCCAATAGTGTTCAAATTGAACAAGGCCGCACACGCTTGA
>Crema.WS247_2464:45-782 Satlength=738 Nr of Repeats=19 RepeatLength=10 seed=CCAGAATCTT  
CCAGAATCTT
>Crema.WS247_2465:33257-34255 Satlength=999 Nr of Repeats=25 RepeatLength=39 seed=GGGGTGAGTC  
GGGGTGAGTCCATCATCCAACTAAGGGAAACAGGTCTCG
>Crema.WS247_2465:471388-480383 Satlength=8996 Nr of Repeats=29 RepeatLength=42 seed=TTTAGCGCTG  
TTTAGCGCTGCTCAGCAGCGTTCAAACTTCAACTCCACGGAT
>Crema.WS247_2465:589742-590205 Satlength=464 Nr of Repeats=14 RepeatLength=14 seed=GAAGTCGGAA  
GAAGTCGGAAGTCG
>Crema.WS247_2465:600869-601342 Satlength=474 Nr of Repeats=10 RepeatLength=36 seed=ATCCTGGATC  
ATCCTGGATCCAGTTACAGTACCCTCGATATCTAAG
>Crema.WS247_2465:645223-647572 Satlength=2350 Nr of Repeats=58 RepeatLength=20 seed=CATCAGACAG  
CATCAGACAGATTCCTCGGC
>Crema.WS247_2466:11378-11820 Satlength=443 Nr of Repeats=24 RepeatLength=18 seed=TGAAAAAAAA  
TGAAAAAAAATCACGGAA
>Crema.WS247_2466:148808-152053 Satlength=3246 Nr of Repeats=17 RepeatLength=50 seed=AATTCTTTTC  
AATTCTTTTCGTATATCAGAATTTCATAAAAATATCCAAAAAAAGGGATC
>Crema.WS247_2466:191101-191934 Satlength=834 Nr of Repeats=24 RepeatLength=12 seed=AATTTCTCGA  
AATTCCTCGAAA
>Crema.WS247_2466:328673-330427 Satlength=1755 Nr of Repeats=13 RepeatLength=18 seed=TCATTTGCTA  
TCACTTGCTATATTTGTC
>Crema.WS247_2466:349234-349620 Satlength=387 Nr of Repeats=14 RepeatLength=15 seed=AAATAGAACT  
ATATAGAACTGACTA
>Crema.WS247_2467:6136-6356 Satlength=221 Nr of Repeats=14 RepeatLength=15 seed=GTCCAGTTGC  
GTCCAGTTGCGAAAC
>Crema.WS247_2467:6357-6592 Satlength=236 Nr of Repeats=15 RepeatLength=15 seed=AAATGTCCGG  
AAATGTCCGGTTTCG
>Crema.WS247_2468:58255-58615 Satlength=361 Nr of Repeats=13 RepeatLength=27 seed=TTCGCTTCCG  
TTCGCTTCCGACTTCTGGATAAAGAAA
>Crema.WS247_2468:101627-102935 Satlength=1309 Nr of Repeats=32 RepeatLength=14 seed=GCGGAAGGCG  
GCGGAAAGCGGAAG
>Crema.WS247_2468:117797-118242 Satlength=446 Nr of Repeats=12 RepeatLength=14 seed=AGTCGGAAGT  
AGTCGGAAGTCGGA
>Crema.WS247_2469:4536-6235 Satlength=1700 Nr of Repeats=19 RepeatLength=11 seed=TTACCGGTAA  
TTACCGGTAAA
>Crema.WS247_2472:50636-51114 Satlength=479 Nr of Repeats=13 RepeatLength=14 seed=TTCCTTCTTC  
TTCCTTCTTCCTTC
>Crema.WS247_2474:428-852 Satlength=425 Nr of Repeats=12 RepeatLength=14 seed=TTCCGACTTC  
TTCCTACTTCCGAC
>Crema.WS247_2477:2410-2876 Satlength=467 Nr of Repeats=14 RepeatLength=14 seed=TTCCGACTTC  
TTCCGACTTCCGAC
>Crema.WS247_2477:14140-14591 Satlength=452 Nr of Repeats=11 RepeatLength=34 seed=ACTTCCGACT  
ACTTCCAACTTCCGACTTCCGGATAAGGAATTTT
>Crema.WS247_2487:9944-10343 Satlength=400 Nr of Repeats=11 RepeatLength=14 seed=TTCCGACTTC  
TTCCGACTTCCGAC
>Crema.WS247_2488:76-4190 Satlength=4115 Nr of Repeats=23 RepeatLength=180 seed=AAAATTGACG  
AAAATTGACGGAAATGTCACTACAACTTTATTTTTGAACAAAATTTTTTTAAATTAGATCATTTGTTTAGAGAAAAACGAGAGCTTTCGAATGGTATAAAAATCTCTAAGATCCGTCCAAAACTGACTGAGTTCTGATAAAAAATGTTATGGCAGAAAAGACCACTTGGACCAAATCTCA
>Crema.WS247_2498:56-5534 Satlength=5479 Nr of Repeats=36 RepeatLength=42 seed=AAAAATGTAT  
AAAAATGTCTGAGATCCGTCCAAAACTGACTGAGTTCTGATG
>Crema.WS247_2502:6-2778 Satlength=2773 Nr of Repeats=59 RepeatLength=46 seed=AAATGTCCGA  
AAATGTCCGACCGACATTTTCGAATATTTCGGAACAAGTATTCAGA
>Crema.WS247_2510:2-3305 Satlength=3304 Nr of Repeats=13 RepeatLength=184 seed=AACTTTTTTT  
AACTTTTTTTCTGGATGAGATATCTGAAAAACAGTAAAGTGCATTCGAATTGGCAATGGATTGTCTACTACTGTGCCAATTTCAGCCAATAACGTTCGAACTGAACAAGGCCGCACACGCTTGAAGTTTCACAAAAGTCTATATGAGAAATTCCAAAACTGTGCTTTTAACGTCTATTGTCTCT
>Crema.WS247_2513:276-4273 Satlength=3998 Nr of Repeats=13 RepeatLength=179 seed=AGCAGTTTTC  
AGCAGTTTTCGATGGTACGGAAACCCAGGAAAACAGGGACGAGAGCGTGATCCTTCTGGTCCATAATAGTATGAAACATGTCAGTTAAAATAGTCTAAACGGTGCCGCTTCATCTCTCTACAATTGAGGTCATTTGACCTTTCGAATTTCCAGTAAATCTAAGCAATACGGTGAAAAGT
>Crema.WS247_2530:1149-2106 Satlength=958 Nr of Repeats=20 RepeatLength=43 seed=GTTTTTGAGA  
GTTTTTGAGATTCTGCAGAAGAAATGAAAAACGATCACTGATC
>Crema.WS247_2539:33-2476 Satlength=2444 Nr of Repeats=15 RepeatLength=119 seed=ACACGTTTGG  
ACACGTTTGGAATCCTCTATTTTTCCCGACTCCGAAGATATCAAAAAATCCTTCACGTCGTCACTTTTTAGAAAACGGCTCATACCTTTTTATGACGTGGATCAATCCAGCAATCGACC
>Crema.WS247_2558:109642-113890 Satlength=4249 Nr of Repeats=186 RepeatLength=22 seed=AAGCCTAAAA  
AAGCCTAAAAAGTCCGGCCTAG
>Crema.WS247_2559:292333-293402 Satlength=1070 Nr of Repeats=10 RepeatLength=105 seed=TAGAGACAGG  
TAGAGACAGGAACTGGAGTCACATGGGACAGACTGCATTCGCGGTCCTCCACGCATGCCTTTTCCTTAAAATTCATAAAAATTATAAACGTTAGTTTAAATTTAT
>Crema.WS247_2559:378640-382480 Satlength=3841 Nr of Repeats=16 RepeatLength=30 seed=AAGAAAGAAT  
AAGAAAGAATGGTGAGAAAGTCATGAAGAA
>Crema.WS247_2559:442068-443332 Satlength=1265 Nr of Repeats=10 RepeatLength=133 seed=AAGGCTGTTC  
AAGGCTGTTCACTTTTAGAATTGATTCTCAGTATATAGTTTGTTAGGGACGTTCAGTCAAGATGAGTCATTTAGCGGAAAGTGGTGGGTTGGATCCTTCGGGATTTACCATAGCTCATGTTGAATGCTTGTCG
>Crema.WS247_2559:445475-447417 Satlength=1943 Nr of Repeats=12 RepeatLength=133 seed=GTGGGTTGGA  
GTGGGTTGGATCCTTCGGGATTTACCATAGCTCATGTTGAATGCTTGTCGAAGGCTGTTCACTTTTAGAATTGATTATCAGTATATAGTTTGTTAGGGACGTTCAGTCAAGATGAGTCATTTGGCGGAAAGTG
>Crema.WS247_2560:4236-4746 Satlength=511 Nr of Repeats=17 RepeatLength=14 seed=GGAAGAAGGA  
GGAAGAAGGAAGAA
>Crema.WS247_2560:215816-216919 Satlength=1104 Nr of Repeats=11 RepeatLength=31 seed=AAAACGGGAT  
AAAACGGGATAATTTTGAATTAAATCTTATA
>Crema.WS247_2562:78393-79630 Satlength=1238 Nr of Repeats=27 RepeatLength=20 seed=GGACGTCTAA  
GGACGTTTAAATGTTTTGTG
>Crema.WS247_2563:2487-2782 Satlength=296 Nr of Repeats=19 RepeatLength=15 seed=CGGTTTCGAA  
CGGTTTCGAAATGTC
>Crema.WS247_2563:134457-135744 Satlength=1288 Nr of Repeats=11 RepeatLength=31 seed=TTTCAGCTTT  
TTTCAGCTTTTTTGACTCAAACTTTCTCGGT
>Crema.WS247_2564:592-1028 Satlength=437 Nr of Repeats=12 RepeatLength=14 seed=GGAAGAAGGA  
GGAAAAAGGAACAA
>Crema.WS247_2564:52735-53188 Satlength=454 Nr of Repeats=21 RepeatLength=14 seed=CGGAAGTCGG  
CGGAAGTCGGAAGT
>Crema.WS247_2564:63403-65298 Satlength=1896 Nr of Repeats=16 RepeatLength=14 seed=TTCCGACTTC  
TTCCAACTTCCGAC
>Crema.WS247_2565:11528-13724 Satlength=2197 Nr of Repeats=13 RepeatLength=27 seed=CGGAAGTCGG  
CGGAAGTCGGAAATAAAATTCCTTATC
>Crema.WS247_2565:51277-51695 Satlength=419 Nr of Repeats=15 RepeatLength=20 seed=TGCGTCAAAA  
TGCGTCAAAAAGTACGCCGC
>Crema.WS247_2565:66698-67000 Satlength=303 Nr of Repeats=14 RepeatLength=21 seed=GTTGAATTTT  
GTTGAATTTTCGATTAAAAAA
>Crema.WS247_2566:550-1600 Satlength=1051 Nr of Repeats=52 RepeatLength=20 seed=AAGTATCCAA  
AAGTATCCAAATATTTAACC
>Crema.WS247_2566:16379-17328 Satlength=950 Nr of Repeats=47 RepeatLength=20 seed=AAGTATCCAA  
AAGTATCCAAATATTTAACC
>Crema.WS247_2566:30239-32196 Satlength=1958 Nr of Repeats=94 RepeatLength=20 seed=AACCAAGTAT  
AACCAAGTATCCAAAATTTA
>Crema.WS247_2566:42410-47139 Satlength=4730 Nr of Repeats=186 RepeatLength=20 seed=AGTATCCAAA  
AGTATCCAAAATTTAAACCA
>Crema.WS247_2567:2-1053 Satlength=1052 Nr of Repeats=36 RepeatLength=40 seed=GTTATCTGTC  
GTTATCTGTCAATGAGTCTCAGTTTCTGACAATTCATATG
>Crema.WS247_2568:4910-5173 Satlength=264 Nr of Repeats=10 RepeatLength=13 seed=TCCGGATTCC  
TCCGGTTCCGGAT
>Crema.WS247_2571:11662-12424 Satlength=763 Nr of Repeats=15 RepeatLength=22 seed=TCCAAAAATT  
TCCAAAAATTTGACTATTTTCA
>Crema.WS247_2574:38-1123 Satlength=1086 Nr of Repeats=19 RepeatLength=59 seed=GTTTCTAGAA  
GTTTCTAGAAGGTTCCAGAATATTTGAATTCCCGCTGAAATTCAAAAGTTTCTCTAGAA
>Crema.WS247_2579:9787-10251 Satlength=465 Nr of Repeats=11 RepeatLength=41 seed=TTTTTTGGGG  
TTTTTTGGGGAAAAATTAGACTTTTTGAGGGAAAAAATGCC
>Crema.WS247_2580:4190-4682 Satlength=493 Nr of Repeats=15 RepeatLength=14 seed=CGGAATCCGG  
CGGAATCCGGAATC
>Crema.WS247_2582:7227-7838 Satlength=612 Nr of Repeats=22 RepeatLength=20 seed=GATTTACGCC  
GATTTACTCCATTTTGTGTC
>Crema.WS247_2588:3556-4590 Satlength=1035 Nr of Repeats=22 RepeatLength=43 seed=TTTTCATTTC  
TTTTCATTTCATCTGCAGAATCTCAAAAACGATCAGCGATCGT
>Crema.WS247_2589:20-6559 Satlength=6540 Nr of Repeats=45 RepeatLength=31 seed=ATTTTCTTAC  
ATTTTCTTACATCAGATTCTATGGATTTCTA
>Crema.WS247_2590:936-7701 Satlength=6766 Nr of Repeats=26 RepeatLength=184 seed=TAGACTTTTG  
TAGACTTTTGTGAAACTTCAAGCGTGTGCGGCCTTGTTCAGTTTGAACGTTATTGGCTGAAAATTGGCACAGGAGTAGAATTTCCAATGCCGGATCGAATGCACTGTACTGTTTTCAGATATCTCATTCAGAAAAAAAGCTAGAGACAATACACCTTGAAAGCACAGTCTTGGAAGTTCTCATA
>Crema.WS247_2600:420-2803 Satlength=2384 Nr of Repeats=16 RepeatLength=54 seed=TAGAAATCAA  
TAGAAATCAACAAAATTATAATTGAATTTCCTAAAAACAGGACTTTTTTAAATC
>Crema.WS247_2604:48-3811 Satlength=3764 Nr of Repeats=27 RepeatLength=95 seed=ATTTCATTTT  
ATTTCATTTTTCTGATCAAAAAACTGTCTGCGAGAAATGAATCTGACGAATTCGCCACTTTTGAGCTTCATTTTTGACGAAATTCAAAATATCTC
>Crema.WS247_2612:40-3097 Satlength=3058 Nr of Repeats=36 RepeatLength=64 seed=TCGATCATCT  
TCGATCATCTCGTAATGAGAGGAGAGAAAAAGGATAGAGAGAGAGATTGAAAATACATATGTTC
>Crema.WS247_2612:3123-4043 Satlength=921 Nr of Repeats=13 RepeatLength=70 seed=TTTTTCTCAT  
TTTTTCTCATTATTTTCTTTCTCTCACCTCAATAGGAGGTGATGGAGAACAACTCCTTCATTTTCCTCTC
>Crema.WS247_2615:1211-1688 Satlength=478 Nr of Repeats=13 RepeatLength=14 seed=TTCCTTCTTC  
TTCCTTCTTCCTTC
>Crema.WS247_2616:74-3902 Satlength=3829 Nr of Repeats=20 RepeatLength=130 seed=CAACACTCGA  
CAACACTCGAGTTGCGTGCTTGTCAAATAAAGTTAATTTTTAGGATTATATCATTATAAATAGGTAATTATTAACATTGTTTAGATGATAGGTAAGCCAACTGGCAGTGTTGGGCTCCTTTTGGAGTTGC
>Crema.WS247_2617:38-948 Satlength=911 Nr of Repeats=10 RepeatLength=90 seed=TTTTCTTATC  
TTTTCTTATCTTTTTGATAAGAACTCTAAGGATATCTGCAGGAGAGGAACTAAACTCCACGACAGACGTGTCAATTGGCCTATGTTTCAA
>Crema.WS247_2621:0-3793 Satlength=3794 Nr of Repeats=11 RepeatLength=184 seed=TTCAAGCGTG  
TTCAAGCGTGTGCGGCCTTGTTCAGTTTGAACGTTATTGGCTGAAAATTGGCACAGTAGTAGACAATCCATTGCCAATTCGAATGCACTTTACTGTTTTCAGATATCTCATTCAGAAAAAAAGCTAGAGACAATACACCTTGAAAGCAAAGTTTTGGAAGTTCTCATATAGACTTTTGTGAAAC
>Crema.WS247_2623:0-3116 Satlength=3117 Nr of Repeats=12 RepeatLength=181 seed=GTCATAAAGA  
GTCATAAAGAAACGAAATTATACTGTTTTTTGATACTTTTTATGAAATTTCTAAAATATTCTATCCCGGGTGGATTCAATCCCGCGTCTACCGTGAGTAAACACAGCCCATAGGTAAGACTACTCGCAGCGTAACTGACCGAGTCTTACAGGATCCGACACAAGAAAGAATGGTGTTGGAA
>Crema.WS247_2634:0-3521 Satlength=3522 Nr of Repeats=12 RepeatLength=184 seed=TCATCCAGAA  
TCATCCAGAAAAAAAGTTAGAGACAATACACGTTAAAAGCACAGTTTTGGAATTTCTCATTTAGACTTTTGTGAAACTTCAAGCGTGTGCGGCCTTGTTCAATTTGAACACTATTGGCTGAAATTTGGCACAGAAGTAGAATATCCAATGCCGGATCGAATGCTTTTCACTGTTTTCAGATATC
>Crema.WS247_2648:45919-46279 Satlength=361 Nr of Repeats=10 RepeatLength=11 seed=CTTCCTTCTT  
CTTCCTTCTTC
>Crema.WS247_2648:78844-82682 Satlength=3839 Nr of Repeats=44 RepeatLength=42 seed=CGCGTTTTGA  
CGCGTTTTGATGACTTTTGAGAATGATCTGGCGTGCTGTTGG
>Crema.WS247_2648:187993-188376 Satlength=384 Nr of Repeats=10 RepeatLength=14 seed=CGGAAGTCGG  
CGGAAGTCGGAACT
>Crema.WS247_2648:203539-203900 Satlength=362 Nr of Repeats=10 RepeatLength=14 seed=GCGGAAGGCG  
GCGGAAAGCGGAAG
>Crema.WS247_2648:306416-307307 Satlength=892 Nr of Repeats=13 RepeatLength=61 seed=TTCTAGAAAC  
TTCTAGAAACTTCTAGAACAAAACTTTTGAATTTCGGCGGGAATTCGAATATTCTGGAACC
>Crema.WS247_2648:372577-373148 Satlength=572 Nr of Repeats=16 RepeatLength=27 seed=CGGAAGTCGG  
CGGAAGTCGGAAGTTAATTTCCTTATC
>Crema.WS247_2648:391818-392732 Satlength=915 Nr of Repeats=15 RepeatLength=40 seed=ATTTTTAGCT  
ATTTTTGGCTCAAAATCAGAACTTCTAGCTCACAAACAAG
>Crema.WS247_2648:494197-494628 Satlength=432 Nr of Repeats=12 RepeatLength=14 seed=TTCCTTCTTC  
TTCCTTCTTCCTTC
>Crema.WS247_2648:537350-537839 Satlength=490 Nr of Repeats=11 RepeatLength=14 seed=TTCCGCCTTC  
TTCCGCTTTCCGCT
>Crema.WS247_2648:543514-545101 Satlength=1588 Nr of Repeats=20 RepeatLength=13 seed=TCCGGATTCC  
TCCGGTTCCGGAT
>Crema.WS247_2648:555681-556189 Satlength=509 Nr of Repeats=14 RepeatLength=14 seed=CGGAAGTCGG  
CGGAAGTCGGCAGT
>Crema.WS247_2648:569171-569673 Satlength=503 Nr of Repeats=14 RepeatLength=14 seed=GCGGAAGGCG  
GCGGAAAGCGGAAG
>Crema.WS247_2648:629045-630104 Satlength=1060 Nr of Repeats=11 RepeatLength=14 seed=GAAGTCGGAA  
GAAGTCGGAAGTCG
>Crema.WS247_2649:24928-25364 Satlength=437 Nr of Repeats=11 RepeatLength=14 seed=TTCCGACTTC  
TTCCAACTTCCGAC
>Crema.WS247_2649:280251-281263 Satlength=1013 Nr of Repeats=13 RepeatLength=77 seed=GTTCGGGAGG  
GTTCGGGAGGTCAGTGACTGTATGACACAGGCTAGCAGGTTTATGATATTCTGAGTATCTGAAACTAGCGAAACCAC
>Crema.WS247_2649:363529-364044 Satlength=516 Nr of Repeats=13 RepeatLength=14 seed=TTCCGCCTTC  
TTCCGCTTTCCGCC
>Crema.WS247_2651:67767-68855 Satlength=1089 Nr of Repeats=14 RepeatLength=77 seed=AGCGAAACCA  
AGCGAAACCACGTTCGGGAGGTCCATGACTGTATGACACAGGCTAGCAGGTTTAGGATATTCTGAATTTCTGAAACT
>Crema.WS247_2651:72355-73169 Satlength=815 Nr of Repeats=28 RepeatLength=12 seed=TTTCGAAAGA  
TTTCGAAAAATC
>Crema.WS247_2651:137845-138220 Satlength=376 Nr of Repeats=10 RepeatLength=14 seed=TTCCGACTTC  
TTCCGAGTTCCGGC
>Crema.WS247_2652:63764-64257 Satlength=494 Nr of Repeats=12 RepeatLength=14 seed=TTCCGACTTC  
TTCCGACTTCCGAC
>Crema.WS247_2652:130416-130907 Satlength=492 Nr of Repeats=16 RepeatLength=14 seed=GGAAGAAGGA  
GGAAGAAGGAAAAA
>Crema.WS247_2653:63467-65161 Satlength=1695 Nr of Repeats=26 RepeatLength=21 seed=CAAATTTTCA  
CTAATTTTCAACCAAAATTCA
>Crema.WS247_2653:100638-103806 Satlength=3169 Nr of Repeats=47 RepeatLength=22 seed=AAAGTTAGGC  
AAAGTTGGGCCACACTATTCTA
>Crema.WS247_2654:3255-3660 Satlength=406 Nr of Repeats=10 RepeatLength=14 seed=GGAAGTCGGA  
GGAAGTCGGAACTC
>Crema.WS247_2654:24338-26461 Satlength=2124 Nr of Repeats=23 RepeatLength=11 seed=TTTTCAGCCA  
TTTTCAGCAAG
>Crema.WS247_2654:68055-68563 Satlength=509 Nr of Repeats=16 RepeatLength=13 seed=TCCGGATTCC  
TCCGGTTCCGGTC
>Crema.WS247_2655:5053-5922 Satlength=870 Nr of Repeats=23 RepeatLength=22 seed=GTGGATTTAC  
GTCGATTTACGAGGTGTCTAGT
>Crema.WS247_2656:163-7489 Satlength=7327 Nr of Repeats=31 RepeatLength=192 seed=GTCCGCGAGA  
GTCCGCGAGAAATCATCTTGACATTTTCGCCACTTTTCAGCTTCATTTTTCACCAAATACAAAATAACTCATTTCATTCAGATCCTACTAAAAAAAGAAAACCACCAATCGAAAGAACTCGTTGATTTACATCAAATTCTATGGTTTATCTATTTTCTCATCTTCTTATTTCATTTTTATGATCAAAAAACT
>Crema.WS247_2656:20442-26792 Satlength=6351 Nr of Repeats=33 RepeatLength=192 seed=GACATTTTCG  
GACATTTTCGCCACTTTTCAGCTTCATTTTTCAGCAAATTCAAAATAACTCATTTCATTCAGATCGTAGAGAGAAAGCGAAACCACCAATCGAAAGAACTCGATGATTTACATCAAGTTCTACGGTTAATCTCTTTTCTCATCTTCTTATTCCATTTATATGATCAAAAAACTGTCCGCGAGAAATGAATTT
>Crema.WS247_2657:9-1006 Satlength=998 Nr of Repeats=47 RepeatLength=21 seed=AAGTAGGTCA  
AAGTAGGTCAAGTTCCAAATG
>Crema.WS247_2661:1354-3254 Satlength=1901 Nr of Repeats=31 RepeatLength=12 seed=AATTTCTCGA  
AATTTCTCGAGG
>Crema.WS247_2663:771-9662 Satlength=8892 Nr of Repeats=40 RepeatLength=192 seed=AATTTGACAT  
AATTTGACATTTTCGCCACTTTTCAGCTTCATTTTTCAGCAAATTCAAAATAACTCATTTCATTCAGATCCTACTAAAAAAAGAAAACCACCAATCGAAAGAACTCGATGATTTACATCAAGTTCTATGGTTAATCTCTTTTCTCATCTTCTTATTCCATTTATATGATCAAAAAACGGCCCGCGAGAAATG
>Crema.WS247_2666:44-7230 Satlength=7187 Nr of Repeats=36 RepeatLength=180 seed=GACCAAATCT  
GACCAAATCTCAAAAATTGACGGAAATGTCACTACAACTTTATTTTTAAACAAAATTTTTTGAAATTAGATCATTTTTATAGAGAAAAACGAGAGCTTTCGAATGGTATAAAAATCTCTGAGATCCGTTCAAAACTGACTGAGTTCTGATGAAAAATGTATTGGCAGAAAAGTCCACTTG
>Crema.WS247_2669:482-6244 Satlength=5763 Nr of Repeats=56 RepeatLength=62 seed=TGTGTACCTG  
TGTGTACCTGACTGCTTCGGCTGGCTGAGAAAAGACTCTAAAACCCCCGTCCCATAGAGTAC
>Crema.WS247_2673:3342-5334 Satlength=1993 Nr of Repeats=24 RepeatLength=62 seed=TACTCCCAAC  
TACTCCCAACCCATCAAGTCTTCGCCTCCACGGCCAAAAAATACGAGCGAGTTGGGAGTAAA
>Crema.WS247_2675:80-4918 Satlength=4839 Nr of Repeats=66 RepeatLength=59 seed=GAGAAACTTT  
GAGAAACTTTTGATATTCAACGGGAATTCAAATATTCTAGAACCTTCTAGAAACTTCTA
>Crema.WS247_2676:66-2303 Satlength=2238 Nr of Repeats=15 RepeatLength=135 seed=AGTGAATTTA  
AGTGAATTTAGTCACAGGAACTCGCGGTTAGAGAACAGGATAATTCCGAAGAACCGCCCTGAACATCACATTGGAGAACCCGTGTTACAAAATGTATTTTTATGACTGACTATCTAATTCAAACCGAACTACACA
>Crema.WS247_2683:7-3505 Satlength=3499 Nr of Repeats=18 RepeatLength=192 seed=TATTTTCTTG  
TATTTTCTTGTTTTACAATCGAAAAACGCTGTGCGAGACTTCATTTCCTATCTTTCGCCCAAATTGAATGCTGAATTTCAGTAAATCACACGCAACTCATTTCGTTTTCATCGGACATTAATACTGAAAATACCATTAGAAAGATCTCGTTGAGTTCGTTTTAGTTCTATGGATAGAATATCCACTTTTTCT
>Crema.WS247_2697:1404-1921 Satlength=518 Nr of Repeats=16 RepeatLength=14 seed=GCGGAAGGCG  
GCGGAAAGCGGAAA
>Crema.WS247_2700:36-3392 Satlength=3357 Nr of Repeats=44 RepeatLength=70 seed=TCTCGATCAC  
TCTCGATCACCTCCTATTGAGGTGAGAGAAAGGAAGTGATGAAAACAAGAGATAAAAATAAAGGAGTTGT
>Crema.WS247_2722:0-3293 Satlength=3294 Nr of Repeats=12 RepeatLength=192 seed=AAATACCATT  
AAATACCATTAGAAAGATCTCGTTGAGTTCGTTTTAATTCTATGGATAGAATATCCACTTTTTCTTATTTTCTGGTTTCACAATCGAAAAACGCTGTGCGAGACTTCATTTCCTATCTTTCGCCCAAATTAAATGCTGAATTTCAGTAAATCACACGCAACTCATTTCGTTTTCATCGGACATTAATACTGA
>Crema.WS247_2741:593722-594797 Satlength=1076 Nr of Repeats=11 RepeatLength=96 seed=ACTCCAAAAG  
ACTCCAAAAGTAGCTCCTAAGAAGAAGGAATCATCGTCCGACGACTCCTCGGACGATGAGAAAAAAACGGTTTCGAAGCCAACACCAGTCAAGACC
>Crema.WS247_2744:32022-33323 Satlength=1302 Nr of Repeats=57 RepeatLength=20 seed=GTCCCAAAAA  
GCCCCAAAAAACACTTAAAC
>Crema.WS247_2744:53749-54159 Satlength=411 Nr of Repeats=10 RepeatLength=27 seed=TTCCGACTTC  
TTCCGACTTCCGGATTTGGAGTTTCAC
>Crema.WS247_2744:172188-173071 Satlength=884 Nr of Repeats=28 RepeatLength=14 seed=GCGGAAAGCG  
GCGGAAAGCGGCAA
>Crema.WS247_2745:43913-46441 Satlength=2529 Nr of Repeats=19 RepeatLength=136 seed=GAGACAGTTC  
GAGACAGTTCAGACGAAACAATGAGAAGAAGGAATCGGTCCTTTCGTGTGTACCATCCTCTAAGTCTCAGGAAGCAGTTCTATTCTCTGTGAGTCTGTCTGTGTGTCTGTCCATCCGGATGTCCTATTTCTTTCCG
>Crema.WS247_2745:61401-64931 Satlength=3531 Nr of Repeats=27 RepeatLength=136 seed=TTTTCGTGTG  
TTTTCGTGTGTACCATTCTCTAAGTCTCAGGAAGCAATTCTATTCTCTGTGAGTCTGTCTGTGTGTCTGTCCTTCCGGATGTCCTATTTCTTTCCGGAGACAGTTCAGACGAAAGGTTGAGAAGGAGAAATCCTTC
>Crema.WS247_2745:124051-124585 Satlength=535 Nr of Repeats=26 RepeatLength=18 seed=GCCAAGTACA  
GCCAAGTACAGTGACCAC
>Crema.WS247_2746:11762-12389 Satlength=628 Nr of Repeats=22 RepeatLength=20 seed=ACCTCAAAAA  
ACCTCAAAAATTGGGCTGAG
>Crema.WS247_2746:50862-51468 Satlength=607 Nr of Repeats=16 RepeatLength=24 seed=GATCCTAGAG  
GATCCTAGAGACTACTGTAACTCC
>Crema.WS247_2750:9720-10070 Satlength=351 Nr of Repeats=17 RepeatLength=20 seed=CGATTTTAAG  
CGAGTTTAAGCCTAAAATTA
>Crema.WS247_2753:53-3730 Satlength=3678 Nr of Repeats=31 RepeatLength=55 seed=TAGAAATCAA  
TAGAAATCAATAAAATTATGATTGAAATTCCTAAAAACAGGACATTTTTTAAATC
>Crema.WS247_2754:3223-5991 Satlength=2769 Nr of Repeats=19 RepeatLength=12 seed=TTAGGCTTAG  
TTAGGCTTAGGC
>Crema.WS247_2756:2532-4718 Satlength=2187 Nr of Repeats=16 RepeatLength=136 seed=TATTAATTAG  
TATTAATTAGATACTCTGCCAATAGTTTACATTTTGAAACACGGGTTTCTCCAATGTGATGTTCAGGGTGGTTCTTCGGAATTATCCTGTTCTCTAACAGTGAGTGCCTGTGACTAAATTCACTTATGTAGTTCGA
>Crema.WS247_2757:2-3171 Satlength=3170 Nr of Repeats=71 RepeatLength=34 seed=CTGTTTTTAG  
CTGTTTTTAGGAAGTCAATTTTATAGAAAATATC
>Crema.WS247_2758:79-11426 Satlength=11348 Nr of Repeats=54 RepeatLength=192 seed=AGCTTCATTT  
AGCTTCATTTTTCACCAATTACAAAATAACTCATTTCATTCAGACTCTACTATAAAAAGAAAACCACCAATCGAAATAACTCGCAGATTTACATCAAGTTCTATGGTTAATCTCTTTTCTCATCTTCTTTTTTCATTTTTACGATCAAAAAACAGTCCGCGAGAAATCATCTTGACATTTTCGCCACTTTTC
>Crema.WS247_2761:29-7415 Satlength=7387 Nr of Repeats=35 RepeatLength=184 seed=TTCAGATATC  
TTCAGATATCTCATCTAGAAAAAAAGTTAGAGACAATACACGTTGAAAGCACAGTTTTGGAAATTCTCATATAGACTTTTGTGAAACTTCAAGCGTGTGCGGCCTTGTTCAATTTGAACACTATTGGCTGAAATTTGGCACAGAAGTAGAATATCCAATGCCGGATCGAACACACTTTATTGTT
>Crema.WS247_2767:497-1318 Satlength=822 Nr of Repeats=11 RepeatLength=29 seed=TTAAGCAGCT  
TTAAGCAGCTGCACATGGATGAATGCTAA
>Crema.WS247_2771:55-2452 Satlength=2398 Nr of Repeats=13 RepeatLength=184 seed=GTCTATATGA  
GTCTATATGAGATTTTCCAAAACTGTGCTTTCAAGGTGTATTGTCTCTAACTTTTTTTCTGGATGAGATATCTGAAAACAGTAAAGTGCATTCGAATTGGCAATGGATTGTCTACTACTGTGCCAAATTTCAGCCAATAATGTTCAAATTGAACAAGGTCGCACACGCTTGAAGTTTCACAAAG
>Crema.WS247_2773:2317-8978 Satlength=6662 Nr of Repeats=73 RepeatLength=70 seed=GTGATCGAGA  
GTGATCGAGAACAACTCCTTTATTTTTATCTCTTTTTTTTATTATTTTCTTTCTCTCACCTCAATAGGAG
>Crema.WS247_2776:40-4503 Satlength=4464 Nr of Repeats=25 RepeatLength=180 seed=TTATTTTTGA  
TTATTTTTGAACAAAATTCTCTTAAATTAGATCACTTTTATAGAGAAAAACAAGAGCTTTCGAATGGTATAAAAATCTCTGAGATCCGTCCAAAACTGACTGAGTTCTGATAAAAAATGTTATGGCAGAAAAGACCACTTGGACCAAATCTCAAAACTTGACGGAAATGTCACTATAACT
>Crema.WS247_2779:80-3641 Satlength=3562 Nr of Repeats=19 RepeatLength=192 seed=GCACAGCGTT  
GCACAGCGTTTTTCGATTGTGAAACAAGAAAATAAGAAGAAGTGGACATTCTATCCATAGAACTAGCCCCAACTCAACGAGATCTTTCTAATGGTATTTTCAGTATTACTGTCCGATGAAAACGAAATGAGTTGCGTGTGATTTACTGAATTTCAGCATTCAATTTGGGCGAAAATTAGAAAATGAAGTCTT
>Crema.WS247_2789:217-3911 Satlength=3695 Nr of Repeats=14 RepeatLength=180 seed=TTCGAATGGT  
TTCGAATGGTATAAAAATCTCTGTGATCCGTTCAAAACTGACTGAGTTCTGATAAAAAATGTATTGGCAGAAATGACCACTTGGACCAAATCTCAAAAATTGACGGAAATGTCACTACAACTTTATTTTTGAGCGAAATTTTTTTAAATTAGATCATTTTTGTAGAGAAAAACGAGGGCT
>Crema.WS247_2790:35-5375 Satlength=5341 Nr of Repeats=22 RepeatLength=184 seed=CCGCACACGC  
CCGCACACGCTTGAAGTTTCACAAAAGTCTATATGAGAATTTCCAAAACTGTGCTTTCAACGTGTATTGTCTCTAACTTTTTCTCTAGATGAGGTATCTGAAAACAGTAAAAAGCATTCGAATTGGCAATGGATTGTCTACTACTGTGCCAATTTTCAGCCAATAACGTTCAAACTGAACAAGG
>Crema.WS247_2791:1-1986 Satlength=1986 Nr of Repeats=11 RepeatLength=180 seed=AAACTGACTG  
AAACTGACTGAGTTCTGATAAAAAATGTATTGGCAGAAAAGTCCAGTTGGACCAAATCTCAAAAATTGACGGAAATGTCACTACAACTTTATTTTTGAACAAAATTTTTCGAAATTAGATCATATTTATAGAAAAAAACGAGAGCTTTCGAGTGGTATAAAAATGTCTGAGATCCGTCCA
>Crema.WS247_2795:3368-4238 Satlength=871 Nr of Repeats=20 RepeatLength=43 seed=GTTTTTCATT  
GTTTTTCATTTCTTCTGCAGAATCTCAAAAACGATCAGTGATC
>Crema.WS247_2799:0-4021 Satlength=4022 Nr of Repeats=35 RepeatLength=61 seed=CAGGTACACA  
CAGGTACACAGTACTCTATGGGACGGGGTTTTAGAGTCTTTTCTCAGCCAGCCGAAGCAGT
>Crema.WS247_2827:25182-25677 Satlength=496 Nr of Repeats=28 RepeatLength=17 seed=TTTGTCATTG  
TTTGTCATTGTAAAATT
>Crema.WS247_2827:42305-43363 Satlength=1059 Nr of Repeats=45 RepeatLength=16 seed=AATTCCTAGA  
AATTCCTAGATTTCGG
>Crema.WS247_2827:124855-126733 Satlength=1879 Nr of Repeats=15 RepeatLength=16 seed=TCGGAGGATC  
TCGGAGGGTCGGAGGA
>Crema.WS247_2827:191165-191350 Satlength=186 Nr of Repeats=11 RepeatLength=16 seed=AGTTGCGAAA  
AGTTGCGAAACGTCGT
>Crema.WS247_2827:303785-304170 Satlength=386 Nr of Repeats=20 RepeatLength=19 seed=TACAGTACCA  
TAGAGTACCATTACATCAC
>Crema.WS247_2827:579346-579823 Satlength=478 Nr of Repeats=14 RepeatLength=14 seed=GGAAGAAGGA  
GGAAGAAGGAAGAA
>Crema.WS247_2827:587437-588049 Satlength=613 Nr of Repeats=43 RepeatLength=14 seed=TAGACCCTAG  
TAGACCCTAGACCC
>Crema.WS247_2827:646799-647199 Satlength=401 Nr of Repeats=10 RepeatLength=14 seed=TTCCGACTTC  
TTCCGACTTCCGAC
>Crema.WS247_2827:656092-657451 Satlength=1360 Nr of Repeats=13 RepeatLength=10 seed=ATTCTTGTGC  
ATTCTTGTGC
>Crema.WS247_2827:747271-749968 Satlength=2698 Nr of Repeats=22 RepeatLength=30 seed=CTCCAGAATC  
CTCCAGAATCCTCCAGAAGACGTCACGACA
>Crema.WS247_2828:36934-37740 Satlength=807 Nr of Repeats=12 RepeatLength=73 seed=TTTTTTGTTT  
TTTTTTGTTTTTTGTTTTTGACATTTTGGTACCAATCTGACAACCAGAGTTCGACCCCCACTACTGGCAAAAC
>Crema.WS247_2828:119901-120760 Satlength=860 Nr of Repeats=21 RepeatLength=37 seed=TTAGGCTCCG  
TTAGGCTCCGCCTTCTTGAAAAAGAGGGTGGGGCTAA
>Crema.WS247_2828:231357-231760 Satlength=404 Nr of Repeats=10 RepeatLength=14 seed=TTCCGACTTC  
TTCCGACTTCCGGC
>Crema.WS247_2828:287689-297966 Satlength=10278 Nr of Repeats=90 RepeatLength=29 seed=ATCGAAATTC  
ATCGAAATTCTCAAAAATACGAATTTATA
>Crema.WS247_2828:341206-344445 Satlength=3240 Nr of Repeats=50 RepeatLength=29 seed=TAAATTCGTA  
TAAATTCGTAGTTTTAAGAATTTCGATTC
>Crema.WS247_2831:69947-71664 Satlength=1718 Nr of Repeats=30 RepeatLength=18 seed=AAAAACACAA  
AAAAACACAACTTGTTGA
>Crema.WS247_2831:74541-75853 Satlength=1313 Nr of Repeats=53 RepeatLength=19 seed=CGATGCACCA  
CAATGCACCATATTTGAGC
>Crema.WS247_2832:36488-36967 Satlength=480 Nr of Repeats=13 RepeatLength=14 seed=TTCCTTCTTC  
TTCCTTCTTCCTTC
>Crema.WS247_2832:53861-54383 Satlength=523 Nr of Repeats=10 RepeatLength=12 seed=ATCTTTCGAA  
ATCTTTCGAAAG
>Crema.WS247_2832:78625-78818 Satlength=194 Nr of Repeats=11 RepeatLength=15 seed=GGCACCCGAT  
GGCACCCGATTTCTG
>Crema.WS247_2832:84052-84478 Satlength=427 Nr of Repeats=13 RepeatLength=14 seed=GGAAGTCGGA  
GGAAGTCGGAAGTC
>Crema.WS247_2835:13487-13875 Satlength=389 Nr of Repeats=16 RepeatLength=20 seed=TTAGACGTCC  
TTAGACGTCCCTTAAAACAC
>Crema.WS247_2835:14346-14715 Satlength=370 Nr of Repeats=15 RepeatLength=20 seed=GGACGTCTAA  
GGACGTCTAATTATTTTTTG
>Crema.WS247_2838:3554-8242 Satlength=4689 Nr of Repeats=27 RepeatLength=20 seed=TTTCTAGGCC  
TTTCTAGGCCATCGATGATT
>Crema.WS247_2838:15113-16134 Satlength=1022 Nr of Repeats=24 RepeatLength=36 seed=GGTTACTGTA  
GGTTACTGTACTGGATCCAGAATCTCAGATCTTGGG
>Crema.WS247_2839:37-884 Satlength=848 Nr of Repeats=13 RepeatLength=70 seed=CTTTCTCTCA  
CTTTCTCTCACCTCAATAGGAGGTGATCGAGAACAACTCCTTTATTTTTATCTCTTGTTCTCATCATTTT
>Crema.WS247_2840:9014-12098 Satlength=3085 Nr of Repeats=41 RepeatLength=18 seed=TAAGAATTTT  
TAAGAATTTTATGAATTT
>Crema.WS247_2841:175-10504 Satlength=10330 Nr of Repeats=44 RepeatLength=180 seed=CTCAGTCAGT  
CTCAGTCAGTTTCGGACGGATCACAGAGATTTTTATACCATTCGAAAGCTCTCGTTTTTCTCTACAAAAATTATCTAATTTAAAAAAATTTTGTTCGAAAATAAAGTTGTAGTGACATTTCCGTCAATTTTTGAGATTTGGTCCAAGTGATCTTTTCTGCCAATACATTTTTTATCAGTA
>Crema.WS247_2842:327-4724 Satlength=4398 Nr of Repeats=86 RepeatLength=46 seed=GTATTCAGAA  
GTATTCAGAAAATGTCCGACAGACATTTTCGAGTACTTCGGAACAT
>Crema.WS247_2846:57-7085 Satlength=7029 Nr of Repeats=30 RepeatLength=184 seed=AGATATCTCA  
AGATATCTCATCCAGAAAAAAAGTTAGAGACAATACACGTTAAAAGCACAGTTTTGGAAATTCTCATATAGACTTTTGTGAAACTTCAAGCGTGTGCGGCCTTGTTCAGTTTGAACGTTATTGGCTGAAAATTGGCACAGTAGTAGACAATCCATTGCCAATTCGAATGCACTTTACTGTTTTC
>Crema.WS247_2847:78-1975 Satlength=1898 Nr of Repeats=53 RepeatLength=46 seed=TCAGAAAATG  
TCAGAAAATGTCCGACAGACATTTTCGAATACTTCGGAACATGTAT
>Crema.WS247_2848:38-7078 Satlength=7041 Nr of Repeats=35 RepeatLength=184 seed=ATGAGATATC  
ATGAGATATCTGAAAACAGTAAAAAGCATTCGAATTGGCAATGGATTGTCTACTACTGTGCCAATTTTCAGCCAATAACGTTCAAACTGAACAAGGCCGCACACGCTTGAAGTTTCACAAAAGTTTAAATGAGAAATTCCAAAACTGTGCTTTTAACGTGTATTGTCTCTAACTTTTTTTCTGG
>Crema.WS247_2849:152-7952 Satlength=7801 Nr of Repeats=35 RepeatLength=180 seed=AAAACTGACT  
AAAACTGACTGAGTTCTGATAAAAAATGTATTGGCAGAAAAGTCCACTTGGACCAAAACTCAAAAATTGACGGAATAGTCACTACAACTTTATTTTTAAACAAAATTTTTTTAATTTAGATCATTTTTATAGAAAAAAACGAGAGCTTTCGAATGGTATAAAAATCTTTCCGATCCATCC
>Crema.WS247_2850:73-7379 Satlength=7307 Nr of Repeats=36 RepeatLength=184 seed=AGTTTCACAA  
AGTTTCACAAAAGTCTATATGAGAATTTCCAAAACTGTGCTTTCAACGTGTATTGTCTCTAACTTTTTTTCTGGATGAGATATCTGAAAACAGTAAAGTGTGTTCGATCCGGCATTGGATATTCTACTTCTGTGCCAAATTTCAGCCAATAGTGTTCAAATTGAACAAGGCCGCACACGCTTGA
>Crema.WS247_2859:108-8129 Satlength=8022 Nr of Repeats=99 RepeatLength=70 seed=GAGAGAAAGA  
GAGAGAAAGAAAATAATAAAAAAAAGAGATAAAAATAAAGGAGTTGTTCTCGATCACCTCCTATTGAGGT
>Crema.WS247_2860:57-6069 Satlength=6013 Nr of Repeats=26 RepeatLength=184 seed=GCCGCACACG  
GCCGCACACGCTTGAAGTTTCACAAAAGTCTAAATGAGAAATTCCAAAACTGTGCTTTTAACGTGTATTGTCTCTAACTTTTTTTCTGGATGAGATATCTGAAAACAATGAAGTGCGTTCGATCCGGCATTGGATAGTCTACTTCTGTGCCAAATTTCAGCCAATAATGTTCAAATCGAACAAG
>Crema.WS247_2862:77-6298 Satlength=6222 Nr of Repeats=26 RepeatLength=192 seed=CTCATTTCAT  
CTCATTTCATTCAGATTCTACTATAAAAAGAAAACCACCAATCGAAAGAACTCGTAGATTTACATCAAGTTCTATGGTTAATCTCTTTTCTCATCTTCTTATTCCATTTTTATGATCAAAAAACTGTCCGCGAGAAATCATCTTGACATTTTCGCCACTTTTCAGCTTCATTTTTCACCAAATTCAAAATAA
>Crema.WS247_2863:6-2173 Satlength=2168 Nr of Repeats=11 RepeatLength=192 seed=TGACATTTTC  
TGACATTTTCGCCACTTTTCAGCTTCATTTTCACCAAATTCAAAATAACTCATTTCATTCAGATCCTACTAAAAAAAAGAAAACCACCAATCGAAATAACTCGCAGATTTACATCAAGTTCTATGGTTAATCTCTTTTCTCATCTTCTTTTTTCATTTTTACGATCAAAAAACAGTCCGCGAGAAATCAATT
>Crema.WS247_2867:45-3914 Satlength=3870 Nr of Repeats=17 RepeatLength=192 seed=ACGAGATCTT  
ACGAGATCTTTCTAATGGTGTTTTCAGTATTACTGTCCGATGAAAACGAAATGAGTTGCGTGTGGTTTACTGAATTTCAGCATTCAATTTGGGCGAAAATTAGAAAATGAAGTCTTGCACAGCGTTTTTCGATTGTGAAACAAGAAAATAAGAAAAAGTGGACATTCTATCCATAGAACTAGAACGAACTCA
>Crema.WS247_2871:46-3401 Satlength=3356 Nr of Repeats=18 RepeatLength=192 seed=GTCCGCGAGA  
GTCCGCGAGAAATGAATTTGACATTTTCGCCACTTTTCAGCTTCATTTTTCAGCAAATTCAAAATAACTCATTTCATTCAGATCCTACTAAAAAAAGAAAACCACCAATCGAAAGAACTCGATGATTTACATCAAGTTCTATGGTTAATCTCTTTTCTCATCTTCTCGTTTCATTTTTATGATCAAAAAACT
>Crema.WS247_2872:20-3460 Satlength=3441 Nr of Repeats=13 RepeatLength=184 seed=AACGTTATTG  
AACGTTATTGGCTGAAAATTGGCACAGTAGTAGACAATCCATTGCCAATTCGAATGCACTTTACTGTTTTCAGATATCTCATCCAGAAAAAAAGTTAGAGACAATACACGTTAAAAGCACAGTTTTGGAATTTCTCATTTAGACTTTTGTGAAACTTCAAGCGTGTGCGGCCTTGTTCAGTTTG
>Crema.WS247_2873:3511-3863 Satlength=353 Nr of Repeats=12 RepeatLength=14 seed=AAGTCGGAAG  
AAGTCAGAAGTCGG
>Crema.WS247_2884:17-3497 Satlength=3481 Nr of Repeats=14 RepeatLength=184 seed=ACTGTGCTTT  
ACTGTGCTTTTAACGTGTATTGTCTCTAACTTTTTTTCTAGATGAGATATCTGAAAACAATAAAGTGTGTTCGATCTGGCATTGTATATTCTACTGCTGTGCCAAATTTCAGCCAATAGTGTTCAAATTGAACAAGGCCGCACACGCTTGAAGTTTCACAAAAGTCTATATGAGAACTTCCAAG
>Crema.WS247_2893:14-1920 Satlength=1907 Nr of Repeats=21 RepeatLength=54 seed=CCTGTTTTTA  
CCTGTTTTTAGGAATTTCAATCATAATTTCATTGATTTCTAGATTACAAAAAGT
>Crema.WS247_2904:114-3688 Satlength=3575 Nr of Repeats=28 RepeatLength=64 seed=CTTTTTTCTC  
CTTTTTCTCTCATCTCAGTTGGAGATGATCGAGAACATATGTATTTTCATTCTCTCTTTCTTCC
>Crema.WS247_2919:119827-120090 Satlength=264 Nr of Repeats=11 RepeatLength=23 seed=TTTTGAGTTG  
TTTTGAGTTGATTTTAATCATGA
>Crema.WS247_2919:159287-159713 Satlength=427 Nr of Repeats=15 RepeatLength=22 seed=TCGATGCACC  
TCAATGCACCATATAGTAATGG
>Crema.WS247_2919:220727-221227 Satlength=501 Nr of Repeats=15 RepeatLength=14 seed=CGGAAGTCGG  
CGGAAGTCGGAAGT
>Crema.WS247_2919:289877-292177 Satlength=2301 Nr of Repeats=11 RepeatLength=130 seed=CGTGTACTCC  
CGTGTACTCCTCGTGGAAAAGTCGAAAATTGGAATTTGAAATTTTGAGTCGATTTTTTTCGGTTCGACGCTAAAAACTAGTAGTAACCAGTCCGAATTCCATGAAAATAATCCATTTTGAAAATTCATGC
>Crema.WS247_2919:299641-300238 Satlength=598 Nr of Repeats=27 RepeatLength=20 seed=CACAACTTGT  
CACAACGTGTTGAAAAAAAA
>Crema.WS247_2919:300426-301563 Satlength=1138 Nr of Repeats=45 RepeatLength=19 seed=TTGTGTTTTT  
TTGTGTTTTTTTCAACAAG
>Crema.WS247_2919:317679-318111 Satlength=433 Nr of Repeats=11 RepeatLength=14 seed=TTCCTTCTTC  
TTCCTTCTTCCTTC
>Crema.WS247_2919:347045-347606 Satlength=562 Nr of Repeats=16 RepeatLength=14 seed=TTCCGACTTC  
TTCCGACTTCCGAC
>Crema.WS247_2919:586613-587135 Satlength=523 Nr of Repeats=16 RepeatLength=33 seed=ACGCTGCGAG  
ACGCTGCGAGCTCACTAGCAACCTGCTATTTTG
>Crema.WS247_2919:589340-591731 Satlength=2392 Nr of Repeats=43 RepeatLength=33 seed=ACGCTGCGAG  
ACGCTGCGAGCTCACTACTGCTGTTTTCTTTAG
>Crema.WS247_2919:620037-620509 Satlength=473 Nr of Repeats=22 RepeatLength=21 seed=GCGTCGCGGT  
GCGTCGCAGTTTTCGCTAGAC
>Crema.WS247_2919:622464-623363 Satlength=900 Nr of Repeats=21 RepeatLength=41 seed=AAAAACGCGT  
AAAAACGCGTCACAGGTGCCCCCGATTCACCTTTTTTGTCA
>Crema.WS247_2919:710012-710750 Satlength=739 Nr of Repeats=17 RepeatLength=14 seed=GGAAGTCGGA  
GGAAGTCGGAAGTC
>Crema.WS247_2920:113883-114286 Satlength=404 Nr of Repeats=11 RepeatLength=14 seed=GAAGTCGGAA  
GAAGTCGGAAGTCG
>Crema.WS247_2920:202959-203716 Satlength=758 Nr of Repeats=16 RepeatLength=14 seed=GGAAGTCGGA  
GGAAGTTGGAAGTC
>Crema.WS247_2920:250170-251091 Satlength=922 Nr of Repeats=10 RepeatLength=14 seed=TACACTGACA  
TACACTGACATAAA
>Crema.WS247_2920:272520-273677 Satlength=1158 Nr of Repeats=20 RepeatLength=15 seed=GATGAGGAAG  
GATAAGGAAGCAAAT
>Crema.WS247_2921:94002-95819 Satlength=1818 Nr of Repeats=16 RepeatLength=150 seed=TTTCCCATTT  
TTTCCCATTTTCGTTGCTTTTCAGTTGTCGCCGCCGCAAAATATTCAAATTTTTCGTTTAACCGCAAATTTCTAATTTTCTGCCTTTTTCGTCGACTTTTCGCAGTATTTCTTTTGAATTTAGACTAAAATCCGGGTAAAAATCGATTAA
>Crema.WS247_2921:96428-97615 Satlength=1188 Nr of Repeats=23 RepeatLength=49 seed=GGGTAGAAGT  
GGGTAGAAGTTCCTACCCCAAGCCTTCGACGGGAAGTCAACAGAAGATT
>Crema.WS247_2921:215048-216235 Satlength=1188 Nr of Repeats=32 RepeatLength=87 seed=AAAATTCTTA  
AAAATTCTTATTAACTTTATTAGGTATAGGAATTGGAGTCCCATGAGCGAGGACTGCACTCGCGTCCTCCGAACATGCCTTTTCCTC
>Crema.WS247_2921:265009-269345 Satlength=4337 Nr of Repeats=16 RepeatLength=134 seed=TCGGGATTTA  
TCGGGATTTACCATAGCTGAAGTTGGATGCTTGTCGAAGACTATTCACTTTTTCGGTTAATTCTCAGTAAGTTAAGTTGTTGAGAACGTTCAGTCAAGATAGGTTATTTGGCGGACGCTGGTGGGTTGGGTCCT
>Crema.WS247_2921:276266-279322 Satlength=3057 Nr of Repeats=20 RepeatLength=134 seed=CCATAGCTGA  
CCATAGCTGAAGTTGGATGCTTGTCAAAGACCGTTCACTTTTTTGGTTAATTCTCAGTAAGTTAGGTTGTTGAGGACGTTCAGTCAAGATAGGTTATTTGGCGGACGCTGGTGGGTTGGGTCCTTCGGGATTTA
>Crema.WS247_2921:355015-355439 Satlength=425 Nr of Repeats=11 RepeatLength=14 seed=TTCCGACTTC  
TTCCGACTTCCGAC
>Crema.WS247_2921:359833-360811 Satlength=979 Nr of Repeats=28 RepeatLength=34 seed=CATATACGGT  
CATATACGGTGAGTATATCCATAAAAATAAAACC
>Crema.WS247_2922:61096-61514 Satlength=419 Nr of Repeats=11 RepeatLength=14 seed=CCGACTTCCG  
CCGACTTCCGACTT
>Crema.WS247_2922:100966-104053 Satlength=3088 Nr of Repeats=15 RepeatLength=58 seed=AGGCGCGCCA  
AGGCGCGCCAGCTATCTAGCAATCAATTTTTCAGAAAAATTCTTTAGAAACGCGTGAA
>Crema.WS247_2922:157732-159740 Satlength=2009 Nr of Repeats=17 RepeatLength=50 seed=GACGCGTTTT  
GACGCGCTTTTTATCAGATAAAACTGATTTTTTGAATCTGGCGTACCTTC
>Crema.WS247_2922:184106-187311 Satlength=3206 Nr of Repeats=62 RepeatLength=21 seed=CTGGAACCAC  
CTGGAACCCCTGATTCTGAGC
>Crema.WS247_2923:47330-49350 Satlength=2021 Nr of Repeats=11 RepeatLength=183 seed=AAATCTAATT  
AAATCTAATTTTCGGCCGTAAATTGGTGCTTCTGGTCATTTCTTTCGTCTTCTCTAAACAATACAGCTTTGTAGCTATGCGCAAATGAAAGAGCGTGTTTGTTTCTACTAATACAATTACTTATCCTGATTATAACTGTCATTCTATGACTCAGACAACTCAATGAGACACAAAAACGGCTGA
>Crema.WS247_2923:59396-69104 Satlength=9709 Nr of Repeats=49 RepeatLength=183 seed=ATAACTGTCA  
ATAACTGTCATTCTTTGACTCAGACAACTCAATGAGACACAAAAACGGCTGAAAATCTAATTTTCGGCCGTAAATTGGTGCTTCTGGTCATTTCTTTCGTCTTCTCTAAACAATACAGCTTTGTGGCTATGCGCAAATGAAAGAACGTGTTCGTTTCCACTAATACAATTTTTTATCCTGATT
>Crema.WS247_2923:97776-102535 Satlength=4760 Nr of Repeats=29 RepeatLength=161 seed=ACTGCGATCA  
ACTGCGATCAGAGAGATTCCTGGGTCAAATGACTTGAAACTTTGCACAAATACTAACCAAAACACGCTTGTTCTTATGCAAGTTAGCGTTTGTCGATAGCTCTTCTAGAAAAAAAGTTATGGGAAATGCCCAGTTTTGGCATCTACCAATTAGTCTGAATC
>Crema.WS247_2923:120503-128935 Satlength=8433 Nr of Repeats=35 RepeatLength=180 seed=AAACTGACTG  
AAACTGACTGAGTTCTGATAAAAAATGTTTTGGCAGAAAAGTCCACTTGGACCAAAACTCAAAAATTGACGGAAATGTCACTACAACTTTATTTTTGAACAAAATTTTTTTAATTTAGATCATTTTTATAGAGAAAAACGAGAGCTTTCGAATGGTATAAAAATCTTTCCGATCTGTCTA
>Crema.WS247_2924:17047-17491 Satlength=445 Nr of Repeats=11 RepeatLength=14 seed=TTCCTTCTTC  
TTCCTTCTTCCTTT
>Crema.WS247_2924:24661-25298 Satlength=638 Nr of Repeats=16 RepeatLength=27 seed=CAGGCACCCC  
CAGGCACCCCAGACGATTCTAGCGCCG
>Crema.WS247_2924:104008-106052 Satlength=2045 Nr of Repeats=12 RepeatLength=27 seed=ATTCTAGCGC  
ATTCTAGCGCCTCAGGCACCCCAGACG
>Crema.WS247_2925:23217-25902 Satlength=2686 Nr of Repeats=18 RepeatLength=27 seed=TTCCGACTTC  
TTCCGACTTCCGTTTTGAAAATTTTAC
>Crema.WS247_2925:41792-42853 Satlength=1062 Nr of Repeats=33 RepeatLength=20 seed=TGGCCTAGAA  
TGGCCTAGAAACCTCCAAGA
>Crema.WS247_2925:43319-43610 Satlength=292 Nr of Repeats=14 RepeatLength=20 seed=GTTTCTAGGC  
GTTTCTAGGCCGTCTCAGAG
>Crema.WS247_2933:10-9242 Satlength=9233 Nr of Repeats=379 RepeatLength=20 seed=CAAGTATCCA  
CAAGTATCCAAAAATTATTC
>Crema.WS247_2937:105-7386 Satlength=7282 Nr of Repeats=37 RepeatLength=192 seed=AATGAGTTAT  
AATGAGTTATTTTGAATTTGGTGAAAAATGAAGCTGAAAAGTGGCGAAAATGTCAAGATGATTTCTCGCGGACTGTTTTTTGATCGTAAAAATGAAAAAAGAAGATGAGAAAAGTGATTAACCATAGAACTTGATGTAAATCTGCGAGTTATTTCGATTGGTGGTTTTCTTTTTTTAGTAGAATCTGAATGA
>Crema.WS247_2939:1913-3216 Satlength=1304 Nr of Repeats=21 RepeatLength=62 seed=TCAGGTACAC  
TCAGGTACACAGTACTCTATGGGACGGGGGTTTTAGAGTCTTTTCTCAGCCAGCCAAAGCAG
>Crema.WS247_2941:15597-17298 Satlength=1702 Nr of Repeats=15 RepeatLength=41 seed=AATTAAATCT  
AATTAAATCTCTTAAAAATGGGATAATTTTGAACAATTTTG
>Crema.WS247_2945:32-868 Satlength=837 Nr of Repeats=12 RepeatLength=24 seed=ATGTACCCTT  
ATGTACCCTTTGATCATCTCACAG
>Crema.WS247_2946:1277-1788 Satlength=512 Nr of Repeats=16 RepeatLength=18 seed=AAAAAACACA  
AAAAACACACGATTTCCA
>Crema.WS247_2946:4916-5713 Satlength=798 Nr of Repeats=26 RepeatLength=19 seed=GATGCACCAT  
GATGCACCATATTTGGGCG
>Crema.WS247_2947:7005-7231 Satlength=227 Nr of Repeats=18 RepeatLength=12 seed=TTAGGCTTAG  
TTAGGCTTAGGC
>Crema.WS247_2955:31-5610 Satlength=5580 Nr of Repeats=22 RepeatLength=180 seed=AACGAGAGCT  
AACGAGAGCTTCGAGTGGTCAAAAAATGTCTGAGATCCGTCCAAAACTGACTGAGTTCTGATGAAAAATGTATTGGCAGAAAAAGTACACTTGGACCAAATCTCAAAAATTGACGGAAATGTCACTACAACTTTATTTTTGAACAAAATTATTTTAAATTAGATCATTTTTATAGAGAAG
>Crema.WS247_2957:8276-9231 Satlength=956 Nr of Repeats=30 RepeatLength=10 seed=AGTTTCTAGA  
AGTTTCTAGA
>Crema.WS247_2958:4601-4961 Satlength=361 Nr of Repeats=10 RepeatLength=14 seed=GAAGTCGGAA  
GAAATCGGAAGTCG
>Crema.WS247_2959:114-2723 Satlength=2610 Nr of Repeats=18 RepeatLength=194 seed=ATTTTCTTAC  
ATTTTCTTACCCGTTTAGTTTTTATTTAAAACCAAAAAAGTGCTCATTTCCACGCGACATCATCATTTCCTAGGTTTTCCATACCTCGAAATATACAAATCTCTAAATATCTCTGTTCGTATTATAGATACAGAAAAACGGTTTTCACCATTCGAACGAGCATAAATTGTTACATCAGATTCTATGGATTTCTA
>Crema.WS247_2961:0-2320 Satlength=2321 Nr of Repeats=13 RepeatLength=180 seed=TTTTATCAGA  
TTTTATCAGAACTCAGTCAGTTTTAGACGGATCGGGAAGATGTTTATACCATTCGAAAGCTCTTGTTTTTCTCTATAAAAATCATCTAATTTAAGAAATTTTTGTTCAAAAATAAAGTTGTAGTGACATTTCCGTCAATTTTTGAGATTTGGTCCAAGTGGTCTTTTCTGCCAATACATT
>Crema.WS247_2963:33-5915 Satlength=5883 Nr of Repeats=23 RepeatLength=181 seed=AGACTACTCG  
AGACTACTCGCAGCGTAACTGACCGAGTCTTACAGGATCCGACACAAGAAAGAGTGGTGTTGGAAGTCATAAAGAAACGAAAGTATACTGTTTTTTGATACTTTTTATGAAATTTCTAAAATATTCTATCCCGGGAGGATTCAATCTCGCGTCTACCGTGAGTAAACACAGCCCGTAGGTA
>Crema.WS247_2966:0-3477 Satlength=3478 Nr of Repeats=28 RepeatLength=144 seed=TTTCCGCCAA  
TTTCCGCCAATACATTTTTTATCAGAACTCAGTCATTTTTGGACGGATCACAAAGATTTTTATACCATTCGAAAGCCCTTGTTTTTCTCTACAAAAATGATCTAATTTAAAAAAGTTTTGTTCAAAAATAAAGTTGTAGTGACA
>Crema.WS247_2969:17-3024 Satlength=3008 Nr of Repeats=17 RepeatLength=180 seed=TTTTTATCAG  
TTTTTATCAGAACTCAGTCAGTTTTGGATGGATCGGGAAGATTTTTATACCATTCGAAAGCTCTCGTTTTTCTCTATAAAAATAATCTAAATTTAAAAAATTTTGTTTAAAAATAAAGTTGTAGTGACATTTCCGTCAATTTTTGAGTTTTGGTCCAAGTGGACTTTTCTGCCAATACAT
>Crema.WS247_2982:11-3258 Satlength=3248 Nr of Repeats=14 RepeatLength=192 seed=TCTTTCTAAT  
TCTTTCTAATGGTATTTTCAGTATTACTGTCCGATGAAAACGAAATGAGTTGCGTGTGATTTACTGAATTTCAACATTCAATTTGGGCGAAAATTAGAAAATGAAGTCTCGCACAGCGTTTTTCGATTGTGAAACAAGAAAATAAGAAGAAGTGGACATTCTATCCATAGAACTAGAACGAACTCAACGAGA
>Crema.WS247_2986:10-4095 Satlength=4086 Nr of Repeats=20 RepeatLength=130 seed=ACACTGCCAG  
ACACTGCCAGTTGGCTTACTATCAAGTAAACAAAGTTAATAATTACCTATTTATAATGATATAATCCCTAAAAATTAACTTTATTTGACAAGCACCCAACTCGAGTGTTGGCAACTCCAAAAGGAGCCCA
>Crema.WS247_2996:24-3518 Satlength=3495 Nr of Repeats=28 RepeatLength=70 seed=TTTTTCTCAT  
TTTTTCTCATCATTTTCTTTCTCTCACCTCAATAGGAGGTGATGGAGAACAACTCCTTTATTTTCCTCTC
>Crema.WS247_3009:123704-124140 Satlength=437 Nr of Repeats=11 RepeatLength=14 seed=TTCCGACTTC  
TTCCGACTTCCGGC
>Crema.WS247_3009:240253-241828 Satlength=1576 Nr of Repeats=24 RepeatLength=47 seed=ACGCGACCGC  
ACGCGACCGCAACGCGTGCGAGTTATGGCGCCAAGTTAGCAGCCGCG
>Crema.WS247_3009:250747-251171 Satlength=425 Nr of Repeats=11 RepeatLength=14 seed=TTCCGACTTC  
TTCCTACTTCCAAC
>Crema.WS247_3009:264858-265368 Satlength=511 Nr of Repeats=15 RepeatLength=29 seed=TCCGGATTCC  
TCCGGATTCCGGAAAATGAAAATTTTCAT
>Crema.WS247_3009:266375-268106 Satlength=1732 Nr of Repeats=13 RepeatLength=71 seed=ACTCCGCCCC  
ACTCCGCCCCTTGGCTCAGCACCTAGAAGTAGCGATTACTTTTAAACAGGGACACCCTGGAGCTTGCTCTG
>Crema.WS247_3009:363248-363764 Satlength=517 Nr of Repeats=13 RepeatLength=14 seed=CCGCCTTCCG  
CCGCCTTCCGCTTT
>Crema.WS247_3009:418532-418786 Satlength=255 Nr of Repeats=14 RepeatLength=14 seed=AGGCTTTAGG  
AGGCTTTAGGCTTT
>Crema.WS247_3009:539391-541387 Satlength=1997 Nr of Repeats=15 RepeatLength=11 seed=TCGAGAAATT  
TCGAGAAATTC
>Crema.WS247_3009:588561-589382 Satlength=822 Nr of Repeats=25 RepeatLength=29 seed=GTTTCAAAAC  
GTTTCAAAACGTCCTTTTCTCAAAAAACG
>Crema.WS247_3009:590680-591118 Satlength=439 Nr of Repeats=12 RepeatLength=14 seed=GGAAGTCGGA  
GGAAGTCGGAACTC
>Crema.WS247_3009:753652-753899 Satlength=248 Nr of Repeats=14 RepeatLength=14 seed=TAGACCCTAG  
TAGACCCTAGACCC
>Crema.WS247_3010:12051-12990 Satlength=940 Nr of Repeats=26 RepeatLength=16 seed=GCTATCAGGC  
GCTATCAGGCTATCAG
>Crema.WS247_3010:101317-101747 Satlength=431 Nr of Repeats=14 RepeatLength=11 seed=GGAAGAAGGA  
GGAACAAGGAA
>Crema.WS247_3010:145799-146019 Satlength=221 Nr of Repeats=15 RepeatLength=10 seed=TCGCTATCCT  
TCGCTATCTT
>Crema.WS247_3010:171173-171534 Satlength=362 Nr of Repeats=18 RepeatLength=18 seed=CTTAGGCTTA  
CTTAGGCTTAAGATCTTC
>Crema.WS247_3010:194156-194498 Satlength=343 Nr of Repeats=13 RepeatLength=14 seed=TTCCGACTTC  
TTCCGGCTTCCGAC
>Crema.WS247_3010:222359-224242 Satlength=1884 Nr of Repeats=12 RepeatLength=21 seed=TAAGCAGCTC  
TAAGCAGCTCCCAACGAGCCC
>Crema.WS247_3010:240429-240845 Satlength=417 Nr of Repeats=10 RepeatLength=14 seed=TTCCGACTTC  
TTCCGGCTTCCGAC
>Crema.WS247_3011:8943-9450 Satlength=508 Nr of Repeats=15 RepeatLength=29 seed=TTCCGGATTC  
TTCCGGATTCCAGAAAATGAAAATTTTGA
>Crema.WS247_3011:40976-41187 Satlength=212 Nr of Repeats=10 RepeatLength=21 seed=TTTTGCTGAG  
TTTTGCTGAGGCTAACTGAGA
>Crema.WS247_3011:84789-86861 Satlength=2073 Nr of Repeats=12 RepeatLength=172 seed=GCGAAATTTG  
GCGAAATTTGGTCGATTCTGACTGTTTTCGATTGCTTTTTGACATAAATTTGTAATATTTACATGTTTTTTCACTTCTCGCTACGTAAAATTAATATTTTTGTAAAAAAGAAATCTGAAAATGACACTTTTTCAGCAGTAGGCGGAGAGACTGGCGCACCTTTGGCGCGTTG
>Crema.WS247_3011:203443-203887 Satlength=445 Nr of Repeats=12 RepeatLength=29 seed=TCCGGATTCC  
TCCGGATTCCGGAAAATTAAAATGTTCAT
>Crema.WS247_3011:274489-277797 Satlength=3309 Nr of Repeats=13 RepeatLength=150 seed=TTGTCGCCGC  
TTGTCGCCGCGGCGAAATATTCACATTTTCCGTGCAATAGCGATTTTCCGATTTTCTGTCATTTTCGTCAACTTTTCACAGTTTTTGTTGTTGTTTTAGGCTTAATTCCAATAGAAAATCAATAAATTTACGGAATTTTTTGCATTTTAG
>Crema.WS247_3012:0-3047 Satlength=3048 Nr of Repeats=10 RepeatLength=184 seed=CAAAAGTCTA  
CAAAAGTCTATATGAGAACTTCCAAAACTGTGCTTTTAACGTCTATTGTCTCTAACTTTTTTTCTGGATGAGATATCTGAAAACAGTAAAGTGTGTTCGATCCGGCAATGGATTGTCTACTACTGTGCCAATTTTCAGCCAATAACGTTCAAACTGAACAAGGCCGCACACGCTTGAAGTTTCA
>Crema.WS247_3013:102451-103771 Satlength=1321 Nr of Repeats=24 RepeatLength=14 seed=CTTCCGACTT  
CTTCCGACTTCCGG
>Crema.WS247_3015:47213-51900 Satlength=4688 Nr of Repeats=59 RepeatLength=54 seed=AATTATAATT  
AATTTTAATTAAAATTTTATGGATTTCTAGATTTAAAAATGTCCTGTTTTTAGG
>Crema.WS247_3018:708-882 Satlength=175 Nr of Repeats=11 RepeatLength=12 seed=GGCTTAGGCT  
GGCTTAGGCTTA
>Crema.WS247_3018:15952-16468 Satlength=517 Nr of Repeats=12 RepeatLength=16 seed=AATTCCGAAA  
ATTCCGAAAGTCCGAA
>Crema.WS247_3018:24020-24498 Satlength=479 Nr of Repeats=15 RepeatLength=14 seed=TTCCGACTTC  
TTCCAACTTCCGAC
>Crema.WS247_3018:25972-27629 Satlength=1658 Nr of Repeats=49 RepeatLength=22 seed=CTTAGGCTTA  
CTTAGGCTTAGGCTTAGCAAAT
>Crema.WS247_3020:16604-17384 Satlength=781 Nr of Repeats=10 RepeatLength=16 seed=TCGAAACCGG  
TCGAAACCGGGATATC
>Crema.WS247_3021:9525-10818 Satlength=1294 Nr of Repeats=13 RepeatLength=15 seed=CGAAAAATTT  
CGAAAAATTTTGAGG
>Crema.WS247_3024:1103-1719 Satlength=617 Nr of Repeats=24 RepeatLength=21 seed=CACAAGTTGT  
CACAAGTTGTAGCCAATAAAA
>Crema.WS247_3024:2598-3123 Satlength=526 Nr of Repeats=13 RepeatLength=14 seed=AAGTCGGAAG  
AAGTCGGAAGTCGG
>Crema.WS247_3026:0-799 Satlength=800 Nr of Repeats=12 RepeatLength=70 seed=CATTTTCTTT  
CATTTTCTTTCTCTCACTTCAATAGGAGGTGATGGAGAACAACTCCTTTATTTTTATCTCTTTTTCTCAT
>Crema.WS247_3028:5125-6772 Satlength=1648 Nr of Repeats=37 RepeatLength=12 seed=TTTCGAAAGA  
TTTCGAAAAATC
>Crema.WS247_3029:6316-7497 Satlength=1182 Nr of Repeats=30 RepeatLength=43 seed=ATGAAAAACG  
ATGAAAAACGATCACTGATCGTTTTTGAGATTCTGCAGGAGAA
>Crema.WS247_3031:0-6224 Satlength=6225 Nr of Repeats=109 RepeatLength=46 seed=TCGGACATTT  
TCGGACATTTTCTGAATACATTTTTTGAAGTATTCGAAAATGTCTA
>Crema.WS247_3031:6250-7250 Satlength=1001 Nr of Repeats=22 RepeatLength=45 seed=AAAAATCTCT  
AAAAATCTCTGTAAAAGAGTGCCACTCATTTTCTAAACCATTTTC
>Crema.WS247_3037:29-406 Satlength=378 Nr of Repeats=10 RepeatLength=14 seed=AAGTCGGAAG  
AAGTCGGAAGCCGG
>Crema.WS247_3040:65-6322 Satlength=6258 Nr of Repeats=29 RepeatLength=192 seed=CACGCAACTC  
CACGCAACTCATTTCGTTTTCATCGGACAGTAATACTGAAAATACCATTAGAAAGATCTCGTTGAGTTGGTGCTAGTTCTATGGATAGAATGTCCACTTCTTCTTATTTTCTTGTTTCACAATCGAAAAACGCTGTGCAAGACTTCATTTCCTATCTTTCGCCCAAATTGAATGCTGAAATTCAGTAAATCA
>Crema.WS247_3043:9-3026 Satlength=3018 Nr of Repeats=16 RepeatLength=180 seed=AATGACCTCA  
AATGACCTCAATTTTAGATAGCTGAAGCGGCACCGTTCAGACTATTTTAACTGACATGTTTCATACTATTATGAACCAGAAGGATCACGCTCTCGTGCCCTGTTTTCCTGGGTTTCCGTACCATTGAAAACTGCTACTTTTCACTGTATTGCTTAGATTTACTCGAAATTCGAAAGGTCA
>Crema.WS247_3050:63-3361 Satlength=3299 Nr of Repeats=19 RepeatLength=184 seed=ACTGTGCTTT  
ACTGTGCTTTCAACGTGTATTGTCTCTAACTTTTTTTCTAGATGAGATATCTGAAAACAGTAAAAAGCATTCGAATCGGCAATGGATTGTCTACTTCTGTGCCAAATTTCAGCCAATAGTGTTCAAATTGAACAAGGCCGCACACGCTTGAAGTTTCACAAAAGTCTATATGAGAATTTCCAAA
>Crema.WS247_3058:0-6288 Satlength=6289 Nr of Repeats=21 RepeatLength=181 seed=ACTCGGTCAG  
ACTCGGTCAGTTACGCTGCGAGTAGTCTTACCTACGGGCTGTGTTTACTCACGGTAGACGCGGGATTGAATCCACCCGGGATAGAATATTTTAGAAATTTCATAAAAAGTATCAAAAAACAGTATAATTTCGTTTCTTTATGACTTCCAACACCATTCTTTCTTGTGTCGGATCCTGTAAG
>Crema.WS247_3061:5-3507 Satlength=3503 Nr of Repeats=15 RepeatLength=180 seed=TCTATAAAAA  
TCTATAAAAATGATCTAATTTAAAAGAATTTTGTTCAAAAATAAAGTTGTAGTGACATTTCCGTCAATTTTTGAGATTTGGTCCAAGTGGTCTTTTCTGCCATAACATTTTTAATTAGAACTCAGTCAGTTTTGGACGGATCTCAGAGATTTTTATACCATTCGAAAGCTCTCGTTTTTC
>Crema.WS247_3063:47-2026 Satlength=1980 Nr of Repeats=45 RepeatLength=34 seed=CTGTTTTTAG  
CTGTTTTTAGGAACTCAATGTCATAGAAAATGTT
>Crema.WS247_3065:203-1173 Satlength=971 Nr of Repeats=13 RepeatLength=54 seed=CCTGTTTTTA  
CCTGTTTTTAGGAATTTCAGTCATAATTTCGTTGATTTCTAGGTATAAAAAAGT
>Crema.WS247_3067:87-3997 Satlength=3911 Nr of Repeats=35 RepeatLength=12 seed=GACAGACACA  
GACAGACACACA
>Crema.WS247_3088:48-3120 Satlength=3073 Nr of Repeats=31 RepeatLength=70 seed=GGTGAGAGAA  
GGTGAGAGAAAGAAAATAATGAGAAAAAGAGAGGAAAATAAAGGAGTTGTTCTCCATCACCTCCTATTGA
>Crema.WS247_3099:33064-33305 Satlength=242 Nr of Repeats=14 RepeatLength=12 seed=GCTGGTGCTG  
GCAGGTGCTGGT
>Crema.WS247_3099:488137-488601 Satlength=465 Nr of Repeats=13 RepeatLength=14 seed=TTCCGACTTC  
TTCCAACTTCCGAC
>Crema.WS247_3099:513757-514774 Satlength=1018 Nr of Repeats=14 RepeatLength=72 seed=AGAGCAAGCT  
AGAGCAAGCTCCAGGGCGTCCCTATTATAAGGTAATCACTACTTCCAGGGCGCTGAGCCAAGGGGCGGAGTC
>Crema.WS247_3099:1370804-1371305 Satlength=502 Nr of Repeats=15 RepeatLength=14 seed=GAAGAAGGAA  
GAAGACGGAATAAG
>Crema.WS247_3099:1474701-1475217 Satlength=517 Nr of Repeats=14 RepeatLength=14 seed=GCGGAAGGCG  
GCGGAAAGCGGAAG
>Crema.WS247_3100:145057-145789 Satlength=733 Nr of Repeats=25 RepeatLength=12 seed=TCTTTCGAAA  
TCTTTCGAAAAC
>Crema.WS247_3100:195292-196225 Satlength=934 Nr of Repeats=13 RepeatLength=71 seed=CTGGAAGTAG  
CTGGAAGTAGTGATTACCTAGAAACAGGACACCCAGAAGCTTGCTCTCGCCCCGCCCATAAGCTCAGCGCC
>Crema.WS247_3100:516897-517823 Satlength=927 Nr of Repeats=25 RepeatLength=37 seed=TTCCTTAGTT  
TTCCTTAGTTGGATGATGGGCTCACCCACGAGACCTG
>Crema.WS247_3101:42857-44922 Satlength=2066 Nr of Repeats=17 RepeatLength=115 seed=AGTAGTTGTT  
AGTAGTTGTTTAGTTTGTGTTGTGATCGGTGAATCATCAAGTAGCGTTGGCTCGCCAATACTCAATTTGGTTCATTCGAAAACGGTACAATTTTAGAGTTGGGTCACTACAAGTT
>Crema.WS247_3101:226451-227190 Satlength=740 Nr of Repeats=13 RepeatLength=10 seed=ATTTCAGCCG  
ATTTCAGCCG
>Crema.WS247_3102:11171-12293 Satlength=1123 Nr of Repeats=13 RepeatLength=71 seed=TTTCTAGGCC  
TTTCTAGGCCACCAAAACTGTTATTTTCAGCCAAAAATAACCTGATTTTCGGCTAGTGGCCTAACTTTGGG
>Crema.WS247_3103:219230-220441 Satlength=1212 Nr of Repeats=10 RepeatLength=119 seed=CTCTATTTTT  
CTCTATTTTTCACGACTCCGAAAATATCAAAAAATCCTTCACGTCTTCACATCTTAGGAAACGGCTCAAAACTTTTTATGACGTGGATCAATCCAGCAATCGACCACACGTTTGGAATC
>Crema.WS247_3104:167-838 Satlength=672 Nr of Repeats=15 RepeatLength=41 seed=TTTTTTGGGG  
TTTTTTGGGGAAAAATTAGACTTTTTGAGGGAAAAAATGCC
>Crema.WS247_3104:1861-2625 Satlength=765 Nr of Repeats=15 RepeatLength=40 seed=ATTTTTGTCT  
ATTTTGGTCTGAAAATTGGATTTTTGACCTAAAAATCACC
>Crema.WS247_3104:33654-34120 Satlength=467 Nr of Repeats=14 RepeatLength=14 seed=CCGACTTCCG  
CCAACTTCCGACTT
>Crema.WS247_3104:37982-38462 Satlength=481 Nr of Repeats=15 RepeatLength=14 seed=GAAGAAGGAA  
GAAGAAGGAAGAAG
>Crema.WS247_3104:52625-53016 Satlength=392 Nr of Repeats=10 RepeatLength=14 seed=TTCCGACTTC  
TTCCGACTTCCGAC
>Crema.WS247_3104:108935-109381 Satlength=447 Nr of Repeats=11 RepeatLength=14 seed=TCCGCCTTCC  
TCCGCCTTCCACCT
>Crema.WS247_3104:152953-153781 Satlength=829 Nr of Repeats=11 RepeatLength=10 seed=AGATCGGTTG  
AGATCGGTTG
>Crema.WS247_3105:54812-55278 Satlength=467 Nr of Repeats=13 RepeatLength=14 seed=TTCCGACTTC  
TTCCGATTTCCGAC
>Crema.WS247_3106:28143-28676 Satlength=534 Nr of Repeats=17 RepeatLength=14 seed=CGGAATCCGG  
CGGAATTCGGAATC
>Crema.WS247_3106:66514-67031 Satlength=518 Nr of Repeats=16 RepeatLength=14 seed=CGGAATCCGG  
CGGAATTCGGAATC
>Crema.WS247_3106:65691-68245 Satlength=2555 Nr of Repeats=19 RepeatLength=59 seed=AAACTTTTGA  
AAACTTTTGATATTCAGCGGGAATTCACATATTCTAGAACCTTCTAGAAACTTCTAGAG
>Crema.WS247_3108:2904-3070 Satlength=167 Nr of Repeats=13 RepeatLength=12 seed=TTAGGCTTAG  
TTAGGCTTAGGC
>Crema.WS247_3109:9624-10053 Satlength=430 Nr of Repeats=10 RepeatLength=27 seed=GGAAGTCGGA  
GGAAGTCGGAAGTAAAATTTGTAATCC
>Crema.WS247_3110:3034-3459 Satlength=426 Nr of Repeats=11 RepeatLength=14 seed=GGAAGAAGGA  
GGAAGAAGGAACAA
>Crema.WS247_3112:7896-9447 Satlength=1552 Nr of Repeats=17 RepeatLength=41 seed=AGATTTAATT  
AGATTTAATTCAAAATTGTTCAAAATTATCCCGTTTTTGGG
>Crema.WS247_3115:52-7226 Satlength=7175 Nr of Repeats=32 RepeatLength=180 seed=AAATTTTTTT  
AAATTTTTTTTAATTAGATCATTTTTATAGAGAAAAACAAGAGCTTTCGAATGGTATAAAAATCTTCCCGATCCGTCCAAAACTGACTGAGTTCTGATAAAAAATGTATTGGCAGAAAAGTCCACTTGGACCAAAACTCAAAAATTGACGGAAATGTCACTACAACTTTATTTTTGAACA
>Crema.WS247_3117:259-7926 Satlength=7668 Nr of Repeats=52 RepeatLength=130 seed=ACACTGCCAG  
ACACTGCCAGTTGGCTTACCTATCAAGTAAACAATGTTAATAATTACCTATTTATAATGATATAATACTAAAAATTAACTTTATTTGACAAGGACCCAACTCGAGTGTTGGCAACTCCAAAAGGAGCCCA
>Crema.WS247_3120:1257-2643 Satlength=1387 Nr of Repeats=32 RepeatLength=43 seed=TCAAAAACGA  
TCAAAAACGATCAGTGATCGTTTTTCATTTCTTCTGCAGAATC
>Crema.WS247_3129:118-4338 Satlength=4221 Nr of Repeats=19 RepeatLength=180 seed=AAAAAATGTA  
AAAAAATGTATTGGCAGAAAAGACCACTTGGACCAAATCTCAAAAATTGACGGAAATGTCACTACAACTTTATTTTTGAACGAAATTTTTTTAAATTAGATCATTTTTGTAGAGAAAAACGAGGGCTTTCGAATGGTATAAAAATCTCTGTGATCCGTTCAAAACTGACTGAGTTCTGAT
>Crema.WS247_3133:6511-7024 Satlength=514 Nr of Repeats=16 RepeatLength=14 seed=GGAAGGCGGA  
GGAAAGCGGAAGGG
>Crema.WS247_3150:3807-7496 Satlength=3690 Nr of Repeats=69 RepeatLength=10 seed=AACTTCTAGA  
ACCTTCTAGA
>Crema.WS247_3158:1117-4017 Satlength=2901 Nr of Repeats=10 RepeatLength=184 seed=GTGTATTGTC  
GTGTATTGTCTCTAACTTTTTTTCTGGATGAGATATCTGAAAACAGTAAAGTGCATTCGAATTGGCAATGGATTGTCAACTACTGTGCCAATTTTTAGCCAATAGTGTTCAAATTGAACAAGGCCGCACACGCTTGAAGTTTCACAAAAGTCTATATGAGAACTTCCAAGACTGTGCTTTCAAG
>Crema.WS247_3159:3082-4012 Satlength=931 Nr of Repeats=23 RepeatLength=40 seed=TATCTGTCAA  
TATCTGTCAATGGGTCTCAGTTTCTGTCATTTCATATGGT
>Crema.WS247_3162:1408-2108 Satlength=701 Nr of Repeats=15 RepeatLength=46 seed=TCGAAAATGT  
TCGAAAATGTCTGTCGGACATTTTCTGAATACATGTTCCGAAGTAT
>Crema.WS247_3168:1314-2510 Satlength=1197 Nr of Repeats=45 RepeatLength=10 seed=AGAAACTTCT  
AGAAACTTCT
>Crema.WS247_3171:128-2884 Satlength=2757 Nr of Repeats=15 RepeatLength=180 seed=ATAATTTTAT  
ATAATTTTATTGATTTCTAACCCGGGAGGATTCAAACCCGCGTCTACTGAAGTATCCTTCAGCCCGGGTATTATAGACTACTACATCCTCTGATCGACGAGTCTATCCGGTACCGACACAGATAAGAATGGTGGGGGAAGTTAGTTTCATAAAAGTACCCTGTTTTTTGGAATTTCAATT
>Crema.WS247_3184:294-3926 Satlength=3633 Nr of Repeats=11 RepeatLength=107 seed=TTATAGAAGA  
TTATAGAAGAAACCGTTTTGGTAGTAAAGTTGGACGATCACTGAAAGTGTGGCCATCTCTCATTGGAGCTTCATTTTCAATGAAAATTTTTTTAATCTAGGTCATTT
>Crema.WS247_3193:204258-204515 Satlength=258 Nr of Repeats=10 RepeatLength=19 seed=AATCGGAGGC  
AATCGGAGGCCCATAAAAA
>Crema.WS247_3193:327687-329486 Satlength=1800 Nr of Repeats=12 RepeatLength=14 seed=GAAGAAGGAA  
GAAGAAGGAAGAAG
>Crema.WS247_3194:567748-571770 Satlength=4023 Nr of Repeats=35 RepeatLength=54 seed=TTGATTTCTA  
TTGATTTCTAGATTTAAAAAAGTCCTGTTTTTAGGAGTTTCAATTATAATTTCG
>Crema.WS247_3195:31033-34418 Satlength=3386 Nr of Repeats=35 RepeatLength=57 seed=CATCAAAATT  
CATCAAAATTATAATAGAAACTCCCAAAAACGGGATAATTTATTTTGATCTAGAAAT
>Crema.WS247_3195:289546-290058 Satlength=513 Nr of Repeats=16 RepeatLength=13 seed=TCCGGATTCC  
TCCGGTTCCGGGT
>Crema.WS247_3195:317029-318437 Satlength=1409 Nr of Repeats=37 RepeatLength=14 seed=GAAGAAGGAA  
GAAGAAGGAAGAAG
>Crema.WS247_3195:322686-324305 Satlength=1620 Nr of Repeats=15 RepeatLength=19 seed=TAGCAACTGA  
TAGCAATTGAGCCGCAATA
>Crema.WS247_3195:335460-336980 Satlength=1521 Nr of Repeats=20 RepeatLength=73 seed=AAGATATATC  
AAGATATATCCCGTTCCCAGCTATCCTCCGTTTGCTGACTAAAATGTCTGCTGGCTTCGGTTTGCTAGTATAC
>Crema.WS247_3195:374349-382922 Satlength=8574 Nr of Repeats=36 RepeatLength=180 seed=CTGGGTTTCC  
CTGGGTTTCCGTACCATTGAAAACTGCTACTTTTCACTGTATTGCTTAGATTTACTGGAAATTCGAAAGGTCAAATGACCTCAATTGTAGAGAGCTGAAGCGGCACCGTTTAGATCATTTTAACTGACATGTTTCATACTATCATGAACCAGAAGGATCACGCTCTCGTGCCCTGTTTTC
>Crema.WS247_3196:82342-82857 Satlength=516 Nr of Repeats=15 RepeatLength=14 seed=GCGGAAGGCG  
GCGGAAAGCGGAAG
>Crema.WS247_3196:117946-123110 Satlength=5165 Nr of Repeats=25 RepeatLength=43 seed=GGTTACTGTA  
GGTTACTGTACTCAGGATCCGAAATTTTGGATTTTCCAAACAA
>Crema.WS247_3196:239194-239705 Satlength=512 Nr of Repeats=12 RepeatLength=14 seed=GAAGTCGGAA  
GAAGTCGGAAGCCG
>Crema.WS247_3197:118281-121539 Satlength=3259 Nr of Repeats=16 RepeatLength=31 seed=GGATAATTTT  
GGATAATTTTGAACTAAATTTTACAAAAATG
>Crema.WS247_3197:122131-122568 Satlength=438 Nr of Repeats=11 RepeatLength=14 seed=GGAAGAAGGA  
GGAAGAAGGAAAAA
>Crema.WS247_3197:124524-126878 Satlength=2355 Nr of Repeats=14 RepeatLength=14 seed=GGAAGTCGGA  
GGAAGTTGGAAGCC
>Crema.WS247_3197:165098-165488 Satlength=391 Nr of Repeats=10 RepeatLength=34 seed=TCCGACTTCC  
TCCGACTTCCGGATAACAAAAATCACTTCCGAAA
>Crema.WS247_3197:181383-181693 Satlength=311 Nr of Repeats=15 RepeatLength=15 seed=GAAATGACCG  
GAAATGACCGGTTTT
>Crema.WS247_3198:26781-29182 Satlength=2402 Nr of Repeats=78 RepeatLength=10 seed=TTTCTAGAAG  
TTTCTAGAAG
>Crema.WS247_3200:60009-61448 Satlength=1440 Nr of Repeats=14 RepeatLength=25 seed=TTTCTCTTCC  
TTTCTCTTCCACGGCCACCACGGGA
>Crema.WS247_3200:61711-63763 Satlength=2053 Nr of Repeats=16 RepeatLength=62 seed=AAAAATACAA  
AAAAATACAAGCGAGTTGGGAGTAAATACTCCCAACCCATCAGGTCTTCGCTTCCACTGGCC
>Crema.WS247_3200:67066-67861 Satlength=796 Nr of Repeats=13 RepeatLength=61 seed=CCAACCCATC  
CCAACCCATCAGGTCTTCGCCTTCTCGGCCAAAAATACAAGCGAGTTGGGAGTAAATACTC
>Crema.WS247_3201:33779-34171 Satlength=393 Nr of Repeats=11 RepeatLength=22 seed=TCGATTTACG  
TCGATTTACGGCATCAGCTGTG
>Crema.WS247_3202:36626-37075 Satlength=450 Nr of Repeats=12 RepeatLength=14 seed=TTCCGACTTC  
TTCCGACTTCCGAC
>Crema.WS247_3203:0-3421 Satlength=3422 Nr of Repeats=51 RepeatLength=64 seed=TCCGAGATGA  
TCCGAGATGATCGAGAACATATGTAATTTCATTCTCTCTCTCTTTCTTTTTTCTCTCATCTCAT
>Crema.WS247_3203:8473-12227 Satlength=3755 Nr of Repeats=57 RepeatLength=64 seed=AGATGATCGA  
AGATGATCGAGAACATATGTAATTTCATTCTCTCTCTCTTTCTTTTTTCTCTCATCTCATTCCG
>Crema.WS247_3206:12180-13865 Satlength=1686 Nr of Repeats=16 RepeatLength=11 seed=TTCCCGGGAA  
TTCCCGGGAAA
>Crema.WS247_3208:101-9735 Satlength=9635 Nr of Repeats=52 RepeatLength=184 seed=ACTGTGCTTT  
ACTGTGCTTTCAAGGTGTATTGTCTCTCACTTTTTTTCTAAATGAGATATCTGAAAACAATAAAGTGTGTTCGATCCGGCATTGGATATTCTACTTCTGTGCCAAATTTCAGCCGATAGTGTTCAAATTGAACAAGGCCGCACACGCTTGAAGTTTCACAAAAGTCTATATGAGAATTTCCAAA
>Crema.WS247_3209:41538-42004 Satlength=467 Nr of Repeats=14 RepeatLength=14 seed=TTCCGACTTC  
TTCCGACTTCCCAC
>Crema.WS247_3210:36-12688 Satlength=12653 Nr of Repeats=61 RepeatLength=180 seed=GTAGCAGTTT  
GTAGCAGTTTTCAATGGTACGGAAACTCAGCAAAACAGGGCACGAGAGCGTCATCCTTTTGGCTTATAATAGTATGAGACATGTCAGTTAAAATAGTCTAAACGGTGCCGCTTCAGCTCTCTACAATTGAGGTCATTTGACCTTTCGAATTTCCAGTAAATCTAAGCAATACAGTGAAAA
>Crema.WS247_3212:21-7546 Satlength=7526 Nr of Repeats=45 RepeatLength=130 seed=GCAACTCCAA  
GCAACTCCAAAAGGAGCCCAACACTGCCAGTTGGCTTACCTATCATCTAAACAAAGTTAATAATTACCTATTTATAATGATATAATCCTAAAAATTAACTTTATTTGACAAGGACCCAACTCGAGTGTTG
>Crema.WS247_3214:0-4023 Satlength=4024 Nr of Repeats=28 RepeatLength=133 seed=TTGGCGGATG  
TTGGCGGATGCTGGTGGGTCGGGTCCTTCGGGATTTACCATAGCTGAAGTTGGATACTTATCATTGAAATTCTACTTTATGCATAGATTCTTAGTAATTAGATACTTTTGGACGTATAGTAATGATATGTTAT
>Crema.WS247_3215:147-7039 Satlength=6893 Nr of Repeats=37 RepeatLength=184 seed=ACACGCTTGA  
ACACGCTTGAAGTTTCACAAAAGTCTAAATGAGAAATTCCAAAACTGTGCTTTTAACGTGTATTGTCTCTAACTTTTTTTCTGGATGAGATATCTGAAAACAGTAAAGTGCATTCGAATTGGCAATGGATTGTCTACTACTGTGCCAATTTTCAGCCAATAACGTTCAAACTGAACAAGGCCGC
>Crema.WS247_3216:90-6121 Satlength=6032 Nr of Repeats=48 RepeatLength=55 seed=AATTCCTAAA  
AACTCCTAAAAACAGGACTTTTTTTAAATCTAGAAATCAATCAAATTGTAATTAA
>Crema.WS247_3219:37-7375 Satlength=7339 Nr of Repeats=110 RepeatLength=70 seed=GAGAGAAAGA  
GAGAGAAAGAAAATGATGAGAACAAGAGATAAAAATAAAGGAGTTGTTTTCAATCAACTCCTATTGAGGT
>Crema.WS247_3224:2085-2527 Satlength=443 Nr of Repeats=16 RepeatLength=27 seed=GAAATCCGGC  
GAAATCCGGCGCCCCGGGGCCATCCTC
>Crema.WS247_3226:25-5879 Satlength=5855 Nr of Repeats=41 RepeatLength=130 seed=GTAAGCCAAC  
GTAAGCCAACTGGCAGTGTTGGGCTCCTTTTGGAGTTGCCAACACTCGAGTTGGGTCCTTGTCAAATAAAGTTAATTTTTAGTATTATATCATTATAAATAGGTAATTATTAACTTTGTTTACTTGATAG
>Crema.WS247_3241:4-1245 Satlength=1242 Nr of Repeats=15 RepeatLength=31 seed=CCTTTGACGC  
CCTTTGGCGCGTTTTTCAACTTCCTGGGGTG
>Crema.WS247_3241:4200-4538 Satlength=339 Nr of Repeats=10 RepeatLength=34 seed=CTTCCGACTT  
CTTCCGACTTCCGACTTCCGTTTTGAAAATTTTA
>Crema.WS247_3251:26-3804 Satlength=3779 Nr of Repeats=49 RepeatLength=46 seed=GACATTTTCG  
GACATTTTCGAATACTTCGGAACATGTATTCGGAAAATGTCCGACA
>Crema.WS247_3259:1-4141 Satlength=4141 Nr of Repeats=127 RepeatLength=20 seed=AGTATCCAAA  
AGTATCCAAAAGGTATTCCA
>Crema.WS247_3265:0-2649 Satlength=2650 Nr of Repeats=10 RepeatLength=130 seed=TTTAGGATTA  
TTTAGGATTATATCATTATAAATAGGTAATTATTAACATTGTTTAGATGATAGGTAAGCCAACTGGCAGTGTTGGGCTCCTTTTGGAGTTGCCAACACTCGAGTTGGGTGCTTGTCAAATAAAGTTAATT
>Crema.WS247_3289:259879-260101 Satlength=223 Nr of Repeats=18 RepeatLength=11 seed=ATTCTCGAGA  
ATTCTCGAGAA
>Crema.WS247_3289:1273680-1274613 Satlength=934 Nr of Repeats=22 RepeatLength=42 seed=GGAATAAAAT  
GGAATAAAATCGCGAGATCGGAACCCCAGAGTACTGAAAAAG
>Crema.WS247_3289:1330656-1331731 Satlength=1076 Nr of Repeats=15 RepeatLength=71 seed=ACACCCTGGA  
ACACCCTGGAGCTTGCTCTCGCCCCGCCCCTAAGCTCAGCCCCCTGGAAGTAGTGATTACCTTAAAACAGG
>Crema.WS247_3289:1910169-1912171 Satlength=2003 Nr of Repeats=47 RepeatLength=30 seed=CTGGAGCTGG  
CTGGAGCTGGTGCTGGAGTCTCTTCGGCTA
>Crema.WS247_3290:36-3123 Satlength=3088 Nr of Repeats=18 RepeatLength=179 seed=GTTACACGTC  
GTTACACGTCCTGACCCGAATTCTATTTATTACGTGTCAGTTTGCAAATGCACTTTTTGAACGAAATCTGAGAACGGACGGAAACTTTGAGCGCCTGGAGCTCGAGGTTCGTGATAGATAACCCAAAACCGCCACCACCATTTTGTTCGTATTGTTCATCCCTATCATCATGAGAAAGC
>Crema.WS247_3290:344987-345711 Satlength=725 Nr of Repeats=16 RepeatLength=21 seed=ACTCGCAGCG  
ACTCGCAGCGTGAAATAGTAA
>Crema.WS247_3290:492205-492720 Satlength=516 Nr of Repeats=14 RepeatLength=14 seed=GGAAGGCGGA  
GGAAAGCGGAGAGC
>Crema.WS247_3290:603989-605764 Satlength=1776 Nr of Repeats=13 RepeatLength=194 seed=GTAAGAAAAT  
GTAAGAAAATATGCTCGATCGAATGGTGAAAACCGTTTTTCTGTATCTGTAATACGAACAGAGATATTTAGAGATTTGTATATTTCGAGGTATGGAAAACCTTGGAAATGAAGATGTCGCGTGGAAATGAGCACTTTTTTGGTTTTAAATAAAAACTAAACGGGTGAGGAAATTAGAAATCCATAGAATCTGAT
>Crema.WS247_3291:2648-3045 Satlength=398 Nr of Repeats=10 RepeatLength=14 seed=GGAAGTCGGA  
GGAAGTCGGAAGTC
>Crema.WS247_3291:39466-39890 Satlength=425 Nr of Repeats=11 RepeatLength=14 seed=TTCCGACTTC  
TTCCGACTTCCGAC
>Crema.WS247_3291:74393-74624 Satlength=232 Nr of Repeats=11 RepeatLength=14 seed=TCCGACTTCC  
TCCGACTTCCGACT
>Crema.WS247_3291:98819-99202 Satlength=384 Nr of Repeats=10 RepeatLength=14 seed=TTCCGACTTC  
TTCCGACTTCCGAC
>Crema.WS247_3291:148599-148934 Satlength=336 Nr of Repeats=20 RepeatLength=16 seed=GGCACCCGAT  
GGCACCCGATTTTTTG
>Crema.WS247_3291:168148-169392 Satlength=1245 Nr of Repeats=23 RepeatLength=29 seed=GTGGATTTAC  
GTGGATTTACGGAGCTAAATGTCTTATAT
>Crema.WS247_3291:281676-282693 Satlength=1018 Nr of Repeats=14 RepeatLength=72 seed=AGAGCAAGCT  
AGAGCAAGCTCCAGGGCGTCCCTATTATAAGGTAATCACTACTTCCAGGGCGCTGAGCCAAGGGGCGGAGTC
>Crema.WS247_3293:67854-68319 Satlength=466 Nr of Repeats=14 RepeatLength=14 seed=ACTTCCGACT  
ACTTCCAACTTCCG
>Crema.WS247_3293:80911-81419 Satlength=509 Nr of Repeats=14 RepeatLength=14 seed=TCCGCCTTCC  
TCCGCCTTCCGCTT
>Crema.WS247_3293:176561-176922 Satlength=362 Nr of Repeats=13 RepeatLength=27 seed=CGATTCTAGC  
CGATTCTAGCGCCGCAGGCACCCCAGA
>Crema.WS247_3294:81332-81531 Satlength=200 Nr of Repeats=11 RepeatLength=19 seed=TCTTCTTAAC  
TCTTCTTAACTCTTCTTCC
>Crema.WS247_3295:11098-14493 Satlength=3396 Nr of Repeats=78 RepeatLength=11 seed=GGCTGAAATT  
GGCTGAAATTA
>Crema.WS247_3295:26159-28346 Satlength=2188 Nr of Repeats=15 RepeatLength=21 seed=TGGCCTAACT  
TGGCCTAACTTTTCTGATATG
>Crema.WS247_3295:130063-130331 Satlength=269 Nr of Repeats=12 RepeatLength=21 seed=AAATCTGGAA  
AAATCTGGAATTTTAGGCTGT
>Crema.WS247_3296:0-3615 Satlength=3616 Nr of Repeats=41 RepeatLength=54 seed=AAAAACAGGA  
AAAAACAGGACTTTTTTTAATATGAAAATCAACAAGATTATAATTAAAACTCCT
>Crema.WS247_3296:57255-58829 Satlength=1575 Nr of Repeats=17 RepeatLength=92 seed=AAAGATAAGG  
AAAGATAAGGAATAAGCATATAGGCCAATTAACACGTCTGTCGTGGAGAATTTAGTCTTCTCCCCTGCAGATATCTTTAGATTTCTTATCAA
>Crema.WS247_3297:74550-76164 Satlength=1615 Nr of Repeats=13 RepeatLength=103 seed=CTCAAAAATT  
CTCAAAACTTCCAGATTTCTACACTTTTTCATTCAAAAAACCCGTTTTTTTATTCCAATTTCGGCGAAAATCGCTAAATATTCATCCAAAATGGCCATTTTTC
>Crema.WS247_3299:15668-16155 Satlength=488 Nr of Repeats=16 RepeatLength=13 seed=TCCGGATTCC  
TCCGGTTCCGGAT
>Crema.WS247_3300:7320-9180 Satlength=1861 Nr of Repeats=21 RepeatLength=10 seed=GACTGAAAAT  
GACTGAAATC
>Crema.WS247_3308:184-5200 Satlength=5017 Nr of Repeats=27 RepeatLength=184 seed=ATTCGAATGC  
ATTCGAATGCACTTTACTGTTTTCAGATATCTCATCCAGAAAAAAAGTTAGAGACAATACACCTTGAAAGCACAGTCTTGGAAGTTCTCATATAGACTTTTGTGAAACTTCAAGCGTGTGCGGCCTTGTTCAGTTTGAACGTTATTGGCTGAAAATTGGCACAGTAGTAGACAATCCATTGCCA
>Crema.WS247_3313:4246-4598 Satlength=353 Nr of Repeats=10 RepeatLength=14 seed=TTCCGACTTC  
TTCCGACTTCCGAC
>Crema.WS247_3314:24-5130 Satlength=5107 Nr of Repeats=26 RepeatLength=194 seed=TCGAACGAGC  
TCGAACGAGCATATTTTCTTACATCAGATTCTATGGATTTCTAATTTCCTCACCCGTTTAGTTTTTATTTCAAACCAAAAAAGTGCTCATTTCCACGCGACATCATCATTTCCTAGGTTTTCCATACCTCGAAATATACAAATCTCTAAATATCTCTGTTCGTATTACAGATACAGAAAAACGGTTTTCACCAT
>Crema.WS247_3315:0-2204 Satlength=2205 Nr of Repeats=10 RepeatLength=220 seed=TCGAAAATAC  
TCGAAAATACAAACTGCATTAAGAAATTGCATATGTGGCTCGTGAGACCAAAAACTACATAATTCTGATTTTAATCCATTTCCTCCTGATTAATTACAGCCAGGCCAAAGCAGCAACTCGATAGATTTACTCATTCTAATCAGATTACTCTTCTGAATAGACAACTACCTGATGCTGTCATCGGTGTCACATGCCGTAACCAACCATTCAAATTTGGGTT
>Crema.WS247_3320:1770-6043 Satlength=4274 Nr of Repeats=14 RepeatLength=184 seed=AAAGCACAGT  
AAAGCACAGTCTTGGAAATTCTCATATAGACTTTTGTGAAACTTCAAGCGTGTGCGGCCTTGTTCAGTTTGAACGTTATTGGCTGAAAATTGGCACAGTAGTAGACAATCCATTGCCAATTCGAATGCTTTTTACTGTTTTCAGATATCTCATCCAGAAAAAAAGTTAGAGACAATACACCTTG
>Crema.WS247_3325:61-3372 Satlength=3312 Nr of Repeats=18 RepeatLength=184 seed=GATATCTCAT  
GATATCTCATTCAGAAAAAAAGCTAGAGACAATACACCTTGAAAGCACAGTCTTGGAAGTTCTCAAATAGACTTTTGTGAAACTTCAAGCGTGTGCGGCCTTGTTCAATTTGAACGTTATTGGCTGAAAATTGGCACAGTAGTAGACAATCCATTGCCGATTCGAATGCTTTTTACTGTTTTCA
>Crema.WS247_3329:177-4169 Satlength=3993 Nr of Repeats=20 RepeatLength=184 seed=AGATATCTGA  
AGATATCTGAAAACAATAAAGTGTGTTCGATCCGGCATTGGATATTCTACTTCTGTGCCAAATTTCTGCCAATAGTGTTCAAATTGAACAAGGCCGCACACGCTTGAAGTTTCACAAAAGTCTATATGAGAATTTCCAAAACTGTGCTTTCAAGGTGTATTGTCTCTAACTTTTTTTCTGGATG
>Crema.WS247_3330:49-4709 Satlength=4661 Nr of Repeats=23 RepeatLength=192 seed=TCTATGGATA  
TCTATGGATAGAATATCCACTTTTTCATATTCTCTTGTTTTACAATCGAAAAACGCTGTGCGAGACTTCATTTTCTATCTTTCGCCCAAATTGAATGCTGAATTTCAGTAAATCACACGCAACTCAGTTTCTTTTCATCGGGCATTAATACTGAAAATACCATTAGAAAGATCTCGTTGAGTTCGTTTTAGT
>Crema.WS247_3351:698-5154 Satlength=4457 Nr of Repeats=25 RepeatLength=31 seed=ATTTTCTTAC  
ATTTTCTTACATCAGATTCTATGGATTTCTA
>Crema.WS247_3352:2985-3462 Satlength=478 Nr of Repeats=13 RepeatLength=27 seed=CGGAAGTCGG  
CGGAAGTCGGGAGTTAATTTCCTTAAC
>Crema.WS247_3383:108921-109099 Satlength=179 Nr of Repeats=13 RepeatLength=12 seed=TCCCGAGCAT  
TCCCGAGCATAA
>Crema.WS247_3383:824115-824630 Satlength=516 Nr of Repeats=15 RepeatLength=14 seed=GCGGAAGGCG  
GCGGAAAGCGGAAG
>Crema.WS247_3383:1330513-1332272 Satlength=1760 Nr of Repeats=11 RepeatLength=159 seed=GTTTGCCTAT  
GTTTGCCTATTCATTCAGGTTTCTGGATGAATCCTCATAAATTCTACAGTTTCTAAAAGTCCCATTAACCTGCATTCGATCCCCATGTTCCCACCGGTTATAGGGTTCTTCCATGTGAGGAGCAGTAGGCTATCTAAGAATATGCTGCCGGATGGATTC
>Crema.WS247_3384:89489-92014 Satlength=2526 Nr of Repeats=18 RepeatLength=133 seed=TGCTTGTCGA  
TGCTTGTCGAAGGCTGTTCACTTTTAGAATTGATTCTCAGTATATAGTTTGTTAGGGACGTTCAGTCAAGATGGGTCATTTGGCGGAAAGTGGTGGGTTGGATCCTTCGGGATTTACCATAGCTCATGTTGAA
>Crema.WS247_3384:121244-123065 Satlength=1822 Nr of Repeats=14 RepeatLength=20 seed=CTAGCAGACC  
CTAGCAGACCAAAATCACAT
>Crema.WS247_3384:121245-125585 Satlength=4341 Nr of Repeats=25 RepeatLength=20 seed=TAGCAGACCA  
TAGCAGACCAAAATCACATC
>Crema.WS247_3384:266573-267927 Satlength=1355 Nr of Repeats=34 RepeatLength=48 seed=GAGGACCAGG  
GAGGACAAGGACCAGACTTCGGACCGTCCGGTGATTTACCAGACCGTA
>Crema.WS247_3385:77321-78053 Satlength=733 Nr of Repeats=24 RepeatLength=12 seed=TTTCGAAAGA  
TTTCGAAAAATC
>Crema.WS247_3385:79203-79608 Satlength=406 Nr of Repeats=12 RepeatLength=14 seed=CCCATTCCAA  
CCCATTCTAATTGT
>Crema.WS247_3385:105298-105764 Satlength=467 Nr of Repeats=12 RepeatLength=14 seed=TTCCTTCTTC  
TTCCTTCTTCCTTC
>Crema.WS247_3385:266305-266981 Satlength=677 Nr of Repeats=33 RepeatLength=21 seed=CTAGGCCACC  
CTAGGCCGCCAATTTGGGTTT
>Crema.WS247_3385:291699-292170 Satlength=472 Nr of Repeats=11 RepeatLength=34 seed=CGGAAGTCGG  
CGGAAGTCGGAAGTCGGAAGTAAAATTTTCAAAA
>Crema.WS247_3385:293081-293598 Satlength=518 Nr of Repeats=13 RepeatLength=39 seed=AGACTACTGT  
AGACTACTGTAGGTTACGGCAATTGCTACAGTAACCCGG
>Crema.WS247_3385:314236-314935 Satlength=700 Nr of Repeats=11 RepeatLength=63 seed=AATCTGGCGT  
AATCTGGCGTGCTTTTAACGCGGTTTCAGCTATGAAAAGCCCGAAATTTCGTGTTTTTCTTCA
>Crema.WS247_3385:337560-338090 Satlength=531 Nr of Repeats=17 RepeatLength=31 seed=AAACTTGAAA  
AAACTTGAAAAAATACCATTTTTGAGCCCAA
>Crema.WS247_3386:214854-219039 Satlength=4186 Nr of Repeats=20 RepeatLength=130 seed=GTTAATAATT  
GTTAATAATTACCTATTTATAATGATATAATCCTAAAAATTAACTTTATTTGACAAGCACCCAACTCGAGTGTTGGCAACTCCAAAAGGAGCCCAATACTGCCAGTTGGCTTACCTATCATCTAAACAAA
>Crema.WS247_3387:77828-78629 Satlength=802 Nr of Repeats=16 RepeatLength=20 seed=GCTCACTAGA  
GCTCACTAGAGCGTCAAAAA
>Crema.WS247_3387:89703-91038 Satlength=1336 Nr of Repeats=25 RepeatLength=21 seed=GGCGGAGCTT  
GGCTGAGCTTGTTTCGAAAAG
>Crema.WS247_3389:31071-31455 Satlength=385 Nr of Repeats=10 RepeatLength=27 seed=TTCCGACTTC  
TTCCGACTTCCGGATAAGGAATTTTGC
>Crema.WS247_3389:90721-91211 Satlength=491 Nr of Repeats=15 RepeatLength=14 seed=CGGAAGTCGG  
CGGAAGTCGGAAGT
>Crema.WS247_3390:15809-16280 Satlength=472 Nr of Repeats=31 RepeatLength=11 seed=GGGCTATTTT  
GGGCTATTTTA
>Crema.WS247_3396:107-9172 Satlength=9066 Nr of Repeats=45 RepeatLength=192 seed=GAATGAAATG  
GAATGAAATGAGTTATTTTGAATTTGGTGAAAAGTGAAGCTGAAAAGTGGCGAAAATGTCAAGATGATTTCTCGCGGACTGTTTTTTGATCATAAAAATGAAATAAGAAGATGACAAAATAGATAAACCATAGAACTTGATGTAAATCTGCGAGTTATTTCGATTGGTGGTTTTCTTTTTTTAGTAGAATCT
>Crema.WS247_3399:2001-2122 Satlength=122 Nr of Repeats=10 RepeatLength=11 seed=TACAATAAAA  
TACAATAAAAA
>Crema.WS247_3401:164-2378 Satlength=2215 Nr of Repeats=11 RepeatLength=180 seed=CAAATCTCAA  
CAAATCTCAAAAATTGACGGAAATGTCACTACAACTTTATTTTTGAACAAAACTTTTTTAAATTAGATCATTTTTGTAGAGAAAAACGAGAGCTTTCGAATGGTATAAAAATCTCTGTGATCCGTCCGAAACTGACTGAGTACTGATAAAAAATGTATTGGCAGAAAAGACCACTTGGAC
>Crema.WS247_3403:1150-11537 Satlength=10388 Nr of Repeats=40 RepeatLength=184 seed=TTTGTGAAAC  
TTTGTGAAACTTCAAGCGTGTGCGGCCTTGTTCAGTTTGAACGTTATTGGCTGAAAATTGGCACAGTAGTAGACAATCCATTGCCAATTCGAATGCACTTTATTGTTTTCAGATATCTCATTCAGAAAAAAAGCTAGAGACAATACACGTTGAAAGCACAGTTTTGGAATTTCTCATATAGACT
>Crema.WS247_3406:4843-5611 Satlength=769 Nr of Repeats=18 RepeatLength=20 seed=GATTTACGAG  
GATTTACGAGGATTACTGTT
>Crema.WS247_3407:71-2843 Satlength=2773 Nr of Repeats=15 RepeatLength=184 seed=TTTTCAGATA  
TTTTCAGATATCTCATCTAAAAAAAAAGTGAGAGACAATACACGTTAAAAGCACAGTTTTGGAAAATCTCATATAGACCTTTGTGAAACTTCAAGCGTGTGCGGCCTTGTTCAGTTTGAACGTTATTGGCTGAAAATTGGCACAGTAGTAGACAATCCATTGCCGATTCGAATGCTTTTTACTG
>Crema.WS247_3407:5430-8015 Satlength=2586 Nr of Repeats=14 RepeatLength=184 seed=TTTTCAGATA  
TTTTCAGATATCTCATCTAAAAAAAAAGTGAGAGACAATACACGTTGAAAGCACAGTTTTGGAATTTCTCATTTAGACTTTTGTGAAACTTCAAGCGTGTGCAGCCTTGTTCAGTTTGAACGTTATTGGCTGAAAATTGGCACAGTAGTAGACAATCTATTGCCGATTCGAATGCTTTTTACTA
>Crema.WS247_3411:22-4141 Satlength=4120 Nr of Repeats=23 RepeatLength=184 seed=TTTCAGCCAA  
TTTCAGCCAATAGTGTTCAAATTGAACAAGGCCGCACACGCTTGAAGTTTCACAAAAGTCTATATGAGATTTTCCAAAACTGTGCTTTTAACGTGTATTGTCTCAAACTTTTTTTCTGGATGAGATATCTGAAAACAATAAAGTGTGTTCGATCCGGCATTGGATATTCTACTTCTGTGCCAAT
>Crema.WS247_3419:60-2642 Satlength=2583 Nr of Repeats=14 RepeatLength=184 seed=GCCGCACACG  
GCCGCACACGCTTGAAGTTTCACAAAAGTCTATATGAGAAATTCCAAAACTGTGCTTTTAACGTCTATTGTCTCTAACTTTTTTTCTGGATGAGATATCTGAAAACAGTAAAGTGCATTCGAATTGGCAATGGATTGTCTACTACTGTGCCAATTTTCAGCCAATAACGTTCGAACTGAACAAG
>Crema.WS247_3423:4-2043 Satlength=2040 Nr of Repeats=11 RepeatLength=184 seed=TGTTTTCAGA  
TGTTTTCAGATATCTCATCCAGAAAAAAAGTAAGAGACAATACACGTTGAAAGCACAGTTTTGGAATTTCTCATTTAGACTTTTGTGAAACTTCAAGCGTGTGCGGCCTTGTTCAGTTCGAACGTTATTGGCTGAATATTGGCACAGTAGTAGACAATCCATTGCCAATTCGAATGCACTTTAC
>Crema.WS247_3424:25-4095 Satlength=4071 Nr of Repeats=18 RepeatLength=184 seed=TGAACAAGGC  
TGAACAAGGCCGCACACGCTTGAATTTTCACAAAAGTCTATATGAGATTTTTCAAAACTGTGCTTTTAACGTGTATTGTCTCTAACTTTTTTTCTGAATGAGATATCTGAAAACAGTAAAGTGCATTCGAATCGGCAATGGATTGTCTACTACTGTGCCAATTTTCAGCCAATAACGTTCAAAT
>Crema.WS247_3436:35-3200 Satlength=3166 Nr of Repeats=14 RepeatLength=180 seed=AAAAAATGTA  
AAAAAATGTATTGGCAGAAAAGTCCACTTGGACCAAATCTCAAAAATTGACGGAAATGTCACTACAACTTTATTTTCGAACAAAATTTTTTTAAATTATATCATTTTTATAGAGAAAAACGAGAGCTTTCGGAAGGTATAAAAATCTTCCCGATCCGTTAAAAACTGACTGAGTTCTGAT
>Crema.WS247_3437:277-1253 Satlength=977 Nr of Repeats=40 RepeatLength=33 seed=TTCAGAAAAT  
TTCAGAAAATGTCCGACAGACATTTTCGAATAC
>Crema.WS247_3437:2179-3294 Satlength=1116 Nr of Repeats=17 RepeatLength=65 seed=ATAAATATGA  
ATAAATATGAACAAGTGGATACTCTTTTTCATAGATTAGAATGAAAATGAATAAGTGAAAATGGA
>Crema.WS247_3449:55-2435 Satlength=2381 Nr of Repeats=29 RepeatLength=66 seed=ACGCACTTTT  
ACGCACTTTTTCGAGGATATCAGAAGATCAGAAAAAAGAAAGAAAAAGGAAAACTGAAAATGTGCG
>Crema.WS247_3477:171-2087 Satlength=1917 Nr of Repeats=21 RepeatLength=65 seed=TGGAATAAAT  
TGGAATAAATATGAACAAGTGGAGACTCTTTTTCATAGATTAGAATGAAAATGAATAAGTGAAAA
>Crema.WS247_3477:11193-13553 Satlength=2361 Nr of Repeats=12 RepeatLength=65 seed=GGATACTCTT  
GGATACTCTTTTTCATAGATTAGAATGAAAATGAAGAAGTGAAAATGGAATAAATATGAACAAGG
>Crema.WS247_3477:75917-76587 Satlength=671 Nr of Repeats=11 RepeatLength=60 seed=GACATCAGGT  
GACATCAGGTGACGGATATCTGAATCCCGGGTCAGAATCCACCATTCTAAGGAATCAAGC
>Crema.WS247_3477:234989-235434 Satlength=446 Nr of Repeats=12 RepeatLength=14 seed=TTCCGACTTC  
TTCCGACTTCCGAC
>Crema.WS247_3477:302789-303224 Satlength=436 Nr of Repeats=12 RepeatLength=14 seed=TTCCTTCTTC  
TTCCGTCTTCCTTC
>Crema.WS247_3477:691120-692615 Satlength=1496 Nr of Repeats=14 RepeatLength=14 seed=GCGGAAGGCG  
GCGGAAGGCGGAAA
>Crema.WS247_3477:1432007-1433307 Satlength=1301 Nr of Repeats=17 RepeatLength=48 seed=TCAGCTTCCT  
TCAGCTTCCTTCTTGGTCTTGGCTTCAAGATCCTTCTTAGCCTTGTCA
>Crema.WS247_3477:1445636-1446918 Satlength=1283 Nr of Repeats=51 RepeatLength=24 seed=TCCTTCTTAG  
TCCTTCTTGTTCTTGGCTGCGAGA
>Crema.WS247_3477:1460523-1461445 Satlength=923 Nr of Repeats=37 RepeatLength=24 seed=TCCTTCTTGG  
TCCTTCTTAGCCTTGTCATCAGCC
>Crema.WS247_3477:1461503-1479228 Satlength=17726 Nr of Repeats=268 RepeatLength=33 seed=AGCAGCTTGT  
AGCAGCTTGTTCGGCTGGAATCTCTTGAACTGG
>Crema.WS247_3478:357128-360710 Satlength=3583 Nr of Repeats=17 RepeatLength=119 seed=TCACTTTTTA  
TCACTTTTTAGAAAACACCCCGTATCTTTTTATGACGTGGATCAATCCAGAAACGGAGCACATGTTTGGAATCCTCTATTTTTCCCGAATCCGAAAATATCAAAAAATCCTTCACATCG
>Crema.WS247_3478:614053-615142 Satlength=1090 Nr of Repeats=16 RepeatLength=70 seed=TGAATGAGTA  
TGAATGAGTAATAGAACCCATAGACGGTAAGCACATGACTGTCTAACAAAACCCATATACGGTAAATAAA
>Crema.WS247_3479:58571-58754 Satlength=184 Nr of Repeats=10 RepeatLength=17 seed=CTCTTTGACT  
CTCTTTGACTACACTTG
>Crema.WS247_3479:134358-136268 Satlength=1911 Nr of Repeats=12 RepeatLength=130 seed=GGTAAGCCAA  
GGTAAGCCAACTGGCAGTGTTGGGCTCCTATTGGAGTTGCCAACACTCGAGTTGGGTGCTTGTCAAATAAAGTTAATTTTTAGGATTATATCATTATAAATAGGTAATTATTAACTTTGTTTAGATGATA
>Crema.WS247_3479:185392-187690 Satlength=2299 Nr of Repeats=22 RepeatLength=21 seed=AGTTAGCCTC  
AGTTAGCCTCAACAAATTCTC
>Crema.WS247_3479:188326-189347 Satlength=1022 Nr of Repeats=49 RepeatLength=21 seed=TTTTGCTGAG  
TGTTGCTGAGGCTAACTGTGG
>Crema.WS247_3479:192392-193171 Satlength=780 Nr of Repeats=36 RepeatLength=21 seed=TTTTGCTGAG  
TTTTGCTGAGGCTAACTGAGT
>Crema.WS247_3479:193780-195741 Satlength=1962 Nr of Repeats=12 RepeatLength=21 seed=GTTAGCCTCA  
GTTAGCCTCAGCAAATTTTCA
>Crema.WS247_3479:226353-226946 Satlength=594 Nr of Repeats=21 RepeatLength=14 seed=GGAAGAAGGA  
GGAAGAAGGAAGAA
>Crema.WS247_3479:324270-326276 Satlength=2007 Nr of Repeats=16 RepeatLength=130 seed=TAAACAAAGT  
TAAACAAAGTTAATAATTACCTATTTATAATGATATAATCCTAAAAATTAACTTTATTTGACAAGGATCCAACTCGAGTGTTGGCAACTCCAAAAGGAGACCAACACTGCCAGTTGGCTTACCTATCAAG
>Crema.WS247_3480:3256-4937 Satlength=1682 Nr of Repeats=10 RepeatLength=47 seed=TGGTGCGCCT  
TGGTGCGCCTTAGGCGCTCTAGTGGGAGAGGAGGGGAGGCACAGGGT
>Crema.WS247_3481:87176-87417 Satlength=242 Nr of Repeats=11 RepeatLength=21 seed=ACTTCTGGTA  
ACTTCTGGTACTGGACCATCT
>Crema.WS247_3483:16462-16899 Satlength=438 Nr of Repeats=11 RepeatLength=14 seed=TTCCGACTTC  
TTCCGACTTCCGAC
>Crema.WS247_3483:37413-38008 Satlength=596 Nr of Repeats=24 RepeatLength=14 seed=CCGCCTTCCG  
CCGCCTTCCGCCTT
>Crema.WS247_3483:62813-63272 Satlength=460 Nr of Repeats=10 RepeatLength=27 seed=CGGAAGTCGG  
CGGAAGTCGGAAGTAAAATTCCAAATC
>Crema.WS247_3484:37365-39249 Satlength=1885 Nr of Repeats=18 RepeatLength=43 seed=TACAGTAACC  
TGCAGTAACCCGTATCCCAAAAACCCAAAATTTGGATCCTGTT
>Crema.WS247_3485:38808-39930 Satlength=1123 Nr of Repeats=13 RepeatLength=31 seed=AAGAAAGAAT  
AAGAAAGAATGGTGGGGGAAGTCATAAAGAA
>Crema.WS247_3485:46405-47350 Satlength=946 Nr of Repeats=11 RepeatLength=150 seed=ATTCTTTCTT  
ATTCTTTCTTGTGTCGGATCCTGTAAGACTCGGTCAGTTACGCTGCGAGTAGTCTTACCTATGGGCTGTGTTTACTCACTGTAGACGCGGGATTGAATCCTCCCGGGTTAGAATATTTCAGAAATTTCATAAAAAGTATCAAAAAACAGA
>Crema.WS247_3485:49419-51128 Satlength=1710 Nr of Repeats=81 RepeatLength=20 seed=AGTATCCAAA  
AGTATCCAAAATTAAAATCA
>Crema.WS247_3486:24729-24943 Satlength=215 Nr of Repeats=10 RepeatLength=20 seed=ATCGATTTTT  
ATCGATTTTTCGTAAATTTC
>Crema.WS247_3488:9938-10615 Satlength=678 Nr of Repeats=19 RepeatLength=14 seed=GAATTCTGAA  
GAATTGTGAATCCT
>Crema.WS247_3490:13159-13549 Satlength=391 Nr of Repeats=12 RepeatLength=14 seed=GGAAGTCGGA  
GGAAGTCGGAAGTT
>Crema.WS247_3491:16-7117 Satlength=7102 Nr of Repeats=210 RepeatLength=13 seed=ACATTTTCTG  
ACATTTTCTGAAT
>Crema.WS247_3495:8148-8718 Satlength=571 Nr of Repeats=19 RepeatLength=14 seed=CGGAAGTCGG  
CGGAAGTCGGAAGT
>Crema.WS247_3496:1-696 Satlength=696 Nr of Repeats=15 RepeatLength=43 seed=TCCGGGTTAC  
TCCGGGTTACTGTACCTATGATCCAAGTTTTCAGTTGTTAGGA
>Crema.WS247_3498:48-4079 Satlength=4032 Nr of Repeats=52 RepeatLength=46 seed=GTCTGTCGGA  
GTCTGTCGGACATTTTCTGAATACATGTTCCGAAGTACTCGAAAAT
>Crema.WS247_3499:13482-14004 Satlength=523 Nr of Repeats=14 RepeatLength=14 seed=TTCCGCCTTC  
TTCCGCCTTCCGCT
>Crema.WS247_3508:135-2828 Satlength=2694 Nr of Repeats=15 RepeatLength=180 seed=AAACTGACTG  
AAACTGACTGAGTTCTGATGAAAAATGTATTGGCCGAAAAGTCCACTTGGACCAAATCTCAAAAATTGACGGAAATGTCACTACAACTTTATTTTTGAACAAAATTTTTTGAAATTAGATCATTTTTATAGAGAAAAACGAGAGCTTTCGAATGGTATAAAAATCTCTGAGATCCGTTCA
>Crema.WS247_3512:7101-7321 Satlength=221 Nr of Repeats=11 RepeatLength=18 seed=CGGAACGAAA  
CGGAACGAAAAAAAATCC
>Crema.WS247_3523:13-5405 Satlength=5393 Nr of Repeats=22 RepeatLength=192 seed=TTTTCGATTG  
TTTTCGATTGTGAAACAAGAAAATAAGAAGAAGTGGACATTCTATCCATAGAACTAGCACCAACTCAACGAGATCTTTCTAATGGTATTTTCAGTATTACTGTCCGATGAAAACGAAATGAGTTGCGTGTGATTTACTGAATTTCAACATTCAATTTGGGCGAAAATTAGAAAATGAAGTCTTGCACAGCGT
>Crema.WS247_3525:170-2205 Satlength=2036 Nr of Repeats=16 RepeatLength=184 seed=TGAACAAGGC  
TGAACAAGGCCGCACACGCTTGAAGTTTCACAAAAGTCTATATGAGATTTTCCAAAACTGTGCTTTTAACGTGTATTGTCTCAAACTTTTTTTCTGGATGAGATATCTGAAAACAGTAAAGTGCATTCGAATTGGCAATGGATTGTCTACTACTGTGCCAATTTTTAGCCAATAATGTTCAAAT
>Crema.WS247_3532:57-4161 Satlength=4105 Nr of Repeats=17 RepeatLength=184 seed=ATGAGATATC  
ATGAGATATCTGAAAACAATAAAGTGCATTCGAATTGGCAATGGATTGTCTACTACTGTGCCAATTTTCAGCCAATAACGTTCGAACTGAACAAGGCCGCACACGCTTGAAGTTTCACAAAAGTCTAAATGAGAAATTCCAAAACTGTGCTTTTAACGTGTATTGTCTCTAACTTTTTTTCTAG
>Crema.WS247_3540:27-3412 Satlength=3386 Nr of Repeats=14 RepeatLength=180 seed=AATCTCAAAA  
AATCTCAAAAATTGACGGAAATGTCACTACAACTTTATTTTTGAACAAATTTTTTTTAAATTAAATGATTTTTATAGAGAAAAACGAGAGCTTTCGAATGGTATAAACATCTTCTCGATCCGTCCAAAACTGACTGAGTTCTGATAAAAAATGTTATGGCAGAAAAGACCACTTGGACCA
>Crema.WS247_3543:45-739 Satlength=695 Nr of Repeats=16 RepeatLength=43 seed=AAAACGATCA  
AAAACGATCATTGCTTGTTTTTGAGAATCCACTGTGGAATTGA
>Crema.WS247_3550:106-2973 Satlength=2868 Nr of Repeats=35 RepeatLength=61 seed=TAGAGTCTTT  
TAGAGTCTTTTCTCAATCAGCCGAAGCAGTCAGGTACACAGTACTCTAAGGGACGGAATTT
>Crema.WS247_3575:147217-147725 Satlength=509 Nr of Repeats=14 RepeatLength=13 seed=TCCGGATTCC  
TCCGATTCCGGAT
>Crema.WS247_3575:522664-523145 Satlength=482 Nr of Repeats=15 RepeatLength=14 seed=TTCCTTCTTC  
TTCCTTCTTCCTTC
>Crema.WS247_3575:913643-914027 Satlength=385 Nr of Repeats=10 RepeatLength=14 seed=TTCCTTCTTC  
TTCCTTCTTCCTTC
>Crema.WS247_3575:961242-967314 Satlength=6073 Nr of Repeats=28 RepeatLength=171 seed=GTCGTAACCG  
GTCGTAACCGCATAGGTAACCCAGGAAACCTGGAGAAATGCTATAAAACGCGGGCTGAGGTTTACTTCAGTAGAAATGAGTTTGAATCTTCTCGGTCTAGAAAACATAAGAAATAAAAGGAATTGGGATACTTTCTATTCATCTGACTTCTTCCCACCATTCTTACTCAGT
>Crema.WS247_3575:1402014-1403448 Satlength=1435 Nr of Repeats=16 RepeatLength=14 seed=GCGGAAGGCG  
GCGGAAAGCGGCAA
>Crema.WS247_3578:2413-3100 Satlength=688 Nr of Repeats=14 RepeatLength=14 seed=TTCCGCCTTC  
TTCCGCCTTCCGCT
>Crema.WS247_3578:18177-18880 Satlength=704 Nr of Repeats=14 RepeatLength=11 seed=TTACCGGTAA  
TTACCGGTAAA
>Crema.WS247_3578:186604-187018 Satlength=415 Nr of Repeats=11 RepeatLength=10 seed=TTTCTAGAAG  
TTTCTAGAAG
>Crema.WS247_3579:21250-21637 Satlength=388 Nr of Repeats=10 RepeatLength=14 seed=GGAAGAAGGA  
GGAAAAAGGAACAA
>Crema.WS247_3579:67675-69884 Satlength=2210 Nr of Repeats=16 RepeatLength=115 seed=ACTCAATTTG  
ACTCAATTTGGTTCATTCGAAAACGGCACAATTTTAGAGTTGGGTCACTATGAGTTAGTAGTTGTTTAGTTTGTGTTGTGATCGGTGAATCATCAAGTAGCGTTGGTTCGCCAAT
>Crema.WS247_3579:111233-111711 Satlength=479 Nr of Repeats=13 RepeatLength=21 seed=GTCTGAAATT  
GTCTGAAATTCGAATCTTTTT
>Crema.WS247_3579:126117-128188 Satlength=2072 Nr of Repeats=41 RepeatLength=10 seed=TAATTTTTAT  
TAATTTTTAT
>Crema.WS247_3579:152707-153640 Satlength=934 Nr of Repeats=22 RepeatLength=12 seed=AATTTCTCGA  
AATTTCTCGAAA
>Crema.WS247_3580:52540-53833 Satlength=1294 Nr of Repeats=18 RepeatLength=21 seed=AAAATGCTCA  
AAAATGCTCATTTTTAGCTCA
>Crema.WS247_3580:57631-58040 Satlength=410 Nr of Repeats=10 RepeatLength=34 seed=TTCCGACTTC  
TTCCGACTTCCGACTTCCGGATAAGAAAATGTCA
>Crema.WS247_3580:58329-58512 Satlength=184 Nr of Repeats=10 RepeatLength=18 seed=CTCATTTACT  
CTCATTTACTACCGATTC
>Crema.WS247_3580:62104-62305 Satlength=202 Nr of Repeats=11 RepeatLength=18 seed=GTAGTAAATG  
GTAGTAAATGAGCAAACG
>Crema.WS247_3580:139885-140201 Satlength=317 Nr of Repeats=19 RepeatLength=18 seed=TAGAATCGCT  
TAGAATCGCTAGCATCGC
>Crema.WS247_3581:81487-83045 Satlength=1559 Nr of Repeats=13 RepeatLength=119 seed=AAACGGACGA  
AAACGGACGACACGTTTCGATTCCTCTAGTTTTTCTGAATCCGATGAAATCAAAACATCTTTCACCTCGTCATTTTATAGAAAACGGCCCATAACTTTTAATGACGCGGATCAATCCAA
>Crema.WS247_3581:86984-87898 Satlength=915 Nr of Repeats=13 RepeatLength=70 seed=GTGAGAGAAA  
GTGAGAGAAAGAAAATGATGAGAAAAAGAGAGGAAAATGAAGGAGTTGTTCTCCATCACCTCCTATTGAG
>Crema.WS247_3582:2391-2898 Satlength=508 Nr of Repeats=26 RepeatLength=11 seed=GACCACGACT  
GACCACGATTC
>Crema.WS247_3582:5991-6556 Satlength=566 Nr of Repeats=19 RepeatLength=14 seed=TTCCGACTTC  
TTCCAACTTCCGAC
>Crema.WS247_3582:38763-39955 Satlength=1193 Nr of Repeats=21 RepeatLength=20 seed=TTCTAGGCCA  
TCCTAGGCCATCATGGAGTT
>Crema.WS247_3583:6-4127 Satlength=4122 Nr of Repeats=26 RepeatLength=161 seed=GTCAAATGAC  
GTCAAATGACTTGAAACTTTGCACAAATACTAACCAAAACACGCTTGTTCTTATACAAGTTAGCGTTTGTCGATAGCTCTTCTAGAAAAAAAATTATGGGAAATGCCCAGTTTTGGCCTCTACCAATTAGTCTGAATCACTGCGATCAGAGAGATTCCTGG
>Crema.WS247_3584:85-2602 Satlength=2518 Nr of Repeats=16 RepeatLength=161 seed=TTGTCGATAG  
TTGTCGATAGCTCTTCTAGAAAAAAAGTTATGGGAAATGCCCAGTTTTGGCATCTACCAATTAGTCTGAATCACTGCGATCAGAGAGATTCCTCGGTCAAATGACTTGAAACTTTGCAAAAATACTAACCAAAACACGCTTGTTCTTATGCAAGTTAGCGT
>Crema.WS247_3584:32231-33177 Satlength=947 Nr of Repeats=19 RepeatLength=10 seed=ATAAAAATTA  
ATAAAAATTA
>Crema.WS247_3587:67-1206 Satlength=1140 Nr of Repeats=22 RepeatLength=103 seed=TTTTTATAAT  
TTTTTATAATTTTTATAATTTTATGGAGAAGGCATGATGATAGACCGCGAATGCAATCCGTCTCATGGTACTCCAACTCCTGTCCCTAATAAACTTAATGTAT
>Crema.WS247_3587:3359-4140 Satlength=782 Nr of Repeats=30 RepeatLength=27 seed=TTTTAGGCTT  
TTTTAGGCTTTCAGGCCGGCCCGGACT
>Crema.WS247_3587:16330-17068 Satlength=739 Nr of Repeats=11 RepeatLength=66 seed=CTGAAAATGT  
CTGAAAATGTGCGACGCACTTTTTCGAGGATATCAGAAGATCAGAAAAAAGAAAGAAAGAGGAAAT
>Crema.WS247_3588:8782-10504 Satlength=1723 Nr of Repeats=12 RepeatLength=146 seed=GTGGCCGAGT  
GTGGCCGAGTTTTTCACTTGTTGGCCTAGGAAACCAAATTTTGGGAAAACTAGTCCCCGAGCTCCGATTTTAATGAAAATAACGAATTTGAGCTGAAAAGTAATGGGAAATTCGAAAAAATCGCGGAAATCCGATTAGAAAAGGTG
>Crema.WS247_3596:235-966 Satlength=732 Nr of Repeats=10 RepeatLength=72 seed=TGGAAGCAGT  
TGGAAGCAGTGATTACTTTAAAACAGGGAAACCCTGGAGCTTGCTTTAGCCCCGCCCATAGGCTTCAAACCA
>Crema.WS247_3601:4910-6111 Satlength=1202 Nr of Repeats=10 RepeatLength=119 seed=CTAAAAAGTG  
CTAAAAAGTGGCGACGTGAATGATTTTTTGATACCATCGGATTCAGAAAAAATAGGAGATTCCGAACGTGTTGTTCGTTTCCAGATTGATCCACGTCATAAAAAAATACGGGCTGTTTC
>Crema.WS247_3602:52-2739 Satlength=2688 Nr of Repeats=14 RepeatLength=192 seed=GTCCGCGAGA  
GTCCGCGAGAAATCAATTTGACATTTTCGCCACTTTTCAGCTTCATTTTTCACCAAATTCAAAATAACTCATTTCATTCAGATTCTACTAAAAAAAGAAAACCACCAATCGAAAGAACTCGTAGATTTACATCAAGTTCTATGGTTAATCTCTTTTCTCATCTTCTTATTTCATTTTTATGATCAAAAAACA
>Crema.WS247_3608:170-3554 Satlength=3385 Nr of Repeats=16 RepeatLength=184 seed=AAGCGTGTGC  
AAGCGTGTGCGGCCTTGTTCAATTTGAACACTATTGGCTGAAATTTGGCACAGTAGTAGACAATCCATTGCCAATTCGAATGCACTTTACTGTTTTCAGATATCTCATCCAGAAAAAAAGTTAGAGACAATACACGTTAAAAGCACAGTTTTGGAAGTTCTCATTTAGACTTTTGTGAAACTTC
>Crema.WS247_3609:88-4239 Satlength=4152 Nr of Repeats=19 RepeatLength=192 seed=TAACTCATTT  
TAACTCATTTCATTCAGACTCTACTATAAAAAGAAAACCACCAATCGAAAGAACTCGATGATTTACATCAAGTTCTATGGTTAATCTCTTTTCTCATCTTCTCGTTTCATTTTTATGAACAAAAAACTGTCCGCGAGAAATGAATTTGACATTTTCGCCACTTTTCAGCTTCATTTTTCAGCAAATTCAAAA
>Crema.WS247_3622:34-2234 Satlength=2201 Nr of Repeats=107 RepeatLength=20 seed=TTGGATACTT  
TTGGATACTTGATTTGAATT
>Crema.WS247_3623:25-4139 Satlength=4115 Nr of Repeats=15 RepeatLength=184 seed=TATTGGCTGA  
TATTGGCTGAAAATTGGCACAGTAGTAGACAATCCATTGCCAATTCGAATGCACTTTACTGTTTTCAGATATCTCATCCAGAAAAAAAGTTAGAGACAATACACGTTAAAAGCACAGTTTTGGAATTTCTCATTTAGACTTTTGTGAAACTTCAAGCGTGTGCGGCCTTGTTCAATTTGAACGT
>Crema.WS247_3629:19-3357 Satlength=3339 Nr of Repeats=15 RepeatLength=180 seed=AAAAATAAAG  
AAAAATAAAGTTGTAGTGACATTTCCGTCAATTTTTGAGATTTGGTCCAAGTGTACTTTTCTGCCAATACATTTTTCATCAGAACTCAGTCAGTTTTGGACGGATCTCAGACATTTTTATACCATTCGAAAGCTCTCGTTTTTCTCTATAAAAATGATCTAATTTAAAATAATTTTGTTT
>Crema.WS247_3638:0-3666 Satlength=3667 Nr of Repeats=13 RepeatLength=180 seed=ATAATAGTAT  
ATAATAGTATGAGACATGTCAGTTAAAATAATCTAAACGGTGCCGCTTCAGCTATCTAAAATTGAGGTCATTTGACCTTTTGAATTTCCAGTAAATCTAAGCAATACAGTGAAAAGTAGCAGTTTTCGATGGTACGGAAACTCAGCAAAACAGGGCACGAGAGCGTCATCCTTTTGGCTC

 Acceptats=1608   Rebutjats=506 
