# Supplementary material for: High evolutionary turnover of satellite families in Caenorhabditis
Source: BMC Evol Biol. 2015 Oct 5;15:218. doi: 10.1186/s12862-015-0495-x (PMC4595182; doi:10.1186/s12862-015-0495-x)
Supplement: Additional file 1: — Files containing the description of all satellites and their families in several formats (31 files). (ZIP 1068 kb) [file 12862_2015_495_MOESM1_ESM.zip › Crema.WS247_sats.table]

Genome		Satellite		name		Contig		Start		End		Sat.		Number		Repeat		Seed		motif		Representative
length		repeats		length		repeat
Crema.WS247		Crema.WS247_1:828364		1		828364		833790		5427		65		54		TAAAAACAGG		TAAAAACAGGACTTTTCTAAATCTAGAAATCAATAAAATTATAATTGAAATTCT
Crema.WS247		Crema.WS247_1:2087487		1		2087487		2087957		471		16		10		TTCTCGAGAA		TTCTCGAGAA
Crema.WS247		Crema.WS247_1:3249331		1		3249331		3249761		431		13		14		TTCCGACTTC		TTCCGACTTCCGAC
Crema.WS247		Crema.WS247_2:564066		2		564066		571103		7038		69		64		TTCATTTTTC		TTCATTTTTACGATCAAAAAACTGTCCGCGAGAAATCAATTTGACATTTTCGCCACTTTTCAGC
Crema.WS247		Crema.WS247_3:106135		3		106135		106374		240		17		11		TACCGTAATC		TATCGTAATCC
Crema.WS247		Crema.WS247_3:177584		3		177584		177972		389		17		11		GAAGAAGGAA		GAAGAAGGAAG
Crema.WS247		Crema.WS247_3:373069		3		373069		376779		3711		34		55		TTTTTAGGAA		TTTTTAGGAATTTCAATCATAATTTTTTTTATTTTTATATTAAAAAAAAGTCCTG
Crema.WS247		Crema.WS247_4:26170		4		26170		28289		2120		16		63		ATCTAGAAAT		ATCTAGAAATCAATGAAATTTTAATTAAAACTCCCAAAAACGGGATATTTTATATATTTTTTG
Crema.WS247		Crema.WS247_5:4		5		4		2673		2670		18		65		TTGGGAGTAA		TTGGGAGTAAATACTCCCAACCCATCAAGTCTTCTTTTTCTTCTTGGCCATAAACTACGAGCGAG
Crema.WS247		Crema.WS247_5:29051		5		29051		31905		2855		28		14		GGAAGTCGGA		GGAAGCCGGAAGCC
Crema.WS247		Crema.WS247_5:41094		5		41094		41540		447		12		14		GGAAGTCGGA		GGAAGTCGGAAGTC
Crema.WS247		Crema.WS247_6:161684		6		161684		162216		533		18		14		GCGGAAGGCG		GCGGAAGGCGGAAA
Crema.WS247		Crema.WS247_7:2885		7		2885		3335		451		12		14		GAAGAAGGAA		GAAGACGGAAAAAG
Crema.WS247		Crema.WS247_8:14185		8		14185		22079		7895		72		55		TTGATTTCTA		TTGATTTCTAGATTTAAAAAAGTACTGTTTTTTAGGAATTTCAATTATAATTTTG
Crema.WS247		Crema.WS247_8:69398		8		69398		70396		999		41		20		TGGAAAGTTC		TGGAAAGTTCTTTCGAAATT
Crema.WS247		Crema.WS247_9:2532		9		2532		2976		445		12		14		GGAAGTCGGA		GGAAGTCGGAACTC
Crema.WS247		Crema.WS247_9:43998		9		43998		45284		1287		28		12		TTTCGAAAGA		TTTCGAAAAATC
Crema.WS247		Crema.WS247_12:16099		12		16099		16563		465		12		14		TTCCGACTTC		TTCCGACTTCCAAC
Crema.WS247		Crema.WS247_14:1119		14		1119		1426		308		13		21		TTGGGTCATG		TTGGGTCATGACCTAATTAAT
Crema.WS247		Crema.WS247_14:11562		14		11562		11911		350		15		20		TTAGACGTCC		TTAGACGTTCCAAAAAATGT
Crema.WS247		Crema.WS247_17:17		17		17		9357		9341		45		180		TGAGGTCATT		TGAGGTCATTTGACCTTTCGAATTTCCAGTTAATCTAAGCAATACAGTGAAAAGTAGCAGTTTTCAATGGTACGGAAACCCAGGAAAACAGGGCACGAGAGCGTCATCCTTTTGGCCCATAATAGTATGAGACATGTCAGTTAAAATAGTTCAAACGGTGCCGCTTCAGCTCTCTACAAT
Crema.WS247		Crema.WS247_22:6		22		6		1921		1916		13		130		CAACACTCGA		CAACACTCGAGTTGGGTGCTTGTCAAATAAAGTTAATTTTTAGGATTATATCATTATAAATAGGTAATTATTAACTTCGTTTAGATGATAGGTAAGCCAACTTGCAGTGTTGGGCTCCTTTTGGAGTTGC
Crema.WS247		Crema.WS247_22:4181		22		4181		7034		2854		21		130		GCCAACACTC		GCCAACACTCGAGTTGGGTGCTTGTCAAATAAAGTTAATTTTTAGGATTATATCATTATAAATAGGTAATTATTAACATTGTTTACTTGATAGGTAAGCCAACTGGCAGTGTTGGGCTCCTTTTGGAACT
Crema.WS247		Crema.WS247_28:59		28		59		7982		7924		34		184		TTCACAAAAG		TTCACAAAAGTCTATATGAGAACTTCCAAGACTGTGCTTTCAAGGTGTATTGTCTCTAACTTTTTTTCTGGATGAGATATCTGAAAACAGTAAAAAGCTTTCAAATTGGCAATGGATTGTCTACTACTGTGCCAATTTTCAGCCAATAACGTTCAAACTGAACAAGGCCGCACACGCTTGAAGT
Crema.WS247		Crema.WS247_31:1		31		1		3070		3070		19		161		AGCGTGTTTT		AGCGTGTTTTGGTTAGTATTTGTGCAAAGTTTCAAGTCATTTGACCCAGGAATCTCTCTGATCGCAGTGATTCAGACTAATTGGTAGATGCCAAAACTGGGCATTTCCCATAATTTTTTTTCTAGAAGAGCTATCGACAAACGCTAACTTGCATAAGAACA
Crema.WS247		Crema.WS247_33:2032		33		2032		3956		1925		38		14		GGAAGAAGGA		GGAAGAAGGAAAAA
Crema.WS247		Crema.WS247_42:155		42		155		5979		5825		33		180		ATGTCACTAC		ATGTCACTACAACTTTATTTTTGAACAAAACTTCTTTAAATTACATCATTTTTATAGAGAAAAACGAGAGCTTTCGAATGGTATAAAAATCTCTGAGATCAGTCCAAAACTGACTGAGTGCTGATAAAAAATGTTATGGCAGAAAAGACCACTTGGACCAAATCTCAAAAATTGACGGAA
Crema.WS247		Crema.WS247_45:940		45		940		3402		2463		14		181		CCACCCGGGA		CCACCCGGGATAGAATATTTTAGAAATTTCATAAAAAGTATCAAAAAACAGTATAATTTCGTTTCTTTATGACTTCCAACACCATTCTTTCTTGTGTCGGATCCTGTAAGACTCGGTCAGTTACGCTGCGAGTAGTCTTACCTATGCGCTGTGTTTACTCACGGCAGACGCGGGATTGAAT
Crema.WS247		Crema.WS247_51:14		51		14		2168		2155		12		180		CAGAACTCAG		CAGAACTCAGTGAGTTTTTAACGGATCGGGAAGATTTTTATACCATTCGAAATCTCTCGTTTTTCTCTATAAAAATGATATAATTTAAAAAAATTTAGTTCAAAAATAAAGTTGTAGTGACATTTCCGTCAATTTTTGAGATTTGGTCCAAGTGGACTTTTCTGCCAATACATTTTTTAT
Crema.WS247		Crema.WS247_85:230		85		230		696		467		14		27		AAGAAGGATC		AAGAAGGATCAAAAGAAACCTGAAGAG
Crema.WS247		Crema.WS247_87:2337		87		2337		4904		2568		20		60		AGCTTAGAAA		AGCTTAGAAAAGTTTTTTCGTTGACAGACTTAACCGGTGCATGTTCACTGCCGAGTAGGC
Crema.WS247		Crema.WS247_97:85		97		85		6481		6397		86		62		GCTTCGGCTG		GCTTCGGCTGGTTGAGAAAAAGACTCTGAAACTTCATCCCCCAGATTTCTGTGTACCTGATG
Crema.WS247		Crema.WS247_97:134344		97		134344		134874		531		18		14		TTCCGACTTC		TTCCGACTTCCGGC
Crema.WS247		Crema.WS247_97:175067		97		175067		175415		349		11		14		TTTGTAGTTT		TTTGTAATTTGTAG
Crema.WS247		Crema.WS247_97:211539		97		211539		212039		501		15		14		GGAAGAAGGA		GGAAGAAGGAAGAA
Crema.WS247		Crema.WS247_97:446128		97		446128		446506		379		10		14		TTCCGACTTC		TTCCGACTTCCGAC
Crema.WS247		Crema.WS247_97:692917		97		692917		693240		324		14		13		TCCGGATTCC		TCCGGTTCCGGAT
Crema.WS247		Crema.WS247_97:1991591		97		1991591		1993803		2213		29		39		GCTTCAGTGA		GCTTCAGTGACGGCAGCAGTTGTGGTCTCCTCTCCGGAT
Crema.WS247		Crema.WS247_97:1996069		97		1996069		1997585		1517		19		39		GCTTCAGTGA		GCTTCAGTGACGGCGACAGTTGTGGTCTCCTCGCCGGAA
Crema.WS247		Crema.WS247_98:133761		98		133761		134206		446		13		14		GGAAGTCGGA		GGAAGTCTGAACTC
Crema.WS247		Crema.WS247_98:241845		98		241845		242216		372		10		14		TTCCGACTTC		TTCCGACTTCCGAA
Crema.WS247		Crema.WS247_98:342571		98		342571		343215		645		18		27		GAAGTCGGAA		GAAGTCGGAAGTGAATTTCCTTAAGTT
Crema.WS247		Crema.WS247_98:346036		98		346036		346199		164		10		18		GGATACGGTG		GGATACGGTGGATATGGA
Crema.WS247		Crema.WS247_98:468374		98		468374		469200		827		16		51		AGGAGCCCCA		AGGAGCCCCACTTGCAGCCGAGGAAGGTGGTGAAGGAGGCAACGAAGGAGC
Crema.WS247		Crema.WS247_98:587385		98		587385		588777		1393		11		127		GATCCTCTTA		GATCCTCTTACGAGAGGTCTACGCACGCGTGTTAATCAGACAACTCCGGATCAGAGGCTTCGGCCGTTGTTCCATGCGTATAGGAGTCAGTTCTGCACGCACAGAAGATATACAAAGAACAGACGGA
Crema.WS247		Crema.WS247_98:636027		98		636027		636508		482		10		20		GTCGATTTAC		GTCGATTTACGGAGCCTCGG
Crema.WS247		Crema.WS247_98:640576		98		640576		641787		1212		12		40		TCCGGATGTC		TCCGGATGTCCACGAGTTTGTCTGTGTGTCTGTCTGTTTG
Crema.WS247		Crema.WS247_99:121358		99		121358		121654		297		13		22		GCACTAGTCG		GCACTAGTCGTGTGCATTTTCA
Crema.WS247		Crema.WS247_99:222288		99		222288		229558		7271		83		57		TTTCGATTAT		TTTCGATTATAATTTTGACGATTTCTAGAACGAAAGAAATTATCCCGTTTTTGGGAG
Crema.WS247		Crema.WS247_100:77761		100		77761		79121		1361		46		35		AAAGCCTAAA		AAAGCCTAAAAGCCTAAAAAGTCCGGGCCGGCCTG
Crema.WS247		Crema.WS247_100:208297		100		208297		209331		1035		12		53		TAAAAACAGG		TAAAAACAGGACTTTTTTAATACAGAAATCAATAAAATTATAATTGATTTTCT
Crema.WS247		Crema.WS247_100:208320		100		208320		212391		4072		24		53		AGAAATCAAT		AGAAATCAATAAAATTATAATTGATTTTCTTAAAAACAGGACTTTTTTAATAC
Crema.WS247		Crema.WS247_101:75837		101		75837		76235		399		16		16		TGTCGCAGTT		TGTCGCAGTTGCGAAG
Crema.WS247		Crema.WS247_101:136470		101		136470		138230		1761		32		33		ATATCACTAT		ATATCACTATTGGTCTTAATTACTCGCTAGAAC
Crema.WS247		Crema.WS247_101:138936		101		138936		139870		935		28		33		CAATAGTGAT		CAATAGTGATATGTTCTAGCGAGTAATTAAGAT
Crema.WS247		Crema.WS247_101:162890		101		162890		163127		238		11		21		CTGAGGCTAA		CTGAGGCTAACTGTGTTTTTG
Crema.WS247		Crema.WS247_101:165300		101		165300		165988		689		11		21		CCTCAGCAAA		CCTCAGCAAATTAAGAGTTAG
Crema.WS247		Crema.WS247_102:132532		102		132532		133159		628		13		27		TTCCGACTTC		TTCCGACTTCCGTTTTCAAAATTTTAC
Crema.WS247		Crema.WS247_104:9705		104		9705		11381		1677		10		141		CTCCTAAACG		CTCCTAAACGCATGAAACAGTAGACTGCAAGGAGCCTCTGATCCGGAGCAGTTCTAGTCACCACGCGTGCGAAGACCTCTCGTAAGAGGTTCTCCGACTTCGCGAACATGGTTCGCATTCCTTCAGTGCGGGCAGAACCAT
Crema.WS247		Crema.WS247_104:61134		104		61134		61684		551		15		36		GGGTACTGTA		GGGTACTGTAGCCTCAGGATCCTAATTTTTGGATTG
Crema.WS247		Crema.WS247_107:10171		107		10171		10590		420		10		14		GGAAGTCGGA		GGAAGTCGGAAGTC
Crema.WS247		Crema.WS247_107:12593		107		12593		14160		1568		13		26		AAATTTTTCG		AACTTTTTCGAAAAGTTTAGACCGAA
Crema.WS247		Crema.WS247_108:1882		108		1882		6342		4461		36		132		AGCCAACGCT		AGCCAACGCTACTTGATGATTCACCGATCCCGACACAAACTCAACAACTACTAACTTATAATGACCCAACTCTGAAAATGTACCGTTTTCGAATGAATCAAATTGAATATTGGCGCGCTTCGAAGAACGCGT
Crema.WS247		Crema.WS247_108:12968		108		12968		14932		1965		16		132		CAACAACTAC		CAACAACTACTAATTTATAGTGATCCAACTCTAAAAATGTATCGTTTTCGGAAGAACCAAATTGAATATTGGCGCGCTTCGAAGAACGCGTAGCCAACGCTTCTCAATGATTCACCGATCCCGACACAAACT
Crema.WS247		Crema.WS247_110:40		110		40		10564		10525		51		192		TTCAGCTTCA		TTCAGCTTCATTTTTCACCAAATTCAAAATAACTCATTTCATTCAGATTCTACTAAAAAAAGAAAACCACCAATCGAAAGAGCTCGTTGATTTACATCAAGTTCTATGGTTTATCTATTTTCCCATCTTCTTATTTCATTTTTATGATCAAAAAACTGTCAGCGAGAAATGAATTTGACATTTTCGCCACTT
Crema.WS247		Crema.WS247_111:7594		111		7594		8082		489		14		14		GGAATCCGGA		GGAATCCGGAATCC
Crema.WS247		Crema.WS247_112:1886		112		1886		2176		291		10		20		TCCCAAAAAA		TCCCAAAAAACATTTAGACG
Crema.WS247		Crema.WS247_112:5313		112		5313		7219		1907		21		54		CCTGTTTTTA		CCTGTTTTTAGGAATTTCAATTATAATTTTGTTGATTTCTAGATTACAAAAAGT
Crema.WS247		Crema.WS247_114:121		114		121		2335		2215		16		135		GTCTGAATCT		GTCTGAATCTTTGCTAGCGTTTGTATTCCCATAGAGTCTGTCTGTGTGTCCGTCCATCCGGATGTCCCTTTTCTTCACGGACAGCTTCAGACGAGATGATAAGAACGAGGAATCCGTCCTTTTGTATGTACCTTC
Crema.WS247		Crema.WS247_116:8		116		8		9231		9224		50		184		ACTGTGCTTT		ACTGTGCTTTTAACGTGTATTGTCTCTAACTTTTTTTCTGGATGAGATATCTGAAAACAGTAAAGTGCATTCGAATTGGCAATGGATTCTCTACTACTGTGCCAATTTTCAGCCAATAACGTTCAAACTGAACAAGGCCGCACACGCTTGAAGTTTCACAAAAGTCTATATGAGATTTTCCAAA
Crema.WS247		Crema.WS247_118:18		118		18		6282		6265		24		184		ATCCATTGCC		ATCCATTGCCAATTCGAATGCACTTTACTGTTTTCAGATATCTCATCCAGAAAAAAAGTTAGAGACAATACACCTTGAAAGCACAGTCTTGGAAGTTCTCATATAGACTTTTGTGAAACTTCAAGCGTGTGCGGCCTTGTTCAGTTTGAACGTTATTGGCTGAAAATTGGCACAGTAGTAGACA
Crema.WS247		Crema.WS247_119:36		119		36		8704		8669		35		184		TTTGTGAAAC		TTTGTGAAACTTCAAGCGTGTGCAGCCTTGTTCAGTTTGAACGATATTGGCTGAAAATTGGCACAGTAGTAGACAATCCATTGCCAATTCGAATGCACTTTACTGTTTTCAGATATCTCATCCAGAAAAAAAGTTAGAGACAATACACGTTAAAAGCACAGTTTTGGAATTTCTCATATAGACT
Crema.WS247		Crema.WS247_143:20		143		20		3790		3771		15		184		TGTTTTCAGA		TGTTTTCAGATATCTCATCCAGAAAAAAAGTAAGAGACAATACACGTTGAAAGCACAGTTTTGGAAATTCTCATATAGACTTTTGTGAAACTTCAAGCGTGTGCGGCCTTGTTCAGTTCGAACGTTATTGGCTGAAAATTGGCACAGTAGTAGACAATCCATTGCCAATTCGAATGCACTTTAC
Crema.WS247		Crema.WS247_151:0		151		0		3923		3924		15		184		AGCACAGTTT		AGCACAGTTTTGGAATTTCTCATATAGACTTTTGTGAAACTTCAAGCGTGTGCGGCCTTGTTCAGTTTGAACGTTATTGGCTGAAAATTGGCACAGTAGTAGACAATCCATTGCCAATTCGAATGCACTTTACTGTTTTCAGATATCTCATCCAGAAAAAAAGTTAGAGACAATACACGTTAAA
Crema.WS247		Crema.WS247_157:93		157		93		3193		3101		12		174		TGGTATAAAA		TGGTATAAAAATCTTCAAGATCCGACAAAAACTGAGAACGTTATAGAAGAAACCGTTTTGGTAGTAAAGTTGGACGATCACTCAAAGTATGGCCATCTCTCATTGGAGCTTCATTTTTTATGAAAATTTTTTCAATCCAGGTCAATTTGATAGAGGAGAATACGGGCTTTCTGA
Crema.WS247		Crema.WS247_159:44		159		44		3897		3854		14		184		GCCGCACACG		GCCGCACACGCTTGAAGTTTCACAAAAGTCTATATGAGAAATTCCAAAACTGTGCTTTTAACGTCTATTGTCTCTAACTTTTTTTCTGGATGAGATATCTGAAAACAGTAAAGTGTGTTCGATCCGGCATTGGATATTCTACTTCTGTGCCAAATTTCAGCCAATAGTGTTCAAATTGAACAAG
Crema.WS247		Crema.WS247_162:17		162		17		3624		3608		114		20		CAAGTATCCA		CAAGTATCCAAAAGTTATTC
Crema.WS247		Crema.WS247_194:70261		194		70261		70706		446		29		15		ATTTCGAAAC		ATTTCGAAACCGGAC
Crema.WS247		Crema.WS247_194:84128		194		84128		85008		881		19		15		AAATGTCCGG		AAATGTCCGGTTTCA
Crema.WS247		Crema.WS247_194:96018		194		96018		96586		569		25		21		GTAAATCTAC		GTAAATCCACACCAGGATTCC
Crema.WS247		Crema.WS247_194:105059		194		105059		106719		1661		45		12		TTTCGAAAGA		TTTCGAAAAATC
Crema.WS247		Crema.WS247_194:144144		194		144144		144676		533		17		14		TTCCGCCTTC		TTCCGCCTTCCGCT
Crema.WS247		Crema.WS247_194:158076		194		158076		158973		898		15		21		GTAGATTTAC		GTAGATTTACGGAATTCTAAT
Crema.WS247		Crema.WS247_194:478712		194		478712		478953		242		11		21		CGTAAATCTA		CGTAAATCTACATTTCAGCTC
Crema.WS247		Crema.WS247_194:678138		194		678138		681952		3815		38		30		ATGAAATTAT		ATGAAATTATCATGTTTTTGGATATTTTTA
Crema.WS247		Crema.WS247_194:849749		194		849749		850280		532		11		14		GAAGTCGGAA		GAAGTCGGAAGTCA
Crema.WS247		Crema.WS247_194:1238179		194		1238179		1239204		1026		13		77		GGCTAGCAGG		GGCTAGCAGGAATCGGAGATTCGTTTTTCTGATACCAGCGAGACCACGTTCGGAAGGTCTCGAGACTCTAAGACACA
Crema.WS247		Crema.WS247_195:579532		195		579532		580406		875		28		15		GTAACTTCTG		GTAACCTCTGGAGTT
Crema.WS247		Crema.WS247_195:590547		195		590547		591382		836		36		15		ACTTCTGGAG		ACCTCTGGAGTAGTA
Crema.WS247		Crema.WS247_196:152145		196		152145		152666		522		14		14		TTCCGCCTTC		TTCCGCCTTCCGCT
Crema.WS247		Crema.WS247_196:259888		196		259888		260395		508		19		20		GGACGTCTAA		GGACGTCTAAATTTTTTTTG
Crema.WS247		Crema.WS247_196:290169		196		290169		291394		1226		12		14		TTCCGACTTC		TTCCGACTTCCGAC
Crema.WS247		Crema.WS247_197:10		197		10		3625		3616		90		20		AAGTATCCAA		AAGTATCTAAAAGTTATTCC
Crema.WS247		Crema.WS247_198:120859		198		120859		121392		534		17		14		CGGAATCCGG		CGGAATCCGGAATC
Crema.WS247		Crema.WS247_198:205034		198		205034		209536		4503		100		10		ATAATTTTGA		ATAATTTTGA
Crema.WS247		Crema.WS247_199:5		199		5		1470		1466		34		32		TCTGTGTGTC		TCTGTCTGTCTGTGTGTCTGTCATTCCCGATG
Crema.WS247		Crema.WS247_199:45277		199		45277		48572		3296		46		27		CGCTAGAATC		CGCTAGAATCGGCTGGGGTGCCTGCGG
Crema.WS247		Crema.WS247_199:55495		199		55495		57430		1936		15		14		GTTACACTGA		GTTACACTGACAAA
Crema.WS247		Crema.WS247_199:84819		199		84819		88387		3569		44		27		GTGCCTGCGG		GTGCCTGCGGCGCTAGAATCATCTGGA
Crema.WS247		Crema.WS247_199:124445		199		124445		128182		3738		22		27		CTGCGGCGCT		CTGCGACGCTAAAATCGGCTGGGGTGC
Crema.WS247		Crema.WS247_199:128375		199		128375		130329		1955		18		27		TTCTAGCGCC		TTCTAGCGCCGCAGGCACCCCAGTCGA
Crema.WS247		Crema.WS247_199:147039		199		147039		147697		659		24		27		GTGCCTGCGG		GTGCCTGCGCCGCTAGAATCTTCTGGG
Crema.WS247		Crema.WS247_199:153314		199		153314		153740		427		19		14		ACTACACTGA		ACTACACTGACCAA
Crema.WS247		Crema.WS247_199:160721		199		160721		161170		450		16		27		GATTCTAGCG		GATTCTAGCGCCGCAGGCACCCCTGAC
Crema.WS247		Crema.WS247_200:2738		200		2738		3803		1066		29		10		CTTCTAGAAA		CTTCTAGAAA
Crema.WS247		Crema.WS247_201:944		201		944		6303		5360		44		183		TTTAGGAATT		TTTAGGAATTTTAATTATAATTTTATTGATTTCTAACCCGGGAGGATTCAAACCCGCGTCTACTGAAGTATCCTTCAGCCCGGATAGTATAGACTCCTTCACCCTCTGGTCGAAGTGTGTCTAACCGGTTCCGACACAGATAAGAATGGTGGGGGAAGTTAATTTCATAAAAAATACCCTGTT
Crema.WS247		Crema.WS247_201:8882		201		8882		15984		7103		56		54		CTAAAAACAG		CTAAAAACAGGACATTTTTAAATCTAGAAATCAATAAAACTATGATTAAAATTC
Crema.WS247		Crema.WS247_203:140		203		140		6171		6032		41		119		GTCCACGTCA		GTCCACGTCATAAAAAGTTATGAGCCGTTTTCTGAAATGTGAAGACGTGAAGGATTTTTCGATATCATCGGATTCAGAAAAACCAGAGGATTCGAAACGTGTGGTCCGTTTCTGGATTG
Crema.WS247		Crema.WS247_207:3465		207		3465		4290		826		17		60		AATTCAAATA		AATTCAAATATTCCAGAATCTTCCAGAAGCTTCCAGAAAAAACTTTTCAATTTTGGAGGG
Crema.WS247		Crema.WS247_209:6170		209		6170		8456		2287		23		96		GCAGATATTC		GCAGATATTCTTAGGTTTCTTATCAAAAAGATAAGAAAATAAAAACATAGGCCAATTGACACGTCTGTCGTGGAGAATTTCTTCATTTTCTCCCCT
Crema.WS247		Crema.WS247_210:114		210		114		4924		4811		23		180		CATACTATTA		CATACTATTATAAGCCAAAAGGATGACGCTCTCGTGCCCTGTTTTGCTGAGTTTCCGTACCATTGAAAACTGCTACTTTTCACTGTATTGCTTAGATTTACTGGAAATTCGAAAGGTCAAATGACCTCAATTGTAGAGAGCTGGAGCGGCACCGTTTAGACTATTTTAACTGACATGTTT
Crema.WS247		Crema.WS247_210:139		210		139		11220		11082		48		180		ACGCTCTCGT		ACGCTCTCGTGCCCTGTTTTGCTGAGTTTCCGTACCATTGAAAACTGCTACTTTTCACTGTATTGCTTAGATTTACTGGAAATTCGAAAGGTCAAATGACCTCAATTGTAGAGAGCTGGAGCGGCACCGTTTAGACTATTTTAACTGACATGTTTCATACTATTATGGACCAAAAGGATC
Crema.WS247		Crema.WS247_210:10677		210		10677		12299		1623		26		43		AAAAACGATC		AAAAACGATCATTGCTTGTTTTTGAGATACTACAGTAGAATTG
Crema.WS247		Crema.WS247_212:2945		212		2945		3416		472		11		10		TTTCTAGAAG		TTTCTAGAAG
Crema.WS247		Crema.WS247_213:2062		213		2062		2864		803		24		33		ATATCACTAT		ATATCACTATTGATCTTAATTACTCGCTAGAAC
Crema.WS247		Crema.WS247_213:5359		213		5359		6359		1001		30		33		CTTAATTACT		CTTAATTACTCGCTAGAACATATCACTATTGGT
Crema.WS247		Crema.WS247_220:7241		220		7241		7719		479		13		14		TTCCTTCTTC		TTCCTTCTTCCTTC
Crema.WS247		Crema.WS247_222:585		222		585		1221		637		26		14		TTCCGACTTC		TTCCGACTTCCGAC
Crema.WS247		Crema.WS247_227:75		227		75		6889		6815		30		192		TTCTCGCGGA		TTCTCGCGGACAGTTTTTTGATCATAAAAATGGAATAAGAAGATGAGAAAATAGATTAACCATAGAACTTGATGTAAATCTACGAGTTCTTTCGATTGGTGGTTTCGCTTTCTCTCTGCGATCTGAATGAAATGAGTTATTTTGTATCTGGTGAAAAATGAAGCTGAAAAGTGGCGAAAATGTCAAGATGAT
Crema.WS247		Crema.WS247_228:84		228		84		4735		4652		22		184		TTCACAAAAG		TTCACAAAAGTCTATATGAGAATTTCCAAAACTGTGCTTTCAACGTGTATTGTCTCTAACTTTTTTTCTAGATGAGATATCTGAAAACAGTAAAAAGCATTCGAATCGGCAATGGATTGTCTACTTCTGTGCCAAATTTCAGCCAATAGTGTTCAAATTGAACAAGGCCGCACACGCTTGAAGT
Crema.WS247		Crema.WS247_233:50		233		50		1861		1812		10		180		TTGTTCAAAA		TTGTTCAAAAATAAAGTTGTAGTGACATTTCCGTCAATTTTTGAGATTTGGTCCAAGTGGACTTTTCTGCCAATACATTTTTCATCAGAACTCAGTCAGTTTTGAACGGATCTCAGAGATTTTTATACCATTCGAAAGCTCTCGTTTTTCTCTATAAAAATGATCTAATTTCAAAAAATT
Crema.WS247		Crema.WS247_236:68		236		68		4502		4435		19		180		ACTCAGTCAG		ACTCAGTCAGTTTTGGACGGATCGGGAAGATGTTTATACCATTCGAAAGCTCTCGTTTTTCTCTATAAAAATGATCTAATTTAAGAAAATTTTGTTCGAAAATAAAGTTGTAGTGACATTTCCGTCAATTTTTGAGATTTGGTCCAAGTGGTCTTTTCTGCCATAACATTTTTTATCAGA
Crema.WS247		Crema.WS247_244:4304		244		4304		4840		537		12		58		TTTCTAGAAG		TTTCTAGAAGGTTCTGGAATCTTTGAATTCCCGCCGATATTCAAAACTTTTTTTGTAG
Crema.WS247		Crema.WS247_250:57		250		57		2086		2030		11		184		TGAACAAGGC		TGAACAAGGCCGCACACGCTTGAAGTTTCACAAAAGTCTAAATGAGAAATTCCAAAACTGTGCTTTTAACGTGTATTGTCTCTAACTTTTTTTCTGAATGAGATATCTGAAAACAATAAAATGTGTTCGATCCGGCATTGGATATTCTACTTCTGTGCCAAATTTCAGCCAATAGTGTTCAAAT
Crema.WS247		Crema.WS247_267:21		267		21		3578		3558		11		184		TACTGTTTTC		TACTGTTTTCAGATATCTCATCTAGAAAAAAAGTTAGAGACAATACACGTTGAAAGCACAGTTTTGGAAATTCTCATATAGACTTTTGTGAAACTTCAAGCGTGTGCGGCCTTGTTCAGTTTGAACGTTATTGGCTGAAAGTTGGCACAGTAGTAGACAATCCATTACCAATTCGAATGCTTTT
Crema.WS247		Crema.WS247_268:0		268		0		3680		3681		13		180		TCTGCCAATA		TCTGCCAATACATTTTTTATCAGAACTCAGTCAGTTTTGAACGGATCTTAGAGATTTTTATACCACTCGAAAGCCCGCGTTTTTCTCTATTAAAATGGTTTAATTAAAAAAAATTTTGTTCAAAAATGAAGTTGTAGTGACATTTCCGTCAATTTTTGAGTTTTGGTCCAAGTGGACTTT
Crema.WS247		Crema.WS247_270:34		270		34		3568		3535		33		70		TGAGGTGAGA		TGAGGTGAGAGAAAGAAAATGATGAGAAAAAGAGAGGAAAATGAAGGAGTTGTTCTCCATCACCTCCTAT
Crema.WS247		Crema.WS247_287:112439		287		112439		112787		349		12		20		TTAGACGTCC		TTAGACGTCCCTTAAAACAC
Crema.WS247		Crema.WS247_287:626675		287		626675		635659		8985		53		51		AAAAGAAATT		AAAAGAAATTAACCTGTTTTTGGATAGTTTTTTATGAAATTCTGATATACG
Crema.WS247		Crema.WS247_287:636855		287		636855		639020		2166		27		51		ATCAGAATTT		ATCAGAATTTCATAAAACATATCCAAAAAACAGGTTAATTTCTTTTCATAA
Crema.WS247		Crema.WS247_287:1101089		287		1101089		1102187		1099		18		61		CTGACTGCTT		CTGACTGCTTCGGCTGACTGAGAAAAGAATCTGAAACTCCTTCGCCCAGATTACTGTGTAC
Crema.WS247		Crema.WS247_287:1110213		287		1110213		1113795		3583		58		61		CTGTGTACCT		CTGTGTACCTGTCTGCTTCGGCTGACTGAGAAAATAATCTGAAACTACTTCCCCCAGATTT
Crema.WS247		Crema.WS247_287:1218269		287		1218269		1218974		706		16		14		CGCCTTCCGC		CGCCTTCCGCTTGC
Crema.WS247		Crema.WS247_287:1350598		287		1350598		1351511		914		22		30		CGAGGAGCCC		CGAGGAGCTCAGAATCTGAGGAGGAGAGCA
Crema.WS247		Crema.WS247_287:1358396		287		1358396		1359142		747		17		54		GGATCCCGAG		GGATCCCGAGGAGCTCAGAACTTGAGGAGGAGTCCTAAAGAAGCCCAGAGGAGC
Crema.WS247		Crema.WS247_288:279		288		279		547		269		16		12		TCTTTCGAAA		TCTTTCGAAAAA
Crema.WS247		Crema.WS247_288:205141		288		205141		205434		294		14		19		GGCCTCCGAT		GGCCTCCGATTCTGCCATG
Crema.WS247		Crema.WS247_288:421746		288		421746		422486		741		25		27		ACTTTTCAGG		ACTTTTCAGGCTTTTTGGCCGGCCCGG
Crema.WS247		Crema.WS247_289:11448		289		11448		13447		2000		27		11		TTACCGGTAA		TTACCGGTAAA
Crema.WS247		Crema.WS247_289:104185		289		104185		104546		362		13		27		TAGCGCCGCA		TAGCGCCGCAGGCACCTCAGCCAATTC
Crema.WS247		Crema.WS247_289:133872		289		133872		135716		1845		11		27		CTGGGGTGCC		CTGGGGTGCCTGCGGCGCTAGAATCGG
Crema.WS247		Crema.WS247_289:193246		289		193246		193526		281		10		27		GTGCCTGCGG		GTGCCTGCGGCGCTAAAATCGGCTGGG
Crema.WS247		Crema.WS247_289:201170		289		201170		201477		308		11		27		TAGCGCCGCA		TAGCGCCGCAGGCACGCCAGCCGGTTT
Crema.WS247		Crema.WS247_289:221816		289		221816		223782		1967		68		27		GCGCTAGAAT		GCGCTAGAATCATCTGGGATGCCTGCG
Crema.WS247		Crema.WS247_290:210301		290		210301		210817		517		14		14		GAAGGCGGAA		GAAAGCGGAAGGCG
Crema.WS247		Crema.WS247_292:26685		292		26685		27199		515		17		14		CGGAATCCGG		CGGAATCCGGAATC
Crema.WS247		Crema.WS247_292:92224		292		92224		92704		481		13		14		TTCCTTCTTC		TTCCTTCTTCCTTC
Crema.WS247		Crema.WS247_293:88515		293		88515		89313		799		32		21		ATTTTAAGCT		ATTTTAAGCTCAAAAATGGGA
Crema.WS247		Crema.WS247_294:36707		294		36707		37431		725		24		21		TGATTTTGAG		TGATTTTGTGCCAAATTTGAG
Crema.WS247		Crema.WS247_295:32818		295		32818		35581		2764		36		71		GGGGCTGAGC		GGGGCTGAGCTTAGGGGCGGGGCGAGAGCAAGCTCCAGGGTGTCCTGTTTTAAGGTAATCACTACTTCCAG
Crema.WS247		Crema.WS247_296:8590		296		8590		9107		518		14		14		TTCCGCCTTC		TTCCGCCTTCCGCT
Crema.WS247		Crema.WS247_297:111		297		111		3811		3701		20		192		TTATGATCAA		TTATGATCAAAAAACTGTCCGCGAGAAATCATCTTGACATTTTCGCCACTTTTTAGCTTCATTTTTCACCAAATTCAAAATAACTCATTTCATTCAGATCCTACTTAAAAAAGAAAACCACCAATCGAAAGAACTCGTAGATTTACATCAAGTTCTATGGTTAATCTCTTTTCTCATCTTCTTATTTCATTT
Crema.WS247		Crema.WS247_297:13860		297		13860		17185		3326		20		192		TTTACATCAA		TTTACATCAAGTTCTATGGTTTATCTATTTTCTCATCTTCTTATTTCATTTTTATGATCAAAAAACTGTCCGCGAGAAATGAATTTGACATTTTCACCACTTTTCAGCTTCATTTTTCACCAAACTCAAAATAACTCATTTCAATCAGATCGTAGAGAGAAAGCGAAACCACCAATCGAAAGAACTCGTTGA
Crema.WS247		Crema.WS247_298:9087		298		9087		9583		497		17		27		CGATTTTAGC		CGATTTTAGCGCCGCAGGCACCCCAGT
Crema.WS247		Crema.WS247_299:37		299		37		805		769		28		12		TTTCGAAAGA		TTTCGAAAAATC
Crema.WS247		Crema.WS247_303:3810		303		3810		4021		212		13		13		AAAAAAAATT		AAAAAAAATTTGA
Crema.WS247		Crema.WS247_307:60		307		60		6392		6333		30		180		GAGCTTTCGA		GAGCTTTCGAATGGTATAAACATCTTCCCGATCCGTCCAAAACTGACTGAGTTCTGATGAAAAATGTATTGGCAGAAAAGACCACTTGGACCAAATCTCAAAAATTGACGGAAATGTCACTACAACTTTATTTTTGAACAAAATTTTCTTAAATTAGATCATTGTTATAGAGAAAAACGA
Crema.WS247		Crema.WS247_310:3976		310		3976		6103		2128		67		10		CTTCTAGAAA		CTTCTAGAAA
Crema.WS247		Crema.WS247_313:54		313		54		4969		4916		19		184		TTCAGATATC		TTCAGATATCTCATCCAGAAAAAAAGTTAGAGACAATACACGTTAAAAGCACAGTTTTGGAATTTCTCATTTAAACTTTTGTGAAACTTCAAGCGTGTGCGGCCTTGTTCAGTTTGAACGTTATTGGCTGAAAATTGGCACAGTAGTAGACAATCCATTGCCAATTCGAATGCTTTTTACTGTT
Crema.WS247		Crema.WS247_315:106		315		106		7614		7509		27		231		GATAGTCGAG		GATAGTCGAGATGAGATGGTGACTTCTTGAACAATCCAGTAATCTTCGATTTCAACGATGGCTCGTCCTTCTTCTCAGTTTCTTCCACCACAACTGGAACAACATGTTCTGGTAGCTTCTCATAGCTGAACTCGGATGGATAAGCGTTGACTTCGGTTGTGAGAGGAATGTCGTGAATGTTGGAAGCACGAGATGTCGAATCGAGTGGTCCGTCGTATTGTTCGGAGATTG
Crema.WS247		Crema.WS247_320:4175		320		4175		5352		1178		14		90		AGTTCTTATC		AGTTCTTATCAAAAAGATAAGAAAATTTAAACATAGGCCAATTGACACGTCTGTCGTGGAGTTTAGTTCCTCCCCTGCAGATATCCTTAG
Crema.WS247		Crema.WS247_328:946		328		946		3472		2527		56		45		GGCACTCTTT		GGCACTCTTTTACAGAGATTTTTGAAAATGGTTTAGAAAATGAGT
Crema.WS247		Crema.WS247_330:0		330		0		3880		3881		20		184		TTTTGTGAAA		TTTTGTGAAACTTCAAGCGTGTGCGGCCTTGTTCAATTTGAACACTATTGGCTGAAAATTGGCACAGTAGTAGACAATCCATTGCCGATTCGAATGCACTTTACTGTTTTCAGATATCTCATTCAGAAAAAAAGCTAGAGACAATACACCTTGAAAGCACAGTCTTGGAAGTTCTCAAATAGAC
Crema.WS247		Crema.WS247_336:1		336		1		3666		3666		14		184		AGAAAAAAAG		AGAAAAAAAGCTTGAGACAATACACGTTAAAAGCACAGTTTTGGAAAATCTCATATAGACTTTTGTGAAACTTCAAGCGTGTGCGGCCTTGTTCAGTTTGAACGTTATTGGCTGAAAATTGGCACAGTAGTAGACAATCCATTGCCGATTCGAATGCTTTTTACTGTTTTCAGATATCTCATCC
Crema.WS247		Crema.WS247_345:1		345		1		3265		3265		11		184		AGCACAGTTT		AGCACAGTTTTGGAATTTCTCATTTAGACTTTTGTGAAACTTCAAGCGTGTGCGGCCTTGTTCAGTTCGAACGTTATTGGCTGAAAATTAACACAGTAGTAGACAATCCATTGCCAATTCGAATGCACTTTACTGTTTTCAGATATCTCATCCAGAAAAAAAGTTTGAGACAATACACGTTAAA
Crema.WS247		Crema.WS247_381:249952		381		249952		252882		2931		13		162		TACAAGGATT		TACAAGGATTCAATCAGAAATCTGAAAGAATGGGCAAACGAATCCATCCGGCGGCATATTCTCAATGATAGCCTACTGCTCCTGTCGAAGAGGAACCCTATAACCGGTGGGAACATGGGGATCGAATGCTAGTTAATGGGACGTAAAAAAGGTTGAATATTG
Crema.WS247		Crema.WS247_381:566442		381		566442		567388		947		26		38		AAACCCTGGA		AAACCCTGGAGCTTGCTTTAGCCCCGCCCATAGGCTTC
Crema.WS247		Crema.WS247_381:793785		381		793785		799236		5452		142		22		AAAGCCTGAA		AAAGCCTGAAAGGTCCGGCCTA
Crema.WS247		Crema.WS247_381:970204		381		970204		970658		455		12		14		TCCTTCTTCC		TCCTTCTTCCTTCT
Crema.WS247		Crema.WS247_381:1208466		381		1208466		1213198		4733		35		27		GGAGCCCCAG		GGAGCCCCAGGACCAGCTGGACCAAAG
Crema.WS247		Crema.WS247_381:1215589		381		1215589		1216318		730		10		72		AGCTTGCTCT		AGCTTGCTCTCACCCCTCCCCTTGGCTCAGCACACTAGAAGTAGTGATTACCTTAAAATAGGGACGCCCTGT
Crema.WS247		Crema.WS247_382:309		382		309		19547		19239		199		54		TTGATTTCTA		TTGATTTCTAGGTTTAAAAAAGTCCTGTTTTTAGGAATTTCAGTCATAATTTAA
Crema.WS247		Crema.WS247_382:278113		382		278113		278616		504		11		12		GCTGGAGCTG		GATGGAGCTGGA
Crema.WS247		Crema.WS247_382:494266		382		494266		497046		2781		17		66		ATTTTCAGAT		ATTTTCAGATTTCCTCTTTCTTTCTTTTTTCTGATCTTCTGATATCCTCGAAAAAGTGCGTCGCAC
Crema.WS247		Crema.WS247_382:510217		382		510217		511679		1463		22		46		AGAAAATGTC		AGAAAATGTCCGACAGACATTTTCGAATACTTCGGAACATGTATTC
Crema.WS247		Crema.WS247_384:5075		384		5075		5890		816		23		35		CATAGACGGT		CATAGACGGTAAGTTTATGAATGAGTAACAAAACC
Crema.WS247		Crema.WS247_384:100717		384		100717		102221		1505		10		114		ATCATTTTTG		ATCATTTTTGTAGTTGACATCTTTATTTAGTTCTAGAGGGAATAAGATAGGGACGCTTAACTGCCAATGACTAGAAGATAAAAATGATTCTGAAACATTGGACATGTCTCCTTC
Crema.WS247		Crema.WS247_384:127088		384		127088		127232		145		10		14		AAATTTTTTT		AAATTTTTTTTTTC
Crema.WS247		Crema.WS247_386:136476		386		136476		139507		3032		23		14		ATTCTGAATT		ATTCTGAATTCTAA
Crema.WS247		Crema.WS247_387:79531		387		79531		79893		363		15		20		GATTTACGAA		GATTTACGACGCGTTGTGTA
Crema.WS247		Crema.WS247_388:34		388		34		1644		1611		35		46		TATTCAGAAA		TATTCAGAAAATGTCCGATAGACATTTTCGAATACTTCAAAAAATG
Crema.WS247		Crema.WS247_388:22895		388		22895		23320		426		12		14		TTCCGACTTC		TTACGACTTCCGAC
Crema.WS247		Crema.WS247_388:63104		388		63104		63893		790		13		62		TGGCGTGTCT		TGGCGTGTCTTTGGCGCGTTTTTAAAGTGGAAAATGGTCGTATTTAGCAAAATTTCAAAATT
Crema.WS247		Crema.WS247_392:4		392		4		5844		5841		74		66		TGCGACGCAC		TGCGACGCACTTTTTCGAGGATATCAGAAGATCAGAAAAAAGAACGAAAGAGGATATCTGAAAATG
Crema.WS247		Crema.WS247_392:38218		392		38218		39265		1048		20		103		AAAATTATAA		AAAATTATAAAAATTATAAAAAATACATTAAGTTTATTAGGGACAGGAGTTGGAGTACCTTGAGACGGATTGCATTCGCGGTCTATCATCATGCCTTCTCCAT
Crema.WS247		Crema.WS247_394:8617		394		8617		12640		4024		192		20		CAAGTATCCA		CAAGTATCCAAAAGTTATTC
Crema.WS247		Crema.WS247_395:78		395		78		14805		14728		65		184		GCACACGCTT		GCACACGCTTGAAGTTTCACAAAAGTCTATATGAGAACTTCCAAAACTGTGCTTTCAACGTGTATTGTCTCTAACTTTTTTTCTAGATGAGATATCTGAAAACAGTAAAAAGCATTCGAATCGGCAATGGATTGTCTACTACTGTGCCAATTTTCAGCCAATAACGTTCAAACTGAACAAGGCC
Crema.WS247		Crema.WS247_396:36		396		36		3828		3793		29		119		ATGACGTGGA		ATGACGTGGACCAATCCAGAAACGGACCACACGTTTCGAATCCTCTATTTTTTCTGAATCCAATAACATCAAAAAATCCTTCACGTCTTCACATTTCAGAAAACGGCTCATAATTTTTA
Crema.WS247		Crema.WS247_398:39		398		39		7521		7483		33		180		CGTCAATTTT		CGTCAATTTTTGAGATTTGGTCCAAGTGGTCATTTCTGCCAATACATTTTTTATCAGAACTCAGTCAGTTTTGGACGGATCACAGAGATTTTCATACCATTCGAAAGCCCTCGTTTTTCTCTACAAAAATGATCTAATTTAAAAAAATTTCGTTCAAAAATAAAGTTGTAGTGACATTTC
Crema.WS247		Crema.WS247_399:25		399		25		9007		8983		44		192		GACAGTTTTT		GACAGTTTTTTGATCATAAAAATGGAATAAGAAGATGAGAAAATAGATTAACCATAGAACTTGATGTAAATCTACGAGTTCTTTCGATTGGTGGTTTTCTTTTTTTAGTAGGATCTGAATGAAATGAGTTATTTTGAATTTGGTGAAAAATGAAGCTGAAAAGTGGCGAAAATGTCAAGATGATTTCTCGCG
Crema.WS247		Crema.WS247_401:157		401		157		9624		9468		46		184		CCGCACACGC		CCGCACACGCTTGAAGTTTCACAAAAGTCTATATGAGATTTTCCAAAACTGTGCTTTTAACGTGTATTGTCTCTAACTTTTTTTCTGAATGAGATATCTGAAAACAGTAAAGTGCATTCGAATCGGCAATGGATTGTCTACTACTGTGCCAATTTTCAGCCAATAACGTTCAAACTGAACAAGG
Crema.WS247		Crema.WS247_410:41		410		41		3415		3375		28		53		AAATTATAAT		AAATTATAATTAAAATTCCTAAAAACAGGTCATTTTTTATCTAGAAATCAACA
Crema.WS247		Crema.WS247_414:18		414		18		1320		1303		20		65		TCATATTTAT		TCATATTTATTCCACTTTCACTTCTTCATTTTCATTCTAATCTATGAAAAAGAGTCTCCACTTGT
Crema.WS247		Crema.WS247_414:1359		414		1359		2289		931		33		13		ACATTTTCTG		ACATTTTCTGAAT
Crema.WS247		Crema.WS247_415:126		415		126		5485		5360		23		184		TTTCAGATAT		TTTCAGATATCTCATCTAGAAAAAAAGTTAGAGACAATACACGTTGAAAGCACAGTTTTGGAAATTCTCATATAGACTTTTGTGAAACTTCAAGCGTGTGCGGCCTTGTTCAGTTTGAACGTTATTGGCTGAAAATTGGCACAGTAGTAGACAATCCATAGCCGATTCGAATGCTTTTCACTAT
Crema.WS247		Crema.WS247_422:213		422		213		4004		3792		38		64		TCGATCATCT		TCGATCATCTCCTACTGAGATGAGAGAAAAAAGAAAGAAAGAGAGAATGAAAATACATATGTTC
Crema.WS247		Crema.WS247_426:578		426		578		4683		4106		40		21		CATTTTCAGC		CGTTTTCAGCTCAAATTTTCT
Crema.WS247		Crema.WS247_427:39		427		39		4131		4093		27		184		TTACTGTTTT		TTACTGTTTTCAGATATCTCATCCAGAAAAAAAGTTAGAGACAATACACGTTAAAAGCACAGTTTTGGAAAATCTCATATAGACTTTTGTGAAACTTCAAGCGTGTGCGGCCTTGTTCAGTTTTAACGTTATTGGCTAAAAATTGGCACAGTAGTAGACAATCCATTGCCAATTCGAATGCACG
Crema.WS247		Crema.WS247_437:7		437		7		3007		3001		14		180		CCAATACATT		CCAATACATTTTTTATCAGAACTCAGTCAGTTTTTAACGGATCGGGAAGATTTTTATACCTTTCGAAAGCTCTCGTTTTTCTCTATAAAAATGATATAATTTAAAAAAATTTTGTTTAAAAATAAAGTTGTAGTGACATTTCCGTCAATTTTTGAGATTTGGTCCAAGTGGACTTTTCTG
Crema.WS247		Crema.WS247_462:653		462		653		948		296		15		19		ACGGGGGTTT		ACGGGGGTTTTAAGAATAG
Crema.WS247		Crema.WS247_475:527488		475		527488		527876		389		10		14		TTCCTTCTTC		TACCTTCTTCCTTC
Crema.WS247		Crema.WS247_475:638506		475		638506		638678		173		10		16		ATCGGGTGCC		ATCGGGTGCCCAAAAA
Crema.WS247		Crema.WS247_475:1298036		475		1298036		1299102		1067		16		66		GAGTACTGTA		GAGTACTGTAGGTGGAGTCGGAGACAGAAGACACTGAGGATCCTGATGTTGTTGAATCTGCTGATA
Crema.WS247		Crema.WS247_475:1318704		475		1318704		1321688		2985		31		75		GAACTGCTTT		GAACTGCTTTGAACACTTGACGAAGTTTCTGTCGTGGAACTTTCGAGAGTTGTTGAAGTCACTGGGGTAGATTCA
Crema.WS247		Crema.WS247_476:17274		476		17274		17732		459		14		14		TTCCGACTTC		TTCCGACTTCCGGC
Crema.WS247		Crema.WS247_476:133908		476		133908		139570		5663		43		20		TTGGTCTGCT		TTGGTCTGCTAGCTTTTAGA
Crema.WS247		Crema.WS247_476:139863		476		139863		143654		3792		25		20		AGCAGACCAA		AGCAGACCAATTTGAGAGCT
Crema.WS247		Crema.WS247_476:143090		476		143090		144546		1457		33		20		TTGGTCTGCT		TTGGTCTGCTAGTGTTGGCT
Crema.WS247		Crema.WS247_476:150130		476		150130		150460		331		16		20		TTGGTCTGCT		TTGGTCTGCTACTGATGATA
Crema.WS247		Crema.WS247_476:151856		476		151856		152066		211		10		20		TAGCAGACCA		TAGCAGACCAATCTGGGAGC
Crema.WS247		Crema.WS247_476:154941		476		154941		161005		6065		47		20		TAGCAGACCA		TAGCAGACCAATTTGAGAGC
Crema.WS247		Crema.WS247_476:181438		476		181438		181642		205		12		11		TTACCGGTAA		TTACCGGTAAA
Crema.WS247		Crema.WS247_476:301413		476		301413		302993		1581		11		102		AAAAATCACC		AAAAATCACCTTTTTTGAATCAAAAATGGTCTAAAATCGAGGAGAATCGATTGAAAACGACTTGAAATCGCTTAAGGAAGAATTTTTGACTGGAAAAAAGCG
Crema.WS247		Crema.WS247_476:365980		476		365980		367075		1096		16		41		TCGGAGAATC		TCGGAGAATCGGATATCCGACTTTTTCTCCGAAAAGAAAAG
Crema.WS247		Crema.WS247_476:417327		476		417327		418480		1154		42		20		AAAATCGGCT		AAAATCGGCTAAAATTGTTC
Crema.WS247		Crema.WS247_476:473904		476		473904		474538		635		16		39		ACATTACTTC		ACATTACTTCAATCATCATTTGATCCTTTGCCCTTAGTT
Crema.WS247		Crema.WS247_476:479707		476		479707		481208		1502		13		14		TTCCGACTTC		TTCCGACTTCCGAC
Crema.WS247		Crema.WS247_476:483302		476		483302		483721		420		13		14		TTCCGACTTC		TTCCGACTACCGAC
Crema.WS247		Crema.WS247_477:360714		477		360714		363001		2288		19		54		TTGATTTCTA		TTGATTTCTAGATTTAAAAAAGTCCTGTTTTTAGGATATTCAATTATAATTTCG
Crema.WS247		Crema.WS247_478:2052		478		2052		2638		587		12		48		TGGCCTAAAA		TGGCCTAAAAACATCAAAATTTGGACTTCTAAGCCATCAACCCCCTAG
Crema.WS247		Crema.WS247_478:6545		478		6545		7326		782		16		48		TTTCTAGGCC		TTTCTAGGCCATCAAAGCCAAGGTGGCCTAATAACCTCAAAATTGGGA
Crema.WS247		Crema.WS247_478:60064		478		60064		60466		403		31		10		CGAGACTCAA		CGAGACTCAA
Crema.WS247		Crema.WS247_478:147797		478		147797		148058		262		12		14		TTCCGACTTC		TTCCGACTTCCGAC
Crema.WS247		Crema.WS247_479:193586		479		193586		194565		980		17		23		CACAAGTTGT		CACAAGTTGTGTTTTTGACTATC
Crema.WS247		Crema.WS247_479:194598		479		194598		195039		442		13		27		TTCCGACTTC		TTCCGACTTCCGTTTTCAAAACGTTAC
Crema.WS247		Crema.WS247_481:83876		481		83876		84384		509		16		23		AGCTCCGCCC		AGCTCCGCCCACTATTGACCCTT
Crema.WS247		Crema.WS247_481:116152		481		116152		116670		519		15		14		GCGGAAGGCG		GCGGAAAGCGGAAG
Crema.WS247		Crema.WS247_482:56915		482		56915		62362		5448		50		92		TTTCTTATCT		TTTCTTATCTTTTTGATAAGAACTCTAAGGATATCTGCAGGGGAGGAACTGAAGCCTCCACGACAGACGTGTCAATTGGCCTATGTTTTAAT
Crema.WS247		Crema.WS247_483:38987		483		38987		39377		391		11		14		GAAGAAGGAA		GAAGAAGGAACAAG
Crema.WS247		Crema.WS247_484:34565		484		34565		35156		592		15		12		ATCTTTCGAA		ATTTTTCGAAAG
Crema.WS247		Crema.WS247_487:113		487		113		2694		2582		13		180		ATTGGCAGAA		ATTGGCAGAAAAGTCCACTTGGACCAAATCTCAAAAATTGACGGAATTGTCACTACAACTTTATTTTTGAACAAATCTTTTTAAAATTAGATCATTTCGATAGAGAAAAACGAGAGCTTTCGAATGGTATAAAAATTAACGCGATACGACCAAAACTGACTGAGTTCTGATAAAAAATGT
Crema.WS247		Crema.WS247_487:4045		487		4045		4245		201		18		10		AAGAAACTAA		AAGAAACTGA
Crema.WS247		Crema.WS247_488:39		488		39		2152		2114		30		70		TCTTTCTCTC		TCTTTCTCTCACCTCAATAGGAGGTGATCGAGAACAACTCCTTTATTTTTATCTCTTTTTTTTATTATTT
Crema.WS247		Crema.WS247_488:13000		488		13000		14015		1016		23		25		TCTTTCTCTC		TCTTTCTCTCTTTTTTTCATTATTT
Crema.WS247		Crema.WS247_490:131		490		131		8489		8359		38		180		ATTTTTGAGA		ATTTTTGAGATTTGGTCCAAGTGGACTTTTCGGCCAATACATTTTTCATCAGAACTCAGTCAGTTTTGAACGGATCTCAGAGATTTTTATACCATTCGAAAGCTCTCGTTTTTCTCTATAAAAATGATCTAATTTCAAAAAATTTTGTTCAAAAATAAAGTTGTAGTGACATTTCCGTCA
Crema.WS247		Crema.WS247_491:9669		491		9669		11461		1793		18		21		TCAAATTTGG		TCAAATTAGGCTGAAAATTGC
Crema.WS247		Crema.WS247_492:129		492		129		4589		4461		19		180		TTTTGAGATT		TTTTGAGATTTGGTCCAAGTGGTCATTTCTGCCAATGCATTTTTTATCAGAACTCAGTCAGTTTTGGACGGATCACAGAGATTTTTATACCATTCGAAAGCCCTCGTTTTTCTCTACAAAAATGATCTAATTTGAAAAAATTTTGTTCAAAATTAAAGTTGTAGTGACATTTCCGTCAAT
Crema.WS247		Crema.WS247_494:11		494		11		4631		4621		25		192		CACCAATCGA		CACCAATCGAAATAACTCGCAGATTTACATCAAGTTCTATGGTTTATCTATTTTCTCATCTTCTTTTTTCATTTTTACGATCAAAAAACTGTCCGCGAGAAATCAATTTGACATTTTCGCCACTTTTCAGCTTCATTTTTCACCAAATTCAAAATAACTCATTTCATTCAGACTCTACTATAAAAAGAAAAC
Crema.WS247		Crema.WS247_496:220		496		220		1728		1509		29		46		AAAATGTCCG		AAAATGTCCGACAGACATTTTCGAGTACTTCAAAAAATGTATTCAG
Crema.WS247		Crema.WS247_496:6213		496		6213		7815		1603		31		46		AAATGTCCGA		AAATGTCCGACAGACATTTTCGAGTACTTCAAAAAATGTATTCAGA
Crema.WS247		Crema.WS247_499:98		499		98		7805		7708		36		180		AAACTGCTAC		AAACTGCTACTTTTCACCGTATTGCTTAGATTTACTGGAAATTCGAAAGGTCAAATGACCTCAATTTTAGAGAGCTGGAGCGGCACCGTTTAAACTATTTTAACTGACATGTTTTATACTATTATGGGCCAAAAGGATCACGCTCTCGTGCCCTGTTTTCCTGGGTTTCCGTACCATTGA
Crema.WS247		Crema.WS247_501:6610		501		6610		7378		769		11		12		TAAGCCTAAG		TGAGCCTAAGCC
Crema.WS247		Crema.WS247_515:48		515		48		3195		3148		18		184		AAAGCACAGT		AAAGCACAGTCTTGGAAGTTCTCATATAGACTTTTGTGAAACTTCAAGCGTGTGCGGCCTTGTTCAGTTTGAACACTATTGGCTGAAATTTGGCACAGAAGTAGAATATCCATTGCCGGATCGAACACACTTTATTGTTTTCAGATATCTCATCCAGAAAAAAAGTTAGAGACAATACACGTTA
Crema.WS247		Crema.WS247_523:5		523		5		3031		3027		15		180		AATCTCAAAA		AATCTCAAAAATTGACGGAAATGTCACTACAACTTTATTTTTTGACGAAATTTTTTTTAATTAGATCATTTTTATAGAGAAAAACGAGGGCTTTCGAATGGTATAAAAATCTCTGTGATCCGTCCAAAACTTACTGAGTTCTGATAAAAAATGCATTGGCAGAAATGACCACTTGGACCA
Crema.WS247		Crema.WS247_527:142		527		142		2650		2509		13		192		CATTTCATTC		CATTTCATTCAGATCCTACTATAAAAAGAAAACCACCAATCGAAAGAACTCGTAGATTTACATCAAGTTCTATGGTTTATCTATTTTCTCAACTTCTTTTTTCATTTGTATGATCAAAAAACTGTCCGCGAGAAATCAATTTGACATTTTCGCCACTTTTCAGCTTCATTTTTCACCAAATTCAAAATAACT
Crema.WS247		Crema.WS247_538:0		538		0		3576		3577		11		184		TGAAAACAGT		TGAAAACAGTAAAAAGCATTCGAATTGGCAATGGATTGTCTACTACTGTGCCAATTTTCAGCCAATAACGTTCAAACTGAACAAGGCCGCACACGCTTGAAGTTTCACAAAAGTCTATATGAGAACTTCCAAGACTGTGCTTTCAAGGTGTATTGTCTCTAACTTTTTTTCTGGATGAGATATC
Crema.WS247		Crema.WS247_548:731		548		731		3991		3261		11		221		ATTAAAATTA		ATTAAAATTAAAATTATATAGTTTGTGCTCTCACGAGCCAAATACGCAATTTCTCAATGCAATTTGAATTTTGAAAAACCCAAATCTGAATGGTTCATTACGGCATGTGACACCGATGACAGCATCAGGTAGTAGTCTAATCAGAAGAGTAATCTGATTGGAATGAGTAAATCTATCGAGTTGCTGCTTTGGCCTGGCTGTAATTTATCTGGAGGAAATGG
Crema.WS247		Crema.WS247_551:3359		551		3359		3640		282		14		19		TTGGTCTGCT		TTGGTCTGCTAGCTCCATA
Crema.WS247		Crema.WS247_567:77223		567		77223		77665		443		21		12		AATTTACCGG		AATTTACCGGTA
Crema.WS247		Crema.WS247_567:182988		567		182988		184357		1370		16		10		GAAACTTCTA		GAACCTTCTA
Crema.WS247		Crema.WS247_567:318552		567		318552		318991		440		20		20		ACTCAAATTT		ACTCAACTTTTGGCAATGCG
Crema.WS247		Crema.WS247_567:576157		567		576157		578982		2826		29		49		TTCATAAAAA		TTCATAAAAATATCCAAAAACAGGATAATTTCTTTTCGTATATGAGAAT
Crema.WS247		Crema.WS247_567:648329		567		648329		649497		1169		54		18		CCATCCAATC		CCTTCCAATCCAGGAACT
Crema.WS247		Crema.WS247_567:648281		567		648281		651407		3127		62		27		GTACCAGGAG		GTACCAGGAGTACCACCTCCTCCAGTA
Crema.WS247		Crema.WS247_567:686050		567		686050		687673		1624		16		53		TAGAAATCAA		TAGAAATCAATAAAATTATGATTGAAATTCCAAAAAATAGGACTTTTTTAAAT
Crema.WS247		Crema.WS247_567:723645		567		723645		725873		2229		77		35		TCTGATTTGA		TCTGATTTGACGTTACGATATTGAGAAGAGAAATT
Crema.WS247		Crema.WS247_567:812808		567		812808		813345		538		15		20		ATAGGTCCCC		ATAGGTCCCCACATCCAATA
Crema.WS247		Crema.WS247_567:1106606		567		1106606		1108459		1854		19		57		AAAATAAATT		AAAATAAATTATCCCGTTTTTGGGAGTTTCAATTATAATTTTGTTGATTTCTAGATC
Crema.WS247		Crema.WS247_567:1248485		567		1248485		1250007		1523		40		16		TTCGAAACCG		TTCGAAAACGTGACAT
Crema.WS247		Crema.WS247_567:1509593		567		1509593		1510717		1125		43		27		AGGCTTTTAG		AGGCTTTTAGGCCGGCCCGGACTTTTT
Crema.WS247		Crema.WS247_568:487		568		487		896		410		10		40		CCCCCCCGAA		CCCCCCCGAAAAAAAAATTTTCGGGAACAAAGCGGAGACA
Crema.WS247		Crema.WS247_569:167591		569		167591		167986		396		28		14		AGGGTCTAGG		AGGGTCTAGGGTCT
Crema.WS247		Crema.WS247_569:191931		569		191931		192447		517		15		14		GCGGAAGGCG		GCGGAAAGCGGAAG
Crema.WS247		Crema.WS247_569:275557		569		275557		276248		692		23		23		TTTAGGCTTA		TTTAGGCTTAGAAGCTCCGCCTC
Crema.WS247		Crema.WS247_569:306285		569		306285		306504		220		10		19		TTCAAAGGAC		TTCAAAGGACCTCGATATT
Crema.WS247		Crema.WS247_569:340545		569		340545		340821		277		11		24		AGTCTCGAAG		AGTCTCGAAGACCAAGTCTCGCCA
Crema.WS247		Crema.WS247_569:341317		569		341317		341789		473		33		14		TAGGGTCTAG		TAGGGTCTAGGGTC
Crema.WS247		Crema.WS247_569:358941		569		358941		359532		592		42		14		AGGGTCTAGG		AGGGTCTAGGGTCT
Crema.WS247		Crema.WS247_569:366697		569		366697		366877		181		12		14		CTAGACCCTA		CTAGACCCTAGACC
Crema.WS247		Crema.WS247_570:29791		570		29791		30504		714		19		14		TTCCGCCTTC		TTCCGCTTTCCGCA
Crema.WS247		Crema.WS247_571:9352		571		9352		9967		616		18		12		TTTCGAAAGA		TTTCGAAAAATC
Crema.WS247		Crema.WS247_571:76622		571		76622		76925		304		21		14		CAGGCGCGGA		CAGGCGCGGAGGTC
Crema.WS247		Crema.WS247_572:111708		572		111708		117524		5817		82		29		TACGAATTTA		TACGAATTTAAAGTTGAAATTCTCAAAAA
Crema.WS247		Crema.WS247_573:18969		573		18969		20228		1260		15		11		TTCCCGGGAA		TTCCCGGGAAA
Crema.WS247		Crema.WS247_574:69207		574		69207		69727		521		17		30		AGGATCAGTC		AGGATCAGTCCACGAGGGGCCCACAGCCGG
Crema.WS247		Crema.WS247_575:9		575		9		1164		1156		25		46		TCCGACAGAC		TCCGACAGACATTTTCGAGTACTTCAAAAAATGTATTCAGAAAATG
Crema.WS247		Crema.WS247_575:1969		575		1969		2656		688		14		43		CTGCAGAAGA		CTGCAGAAGAAATGAAAAACGATCACTGATCGTTTTTGAGATT
Crema.WS247		Crema.WS247_575:4816		575		4816		6805		1990		12		46		GAAAATGTCC		GAAAATGTCCGACAGACATTTTCGAGTACTTCAAAAAATGTATTCA
Crema.WS247		Crema.WS247_575:50374		575		50374		55496		5123		26		46		AAATGTCTGT		AAATGTCTGTCGGACATTTTCTGAATACATTTTTTGAAGTATTCGA
Crema.WS247		Crema.WS247_577:118		577		118		4179		4062		22		130		TTACCTATCA		TTACCTATCATCTAAACAAAGTTAATAATTACCTATTTATAATGATATAATCCTAAAAATGAACTTTATTTGACAAGCACCCAACTCGAGTGTTGGCAACTCCAAAAGGAGCCCAACACTGCCAGTTGGC
Crema.WS247		Crema.WS247_579:18156		579		18156		18790		635		43		16		GTCTGTCAGT		GTCTGTCTGTCTGTCA
Crema.WS247		Crema.WS247_582:5273		582		5273		5796		524		15		14		GCGGAAGGCG		GCGGAAAGCGGAAG
Crema.WS247		Crema.WS247_584:39		584		39		5840		5802		87		64		TCGATCATCT		TCGATCATCTCGGAATGAGATGAGAGAAAAAAGAAAGAGAAAGAGAATGAAAATACATATATTC
Crema.WS247		Crema.WS247_585:11482		585		11482		12327		846		29		10		TTTCTAGAAG		TCTCTAGAAG
Crema.WS247		Crema.WS247_587:183		587		183		5158		4976		28		184		TTGAAGTTTC		TTGAAGTTTCACAAAAGTCTATATGAGATTTTCCAAAACTGTGCTTTTAACGTGTATTGTCTCTCACTTTTTTTTTAGATGAGATATCTGAAAACAGTAAAAAGCATTCGAATCGGCAATGGATTGTCTACTACTGTGCCAATTTTCAGCCAATAACGTTCAAACTGAACAAGGCCGCACACGC
Crema.WS247		Crema.WS247_588:248		588		248		1955		1708		37		46		TCGAAAATGT		TCGAAAATGTCTGTCGGACATTTTTTGAATACATGTTCCGAAGTAT
Crema.WS247		Crema.WS247_592:7546		592		7546		11604		4059		23		180		ATTCGAAAGC		ATTCGAAAGCTCTCGTTTTTCTCTATAAAAATGATCTAATTTAAGAAAATTTTGTTCGAAAATAAAGTTGTAGTGACATTTCCGTCAATTTTTGAGATTTGGTCCAAGTGGTCTTTTCTGCCAATACATTTTTTATCAGAACTCAGTCAGTTTTGGACGGATCTCAGAGATTTTTATACC
Crema.WS247		Crema.WS247_593:13188		593		13188		13624		437		12		14		TTCCGACTTC		TTCCAACTTCCGAC
Crema.WS247		Crema.WS247_601:55		601		55		6498		6444		24		192		GTCCGATGAA		GTCCGATGAAAACGAAAAGAGTTGCGTGTGATTTATTGAATTTCAGCATTCAATTTGGGCGAAAATTAGAAAATCAAGTCTTGCACAGCGTTTTTCGGTTGTGAAACAAGAAAATAAGAAGAAGTGGACATTCTATCCATAGAACTAGAACAAACTCAACGAGATCTTTCTAATGGTGTTTTCAGTATTAAT
Crema.WS247		Crema.WS247_602:20		602		20		4070		4051		40		54		TAAAAACAGG		TAAAAACAGGACTTTTTTAAACATATAAATCAATAAAATTATGATTGAAATTAT
Crema.WS247		Crema.WS247_603:2842		603		2842		3632		791		11		71		TAATCACTAC		TAATCACTACTTCCAGGGCGCTGAGCATAGGGGCGGGGCGAGAGCAAGCTTCTGGGAGCCCTGTTTCTAGG
Crema.WS247		Crema.WS247_611:5541		611		5541		6202		662		11		17		TCAACTACAA		TCAACTACAAAAATGTC
Crema.WS247		Crema.WS247_614:9		614		9		3736		3728		39		31		GGAGCCCAAC		GGACCCAACTCGAGTGTTGGCAACTCCAAAA
Crema.WS247		Crema.WS247_618:64		618		64		2849		2786		13		184		TTATTGGCTG		TTATTGGCTGAAAATTGGCACAGTAGTAGACAATCCATTGCCAATTCGAATGCACTTTACTGTTTTCAGATATCTCATCCAGAAAAAAAGTTAGAGACAATAGACGTTAAAAGCACAGTTTTGGAAATTCTCATATAGACTTTTGTGAAACTTCAAGCGTGTGCGGCCTTGTTCAGTTTGAACG
Crema.WS247		Crema.WS247_640:1		640		1		3769		3769		12		184		TAGACTTTTG		TAGACTTTTGTGAAACTTCAAGCGTGTGCGGCCTTGTTCAATTTGAACACTATTGGCTGAAAATTGGCACAGTAGTAGACAATCCATTGCCAATTCGAATGCACTTTACTGTTTTCAGATATCTCATCCAGAAAAAAAGTTAGAGACAATACACGTTGAAAGCACAGTTTTGGAAGTTCTCATA
Crema.WS247		Crema.WS247_657:9779		657		9779		16645		6867		39		134		ATTCACAAAT		ATTCACAAATTTGAATAAATTCTAAGAAACACCGTTTCTCATAAACTTTTGAAATGATAGTTAATTGACTGAAGGCGGTGGGTCGCCGCTTCGGCTGGTACCGTAACCTGATGTTGATTGGTTATCATTAGTGA
Crema.WS247		Crema.WS247_657:256747		657		256747		265909		9163		47		159		TTTGTTGATA		TTTGTTGATACTGTTTCATTTTGAAATAAATCGTTTAGTTCTCTGTAGGTATTTGTATCTTCATACTCAATTTTCGGGTCGTATGGATGTTCCGAACGTGCCTCGGCGTTACTAAGAACTGATCATCTTCCCAACGAGTTTTCAATCAACAAAAAACCA
Crema.WS247		Crema.WS247_657:271347		657		271347		274750		3404		16		121		CTTCTGACAC		CTTCTGACACCCGAATCGTTCACATTTTTCCGACTTTTACGAAGTTTTCTTTCCAAAAGCTACTCAATCCCCGAAAAATCGATCTGGAAGGAGGATCATGGGCGAATTTTCGGTTTCCCAG
Crema.WS247		Crema.WS247_657:497331		657		497331		502422		5092		23		39		AAAAACGGGA		AAAAACGGGATAATTTTGAATTTTGAATTAAATCTTTCA
Crema.WS247		Crema.WS247_657:572117		657		572117		576723		4607		65		10		ATAAAAATTA		ATAAAAATTA
Crema.WS247		Crema.WS247_659:50364		659		50364		50898		535		16		10		TTCTCGAGAA		TTCTCGAGAA
Crema.WS247		Crema.WS247_659:205476		659		205476		205947		472		16		21		GTAGATTTAC		GTAGATTTACGGGAGCTTTGT
Crema.WS247		Crema.WS247_660:142948		660		142948		145298		2351		14		168		TGATCGCAGT		TGATCGCAGTGATTGAAGTTTCAGACTAATTTTTAGAGGCCAAAACTGGGCATTTCCCATAACTTTTTTTCTAGAAAAGCTATCGACAAACGTTAACGCGCATCTGAACAAGCATGTTTTGTTTAGTATAAGTACAAAAATTCAGGTCATTCGAACCAATAATCTCTT
Crema.WS247		Crema.WS247_660:145483		660		145483		151406		5924		26		191		AAGATTTTTA		AAGATTTTTATACCAATCGAAAGCGCTAGTTTTTCTCTATCAATATGACCTAATTTTATAAAATTTCGGTGGAAAATAAAGCCGTAATAAAGGATGGCCGATGACATAAAAGTTGGTCCATTTCTTCGGTTTGTCAAACGTTTTTTCAACACATTTTCATTAGTAACTGTGTCACTTTTGGTTGGAGCGCA
Crema.WS247		Crema.WS247_661:7989		661		7989		10399		2411		22		58		TCAAAATTAT		TCAAAATTATAATTGAAACTCCCAAAAAACGGGATAATTTCTTTTGATCTAGAAATCG
Crema.WS247		Crema.WS247_662:40320		662		40320		40788		469		12		34		GAAGTCGGAA		GAAGTCGGAAGTCGGAAGTGAAATTCCTTATCCG
Crema.WS247		Crema.WS247_662:78004		662		78004		79617		1614		33		12		TTTCGAAAGA		TTTCGAAAAATC
Crema.WS247		Crema.WS247_663:12665		663		12665		13142		478		13		14		GGAAGTCGGA		GGAAGTCGGAACTC
Crema.WS247		Crema.WS247_663:28041		663		28041		28547		507		13		14		TTCCGCCTTC		TTCCGCCTTCCGCT
Crema.WS247		Crema.WS247_663:42270		663		42270		42675		406		11		13		TCCGGATTCC		TCCGGTTCCGGAT
Crema.WS247		Crema.WS247_664:3820		664		3820		4278		459		12		14		TTCCTTCTTC		TTCCTTCTTCCTTT
Crema.WS247		Crema.WS247_666:7918		666		7918		13157		5240		31		20		GCTCAAAAAT		GCTCAAAAATCTTCGTTTTG
Crema.WS247		Crema.WS247_673:26		673		26		10740		10715		39		184		CTTTTGTGAA		CTTTTGTGAAACTTCAAGCGTGTGCGGCCTTGTTCAGTTTGAACGTTATTGGCTGAAAATTGGCACAGTAGTAGACAATCCATTGCCGATTCGAATGCACTTTACTGTTTTCAGATATCTCATCTAGAAAAAAAGTTAGAGACAATACACGTTGAAAGCACAGTTTTGGAAATTCTCATATAGA
Crema.WS247		Crema.WS247_677:13433		677		13433		14156		724		23		10		CTTCTAGAAA		CTTCTAGAAA
Crema.WS247		Crema.WS247_678:2507		678		2507		3371		865		16		15		TATCAGTTAT		TATCAGTTATCACTT
Crema.WS247		Crema.WS247_678:5182		678		5182		6342		1161		25		46		TCGAAAATGT		TCGAAAATGTCTGTCGGACATTTTCTGAATACATTTTTGGAAGTAC
Crema.WS247		Crema.WS247_685:23		685		23		5917		5895		21		184		GTGTGCGGCC		GTGTGCGGCCTTGTTCAATTTGAACACTATTGGCTGAAAATTGGCACAGTAGTAGACAATCCATTGCCAATTCGAATGCACTTTACTGTTTTCAGATATCTCATCCAGAAAAAAAGTGAGAGACAATACACGTTGAAAGCACAGTTTTGGAAGTTCTCATATAGACTTTTGTGAAATTTCAAGC
Crema.WS247		Crema.WS247_689:67		689		67		4012		3946		17		130		AGTGTTGGCA		AGTGTTGGCAACTCCAAAAGGAGCCCAACACTGCCAGTTGGCTTACCTATCATCTAAACAAAGTTAATAATTACCTATTTATAATGATATAATACTAAAAATTCACTTTATTTGACAAGCACCCAACTCG
Crema.WS247		Crema.WS247_692:8168		692		8168		8378		211		10		20		AGTCGAAAAT		AGTCGAAAATTGACTTTTTG
Crema.WS247		Crema.WS247_699:0		699		0		883		884		19		46		AAATGTCTGT		AAATGTCTGTCGGACATTTTCTGAATACATTTTTTGAAGTACTCGA
Crema.WS247		Crema.WS247_705:3510		705		3510		4329		820		24		14		GAAGAAGGAA		GAAAAAGGAAGTCG
Crema.WS247		Crema.WS247_719:65		719		65		2005		1941		19		54		TTTTATTGAT		TTTTATTGATTTCTAGATTTAAAAATGTCCTGTTTTCAGGAATTTCAATTATAA
Crema.WS247		Crema.WS247_745:11594		745		11594		12044		451		16		10		TTCTCGAGAA		TTCTCGAGAA
Crema.WS247		Crema.WS247_745:252001		745		252001		255469		3469		54		64		AATAAAGAGA		AATAAAGAGAGAATGATAATACAGATGTTCTCGATCATCTCCTATTGAGATGAGAGAAAAAGGA
Crema.WS247		Crema.WS247_745:332096		745		332096		332562		467		12		14		TTCCTTCTTC		TTCCTTCTTCCTTC
Crema.WS247		Crema.WS247_745:485424		745		485424		485947		524		14		14		TTCCGCCTTC		TTCCGCCTTCCGCT
Crema.WS247		Crema.WS247_745:545945		745		545945		552632		6688		36		170		AATCATCTCG		AATCATCTCGACTAGATCAACGGAATCGAGGTACGGTGTCAAAACCTCACAATCACCTGAGATTCAGATAAATGCGGCAAAGTCCTGCACGTCGATTCAACCAATCAATTCGATGTTTCTATCGTATAACAATGGGAAAGAGTCCAACTGATTAGAGAGGAGATTGGGAC
Crema.WS247		Crema.WS247_745:786696		745		786696		786972		277		24		10		CGGGCCTTGC		CGGGCCTTGC
Crema.WS247		Crema.WS247_745:1045463		745		1045463		1048521		3059		28		54		CCTGTTTTTA		CCTGTTTTTAGGAATTTCATTCATAATTTTAATGATTTCTAGGTTTAAAGAAGT
Crema.WS247		Crema.WS247_745:1136039		745		1136039		1138165		2127		11		192		GACAGTAAAA		GACAGTAAAAATGAAACCACCATAAGAAAGAGCTCATTGAGTTGGTCCTAGTTCTATGGATAGAATGTCCATTATTTCTATTTTTTTTGTTTTACAATAAAAACACGTTGTGCGAGATTTCATTTCCTCTGTTTCGCCCAAATTGAACATCGAATTTCAGTTAATCTAACGCAACTCAGTTCATTTTCGTCT
Crema.WS247		Crema.WS247_745:1315720		745		1315720		1316235		516		15		14		CGGAAGGCGG		CGGAAAGCGGAAGA
Crema.WS247		Crema.WS247_746:42		746		42		1124		1083		54		20		GCACTTTTCT		GCACTTTTCTGTATTCTTGT
Crema.WS247		Crema.WS247_746:13140		746		13140		13550		411		11		14		GGAAGAAGGA		GGAAGAAGGAAGAA
Crema.WS247		Crema.WS247_746:327013		746		327013		327191		179		13		12		AGCCAGGCCC		AGCCAGGCCCGG
Crema.WS247		Crema.WS247_746:453379		746		453379		453971		593		26		20		AGTATCCAAA		AGTATCCAAAATATAAACCA
Crema.WS247		Crema.WS247_746:454595		746		454595		455758		1164		56		20		ATACTTGGTT		ATACTTGGTTTATCTTTTGA
Crema.WS247		Crema.WS247_746:457009		746		457009		468933		11925		64		161		AAACTGGGCA		AAACTGGGCATTTCCCATAACTTTTTTTCTAGAAGAGCTATCGACACACGCTAACTCGCATAAACACAAGCGTGTTTTGGTTAGTATTTGTGCAAAGTTTCAAGTCATTTGACCCAGGAATCTCTCTGATCGCAGTGATTCAGACTAATTGGTAGATGCCA
Crema.WS247		Crema.WS247_746:520457		746		520457		523317		2861		17		168		AAAAAAGTTA		AAAAAAGTTATGGGAAATATCCAGTTTTGGCCTCTACCAATTAGTCTGAAACTTCAATCACTGCGATCAGAGAGATTCCTGGGTCAAATGACTTGAAACTTTGCACAAATACTAAACAAAACACGCTTGTTCTCATGCAAGTTAGCGTTTGTCGATAGCTCTTCTAGA
Crema.WS247		Crema.WS247_747:9902		747		9902		13068		3167		21		50		TATCCAAAAA		TATCCAAAAAAAGGATAATTTCTTTTCATATATCAGAATTTCATAAAAAA
Crema.WS247		Crema.WS247_747:73096		747		73096		73510		415		11		14		CTTCCGACTT		CTTCCGATTTTCGA
Crema.WS247		Crema.WS247_747:194952		747		194952		196917		1966		73		16		CTCGGATTCT		CTCGGATTCTCGGATT
Crema.WS247		Crema.WS247_748:173319		748		173319		173688		370		15		20		TTAGACGTCC		TTAGACGTCCTTTAAAATAC
Crema.WS247		Crema.WS247_748:239504		748		239504		239924		421		12		14		GGAAGAAGGA		GGAAGAAGGAAGAA
Crema.WS247		Crema.WS247_748:262431		748		262431		263579		1149		34		10		GAATCTTCCA		GAATCTTTCA
Crema.WS247		Crema.WS247_749:28581		749		28581		31012		2432		33		20		GCTGAAAATC		GCTGAAAATCTCATTTTTGC
Crema.WS247		Crema.WS247_749:141803		749		141803		142254		452		13		14		GAAGTCGGAA		GAAGTCGGAACTCG
Crema.WS247		Crema.WS247_749:160754		749		160754		161182		429		11		14		TTCCTTCTTC		TTCCTTCTTCCTTC
Crema.WS247		Crema.WS247_749:161610		749		161610		162734		1125		15		20		GGTGGCCTAG		GGTGGCCTAGTTTCCCAATA
Crema.WS247		Crema.WS247_749:178845		749		178845		179053		209		11		16		TTAGGCTTAG		TTAGGCTTAGCTGATC
Crema.WS247		Crema.WS247_750:158		750		158		535		378		10		14		CTTCCGACTT		CTTCCGACTTCCGG
Crema.WS247		Crema.WS247_750:9241		750		9241		9699		459		12		14		TTCCTTCTTC		TTCCTTCTTCCTTT
Crema.WS247		Crema.WS247_750:70256		750		70256		72247		1992		11		180		GAAATGTCAC		GAAATGTCACTACAACTTTATTTTTTGACGAAATTTTTTTAAATTAGATCATTTTTGTAGAGAAAAACGAGGGCTTTCGAATGGTATAAAAATCTCTGTGATCCGTCCAAAACTGACTGAGTTCTGATAAAAAATGTATTGGCAGAATTGACCACTTGGACCAAATCTCAAAAATTGACG
Crema.WS247		Crema.WS247_750:77857		750		77857		81178		3322		19		180		TAAATTAGAT		TAAATTAGATCATTTTTGTAGAGAAAAACCAGGGCTTTCGAATGGTATAAAAATCTCTGTGATCCGTCCAAAACTGACTGAGTTCTGATAAAAAATGTATTGGCAGAAAAGACCACTTGGACCAAATCTCAAAAATTGACGGAAATGTCACTACAACTTTATTTTTTGACGAAATTTTTT
Crema.WS247		Crema.WS247_750:133365		750		133365		133674		310		14		20		TTAGACGTCC		TTAGACGTCCCTTAAAACAC
Crema.WS247		Crema.WS247_750:136475		750		136475		138820		2346		65		10		TTTCTAGAAG		TTTCTAGAAG
Crema.WS247		Crema.WS247_752:42586		752		42586		42851		266		23		11		CTTCTTCCTT		CTTCTTCCTTC
Crema.WS247		Crema.WS247_753:48359		753		48359		49065		707		13		17		TCAACTACAA		TCAACTACAAAAATGTC
Crema.WS247		Crema.WS247_755:8049		755		8049		8443		395		18		10		TTTAAGCGAT		TTTCAGCGAT
Crema.WS247		Crema.WS247_758:2008		758		2008		2487		480		13		14		TTCCTTCTTC		TTCCTTATTCCTTC
Crema.WS247		Crema.WS247_759:194		759		194		10535		10342		50		184		TAGACTTTTG		TAGACTTTTGTGAAACTTCAAGCGTGTGCGTCCTTGTTCAATTTGAACACTATTGGCTGAAATTTGGCACAGAAGTAGAATATCCAATGCCGGATCGAACACACTTCACTGTTTTCAGATATCTCATCCAGAAAAAAAGTTAGAGACAATACACGTTAAAAGCACAGTTTTGGAAAATCTCATA
Crema.WS247		Crema.WS247_760:10617		760		10617		13681		3065		47		43		GTTTTTGAGA		GTTTTTGAGATTCTACAGTAGAATTGAAAAACGATCATTGCTT
Crema.WS247		Crema.WS247_777:684		777		684		5772		5089		30		130		GCAACTCCAA		GCAACTCCAAAAGGAGCCCAACACTGCCAGTTGGCTTACCTATCAAGTAAACAATGTTAATAATTACCTATTTATAATGATATAATACTAAAAATTAATTTTATTTGACAAGGACCCAACTCGAGTGTTG
Crema.WS247		Crema.WS247_785:342		785		342		3264		2923		16		174		TTTTTATACC		TTTTTATACCATCAGAAAGCCCGTATTCTCCTCTATCAAAATGACCTGGATTGAAAGAATTTTCATTGAAAATGAAGCTCCAATGAGAGATGGCCATACTTTGAGTGATCGTCCAACTTTACTACCAAAACGGTTTCTTCTATAACTTTCTCAGTTTTTGTCGGATCTCGAAGA
Crema.WS247		Crema.WS247_797:1		797		1		4089		4089		27		116		TAGAGACAAT		TAGAGACAATACACCTTGAAAGCACAGTCTTGGAATTTCTCATTTAGACTTTTGTGAAACATCAAGCGTGTGCGGCCTTGTTTAGTTTGAACGTTATTGGCTGAAAATTGGCACAG
Crema.WS247		Crema.WS247_800:10		800		10		4300		4291		126		20		AAGTATCCAA		AAGTATCCAAAAGTTATTCC
Crema.WS247		Crema.WS247_802:56		802		56		2807		2752		24		95		ATTTCATTTT		ATTTCATTTTTCTGATCAAAAAACTGTGTGCGAGAAACGAATTTCACGTTTTCGCCACTTTTGAGCTTCATTTTTGACGAAATTCAAAATATCTC
Crema.WS247		Crema.WS247_831:15579		831		15579		17569		1991		18		203		TTCTAATTAG		TTCTAATTAGACAACTACCTGATGCTGTCATCGGTGTCACATGCTGTAACCAACCATTCAGATTTGGGTTTCGAAAATAGAAACTGCATTTAGAAATTGCAGTAACCATGAAGTTAGTTTCAAACTACATAATTCTGATTTTAATCCATTTCCTCCTAATTAATTACAGCCAGGCCAAAGCAGCAACTCGATAGATTTACTCA
Crema.WS247		Crema.WS247_831:50049		831		50049		50506		458		14		14		TTCCGACTTC		TTCCGACTTCCGAC
Crema.WS247		Crema.WS247_831:398807		831		398807		399231		425		10		35		CCGGAATCCG		CCGGAATCCGGAACCGGAATCAAATTTTTCATTTT
Crema.WS247		Crema.WS247_831:624808		831		624808		625340		533		17		14		TTCCGCCTTC		TTCCGCCTTCCGCT
Crema.WS247		Crema.WS247_832:36		832		36		1149		1114		10		119		AAATGTGAAG		AAATGTGAAGACGTGAAGGATGTTTTGATATCATCGGATTCCGGAAAAATAGAGGATTCCAAACTTGTGGTCCGTTTCTGGATTGATCCACGTCATAAAAAGTTATGAGCCGTTTTCTA
Crema.WS247		Crema.WS247_832:8942		832		8942		13541		4600		39		119		GATATCAAAA		GATATCAAAACATCCTTCACGTCTTCACATTTTAGAAAACGGCTCATAACTTTTTATGACGTGGATCAATCCAGAAACGGACCACAAGTTTGGAATCCTCTATTTTTCCGGAATCTGGT
Crema.WS247		Crema.WS247_832:15155		832		15155		15708		554		20		14		CGGAAGTCGG		CGGAAGTCGGAAGT
Crema.WS247		Crema.WS247_832:177166		832		177166		177639		474		15		13		TCCGGATTCC		TCCGGTTCCGGAT
Crema.WS247		Crema.WS247_832:262045		832		262045		262530		486		16		14		CGGAAGTCGG		CGGAAGTCGGAAGT
Crema.WS247		Crema.WS247_832:340425		832		340425		340653		229		15		14		GGGTCTAGGG		GGGTCTAGGGTCTA
Crema.WS247		Crema.WS247_832:412145		832		412145		413312		1168		40		14		TAGGGTCTAG		TAGGGTCTAGGGTC
Crema.WS247		Crema.WS247_832:420660		832		420660		421055		396		14		14		GTCTAGGGTC		GTCTAGGGTCTAGG
Crema.WS247		Crema.WS247_832:438430		832		438430		438846		417		11		14		TCCGACTTCC		TCCGACTTCCGACT
Crema.WS247		Crema.WS247_834:123		834		123		8258		8136		66		31		GTAAGAAAAT		GTAAGGAAATTAGAAATCCATAGAATCTGAT
Crema.WS247		Crema.WS247_834:204084		834		204084		207750		3667		71		46		GACATTTTCT		GACATTTTCTGAATACATTTTTTGAAGTACTCGAAAATGTCTGTCG
Crema.WS247		Crema.WS247_834:218362		834		218362		221060		2699		59		46		CGGACATTTT		CGGACATTTTCTGAATACATTTTTTGAAGTATTCGAAAATGTCTGT
Crema.WS247		Crema.WS247_835:4667		835		4667		6923		2257		35		63		TCGGATGGGT		TCGGATGGGTTTGGTCTAGATAAAAGTGTCACCCGATTCTTATTCTTACCTCAGGATTCATCT
Crema.WS247		Crema.WS247_835:58265		835		58265		58734		470		20		20		TTAGACGTCC		TTAGACGTCCCTTAAAACAC
Crema.WS247		Crema.WS247_835:58767		835		58767		59801		1035		22		20		GGACGTCTAA		GGACGTTTAAAAGTTTATTG
Crema.WS247		Crema.WS247_835:120970		835		120970		121148		179		10		16		GGCACCCGAT		GGCACCCGATTTTTTG
Crema.WS247		Crema.WS247_836:79736		836		79736		80235		500		13		14		CCGCCTTCCG		CCACCTTCCGCTTC
Crema.WS247		Crema.WS247_836:92462		836		92462		92954		493		16		14		GGAAGAAGGA		GGAAGAAGGAAGAA
Crema.WS247		Crema.WS247_836:99565		836		99565		100035		471		13		14		CGGAATCCGG		CGGAATCCGGAATC
Crema.WS247		Crema.WS247_836:121430		836		121430		121843		414		10		14		TTCCTTCTTC		TTCCTTCTTCCTTT
Crema.WS247		Crema.WS247_837:64963		837		64963		65466		504		17		21		TCTCGTAAAT		TCTCGTAAATCGACACATAAT
Crema.WS247		Crema.WS247_840:9818		840		9818		10284		467		15		14		GGAAGTCGGA		GGAAGTCGGAAGTC
Crema.WS247		Crema.WS247_841:7475		841		7475		7771		297		13		22		TACTGTAGTG		TACTGTAGTGAATCCCAAGGAA
Crema.WS247		Crema.WS247_846:124		846		124		8874		8751		39		184		CTTCAAGCGT		CTTCAAGCGTGTGCGGCCTTGTTCAGTTTGAACGTTATTGGCTGAAAATTGGCACAGTAGTAGACAATCCATTGCCAATTCGAATGCTTTTTACTGTTTTCAGATATCTCATCCAGAAAAAAAGTTAGAGACAATACACGTTGAAAGCACAGTTTTGGAAAATCTCATATAGACTTTTGTGAAA
Crema.WS247		Crema.WS247_857:370		857		370		3729		3360		25		130		TTTATTTGAC		TTTATTTGACAACCACCCAACTCGAGTGTTGGCAACTCCAAAAGGAGCCCAACACTGCCAGTTGGCTTACCTATCATCTAAACAAAGTTAATAATTACCAATTTATAATGATATAATCCTAAAAATGAAC
Crema.WS247		Crema.WS247_857:5572		857		5572		7679		2108		11		130		GCCAACACTC		GCCAACACTCGAGTTGGGTGCTTGTCAAATAAAGTTAATTTTTAGGATTATATCATTATAAATAGGTAATTATTAACATTGTTTAGATGATAGGTAAGCCAACTGGCAGTGTTGGGCTCCTTTTGGAGTT
Crema.WS247		Crema.WS247_858:4680		858		4680		5475		796		16		31		GGGCGGAGTT		GGGCGGAGTTTGTGCCAAAATACGGAAAAAT
Crema.WS247		Crema.WS247_861:126		861		126		7969		7844		34		180		ATGTCACTAC		ATGTCACTACAACTTTATTTTTGAACAAAATTTTTTTAAATTAAATCATTTTTATAGAGAAAAACGAGAGCTTTCGAATGGTATAAACATCTTCCCGATCCGTCCAAAACTGACTGAGTTCTGATAAAAAATGTTATGGCAGAAAAGACCACTTGGACCAAATCTCAAAAATTGACGGAA
Crema.WS247		Crema.WS247_865:894		865		894		3431		2538		19		133		ATAGTTTGTT		ATAGTTTGTTAGGCACGTTTAGTCAAGATGAGTCATTTGGCGGAAAGTGGTGGGTTGGATCCTTCGGGATTTACCATAGCTCATGTTGAATGCTTGTCGAAGGCTGTTCACTTTTTCGGTTAATTCTCAGTAT
Crema.WS247		Crema.WS247_878:30		878		30		2835		2806		52		45		TTACAGAGAT		TTACAGAGATTTTTGAAAATGGCTTAGAAAATGAGTGGCACTCTT
Crema.WS247		Crema.WS247_881:4290		881		4290		5191		902		14		66		CTTTTTCGAG		CTTTTTCGAGGATATCAGAAGATCAGAAAAAAGAAAGAAAGAGGAAATCTGAAAATGTGCGACGCA
Crema.WS247		Crema.WS247_884:89		884		89		2764		2676		79		33		TCAGAAAATG		TCAGAAAATGTCCGACAGACATTTTCGAGTACT
Crema.WS247		Crema.WS247_912:325		912		325		3759		3435		17		119		AGTTTTTCTG		AGTTTTTCTGAATCCGTTGATAACAAAAAATCTTTCACGTCGTCACTTTTTAGAAAACGGCCCATAACCTTTTATGAGGTGTTCCAATCCGAAAACGGACGACACGTTTGGATTCCTCT
Crema.WS247		Crema.WS247_921:383466		921		383466		383896		431		17		15		CAGTGCAACC		CAGTGCAACCGAAAT
Crema.WS247		Crema.WS247_921:785369		921		785369		785890		522		10		23		TCGGAAATTT		TCGGAAATTTTCCGAATTTTTTT
Crema.WS247		Crema.WS247_921:1014848		921		1014848		1015196		349		13		20		TTAGACGTCC		TTAGACGTCCCTTTAAACAC
Crema.WS247		Crema.WS247_921:1015649		921		1015649		1016038		390		17		20		GGACGTCTAA		GGACGTCTAATTATTTTTTG
Crema.WS247		Crema.WS247_921:1200130		921		1200130		1201299		1170		83		14		AATCTGAAAT		AATCTGAAATATAG
Crema.WS247		Crema.WS247_921:1291598		921		1291598		1292716		1119		11		102		CGTATCAAGG		CGTATCAAGGAGGTACTGGAGAGAGATATGCCGCTACGAGACCGAAGGATACGATTGATCGTCCAACTGATTCCCTTGACTCCACCACAATCAATCGGTCAA
Crema.WS247		Crema.WS247_922:76733		922		76733		77342		610		17		22		CTCGCAGCGT		CTCGCAGCGTCAATTCATATAA
Crema.WS247		Crema.WS247_922:78185		922		78185		80636		2452		15		18		TGTAACAAGT		TGCAACAAGTTGTGTCAG
Crema.WS247		Crema.WS247_922:123412		922		123412		123841		430		18		20		GGACGTCTAA		GGACGTCTAATTATTTTTTG
Crema.WS247		Crema.WS247_922:178082		922		178082		178465		384		16		21		CACGAATTTT		CATGAATTTTTAGTCGAAAAA
Crema.WS247		Crema.WS247_922:229057		922		229057		229447		391		21		10		TTTTCAGCCA		TTTTCAGTCA
Crema.WS247		Crema.WS247_922:260069		922		260069		260722		654		23		21		AGTTAGGCCA		AGTTCGGCCACCAGGAGAGAA
Crema.WS247		Crema.WS247_923:211		923		211		3551		3341		61		64		TTCTCTTTCT		TTCTCTTTCTCTTTCTTTTTTCTCTCATCTCATTCCGAGATGATCGAGAATATATGTATTTTCA
Crema.WS247		Crema.WS247_923:7922		923		7922		9589		1668		32		20		GAAAAATCGA		GAAAAATCAAGGTTTAGAGT
Crema.WS247		Crema.WS247_923:197027		923		197027		203056		6030		36		32		CAGCGCTAAA		CAGCGCTAAAATCGTCGTTTAGCGCTGGTTAG
Crema.WS247		Crema.WS247_923:207230		923		207230		207724		495		11		42		CGCTGCTAAA		CGCTGCTAAAAAGCGCTAAAATCGAAACTACGAGAAATTTAG
Crema.WS247		Crema.WS247_923:213944		923		213944		221696		7753		39		41		CAGCGCTAAA		CAGCGCTAAAAATTATGAGGTCGCACTTTAACGCTGCTAAA
Crema.WS247		Crema.WS247_923:225811		923		225811		231013		5203		21		42		TTTAGCGCTG		TTTAGCGCTGCTAAACAGCGTTAAAATTCAACATATCAAAAG
Crema.WS247		Crema.WS247_923:250387		923		250387		251321		935		13		40		TTTAGCGCTG		TTTAGCGCTGACTAGCAGCGCTAAAAACGAAAATTGGACT
Crema.WS247		Crema.WS247_924:2609		924		2609		3271		663		22		12		TTTCGAAAGA		TTTCGAAAGATC
Crema.WS247		Crema.WS247_924:32863		924		32863		33473		611		22		11		TTCGAAAAAT		TTCGAAAAATT
Crema.WS247		Crema.WS247_924:41430		924		41430		41822		393		12		14		GAAGTCGGAA		GAAGTCGGAAGTCG
Crema.WS247		Crema.WS247_924:133614		924		133614		134342		729		29		16		AAAGCCTAAA		AAAGCCTAAAAGCCTA
Crema.WS247		Crema.WS247_924:278356		924		278356		280989		2634		17		54		TAAAAACAGG		TAAAAACAGGACTTTTTTAAACCTAGAAATCAATAAAATTATGATTGAAATTCC
Crema.WS247		Crema.WS247_926:8510		926		8510		9965		1456		18		29		TTTGATTATA		TTTGATTATAAATTCCGTTTTTTTGGAGT
Crema.WS247		Crema.WS247_926:13312		926		13312		16619		3308		49		29		TCAAAACTCC		TCAAAACTCCAAAAAAACGGAATTTATAA
Crema.WS247		Crema.WS247_926:108394		926		108394		118165		9772		204		44		AAAATGGGTA		AAAATGGGTAGTACCCATTTTCAAATCGAAACAAGAAATCTGTG
Crema.WS247		Crema.WS247_928:600		928		600		3729		3130		14		119		GATATCAAAA		GATATCAAAAAATCCTTCACGTCTTTACATTTTAGACAACAGCCCGTATCTTTTTATGACGTGGATCAATCCGGAAACGAACTACACGTTTGGAATCCTCTATTTTTTCTGAATCCGAA
Crema.WS247		Crema.WS247_928:19390		928		19390		26141		6752		48		183		TTTAGGAATT		TTTAGGAATTTTAATTATCATTTCACTGATTTCTAACCCGGGAGGATTCAAACCCGCGTCTACTGAAGTAAACCTCAGCCCGGATAGTATAGACTCCTTCACCCTCTGGTCGAAGTGTGTCTAACCGGTTCCGACACAGATAAGAATGGTTGGGGAAGTTAATTTCATAAAAAATACCCTGTT
Crema.WS247		Crema.WS247_929:45091		929		45091		48813		3723		28		115		TAGTAGTTGT		TAGTAGTTGTTGAGTTTGTATCGGGATCGGTGAATCATCAAGTAGCGTTGGTTCGCCAATACTCAATTTGGTTCATTCGAAAACGGTACAATTTTAGAATTGGGTCACTATAAGT
Crema.WS247		Crema.WS247_929:59256		929		59256		61825		2570		22		115		ATCGGTGAAT		ATCGGTGAATCATCAAGTAGCGTTGGCTCGCCAATACTCAATTTGGTTCATTCGAAAACGGTACAATTTTAGAGTTGGGTCACTATAAGTTAGTAGTTGTTGAGTTTGTATCGGG
Crema.WS247		Crema.WS247_932:1966		932		1966		2437		472		12		27		TTCCGACTTC		TTCCGACTTCCGGATAAGAAAAATCAC
Crema.WS247		Crema.WS247_933:33		933		33		4457		4425		23		192		TTGACATTTT		TTGACATTTTCGCCACTTTTCAGCTTCATTTTTCACCAAATTCAAAATAACTCATTTCATTCAGATTCTACTAAAAAAAGAAAACCACCAATCGAAAGAACTCGTAGATTTACATCAAGTTCTATGGTTAATCTATTTTCTCATCTTCTTATTTCATTTGTATGATCAAAAAACAGTCCGCGAGAAATCATC
Crema.WS247		Crema.WS247_934:3456		934		3456		11241		7786		378		20		TTGGATACTT		TTGGATACTTGGAATAACTT
Crema.WS247		Crema.WS247_938:1406		938		1406		5582		4177		53		33		GTGGGCGGAG		GGGGCGGAGCTTCAGTACTACTATAAGCCTAAG
Crema.WS247		Crema.WS247_938:8419		938		8419		9280		862		24		25		TTCCGACTTC		TTCCGACTTCCGGGCGTTTTTTCAC
Crema.WS247		Crema.WS247_940:26		940		26		867		842		13		65		CGCTCGTAGT		CGCTCGTAGTTTGTGGCCTAGAAGAAAATGAAGACTTGATGGGTGGGGAGTATTTACTCCCAACT
Crema.WS247		Crema.WS247_942:2		942		2		2788		2787		61		46		ACATTTTCGA		ACATTTTCGAATACTTCAAAAAATGTATTCAGAAAATGTCCGACCG
Crema.WS247		Crema.WS247_946:5		946		5		5476		5472		50		95		AAAATGAAAT		AAAATGAAATGAGATATTTTGAATTTCGTCAAAAATGAAGCTCAAAAGTGGTGAAAACGTGAAATTCGTTTCTCGCACACAGTTTTTTGATCAGA
Crema.WS247		Crema.WS247_947:4		947		4		4637		4634		24		136		TGATGTTCAG		TGATGTTCAGGGCGGTTCTTCGGAATTATCCTGTTCTCTAACAGTGAGTGCCTGTGACTAAATTCACTCGTGTAGTTCGGTATTAATTAGATAGTCAGTAAATAAAATACATTTTGTAACACGGGTTTCTCCAATG
Crema.WS247		Crema.WS247_949:206		949		206		5037		4832		27		180		CATTTCCGTC		CATTTCCGTCAATTTTTGAGTTTTGGTCCAAGTGGACTTTTCTGCCAATACATTTTTTATCAGAACTCAGTCAGTTTTAGACGGATCTCAGAGATTTTTATACCATTCGAAAGCTCTCGTTTTTCTCTATGAAAATGATCTAATTTAAAAAAATTTTGTTCAAAAATAAAGTTGTAGTGA
Crema.WS247		Crema.WS247_957:6726		957		6726		7166		441		10		43		TCACTGATCG		TCACTGATCGTTTTTGAGATTCTGCAGAAGAAATGAAAAACGA
Crema.WS247		Crema.WS247_958:1789		958		1789		2157		369		11		35		AAAGCCTAAA		AAAGCCTAAAAGCCTAAAAAGTCCGGGCCGGCCTG
Crema.WS247		Crema.WS247_960:2		960		2		7305		7304		234		20		CAAGTATCCA		CAAGTATCCAAAAGTTATTC
Crema.WS247		Crema.WS247_969:26		969		26		2601		2576		22		95		CTCATTTCAT		CTCATTTCATTTTTATGATCAAAAAACTGTCCGCGAGAAATGAATTTGACATTTTCGCCACTTTTCAGCTTCATTTTTCAGCAAATTCAAAATAA
Crema.WS247		Crema.WS247_978:991		978		991		1765		775		12		12		TAAGCCTAAG		TGAGCCTAAGCC
Crema.WS247		Crema.WS247_986:271		986		271		908		638		25		10		AGAAACTTCT		AGAAACATCT
Crema.WS247		Crema.WS247_988:24		988		24		3685		3662		13		184		AAGGCCGCAC		AAGGCCGCACACGCTTGAAGTTTCACAAAAGTCTATATGAGAACTTCCAAGACTGTGCTTTCAACGTGTATTGTCTCTCATTTTTTTTCTAGATGAGATATCTGAAAACAATAAAGTGTGTTCGATCCGGCATTGGATATTCTACTTCTGTGCCAAATTTCAGCCGATAGTGTTCAAATTGAAC
Crema.WS247		Crema.WS247_1015:208953		1015		208953		210554		1602		12		18		AAAAATTGAA		AAAAATTGAAGAAATTTA
Crema.WS247		Crema.WS247_1015:650394		1015		650394		650897		504		16		14		TTCCTTCTTC		TTCCTTCTTCCTTC
Crema.WS247		Crema.WS247_1015:938850		1015		938850		939652		803		11		72		CAGAGCAAGC		CAGAGCAAGCTCCAGGGTGTCCCTGTTTTAAAGTAATCGCTACTTCTAAGGTGCTGAGCCAAGGGGCGGAGT
Crema.WS247		Crema.WS247_1016:65436		1016		65436		66260		825		11		74		AAACTGTCTT		AAACTGTCTTGATGAGGGCTGAGGTCAGGTGTGCGGGTTCGGGCCTATAGGAACAGCTTGCATTATGACCCTAG
Crema.WS247		Crema.WS247_1016:130128		1016		130128		130376		249		17		14		TCTAGGGTCT		TCTAGGGTCTAGGG
Crema.WS247		Crema.WS247_1016:163060		1016		163060		163582		523		16		14		GCGGAAGGCG		GCGGAAAGCGGAAG
Crema.WS247		Crema.WS247_1016:234398		1016		234398		235164		767		18		42		ACTGGCTCCA		ACTGGCTCCAGTCGCGGCTCTTCCTCCTTGCGAAGTCGAAGC
Crema.WS247		Crema.WS247_1016:342933		1016		342933		343336		404		12		14		TTCCGACTTC		TTCCGACTTCCGGC
Crema.WS247		Crema.WS247_1016:383619		1016		383619		384325		707		10		20		TTTCTAGGCC		TTTCTAGGCCATCACTGGGA
Crema.WS247		Crema.WS247_1018:3221		1018		3221		4198		978		19		38		ACCTCTGACG		ACCTTTGACGCGCTTTCTACTTTTTGACGATCTGGCGC
Crema.WS247		Crema.WS247_1019:170		1019		170		960		791		27		20		CGTAAATCGA		CGTAAATCGACATGAGAACT
Crema.WS247		Crema.WS247_1019:11063		1019		11063		11782		720		10		71		TAATCACTAC		TAATCACTACTTCCAGGGCGCTGAGCATAGGGGCGGGGCGAGAGCAAGCTTCTGGGTGCCCTGTTTCTAGG
Crema.WS247		Crema.WS247_1019:100695		1019		100695		101186		492		14		14		GAAGTCGGAA		GAAGTCGGAAGTCG
Crema.WS247		Crema.WS247_1019:116059		1019		116059		116494		436		13		11		TTCCTTCTTC		TTCCTTCTTCC
Crema.WS247		Crema.WS247_1019:122074		1019		122074		122551		478		23		11		TTACCGGTAA		TTACCGGAAAA
Crema.WS247		Crema.WS247_1021:19418		1021		19418		22436		3019		14		34		TTCCGACTTC		TTCCGACTTCCGACTTCCGGATAAGAAATTTTAC
Crema.WS247		Crema.WS247_1021:49736		1021		49736		49976		241		10		27		TTCCGACTTC		TTCCGACTTCCGTTTTCAAAATGTCAC
Crema.WS247		Crema.WS247_1022:10478		1022		10478		11212		735		10		12		ATCTTTCGAA		ATCTTTCGAAAG
Crema.WS247		Crema.WS247_1022:18890		1022		18890		20231		1342		25		20		TTAGACGTCC		TTAGACGTCCCTTAAAATAC
Crema.WS247		Crema.WS247_1022:20534		1022		20534		20922		389		15		20		GGACGTCTAA		GGACGTCTAAACATTTTTTG
Crema.WS247		Crema.WS247_1022:62579		1022		62579		65002		2424		49		25		GGAATATTTG		GGAATATTTGAGTTCCCGCCAAAAT
Crema.WS247		Crema.WS247_1034:10361		1034		10361		11150		790		19		14		GGAAGTCGGA		GGAAGTCGGAAGCC
Crema.WS247		Crema.WS247_1035:618		1035		618		3315		2698		14		192		TCTTTCGATT		TCTTTCGATTGGTGGTTTTCTTTTTTTAGTAGGATCTGAATGAAATGAGTTATTTTGAATTTGGTGAAAAATGAAGCTGAAAAGTGGCGAAAATGTCAAATTCATTTCTCGCGGAGAGTTTTTTGATCATAAAAATGGAATAAGAAGATGAGAAAAGAGATTAACCATAGAACTTGATGGAAATCAACCAGT
Crema.WS247		Crema.WS247_1038:5649		1038		5649		6122		474		15		13		TTCCGGATTC		TTCCGGTTCCGGA
Crema.WS247		Crema.WS247_1046:138		1046		138		5347		5210		56		61		CAGGTACACA		CAGGTACACAGTACTCTTTGGGACGGGGTTTAAGAGTCTTTTCTCAGCCAGCCGAAGCAGT
Crema.WS247		Crema.WS247_1053:0		1053		0		3388		3389		18		184		TTTGTGAAAC		TTTGTGAAACTTCAAGCGTGTGCGGCCTTGTTCAGTTTGAACGTTATTGGCTGAAAATTGGCACAGTAGTAGACAATCCATTGCCGATTCGAATGCTTTTTACTGTTTTCAGATATCTCATCCAGAAAAAAAGTTAGAGACAATACACCTTGAAAGCACAGTTTTGGAAGTTCTCATATAGACT
Crema.WS247		Crema.WS247_1065:4		1065		4		4074		4071		18		130		ACTGGCAGTG		ACTGGCAGTGTTGGGCTCCTTTTGGAGTTGCCAACACTCGAGTTGGGTCCTTGTCAAATAAAGTTAATTTTTAGGATTATATCACTATAAATAGGTAATTATTAACTTTGTTTAGATGATAGGTAAGCCA
Crema.WS247		Crema.WS247_1067:152		1067		152		3848		3697		17		184		ACTGTGCTTT		ACTGTGCTTTTAACGTGTATTGTCTCAAACTTTTTTTCTGGATGAGATATCTGAAAACAGTAAAGTGCATTCGAATTGGCAATGGATTGTCTACTACTGTGCCAATTTTCAGCCAATAACGTTCGAACTGAACAAGTCCGCACACGCTTGAAGTTTCACAAAAGTCTATATGAGATTTTCCAAA
Crema.WS247		Crema.WS247_1103:946		1103		946		3154		2209		13		60		TTTCTAAGCT		TTTCTAAGCTGCCTATATGGCAGTGAACAAAATTGATGATCAATAAGCAACTGGCAATTA
Crema.WS247		Crema.WS247_1111:894673		1111		894673		894899		227		12		18		CTCTCCTGTT		CTCTCCTGTTTTTAGTCC
Crema.WS247		Crema.WS247_1111:1080061		1111		1080061		1080468		408		12		14		GGAAGTCGGA		GGAAGTCGGAAGTC
Crema.WS247		Crema.WS247_1111:1273507		1111		1273507		1276362		2856		26		11		TTACCGGTAA		TTACCGGTAAA
Crema.WS247		Crema.WS247_1111:1406747		1111		1406747		1407220		474		14		14		TTCCGACTTC		TTCCGACTTCCGAC
Crema.WS247		Crema.WS247_1111:1425073		1111		1425073		1425596		524		15		14		CGGAAGGCGG		CGGAAAGCGGAAGG
Crema.WS247		Crema.WS247_1111:1520081		1111		1520081		1522081		2001		51		36		ACCAAGGAAG		ACCAAGGAGGCCGAGACTCCAAAAGTGAAGCGCGAC
Crema.WS247		Crema.WS247_1111:1924742		1111		1924742		1929187		4446		53		55		AATTTCAATC		AATTTCAATCATAATTTTATTGATTTCTAGATTAAAAAAGTACCCTGTTTTTCGA
Crema.WS247		Crema.WS247_1111:2099886		1111		2099886		2100291		406		20		13		AAAGCCTAAA		AAGCCTAAAGTCT
Crema.WS247		Crema.WS247_1111:2169637		1111		2169637		2170036		400		16		19		GAATGGTCCC		GAACGGTCCCAAGGAATTA
Crema.WS247		Crema.WS247_1111:2323512		1111		2323512		2324531		1020		20		19		GAATGGTCCC		GAATGGTCCCAACCGCAAA
Crema.WS247		Crema.WS247_1112:44564		1112		44564		49687		5124		60		55		TTGATTTCTA		TTGATTTCTAGATTTAAAAAAAGTCATGTTTTTAGGAATTTCAGTCATATTTTTG
Crema.WS247		Crema.WS247_1112:510758		1112		510758		511203		446		12		14		TTCCGACTTC		TTCCGACTTCAGAC
Crema.WS247		Crema.WS247_1113:3839		1113		3839		4168		330		11		29		TCCGCCCACT		TCCGCCCACTTTTAAGGTTCTTTTTATGA
Crema.WS247		Crema.WS247_1113:44676		1113		44676		45150		475		15		14		CGGAAGTCGG		CGGAAGTCGGAAGT
Crema.WS247		Crema.WS247_1113:72604		1113		72604		73056		453		14		14		TCCGACTTCC		TCCGACTTCCGACT
Crema.WS247		Crema.WS247_1113:283198		1113		283198		283566		369		19		14		TGAATCCTGA		TGAATCCTGAATCT
Crema.WS247		Crema.WS247_1113:323885		1113		323885		325619		1735		13		16		TGCGAGTTTT		TGCGAGTTTTTGGGTT
Crema.WS247		Crema.WS247_1114:35109		1114		35109		36973		1865		25		73		GGAACCAAAA		GGAACCAAAAAAGCGAAAACAATAAACAAAAATGGTTTGGCACCAGTGGGAATCGAACCCTGGTTGTTAGATT
Crema.WS247		Crema.WS247_1114:157055		1114		157055		157614		560		18		14		TTCCGACTTC		TTCCAACTTCCGAC
Crema.WS247		Crema.WS247_1114:236065		1114		236065		237739		1675		45		18		GATTTCCAGG		GATTTCCAGGACGATCAG
Crema.WS247		Crema.WS247_1114:299184		1114		299184		299644		461		13		11		TTCCTTCTTC		TTCCTTCTTCC
Crema.WS247		Crema.WS247_1115:14507		1115		14507		17012		2506		41		31		TGTCATTTTT		TGTCATTTCTGACTGAAATTAGCTCAGAATT
Crema.WS247		Crema.WS247_1115:82129		1115		82129		82658		530		11		27		AAGTCGGAAG		AAGTCGGAAGTAAAATTTCTGAAACGG
Crema.WS247		Crema.WS247_1115:83461		1115		83461		85177		1717		20		14		TTCCGACTTC		TTCCGACTTCCGGC
Crema.WS247		Crema.WS247_1115:97962		1115		97962		98361		400		11		14		CGGAAGTCGG		CGGAAGTCGGAAGT
Crema.WS247		Crema.WS247_1115:112735		1115		112735		113242		508		16		27		GGAAGTCGGA		GGAAGTCGGAAGTAAAATTTGTAATCC
Crema.WS247		Crema.WS247_1115:172741		1115		172741		173163		423		12		14		CGGAAGTCGG		CGGAAGTCGGAAGT
Crema.WS247		Crema.WS247_1116:37256		1116		37256		37475		220		10		19		AATCGGAGGC		AATCGGAGGCCCATAAAAA
Crema.WS247		Crema.WS247_1117:12169		1117		12169		12566		398		10		14		TTCCGACTTC		TTCCTACTTCCGAC
Crema.WS247		Crema.WS247_1117:23800		1117		23800		24481		682		19		34		TCCGACTTCC		TCCGACTTCCGACTTCCGTTTTGAAAATTTTACA
Crema.WS247		Crema.WS247_1117:67244		1117		67244		67677		434		11		14		TTCCGCCTTC		TTCCGCCTTCCGCT
Crema.WS247		Crema.WS247_1118:2312		1118		2312		2716		405		11		14		CGGAAGTCGG		CGGAAGTCGGAAGT
Crema.WS247		Crema.WS247_1118:22242		1118		22242		22764		523		14		14		TTCCGCCTTC		TTCCGCCTTCCGCT
Crema.WS247		Crema.WS247_1119:5614		1119		5614		9296		3683		22		52		ATTATAATTT		ATTATAATTTTATTGATTTGTAGTTAAAAAAGTCCTGTTTTTAGGAATTTTA
Crema.WS247		Crema.WS247_1119:44388		1119		44388		45933		1546		10		14		TCCGCCTTCC		TCCGCCTTCCGCCT
Crema.WS247		Crema.WS247_1121:13530		1121		13530		13734		205		12		11		TTACCGGTAA		TTACCGGTAAA
Crema.WS247		Crema.WS247_1122:9		1122		9		2835		2827		48		59		TCTAGAATAT		TCTAGAATATTTGAATTCCCGTTGAATATCAAAAGTTTCTCTAGAAGTTTCTAGAAGGT
Crema.WS247		Crema.WS247_1127:103		1127		103		8282		8180		135		70		TCTTTCTCTC		TCTTTCTCTCACCTCAATAGGAGGTGATCGAGAACAACTCCTTTATTTTTATCTCTTTTTTTTATTATTT
Crema.WS247		Crema.WS247_1130:7683		1130		7683		8469		787		18		42		CAGAAGAAAT		CAGAAGAAATGAAAACGATCACAGATCGTTATTGAGATTCTG
Crema.WS247		Crema.WS247_1131:15		1131		15		6322		6308		36		180		TTATAGAGAA		TTATAGAGAAAAACGAGAGCTTTTGAATGGTATAAAAATCTTCCCGATCCGTTCAAAACTAACTGAGTTCTGATGAAAAATGTATTGGCAGAAAAGTCCACTTGGACCAAATCTCAAAAATTGACGGAAATGTCACTACAACTTTATTTTTGAACAACATCTTTTGAAATTAGATCATTT
Crema.WS247		Crema.WS247_1132:27		1132		27		2857		2831		81		46		TTCAGAAAAT		TTCAGAAAATGTCCGACAGACATTTTCGAGTACTTCGGAACATGTA
Crema.WS247		Crema.WS247_1135:167		1135		167		5726		5560		28		184		TATTGTCTCT		TATTGTCTCTAACTTTTTTTCTGGATGAGATATCTGAAAACAATAAAGTGTGTTCGATCCGGCATTGGATATTCTACTTCTGTGCCAAATTTCAGCCAATAGTGTTCAAATTGAACAAGGCCGCACACGCTTGAAGTTTCACAAAAGTCTATATGAGAACTTCCAAGACTGTGCTTTCAAGGTG
Crema.WS247		Crema.WS247_1138:3646		1138		3646		6156		2511		125		20		AAGTATCCAA		AAGTATCCAAAATTCAAATC
Crema.WS247		Crema.WS247_1140:7412		1140		7412		9866		2455		19		119		TTTTATGACG		TTTTATGACGTGGATCAATCCAGAAACGGAGAACACGTTTGGAATCCTTTATTTTTTTCTGAATCCAATGATATCGAAAATCCTTCACGTCGTCACATTTTAGAAAACGGCTCATAACT
Crema.WS247		Crema.WS247_1142:28		1142		28		6812		6785		31		130		ACTCGAGTGT		ACTCGAGTGTTGGCAACTCCAAAAGGAGCCCAACACTGCCAGTTGGCTTACCTATCATCTAAACAAAGTTAATAATTACCTATTTATAATGATATAATCCTAAAAATGAACTTTATTTGACAAGCACCCA
Crema.WS247		Crema.WS247_1151:57		1151		57		3195		3139		16		180		TTTTGAGATC		TTTTGAGATCTGGTCCAAGTGGTCTTTTCCGCCAATACATTTTTTATCAGAACTCAGTCATTTTTGGACGGATCACAAAGATTTTTATACCATTCGAAAGCCCTTGTTTTTCTCTACAAAAATGATCTAATTTAAAAAAGTTTTGTTCAAAAATAAAGTTGTAGTGACATTTCCGTCAAT
Crema.WS247		Crema.WS247_1155:10		1155		10		3056		3047		78		46		ACATTTTCTG		ACATTTTCTGAATACATGTTCCGAAGTATTCGAAAATGTCTGTCGG
Crema.WS247		Crema.WS247_1156:27		1156		27		2885		2859		63		45		TTTACAGAGA		TTTACAGAGATTTTTGAAAATGGTTTAGAAAATGAGTGGCACTCT
Crema.WS247		Crema.WS247_1172:18		1172		18		3647		3630		12		180		CATTCGAAAG		CATTCGAAAGCTCTCGTTTTTCTCTATAAAAATGATTTAATTTAAAAAATTTTTGTTCAAAAATAAAGTTGTAGTGACATTTCCGTCAATTTTTGAGATTTGGTCCAAGTGGTCTTTTCTGCCAATACATTTTTTATCAGAACTCAGTCAGTTTTGGACGGATCGAGAAGATGTTTATAC
Crema.WS247		Crema.WS247_1176:26		1176		26		3439		3414		11		184		AAATTGGCAC		AAATTGGCACAATAGTAGACAATCCATTGCCAATTCGAATGCTTTTCACTGTTTTCAGATATCTCATCCAGAAAAAAAGTTAGAGACAATACACCTTGAAAGCACAGTCTTGGAAGTTCTCATATAGACTTTTGTGAAACTTCAAGCGTGTGCGGCCTTGTTCAGTTTGAACGTTATTGGCTGA
Crema.WS247		Crema.WS247_1184:18		1184		18		991		974		49		20		AGTATCCAAA		AGTATCCAAAATATAAACCA
Crema.WS247		Crema.WS247_1195:1219030		1195		1219030		1219593		564		19		14		TTCCTTCTTC		TTCCTTCTTCCTTC
Crema.WS247		Crema.WS247_1196:42		1196		42		4825		4784		20		180		CCAAAACTGA		CCAAAACTGACTGAGTTCTGATAAAAAATGTATTGGCAGAAAAGACCACTTGGACCAAATCTCAAAAATTGACGGAAATGTCACTACAACTTTATTATTTGACGAAATTTTTTTAAATTAGATCATTTTTGTAAAGAAAAACGAGGGCTTTCGAATGATATAAAAATCTCTGTGATCCGT
Crema.WS247		Crema.WS247_1196:105371		1196		105371		105843		473		14		14		TTCCTTCTTC		TTCCTTCTTCCTTC
Crema.WS247		Crema.WS247_1196:439682		1196		439682		448775		9094		49		136		CAATGTGATG		CAATGTGATGTTCAGGGCAGTTCTTCGGAATTATCCTGTTCTCTAACAGTGAGTGCCTGTGACTAAATTCACTTGTGTAGTTCGGTATTAATTAGATAGTCAGTCAATAAATTACATTTTGAAACACGGGTTTCTC
Crema.WS247		Crema.WS247_1197:6191		1197		6191		6450		260		12		21		AAAGTGACGT		AAAGTGACGTCATTTCAGAGA
Crema.WS247		Crema.WS247_1197:160349		1197		160349		161538		1190		17		36		GCTACAGTAC		GCTACAGTACCACATATCCTATGTATTTCGGCTCCT
Crema.WS247		Crema.WS247_1197:170355		1197		170355		171424		1070		23		20		ACGCCTAAAA		ACGCCTAAAATGAGCCTGAA
Crema.WS247		Crema.WS247_1197:251820		1197		251820		252528		709		10		70		GAGGTGATGG		GAGGTGATGGAGAACAACTCCTTCATTTTCCTCTCTTTTTCTCATCATTTTCTTTCTCTCACCTCAATAG
Crema.WS247		Crema.WS247_1198:157013		1198		157013		157289		277		12		19		GGGCCTCCGA		GGGCCTCCGATTCTGCCAT
Crema.WS247		Crema.WS247_1198:173691		1198		173691		174686		996		16		62		AGCAGTCAGG		AGCAGTCAGGTACACAGTACTCTATGGGACGGGGGTTTTAGAGTCTTTTCTCAGCCAGCCAA
Crema.WS247		Crema.WS247_1199:40476		1199		40476		47488		7013		284		20		CAAGTATCCA		CAAGTATCCAAAATTCAAAT
Crema.WS247		Crema.WS247_1199:50765		1199		50765		52390		1626		19		10		CTTCTAGAAA		CTTCTAGAAA
Crema.WS247		Crema.WS247_1200:34867		1200		34867		35279		413		13		14		GGAAGTCGGA		GGAAGTCGGAAGCC
Crema.WS247		Crema.WS247_1200:74593		1200		74593		76180		1588		14		34		GAAGTCGGAA		GAAGTCGGAAGTCGGAAGTAAAATTTTGAAAACG
Crema.WS247		Crema.WS247_1201:34917		1201		34917		35285		369		11		14		TTCCTTCTTC		TTCCTTCTTCCTTC
Crema.WS247		Crema.WS247_1202:9741		1202		9741		10341		601		20		21		AGGTGAAAAA		AGGTGAAAAATTCAAATTTAT
Crema.WS247		Crema.WS247_1204:0		1204		0		2527		2528		13		194		TCTCTAAATA		TCTCTAAATATCTCTGTTCGTATTACAGATACAGAAAAACGGTTTCCACCATTCGAACGAGCATATTTTCTTACATCAGATTCTATGGATTTCTAATTTCCTCACCCGTTTAGTTTTTATTCAAAACCAAAAAAGTGCTCATTTCCACGCGACATCTTCATTTCCTAGGTTTTCCATACCTCGAAATATACAAA
Crema.WS247		Crema.WS247_1204:19532		1204		19532		20554		1023		11		92		ACACGTCTGT		ACACGTCTGTCGTGGAGAATTTAGTCTTCTCCCCTGCAGATATCTTTAAATTTCTTATCACAAAGATAAGGAATAAACATATAGGCCAACTG
Crema.WS247		Crema.WS247_1206:5984		1206		5984		7181		1198		10		119		GTGTCGTCCG		GTGTCGTCCGTTTTCGGATTGGTCCACCTCATAAAAAGTTATGGGCCGTTTTCTAAAAAGTGACGACGTGAAAGATTTTTTGATACCACCGGATTCAGAAAAACTAGAGGAATCCAAAC
Crema.WS247		Crema.WS247_1207:7418		1207		7418		7985		568		37		15		CATTTCGGCA		CATTTCGGCACCAAC
Crema.WS247		Crema.WS247_1209:92		1209		92		2856		2765		14		180		GTTCAAAAAT		GTTCAAAAATAAAGTTGTAGTGACATTTCCGTCAATTTTTGAGATTTGGTCCAAGTGGTCTTTTCTGCCAATACATTTTTTATCAGAACTCAGTCAGTTTTGAACGGATCACAGAGATTTTTATACCATTCGAAAGCCCTCGTTTTTCTCTACAAAAATGATCTAATTTAAAAAAATTTC
Crema.WS247		Crema.WS247_1209:5156		1209		5156		8824		3669		23		12		CTTAGGCTTA		CTTAGGCTTAGG
Crema.WS247		Crema.WS247_1209:12630		1209		12630		13593		964		24		12		TTAGGCTTAG		TTAGGCTTAGGC
Crema.WS247		Crema.WS247_1212:1861		1212		1861		3012		1152		11		66		AAAAAGAAAG		AAAAAGAAAGAAAGAGGATATCTGAAAATGTGCGACGCACTTTTTCGAGGATATCAGAAGATCAGA
Crema.WS247		Crema.WS247_1212:5128		1212		5128		10560		5433		95		66		AATGTGCGAC		AATGTGCGACGCACTTTTTCGAGGATATCAGAAGATCAGAAAAAAGAAAGAAAGAGGATATCTGAA
Crema.WS247		Crema.WS247_1218:1890		1218		1890		8260		6371		35		184		GCCGCACACG		GCCGCACACGCTTGAAGTTTCACAAAAGTATATATGAGAACTTCCAAGACTGTGCTTTCAAGGTGTATTGTCTCTAACTTTTTTTCAGGATGAGATATCTGAAAACAGTAAAAAGCATTCGAATTGGCAATCGATTGTCTACTACTGTGCCAATTTTCAGCCAATAACGTTCAAACTGAACAAG
Crema.WS247		Crema.WS247_1223:62		1223		62		4507		4446		25		180		AAGTGGACTT		AAGTGGACTTTTCTGCCAAAACATTTTTTATCAGAACTCAGTCAGTTTTAGACGGATCTCAGAGATTTTTATACCATTCGAAAGCTCTCGTTTTTCTCTATGAAAATGATCTAATTTAAAAAAATTTTGTTTAAAAATAAAGTTGTAGTGACTATTCCGTCAATTTTTGAGATTTGGTCC
Crema.WS247		Crema.WS247_1225:158		1225		158		3635		3478		16		184		GCACAGTAGT		GCACAGTAGTAGACAATCCATTGCCAATTCGAATGCACTTTACTGTTTTCAGATATCTAATCCAGAAAAAAAGTTAGAGACAATGCACGTTAAAAGCACAGTTTTGGAAAATCTCATATAGACTTTTGTGAAACTTCAAGCGTGTGCGGCCTTGTTCAGTTTGAACGTTATTGGCTGAAAATTG
Crema.WS247		Crema.WS247_1226:6		1226		6		6548		6543		24		180		ATGGTATAAA		ATGGTATAAAAATCTCTGAGATCCGTCCTAAACTGACTGAGTTCTGATAAAAAATGTATTGGCAGAAAAGTCCACTTGGACCAAATCTCAAAAATTGACGGAATTGTCACTACAACTTTATTTTTGAACAAATCTTTTTTAAATTAGATCATTTTGATAGAAAAAAACGAGAGCTTTCGA
Crema.WS247		Crema.WS247_1227:6		1227		6		4484		4479		16		184		TAGACTTTTG		TAGACTTTTGTGAAACTTCAAGCGTGTGCGGCCTTGTTCATTTCGAACGTTATTGGCTGAAAATTGGCACAGTAGTAGACAATCCATTGCCAATTCGAATGCACTTTACTGTTTTCAGATATCTCATCCAGAAAAAAAGTTAGAGACAATACACGTTAAAAGCACAGTTTTGGAATTTCTCATA
Crema.WS247		Crema.WS247_1228:40		1228		40		3814		3775		20		192		GAAAACGAAA		GAAAACGAAATGAGTTGCGTGTGATTTACTGAATTTCAGCATTCAATTTGGGCGAAAATTAGAAAATGAAGTCTTGCACAGCGTTTTTCGATTGTGAAACAAGAAAATAAGAAAAAGTGGACATTCTATCCATAGAACTAGAACAAACTCAACGAGATCTTTCTAATGGTGTTTTCAGTATTACTGTCCGAT
Crema.WS247		Crema.WS247_1231:108		1231		108		5512		5405		207		20		CAAGTATCCA		CAAGTATCCAAAAGTTATTC
Crema.WS247		Crema.WS247_1231:5659		1231		5659		6689		1031		47		20		TTTTGGATAC		TTTGGGATACTTGGAATAAC
Crema.WS247		Crema.WS247_1234:17		1234		17		882		866		19		45		CACTCTTTTA		CACTCTTTTACAGAGATTTTTGAAAATGGTTTAGAAAATGAGTGT
Crema.WS247		Crema.WS247_1234:905		1234		905		2229		1325		21		66		GACGCACTTT		GACGCACTTTTTCGAGGATATCAGAAGATCAGAATAAAGAAAGAAAGAGGAAATCTGAAAATGTGC
Crema.WS247		Crema.WS247_1243:108		1243		108		3922		3815		15		184		TTTCAGCCAA		TTTCAGCCAATAACGTTCAAACTGAACAAGGCCGCACACGCTTGAAGTTTCACAAAAGTCTATATGAGAAATTCCAAAACTGTGCTTTTAACGTCTATTGTCTCTAACTTTTTTTCTGGATGAGATATCTGAAAACAGTAAAGTGTGTTCGATCCGGCATTGGATATTCTACTTCTGTGCCAAT
Crema.WS247		Crema.WS247_1257:107		1257		107		3040		2934		14		184		CGCACACGCT		CGCACACGCTTGAAGTTTCACAAAAGTCTATTTGAGAACTTCCAAGACTGTGCTTTCAAGGTTTATTGTCTCTAACTTTTTTTCTGAATGAGATATCTGAAAACAGTAAAAAGCATTCAAATTGGCAATGGATTGTCTACTACTGTGCCAATTTTCAGCCAATAACGTTCAAACTGAACAAGGC
Crema.WS247		Crema.WS247_1265:94		1265		94		460		367		10		14		CGGAAGTCGG		CGGAAGTCGGAAGT
Crema.WS247		Crema.WS247_1279:294820		1279		294820		295319		500		14		14		CTTCCGACTT		CTTCCGACTTCCGA
Crema.WS247		Crema.WS247_1279:368415		1279		368415		368815		401		11		14		GGAAGTCGGA		GGAAGTCGTAAGTC
Crema.WS247		Crema.WS247_1279:652405		1279		652405		652928		524		14		14		TTCCGCCTTC		TTCCGCCTTCCGCT
Crema.WS247		Crema.WS247_1279:681524		1279		681524		681983		460		17		12		TTCTCGAGAA		TTCTCGAGAGAT
Crema.WS247		Crema.WS247_1279:698298		1279		698298		698732		435		11		14		TTCCTTCTTC		TTCCTTCTTCCTTT
Crema.WS247		Crema.WS247_1279:701923		1279		701923		702445		523		14		14		CGGAAGGCGG		CGGAAAGCGGAAGG
Crema.WS247		Crema.WS247_1279:907045		1279		907045		907697		653		11		57		TGGCCTAGAA		TGACCTAGAAACTTCAACTTGGAAAAGTTAGGCCACTGTCAATTCTCTTGGGATTGG
Crema.WS247		Crema.WS247_1279:943313		1279		943313		943719		407		11		14		GGAAGAAGGA		GGAAGAAGGAAGAA
Crema.WS247		Crema.WS247_1280:111673		1280		111673		112202		530		17		14		CGGAATCCGG		CGGAATCCGGAATC
Crema.WS247		Crema.WS247_1280:238217		1280		238217		241709		3493		16		221		TAATTTTAAT		TAATTTTAATTTTAATCCATTTCCTCCAGATAAATTACAGCCAGGCCAAAGCAGCAACTCGATAGATTTACTCATTCCAATCAGATTACTCTTCTGATTAGACTACTACCTGATGCTGTCATCGGGGTCACATGCCGTAATGAACCATTCAGATTTGGGTTTTTCAAAATTCAAATTGCATTGAGAAATTGCGTATTTGGCTCGTTAGAGCACAAACTATA
Crema.WS247		Crema.WS247_1280:402993		1280		402993		403513		521		15		14		TTCCTTCTTC		TTCCTTCTTCCTTC
Crema.WS247		Crema.WS247_1280:522538		1280		522538		524766		2229		13		128		ATCAAGCAAT		ATCAAGCAATTCAAATTTCAGCAAGAATCGGAATAAGATAATTCAAATCGAAAGACAATCAGAAATACAATAAGTGTTCCTTCTGGCTAGCATGCTAGCACCCACAACACTATACTGCACCTCATCTC
Crema.WS247		Crema.WS247_1281:92459		1281		92459		92889		431		12		14		CGGAAGTCGG		CGGAAGTCGGAAGT
Crema.WS247		Crema.WS247_1281:157905		1281		157905		158408		504		16		21		AACACAAGTT		AACACAAGTTGTTGAAAAAGA
Crema.WS247		Crema.WS247_1281:321429		1281		321429		323327		1899		64		21		ACTTGTGTTT		ACTTGTGTTTCTGTTTCAACA
Crema.WS247		Crema.WS247_1282:47456		1282		47456		49064		1609		29		12		TTTCGAAAGA		TTTCGAAAAATC
Crema.WS247		Crema.WS247_1282:59604		1282		59604		60165		562		23		16		ATTCTCGGAT		TTCTCGGATTCTTGGG
Crema.WS247		Crema.WS247_1282:98275		1282		98275		98604		330		12		14		ACTTCCGACT		ACTTCCGACTTCCG
Crema.WS247		Crema.WS247_1282:116765		1282		116765		117195		431		12		14		GAATCCGGAA		GAATCCGGAATCCG
Crema.WS247		Crema.WS247_1282:224104		1282		224104		233343		9240		348		20		AAAGTGCACA		AAAGTGCACAAGAATACAGA
Crema.WS247		Crema.WS247_1282:251746		1282		251746		252275		530		23		20		TTAGACGTCC		TTAGACGTCCCTTAAAACAC
Crema.WS247		Crema.WS247_1282:252706		1282		252706		253253		548		21		20		GGACGTCTAA		GGACGTCTAATTATTTTTTG
Crema.WS247		Crema.WS247_1283:56477		1283		56477		56806		330		14		20		TTAGACGTCC		TTAGACGTCCCTTAAAACAC
Crema.WS247		Crema.WS247_1283:56839		1283		56839		57829		991		37		20		GGACGTCTAA		GGACGTCTAAGTTTTTTGAG
Crema.WS247		Crema.WS247_1283:82027		1283		82027		85634		3608		43		81		GTCCATCTGT		GTCCATCTGTGAGTCTGAGTGTCCAGATGTCCAACAAATGCGGATTTTCGGTCAAAAACAGCCAAATTGAACAATTTTCAA
Crema.WS247		Crema.WS247_1283:142058		1283		142058		143619		1562		14		21		AGTTAGCCTC		AGTTAGCCTCAGCAAAACCTC
Crema.WS247		Crema.WS247_1283:145559		1283		145559		145952		394		12		21		CTGAGGCTAA		CTGAGGCTAACAGAGATTTTA
Crema.WS247		Crema.WS247_1283:148103		1283		148103		148946		844		12		21		TTTTGCTGAG		TTTTGCTGAGGCTAACTGAGG
Crema.WS247		Crema.WS247_1283:150984		1283		150984		151246		263		12		21		CTGAGGCTAA		CTGAGGCTAATTGTGATTTTG
Crema.WS247		Crema.WS247_1286:56128		1286		56128		57038		911		15		60		GGTGGATTCT		GGTGGATTCTGACCCCGAATTCAACTATCCGTTACCTGATGTCCTTTGACACCTTAGAAG
Crema.WS247		Crema.WS247_1290:63		1290		63		13897		13835		63		184		CAGATATCTC		CAGATATCTCATCCAGAAAAAAAGTTAGAGACAATACACCTTGAAAGCACAGTCTTGGAAGTTCTCATATAGACTTTTGTGAAACTTCAAGCGTGTGCGGCCTTGTTCAGTTTGAACGTTATTGGCTGAAAATTGGCACAGTAGTAGACAATCCATTGCCGATTCGAATGCACTTTACTGTTTT
Crema.WS247		Crema.WS247_1293:5658		1293		5658		6117		460		15		14		CGGAAGTCGG		CGGAAGTCGGAAGT
Crema.WS247		Crema.WS247_1294:668		1294		668		2843		2176		12		180		GTCCAAAACT		GTCCAAAACTGACTGAGTTCTGATAAAAAATGTTATGGCAGAAAAGACCACTTGGACCAAATCTCAAAAATTGACGGAAATGCCACTACAACTTTATTTTTGAACAAAATTTTCTTAAATTAGATGATTTTTATAGAGAAAAACGAGAGCTTTCGAATGGTATAAAAATCTGTGAGATTT
Crema.WS247		Crema.WS247_1294:3010		1294		3010		7021		4012		24		168		TATTTGTGCA		TATTTGTGCAAAGTTTCAAGTCATTTGACCCAGGAATCTCTCTGATCGCAGTGATTGAAGTTTCAGACTAATTGGTAGAGGCCAAAACTGGGCATTTCCCATAACTTTTTTTCTAGAAGAGCTATCGACAAACGCTAACTTGCATAAGAACAAGCGTGTTTTGTTTAG
Crema.WS247		Crema.WS247_1296:6		1296		6		620		615		17		21		AAAATCTCAG		AAAATCTCAGTTAGCCTCAGA
Crema.WS247		Crema.WS247_1297:16		1297		16		7815		7800		52		183		TTTTAGGAAT		TTTTAGGAATTTTAATTATAATTTTACTGATTTCTAACCCGGGAGGATTCAAACCCGCGTCTACTGAAGTAAACCTCAGCCCGGATAGTATAGACTCCTTCACCCTCTGGTCGAAGTGTGTCTAACCGGTACCGACACAGATAAGAATGGTGGGGGACGTTAATTTCATAAAAAATACCCTGT
Crema.WS247		Crema.WS247_1300:185		1300		185		3624		3440		27		130		GTAAGCCAAC		GTAAGCCAACTGGCAGTGTTGGGCTCCTTTTGGAGTTGCCAACACTCGAGTTGGGTGCTTGTCAAATAAAGTTAATTTTTAGTATTATATCATTATAAATAGGTAATTATTAACTTTGTTTAGATGATAG
Crema.WS247		Crema.WS247_1302:0		1302		0		7351		7352		36		184		AGTTTCACAA		AGTTTCACAAAAGTCTATATGAGAACTTCCAAGACTGTGCTTTCAAGGTGTATTGTCTCTTACTTTTTTTCTGGATGAGATATCTGAAAACAGTAAAAAGCATTCGAATTGGCAATGGATTGTCTACTACTGTGCCAATTTTCAGCCAATAACGTTCAAACTGAACAAGGCCGCACACGCTTGA
Crema.WS247		Crema.WS247_1304:91		1304		91		4388		4298		105		33		CTAAAAACAG		TAAAAACAGAACATTTTCTATGACATTGAGTTC
Crema.WS247		Crema.WS247_1307:1182		1307		1182		2396		1215		28		43		GAATCTCAAA		GAATCTCAAAAACGATCAGTGATCGTTTTTCATTTCTTCTGCA
Crema.WS247		Crema.WS247_1325:2319		1325		2319		3439		1121		11		49		CTTCTAGAAA		CTTCTAGAAAAAGTTTTGAAGTTCGGCGGGAATTCAAATATTCCAGAAT
Crema.WS247		Crema.WS247_1326:30		1326		30		4675		4646		84		34		CTGTTTTTAG		CTGTTTTTAAGAACTCAATTTTATAGAAAATATC
Crema.WS247		Crema.WS247_1329:70		1329		70		2091		2022		11		191		TGGTATAAAA		TGGTATAAAAATCTTTGCGCTCTGACCAAAACTGACACAGTTACGAATGAAAATGTGTTGAAAAAACGTTTGACAAACCCAAGAAATGGACCAACTTTTACGTCATCGGCCATCCTTTATTACGGCTTTATTTTTCACGGAAATTTTATAAGCTTAGGTCATATTGATAGAGAAAAACAAGCTCTTTCGAT
Crema.WS247		Crema.WS247_1340:0		1340		0		3401		3402		13		192		TCTCTTTTCT		TCTCTTTTCTCATCTTCTCGTTTCATTTTCATGATCAAAAAACTGTCCGCGAGAAATGAATTTGACATTTTCGCCACTTTTCAGCTTCATTTTTCACCAAATTCAAAATAACTCATTTCATTCAGACTCTACTATAAAAAGAAAACCACCAATCGAAAGAACTCGATGATTTACATCAAGTTCTATGGTTAA
Crema.WS247		Crema.WS247_1348:28		1348		28		1063		1036		16		66		TCCTCGAAAA		TCCTCGAAAAAGTGCGTCGCACATTTTCAGATTTCCTCTTTCTTTCTTTTTTCTGATCTTCTGATA
Crema.WS247		Crema.WS247_1381:38396		1381		38396		44809		6414		65		102		TCGCGGTCAT		TCGCGGTCATCATCATGCCTTCTCCTTAAAATTATTAAAATTCTATAAATTAAATTAAGTTTATTAGGCACAGGAGTTGGAGTACCATGAGACGGACTGCAT
Crema.WS247		Crema.WS247_1381:156007		1381		156007		156472		466		15		14		GGAAGTCGGA		GGAAGTCGGAAGTC
Crema.WS247		Crema.WS247_1381:880233		1381		880233		885429		5197		27		179		TTTTGAGATT		TTTTGAGATTTGGTCCAAGTGGACTTTCCTATCAAAACGTTTTGTATCAGATCTCGGTCAGTTTTAGAGGTACGAGTGAGATTTGTATACCATTTGAAAGCCCGTGTTTTTCTCTATCAAAATGATCTAATTAAAAAAAATTCTGTGCTAAAACAAAGTTGTAGTGACATTTCCGTCAA
Crema.WS247		Crema.WS247_1384:924		1384		924		1549		626		28		20		AGCCAAAAAC		AGTCAAAAACTCTATTTTCC
Crema.WS247		Crema.WS247_1384:68094		1384		68094		72949		4856		36		130		AATGTATCGT		AATGTATCGTTTTCGAGAGAATCAAATTGAGTATTGGCGCGTTCCGAAGAACGCCCAGCCAACGCTACTTGATGATTCTCCGATCACTAATACAACGTCAACAACTACTTATAGTGACCCAACTCTAAAA
Crema.WS247		Crema.WS247_1384:191810		1384		191810		194131		2322		17		136		TTATTGATTG		TTATTGATTGAATATCTACTTCATACCGAACTACACAAGTGAATTTAGCCACAGGCACTCACGGTTAGAGAACAGGATAATTCCGAAGAACCGTCCTGAACATCACATTGGAGAAACCCATGTTCCTAGATGTAAA
Crema.WS247		Crema.WS247_1385:57760		1385		57760		58450		691		34		20		GGAAAAAGCT		GGAAAAAGCTTAAATTTGAT
Crema.WS247		Crema.WS247_1386:9909		1386		9909		11369		1461		29		10		TAATTTTTAT		TAATTTTTAT
Crema.WS247		Crema.WS247_1386:15514		1386		15514		18346		2833		48		10		ATAAAAATTA		ATAAAAATTA
Crema.WS247		Crema.WS247_1387:5189		1387		5189		5556		368		17		21		GAGGCTAACT		GAGGCTAACTGAGATTTTGTT
Crema.WS247		Crema.WS247_1387:6712		1387		6712		10885		4174		28		21		TTAGCCTCAG		TTAGCCTCAGCAAAATCTCAA
Crema.WS247		Crema.WS247_1387:13773		1387		13773		18501		4729		18		21		TTAGCCTCAG		TTAGCCTCAGCAAAATCTCAG
Crema.WS247		Crema.WS247_1387:22729		1387		22729		24009		1281		14		21		TTAGCCTCAG		TTAGCCTCAGCAAAATCTCAG
Crema.WS247		Crema.WS247_1387:36811		1387		36811		37709		899		12		74		GGAACAGCTT		GGAACAGCTTGCATTATGACCATAGAAACTGTCTTGATGGGGGCTGAGGTCAGGTGTGCGGGTTCGGGCCTTTA
Crema.WS247		Crema.WS247_1387:40978		1387		40978		42675		1698		27		21		TGAGGCTAAC		TGAGGCTAACTAAGAATTTGC
Crema.WS247		Crema.WS247_1387:59183		1387		59183		59633		451		11		14		GAAGGCGGAA		GAAGGCTGAAGGCG
Crema.WS247		Crema.WS247_1387:61189		1387		61189		61489		301		15		21		TTTGCTGAGG		TTTGCTGAGGCTAACTGAGAT
Crema.WS247		Crema.WS247_1387:65535		1387		65535		66036		502		23		21		TTAGCCTCAG		TTAGCCTCAGCAAGTTCTTAG
Crema.WS247		Crema.WS247_1388:41		1388		41		695		655		19		46		CATTTTCTGA		CATTTTCTGAATA
Crema.WS247		Crema.WS247_1390:9347		1390		9347		15396		6050		30		184		TATTGGCTGA		TATTGGCTGAAAATTGGAACAGTAGTAGACAATCCATTGCCAATTCGAATGCTTTTTACTGTTTTCAGATATCTCATCCAGAAAAAAAGTTAGAGACAATACACGTTAAAAGCACAGTTTTGGAATTTCTCATTTAGACTTTTGTGAAACTTCAAGCGTGTGCGGCCTTGTTCAGTTTGAACGT
Crema.WS247		Crema.WS247_1390:24783		1390		24783		28129		3347		16		184		TATTGGCTGA		TATTGGCTGAAAATTGGCACAGTAGTAGACAATCCATTGCCGATTCGAATGCTTTTTACTGTTTTCTGATATCTCATCCAGAAAAAAAGTTAGAGACAATACACGTTAAAAGCACAGTTTTGGAATTTCTCATTTAGACTTTTGTGAAACTTCAAGCGTGTGCGGCCTTGTTCAGTTTGAACGT
Crema.WS247		Crema.WS247_1393:4617		1393		4617		6422		1806		11		160		ACGACAAAAT		ACGACAAAATGCACAGTAACTCCAGGGAAACGTTTCTAGTGTCAAAAACCACTCATAAATCCAAATTTCCTGTTAAAATTTACCTCAGGCTTCGTTTTTTGCCAGATAACTAGTCATTTTGGGTTTCGGTAGCTCCAATACTGTGCATACACCATATCTT
Crema.WS247		Crema.WS247_1396:32		1396		32		7247		7216		40		180		TGTCACTACA		TGTCACTACAACTTTATTTTTGAACAAATCTTTTTTATATTAGATCATTTCGATAGAGAAAAACGAGAGCTTCCGAATGGTATAAGAATCTCTGAGATCCGTCCGAAACTGACTGAGTTCTGATAAGAAATGTATTGGCAGAAAAGTCCACTTGGACCAAATCTCAAAAATTGACGGAAT
Crema.WS247		Crema.WS247_1400:15		1400		15		4792		4778		72		58		AGATGATCGA		AGATGATCGAGAACATATGTAATTTCATTCTCTTTCTTTTTTCTCTCATCTCATTCCG
Crema.WS247		Crema.WS247_1402:12435		1402		12435		14925		2491		20		10		TTCAAAATTA		TTCAAAATTA
Crema.WS247		Crema.WS247_1409:489		1409		489		804		316		11		25		ATCTAGGCTC		ATCTAGGCTCCGCCCACTTAGAGAC
Crema.WS247		Crema.WS247_1412:3464		1412		3464		4514		1051		16		12		GCCTAAGCCT		GCCTAAGCCTAA
Crema.WS247		Crema.WS247_1417:43		1417		43		4182		4140		148		20		AGAAAAGTGC		AGAAAAGTGCACAAGAATAC
Crema.WS247		Crema.WS247_1418:0		1418		0		4672		4673		19		180		AAAATTGACG		AAAATTGACGGAAATGTCACTACAACTTTATTTTTGAACAAAATTTTTTTAAATTAAATCATTTTTATAGAGAAAAACGAGAACTTTCGAATGGTATAAACATCTTCCCGATCCGTCTAAAACTGACTGAGTTCTGATAAAAAATGTTATGGCAGAAAAGACCACTTGGACCAAATCTCA
Crema.WS247		Crema.WS247_1419:3		1419		3		5077		5075		56		46		ACAGACATTT		ACAGACATTTTCGAGTACTTCGGAACATGTATTCAGAAAATGTCCG
Crema.WS247		Crema.WS247_1420:10		1420		10		6642		6633		241		20		TTGGATACTT		TTGGATACTTGATTTGAATT
Crema.WS247		Crema.WS247_1426:63		1426		63		2213		2151		12		180		CTGAGTTCTG		CTGAGTTCTGATGAAAAATGTATTGGCAGAAAAGTCCACTTGGACCAAATCTCAAACATTGACGGAAATGTCACTACAACTTTATCTTCAAACACAATTTCTTGAAATCAGATTATTTTTATAGAGAAAAACGAAAGCTTTTGAATGGTATAAAAATCTCTGAGATCCGTTCAAAACTGA
Crema.WS247		Crema.WS247_1428:109		1428		109		2438		2330		13		180		AAAAATAAAG		AAAAATAAAGTTGTAGTGACATTTCCGTCAATTTTTGAGATTTGGTCCAAGTGGTCATTTCTGCCAATACATTTTTTATCAGAACTCAGTCAGTTTTGGACGGATCACAGAGATTTTTATACCATTCGAAAGCCCTCGTTTTTCTCTACAAAAATGATCTAATTTAAAAAAATTTTGTTC
Crema.WS247		Crema.WS247_1435:3		1435		3		2994		2992		15		180		TTGGACCAAA		TTGGACCAAATCTCAAAAATTGACGGAAATGTCACTACAACTTTATTTTTGAACAAAATTTTTTTAAATTAGATCATTTTTATAGAGAAAAACGAGAGCTTTCGAATGGTATAAACATCTTCCCGATCCGTCCAAAACTGACTGAGTTCTGATAAAAAATGTTATGGCAGAAAAGACCAC
Crema.WS247		Crema.WS247_1437:639		1437		639		1723		1085		19		26		GAATTCAAAA		GAATTCAAAATTTTCCGTTTTGGCGG
Crema.WS247		Crema.WS247_1444:225		1444		225		2070		1846		10		184		ACTGTGCTTT		ACTGTGCTTTCAAGGTGTATTGTCTCTAACTTTTTTTCTGGATGAGATATCTGAAAACAGTAAAAAGCATTCGAATTGGCAATGGATTGTCTACTACTGTGCCAATTTTCAGCCAATAACGTTCAAACTGAACAAGGCCGCACACGCTTGAAGTTTCACAAAAGTCTATTTGAGAACTTCCAAG
Crema.WS247		Crema.WS247_1467:238301		1467		238301		238824		524		14		14		TTCCGCCTTC		TTCCGCCTTCCGCT
Crema.WS247		Crema.WS247_1467:328799		1467		328799		329148		350		20		14		TTAGGCTTAA		TTAGGCTTAAAGAT
Crema.WS247		Crema.WS247_1467:353137		1467		353137		354505		1369		11		11		AATTTCCCGG		AATTTCCCGGG
Crema.WS247		Crema.WS247_1467:382363		1467		382363		382730		368		26		14		GCGGAAGGCG		GCGGAAGGCGGAAG
Crema.WS247		Crema.WS247_1467:540228		1467		540228		540692		465		12		27		CGGAAGTCGG		CGGAAGTCGGAAGTAAAATTTTCAAAA
Crema.WS247		Crema.WS247_1467:636372		1467		636372		636772		401		12		14		TCCGACTTCC		TCCGACTTCCGACT
Crema.WS247		Crema.WS247_1467:678964		1467		678964		679830		867		24		14		CGGAAGTCGG		CGGAAGTCGGAAGT
Crema.WS247		Crema.WS247_1467:716725		1467		716725		717554		830		23		40		ACACGCCAGA		ACACGCCAGATTTCGGGTTTTCAGAAAAAACGCGCCAAAA
Crema.WS247		Crema.WS247_1467:840456		1467		840456		840885		430		12		13		TCCGGATTCC		TCCGGATCCGGAT
Crema.WS247		Crema.WS247_1467:846554		1467		846554		850666		4113		35		54		TTGATTTCTA		TTGATTTCTAGATTTAAAAAAGTCCTGTTTTTAGGAATTTCAATTATAATTTTA
Crema.WS247		Crema.WS247_1467:938168		1467		938168		938691		524		14		14		TTCCGCCTTC		TTCCGCTTTCCGCT
Crema.WS247		Crema.WS247_1467:949073		1467		949073		950999		1927		16		27		TGATAGCGAT		TGATAGCGATGATAGCGATGATAGCGA
Crema.WS247		Crema.WS247_1467:980822		1467		980822		983698		2877		21		20		TTTCTAGGCC		TTTCTAGGCCACCAAGTGGT
Crema.WS247		Crema.WS247_1467:983743		1467		983743		983947		205		12		11		TTACCGGTAA		TTACCGGTAAA
Crema.WS247		Crema.WS247_1468:165202		1468		165202		166946		1745		10		181		GATAATTTCT		GATAATTTCTTTTCAATTAGCTTCCCCCACCATTCTTATCTGTGTCGGTTCCGGTTAGACACGGTCAGTTACGCTGCGTGAGGTCTATACTTATCCGGGCTGAGGTTTACTTCAGTAGACGCGGGTTTGAATCCTCCCGATCTAGAATATATCAAAATTTTATAAAAATATCCATAAACAG
Crema.WS247		Crema.WS247_1469:5859		1469		5859		6163		305		14		21		GTGTCGATTT		GTGTCGATTTACGCTTGTTCT
Crema.WS247		Crema.WS247_1469:280925		1469		280925		281291		367		21		16		TTCGCAACTG		TCCGCAACTGCGACAT
Crema.WS247		Crema.WS247_1470:140260		1470		140260		141144		885		11		27		TTCCGACTTC		TTCCGACTTCCGTTTTGAAAATTTTAC
Crema.WS247		Crema.WS247_1470:141951		1470		141951		142817		867		17		31		TACGCTGCGA		TACGCTGCGAGTTTGCAAGCATTTTGAAAAA
Crema.WS247		Crema.WS247_1470:149795		1470		149795		150915		1121		24		82		TTAAAATTCT		TTAAAATTCTTAACTAATTAGGGACAGGAGTTGGAGGAACATGGGACAGACTGCACTCGCGGTCCTCCACGCATGCCTCTCC
Crema.WS247		Crema.WS247_1470:165216		1470		165216		165642		427		13		14		CGGAAGTCGG		CGGAAGTCGGAAGT
Crema.WS247		Crema.WS247_1470:193203		1470		193203		193594		392		11		14		TTCCGACTTC		TTCCAACTTCCGAC
Crema.WS247		Crema.WS247_1472:9015		1472		9015		9786		772		13		14		GAAGTCGGAA		GAAGTCGGAACTCG
Crema.WS247		Crema.WS247_1472:11785		1472		11785		12490		706		24		14		TTCCTTCTTC		TTCCTTCTTCCTTT
Crema.WS247		Crema.WS247_1472:38039		1472		38039		38406		368		17		21		CTACAGTATA		CTACAGTATACCATAATGTAC
Crema.WS247		Crema.WS247_1472:97035		1472		97035		97350		316		10		11		TTCCTTCTTC		TTCCTTCTTCC
Crema.WS247		Crema.WS247_1472:116786		1472		116786		117185		400		12		14		CTTCCGACTT		CTTCCGACTTCCGA
Crema.WS247		Crema.WS247_1478:61		1478		61		2484		2424		29		64		TTTTCTCTCA		TTTTCTCTCATCTCATTAGGAGATGATCGAGAACATATGTAATTTCATTCTCTCTCTCTTTCCT
Crema.WS247		Crema.WS247_1478:16183		1478		16183		17362		1180		17		64		CATTCCGAGA		CATTCCGAGATGATCGAGAACATATGTATTTTCATTCTCTCTCTCTTTCTTTTTTCTCTCATCT
Crema.WS247		Crema.WS247_1479:401		1479		401		3844		3444		10		157		TGGCCTAGAA		TGGCCTAGAAAACCAAATTTAAGAAAACTAGTCCCCGGGTCATTTTTGACAGTTTTAGCTAGTTTTTTTGTGGTTTTTCTTGTTGAAAATTGCGTTTTTCATGATTTTTAGCCAATCAAACAAGAAAAAACAGCCGGGGGACTAGTTTTTCGACACG
Crema.WS247		Crema.WS247_1480:10594		1480		10594		10851		258		11		21		ATTTGGGTCA		ATTTGGGTCATGACCTAATTA
Crema.WS247		Crema.WS247_1481:9746		1481		9746		10887		1142		18		103		AAAATTATAA		AAAATTATAAAAATTATAAAAAATACATTAAGTTTATTAGGGACAGGAGTTGGAGTACCATGAGACGGATTGCATTCGCGGTCTATCATCATGCCTTCTCCAT
Crema.WS247		Crema.WS247_1483:16463		1483		16463		16716		254		11		22		CACACGACTA		CACACGACTAGTGCTCATAATG
Crema.WS247		Crema.WS247_1488:6890		1488		6890		7260		371		12		30		AGGATCAGTC		AGGATCAGTCCAAGAGGAGCCCACTGCCGG
Crema.WS247		Crema.WS247_1489:20		1489		20		2908		2889		25		95		ATGAAATGAG		ATGAAATGAGTTATTTTGAATTTGGTGAAAAATGAAGCTGAAAAGTGGCGAAAATGTCAAGATGATTTCTCGCGGACTGTTTTTTGATCATAAAA
Crema.WS247		Crema.WS247_1497:57		1497		57		5444		5388		30		180		CGGAAATGTC		CGGAAATGTCACTACAACTTTATTTTTGAACAAAATTTTTCGAAATTAGATCATATTTATAGAAAAAAACGAGAGCTTTCGAGTGGTATAAAAATGTCTGAGATCCGTCCAAAACTGACTGAGTTCTGATGAAAAATGTATTGGCAGAAAAGTCCACTTGGACCAAATCTCAAAAATTGA
Crema.WS247		Crema.WS247_1498:2129		1498		2129		7005		4877		32		55		AAATTCCTAA		AAATTCCTAAAAACAGGACTTTTTTTAAATCTAGAAATCAATCAAATTGTAATTA
Crema.WS247		Crema.WS247_1506:117		1506		117		5525		5409		28		180		AAAATAAAGT		AAAATAAAGTTGTAGTGACATTTCCGTCAATTTTTGAGATTTGGTCCAAGTGGTCTTTTCTGCCATAACATTTTTTATCAGAACTCAGTCAGTTTTGGACGGATCGAGAAGATGTTTATACCATTCGAAAGCTCTCGTTTTTCTCTATAAAAATTATTTAATTTAAAAAAATTTTGTTCA
Crema.WS247		Crema.WS247_1520:41		1520		41		714		674		15		44		TACCCATTTT		TACCCATTTTCACAGATTTCTTGTTTCGATTTGAAAATGGGTAC
Crema.WS247		Crema.WS247_1520:2820		1520		2820		5034		2215		54		44		TACCCATTTT		TACCCATTTTCACAGATTTCTTGTTTCGATTGGAAAATGGGTAC
Crema.WS247		Crema.WS247_1521:0		1521		0		3872		3873		13		180		AAAATAAAGT		AAAATAAAGTTGTAGTGACATTTCCGTCAATTTTTGAGATTTGGTCCAAGTGGTCATTTCTGCCAATACATTTTTTATCAGAACTCAGTCAGTTTTGGACGGATCACAGAGATTTTTATACCTTTCGAAAGCCCTCGTTTTTCTCTACAAAAATAATCTAATTTGAAAAAATTTTGTTCA
Crema.WS247		Crema.WS247_1523:474		1523		474		3109		2636		35		61		TGACTGCTTC		TGACTGCTTCAGCTGACTGAGAAAAGACTCTAAAATTCCGTCCCTTAGAGTACTGTGTACC
Crema.WS247		Crema.WS247_1553:1674		1553		1674		2260		587		16		42		GACAACCTGG		GACAAGCTGGAATTCCAATTAACCTCATCCCACCAGTTCCAA
Crema.WS247		Crema.WS247_1553:9225		1553		9225		9931		707		22		24		GCCTACAACC		GCCTACAACCGTTACAACTACTGA
Crema.WS247		Crema.WS247_1553:225984		1553		225984		226438		455		17		22		TTACACTGAC		TTACACTGACAATCACCGAAGC
Crema.WS247		Crema.WS247_1553:339512		1553		339512		339753		242		11		21		TACAGTGACA		TACAGTGACAATTTCAAAAGT
Crema.WS247		Crema.WS247_1553:722030		1553		722030		723199		1170		17		21		ACACTGACAA		ACACTGACAAAAATATGTTTC
Crema.WS247		Crema.WS247_1553:853893		1553		853893		854408		516		15		14		GCGGAAGGCG		GCGGAAAGCGGAAG
Crema.WS247		Crema.WS247_1553:863288		1553		863288		864204		917		18		14		TTGTCAGTGT		TTGTCAGTGTCATT
Crema.WS247		Crema.WS247_1553:1064925		1553		1064925		1065453		529		17		14		GGAAGAAGGA		GGAAGAAGGAAGAA
Crema.WS247		Crema.WS247_1554:165641		1554		165641		166064		424		11		27		CGGAAGTCGG		CGGAAGTCGGAAGTAAACATCCGAAAA
Crema.WS247		Crema.WS247_1554:262046		1554		262046		263681		1636		16		14		AAGTTAGGCC		AAGTTAGGCCACCA
Crema.WS247		Crema.WS247_1554:276796		1554		276796		277319		524		17		14		GGAAGAAGGA		GGAAGAAGGAAGAA
Crema.WS247		Crema.WS247_1554:297455		1554		297455		300458		3004		19		63		TTTTTAGGTG		TTTTTAGGTGAAAAAAATGCGATTTTCAGCCATTTTCGAAAGAAAAATCTCACAAAACGTCAA
Crema.WS247		Crema.WS247_1554:312421		1554		312421		313589		1169		27		27		CGGAAGTAAA		CGGAAGTAAAATTCTTTATCCGAAACT
Crema.WS247		Crema.WS247_1554:462244		1554		462244		464761		2518		16		14		TTCCGACTTC		TTCCGACTTCCGTC
Crema.WS247		Crema.WS247_1554:470499		1554		470499		470728		230		13		15		AATCTGAATC		AATCTGAATCTTCAG
Crema.WS247		Crema.WS247_1554:479908		1554		479908		480425		518		13		34		GGAAGAAGGA		GGAAGAAGGAAGAAGGAAGTAAATTTTTCAAAAG
Crema.WS247		Crema.WS247_1554:483848		1554		483848		484275		428		17		21		AAAATAGCAA		AAAATAGCTATTTTTTGGTGA
Crema.WS247		Crema.WS247_1554:487924		1554		487924		489780		1857		12		27		GAAGTCGGAA		GAAGTCGGAAGTAAAATTTCTAATCCG
Crema.WS247		Crema.WS247_1554:491018		1554		491018		492375		1358		22		12		ATTCTTATTC		ATTCTTATTCTT
Crema.WS247		Crema.WS247_1555:24566		1555		24566		25056		491		15		14		GAAGTCGGAA		GAAGTCGGAAGTCG
Crema.WS247		Crema.WS247_1555:60006		1555		60006		60435		430		12		14		TTCCGACTTC		TTCCGACTTCCGAC
Crema.WS247		Crema.WS247_1555:62744		1555		62744		63188		445		15		14		GGAAGTCGGA		GGAAGTCGGAAGTC
Crema.WS247		Crema.WS247_1555:89656		1555		89656		90041		386		14		21		TTGTTGTTGG		TTGTTGTTGTTGGAATTGGTG
Crema.WS247		Crema.WS247_1557:2168		1557		2168		2814		647		21		30		TATTGGTTAA		TATTGGTTAAAATAGGTTAATAAACAGTAA
Crema.WS247		Crema.WS247_1557:125990		1557		125990		126455		466		14		14		GAAGTCGGAA		GAAGTCAGAAGTCG
Crema.WS247		Crema.WS247_1557:156151		1557		156151		156678		528		13		11		TTCTCGAGAA		TTCTCGAGAAT
Crema.WS247		Crema.WS247_1558:114999		1558		114999		116979		1981		13		18		TCATTTGCTA		TCACTTGCTATATTTGTC
Crema.WS247		Crema.WS247_1559:9246		1559		9246		9637		392		15		20		TGTCCGCTTT		TGTCCGCTTTTTCGAAGATG
Crema.WS247		Crema.WS247_1559:61471		1559		61471		61624		154		11		13		AAATTTTTTT		AAATTTTTTTTCA
Crema.WS247		Crema.WS247_1559:78171		1559		78171		80625		2455		15		72		AAAAACAAAA		AAAAACAAAAAACAAAAAAGTTTGGCACGAGTGGGGATCGAACCCTGGTTGTCAGATTGGTACCAAAAAGTC
Crema.WS247		Crema.WS247_1560:2922		1560		2922		3100		179		12		13		AAATTTTTTT		AAATTTTTTTTTC
Crema.WS247		Crema.WS247_1560:15740		1560		15740		16210		471		14		29		TCCGGATTCC		TCCGGATTCCGGAAAATGAAAATTTTCAT
Crema.WS247		Crema.WS247_1560:62749		1560		62749		62895		147		10		13		TTGAAAAAAA		TTGAAAAAAAAAT
Crema.WS247		Crema.WS247_1561:17822		1561		17822		18293		472		11		27		CGGAAGTCGG		CGAAAGTCGGAAGTAAAATCCCAAATC
Crema.WS247		Crema.WS247_1564:35		1564		35		1557		1523		16		96		TTCTTATCAA		TTCTTATCAAAAAGATAAGAAAATAAAAACATAGGCCAATTAACACGTCTGTCGTGGAGAATTTCTTCATTTTCTCCCCTGCAGATATTCTTAGGT
Crema.WS247		Crema.WS247_1564:8563		1564		8563		11320		2758		66		35		AAACCCATAG		AAACCCATAGACGGTAAGTTTATGAATGAGTAACA
Crema.WS247		Crema.WS247_1566:47		1566		47		6294		6248		32		179		CACGTAATAA		CACGTAATAAATAAAATTCGGGTCAGGACGTGTAACGCTTTTTCATGATGATAGGGATGAACAATACGAACAAAATGGTGGTGGCGGTTTTGGGTTATCTATCAGGAACCTCGAGATCCAGGCGCTCAAAATTTCCGTCCTTTCTCAGATTTCCTTCAGAAAGTGCATTTGCAAACTGA
Crema.WS247		Crema.WS247_1566:6523		1566		6523		9926		3404		22		92		TAAAGATATC		TAAAGATATCTGCAGGGAAGAAGACTAAATTCTCCACGACAGACGTGTTAATTGGCCTATATGTTTATTCCTTATCTTTGTGATAAGAAATC
Crema.WS247		Crema.WS247_1573:16		1573		16		4010		3995		22		179		TCTCATGATG		TCTCATGATGATAGGGATAAACAATACGAACAAAATGGTGGTGGCGGTTTTGGGTTATCTATCACGAACCTCGAGCTCCAGGCGCTCAAAGTTTCCGTCCGTTCTCAGATTTCGTTCAAAAAGTGCATTTGCAAACTGACACGTAATAAATAGAATTCGGGTCAGGACGTGTAACGCTT
Crema.WS247		Crema.WS247_1574:9		1574		9		8219		8211		35		192		TGACATTTTC		TGACATTTTCGTCACTTTTCAGCTTCATTTTTCACCAGATACAAAATAACTCATTTCATTCAGATTATACTATAAAAAGAAAACCACCAATCGAAAGAACTCGTAGATTTACATCAAGTTCTATGGTTTATCTATTTTCTCATCTTCTTATTCCATTTTTATGATCAAAAAACTGTCCGCGAGAAATCATCT
Crema.WS247		Crema.WS247_1579:71		1579		71		5900		5830		26		180		TTTGAGATTT		TTTGAGATTTGGTCCAAGTGGACTTTTCTGCCAATACATTTTTCATCAGAACTCAGTCAGTTTTGAACGGATCGTGAAGATTTTTTTACCATTCGAAAGCTCTCGTTTTTCTCTATAAAAATGATCTAATTTCAAAAAATTTTGTTCAAAAATAAAGTTGTAGTGACATTTCCGTCAATT
Crema.WS247		Crema.WS247_1582:16		1582		16		5798		5783		24		180		GACATTTCCG		GACATTTCCGTCAATTTTTGAGATTTGGTCCAAGTGGACTTTTCGGCCAATACATTTTTCATCAGAACTCAGTCAGTTTTGAACGGATCTCAGAGATTTTTATACCATTCGAAAGCTCTCGTTTTTCTCTATAAAAATGATCTAATTTCAAAAAATTTTGTTTGAAAATAAAGTTGTAGT
Crema.WS247		Crema.WS247_1584:10983		1584		10983		11476		494		13		14		GGAAGTCGGA		GGAAGTCGGAAGTC
Crema.WS247		Crema.WS247_1586:3		1586		3		6401		6399		22		192		TAATCTCTTT		TAATCTCTTTTCTAATCTTCTCGTTTCATTTTTATGATCAAAAAACTGTCCGCGAGAAATCAATTTGACATTTTCGCCACTTTTCAGCTTCATTTTTCACCAAATTCAAAATAACTCATTTCATTCAGATCGTAGAGAGAAAGCGAAACCACCAATCGAAAGAACTCGATGATTTACATCAAGTTCTATGGT
Crema.WS247		Crema.WS247_1587:162		1587		162		3909		3748		17		180		CTACAACTTT		CTACAACTTTATTTTTGAACAAAATTTTTTTAAATTAGATCATTTTTATAGAGAAAAACGAGAGCTTTTGAATGGTATAAACATCTTCCCGATCCGTTCAAAACTGACTGAGTTCTGATGAAAAATGTATTGGCAGAAAAGTCCACTTGGACCAAATCTCAAAAATTGACGGAAATGTCA
Crema.WS247		Crema.WS247_1590:92		1590		92		9289		9198		40		192		ATTCTATCCA		ATTCTATCCATAGAACTAGCCCCAACTCAACGAGTTCTTTCTAATGGTAGTTTCTTTTTTACTGTCCGATGAAAACGAAATGAGTTGCGTGTGATTTACTGAAATTCAGCATTCAATTTGGGCGAAAATTAGAAAATGAAGTCTCGCACAGCGTTTTTCGATTGTAAAACAAGAAAATAAGAAGAAGTGGAT
Crema.WS247		Crema.WS247_1594:0		1594		0		3949		3950		13		180		ACGCTCTCGT		ACGCTCTCGTGCCCTGTTTTCCTGGGTTTCCGTACCATCGAAAACTGCTACTTTTCACTGTATTGCTTAGATTTACTGGAAATTCGAAAGGTCAAATGACCTCAATTTTAGATAGCTGAAGCGGCACCGTTTAGACTATTTTAACTGACATGTTTCATACTAGTATGGACCAGCAGGATG
Crema.WS247		Crema.WS247_1595:106		1595		106		1981		1876		16		119		TCATAAAAAG		TCATAAAAAGTTATGAGCCGTTTTCTAAGATGTGAAGACGTGAAGGATTTTTTGATATCTTCGGAGTCGGGAAAAATAGAGGATTCCAAACGTGTCGTCGATTGCTGGATTGATCCACG
Crema.WS247		Crema.WS247_1612:0		1612		0		2767		2768		14		184		TTCAGCCAAT		TTCAGCCAATAACGTTCAAACTGAACAAGGCCGCACACGCTTGAAGTTTCACAAAAGTCTATATGAGAACTTCCAAGACTGTGCTTTCAAGGTGTATTGTCTCTAGCTTTTTTTCTGAATGAGATATCTGAAAACAGTAAAGTGCATTCGATCCGGCATTGGAAATTCTACTTCTGTGCCAAAT
Crema.WS247		Crema.WS247_1615:0		1615		0		2968		2969		13		184		ACACGCTTGA		ACACGCTTGAAGTTTCACAAAAGTCTATATGAGAACTTCCAAGACTGTGCTTTCAAGGTGTATTGTCTCTAACTTTTTTTCTGGATGAGATATCTGAAAACAGTAAAAAGCATTCGAATCGGCAATGGATTGTCTACTACTGTGTCAATTTTCAGCCAATAACGTTCAAATTGAACAAGGCCGC
Crema.WS247		Crema.WS247_1620:0		1620		0		4036		4037		48		46		ATGTATTCAG		ATGTATTCAGAAAATGTCCGACAGACATTTTCGAGTACTTCGGAAC
Crema.WS247		Crema.WS247_1623:160		1623		160		4209		4050		15		184		AAAGCACAGT		AAAGCACAGTTTTGGAAATTCTCATATAGACTTTTGTGAAACTTCAAGCGTGTGCGGCCTTGTTCAATTTGAACGTTATTGGCTGAAAATTGGCACAGTAGTAGACAATCCATCGCCAATTTGAAAGCTTTTTACTGTTTTCAGATATCTCATCCAGAAAAAAAGTTAGAGACAATACACCTTG
Crema.WS247		Crema.WS247_1643:901622		1643		901622		908790		7169		36		153		GAATACGATC		GAATACGATCTTAGAGCTTATTAGTTCTTATGTTTTGAATTGGAAGAATGGAAATTGAGATTGAAGTACTAGACTTACTGTTGAGATTGAACACAAAATTGGATTTGAGATTTTGAGTTTGGTAACGAGGTTTGAGAGTTGATTTTGATATTT
Crema.WS247		Crema.WS247_1643:916971		1643		916971		920496		3526		44		40		TTTGATATTT		TTTGATATTTTGAGTTTGGTAACGAGGTTTGAGAGTTGAT
Crema.WS247		Crema.WS247_1643:1087971		1643		1087971		1088527		557		25		21		ACCAGTACTT		ACCAGTACCTCGACTGAATCC
Crema.WS247		Crema.WS247_1643:1100738		1643		1100738		1103355		2618		47		42		CCACGGAATC		CCACGGAATCTACCAGTACATCGACCGAGTCTACCAGTACTT
Crema.WS247		Crema.WS247_1643:1110107		1643		1110107		1111137		1031		46		15		CAGAAGTTAC		CAGAAGTTACCACTC
Crema.WS247		Crema.WS247_1644:363416		1644		363416		368238		4823		56		61		TAGAGTACTG		TAGAGTACTGTGTACCTGACTGCTTCGGCTGACTGAGAAAAGACTCTAAAACCCCGTCCCC
Crema.WS247		Crema.WS247_1644:375768		1644		375768		379076		3309		52		61		AAAGACTCTA		AAAGACTCTAAAACCCCGTCCCTTAGAGTACTGTGTACCTGACTGCTTCGGCTGACTGAGA
Crema.WS247		Crema.WS247_1645:226142		1645		226142		226546		405		10		14		GCGGAAGGCG		GCGGAAAGCGGAAG
Crema.WS247		Crema.WS247_1646:45020		1646		45020		46261		1242		10		134		GACTAGTTTT		GACTAGTTTTTTTCATAATTGGAATTTCTAGGCCACGTGTCGGAAAACTCGGCCACGTACCACATTTGGTGGTTTCCTTGCTTTTTGGCTCTAGAAACGATGAAAATGTCAAAAACTGACTTTCTGAGATTGGG
Crema.WS247		Crema.WS247_1647:100673		1647		100673		101085		413		10		27		TTCCGACTTC		TTCCGACTTCCGGATAAGGAATTTTAC
Crema.WS247		Crema.WS247_1648:35976		1648		35976		39565		3590		71		24		ACCGAAGCTC		ACGGAAGCTCCGACGACTTCAACT
Crema.WS247		Crema.WS247_1650:22559		1650		22559		23280		722		21		30		GATCAGTCCA		GATCAGTCCACGACGAGCCCACAGCCGGAG
Crema.WS247		Crema.WS247_1653:16502		1653		16502		23240		6739		64		54		CCTGTTTTTA		CCTGTTTTTAAGAATTTCAATCAAAATTTTATTGATTTCTAGATTACAAAAAGT
Crema.WS247		Crema.WS247_1655:6309		1655		6309		9639		3331		32		93		CGACAGACGT		CGACAGACGTGTCAATTGGCCTATGTTTTTATTTTCTTATCTTTTTGATAAGAAACCTAAGAATATCTGCAGGGGAGAAAACTAAATTCTCCA
Crema.WS247		Crema.WS247_1656:778		1656		778		13404		12627		225		44		TACCCATTTT		TACCCATTTTCACAGATTTCTTGTTTCGATTGGAAAATGGGTAC
Crema.WS247		Crema.WS247_1660:49		1660		49		10849		10801		44		192		CATTTCATTC		CATTTCATTCAGATCCTACTAAAAAAAGAAAACCATCAATCGAAAGAGCTCGTTGATTTACATCAAGTTCTATGGTTTATCTATTTTCTCATCTTCTTATTCCATTTTTATGATCAAAAAACTGTCCGCGAGAAATCAATTTGACATTTTCGCCACTTTTCAGCTTCATTTTTCACCAAATTCAAAATAACT
Crema.WS247		Crema.WS247_1662:86		1662		86		6054		5969		33		180		ACTCAGTCAG		ACTCAGTCAGTTTTGGACGGATCTCAGACATTTTTATACCACTCGAAAGCTCTCGTTTTTTTCTATAAATATGATCTAATTTCGAAAAATTTTGTTCAAAAATAAAGTTGTAGTGACATTTCCGTCAATTTTTGAGATTTGGTCCAACTGGACTTTTCTGCCAATACATTTTTTATCAGA
Crema.WS247		Crema.WS247_1672:104		1672		104		5021		4918		23		192		TTTTTCTGAT		TTTTTCTGATCAAAAAACTGTCTGCGAGAAACGAATTTCACGTATTCGCCACTTTTGAGCTTCATTTTTGACGAAATTCAAAATAACTCATTTCACTTTGATCGTACAATAAAAAGGAAGTTACCAATCGAAAGAGCTCGTTGATTTACATCTTATTCTATGGTTAATCTTTCTTTTCGTCTTCTTATTCCA
Crema.WS247		Crema.WS247_1674:2464		1674		2464		8179		5716		31		184		TTTCAGATAT		TTTCAGATATCTCATCCAGAAAAAAAGTTAGAGACAATAGACGTTAAAAGCACAGTTTTGGAATTTCTCATTTAGACTTTTGTGAAACTTCAAGCGTGTGCGGCCTTGTTCAGTTTGAACGTTATTGGCTGAAAATTGGCACAGTAGTAGACAATCCATTGCCGATTCGAATGCACTTTACTGT
Crema.WS247		Crema.WS247_1681:9207		1681		9207		9579		373		13		20		TTTTGGGACG		TTTTGGGACGTCTAAATGTA
Crema.WS247		Crema.WS247_1684:119		1684		119		2772		2654		12		184		AGTAGAATAT		AGTAGAATATCCAATGCCGGATCGAACACACTTTATTGTTTTCAGATATCTCATCTAGAAAAAAAGTGAGAGACAATACACGTTAAAAGCACAGTTTTGGAAATTCTCATATAGACTTTTGTGAAACTTCAAGCGTGTGCGGCCTTGTTCAATTTGAACACTATTGGCTGAAATTTGGCACAGA
Crema.WS247		Crema.WS247_1692:97		1692		97		2797		2701		10		184		AAACTGTGCT		AAACTGTGCTTTTAACGTGTATTGTCTCTAACTTTTTTTCTGGATGAGATATCTGAAAACAGTAAAGTGCATTCGAATTGGCAATGGATTGTCTACTACTGTGCCAATTTTCAGCCAATAACGTTCAAACTGAACAAGGCCGCACACGCTTGAAGTTTCACAAAAGTCTATATGAGATTTTCCA
Crema.WS247		Crema.WS247_1697:93		1697		93		2400		2308		11		184		ACTTCAAGCG		ACTTCAAGCGTGTGCGGCCTTGTTCAGTTTGAACGTTATTGGCTGAAAATTGGCACAGTAGTAGACAATCCATTGCCAATTTGAAAGCTTTTTACTGTTTTCAGATATCTCATCCAGAAAAAAAGTTAGAGACAATACACCTTGAAAGCACAGTCTTGGAAGTTCTCATATAGACTTTTGTGAA
Crema.WS247		Crema.WS247_1725:0		1725		0		3602		3603		15		190		TTTCTTCTAT		TTTCTCTATCAATATGACCTAATTTTATAAAATTTCGCTGAAAAATAAAGCCGTAATAAAGGATGGCCGATGACGTAAAAGTTGGTCCATTTCTTGGGTTTGTCAAACGTTTTTTCAACACATTTTCATTCGTAACTGTGTCAGTTTTGGTCGGAGCGCAAAGATTTTTATATCATCAGAAAGCCCGCAT
Crema.WS247		Crema.WS247_1731:105		1731		105		798		694		23		21		TTTGGCTGAA		TTTGACTGAAAATATCAAAAT
Crema.WS247		Crema.WS247_1733:76054		1733		76054		76312		259		11		19		AATCGGAGGC		AATCGGAGGCCCATAAAAA
Crema.WS247		Crema.WS247_1733:159705		1733		159705		159932		228		13		17		TCGAGTCTCG		TCGAGTCTCGTCTGGCC
Crema.WS247		Crema.WS247_1733:261699		1733		261699		262087		389		15		20		TTAGACGTCC		TTAGACGTCCCTTAAAACAC
Crema.WS247		Crema.WS247_1733:262098		1733		262098		262487		390		17		20		GGACGTCTAA		GGACGTCTAAATATTTTTTG
Crema.WS247		Crema.WS247_1733:343165		1733		343165		343399		235		16		14		TAGACCCTAG		TAGACCCTAGACCC
Crema.WS247		Crema.WS247_1733:473536		1733		473536		475449		1914		16		19		GTACACTGAC		GTACACTGACCAAAAAATG
Crema.WS247		Crema.WS247_1733:479627		1733		479627		480083		457		13		14		TTCCGACTTC		TTCCAACTTCCGAC
Crema.WS247		Crema.WS247_1733:493028		1733		493028		493262		235		16		14		CTAGGGTCTA		CTAGGGTCTAGAGT
Crema.WS247		Crema.WS247_1733:606479		1733		606479		606704		226		12		18		GTAACCATTT		GTAACCATTTTGGTCACT
Crema.WS247		Crema.WS247_1733:609918		1733		609918		610605		688		17		14		ACTGTAACTT		ACTGTAACTTTGTC
Crema.WS247		Crema.WS247_1733:658125		1733		658125		658825		701		12		12		TCGAGAAATT		TCGAGAAATTCC
Crema.WS247		Crema.WS247_1733:692963		1733		692963		694356		1394		11		53		TAATTATAAT		TAATTATAATTTTATTGATTTCTAGATAAAAAATGTCCTGTTTTTAGGAATTT
Crema.WS247		Crema.WS247_1733:835978		1733		835978		836438		461		19		18		AAAGATTCAA		AAAGATTCAAATTTTTTC
Crema.WS247		Crema.WS247_1734:195506		1734		195506		200967		5462		17		21		CTAGCAGACC		CTAGCAGACCAACGAAAATCA
Crema.WS247		Crema.WS247_1734:265484		1734		265484		266604		1121		15		74		CCCATCAAGA		CCCATCAAGACAGTTTCTAGGGTCATAATGCAAGCTGTTCCTATAGGCCCGAACCCGCACACCTGACCTCAGCC
Crema.WS247		Crema.WS247_1734:267395		1734		267395		269078		1684		35		20		TTGGTCTGCT		TTGGTCTGCTAGCTCCCATA
Crema.WS247		Crema.WS247_1734:318187		1734		318187		323441		5255		23		128		TGGTAAATCC		TGGTAAATCCCGAAGGACCCGACCCACCAGCATCCGCCGAATAACCTATCTTTACTAAACGTCCCTGATAAACTATAAAACTTAATACTAAAAGTGAATAGTATTCGACAAGTATCCAACTTCAGCTA
Crema.WS247		Crema.WS247_1734:382015		1734		382015		382830		816		28		20		GAGCTAGCAG		GAGCTAGCAGACCAAAAGTA
Crema.WS247		Crema.WS247_1735:20816		1735		20816		21300		485		13		14		GGAAGTCGGA		GGAAGTCGGAAGTC
Crema.WS247		Crema.WS247_1735:116736		1735		116736		117151		416		14		30		AGTCCTACAG		AGTCCTACAGTAACCCAGAACTTGAGGAGG
Crema.WS247		Crema.WS247_1735:183451		1735		183451		186404		2954		33		41		TATCCCATTT		TATCCCATTTTTAAGAGATTTAATTCAAAATTGTTCAAAAT
Crema.WS247		Crema.WS247_1735:209228		1735		209228		211291		2064		14		60		CAGAATCCAC		CAGAATCCACCCTTCTAAGGAATCAAGCGACATCAGGTGACGGATATCTGAATCCCGGGT
Crema.WS247		Crema.WS247_1735:292712		1735		292712		293208		497		18		10		TTCTCGAGAA		TTCTCGAGAA
Crema.WS247		Crema.WS247_1737:101518		1737		101518		102761		1244		28		21		GAATTTAAGC		GAATTTAAGTCGTTTTAGGCC
Crema.WS247		Crema.WS247_1738:73649		1738		73649		77515		3867		21		119		AACCAGAGGA		AACCAGAGGATTCCAAACGTGTTGTCCGTTTCTGGATTGATCCACGTCATAAAAAGTTATGAGCCGTTTTCTAAGAAGTGACGACGTGAAGGATTTTTTGATATCATTGGATTCGGGAA
Crema.WS247		Crema.WS247_1738:91886		1738		91886		92254		369		14		20		GGACGTCTAA		GGACGTCTAAACATTTTTTG
Crema.WS247		Crema.WS247_1738:121401		1738		121401		121873		473		11		42		CGGAGAGCGG		CGGAGAGCGGGATGGGGCCGGATTCTGACGATCCTGAGGTTG
Crema.WS247		Crema.WS247_1740:7177		1740		7177		7952		776		11		59		CGTAAATCTA		CGTAAATCTACACAAGGATCGGGATACTGTAGCGGTGAATTGGCTTGTCGATTTACGCT
Crema.WS247		Crema.WS247_1740:35156		1740		35156		35968		813		17		42		GACGCGTTTT		GACGCGTTTTACATAGAAATAGTGGTTATCTGGGGCACCTTC
Crema.WS247		Crema.WS247_1740:68590		1740		68590		69632		1043		16		21		ACAAGTTGTT		ACAAATTGTTGAAACACAAAC
Crema.WS247		Crema.WS247_1742:9640		1742		9640		9848		209		13		15		TTTCAAAACC		TTTCAAAACCGGACG
Crema.WS247		Crema.WS247_1744:102		1744		102		4679		4578		35		55		TTGATTTCTA		TTGATTTCTAGATTTAAAAAATGTCCTGTTTCTAGGAATTTCAATCATAATTTTA
Crema.WS247		Crema.WS247_1744:7613		1744		7613		19545		11933		81		54		GGACTTTTTT		GGACTTTTTTTAATATGAAAATCAATAAAATTGAAATTAAAACTCCTAAAAACA
Crema.WS247		Crema.WS247_1746:185		1746		185		3240		3056		32		63		TAAAAATGAA		AAAAATGAAGCTGAAAAGTGGCGAAAATGTCAAGATGATTTCTCGCGGACTGTTTTTTGATCA
Crema.WS247		Crema.WS247_1746:6023		1746		6023		8616		2594		14		192		AAAATGTCAA		AAAATGTCAAATTGATTTCTCGCGGAGAGTTTTTTGATCGTAAAAATGAAAAAAGAAGATGAGAAAAGAGATTAACCATAGAACTTGATGTAAATCTGCGAGTTATTTCGATTGGTGGTTTTCTTTTTATAGTAGAGTCTGAATGAAATGAGTTATTTTGAATTTGGTGAAAAATGAAGCTGAAAAGTGGCG
Crema.WS247		Crema.WS247_1747:1447		1747		1447		10333		8887		214		46		TCAGAAAATG		TCAGAAAATGTCCGACAGACATTTTCGAGTACTTCGGAACATGTAT
Crema.WS247		Crema.WS247_1749:521		1749		521		923		403		11		14		GAAGTCGGAA		GAAGTCGGAAGTCG
Crema.WS247		Crema.WS247_1751:1294		1751		1294		4316		3023		20		21		CGGTGGCCTA		CGGTGGCCTAACTTTTTTGAT
Crema.WS247		Crema.WS247_1752:14727		1752		14727		15249		523		16		14		GCGGAAGGCG		GCGGAAAGCGGAAG
Crema.WS247		Crema.WS247_1757:3098		1757		3098		9981		6884		81		64		GAGATGATCG		GAGATGATCGAGAACATCTGTATTTTCATTCTCTCTCTATTTCTTTTTTCTCTCATCTCATTCT
Crema.WS247		Crema.WS247_1761:22		1761		22		2842		2821		22		130		AGGAGCCCAA		AGGAGCCCAACACTGCCAGTTGGCTTACCTATCATCTAAACAAAGTTAATAATTACCTATTTATAATGATATAATACTAAAAATGAACTTTATTTGACAAGCACCCAACTCGAGTGTTGGCAACTCCAAA
Crema.WS247		Crema.WS247_1762:10		1762		10		3032		3023		17		180		GTAGTGACAT		GTAGTGACATTTCCGTCAATTTTTGAGATTTGGTCCAAGTGGACTTTTCTGCCAATACATTTTTTATCAGAACTCAGTCAGTTTTTAACGGATCGGGAAGATTTTTATACCATTCGAAATCTCTCGTTTTTCTCTATAAAAATGATATAATTTAAAAAAATTTAGTTCAAAAATAAAGTT
Crema.WS247		Crema.WS247_1770:4364		1770		4364		5168		805		15		12		TAAGCCTAAG		TGAGCCTAAGCC
Crema.WS247		Crema.WS247_1772:146		1772		146		2788		2643		12		192		GATCAAAAAA		GATCAAAAAACTCTCCGCGAGAAATCAATTTGACATTTTCGCCACTTTTCAGCTTCATTTTTCACCAAATTCAAAATAACTCATTTCATTCAGATCCTACTAAAAAAAGAAAACCACCAATCGAAAGAACTCGTTGATTTACATCAAGTTCTATGGTTTATCTATTTTCTCATCTTCTTATTCCATTTTTAT
Crema.WS247		Crema.WS247_1774:0		1774		0		3968		3969		17		184		CGCACACGCT		CGCACACGCTTGAAGTTTCACAAAAGTCTATATGAGAAATACCAAAACTGTGCTTTCAACGTGTATTGTCTCTCACTTTTTTTCTAGATGAGATATCTGAAAACAATAAAGTGCATTCGAATTGGCAATGGATTGTCTACTACTGTGCCAATTTTCAGCCAATAGTGTTCAAATTGAACAAGGC
Crema.WS247		Crema.WS247_1775:80		1775		80		2929		2850		15		180		ACTTTATTTT		ACTTTATTTTTGAACAAAATTTTTTGAAATTAGATCATTTTTATAGAGAAAAACGAGAGCTTTCGAATGGTATAAAAATCTCCGAGATCCGTTCAAAACTGACTGAGTTCTGATGAAAAATGTATTGGCAGAAAAGTCCACTTGGACCAAATCTCAAAAATTGACGGAAATGTCACTACA
Crema.WS247		Crema.WS247_1783:16		1783		16		4465		4450		18		180		AAACTGACTG		AAACTGACTGAGTTCTGTTAAAAAATGTATTGGCAGAAAAGACCACTTGGACCAAATCTCAAAAATTGACGGAAATGTCACTACAACTTTATTTTTGAACAAAACTTTTTTAAATTAAATCATTTTTATAGAGAAAAACGAGAGCTTTCGAATGGTATAAACATCTTCCCGATCCGTCCA
Crema.WS247		Crema.WS247_1785:0		1785		0		3187		3188		12		180		TTTTATCAGA		TTTTATCAGAACTCAGTCAGTTTTTAACGGATCGGGAAGATTTTTATACCATTCGAAATCTCTCGTTTTTCTCTATAAAAATGATATAATTTAAAAAAATTTAGTTCAAAAATAAAGTTGTAGTGACATTTCCGTCAATTTTTGAGATTTGGTCCAAGTGGACTTTTCTGCCAATACATT
Crema.WS247		Crema.WS247_1791:23		1791		23		893		871		19		43		TTGAGATTCT		TTGAGATTCTGCAGAAGAAATGAAAAACGATCACTGATCGTTT
Crema.WS247		Crema.WS247_1791:965		1791		965		3264		2300		26		34		GAGATGAAAA		GAGATGAAAATGAAAATGGTTGTCAATCATTTTC
Crema.WS247		Crema.WS247_1794:10		1794		10		2421		2412		44		46		ATGTATTCAG		ATGTATTCAGAAAATGTCCGACAGACATTTTCGAGTACTTCGGAAC
Crema.WS247		Crema.WS247_1801:262		1801		262		2985		2724		12		192		CATAGAACTA		CATAGAACTAGAACAAACTCAACGAGATCTTTCTAATGGTGTTTTCAGTATTAATGTCCGATGAAAACGAAATGAGTTGCGTGTGATTTACTGAATTTCAGCTTTCAATTTGGGCGAAAATTAGAAAATGAAGTCTTGCACAGCGTTTTTCGATTGTGAAACAAGAAAATATGAAAAAGTGGACATTCTATC
Crema.WS247		Crema.WS247_1809:436		1809		436		998		563		12		46		AAAATGTCCG		AAAATGTCCGACAGACATTTTCGAGTACTTCAAAAAATGTATTCAG
Crema.WS247		Crema.WS247_1809:2777		1809		2777		3431		655		14		46		TCTGAATACA		TCTGAATACATTTTTTGAAGTACTCGAAAATGTCTGTCGGACATTT
Crema.WS247		Crema.WS247_1814:1600		1814		1600		2014		415		11		14		ACTTCCGACT		ACTTCCAACTTCCG
Crema.WS247		Crema.WS247_1819:796372		1819		796372		796827		456		14		14		GCGGAAGGCG		GCGGAAAGCGGAAG
Crema.WS247		Crema.WS247_1821:27466		1821		27466		27746		281		10		27		GAATCGGCTG		GAATCGGCTGGGGTACCTGCGGCGCTT
Crema.WS247		Crema.WS247_1821:73158		1821		73158		73636		479		14		14		GGAAGAAGGA		GGAAGAAGGAAGAC
Crema.WS247		Crema.WS247_1821:183799		1821		183799		184427		629		17		11		TCGAGAAATT		TCGAGAATTTT
Crema.WS247		Crema.WS247_1822:105029		1822		105029		110030		5002		24		32		CAGCGCTAAA		CAGCGCTAAAGCCGGAATTTAGCGCTGGCTAG
Crema.WS247		Crema.WS247_1822:193591		1822		193591		193741		151		10		14		AGGGTCTAGG		AGGGTCTAGGGTCT
Crema.WS247		Crema.WS247_1824:80815		1824		80815		81202		388		12		14		CCGACTTCCG		CCGACTTCCGACTT
Crema.WS247		Crema.WS247_1824:86352		1824		86352		90614		4263		48		55		GAATTTCAAT		GAATTTCAATCATAATTTTAATGATCTCTAGATTAAAAAAATGTCCTGTTTTTAG
Crema.WS247		Crema.WS247_1825:63504		1825		63504		64605		1102		46		27		TTTAGGCTTT		TTTAGGCTTTCAGGCCGGCCCGGACTT
Crema.WS247		Crema.WS247_1826:30106		1826		30106		30414		309		13		23		TCTAAAAATT		TCTAAAAATTTACAGAAAATTCA
Crema.WS247		Crema.WS247_1827:37915		1827		37915		38383		469		11		14		TCCTTCTTCC		TCTTTCTTCCTTTT
Crema.WS247		Crema.WS247_1830:0		1830		0		3291		3292		12		180		TCTACAAAAA		TCTACAAAAATGATCTTATTAAAAAAAATTTCGTTCAAAAATAAAGTTGTAGTGACATTTCCGTCAATTTTTGAGATTTGGTCCAAGTGGTCTTTTCTGCCAATACATTTTTTATCAGAACTCAGTCAGTTTTGGACGGATCACAGAGATTTTTATACCATTCGAAAGCCCTCGTTTTTC
Crema.WS247		Crema.WS247_1833:0		1833		0		1664		1665		13		46		TTCTAGGCCA		TTTAGGCCAATTTTGACCGGGGGACTAGTTTTCCTGAAATTTGGGT
Crema.WS247		Crema.WS247_1834:201		1834		201		10063		9863		44		180		TTTTCTCTAC		TTTTCTCTACAAAAATGATCTAATTTAAAAAAATTTCGTTCAAAAATAAAGTTGTAGTGACATTTCCGTCAATTTTTGAGATTTGGTCCAAGTGGTCTTTTCTGCCAATACATTTTTTATCAGTACTCAGTCAGTTTTGGACGGATCACAGAGATTTTTATACCATTCGAAAGCCCTCGT
Crema.WS247		Crema.WS247_1835:160		1835		160		4994		4835		27		180		GACTTTTCTG		GACTTTTCTGCCAATACATTTTTTATCAGAACTCAGTCAGTTTTGAACGGATCTTAGAGATTTTTATACCACTCGAAAGCCCGCGTTTTTCTCTATTAAAATGGTTTAATTAAAAAAAATTTTGTTCAAAAATGAAGTTGTAGTGACATTTCCGTCAATTTTTGAGTTTTGGTCCAAGTG
Crema.WS247		Crema.WS247_1836:441		1836		441		1542		1102		15		29		AGCTGCTTAA		AGCTGCTTAATTACTATCCAATCGTATGG
Crema.WS247		Crema.WS247_1837:24		1837		24		2163		2140		42		49		CTTCGACGGG		CTTCGACGGGAGTCAACCGAAGATATGGGTAGAAGTACCTACCCCAAGA
Crema.WS247		Crema.WS247_1839:19		1839		19		4337		4319		87		58		GAGATGAGAG		GAGATGAGAGAAAAAAGAAAGAGAATGAAATTACATATGTTCTCGATCATCTCGGAAT
Crema.WS247		Crema.WS247_1841:50		1841		50		4896		4847		23		184		TTTCAGCCAA		TTTCAGCCAATAACGTTCAAACTGAACAAGGCCGCACACGCTTGAAGTTTCACAAAAGTCTATTTGAGAACTTCCAAGACTGTGCTTTCAAGGTGTATTGTCTCTAGCTTTTTTTCTGAATGAGATATCTGAAAACAGTAAAGTGCATTCGAATCGGCAATGGATTGTCTACTACTGTGCCAAT
Crema.WS247		Crema.WS247_1841:4985		1841		4985		6967		1983		20		64		TCTCTCTCTA		TCTCTCTCTATTTCTTTTTTCTCTCATCTCATTCCGAGATGATCGAGAACATATGTATTAACAT
Crema.WS247		Crema.WS247_1848:2612		1848		2612		4342		1731		10		172		TAGGTGCGCC		TAGGTGCGCCAGTATTTTTGCCTACTGCTGAAAAATGTCATTTTCAGGCTTCTTTTTGACAAGAATATCAATTTTACGTGACTAGAAGTGAAAAAAACATGTGAAAATTACAGATTTATGTCAAAAAGCAATCTAAAACAGCCAAAATCGACTAAATTCAGCGAACGCGTCA
Crema.WS247		Crema.WS247_1855:6		1855		6		5259		5254		218		20		AGTATCCAAA		AGTATCCAAAAGTTATTCCA
Crema.WS247		Crema.WS247_1858:158		1858		158		2997		2840		16		184		TGTTTTCAGA		TGTTTTCAGATATCTCATCCAGAAAAAAAGTTTGAGACAATAGACGTTAAAAGCACAGTTTTGGAAGTTCTCATATAGACTTTTGTGAAACTTCAAGCGTGTGCGGCCTTGTTCAGTTTGAACGTTATTGGCTGAAAATTGGCACAGTAGTAGAGAATCCATTGCCAATTCGAATGCACTTTAC
Crema.WS247		Crema.WS247_1865:18		1865		18		3522		3505		14		184		CTTGAAGTTT		CTTGAAGTTTCACAAAAGTCTAAATGAGAAATTCCAAAACTGTGCTTTTAACGTGTATTGTCTCTAACTTTTTTTCTGGATGAGATATCTGAAAACAGTAAAGTGCATTCGAATTGGCAATGGATATTCTACTTCTGTGCCAAATTTCAGCCAATAGTGTTCAAATTGAACAAGGCCGCACACG
Crema.WS247		Crema.WS247_1869:75		1869		75		3829		3755		25		95		ATTTCATTTT		ATTTCATTTTTCTGATCAAAAAACTGTCTGCGAGAAACGAATTTCACGTTTTCGCCACTTTTGAGCTTCATTTTTGACGAAATTCAAAATATCTC
Crema.WS247		Crema.WS247_1908:285078		1908		285078		285516		439		11		14		TTCCGACTTC		TTCCAACTTCCGAC
Crema.WS247		Crema.WS247_1909:120115		1909		120115		120546		432		13		14		GGAAGAAGGA		GGAAGAAGGAAGAA
Crema.WS247		Crema.WS247_1909:266959		1909		266959		267481		523		16		14		GCGGAAGGCG		GCGGAAAGCGGAAG
Crema.WS247		Crema.WS247_1909:408266		1909		408266		410498		2233		25		36		TTTCCGTCAA		TTTCCGTCAATTTTTGAGATTTGGTCCAAGTGGTCT
Crema.WS247		Crema.WS247_1910:1380		1910		1380		9724		8345		65		131		CGATACATTT		CGATACATTTTTAGAGTTGGGTTACTATAAGTAGTAGTTGTTGGCTTTGTGTCGTTATCGGAGAATCATTGAAAAGCGTTGGCTACGCGTTCTTCGAAGCGCGCCAATATTCAATTTGGTTCTTCCGAAAA
Crema.WS247		Crema.WS247_1910:42725		1910		42725		46173		3449		28		11		ATTTTCAGCC		ATTTTCAGCAA
Crema.WS247		Crema.WS247_1910:129427		1910		129427		130218		792		11		71		TCGCCCCGCC		TCGCCCCGCCCATAACCTCAGCACCCTGGAAGTAGTAATTACCTTAAAACAGGACACCCTGGAGCTTGCTC
Crema.WS247		Crema.WS247_1910:281609		1910		281609		284946		3338		25		130		TATAAATAGG		TATAAATAGGTAATTATTAACTTTGTTTAGATGATAGGTAAGCCAACTGGCAGTGTTGGGCTCCTTTTGGAGTTGCCAACACTCGAGTTGGGTGCTTGTCAAATAAAGTTCATTTTTAGGATTATATCAT
Crema.WS247		Crema.WS247_1911:187250		1911		187250		188351		1102		16		30		TGATCCTTCT		TGATCCTTTTTCTCTGCGGCGGGTTTCTTC
Crema.WS247		Crema.WS247_1911:192928		1911		192928		193215		288		20		14		CAGGCGCGGA		CAGGCGCGGAGATC
Crema.WS247		Crema.WS247_1914:33374		1914		33374		33898		525		28		10		CCTACAGTAT		CCTACAGTAT
Crema.WS247		Crema.WS247_1914:50130		1914		50130		52893		2764		34		20		GGCCTAGAAA		GGCCTAGAAAACCCAAAGGT
Crema.WS247		Crema.WS247_1915:68		1915		68		2436		2369		18		56		CATAATTTTA		CATAATTTTATGAATTTCTATATTTTTTTAAAAGTCCTGTTTTTAGGAATTTCAAG
Crema.WS247		Crema.WS247_1915:42703		1915		42703		43193		491		29		12		GCTCCAGCTC		GCTCCAGCTCCA
Crema.WS247		Crema.WS247_1915:62589		1915		62589		63143		555		19		14		TTCCGACTTC		TTCCGACTTCCGAC
Crema.WS247		Crema.WS247_1916:8593		1916		8593		8927		335		12		27		TAGCGCCGCA		TAGCGCCGCAGGCACTCCAGACGATTC
Crema.WS247		Crema.WS247_1923:237		1923		237		8058		7822		31		191		TGGTATAAAA		TGGTATAAAAATCTTTGCGCTCCGACCAAAACTGACACAGTTACGAATGGAAATGTGTTGAAAAAACGTTTGACAAACCCAAGAAATGGACCAACTTTTACGTCTTCGGCCATCCTTTATTACGGCTTTATTTTTGACGGAAATTTTATAAAATTAGGTCATATTGATAGAGAAAAACTAGCTCTTTCGAT
Crema.WS247		Crema.WS247_1925:192		1925		192		8822		8631		44		192		GAAAATGTCA		GAAAATGTCAAATTCATTTCTCGCGGACAGTTTTTTGATTATAAAAATGAAATAAGAAGATGACAAAATAGATAAACCATAGAACTTGATGTAAATCAACGAGCTCTTTCGATTGGTGGTTTTCTTTTTTTAGTAGGATCTGAATGAAATGAGTTATTTTGAATTTGGTGAAAAATGAAGCTGAAAAGTGGC
Crema.WS247		Crema.WS247_1927:11524		1927		11524		11948		425		15		24		AAGAAGAGGA		AAGAAGAGGAGGGAGAGCAGAAGA
Crema.WS247		Crema.WS247_1929:20		1929		20		6221		6202		135		44		AAAATGGGTA		AAAATGAGTAATACCCATTTTCGAATCGAAACGAGAAATCTCTG
Crema.WS247		Crema.WS247_1939:4		1939		4		4869		4866		25		180		TTCTGCCAAT		TTCTGCCAATACATTTTTTATCAGAACTCAGTCAGTTTTGAACGGATCACAGAGATTTTCATACCATTCGAAAGCCCTCGTTTTTCTCTACAAAAATTATCTAATTTAAAAAAATTTCGTTCAAAAATAAAGTTGTAGTGACATTTCCGTCAATTTTTGAGATTTGGTCCAAGTGGTCAT
Crema.WS247		Crema.WS247_1941:0		1941		0		4919		4920		24		192		TTTCATCGGA		TTTCATCGGACAGTAATACTGAAAATACCATTAGAAAGATCTCGTTGAGTTTGTTCTAGTTCTATGGATAGAATGTCCACTTTTTCTTATTTTCTTGTTTCACAATCGAAAAACGCTGTGCAAGACTTCATTTTCTAATTTTCTCCCAAATTGAATGTTGAAATTCAGTAAATCACACGCAACTCATTTCGT
Crema.WS247		Crema.WS247_1958:7		1958		7		3331		3325		27		99		CTGAATCAAG		CTGAATCAAGCTCCACAGAACCATGTGTCACTGAAACAGAAGAGACTTCTTCAACTACTTCTTCAGTCACCGAGTCCAGCATTTCTACAGAATCTGTTT
Crema.WS247		Crema.WS247_1963:0		1963		0		3200		3201		12		194		GTGAAAACCG		GTGAAAACCGTTTTTCTGTATCTATAATACGAACAGAGATATTTAGAGATTTGTATATTTCGAGGTATGGAAAACGTAGGAAATGATGATGTCGCGTGGAAATGAGCACTTTTTTGGTTTTAAATAAAAACTAAACGGCTAAAAAAATTAGAAATCCATAGAATCTGATGTAAGAAAATATGCTCGTTCGAATG
Crema.WS247		Crema.WS247_1965:118		1965		118		4388		4271		15		180		ATACATTTTT		ATACATTTTTTATCAGCACTCAGTCAGTTTTGGACGGATCTCAGAGATTTTTATACCATTCGAAAGCTCTTGTTTTTCTCTATAAAAATGGCCTTATTAAAAAAAATTTTGTTCAAAAATAAAGTTGTAGTGACATTTCCGTCAATTTTTGAGTTTTGGTCCAAGTGGACTTTTCTGCCA
Crema.WS247		Crema.WS247_1971:17		1971		17		548		532		17		14		TTCCGCCTTC		TTCCGCCTTCCGCT
Crema.WS247		Crema.WS247_2000:56788		2000		56788		57304		517		13		34		GGAAGTCGGA		GGAAGTCGGAAGTCGCAATGACATTTTCTTATCC
Crema.WS247		Crema.WS247_2000:67968		2000		67968		68380		413		11		14		GAAGTCGGAA		GAAGTTGGAAGTCG
Crema.WS247		Crema.WS247_2000:240014		2000		240014		240465		452		14		14		GAAGTCGGAA		GAAGTCGGAAGTCG
Crema.WS247		Crema.WS247_2000:241879		2000		241879		244197		2319		17		14		GGAAGAAGGA		GGAAGAAGGAAGAA
Crema.WS247		Crema.WS247_2000:296652		2000		296652		297094		443		21		14		TTCCGACTTC		TTCCAACTTCCAAG
Crema.WS247		Crema.WS247_2000:307442		2000		307442		307972		531		16		14		CGGAAGGCGG		CGGAAAGCGGAAGG
Crema.WS247		Crema.WS247_2000:418334		2000		418334		420232		1899		22		33		CAATAGAGCG		CAGTAGAGCGCAATTGCACAATTCGAAAATTAG
Crema.WS247		Crema.WS247_2000:422761		2000		422761		423393		633		12		15		GATTACTGTA		GATTACTGTATCTGG
Crema.WS247		Crema.WS247_2000:446031		2000		446031		446662		632		11		27		TTCTCATTAG		TTCTCATTAGAGCGCACGTGCCATCGG
Crema.WS247		Crema.WS247_2000:450611		2000		450611		451658		1048		12		99		CCAATCCCGA		CCAATCCCGAACCATCCGATTATCGATCGTCGCCTTTTCCTTCCCATCCCAAACCATCCGAATTTCAATCGTCGTTGTCGTCGTTCTTCTTATTCTCCA
Crema.WS247		Crema.WS247_2000:472068		2000		472068		473387		1320		19		27		CGGAAGTCGG		CGGAAGCCGGAAGTAAAATTCCTTATC
Crema.WS247		Crema.WS247_2001:18006		2001		18006		18767		762		14		59		TTTCTAGAAG		TTTCTAGGAGTTTCTGGAATATTCCGGAATATTTGAATTTCCGCCAAAGTTCAAAAGAT
Crema.WS247		Crema.WS247_2001:74517		2001		74517		74878		362		17		20		TTGGTCTGCT		TTGGTATGCTAGTTCTGAAA
Crema.WS247		Crema.WS247_2001:127609		2001		127609		128427		819		24		34		GAAATTTTTG		GAAATTTTTGTAGCCGGGTAATCATGCTGAGTGA
Crema.WS247		Crema.WS247_2001:181892		2001		181892		182505		614		20		11		TCGAGAAATT		TCGAGAATTTC
Crema.WS247		Crema.WS247_2001:244987		2001		244987		245315		329		19		12		GAGCTGGAGC		GAGCTGGAGCTG
Crema.WS247		Crema.WS247_2001:253652		2001		253652		254157		506		16		14		TCCGCCTTCC		TCCGCCTTCCGCTT
Crema.WS247		Crema.WS247_2001:423488		2001		423488		423956		469		12		14		GGAAGAAGGA		GGAAGAAGGAAGAA
Crema.WS247		Crema.WS247_2002:9332		2002		9332		11879		2548		78		16		GGCCTAGAAA		GGCCTAGAAAACCGGT
Crema.WS247		Crema.WS247_2002:14099		2002		14099		14541		443		17		16		TTTCTAGGCC		TTTCTAGGCCACCGGA
Crema.WS247		Crema.WS247_2002:17785		2002		17785		21702		3918		166		16		GGCCTAGAAA		GGCCTAGAAAACCGGT
Crema.WS247		Crema.WS247_2002:95336		2002		95336		95721		386		11		14		GAAGTCGGAA		GAAGTCGGAAGTCG
Crema.WS247		Crema.WS247_2002:114704		2002		114704		119604		4901		73		20		GTAAATCGAC		GTAAATCAACACAAACTTCC
Crema.WS247		Crema.WS247_2002:192898		2002		192898		193813		916		23		18		GGCGGAGCTT		GGCGGAGCTTGTTGAGGG
Crema.WS247		Crema.WS247_2003:52100		2003		52100		56092		3993		37		54		AATCAATAAA		AATCAATAAAATTATAACTAAAATTCCTAAAAACAGGACATTTTTAAATCTAGA
Crema.WS247		Crema.WS247_2003:200615		2003		200615		202011		1397		11		181		GAAATTATCC		GAAATTATCCAAGTTTTTGCTATTTTTTTGAAATTTTGATATATTCTAGATCGGGAGGATTCAAACCCGCGTCTACTGAAGTATCCTTCAGCCCGGATAAGTATAGACCTCACGCAGCGTAACTGACCGTATCTAACCGGAACCGACACAGATAAGAATGGTGGGGGAAGTCAATCGAAAT
Crema.WS247		Crema.WS247_2003:218677		2003		218677		222841		4165		21		50		GAAATTATCC		GAAATTATCCTGTTTTTGGATATTATTTAAAAAATTCTGATAAACGAAAA
Crema.WS247		Crema.WS247_2005:21206		2005		21206		21366		161		10		15		GGTTTCGAAA		GGTTTCGAAATGTCT
Crema.WS247		Crema.WS247_2005:70753		2005		70753		73095		2343		24		21		CGTAAATCTA		CGTAAATCGACTTTTGAACGT
Crema.WS247		Crema.WS247_2005:96311		2005		96311		96816		506		14		14		GGAAGTCGGA		GGAAGTCGGATGTC
Crema.WS247		Crema.WS247_2006:54803		2006		54803		56982		2180		14		63		TTTTTGTTTT		TTTTTGTTTTGTTTTCTATGGTTCCGAGGGTTGTGGATTCGATCCCCACCCACACCAAAACTT
Crema.WS247		Crema.WS247_2006:77570		2006		77570		77734		165		11		13		AAATTTTTTT		AAATTTTTTTTGC
Crema.WS247		Crema.WS247_2007:50445		2007		50445		53815		3371		31		31		TGACGCGTTT		TGACGCGTTTTTCAACTCTCTGGGATACCGT
Crema.WS247		Crema.WS247_2009:4953		2009		4953		5460		508		16		14		TTCCGACTTC		TTCCGACTTCCGAC
Crema.WS247		Crema.WS247_2014:0		2014		0		4254		4255		47		64		GAGATGATCG		GAGATGATCGAGAACATATGTATTTTCATTCTCTCTCTATTTCTTTTTTCTCTCATCTCATTCT
Crema.WS247		Crema.WS247_2014:4453		2014		4453		11162		6710		35		184		ACTGTGCTTT		ACTGTGCTTTCAAGGTGTATTGTCTCTAACTTTTTTTCTGGATGAGATATCTGAAAACAGTAAAGTGTGTTCGATCTGGCATTGGATATTCTACTGCTGTGCCAATTTTCAGCCAATAACGTTCAAACTGAACAAGGCCGCACACGCTTGAAGTTTCACAAAAGTCTATTTGAGAACTTCCAAG
Crema.WS247		Crema.WS247_2016:3627		2016		3627		3785		159		10		14		AAATTTTTTT		AAATTTTTTTTTCA
Crema.WS247		Crema.WS247_2017:3793		2017		3793		7290		3498		35		54		CCTGTTTTTA		CCTGTTTTTAATAATTTCAATCATAATTTTATTGATTTCTAAGTTTAAAAAAGT
Crema.WS247		Crema.WS247_2024:13		2024		13		9350		9338		38		180		TTTTTATCAG		TTTTTATCAGAACTCAGTCAGTTTTAGACGGATCTCAGAGATTTTTATACCATTCGAAAGCTCTCGTTTTTCTCTATAAAAATGATCTAATTTAAAAAAATTGTGTTCAAAAATAAAGTTGTAGTGACATTTCCGTCAATTTTTGAGTTTTGGTCCAAGTGGACTTTTCTGCCAATACAT
Crema.WS247		Crema.WS247_2026:43		2026		43		9599		9557		39		180		AAACTGACTG		AAACTGACTGAGTTCTGATAAAAAATGTATTGGCAGAAAAGTCCACTTGGACCAAATCGCAAAAATTGACGGAAATGTCACTACAGCTTTATTTTTTAACAAAATTTTTTTAAATTAGATCATTTTCGTAGAGAAAAACGAGAGCTTTCGAATGGTATAAAAATCTCTGAGATCCGTCTA
Crema.WS247		Crema.WS247_2043:329		2043		329		3315		2987		16		192		AAGATCTCGT		AAGATCTCGTTGAGTTTGTTCTAGTTCTATGGATAGAATGTCCACTTTTTCTTATTTTCTTGTTTCACAATCGAAAAACGCTGTGCAAGACTTCATTTTCTAATTTTCGCCCAAATTGAATGCTGAAATTCAGTAAATCACACGCAACTCATTTCGTTTTCATCGGACAGTAATACCGAAAACACCATTAGA
Crema.WS247		Crema.WS247_2054:9		2054		9		755		747		30		33		TTCAGAAAAT		TTCAGAAAATGTCCGACAGACATTTTCGAGTAC
Crema.WS247		Crema.WS247_2054:3301		2054		3301		4729		1429		29		46		TCGAAAATGT		TCGAAAATGGTTGATAACAATTCGTTTCATTATTTTCACTTACATC
Crema.WS247		Crema.WS247_2072:0		2072		0		1007		1008		11		90		CTTATCTTTT		CTTATCTTTTTGATAAGAACTCTAAGGATATCTGCAGGGGAGGAACTAAACTCCACGACAGACGTGTCAATTGGCCTATGCTTTAATTTT
Crema.WS247		Crema.WS247_2098:16		2098		16		1827		1812		24		75		TCAGAACTGC		TCAGAACTGCTTTGGACACTTGACGAAGTTTCTGTCGTGGAACTTTCGAGAGTTGTAGAGGTGACTGGGGTAGAT
Crema.WS247		Crema.WS247_2098:2762		2098		2762		4356		1595		16		99		GTGGAGCTTG		GTGGAGCTTGATTCAGAAACAGATTCTGTAGAAATGCTAGATTCGGTGACTGAAGAAGTAGATGAAGAAGTCTCTTCTGTTTCAGTGACACATGGTTCA
Crema.WS247		Crema.WS247_2098:17352		2098		17352		26432		9081		75		99		GCTTGATTCA		GCTTGATTCAGAAACAGATTCTGTAGAAATGTTAGACTCGGTGACTGAAGAAGTAGTTGAAGAAGTCTCTTCTGTTTCAGTGACACATGGTTCAGTGGA
Crema.WS247		Crema.WS247_2098:29813		2098		29813		31051		1239		16		81		GTTCAGGAGT		GTTCAGGAGTCGTTTCACAGGACTCCACAGTGGTCTCACATGGTTCCGTTGGAGTAACTGGTGACGTAGAATTCTCGCATT
Crema.WS247		Crema.WS247_2098:94645		2098		94645		97574		2930		15		159		GCATTCGATC		GCATTCGATCCCCATATTCCCACTGGTTATAGGGTTCTTCTATGTGAGGAGCAGTAGGCTATCTAAGAATATGCTGCCGGATGGATTCGTTTGCCTATTCACTCAGGTTTCTGAATGAATCCTTATAAATTCTCCAGTTTTTAAAAGTCCCATTAACCT
Crema.WS247		Crema.WS247_2098:577228		2098		577228		577578		351		16		20		GGACGTCTAA		GGACGTCTAAATATTTTTTG
Crema.WS247		Crema.WS247_2098:718673		2098		718673		719172		500		14		14		TTCCGCCTTC		TTCCGCCTTCCGCC
Crema.WS247		Crema.WS247_2098:1638409		2098		1638409		1638995		587		23		33		CAAGGAGGAT		CAAGGAGGATCCGGAGGATACGCTGGAGCTGGA
Crema.WS247		Crema.WS247_2098:1645643		2098		1645643		1647201		1559		33		48		TGCTTGCTTC		TGCTTGCTTCGGCCTTTCGGCCTAGGCTTGCTGCCAATTACATCGACC
Crema.WS247		Crema.WS247_2098:1944667		2098		1944667		1944886		220		11		19		GGCCTCCGAT		GGCCTCCGATTCTGCCATG
Crema.WS247		Crema.WS247_2098:2052601		2098		2052601		2052876		276		12		19		TTCAAAGGAC		TTCAAAGGACCTCGATATT
Crema.WS247		Crema.WS247_2098:2278337		2098		2278337		2281516		3180		30		54		CCTGTTTTTA		CCTGTTTTTAATAATTTCAATCATAATTTTATTGATTTCTAGGTTTAAAAAAGT
Crema.WS247		Crema.WS247_2098:2300169		2098		2300169		2307901		7733		94		62		CTGTGTACCT		CTGTGTACCTGACTGCTTCGGCTGGCTGAGAAAAGACTCTAAAACCCCCGTCCCAAAGAGTA
Crema.WS247		Crema.WS247_2098:2325158		2098		2325158		2326391		1234		20		61		AGTACTGTGT		AGTACTGTGTACGTGACTGTTTCGGGAGGCTGAGAAAAGACTCATACACCCCGTCCCATAG
Crema.WS247		Crema.WS247_2099:726217		2099		726217		726938		722		21		32		AGGTAGTCTG		AGGTAGTCTGCTATTTTCGGTTTTTTTCATTT
Crema.WS247		Crema.WS247_2099:727699		2099		727699		728301		603		18		33		ACTACCTAAA		ACTACCTAAAATGAGAAAAACCGAAAATAGTAG
Crema.WS247		Crema.WS247_2099:732888		2099		732888		741305		8418		70		54		TAGAAATCAA		TAGAAATCAATAAAATTATGATTGAAAATCCTAAAAACAGGACTTTTTAAAATC
Crema.WS247		Crema.WS247_2100:555		2100		555		991		437		21		20		AAAATCGCTG		AAAATCGCTGAAAATTATAG
Crema.WS247		Crema.WS247_2100:42469		2100		42469		42882		414		12		13		TTCCGGATTC		TTCCGGTTCCGGA
Crema.WS247		Crema.WS247_2100:54864		2100		54864		55338		475		14		14		CGGAAGTCGG		CGGAAGTCGGAAGT
Crema.WS247		Crema.WS247_2100:56165		2100		56165		56575		411		14		14		TCCTTCTTCC		TCCTTCTTCCTTCT
Crema.WS247		Crema.WS247_2100:163355		2100		163355		163678		324		15		15		TTTAGGCTCT		TTTAGGCTCTAAGAG
Crema.WS247		Crema.WS247_2100:190978		2100		190978		191328		351		21		18		AAAACCCTAA		AAACCCCTAAAAACCTTA
Crema.WS247		Crema.WS247_2100:302532		2100		302532		304465		1934		16		14		TGTAGTTTGT		TGTAGTCTGTAGTC
Crema.WS247		Crema.WS247_2101:228683		2101		228683		229172		490		14		14		GGAAGAAGGA		GGAAGAAGGAAGAA
Crema.WS247		Crema.WS247_2102:12143		2102		12143		13222		1080		15		71		CCCTGGAAGT		CCCTGGAAGTAGTGATTACCTAAAAACAGGGCACCCAGAAGCTTGCTCTCGCCCCGCCCCTAAGCTCAGCC
Crema.WS247		Crema.WS247_2102:185044		2102		185044		185346		303		16		19		ATTCCTCCTT		ATTCCTCCTTTTTTTTCTC
Crema.WS247		Crema.WS247_2103:25		2103		25		5969		5945		104		40		AAACTGAGAC		AAACTGAGACTCATTGACAGATAACCATATGAAATGTCAG
Crema.WS247		Crema.WS247_2103:32705		2103		32705		32897		193		11		15		ATCGGGTGCC		ATCGGGTGCCCAAAA
Crema.WS247		Crema.WS247_2103:34191		2103		34191		34385		195		11		16		GGCACCCGAT		GGCACCCGATGTTTTG
Crema.WS247		Crema.WS247_2103:150484		2103		150484		151265		782		22		27		TACAGTAACC		TACAGTAACCCAGTCAAGATTTAGAAC
Crema.WS247		Crema.WS247_2104:949		2104		949		1406		458		12		14		TTCCGACTTC		TTCCGACTTCCGAC
Crema.WS247		Crema.WS247_2104:81398		2104		81398		85161		3764		31		14		GAAGTCGGAA		GAAGTCGGAAGTCG
Crema.WS247		Crema.WS247_2105:6482		2105		6482		8817		2336		11		27		AAGTCGGAAG		AAGTCGGAAGCGATTTTCCTTATCCGG
Crema.WS247		Crema.WS247_2105:12320		2105		12320		12709		390		11		14		GAAGTCGGAA		GAAGTCGGAAGTTG
Crema.WS247		Crema.WS247_2105:65037		2105		65037		65259		223		10		18		AAAGATTCAA		AAAGATTCAAAATTTTTC
Crema.WS247		Crema.WS247_2106:4		2106		4		422		419		34		12		AGCCTAAGCC		AGCCTAAGCCTA
Crema.WS247		Crema.WS247_2106:27682		2106		27682		28206		525		15		14		TCCGCCTTCC		TCCGCCTTCCGCCT
Crema.WS247		Crema.WS247_2107:32		2107		32		5588		5557		79		46		GAAAATGTCC		GAAAATGTCCGACAGACATTTTCGAATACTTCGGAACATGTATTCA
Crema.WS247		Crema.WS247_2107:21081		2107		21081		22193		1113		24		46		GTCGGACATT		GTCGGACATTTTCTGAATACATGTTCCGAAGTATTCGAAAATGTCT
Crema.WS247		Crema.WS247_2108:3236		2108		3236		5134		1899		14		54		ACTACAGAAA		ACTACAGAAAATGAACATGTTCAAATTCTGTAGTTTAAGGAGAAAGCCACGTGG
Crema.WS247		Crema.WS247_2108:14970		2108		14970		15359		390		11		14		TTCCGACTTC		TTCCGACTTCCGGC
Crema.WS247		Crema.WS247_2110:13882		2110		13882		14258		377		22		12		GCTCCAGCTC		GCTCCAGCCCCA
Crema.WS247		Crema.WS247_2112:10331		2112		10331		10788		458		10		14		GGAAGTCGGA		GGAAGTAGGAAGTC
Crema.WS247		Crema.WS247_2113:12		2113		12		1212		1201		14		119		GGATTCAGAA		GGATTCAGAAAAAATAGAGGATTCCAAACGTGTTGTCCGTTTCTGGATTGGTCCACGTCATTAAAAATTATGAGCCGTTTTCTAAAATGTGAAGACGTGAAGGATTTTTCGATATCATC
Crema.WS247		Crema.WS247_2115:184		2115		184		2444		2261		20		95		AAAATGAAAT		AAAATGAAATGAGATATTTTGAATTTCGTCAAAAATGAAGCTCAAAAGTGGCGAAAACGTGAAATTCGTTTCTCGCAGACAGTTTTTTGATCAGA
Crema.WS247		Crema.WS247_2115:4860		2115		4860		13316		8457		76		54		GAAATCAATA		GAAATCAATAAAATTATGACTGAAATTCCTAAAAACAGGACTTTTTTAAATCTA
Crema.WS247		Crema.WS247_2117:5629		2117		5629		8217		2589		15		171		TGTCATTTTC		TGTCATTTTCAGGTTTCTTTTTTCCAAAAATATCAATTTTACGTGACTAGAAATAAAAAAACATGTGAAAATTACAGATTTATGTCAAAAAGCAATCTAAAACAGTCAAAATCAACCAAATTTCGCAAACGCGCCAATGGTGCGCCAGCCTCTCTGCCTACTTCTGAAAAA
Crema.WS247		Crema.WS247_2120:148		2120		148		5717		5570		72		10		ATAAAAATTA		ATAAAAATTA
Crema.WS247		Crema.WS247_2121:230		2121		230		6369		6140		32		174		TGGTATAAAA		TGATATAAAAATCTTCAAGATCCGACAAAAACTGAGAACGTTATAGAAGAAACCGTTTTGGTAGTGAAGTTGGACGATCACTCAAAGTATGGCCATCTCTCATTGGAGCTTCATTTTTTATGAAAATTTTTTCAATCCAGGTTATTTTGATAGAGGAGAATGCGGGCTTTCAGA
Crema.WS247		Crema.WS247_2124:17		2124		17		6429		6413		30		184		AAAGCACAGT		AAAGCACAGTTTGGAATTTCTCATTTAGACTTTTGTGAAACTTCAAGCGTGTGCGGTTTGTTCAATTTGAACACTATTGGCTGAAAATTGGCACAGTAGTAGACAATCCATTGCCGATTCGAATGCTTTTTACTGTTTTCAGATATCTCATCCAGAATAAAAAAGTTAGAGACAATACACCTTG
Crema.WS247		Crema.WS247_2125:861		2125		861		1253		393		10		27		TTCCGACTTC		TTCCGACTTCCGTTTTCAAAATTTTAC
Crema.WS247		Crema.WS247_2126:7032		2126		7032		8429		1398		14		14		TTCCGACTTC		TTCCAACTTCCGAC
Crema.WS247		Crema.WS247_2134:13		2134		13		2738		2726		15		180		AAAACTGACT		AAAACTGACTGAGTTCTGATAAAAAATGTTATGGCAGAAAAGACCACTTGGACCAAATCTCAAAAATTGACGGAAATGTCACTACAACTTTATTTTTGAACAAAATTTTTTTAAATTAAATCATTTTTATAGAGAAAAACGAGAGCTTTCGAATGGTATAAACATCTTCTCGATCCGTCC
Crema.WS247		Crema.WS247_2135:114		2135		114		4972		4859		26		180		TTTTATCAGA		TTTTATCAGAACTCAGTCAGTTTTGGACGGATCGAGAAGATGTTTATACCATTCGAAAGCTCTCGTTTTTCTCTATAAAAATGATTTAATTTAAAAAAAATTTGTTCAAAAATAAAGTTGTAGTGACATTTCCGTCAATTTTTGAGATTTGGTCCAAGTGGTCTTTTCTGCCATAACATT
Crema.WS247		Crema.WS247_2160:300		2160		300		788		489		19		20		GGACGTCTAA		GGACGTCTAATTATTTTTTG
Crema.WS247		Crema.WS247_2161:13		2161		13		1988		1976		11		181		AAATTTTTTT		AAATTTTTTTTTAATTAAACCATTTTAATAGAGAAAAACAAGAGCTTTCGAATGGTATAAAAATCTCTGAGATCCGTCCAAAACTGACTGAGTGCTGATAAAAAATGTATTGGCAGAAAAGTCCACTTGGACCAAAACTCAAAAATTGACGGAAATCTCACTACAACTTTATTTTTGAACA
Crema.WS247		Crema.WS247_2163:29		2163		29		3577		3549		29		70		CTCAATAGGA		CTCAATAGGAGGTGATGGAGAACAACTCCTTTATTTTCCTCTCTTTTTCTCATCATTTTCTTTCTCTCAC
Crema.WS247		Crema.WS247_2182:799		2182		799		1266		468		12		14		GAATCCGGAA		GAATCCGGAATCCG
Crema.WS247		Crema.WS247_2192:19		2192		19		2370		2352		13		180		AAAATTGACG		AAAATTGACGGAAATCTCACTACAACTTTATTTTTAAACAAAATTTTTTTTAATTAGATCATTTTTATAGAGAAAAACAAGAGCTTTCGAATGGTATAAAAATCTCTGAGATCCGTCCAAAACTGACTTAGTTCTGATAAAAAATGTATTGGCAGAAAAGTCCACTTGGACCAAAACTCA
Crema.WS247		Crema.WS247_2192:3212		2192		3212		3988		777		17		11		TTACCGGTAA		TTACCGATAAT
Crema.WS247		Crema.WS247_2192:86302		2192		86302		87093		792		11		71		AGCGCCCTGG		AGCGCCCTGGAAGTAGTGATTACCTTAAAACAGGACACCCTGGAGCTTGCTCTCGCCCCGCCCCTAAGCTC
Crema.WS247		Crema.WS247_2192:701817		2192		701817		702421		605		18		33		GAGTTCCCTC		GAGTTCCCTCAGTTTGAGACAATGTTGCTCCAG
Crema.WS247		Crema.WS247_2192:768673		2192		768673		769152		480		14		14		GAAGAAGGAA		GAAGAAGGAAGAAG
Crema.WS247		Crema.WS247_2193:259884		2193		259884		265395		5512		25		130		TGCCAACACT		TGCCAACACTCGAGTTGGGTCCTTGTCAAATAAAGTTAATTTTTAGGATTATATCATTATAAATAGGTAATTATTAACTTTGTTTACTTGATAGGTAAGCCAACTGGCAGTGTTGGGCTCCTTTTGGAGT
Crema.WS247		Crema.WS247_2193:267863		2193		267863		270553		2691		13		130		TGCCAACACT		TGCCAACACTCGAGTTGGGTCCTTGTCAAATAAAATTGTATTTTAGGATTATATCATTATAAATAGGTAAATATTAACTTTGTTTAGATGATAGGTAAGCCAACTGGCAGTGTTGGGCTCCTTTTGGAGT
Crema.WS247		Crema.WS247_2194:143604		2194		143604		144087		484		14		14		CCGGAATCCG		CCGGAATCCGGAAT
Crema.WS247		Crema.WS247_2194:174168		2194		174168		175787		1620		19		20		TCAAAAATGA		TCAAAAACGAGGTTTTTAGA
Crema.WS247		Crema.WS247_2194:201842		2194		201842		202839		998		18		50		ACGCGTTTTT		ACGCGTTTTTCTCGTAAAAATCACCAAAAATTGTGTCTAGGGCGCCTCCG
Crema.WS247		Crema.WS247_2195:11485		2195		11485		12124		640		27		18		ACAAGTTGTG		ACAAGTTGTGTTTTTTCA
Crema.WS247		Crema.WS247_2195:74540		2195		74540		74985		446		13		14		GGAAGTCGGA		GGAAGTCGGAAGTC
Crema.WS247		Crema.WS247_2195:105366		2195		105366		105816		451		20		22		TCTACAGTAT		TCTACAGTATCCCAGAATGATA
Crema.WS247		Crema.WS247_2195:163912		2195		163912		164408		497		17		20		CAGTAATCTA		CAGTAATCTAGGAATATCTA
Crema.WS247		Crema.WS247_2195:170620		2195		170620		173864		3245		39		22		TACAGTATCC		TACAGTATCCCAGAATGATATC
Crema.WS247		Crema.WS247_2196:11997		2196		11997		13054		1058		17		14		CGGAAGTCGG		CGGAAGTCGGAAGT
Crema.WS247		Crema.WS247_2196:80835		2196		80835		81399		565		18		15		GGCACCCGAT		GGCACCCGATTTTTG
Crema.WS247		Crema.WS247_2196:140205		2196		140205		145258		5054		38		54		TTGATTTCTA		TTGATTTCTAGATTACAAAAAGACCTGTTTTTAGGAATTTCAATCATAATTTCG
Crema.WS247		Crema.WS247_2197:115404		2197		115404		117680		2277		87		20		TGGATACTTG		TGGATACTTGGTTTGAATTT
Crema.WS247		Crema.WS247_2197:118037		2197		118037		118681		645		24		20		CAAGTATCCA		CAAGTATCCAAAATCTAAAT
Crema.WS247		Crema.WS247_2197:132564		2197		132564		134808		2245		37		22		CCTAGAAAAA		CCTAGAAAAAATTAGGTCACGA
Crema.WS247		Crema.WS247_2199:2313		2199		2313		2973		661		11		66		AAAACAAAAA		AAAACAAAAAAGTTTTGCCACGAGTGGGGGTCGAACCCTGGTTGTCAGATTCGTACCAAAATGTCA
Crema.WS247		Crema.WS247_2200:14843		2200		14843		15355		513		16		14		TTCCTTCTTC		TTCCTTCTTCCTTC
Crema.WS247		Crema.WS247_2201:332		2201		332		3657		3326		41		62		CAGGTACACA		CAGGTACACAGTACTCTATGGGACGGGGGTTTTAGAGTCTTTTCTCAGCCAGCCGAAGCAGT
Crema.WS247		Crema.WS247_2205:51		2205		51		9170		9120		45		179		GGTTATCTAT		GGTTATCTATCACGAACCTCGAGATCCAGGCGCTCAAAGTTTCCGTCCTTTAGCAGATTTCCTTCAGAAATGGCATTTGCAAACTGACACGTAATAAATAGAATTCGGGTCAGGACGTGTAACGCTTTCTCATGATGATAGGGATGAACAATACGAACAAAATGGTGATGGCGTTTTTG
Crema.WS247		Crema.WS247_2206:12		2206		12		3632		3621		18		184		TTCAGCCAAT		TTCAGCCAATAGTGTTCAAATTGAACAAGGCCGCACACGCTTGAAGTTTCACAAAAGTCTATATGAGAATTTCCAAAACTGTGCTTTTAACGTGTATTGTCTCTCACTTTTTTTCTAGATGAGATATCTGAAAACAATAAAGTGTGTTCGATCCGGCATTGGATATTCTACTTCTGTGCCAAAT
Crema.WS247		Crema.WS247_2211:166		2211		166		7274		7109		38		184		TATCTGAAAA		TATCTGAAAACAATAAAATGCATTCGAACCGGCAATGGATTGTCTACTTCTGTGCCAAATTTCAGCCAATAATGTTCAAACTGAACAAGGCCGCACACGCTTGAAGTTTCACAAAGGTCTATATGAGATTTTCCAAAACTGTGCTTTTAACGTGTATTGTCTCTAACTTTTTTTCTGGATGAGA
Crema.WS247		Crema.WS247_2213:26		2213		26		9120		9095		56		130		CACTGCCAGT		CACTGCCAGTTGGCTTACCTATCAAGTAAACAATGTTAATAATTACCTATTTATAATGATATAATCCTAAAAATGAACTTTATTTGACAAGGACCCAACTCGAGTGTTGGCAACTCCAAAAGGAGCCCAA
Crema.WS247		Crema.WS247_2214:6440		2214		6440		7640		1201		10		119		AAAACGGCTC		AAAACGGCTCATAACTTTTTATGACGTGGATCAATCCAGAAACGGACAACACGTCTGGAATCATCTATATTTCCCGAATCCAATGATATCAAAAAATCCTTCACGTCTTCACATTTTAG
Crema.WS247		Crema.WS247_2221:514		2221		514		1632		1119		19		10		AATTTTGAAT		AATTTTGAAC
Crema.WS247		Crema.WS247_2222:77		2222		77		6238		6162		243		20		TGGATACTTG		TGGATACTTGATATGACTTT
Crema.WS247		Crema.WS247_2229:197		2229		197		2999		2803		20		119		AAAAATAGAG		AAAAATAGAGGATTCCAAACGTGTAGTTCGTTTCCGGATTGATCCACGTCATAAAAAGATACGGGCTGTTTTCTAAAATGTGACGACGTTAAGGATTTTTTGATATCATTGGATTCAGA
Crema.WS247		Crema.WS247_2230:235		2230		235		2905		2671		14		180		GATCGGGAAG		GATCGGGAAGATTTTTATACCATTCGAAAGCTCTCGTTTTTCTCTATAACAATGATATAATTTAAAAACATTTTGTTCAAAAATAAAGTTGTAGTGACATTTCCGTCAATTTTTGAGATTTGGTCCAAGTGGACTTTTCTGCCAATACATTTTTTATCAGAACTCAGTCAGTTTTTAACG
Crema.WS247		Crema.WS247_2235:174		2235		174		4932		4759		21		184		TGTTTTCAGA		TGTTTTCAGATATCTCATCCAGAAAAAAAGTTAGAGACAATACACCTTGAAAGCACAGTCTTGGAAGTTCTCATATAGACTTTTGTGAAACTTCAAGCGTGTGCGGCCTTGTTCAATTTGAACACTATTGGCTGAAATTTGGCACAGAAGTAGAATATCCAATGCCGGATCGAACACACTTTAT
Crema.WS247		Crema.WS247_2236:2829		2236		2829		5692		2864		23		92		GTCAATTGGC		GTCAATTGGCCTATGCTTTAATTTTCTTATCTTTTTGATAAGAACTCTAAGGATATTTGCAGGGGAGGTACTGAAGCCTCCACGACAGACGT
Crema.WS247		Crema.WS247_2245:0		2245		0		3800		3801		13		184		CGCACACGCT		CGCACACGCTTGAAGTTTCACAAAAGTCTATATGAGATTTTCCAAAACTGTGCTTTTAACGTGTATTGTCTCTAACTTTTTTTCTGAATGAGATATCTGAAAACAGTAAAAAGCATTCGAATCGGCAATGGATTGTCTACTACTGTGCCAATTTTCAGCCAATAACGTTCAAACTGAACAAGGC
Crema.WS247		Crema.WS247_2247:1262		2247		1262		3949		2688		11		130		GTAAGCCAAC		GTAAGCCAACTGGCAGTGTTGGGCTCCTTTTGGAGTTGCCAACACTCGAGTTGGGTGCTTGTCAAATAAAGTTAATTTTTAGGATTATATCATTATAAATAGGTAATTATTAACATTGTTTAGATGATAG
Crema.WS247		Crema.WS247_2257:53		2257		53		4049		3997		16		191		TTTTATACCA		TTTTATACCAATCGAAAGAGTTTGTTTTTCTCTATCAATATGACCTAAGTTTATAAAATTTCCGTGAAAAATAAAGCCGTAATAAAGGATGGCCGAAGACGTAAAAGTTGGTCCATTTCTTGGGTTTGTCAAACGTTTTTTCAACACATTTCCATTCGTAACTGTGTCAGTTTTGGTCAGAGCGCAAAGAT
Crema.WS247		Crema.WS247_2288:406692		2288		406692		418871		12180		61		158		AAGATGATCA		AAGATGATCAGTTCTTAGTAACGCCGAGGCACGTTCGGAACATCCATACGACCCGAAAAGTGAGTATGAAGGTACAAATATCTACAGTAAACTAAACGATTTATTTTAATATGAAAATGAATCAACAAATGTTTTTTGTTGAATGAAAACTCGTTGGG
Crema.WS247		Crema.WS247_2288:616702		2288		616702		617009		308		11		27		TGTATGGTCC		TGTATGGTCCTGTGGTTCCACCAGTGG
Crema.WS247		Crema.WS247_2288:695527		2288		695527		695817		291		19		14		TTCCGACTTC		TTCCGACTTCCGAC
Crema.WS247		Crema.WS247_2288:872041		2288		872041		875282		3242		26		92		GATAAGAAAT		GATAAGAAATAAACACATAGGCCAATTAACATGTCTGTCGTGGAGAATTTAGTCTTCTCCCCTGCAGATATCTTTAGATTTCTTATCAAAAC
Crema.WS247		Crema.WS247_2289:101588		2289		101588		102560		973		13		74		TGCAAGCTGT		TGCAAGCTGTTCCAAAAGGCCCAAACCCGCACACCTGACCTCAGCCCCCATCAAGACAGTTTCTAGGGTCATAA
Crema.WS247		Crema.WS247_2289:132525		2289		132525		132929		405		11		14		TTCCTTCTTC		TTCCTTCTTCCTTT
Crema.WS247		Crema.WS247_2289:191109		2289		191109		191516		408		12		14		GGAAGTCGGA		GGAAGTCGGAACTC
Crema.WS247		Crema.WS247_2289:197308		2289		197308		197525		218		11		19		AAAAAATCCC		AAAAAATCCCGGAACGAAA
Crema.WS247		Crema.WS247_2290:46798		2290		46798		47279		482		11		14		CGCTTTCCGC		CGCCTTCCGCTTTC
Crema.WS247		Crema.WS247_2290:105412		2290		105412		105890		479		16		14		GGAAGTCGGA		GGAAGTCGGAAGTC
Crema.WS247		Crema.WS247_2290:252446		2290		252446		260439		7994		43		192		TTCGTCAAAA		TTCGTCAAAAATGAAGCTCAAAAGTGGCGAATTCGTCAGATTCATTTCTCGCAGACAGTTTTTTGATCAGAAAAATGGAATAAGAAGACGAAAAGAAAGATTAACCATAGAATATGATGTAAATCAACGAGCTCTTTCGATTGGTAACTTCCTTTTTATTGTACGATCAAAATGAAATGAGATATTTTGAAT
Crema.WS247		Crema.WS247_2292:18013		2292		18013		18687		675		17		14		TCCGACTTCC		TCCGACTTCCGACT
Crema.WS247		Crema.WS247_2292:71252		2292		71252		71680		429		10		27		CGGAAGTCGG		CGGAAGTCGGAAGTAAAATTTCTAATC
Crema.WS247		Crema.WS247_2292:76383		2292		76383		78182		1800		11		20		TAAATCTACA		TAAATCTACATCTCACCCCG
Crema.WS247		Crema.WS247_2292:116700		2292		116700		119300		2601		29		14		GGAAGTCGGA		GGAAGTCGGAAGCC
Crema.WS247		Crema.WS247_2292:134744		2292		134744		135379		636		22		14		GAAGTCGGAA		GAAGTCGGAAGTCG
Crema.WS247		Crema.WS247_2293:26		2293		26		4214		4189		27		133		CTGGTGGGTC		CTGGTGGGTCGGGTCATTCGAGATTTTACCCTAGCTGAAGTTGGATGATTATCATTGAATTCTACTTTATGCATCGATTCTTAGTAATTAGATACTTTTGGACGTATAGTAATGATATGTTATTTGGCGGATG
Crema.WS247		Crema.WS247_2295:10970		2295		10970		11441		472		14		14		GCGGAAGGCG		GCGGAAAGCGGAAG
Crema.WS247		Crema.WS247_2295:43685		2295		43685		45179		1495		22		21		TTGACTATTT		TTGACTATTTTTAGCCAAAAA
Crema.WS247		Crema.WS247_2297:34058		2297		34058		37195		3138		16		180		AAAATAAAGT		AAAATAAAGTTGTAGTGACATTTCCGTCAATTTTTGAGATTTGGTCCAAGAGGACTTTTCTGCCAATACATTTTTCATCAGAACTCAGTCAGTTTTGAACGGATCGGGAAGATGTTTATACCATTCAAAAGCTCTCGTTTTTCTCTATAAAAATGATCTAATTTGAAAAAATTTTGTTTA
Crema.WS247		Crema.WS247_2303:617		2303		617		5030		4414		23		192		ACTCATTTCA		ACTCATTTCATTCAGATCGTAGAGAGAAAGCGAAACCACCAATCGAAAGAACTGGTTGATTTACATCAAGTTCTATGGTTAATCTCTTTTCTCATCTTCTTATTCCATTTTTATGATCAAAAAACTCTCCGCGAGAAATGAATTTGACATTTTCGCCACTTTTCAGCTTCATTTTTCACCAAATTCAAAATA
Crema.WS247		Crema.WS247_2307:52		2307		52		6795		6744		28		180		TGTAGTGACA		TGTAGTGACATTTCCGTCAATTTTTGAGATTTGGTCCAAGAGGACTTTTCTGCCAATACATTTTTCATCAGAACTCAGTTAGTTTTGAACGGATCGGGAAGATGTTTATACCATTCAAAAGCTCTCGTTTTTCTCTATAAAAATGATCTAATTTAAAAAAATTTTGTTCAAAAATAAAGT
Crema.WS247		Crema.WS247_2312:13		2312		13		3287		3275		17		192		GTTTTTTGAT		GTTTTTTGATCATAAAAATGGAAAAAGAAGATGAGAAAATAGATAAACCATAGAACTTGATGTAAATCTACGAGTTCTTTCGATTGGTGGTTTCGCTTTCTCTCTACGATCTGAATGAAATGAGTTATTTTGAATTTGGTGAAAAATGAAGCTGAAAAGTGGCGAAAATGTCAAGATGATTTCTCGCGGACA
Crema.WS247		Crema.WS247_2318:131		2318		131		2637		2507		13		130		ATAATCCTAA		ATAATCCTAAAAATGAACTTTATTTGACAAGCACCCAACTCGAGTGTTGGCAACTCCAAAAGGAGCCCAACACTGCCAGTTGGCTTACCTATCATCTAAACAATGTTAATAATTACCTATTTATAATGAT
Crema.WS247		Crema.WS247_2321:8591		2321		8591		9068		478		12		27		TCCGACTTCC		TCCGACTTCCGTTTTCGGATGTTCACT
Crema.WS247		Crema.WS247_2332:75		2332		75		2473		2399		13		184		TTTTCAGATA		TTTTCAGATATCTCATCCAGAAAAAAAGTTAGAGACAATAGACGTTAAAAGCACAGTTTTGGAATTTCTCATTTAGACTTTTGTGAAACTTCAAGCGTGTGCGGCCTTGTTCAGTTTGAACGTTATTGGCTGATAATTGGCACAGTAGTAGACAATTCATTGCCGATTCGAATGCACTTTACTG
Crema.WS247		Crema.WS247_2333:5		2333		5		4287		4283		16		184		TTCAGCCAAT		TTCAGCCAATAACGTTCAAACTGAACAATGCCGCACACGCTTGAAGTTTCACAAAAGTCTATATGAGAACTTCCAAGACTGTGCTTTCAAGGTGTATTGTCTCTAACTTTTTTTCTGGATGAGATATCTGAAAACAGTAAAAAGCTTTCAAATTGGCGATGGATTGTCTACTACTGTGCCAATT
Crema.WS247		Crema.WS247_2335:47		2335		47		4808		4762		58		64		GAGATGAGAG		GAGATGAGAGAAAAAAGAAAGAAAGAGAGAATGAAAATACATATGTTCTCGATCATCTCCTAAT
Crema.WS247		Crema.WS247_2344:253		2344		253		3673		3421		26		92		TGACACGTCT		TGACACGTCTGTCGTGGAGGCTTCAGTTCCTCCCCGGCAGATATCCTTAGAGTTCTTATCAAAAAGATAAGAAAATTTAAACATAGGCCAAT
Crema.WS247		Crema.WS247_2346:0		2346		0		3148		3149		14		180		CATTCGAAAG		CATTCGAAAGCTCTCGTTTTTCTCTATAAAAATGATCTAATTTAAAAAAATTTTGTTCAAAAATAAAGTTGTAGTGACATTTCCGTCAATTTTTGAGATTTGGTCCAAGTGGTCTTTTCTGCCATTACATTTTTTATCAGAACTCAGTCAGTTTTGGACGGATCGGGAAGATGTTTATAC
Crema.WS247		Crema.WS247_2354:28		2354		28		2982		2955		14		136		TCTCTGTGAG		TCTCTGTGAGTCTGTCTGTGTGTCTGTCCATCCGGATGTCCTATTTCTTTCCGGAGACAGTTCAGACGAAATGTTGAGAAGGAGAAATCCTTCTTTTCGTGTGTACCATCCTCTATGTTTCAGGAAGCAGTTCTAT
Crema.WS247		Crema.WS247_2375:348		2375		348		1272		925		15		10		TTTCTAGAAG		TTTCTAGGAG
Crema.WS247		Crema.WS247_2379:193659		2379		193659		194277		619		28		21		AAGATTACTG		AAGATTACTGTAGATGACCAG
Crema.WS247		Crema.WS247_2379:581852		2379		581852		582301		450		12		14		TTCCTTCTTC		TTCCTTCTTCCTTT
Crema.WS247		Crema.WS247_2379:675036		2379		675036		677025		1990		17		149		ATTCTTTCTT		ATTCTTTCTTGTGTCGGATCCTGTAAGACTCGGTCAGTTCCGCTGCGAGTAGTCTTACCTATGGGCTGTGTTTACTCACGGTAGACGCAGGATTGAATCTTTTCGGGCTTGATTACATTAGAAATTTCATAAAAAGTATCAAAAACAGA
Crema.WS247		Crema.WS247_2379:721307		2379		721307		729333		8027		43		119		GAAGATATCA		GAAGATATCAAAAAATCCTTCACGTCGTCACTTTTTAGAAAACAGCCCGTATCTTTTTATGACGTGGATCAATCCAGCAATCGACGACACGTTTGGAATCCTCTATTTTTCCCGACTCC
Crema.WS247		Crema.WS247_2380:103174		2380		103174		103691		518		14		14		TTCCGCCTTC		TTCCGCCTTCCGCC
Crema.WS247		Crema.WS247_2381:40308		2381		40308		40508		201		10		19		AATCGGAGGC		AATCGGAGGCCCATAAAAA
Crema.WS247		Crema.WS247_2381:71604		2381		71604		72418		815		52		11		GAAGAAGGAA		GAAAAAGGAAG
Crema.WS247		Crema.WS247_2381:85991		2381		85991		86464		474		16		14		GGAAGTCGGA		GGAAGTCGGAAGTC
Crema.WS247		Crema.WS247_2381:85872		2381		85872		86910		1039		22		20		TTAGACGTCC		TTAGACGTCCCTTGAAACAC
Crema.WS247		Crema.WS247_2381:86943		2381		86943		87920		978		22		20		GGACGTCTAA		GGACGTTTAAAAGTTTATTG
Crema.WS247		Crema.WS247_2381:209062		2381		209062		209787		726		14		16		TTCGCAACTG		TCCGCAACTGCGACAT
Crema.WS247		Crema.WS247_2382:139485		2382		139485		142645		3161		26		53		AAATTCCTAA		AAATTCCTAAAAACAGGACTTTTTTAATTTAGAAATCAATAAAATTGTTATTA
Crema.WS247		Crema.WS247_2382:218380		2382		218380		218558		179		13		12		TCCCGAGCAT		TCCCGAGCATAA
Crema.WS247		Crema.WS247_2383:727		2383		727		1330		604		26		20		TTTATTCGCT		TTCATTCGCTGCGGCGTCAT
Crema.WS247		Crema.WS247_2383:13090		2383		13090		13571		482		16		14		TTCCGACTTC		TTCCGACTTCCGAC
Crema.WS247		Crema.WS247_2383:33603		2383		33603		34333		731		18		12		TCTCGAGAGA		TCTCGAGAAATC
Crema.WS247		Crema.WS247_2383:68221		2383		68221		68793		573		24		12		TTCGAAAGAT		TTCGAAAGATTC
Crema.WS247		Crema.WS247_2383:107637		2383		107637		108074		438		12		14		CGGAATCCGG		CGGAATACGGAATC
Crema.WS247		Crema.WS247_2384:39448		2384		39448		42545		3098		17		48		GGTGGCCTAG		GGTGGCCTAGAAATCCAGAAATGCGGAAAACTAGGCCACGGTCTATTT
Crema.WS247		Crema.WS247_2384:70105		2384		70105		71036		932		28		10		CTATGTTAGG		CTATTTTAGG
Crema.WS247		Crema.WS247_2386:20970		2386		20970		22748		1779		11		22		AAACTGTTGT		AAACTGTTGTCCCCTTGAGTAT
Crema.WS247		Crema.WS247_2390:12451		2390		12451		14081		1631		14		14		TTCCGACTTC		TTCCGACTTCCGAC
Crema.WS247		Crema.WS247_2393:129		2393		129		11951		11823		137		54		TAGAAATCAA		TAGAAATCAATAAAATTATGACTGAAATTCCTAAAAACAGGACTTTTTTAAACC
Crema.WS247		Crema.WS247_2394:728		2394		728		901		174		10		16		ATCGGGTGCC		ATCGGGTGCCCAAAAT
Crema.WS247		Crema.WS247_2394:1960		2394		1960		2154		195		11		16		GGCACCCGAT		GGCACCCGATGTTTTG
Crema.WS247		Crema.WS247_2395:7		2395		7		9676		9670		52		180		AACTGACTGA		AACTGACTGAGTTCTGATGAAAAATGTATTGGCCGAAAAGTCCACTTCGACCAAATCTCAAAAATTGACGGAAATGTCACTACAACTTTAATTTTGAACAAAATTTTTTGAAATTAGGTCATTTTCATAGAGAAAAACGAGAGCTTTCGAATGGTATAAAAATCTCTGAGATCCGTTCAA
Crema.WS247		Crema.WS247_2397:6052		2397		6052		6487		436		13		29		TCCGGATTCC		TCCGGTTCCGGATTCCGGATGAATTTTTT
Crema.WS247		Crema.WS247_2402:8781		2402		8781		9196		416		12		31		TTTTCATCGA		TTTTCATCGATTTTTGATGGGAAAATCGGGG
Crema.WS247		Crema.WS247_2404:78		2404		78		6186		6109		29		180		ACCATTCGAA		ACCATTCGAAAGCTCTCGTTTTTCTCTATAAAAATGTTCTAAATTAAAAAAATTTTGTTTAAAAATAAAGTTGTAGTGACATTTCCGTCAATTTTTGAGTTTTGGTCCAAGTGGACTTTTCTGCCAATACATTTTTAATCAGAACTCAGTCAGTTTTAGACGGATCTCAGAGATTTTTAT
Crema.WS247		Crema.WS247_2411:119		2411		119		2225		2107		13		16		CGGGTTTGAA		CGGGTTTGAATCCTCC
Crema.WS247		Crema.WS247_2415:2010		2415		2010		2342		333		10		10		TTTCTAGAAG		TTTCTAGAAG
Crema.WS247		Crema.WS247_2426:4		2426		4		4166		4163		13		184		TAGACTTTTG		TAGACTTTTGTGGAACTTCAAGCGTGTGCGGCCTTGTTCAGTTTGAACGTTATTGGCTGAAAATTGGCACAGTAGTAGACAATCCATTGCCAATTCGAATGCACTTTACTGTTTTCAGATATCTCATCCAGAAAAAAAGTTAGAGACAATACACGTTAAAAGCACAGTTTTGGAAAATCTCATA
Crema.WS247		Crema.WS247_2434:49		2434		49		3573		3525		13		184		TATTGTCTCT		TATTGTCTCTAACTTTTTTTCTGGATGAGATATCTGAAAACAATAAAGTGTGTTCGATCCGGCATTGGATATTCTACTTCTGTGCCAAATTTCAGCCAATAGTGTTCAAATTGAACAAGGCCGCACACGCTTGAAGTTTCACAAAAGTCTATATGAGAATTTCCAAAACTGTGCTTTCAACGTG
Crema.WS247		Crema.WS247_2440:0		2440		0		3696		3697		13		184		AAGTTTCACA		AAGTTTCACAAAAGTCTAAATTAGAAATTCCAAAACTGTGCTTTTAACGTCTATTGTCTCTAACTTTTTTTCTGGATGAGATATCTGTAAACAGTAAAGTGCATTCGAATTGGCAATGGATTGTCTACTACTGTGTCAATTTTCAGCCAATAACGTTCAAACTGAACAAGGCCGCACACGCTTG
Crema.WS247		Crema.WS247_2442:0		2442		0		3581		3582		134		20		CAAGTATCCA		CAAGTATCCAAAAGTTATTC
Crema.WS247		Crema.WS247_2449:26		2449		26		3646		3621		12		184		AGTTTCACAA		AGTTTCACAAAAGTCTATATGAGATTTTCCAAAACTGTGCTTTCAACGTGTATTGTCTCTAACTTTTTTTCTAGATGAGATATCTGAAAACAATAAAGTGTGTTCGATCCGGCATTGGATATTCTACTTCTGTGCCAAATTTCAGCCAATAGTGTTCAAATTGAACAAGGCCGCACACGCTTGA
Crema.WS247		Crema.WS247_2464:45		2464		45		782		738		19		10		CCAGAATCTT		CCAGAATCTT
Crema.WS247		Crema.WS247_2465:33257		2465		33257		34255		999		25		39		GGGGTGAGTC		GGGGTGAGTCCATCATCCAACTAAGGGAAACAGGTCTCG
Crema.WS247		Crema.WS247_2465:471388		2465		471388		480383		8996		29		42		TTTAGCGCTG		TTTAGCGCTGCTCAGCAGCGTTCAAACTTCAACTCCACGGAT
Crema.WS247		Crema.WS247_2465:589742		2465		589742		590205		464		14		14		GAAGTCGGAA		GAAGTCGGAAGTCG
Crema.WS247		Crema.WS247_2465:600869		2465		600869		601342		474		10		36		ATCCTGGATC		ATCCTGGATCCAGTTACAGTACCCTCGATATCTAAG
Crema.WS247		Crema.WS247_2465:645223		2465		645223		647572		2350		58		20		CATCAGACAG		CATCAGACAGATTCCTCGGC
Crema.WS247		Crema.WS247_2466:11378		2466		11378		11820		443		24		18		TGAAAAAAAA		TGAAAAAAAATCACGGAA
Crema.WS247		Crema.WS247_2466:148808		2466		148808		152053		3246		17		50		AATTCTTTTC		AATTCTTTTCGTATATCAGAATTTCATAAAAATATCCAAAAAAAGGGATC
Crema.WS247		Crema.WS247_2466:191101		2466		191101		191934		834		24		12		AATTTCTCGA		AATTCCTCGAAA
Crema.WS247		Crema.WS247_2466:328673		2466		328673		330427		1755		13		18		TCATTTGCTA		TCACTTGCTATATTTGTC
Crema.WS247		Crema.WS247_2466:349234		2466		349234		349620		387		14		15		AAATAGAACT		ATATAGAACTGACTA
Crema.WS247		Crema.WS247_2467:6136		2467		6136		6356		221		14		15		GTCCAGTTGC		GTCCAGTTGCGAAAC
Crema.WS247		Crema.WS247_2467:6357		2467		6357		6592		236		15		15		AAATGTCCGG		AAATGTCCGGTTTCG
Crema.WS247		Crema.WS247_2468:58255		2468		58255		58615		361		13		27		TTCGCTTCCG		TTCGCTTCCGACTTCTGGATAAAGAAA
Crema.WS247		Crema.WS247_2468:101627		2468		101627		102935		1309		32		14		GCGGAAGGCG		GCGGAAAGCGGAAG
Crema.WS247		Crema.WS247_2468:117797		2468		117797		118242		446		12		14		AGTCGGAAGT		AGTCGGAAGTCGGA
Crema.WS247		Crema.WS247_2469:4536		2469		4536		6235		1700		19		11		TTACCGGTAA		TTACCGGTAAA
Crema.WS247		Crema.WS247_2472:50636		2472		50636		51114		479		13		14		TTCCTTCTTC		TTCCTTCTTCCTTC
Crema.WS247		Crema.WS247_2474:428		2474		428		852		425		12		14		TTCCGACTTC		TTCCTACTTCCGAC
Crema.WS247		Crema.WS247_2477:2410		2477		2410		2876		467		14		14		TTCCGACTTC		TTCCGACTTCCGAC
Crema.WS247		Crema.WS247_2477:14140		2477		14140		14591		452		11		34		ACTTCCGACT		ACTTCCAACTTCCGACTTCCGGATAAGGAATTTT
Crema.WS247		Crema.WS247_2487:9944		2487		9944		10343		400		11		14		TTCCGACTTC		TTCCGACTTCCGAC
Crema.WS247		Crema.WS247_2488:76		2488		76		4190		4115		23		180		AAAATTGACG		AAAATTGACGGAAATGTCACTACAACTTTATTTTTGAACAAAATTTTTTTAAATTAGATCATTTGTTTAGAGAAAAACGAGAGCTTTCGAATGGTATAAAAATCTCTAAGATCCGTCCAAAACTGACTGAGTTCTGATAAAAAATGTTATGGCAGAAAAGACCACTTGGACCAAATCTCA
Crema.WS247		Crema.WS247_2498:56		2498		56		5534		5479		36		42		AAAAATGTAT		AAAAATGTCTGAGATCCGTCCAAAACTGACTGAGTTCTGATG
Crema.WS247		Crema.WS247_2502:6		2502		6		2778		2773		59		46		AAATGTCCGA		AAATGTCCGACCGACATTTTCGAATATTTCGGAACAAGTATTCAGA
Crema.WS247		Crema.WS247_2510:2		2510		2		3305		3304		13		184		AACTTTTTTT		AACTTTTTTTCTGGATGAGATATCTGAAAAACAGTAAAGTGCATTCGAATTGGCAATGGATTGTCTACTACTGTGCCAATTTCAGCCAATAACGTTCGAACTGAACAAGGCCGCACACGCTTGAAGTTTCACAAAAGTCTATATGAGAAATTCCAAAACTGTGCTTTTAACGTCTATTGTCTCT
Crema.WS247		Crema.WS247_2513:276		2513		276		4273		3998		13		179		AGCAGTTTTC		AGCAGTTTTCGATGGTACGGAAACCCAGGAAAACAGGGACGAGAGCGTGATCCTTCTGGTCCATAATAGTATGAAACATGTCAGTTAAAATAGTCTAAACGGTGCCGCTTCATCTCTCTACAATTGAGGTCATTTGACCTTTCGAATTTCCAGTAAATCTAAGCAATACGGTGAAAAGT
Crema.WS247		Crema.WS247_2530:1149		2530		1149		2106		958		20		43		GTTTTTGAGA		GTTTTTGAGATTCTGCAGAAGAAATGAAAAACGATCACTGATC
Crema.WS247		Crema.WS247_2539:33		2539		33		2476		2444		15		119		ACACGTTTGG		ACACGTTTGGAATCCTCTATTTTTCCCGACTCCGAAGATATCAAAAAATCCTTCACGTCGTCACTTTTTAGAAAACGGCTCATACCTTTTTATGACGTGGATCAATCCAGCAATCGACC
Crema.WS247		Crema.WS247_2558:109642		2558		109642		113890		4249		186		22		AAGCCTAAAA		AAGCCTAAAAAGTCCGGCCTAG
Crema.WS247		Crema.WS247_2559:292333		2559		292333		293402		1070		10		105		TAGAGACAGG		TAGAGACAGGAACTGGAGTCACATGGGACAGACTGCATTCGCGGTCCTCCACGCATGCCTTTTCCTTAAAATTCATAAAAATTATAAACGTTAGTTTAAATTTAT
Crema.WS247		Crema.WS247_2559:378640		2559		378640		382480		3841		16		30		AAGAAAGAAT		AAGAAAGAATGGTGAGAAAGTCATGAAGAA
Crema.WS247		Crema.WS247_2559:442068		2559		442068		443332		1265		10		133		AAGGCTGTTC		AAGGCTGTTCACTTTTAGAATTGATTCTCAGTATATAGTTTGTTAGGGACGTTCAGTCAAGATGAGTCATTTAGCGGAAAGTGGTGGGTTGGATCCTTCGGGATTTACCATAGCTCATGTTGAATGCTTGTCG
Crema.WS247		Crema.WS247_2559:445475		2559		445475		447417		1943		12		133		GTGGGTTGGA		GTGGGTTGGATCCTTCGGGATTTACCATAGCTCATGTTGAATGCTTGTCGAAGGCTGTTCACTTTTAGAATTGATTATCAGTATATAGTTTGTTAGGGACGTTCAGTCAAGATGAGTCATTTGGCGGAAAGTG
Crema.WS247		Crema.WS247_2560:4236		2560		4236		4746		511		17		14		GGAAGAAGGA		GGAAGAAGGAAGAA
Crema.WS247		Crema.WS247_2560:215816		2560		215816		216919		1104		11		31		AAAACGGGAT		AAAACGGGATAATTTTGAATTAAATCTTATA
Crema.WS247		Crema.WS247_2562:78393		2562		78393		79630		1238		27		20		GGACGTCTAA		GGACGTTTAAATGTTTTGTG
Crema.WS247		Crema.WS247_2563:2487		2563		2487		2782		296		19		15		CGGTTTCGAA		CGGTTTCGAAATGTC
Crema.WS247		Crema.WS247_2563:134457		2563		134457		135744		1288		11		31		TTTCAGCTTT		TTTCAGCTTTTTTGACTCAAACTTTCTCGGT
Crema.WS247		Crema.WS247_2564:592		2564		592		1028		437		12		14		GGAAGAAGGA		GGAAAAAGGAACAA
Crema.WS247		Crema.WS247_2564:52735		2564		52735		53188		454		21		14		CGGAAGTCGG		CGGAAGTCGGAAGT
Crema.WS247		Crema.WS247_2564:63403		2564		63403		65298		1896		16		14		TTCCGACTTC		TTCCAACTTCCGAC
Crema.WS247		Crema.WS247_2565:11528		2565		11528		13724		2197		13		27		CGGAAGTCGG		CGGAAGTCGGAAATAAAATTCCTTATC
Crema.WS247		Crema.WS247_2565:51277		2565		51277		51695		419		15		20		TGCGTCAAAA		TGCGTCAAAAAGTACGCCGC
Crema.WS247		Crema.WS247_2565:66698		2565		66698		67000		303		14		21		GTTGAATTTT		GTTGAATTTTCGATTAAAAAA
Crema.WS247		Crema.WS247_2566:550		2566		550		1600		1051		52		20		AAGTATCCAA		AAGTATCCAAATATTTAACC
Crema.WS247		Crema.WS247_2566:16379		2566		16379		17328		950		47		20		AAGTATCCAA		AAGTATCCAAATATTTAACC
Crema.WS247		Crema.WS247_2566:30239		2566		30239		32196		1958		94		20		AACCAAGTAT		AACCAAGTATCCAAAATTTA
Crema.WS247		Crema.WS247_2566:42410		2566		42410		47139		4730		186		20		AGTATCCAAA		AGTATCCAAAATTTAAACCA
Crema.WS247		Crema.WS247_2567:2		2567		2		1053		1052		36		40		GTTATCTGTC		GTTATCTGTCAATGAGTCTCAGTTTCTGACAATTCATATG
Crema.WS247		Crema.WS247_2568:4910		2568		4910		5173		264		10		13		TCCGGATTCC		TCCGGTTCCGGAT
Crema.WS247		Crema.WS247_2571:11662		2571		11662		12424		763		15		22		TCCAAAAATT		TCCAAAAATTTGACTATTTTCA
Crema.WS247		Crema.WS247_2574:38		2574		38		1123		1086		19		59		GTTTCTAGAA		GTTTCTAGAAGGTTCCAGAATATTTGAATTCCCGCTGAAATTCAAAAGTTTCTCTAGAA
Crema.WS247		Crema.WS247_2579:9787		2579		9787		10251		465		11		41		TTTTTTGGGG		TTTTTTGGGGAAAAATTAGACTTTTTGAGGGAAAAAATGCC
Crema.WS247		Crema.WS247_2580:4190		2580		4190		4682		493		15		14		CGGAATCCGG		CGGAATCCGGAATC
Crema.WS247		Crema.WS247_2582:7227		2582		7227		7838		612		22		20		GATTTACGCC		GATTTACTCCATTTTGTGTC
Crema.WS247		Crema.WS247_2588:3556		2588		3556		4590		1035		22		43		TTTTCATTTC		TTTTCATTTCATCTGCAGAATCTCAAAAACGATCAGCGATCGT
Crema.WS247		Crema.WS247_2589:20		2589		20		6559		6540		45		31		ATTTTCTTAC		ATTTTCTTACATCAGATTCTATGGATTTCTA
Crema.WS247		Crema.WS247_2590:936		2590		936		7701		6766		26		184		TAGACTTTTG		TAGACTTTTGTGAAACTTCAAGCGTGTGCGGCCTTGTTCAGTTTGAACGTTATTGGCTGAAAATTGGCACAGGAGTAGAATTTCCAATGCCGGATCGAATGCACTGTACTGTTTTCAGATATCTCATTCAGAAAAAAAGCTAGAGACAATACACCTTGAAAGCACAGTCTTGGAAGTTCTCATA
Crema.WS247		Crema.WS247_2600:420		2600		420		2803		2384		16		54		TAGAAATCAA		TAGAAATCAACAAAATTATAATTGAATTTCCTAAAAACAGGACTTTTTTAAATC
Crema.WS247		Crema.WS247_2604:48		2604		48		3811		3764		27		95		ATTTCATTTT		ATTTCATTTTTCTGATCAAAAAACTGTCTGCGAGAAATGAATCTGACGAATTCGCCACTTTTGAGCTTCATTTTTGACGAAATTCAAAATATCTC
Crema.WS247		Crema.WS247_2612:40		2612		40		3097		3058		36		64		TCGATCATCT		TCGATCATCTCGTAATGAGAGGAGAGAAAAAGGATAGAGAGAGAGATTGAAAATACATATGTTC
Crema.WS247		Crema.WS247_2612:3123		2612		3123		4043		921		13		70		TTTTTCTCAT		TTTTTCTCATTATTTTCTTTCTCTCACCTCAATAGGAGGTGATGGAGAACAACTCCTTCATTTTCCTCTC
Crema.WS247		Crema.WS247_2615:1211		2615		1211		1688		478		13		14		TTCCTTCTTC		TTCCTTCTTCCTTC
Crema.WS247		Crema.WS247_2616:74		2616		74		3902		3829		20		130		CAACACTCGA		CAACACTCGAGTTGCGTGCTTGTCAAATAAAGTTAATTTTTAGGATTATATCATTATAAATAGGTAATTATTAACATTGTTTAGATGATAGGTAAGCCAACTGGCAGTGTTGGGCTCCTTTTGGAGTTGC
Crema.WS247		Crema.WS247_2617:38		2617		38		948		911		10		90		TTTTCTTATC		TTTTCTTATCTTTTTGATAAGAACTCTAAGGATATCTGCAGGAGAGGAACTAAACTCCACGACAGACGTGTCAATTGGCCTATGTTTCAA
Crema.WS247		Crema.WS247_2621:0		2621		0		3793		3794		11		184		TTCAAGCGTG		TTCAAGCGTGTGCGGCCTTGTTCAGTTTGAACGTTATTGGCTGAAAATTGGCACAGTAGTAGACAATCCATTGCCAATTCGAATGCACTTTACTGTTTTCAGATATCTCATTCAGAAAAAAAGCTAGAGACAATACACCTTGAAAGCAAAGTTTTGGAAGTTCTCATATAGACTTTTGTGAAAC
Crema.WS247		Crema.WS247_2623:0		2623		0		3116		3117		12		181		GTCATAAAGA		GTCATAAAGAAACGAAATTATACTGTTTTTTGATACTTTTTATGAAATTTCTAAAATATTCTATCCCGGGTGGATTCAATCCCGCGTCTACCGTGAGTAAACACAGCCCATAGGTAAGACTACTCGCAGCGTAACTGACCGAGTCTTACAGGATCCGACACAAGAAAGAATGGTGTTGGAA
Crema.WS247		Crema.WS247_2634:0		2634		0		3521		3522		12		184		TCATCCAGAA		TCATCCAGAAAAAAAGTTAGAGACAATACACGTTAAAAGCACAGTTTTGGAATTTCTCATTTAGACTTTTGTGAAACTTCAAGCGTGTGCGGCCTTGTTCAATTTGAACACTATTGGCTGAAATTTGGCACAGAAGTAGAATATCCAATGCCGGATCGAATGCTTTTCACTGTTTTCAGATATC
Crema.WS247		Crema.WS247_2648:45919		2648		45919		46279		361		10		11		CTTCCTTCTT		CTTCCTTCTTC
Crema.WS247		Crema.WS247_2648:78844		2648		78844		82682		3839		44		42		CGCGTTTTGA		CGCGTTTTGATGACTTTTGAGAATGATCTGGCGTGCTGTTGG
Crema.WS247		Crema.WS247_2648:187993		2648		187993		188376		384		10		14		CGGAAGTCGG		CGGAAGTCGGAACT
Crema.WS247		Crema.WS247_2648:203539		2648		203539		203900		362		10		14		GCGGAAGGCG		GCGGAAAGCGGAAG
Crema.WS247		Crema.WS247_2648:306416		2648		306416		307307		892		13		61		TTCTAGAAAC		TTCTAGAAACTTCTAGAACAAAACTTTTGAATTTCGGCGGGAATTCGAATATTCTGGAACC
Crema.WS247		Crema.WS247_2648:372577		2648		372577		373148		572		16		27		CGGAAGTCGG		CGGAAGTCGGAAGTTAATTTCCTTATC
Crema.WS247		Crema.WS247_2648:391818		2648		391818		392732		915		15		40		ATTTTTAGCT		ATTTTTGGCTCAAAATCAGAACTTCTAGCTCACAAACAAG
Crema.WS247		Crema.WS247_2648:494197		2648		494197		494628		432		12		14		TTCCTTCTTC		TTCCTTCTTCCTTC
Crema.WS247		Crema.WS247_2648:537350		2648		537350		537839		490		11		14		TTCCGCCTTC		TTCCGCTTTCCGCT
Crema.WS247		Crema.WS247_2648:543514		2648		543514		545101		1588		20		13		TCCGGATTCC		TCCGGTTCCGGAT
Crema.WS247		Crema.WS247_2648:555681		2648		555681		556189		509		14		14		CGGAAGTCGG		CGGAAGTCGGCAGT
Crema.WS247		Crema.WS247_2648:569171		2648		569171		569673		503		14		14		GCGGAAGGCG		GCGGAAAGCGGAAG
Crema.WS247		Crema.WS247_2648:629045		2648		629045		630104		1060		11		14		GAAGTCGGAA		GAAGTCGGAAGTCG
Crema.WS247		Crema.WS247_2649:24928		2649		24928		25364		437		11		14		TTCCGACTTC		TTCCAACTTCCGAC
Crema.WS247		Crema.WS247_2649:280251		2649		280251		281263		1013		13		77		GTTCGGGAGG		GTTCGGGAGGTCAGTGACTGTATGACACAGGCTAGCAGGTTTATGATATTCTGAGTATCTGAAACTAGCGAAACCAC
Crema.WS247		Crema.WS247_2649:363529		2649		363529		364044		516		13		14		TTCCGCCTTC		TTCCGCTTTCCGCC
Crema.WS247		Crema.WS247_2651:67767		2651		67767		68855		1089		14		77		AGCGAAACCA		AGCGAAACCACGTTCGGGAGGTCCATGACTGTATGACACAGGCTAGCAGGTTTAGGATATTCTGAATTTCTGAAACT
Crema.WS247		Crema.WS247_2651:72355		2651		72355		73169		815		28		12		TTTCGAAAGA		TTTCGAAAAATC
Crema.WS247		Crema.WS247_2651:137845		2651		137845		138220		376		10		14		TTCCGACTTC		TTCCGAGTTCCGGC
Crema.WS247		Crema.WS247_2652:63764		2652		63764		64257		494		12		14		TTCCGACTTC		TTCCGACTTCCGAC
Crema.WS247		Crema.WS247_2652:130416		2652		130416		130907		492		16		14		GGAAGAAGGA		GGAAGAAGGAAAAA
Crema.WS247		Crema.WS247_2653:63467		2653		63467		65161		1695		26		21		CAAATTTTCA		CTAATTTTCAACCAAAATTCA
Crema.WS247		Crema.WS247_2653:100638		2653		100638		103806		3169		47		22		AAAGTTAGGC		AAAGTTGGGCCACACTATTCTA
Crema.WS247		Crema.WS247_2654:3255		2654		3255		3660		406		10		14		GGAAGTCGGA		GGAAGTCGGAACTC
Crema.WS247		Crema.WS247_2654:24338		2654		24338		26461		2124		23		11		TTTTCAGCCA		TTTTCAGCAAG
Crema.WS247		Crema.WS247_2654:68055		2654		68055		68563		509		16		13		TCCGGATTCC		TCCGGTTCCGGTC
Crema.WS247		Crema.WS247_2655:5053		2655		5053		5922		870		23		22		GTGGATTTAC		GTCGATTTACGAGGTGTCTAGT
Crema.WS247		Crema.WS247_2656:163		2656		163		7489		7327		31		192		GTCCGCGAGA		GTCCGCGAGAAATCATCTTGACATTTTCGCCACTTTTCAGCTTCATTTTTCACCAAATACAAAATAACTCATTTCATTCAGATCCTACTAAAAAAAGAAAACCACCAATCGAAAGAACTCGTTGATTTACATCAAATTCTATGGTTTATCTATTTTCTCATCTTCTTATTTCATTTTTATGATCAAAAAACT
Crema.WS247		Crema.WS247_2656:20442		2656		20442		26792		6351		33		192		GACATTTTCG		GACATTTTCGCCACTTTTCAGCTTCATTTTTCAGCAAATTCAAAATAACTCATTTCATTCAGATCGTAGAGAGAAAGCGAAACCACCAATCGAAAGAACTCGATGATTTACATCAAGTTCTACGGTTAATCTCTTTTCTCATCTTCTTATTCCATTTATATGATCAAAAAACTGTCCGCGAGAAATGAATTT
Crema.WS247		Crema.WS247_2657:9		2657		9		1006		998		47		21		AAGTAGGTCA		AAGTAGGTCAAGTTCCAAATG
Crema.WS247		Crema.WS247_2661:1354		2661		1354		3254		1901		31		12		AATTTCTCGA		AATTTCTCGAGG
Crema.WS247		Crema.WS247_2663:771		2663		771		9662		8892		40		192		AATTTGACAT		AATTTGACATTTTCGCCACTTTTCAGCTTCATTTTTCAGCAAATTCAAAATAACTCATTTCATTCAGATCCTACTAAAAAAAGAAAACCACCAATCGAAAGAACTCGATGATTTACATCAAGTTCTATGGTTAATCTCTTTTCTCATCTTCTTATTCCATTTATATGATCAAAAAACGGCCCGCGAGAAATG
Crema.WS247		Crema.WS247_2666:44		2666		44		7230		7187		36		180		GACCAAATCT		GACCAAATCTCAAAAATTGACGGAAATGTCACTACAACTTTATTTTTAAACAAAATTTTTTGAAATTAGATCATTTTTATAGAGAAAAACGAGAGCTTTCGAATGGTATAAAAATCTCTGAGATCCGTTCAAAACTGACTGAGTTCTGATGAAAAATGTATTGGCAGAAAAGTCCACTTG
Crema.WS247		Crema.WS247_2669:482		2669		482		6244		5763		56		62		TGTGTACCTG		TGTGTACCTGACTGCTTCGGCTGGCTGAGAAAAGACTCTAAAACCCCCGTCCCATAGAGTAC
Crema.WS247		Crema.WS247_2673:3342		2673		3342		5334		1993		24		62		TACTCCCAAC		TACTCCCAACCCATCAAGTCTTCGCCTCCACGGCCAAAAAATACGAGCGAGTTGGGAGTAAA
Crema.WS247		Crema.WS247_2675:80		2675		80		4918		4839		66		59		GAGAAACTTT		GAGAAACTTTTGATATTCAACGGGAATTCAAATATTCTAGAACCTTCTAGAAACTTCTA
Crema.WS247		Crema.WS247_2676:66		2676		66		2303		2238		15		135		AGTGAATTTA		AGTGAATTTAGTCACAGGAACTCGCGGTTAGAGAACAGGATAATTCCGAAGAACCGCCCTGAACATCACATTGGAGAACCCGTGTTACAAAATGTATTTTTATGACTGACTATCTAATTCAAACCGAACTACACA
Crema.WS247		Crema.WS247_2683:7		2683		7		3505		3499		18		192		TATTTTCTTG		TATTTTCTTGTTTTACAATCGAAAAACGCTGTGCGAGACTTCATTTCCTATCTTTCGCCCAAATTGAATGCTGAATTTCAGTAAATCACACGCAACTCATTTCGTTTTCATCGGACATTAATACTGAAAATACCATTAGAAAGATCTCGTTGAGTTCGTTTTAGTTCTATGGATAGAATATCCACTTTTTCT
Crema.WS247		Crema.WS247_2697:1404		2697		1404		1921		518		16		14		GCGGAAGGCG		GCGGAAAGCGGAAA
Crema.WS247		Crema.WS247_2700:36		2700		36		3392		3357		44		70		TCTCGATCAC		TCTCGATCACCTCCTATTGAGGTGAGAGAAAGGAAGTGATGAAAACAAGAGATAAAAATAAAGGAGTTGT
Crema.WS247		Crema.WS247_2722:0		2722		0		3293		3294		12		192		AAATACCATT		AAATACCATTAGAAAGATCTCGTTGAGTTCGTTTTAATTCTATGGATAGAATATCCACTTTTTCTTATTTTCTGGTTTCACAATCGAAAAACGCTGTGCGAGACTTCATTTCCTATCTTTCGCCCAAATTAAATGCTGAATTTCAGTAAATCACACGCAACTCATTTCGTTTTCATCGGACATTAATACTGA
Crema.WS247		Crema.WS247_2741:593722		2741		593722		594797		1076		11		96		ACTCCAAAAG		ACTCCAAAAGTAGCTCCTAAGAAGAAGGAATCATCGTCCGACGACTCCTCGGACGATGAGAAAAAAACGGTTTCGAAGCCAACACCAGTCAAGACC
Crema.WS247		Crema.WS247_2744:32022		2744		32022		33323		1302		57		20		GTCCCAAAAA		GCCCCAAAAAACACTTAAAC
Crema.WS247		Crema.WS247_2744:53749		2744		53749		54159		411		10		27		TTCCGACTTC		TTCCGACTTCCGGATTTGGAGTTTCAC
Crema.WS247		Crema.WS247_2744:172188		2744		172188		173071		884		28		14		GCGGAAAGCG		GCGGAAAGCGGCAA
Crema.WS247		Crema.WS247_2745:43913		2745		43913		46441		2529		19		136		GAGACAGTTC		GAGACAGTTCAGACGAAACAATGAGAAGAAGGAATCGGTCCTTTCGTGTGTACCATCCTCTAAGTCTCAGGAAGCAGTTCTATTCTCTGTGAGTCTGTCTGTGTGTCTGTCCATCCGGATGTCCTATTTCTTTCCG
Crema.WS247		Crema.WS247_2745:61401		2745		61401		64931		3531		27		136		TTTTCGTGTG		TTTTCGTGTGTACCATTCTCTAAGTCTCAGGAAGCAATTCTATTCTCTGTGAGTCTGTCTGTGTGTCTGTCCTTCCGGATGTCCTATTTCTTTCCGGAGACAGTTCAGACGAAAGGTTGAGAAGGAGAAATCCTTC
Crema.WS247		Crema.WS247_2745:124051		2745		124051		124585		535		26		18		GCCAAGTACA		GCCAAGTACAGTGACCAC
Crema.WS247		Crema.WS247_2746:11762		2746		11762		12389		628		22		20		ACCTCAAAAA		ACCTCAAAAATTGGGCTGAG
Crema.WS247		Crema.WS247_2746:50862		2746		50862		51468		607		16		24		GATCCTAGAG		GATCCTAGAGACTACTGTAACTCC
Crema.WS247		Crema.WS247_2750:9720		2750		9720		10070		351		17		20		CGATTTTAAG		CGAGTTTAAGCCTAAAATTA
Crema.WS247		Crema.WS247_2753:53		2753		53		3730		3678		31		55		TAGAAATCAA		TAGAAATCAATAAAATTATGATTGAAATTCCTAAAAACAGGACATTTTTTAAATC
Crema.WS247		Crema.WS247_2754:3223		2754		3223		5991		2769		19		12		TTAGGCTTAG		TTAGGCTTAGGC
Crema.WS247		Crema.WS247_2756:2532		2756		2532		4718		2187		16		136		TATTAATTAG		TATTAATTAGATACTCTGCCAATAGTTTACATTTTGAAACACGGGTTTCTCCAATGTGATGTTCAGGGTGGTTCTTCGGAATTATCCTGTTCTCTAACAGTGAGTGCCTGTGACTAAATTCACTTATGTAGTTCGA
Crema.WS247		Crema.WS247_2757:2		2757		2		3171		3170		71		34		CTGTTTTTAG		CTGTTTTTAGGAAGTCAATTTTATAGAAAATATC
Crema.WS247		Crema.WS247_2758:79		2758		79		11426		11348		54		192		AGCTTCATTT		AGCTTCATTTTTCACCAATTACAAAATAACTCATTTCATTCAGACTCTACTATAAAAAGAAAACCACCAATCGAAATAACTCGCAGATTTACATCAAGTTCTATGGTTAATCTCTTTTCTCATCTTCTTTTTTCATTTTTACGATCAAAAAACAGTCCGCGAGAAATCATCTTGACATTTTCGCCACTTTTC
Crema.WS247		Crema.WS247_2761:29		2761		29		7415		7387		35		184		TTCAGATATC		TTCAGATATCTCATCTAGAAAAAAAGTTAGAGACAATACACGTTGAAAGCACAGTTTTGGAAATTCTCATATAGACTTTTGTGAAACTTCAAGCGTGTGCGGCCTTGTTCAATTTGAACACTATTGGCTGAAATTTGGCACAGAAGTAGAATATCCAATGCCGGATCGAACACACTTTATTGTT
Crema.WS247		Crema.WS247_2767:497		2767		497		1318		822		11		29		TTAAGCAGCT		TTAAGCAGCTGCACATGGATGAATGCTAA
Crema.WS247		Crema.WS247_2771:55		2771		55		2452		2398		13		184		GTCTATATGA		GTCTATATGAGATTTTCCAAAACTGTGCTTTCAAGGTGTATTGTCTCTAACTTTTTTTCTGGATGAGATATCTGAAAACAGTAAAGTGCATTCGAATTGGCAATGGATTGTCTACTACTGTGCCAAATTTCAGCCAATAATGTTCAAATTGAACAAGGTCGCACACGCTTGAAGTTTCACAAAG
Crema.WS247		Crema.WS247_2773:2317		2773		2317		8978		6662		73		70		GTGATCGAGA		GTGATCGAGAACAACTCCTTTATTTTTATCTCTTTTTTTTATTATTTTCTTTCTCTCACCTCAATAGGAG
Crema.WS247		Crema.WS247_2776:40		2776		40		4503		4464		25		180		TTATTTTTGA		TTATTTTTGAACAAAATTCTCTTAAATTAGATCACTTTTATAGAGAAAAACAAGAGCTTTCGAATGGTATAAAAATCTCTGAGATCCGTCCAAAACTGACTGAGTTCTGATAAAAAATGTTATGGCAGAAAAGACCACTTGGACCAAATCTCAAAACTTGACGGAAATGTCACTATAACT
Crema.WS247		Crema.WS247_2779:80		2779		80		3641		3562		19		192		GCACAGCGTT		GCACAGCGTTTTTCGATTGTGAAACAAGAAAATAAGAAGAAGTGGACATTCTATCCATAGAACTAGCCCCAACTCAACGAGATCTTTCTAATGGTATTTTCAGTATTACTGTCCGATGAAAACGAAATGAGTTGCGTGTGATTTACTGAATTTCAGCATTCAATTTGGGCGAAAATTAGAAAATGAAGTCTT
Crema.WS247		Crema.WS247_2789:217		2789		217		3911		3695		14		180		TTCGAATGGT		TTCGAATGGTATAAAAATCTCTGTGATCCGTTCAAAACTGACTGAGTTCTGATAAAAAATGTATTGGCAGAAATGACCACTTGGACCAAATCTCAAAAATTGACGGAAATGTCACTACAACTTTATTTTTGAGCGAAATTTTTTTAAATTAGATCATTTTTGTAGAGAAAAACGAGGGCT
Crema.WS247		Crema.WS247_2790:35		2790		35		5375		5341		22		184		CCGCACACGC		CCGCACACGCTTGAAGTTTCACAAAAGTCTATATGAGAATTTCCAAAACTGTGCTTTCAACGTGTATTGTCTCTAACTTTTTCTCTAGATGAGGTATCTGAAAACAGTAAAAAGCATTCGAATTGGCAATGGATTGTCTACTACTGTGCCAATTTTCAGCCAATAACGTTCAAACTGAACAAGG
Crema.WS247		Crema.WS247_2791:1		2791		1		1986		1986		11		180		AAACTGACTG		AAACTGACTGAGTTCTGATAAAAAATGTATTGGCAGAAAAGTCCAGTTGGACCAAATCTCAAAAATTGACGGAAATGTCACTACAACTTTATTTTTGAACAAAATTTTTCGAAATTAGATCATATTTATAGAAAAAAACGAGAGCTTTCGAGTGGTATAAAAATGTCTGAGATCCGTCCA
Crema.WS247		Crema.WS247_2795:3368		2795		3368		4238		871		20		43		GTTTTTCATT		GTTTTTCATTTCTTCTGCAGAATCTCAAAAACGATCAGTGATC
Crema.WS247		Crema.WS247_2799:0		2799		0		4021		4022		35		61		CAGGTACACA		CAGGTACACAGTACTCTATGGGACGGGGTTTTAGAGTCTTTTCTCAGCCAGCCGAAGCAGT
Crema.WS247		Crema.WS247_2827:25182		2827		25182		25677		496		28		17		TTTGTCATTG		TTTGTCATTGTAAAATT
Crema.WS247		Crema.WS247_2827:42305		2827		42305		43363		1059		45		16		AATTCCTAGA		AATTCCTAGATTTCGG
Crema.WS247		Crema.WS247_2827:124855		2827		124855		126733		1879		15		16		TCGGAGGATC		TCGGAGGGTCGGAGGA
Crema.WS247		Crema.WS247_2827:191165		2827		191165		191350		186		11		16		AGTTGCGAAA		AGTTGCGAAACGTCGT
Crema.WS247		Crema.WS247_2827:303785		2827		303785		304170		386		20		19		TACAGTACCA		TAGAGTACCATTACATCAC
Crema.WS247		Crema.WS247_2827:579346		2827		579346		579823		478		14		14		GGAAGAAGGA		GGAAGAAGGAAGAA
Crema.WS247		Crema.WS247_2827:587437		2827		587437		588049		613		43		14		TAGACCCTAG		TAGACCCTAGACCC
Crema.WS247		Crema.WS247_2827:646799		2827		646799		647199		401		10		14		TTCCGACTTC		TTCCGACTTCCGAC
Crema.WS247		Crema.WS247_2827:656092		2827		656092		657451		1360		13		10		ATTCTTGTGC		ATTCTTGTGC
Crema.WS247		Crema.WS247_2827:747271		2827		747271		749968		2698		22		30		CTCCAGAATC		CTCCAGAATCCTCCAGAAGACGTCACGACA
Crema.WS247		Crema.WS247_2828:36934		2828		36934		37740		807		12		73		TTTTTTGTTT		TTTTTTGTTTTTTGTTTTTGACATTTTGGTACCAATCTGACAACCAGAGTTCGACCCCCACTACTGGCAAAAC
Crema.WS247		Crema.WS247_2828:119901		2828		119901		120760		860		21		37		TTAGGCTCCG		TTAGGCTCCGCCTTCTTGAAAAAGAGGGTGGGGCTAA
Crema.WS247		Crema.WS247_2828:231357		2828		231357		231760		404		10		14		TTCCGACTTC		TTCCGACTTCCGGC
Crema.WS247		Crema.WS247_2828:287689		2828		287689		297966		10278		90		29		ATCGAAATTC		ATCGAAATTCTCAAAAATACGAATTTATA
Crema.WS247		Crema.WS247_2828:341206		2828		341206		344445		3240		50		29		TAAATTCGTA		TAAATTCGTAGTTTTAAGAATTTCGATTC
Crema.WS247		Crema.WS247_2831:69947		2831		69947		71664		1718		30		18		AAAAACACAA		AAAAACACAACTTGTTGA
Crema.WS247		Crema.WS247_2831:74541		2831		74541		75853		1313		53		19		CGATGCACCA		CAATGCACCATATTTGAGC
Crema.WS247		Crema.WS247_2832:36488		2832		36488		36967		480		13		14		TTCCTTCTTC		TTCCTTCTTCCTTC
Crema.WS247		Crema.WS247_2832:53861		2832		53861		54383		523		10		12		ATCTTTCGAA		ATCTTTCGAAAG
Crema.WS247		Crema.WS247_2832:78625		2832		78625		78818		194		11		15		GGCACCCGAT		GGCACCCGATTTCTG
Crema.WS247		Crema.WS247_2832:84052		2832		84052		84478		427		13		14		GGAAGTCGGA		GGAAGTCGGAAGTC
Crema.WS247		Crema.WS247_2835:13487		2835		13487		13875		389		16		20		TTAGACGTCC		TTAGACGTCCCTTAAAACAC
Crema.WS247		Crema.WS247_2835:14346		2835		14346		14715		370		15		20		GGACGTCTAA		GGACGTCTAATTATTTTTTG
Crema.WS247		Crema.WS247_2838:3554		2838		3554		8242		4689		27		20		TTTCTAGGCC		TTTCTAGGCCATCGATGATT
Crema.WS247		Crema.WS247_2838:15113		2838		15113		16134		1022		24		36		GGTTACTGTA		GGTTACTGTACTGGATCCAGAATCTCAGATCTTGGG
Crema.WS247		Crema.WS247_2839:37		2839		37		884		848		13		70		CTTTCTCTCA		CTTTCTCTCACCTCAATAGGAGGTGATCGAGAACAACTCCTTTATTTTTATCTCTTGTTCTCATCATTTT
Crema.WS247		Crema.WS247_2840:9014		2840		9014		12098		3085		41		18		TAAGAATTTT		TAAGAATTTTATGAATTT
Crema.WS247		Crema.WS247_2841:175		2841		175		10504		10330		44		180		CTCAGTCAGT		CTCAGTCAGTTTCGGACGGATCACAGAGATTTTTATACCATTCGAAAGCTCTCGTTTTTCTCTACAAAAATTATCTAATTTAAAAAAATTTTGTTCGAAAATAAAGTTGTAGTGACATTTCCGTCAATTTTTGAGATTTGGTCCAAGTGATCTTTTCTGCCAATACATTTTTTATCAGTA
Crema.WS247		Crema.WS247_2842:327		2842		327		4724		4398		86		46		GTATTCAGAA		GTATTCAGAAAATGTCCGACAGACATTTTCGAGTACTTCGGAACAT
Crema.WS247		Crema.WS247_2846:57		2846		57		7085		7029		30		184		AGATATCTCA		AGATATCTCATCCAGAAAAAAAGTTAGAGACAATACACGTTAAAAGCACAGTTTTGGAAATTCTCATATAGACTTTTGTGAAACTTCAAGCGTGTGCGGCCTTGTTCAGTTTGAACGTTATTGGCTGAAAATTGGCACAGTAGTAGACAATCCATTGCCAATTCGAATGCACTTTACTGTTTTC
Crema.WS247		Crema.WS247_2847:78		2847		78		1975		1898		53		46		TCAGAAAATG		TCAGAAAATGTCCGACAGACATTTTCGAATACTTCGGAACATGTAT
Crema.WS247		Crema.WS247_2848:38		2848		38		7078		7041		35		184		ATGAGATATC		ATGAGATATCTGAAAACAGTAAAAAGCATTCGAATTGGCAATGGATTGTCTACTACTGTGCCAATTTTCAGCCAATAACGTTCAAACTGAACAAGGCCGCACACGCTTGAAGTTTCACAAAAGTTTAAATGAGAAATTCCAAAACTGTGCTTTTAACGTGTATTGTCTCTAACTTTTTTTCTGG
Crema.WS247		Crema.WS247_2849:152		2849		152		7952		7801		35		180		AAAACTGACT		AAAACTGACTGAGTTCTGATAAAAAATGTATTGGCAGAAAAGTCCACTTGGACCAAAACTCAAAAATTGACGGAATAGTCACTACAACTTTATTTTTAAACAAAATTTTTTTAATTTAGATCATTTTTATAGAAAAAAACGAGAGCTTTCGAATGGTATAAAAATCTTTCCGATCCATCC
Crema.WS247		Crema.WS247_2850:73		2850		73		7379		7307		36		184		AGTTTCACAA		AGTTTCACAAAAGTCTATATGAGAATTTCCAAAACTGTGCTTTCAACGTGTATTGTCTCTAACTTTTTTTCTGGATGAGATATCTGAAAACAGTAAAGTGTGTTCGATCCGGCATTGGATATTCTACTTCTGTGCCAAATTTCAGCCAATAGTGTTCAAATTGAACAAGGCCGCACACGCTTGA
Crema.WS247		Crema.WS247_2859:108		2859		108		8129		8022		99		70		GAGAGAAAGA		GAGAGAAAGAAAATAATAAAAAAAAGAGATAAAAATAAAGGAGTTGTTCTCGATCACCTCCTATTGAGGT
Crema.WS247		Crema.WS247_2860:57		2860		57		6069		6013		26		184		GCCGCACACG		GCCGCACACGCTTGAAGTTTCACAAAAGTCTAAATGAGAAATTCCAAAACTGTGCTTTTAACGTGTATTGTCTCTAACTTTTTTTCTGGATGAGATATCTGAAAACAATGAAGTGCGTTCGATCCGGCATTGGATAGTCTACTTCTGTGCCAAATTTCAGCCAATAATGTTCAAATCGAACAAG
Crema.WS247		Crema.WS247_2862:77		2862		77		6298		6222		26		192		CTCATTTCAT		CTCATTTCATTCAGATTCTACTATAAAAAGAAAACCACCAATCGAAAGAACTCGTAGATTTACATCAAGTTCTATGGTTAATCTCTTTTCTCATCTTCTTATTCCATTTTTATGATCAAAAAACTGTCCGCGAGAAATCATCTTGACATTTTCGCCACTTTTCAGCTTCATTTTTCACCAAATTCAAAATAA
Crema.WS247		Crema.WS247_2863:6		2863		6		2173		2168		11		192		TGACATTTTC		TGACATTTTCGCCACTTTTCAGCTTCATTTTCACCAAATTCAAAATAACTCATTTCATTCAGATCCTACTAAAAAAAAGAAAACCACCAATCGAAATAACTCGCAGATTTACATCAAGTTCTATGGTTAATCTCTTTTCTCATCTTCTTTTTTCATTTTTACGATCAAAAAACAGTCCGCGAGAAATCAATT
Crema.WS247		Crema.WS247_2867:45		2867		45		3914		3870		17		192		ACGAGATCTT		ACGAGATCTTTCTAATGGTGTTTTCAGTATTACTGTCCGATGAAAACGAAATGAGTTGCGTGTGGTTTACTGAATTTCAGCATTCAATTTGGGCGAAAATTAGAAAATGAAGTCTTGCACAGCGTTTTTCGATTGTGAAACAAGAAAATAAGAAAAAGTGGACATTCTATCCATAGAACTAGAACGAACTCA
Crema.WS247		Crema.WS247_2871:46		2871		46		3401		3356		18		192		GTCCGCGAGA		GTCCGCGAGAAATGAATTTGACATTTTCGCCACTTTTCAGCTTCATTTTTCAGCAAATTCAAAATAACTCATTTCATTCAGATCCTACTAAAAAAAGAAAACCACCAATCGAAAGAACTCGATGATTTACATCAAGTTCTATGGTTAATCTCTTTTCTCATCTTCTCGTTTCATTTTTATGATCAAAAAACT
Crema.WS247		Crema.WS247_2872:20		2872		20		3460		3441		13		184		AACGTTATTG		AACGTTATTGGCTGAAAATTGGCACAGTAGTAGACAATCCATTGCCAATTCGAATGCACTTTACTGTTTTCAGATATCTCATCCAGAAAAAAAGTTAGAGACAATACACGTTAAAAGCACAGTTTTGGAATTTCTCATTTAGACTTTTGTGAAACTTCAAGCGTGTGCGGCCTTGTTCAGTTTG
Crema.WS247		Crema.WS247_2873:3511		2873		3511		3863		353		12		14		AAGTCGGAAG		AAGTCAGAAGTCGG
Crema.WS247		Crema.WS247_2884:17		2884		17		3497		3481		14		184		ACTGTGCTTT		ACTGTGCTTTTAACGTGTATTGTCTCTAACTTTTTTTCTAGATGAGATATCTGAAAACAATAAAGTGTGTTCGATCTGGCATTGTATATTCTACTGCTGTGCCAAATTTCAGCCAATAGTGTTCAAATTGAACAAGGCCGCACACGCTTGAAGTTTCACAAAAGTCTATATGAGAACTTCCAAG
Crema.WS247		Crema.WS247_2893:14		2893		14		1920		1907		21		54		CCTGTTTTTA		CCTGTTTTTAGGAATTTCAATCATAATTTCATTGATTTCTAGATTACAAAAAGT
Crema.WS247		Crema.WS247_2904:114		2904		114		3688		3575		28		64		CTTTTTTCTC		CTTTTTCTCTCATCTCAGTTGGAGATGATCGAGAACATATGTATTTTCATTCTCTCTTTCTTCC
Crema.WS247		Crema.WS247_2919:119827		2919		119827		120090		264		11		23		TTTTGAGTTG		TTTTGAGTTGATTTTAATCATGA
Crema.WS247		Crema.WS247_2919:159287		2919		159287		159713		427		15		22		TCGATGCACC		TCAATGCACCATATAGTAATGG
Crema.WS247		Crema.WS247_2919:220727		2919		220727		221227		501		15		14		CGGAAGTCGG		CGGAAGTCGGAAGT
Crema.WS247		Crema.WS247_2919:289877		2919		289877		292177		2301		11		130		CGTGTACTCC		CGTGTACTCCTCGTGGAAAAGTCGAAAATTGGAATTTGAAATTTTGAGTCGATTTTTTTCGGTTCGACGCTAAAAACTAGTAGTAACCAGTCCGAATTCCATGAAAATAATCCATTTTGAAAATTCATGC
Crema.WS247		Crema.WS247_2919:299641		2919		299641		300238		598		27		20		CACAACTTGT		CACAACGTGTTGAAAAAAAA
Crema.WS247		Crema.WS247_2919:300426		2919		300426		301563		1138		45		19		TTGTGTTTTT		TTGTGTTTTTTTCAACAAG
Crema.WS247		Crema.WS247_2919:317679		2919		317679		318111		433		11		14		TTCCTTCTTC		TTCCTTCTTCCTTC
Crema.WS247		Crema.WS247_2919:347045		2919		347045		347606		562		16		14		TTCCGACTTC		TTCCGACTTCCGAC
Crema.WS247		Crema.WS247_2919:586613		2919		586613		587135		523		16		33		ACGCTGCGAG		ACGCTGCGAGCTCACTAGCAACCTGCTATTTTG
Crema.WS247		Crema.WS247_2919:589340		2919		589340		591731		2392		43		33		ACGCTGCGAG		ACGCTGCGAGCTCACTACTGCTGTTTTCTTTAG
Crema.WS247		Crema.WS247_2919:620037		2919		620037		620509		473		22		21		GCGTCGCGGT		GCGTCGCAGTTTTCGCTAGAC
Crema.WS247		Crema.WS247_2919:622464		2919		622464		623363		900		21		41		AAAAACGCGT		AAAAACGCGTCACAGGTGCCCCCGATTCACCTTTTTTGTCA
Crema.WS247		Crema.WS247_2919:710012		2919		710012		710750		739		17		14		GGAAGTCGGA		GGAAGTCGGAAGTC
Crema.WS247		Crema.WS247_2920:113883		2920		113883		114286		404		11		14		GAAGTCGGAA		GAAGTCGGAAGTCG
Crema.WS247		Crema.WS247_2920:202959		2920		202959		203716		758		16		14		GGAAGTCGGA		GGAAGTTGGAAGTC
Crema.WS247		Crema.WS247_2920:250170		2920		250170		251091		922		10		14		TACACTGACA		TACACTGACATAAA
Crema.WS247		Crema.WS247_2920:272520		2920		272520		273677		1158		20		15		GATGAGGAAG		GATAAGGAAGCAAAT
Crema.WS247		Crema.WS247_2921:94002		2921		94002		95819		1818		16		150		TTTCCCATTT		TTTCCCATTTTCGTTGCTTTTCAGTTGTCGCCGCCGCAAAATATTCAAATTTTTCGTTTAACCGCAAATTTCTAATTTTCTGCCTTTTTCGTCGACTTTTCGCAGTATTTCTTTTGAATTTAGACTAAAATCCGGGTAAAAATCGATTAA
Crema.WS247		Crema.WS247_2921:96428		2921		96428		97615		1188		23		49		GGGTAGAAGT		GGGTAGAAGTTCCTACCCCAAGCCTTCGACGGGAAGTCAACAGAAGATT
Crema.WS247		Crema.WS247_2921:215048		2921		215048		216235		1188		32		87		AAAATTCTTA		AAAATTCTTATTAACTTTATTAGGTATAGGAATTGGAGTCCCATGAGCGAGGACTGCACTCGCGTCCTCCGAACATGCCTTTTCCTC
Crema.WS247		Crema.WS247_2921:265009		2921		265009		269345		4337		16		134		TCGGGATTTA		TCGGGATTTACCATAGCTGAAGTTGGATGCTTGTCGAAGACTATTCACTTTTTCGGTTAATTCTCAGTAAGTTAAGTTGTTGAGAACGTTCAGTCAAGATAGGTTATTTGGCGGACGCTGGTGGGTTGGGTCCT
Crema.WS247		Crema.WS247_2921:276266		2921		276266		279322		3057		20		134		CCATAGCTGA		CCATAGCTGAAGTTGGATGCTTGTCAAAGACCGTTCACTTTTTTGGTTAATTCTCAGTAAGTTAGGTTGTTGAGGACGTTCAGTCAAGATAGGTTATTTGGCGGACGCTGGTGGGTTGGGTCCTTCGGGATTTA
Crema.WS247		Crema.WS247_2921:355015		2921		355015		355439		425		11		14		TTCCGACTTC		TTCCGACTTCCGAC
Crema.WS247		Crema.WS247_2921:359833		2921		359833		360811		979		28		34		CATATACGGT		CATATACGGTGAGTATATCCATAAAAATAAAACC
Crema.WS247		Crema.WS247_2922:61096		2922		61096		61514		419		11		14		CCGACTTCCG		CCGACTTCCGACTT
Crema.WS247		Crema.WS247_2922:100966		2922		100966		104053		3088		15		58		AGGCGCGCCA		AGGCGCGCCAGCTATCTAGCAATCAATTTTTCAGAAAAATTCTTTAGAAACGCGTGAA
Crema.WS247		Crema.WS247_2922:157732		2922		157732		159740		2009		17		50		GACGCGTTTT		GACGCGCTTTTTATCAGATAAAACTGATTTTTTGAATCTGGCGTACCTTC
Crema.WS247		Crema.WS247_2922:184106		2922		184106		187311		3206		62		21		CTGGAACCAC		CTGGAACCCCTGATTCTGAGC
Crema.WS247		Crema.WS247_2923:47330		2923		47330		49350		2021		11		183		AAATCTAATT		AAATCTAATTTTCGGCCGTAAATTGGTGCTTCTGGTCATTTCTTTCGTCTTCTCTAAACAATACAGCTTTGTAGCTATGCGCAAATGAAAGAGCGTGTTTGTTTCTACTAATACAATTACTTATCCTGATTATAACTGTCATTCTATGACTCAGACAACTCAATGAGACACAAAAACGGCTGA
Crema.WS247		Crema.WS247_2923:59396		2923		59396		69104		9709		49		183		ATAACTGTCA		ATAACTGTCATTCTTTGACTCAGACAACTCAATGAGACACAAAAACGGCTGAAAATCTAATTTTCGGCCGTAAATTGGTGCTTCTGGTCATTTCTTTCGTCTTCTCTAAACAATACAGCTTTGTGGCTATGCGCAAATGAAAGAACGTGTTCGTTTCCACTAATACAATTTTTTATCCTGATT
Crema.WS247		Crema.WS247_2923:97776		2923		97776		102535		4760		29		161		ACTGCGATCA		ACTGCGATCAGAGAGATTCCTGGGTCAAATGACTTGAAACTTTGCACAAATACTAACCAAAACACGCTTGTTCTTATGCAAGTTAGCGTTTGTCGATAGCTCTTCTAGAAAAAAAGTTATGGGAAATGCCCAGTTTTGGCATCTACCAATTAGTCTGAATC
Crema.WS247		Crema.WS247_2923:120503		2923		120503		128935		8433		35		180		AAACTGACTG		AAACTGACTGAGTTCTGATAAAAAATGTTTTGGCAGAAAAGTCCACTTGGACCAAAACTCAAAAATTGACGGAAATGTCACTACAACTTTATTTTTGAACAAAATTTTTTTAATTTAGATCATTTTTATAGAGAAAAACGAGAGCTTTCGAATGGTATAAAAATCTTTCCGATCTGTCTA
Crema.WS247		Crema.WS247_2924:17047		2924		17047		17491		445		11		14		TTCCTTCTTC		TTCCTTCTTCCTTT
Crema.WS247		Crema.WS247_2924:24661		2924		24661		25298		638		16		27		CAGGCACCCC		CAGGCACCCCAGACGATTCTAGCGCCG
Crema.WS247		Crema.WS247_2924:104008		2924		104008		106052		2045		12		27		ATTCTAGCGC		ATTCTAGCGCCTCAGGCACCCCAGACG
Crema.WS247		Crema.WS247_2925:23217		2925		23217		25902		2686		18		27		TTCCGACTTC		TTCCGACTTCCGTTTTGAAAATTTTAC
Crema.WS247		Crema.WS247_2925:41792		2925		41792		42853		1062		33		20		TGGCCTAGAA		TGGCCTAGAAACCTCCAAGA
Crema.WS247		Crema.WS247_2925:43319		2925		43319		43610		292		14		20		GTTTCTAGGC		GTTTCTAGGCCGTCTCAGAG
Crema.WS247		Crema.WS247_2933:10		2933		10		9242		9233		379		20		CAAGTATCCA		CAAGTATCCAAAAATTATTC
Crema.WS247		Crema.WS247_2937:105		2937		105		7386		7282		37		192		AATGAGTTAT		AATGAGTTATTTTGAATTTGGTGAAAAATGAAGCTGAAAAGTGGCGAAAATGTCAAGATGATTTCTCGCGGACTGTTTTTTGATCGTAAAAATGAAAAAAGAAGATGAGAAAAGTGATTAACCATAGAACTTGATGTAAATCTGCGAGTTATTTCGATTGGTGGTTTTCTTTTTTTAGTAGAATCTGAATGA
Crema.WS247		Crema.WS247_2939:1913		2939		1913		3216		1304		21		62		TCAGGTACAC		TCAGGTACACAGTACTCTATGGGACGGGGGTTTTAGAGTCTTTTCTCAGCCAGCCAAAGCAG
Crema.WS247		Crema.WS247_2941:15597		2941		15597		17298		1702		15		41		AATTAAATCT		AATTAAATCTCTTAAAAATGGGATAATTTTGAACAATTTTG
Crema.WS247		Crema.WS247_2945:32		2945		32		868		837		12		24		ATGTACCCTT		ATGTACCCTTTGATCATCTCACAG
Crema.WS247		Crema.WS247_2946:1277		2946		1277		1788		512		16		18		AAAAAACACA		AAAAACACACGATTTCCA
Crema.WS247		Crema.WS247_2946:4916		2946		4916		5713		798		26		19		GATGCACCAT		GATGCACCATATTTGGGCG
Crema.WS247		Crema.WS247_2947:7005		2947		7005		7231		227		18		12		TTAGGCTTAG		TTAGGCTTAGGC
Crema.WS247		Crema.WS247_2955:31		2955		31		5610		5580		22		180		AACGAGAGCT		AACGAGAGCTTCGAGTGGTCAAAAAATGTCTGAGATCCGTCCAAAACTGACTGAGTTCTGATGAAAAATGTATTGGCAGAAAAAGTACACTTGGACCAAATCTCAAAAATTGACGGAAATGTCACTACAACTTTATTTTTGAACAAAATTATTTTAAATTAGATCATTTTTATAGAGAAG
Crema.WS247		Crema.WS247_2957:8276		2957		8276		9231		956		30		10		AGTTTCTAGA		AGTTTCTAGA
Crema.WS247		Crema.WS247_2958:4601		2958		4601		4961		361		10		14		GAAGTCGGAA		GAAATCGGAAGTCG
Crema.WS247		Crema.WS247_2959:114		2959		114		2723		2610		18		194		ATTTTCTTAC		ATTTTCTTACCCGTTTAGTTTTTATTTAAAACCAAAAAAGTGCTCATTTCCACGCGACATCATCATTTCCTAGGTTTTCCATACCTCGAAATATACAAATCTCTAAATATCTCTGTTCGTATTATAGATACAGAAAAACGGTTTTCACCATTCGAACGAGCATAAATTGTTACATCAGATTCTATGGATTTCTA
Crema.WS247		Crema.WS247_2961:0		2961		0		2320		2321		13		180		TTTTATCAGA		TTTTATCAGAACTCAGTCAGTTTTAGACGGATCGGGAAGATGTTTATACCATTCGAAAGCTCTTGTTTTTCTCTATAAAAATCATCTAATTTAAGAAATTTTTGTTCAAAAATAAAGTTGTAGTGACATTTCCGTCAATTTTTGAGATTTGGTCCAAGTGGTCTTTTCTGCCAATACATT
Crema.WS247		Crema.WS247_2963:33		2963		33		5915		5883		23		181		AGACTACTCG		AGACTACTCGCAGCGTAACTGACCGAGTCTTACAGGATCCGACACAAGAAAGAGTGGTGTTGGAAGTCATAAAGAAACGAAAGTATACTGTTTTTTGATACTTTTTATGAAATTTCTAAAATATTCTATCCCGGGAGGATTCAATCTCGCGTCTACCGTGAGTAAACACAGCCCGTAGGTA
Crema.WS247		Crema.WS247_2966:0		2966		0		3477		3478		28		144		TTTCCGCCAA		TTTCCGCCAATACATTTTTTATCAGAACTCAGTCATTTTTGGACGGATCACAAAGATTTTTATACCATTCGAAAGCCCTTGTTTTTCTCTACAAAAATGATCTAATTTAAAAAAGTTTTGTTCAAAAATAAAGTTGTAGTGACA
Crema.WS247		Crema.WS247_2969:17		2969		17		3024		3008		17		180		TTTTTATCAG		TTTTTATCAGAACTCAGTCAGTTTTGGATGGATCGGGAAGATTTTTATACCATTCGAAAGCTCTCGTTTTTCTCTATAAAAATAATCTAAATTTAAAAAATTTTGTTTAAAAATAAAGTTGTAGTGACATTTCCGTCAATTTTTGAGTTTTGGTCCAAGTGGACTTTTCTGCCAATACAT
Crema.WS247		Crema.WS247_2982:11		2982		11		3258		3248		14		192		TCTTTCTAAT		TCTTTCTAATGGTATTTTCAGTATTACTGTCCGATGAAAACGAAATGAGTTGCGTGTGATTTACTGAATTTCAACATTCAATTTGGGCGAAAATTAGAAAATGAAGTCTCGCACAGCGTTTTTCGATTGTGAAACAAGAAAATAAGAAGAAGTGGACATTCTATCCATAGAACTAGAACGAACTCAACGAGA
Crema.WS247		Crema.WS247_2986:10		2986		10		4095		4086		20		130		ACACTGCCAG		ACACTGCCAGTTGGCTTACTATCAAGTAAACAAAGTTAATAATTACCTATTTATAATGATATAATCCCTAAAAATTAACTTTATTTGACAAGCACCCAACTCGAGTGTTGGCAACTCCAAAAGGAGCCCA
Crema.WS247		Crema.WS247_2996:24		2996		24		3518		3495		28		70		TTTTTCTCAT		TTTTTCTCATCATTTTCTTTCTCTCACCTCAATAGGAGGTGATGGAGAACAACTCCTTTATTTTCCTCTC
Crema.WS247		Crema.WS247_3009:123704		3009		123704		124140		437		11		14		TTCCGACTTC		TTCCGACTTCCGGC
Crema.WS247		Crema.WS247_3009:240253		3009		240253		241828		1576		24		47		ACGCGACCGC		ACGCGACCGCAACGCGTGCGAGTTATGGCGCCAAGTTAGCAGCCGCG
Crema.WS247		Crema.WS247_3009:250747		3009		250747		251171		425		11		14		TTCCGACTTC		TTCCTACTTCCAAC
Crema.WS247		Crema.WS247_3009:264858		3009		264858		265368		511		15		29		TCCGGATTCC		TCCGGATTCCGGAAAATGAAAATTTTCAT
Crema.WS247		Crema.WS247_3009:266375		3009		266375		268106		1732		13		71		ACTCCGCCCC		ACTCCGCCCCTTGGCTCAGCACCTAGAAGTAGCGATTACTTTTAAACAGGGACACCCTGGAGCTTGCTCTG
Crema.WS247		Crema.WS247_3009:363248		3009		363248		363764		517		13		14		CCGCCTTCCG		CCGCCTTCCGCTTT
Crema.WS247		Crema.WS247_3009:418532		3009		418532		418786		255		14		14		AGGCTTTAGG		AGGCTTTAGGCTTT
Crema.WS247		Crema.WS247_3009:539391		3009		539391		541387		1997		15		11		TCGAGAAATT		TCGAGAAATTC
Crema.WS247		Crema.WS247_3009:588561		3009		588561		589382		822		25		29		GTTTCAAAAC		GTTTCAAAACGTCCTTTTCTCAAAAAACG
Crema.WS247		Crema.WS247_3009:590680		3009		590680		591118		439		12		14		GGAAGTCGGA		GGAAGTCGGAACTC
Crema.WS247		Crema.WS247_3009:753652		3009		753652		753899		248		14		14		TAGACCCTAG		TAGACCCTAGACCC
Crema.WS247		Crema.WS247_3010:12051		3010		12051		12990		940		26		16		GCTATCAGGC		GCTATCAGGCTATCAG
Crema.WS247		Crema.WS247_3010:101317		3010		101317		101747		431		14		11		GGAAGAAGGA		GGAACAAGGAA
Crema.WS247		Crema.WS247_3010:145799		3010		145799		146019		221		15		10		TCGCTATCCT		TCGCTATCTT
Crema.WS247		Crema.WS247_3010:171173		3010		171173		171534		362		18		18		CTTAGGCTTA		CTTAGGCTTAAGATCTTC
Crema.WS247		Crema.WS247_3010:194156		3010		194156		194498		343		13		14		TTCCGACTTC		TTCCGGCTTCCGAC
Crema.WS247		Crema.WS247_3010:222359		3010		222359		224242		1884		12		21		TAAGCAGCTC		TAAGCAGCTCCCAACGAGCCC
Crema.WS247		Crema.WS247_3010:240429		3010		240429		240845		417		10		14		TTCCGACTTC		TTCCGGCTTCCGAC
Crema.WS247		Crema.WS247_3011:8943		3011		8943		9450		508		15		29		TTCCGGATTC		TTCCGGATTCCAGAAAATGAAAATTTTGA
Crema.WS247		Crema.WS247_3011:40976		3011		40976		41187		212		10		21		TTTTGCTGAG		TTTTGCTGAGGCTAACTGAGA
Crema.WS247		Crema.WS247_3011:84789		3011		84789		86861		2073		12		172		GCGAAATTTG		GCGAAATTTGGTCGATTCTGACTGTTTTCGATTGCTTTTTGACATAAATTTGTAATATTTACATGTTTTTTCACTTCTCGCTACGTAAAATTAATATTTTTGTAAAAAAGAAATCTGAAAATGACACTTTTTCAGCAGTAGGCGGAGAGACTGGCGCACCTTTGGCGCGTTG
Crema.WS247		Crema.WS247_3011:203443		3011		203443		203887		445		12		29		TCCGGATTCC		TCCGGATTCCGGAAAATTAAAATGTTCAT
Crema.WS247		Crema.WS247_3011:274489		3011		274489		277797		3309		13		150		TTGTCGCCGC		TTGTCGCCGCGGCGAAATATTCACATTTTCCGTGCAATAGCGATTTTCCGATTTTCTGTCATTTTCGTCAACTTTTCACAGTTTTTGTTGTTGTTTTAGGCTTAATTCCAATAGAAAATCAATAAATTTACGGAATTTTTTGCATTTTAG
Crema.WS247		Crema.WS247_3012:0		3012		0		3047		3048		10		184		CAAAAGTCTA		CAAAAGTCTATATGAGAACTTCCAAAACTGTGCTTTTAACGTCTATTGTCTCTAACTTTTTTTCTGGATGAGATATCTGAAAACAGTAAAGTGTGTTCGATCCGGCAATGGATTGTCTACTACTGTGCCAATTTTCAGCCAATAACGTTCAAACTGAACAAGGCCGCACACGCTTGAAGTTTCA
Crema.WS247		Crema.WS247_3013:102451		3013		102451		103771		1321		24		14		CTTCCGACTT		CTTCCGACTTCCGG
Crema.WS247		Crema.WS247_3015:47213		3015		47213		51900		4688		59		54		AATTATAATT		AATTTTAATTAAAATTTTATGGATTTCTAGATTTAAAAATGTCCTGTTTTTAGG
Crema.WS247		Crema.WS247_3018:708		3018		708		882		175		11		12		GGCTTAGGCT		GGCTTAGGCTTA
Crema.WS247		Crema.WS247_3018:15952		3018		15952		16468		517		12		16		AATTCCGAAA		ATTCCGAAAGTCCGAA
Crema.WS247		Crema.WS247_3018:24020		3018		24020		24498		479		15		14		TTCCGACTTC		TTCCAACTTCCGAC
Crema.WS247		Crema.WS247_3018:25972		3018		25972		27629		1658		49		22		CTTAGGCTTA		CTTAGGCTTAGGCTTAGCAAAT
Crema.WS247		Crema.WS247_3020:16604		3020		16604		17384		781		10		16		TCGAAACCGG		TCGAAACCGGGATATC
Crema.WS247		Crema.WS247_3021:9525		3021		9525		10818		1294		13		15		CGAAAAATTT		CGAAAAATTTTGAGG
Crema.WS247		Crema.WS247_3024:1103		3024		1103		1719		617		24		21		CACAAGTTGT		CACAAGTTGTAGCCAATAAAA
Crema.WS247		Crema.WS247_3024:2598		3024		2598		3123		526		13		14		AAGTCGGAAG		AAGTCGGAAGTCGG
Crema.WS247		Crema.WS247_3026:0		3026		0		799		800		12		70		CATTTTCTTT		CATTTTCTTTCTCTCACTTCAATAGGAGGTGATGGAGAACAACTCCTTTATTTTTATCTCTTTTTCTCAT
Crema.WS247		Crema.WS247_3028:5125		3028		5125		6772		1648		37		12		TTTCGAAAGA		TTTCGAAAAATC
Crema.WS247		Crema.WS247_3029:6316		3029		6316		7497		1182		30		43		ATGAAAAACG		ATGAAAAACGATCACTGATCGTTTTTGAGATTCTGCAGGAGAA
Crema.WS247		Crema.WS247_3031:0		3031		0		6224		6225		109		46		TCGGACATTT		TCGGACATTTTCTGAATACATTTTTTGAAGTATTCGAAAATGTCTA
Crema.WS247		Crema.WS247_3031:6250		3031		6250		7250		1001		22		45		AAAAATCTCT		AAAAATCTCTGTAAAAGAGTGCCACTCATTTTCTAAACCATTTTC
Crema.WS247		Crema.WS247_3037:29		3037		29		406		378		10		14		AAGTCGGAAG		AAGTCGGAAGCCGG
Crema.WS247		Crema.WS247_3040:65		3040		65		6322		6258		29		192		CACGCAACTC		CACGCAACTCATTTCGTTTTCATCGGACAGTAATACTGAAAATACCATTAGAAAGATCTCGTTGAGTTGGTGCTAGTTCTATGGATAGAATGTCCACTTCTTCTTATTTTCTTGTTTCACAATCGAAAAACGCTGTGCAAGACTTCATTTCCTATCTTTCGCCCAAATTGAATGCTGAAATTCAGTAAATCA
Crema.WS247		Crema.WS247_3043:9		3043		9		3026		3018		16		180		AATGACCTCA		AATGACCTCAATTTTAGATAGCTGAAGCGGCACCGTTCAGACTATTTTAACTGACATGTTTCATACTATTATGAACCAGAAGGATCACGCTCTCGTGCCCTGTTTTCCTGGGTTTCCGTACCATTGAAAACTGCTACTTTTCACTGTATTGCTTAGATTTACTCGAAATTCGAAAGGTCA
Crema.WS247		Crema.WS247_3050:63		3050		63		3361		3299		19		184		ACTGTGCTTT		ACTGTGCTTTCAACGTGTATTGTCTCTAACTTTTTTTCTAGATGAGATATCTGAAAACAGTAAAAAGCATTCGAATCGGCAATGGATTGTCTACTTCTGTGCCAAATTTCAGCCAATAGTGTTCAAATTGAACAAGGCCGCACACGCTTGAAGTTTCACAAAAGTCTATATGAGAATTTCCAAA
Crema.WS247		Crema.WS247_3058:0		3058		0		6288		6289		21		181		ACTCGGTCAG		ACTCGGTCAGTTACGCTGCGAGTAGTCTTACCTACGGGCTGTGTTTACTCACGGTAGACGCGGGATTGAATCCACCCGGGATAGAATATTTTAGAAATTTCATAAAAAGTATCAAAAAACAGTATAATTTCGTTTCTTTATGACTTCCAACACCATTCTTTCTTGTGTCGGATCCTGTAAG
Crema.WS247		Crema.WS247_3061:5		3061		5		3507		3503		15		180		TCTATAAAAA		TCTATAAAAATGATCTAATTTAAAAGAATTTTGTTCAAAAATAAAGTTGTAGTGACATTTCCGTCAATTTTTGAGATTTGGTCCAAGTGGTCTTTTCTGCCATAACATTTTTAATTAGAACTCAGTCAGTTTTGGACGGATCTCAGAGATTTTTATACCATTCGAAAGCTCTCGTTTTTC
Crema.WS247		Crema.WS247_3063:47		3063		47		2026		1980		45		34		CTGTTTTTAG		CTGTTTTTAGGAACTCAATGTCATAGAAAATGTT
Crema.WS247		Crema.WS247_3065:203		3065		203		1173		971		13		54		CCTGTTTTTA		CCTGTTTTTAGGAATTTCAGTCATAATTTCGTTGATTTCTAGGTATAAAAAAGT
Crema.WS247		Crema.WS247_3067:87		3067		87		3997		3911		35		12		GACAGACACA		GACAGACACACA
Crema.WS247		Crema.WS247_3088:48		3088		48		3120		3073		31		70		GGTGAGAGAA		GGTGAGAGAAAGAAAATAATGAGAAAAAGAGAGGAAAATAAAGGAGTTGTTCTCCATCACCTCCTATTGA
Crema.WS247		Crema.WS247_3099:33064		3099		33064		33305		242		14		12		GCTGGTGCTG		GCAGGTGCTGGT
Crema.WS247		Crema.WS247_3099:488137		3099		488137		488601		465		13		14		TTCCGACTTC		TTCCAACTTCCGAC
Crema.WS247		Crema.WS247_3099:513757		3099		513757		514774		1018		14		72		AGAGCAAGCT		AGAGCAAGCTCCAGGGCGTCCCTATTATAAGGTAATCACTACTTCCAGGGCGCTGAGCCAAGGGGCGGAGTC
Crema.WS247		Crema.WS247_3099:1370804		3099		1370804		1371305		502		15		14		GAAGAAGGAA		GAAGACGGAATAAG
Crema.WS247		Crema.WS247_3099:1474701		3099		1474701		1475217		517		14		14		GCGGAAGGCG		GCGGAAAGCGGAAG
Crema.WS247		Crema.WS247_3100:145057		3100		145057		145789		733		25		12		TCTTTCGAAA		TCTTTCGAAAAC
Crema.WS247		Crema.WS247_3100:195292		3100		195292		196225		934		13		71		CTGGAAGTAG		CTGGAAGTAGTGATTACCTAGAAACAGGACACCCAGAAGCTTGCTCTCGCCCCGCCCATAAGCTCAGCGCC
Crema.WS247		Crema.WS247_3100:516897		3100		516897		517823		927		25		37		TTCCTTAGTT		TTCCTTAGTTGGATGATGGGCTCACCCACGAGACCTG
Crema.WS247		Crema.WS247_3101:42857		3101		42857		44922		2066		17		115		AGTAGTTGTT		AGTAGTTGTTTAGTTTGTGTTGTGATCGGTGAATCATCAAGTAGCGTTGGCTCGCCAATACTCAATTTGGTTCATTCGAAAACGGTACAATTTTAGAGTTGGGTCACTACAAGTT
Crema.WS247		Crema.WS247_3101:226451		3101		226451		227190		740		13		10		ATTTCAGCCG		ATTTCAGCCG
Crema.WS247		Crema.WS247_3102:11171		3102		11171		12293		1123		13		71		TTTCTAGGCC		TTTCTAGGCCACCAAAACTGTTATTTTCAGCCAAAAATAACCTGATTTTCGGCTAGTGGCCTAACTTTGGG
Crema.WS247		Crema.WS247_3103:219230		3103		219230		220441		1212		10		119		CTCTATTTTT		CTCTATTTTTCACGACTCCGAAAATATCAAAAAATCCTTCACGTCTTCACATCTTAGGAAACGGCTCAAAACTTTTTATGACGTGGATCAATCCAGCAATCGACCACACGTTTGGAATC
Crema.WS247		Crema.WS247_3104:167		3104		167		838		672		15		41		TTTTTTGGGG		TTTTTTGGGGAAAAATTAGACTTTTTGAGGGAAAAAATGCC
Crema.WS247		Crema.WS247_3104:1861		3104		1861		2625		765		15		40		ATTTTTGTCT		ATTTTGGTCTGAAAATTGGATTTTTGACCTAAAAATCACC
Crema.WS247		Crema.WS247_3104:33654		3104		33654		34120		467		14		14		CCGACTTCCG		CCAACTTCCGACTT
Crema.WS247		Crema.WS247_3104:37982		3104		37982		38462		481		15		14		GAAGAAGGAA		GAAGAAGGAAGAAG
Crema.WS247		Crema.WS247_3104:52625		3104		52625		53016		392		10		14		TTCCGACTTC		TTCCGACTTCCGAC
Crema.WS247		Crema.WS247_3104:108935		3104		108935		109381		447		11		14		TCCGCCTTCC		TCCGCCTTCCACCT
Crema.WS247		Crema.WS247_3104:152953		3104		152953		153781		829		11		10		AGATCGGTTG		AGATCGGTTG
Crema.WS247		Crema.WS247_3105:54812		3105		54812		55278		467		13		14		TTCCGACTTC		TTCCGATTTCCGAC
Crema.WS247		Crema.WS247_3106:28143		3106		28143		28676		534		17		14		CGGAATCCGG		CGGAATTCGGAATC
Crema.WS247		Crema.WS247_3106:66514		3106		66514		67031		518		16		14		CGGAATCCGG		CGGAATTCGGAATC
Crema.WS247		Crema.WS247_3106:65691		3106		65691		68245		2555		19		59		AAACTTTTGA		AAACTTTTGATATTCAGCGGGAATTCACATATTCTAGAACCTTCTAGAAACTTCTAGAG
Crema.WS247		Crema.WS247_3108:2904		3108		2904		3070		167		13		12		TTAGGCTTAG		TTAGGCTTAGGC
Crema.WS247		Crema.WS247_3109:9624		3109		9624		10053		430		10		27		GGAAGTCGGA		GGAAGTCGGAAGTAAAATTTGTAATCC
Crema.WS247		Crema.WS247_3110:3034		3110		3034		3459		426		11		14		GGAAGAAGGA		GGAAGAAGGAACAA
Crema.WS247		Crema.WS247_3112:7896		3112		7896		9447		1552		17		41		AGATTTAATT		AGATTTAATTCAAAATTGTTCAAAATTATCCCGTTTTTGGG
Crema.WS247		Crema.WS247_3115:52		3115		52		7226		7175		32		180		AAATTTTTTT		AAATTTTTTTTAATTAGATCATTTTTATAGAGAAAAACAAGAGCTTTCGAATGGTATAAAAATCTTCCCGATCCGTCCAAAACTGACTGAGTTCTGATAAAAAATGTATTGGCAGAAAAGTCCACTTGGACCAAAACTCAAAAATTGACGGAAATGTCACTACAACTTTATTTTTGAACA
Crema.WS247		Crema.WS247_3117:259		3117		259		7926		7668		52		130		ACACTGCCAG		ACACTGCCAGTTGGCTTACCTATCAAGTAAACAATGTTAATAATTACCTATTTATAATGATATAATACTAAAAATTAACTTTATTTGACAAGGACCCAACTCGAGTGTTGGCAACTCCAAAAGGAGCCCA
Crema.WS247		Crema.WS247_3120:1257		3120		1257		2643		1387		32		43		TCAAAAACGA		TCAAAAACGATCAGTGATCGTTTTTCATTTCTTCTGCAGAATC
Crema.WS247		Crema.WS247_3129:118		3129		118		4338		4221		19		180		AAAAAATGTA		AAAAAATGTATTGGCAGAAAAGACCACTTGGACCAAATCTCAAAAATTGACGGAAATGTCACTACAACTTTATTTTTGAACGAAATTTTTTTAAATTAGATCATTTTTGTAGAGAAAAACGAGGGCTTTCGAATGGTATAAAAATCTCTGTGATCCGTTCAAAACTGACTGAGTTCTGAT
Crema.WS247		Crema.WS247_3133:6511		3133		6511		7024		514		16		14		GGAAGGCGGA		GGAAAGCGGAAGGG
Crema.WS247		Crema.WS247_3150:3807		3150		3807		7496		3690		69		10		AACTTCTAGA		ACCTTCTAGA
Crema.WS247		Crema.WS247_3158:1117		3158		1117		4017		2901		10		184		GTGTATTGTC		GTGTATTGTCTCTAACTTTTTTTCTGGATGAGATATCTGAAAACAGTAAAGTGCATTCGAATTGGCAATGGATTGTCAACTACTGTGCCAATTTTTAGCCAATAGTGTTCAAATTGAACAAGGCCGCACACGCTTGAAGTTTCACAAAAGTCTATATGAGAACTTCCAAGACTGTGCTTTCAAG
Crema.WS247		Crema.WS247_3159:3082		3159		3082		4012		931		23		40		TATCTGTCAA		TATCTGTCAATGGGTCTCAGTTTCTGTCATTTCATATGGT
Crema.WS247		Crema.WS247_3162:1408		3162		1408		2108		701		15		46		TCGAAAATGT		TCGAAAATGTCTGTCGGACATTTTCTGAATACATGTTCCGAAGTAT
Crema.WS247		Crema.WS247_3168:1314		3168		1314		2510		1197		45		10		AGAAACTTCT		AGAAACTTCT
Crema.WS247		Crema.WS247_3171:128		3171		128		2884		2757		15		180		ATAATTTTAT		ATAATTTTATTGATTTCTAACCCGGGAGGATTCAAACCCGCGTCTACTGAAGTATCCTTCAGCCCGGGTATTATAGACTACTACATCCTCTGATCGACGAGTCTATCCGGTACCGACACAGATAAGAATGGTGGGGGAAGTTAGTTTCATAAAAGTACCCTGTTTTTTGGAATTTCAATT
Crema.WS247		Crema.WS247_3184:294		3184		294		3926		3633		11		107		TTATAGAAGA		TTATAGAAGAAACCGTTTTGGTAGTAAAGTTGGACGATCACTGAAAGTGTGGCCATCTCTCATTGGAGCTTCATTTTCAATGAAAATTTTTTTAATCTAGGTCATTT
Crema.WS247		Crema.WS247_3193:204258		3193		204258		204515		258		10		19		AATCGGAGGC		AATCGGAGGCCCATAAAAA
Crema.WS247		Crema.WS247_3193:327687		3193		327687		329486		1800		12		14		GAAGAAGGAA		GAAGAAGGAAGAAG
Crema.WS247		Crema.WS247_3194:567748		3194		567748		571770		4023		35		54		TTGATTTCTA		TTGATTTCTAGATTTAAAAAAGTCCTGTTTTTAGGAGTTTCAATTATAATTTCG
Crema.WS247		Crema.WS247_3195:31033		3195		31033		34418		3386		35		57		CATCAAAATT		CATCAAAATTATAATAGAAACTCCCAAAAACGGGATAATTTATTTTGATCTAGAAAT
Crema.WS247		Crema.WS247_3195:289546		3195		289546		290058		513		16		13		TCCGGATTCC		TCCGGTTCCGGGT
Crema.WS247		Crema.WS247_3195:317029		3195		317029		318437		1409		37		14		GAAGAAGGAA		GAAGAAGGAAGAAG
Crema.WS247		Crema.WS247_3195:322686		3195		322686		324305		1620		15		19		TAGCAACTGA		TAGCAATTGAGCCGCAATA
Crema.WS247		Crema.WS247_3195:335460		3195		335460		336980		1521		20		73		AAGATATATC		AAGATATATCCCGTTCCCAGCTATCCTCCGTTTGCTGACTAAAATGTCTGCTGGCTTCGGTTTGCTAGTATAC
Crema.WS247		Crema.WS247_3195:374349		3195		374349		382922		8574		36		180		CTGGGTTTCC		CTGGGTTTCCGTACCATTGAAAACTGCTACTTTTCACTGTATTGCTTAGATTTACTGGAAATTCGAAAGGTCAAATGACCTCAATTGTAGAGAGCTGAAGCGGCACCGTTTAGATCATTTTAACTGACATGTTTCATACTATCATGAACCAGAAGGATCACGCTCTCGTGCCCTGTTTTC
Crema.WS247		Crema.WS247_3196:82342		3196		82342		82857		516		15		14		GCGGAAGGCG		GCGGAAAGCGGAAG
Crema.WS247		Crema.WS247_3196:117946		3196		117946		123110		5165		25		43		GGTTACTGTA		GGTTACTGTACTCAGGATCCGAAATTTTGGATTTTCCAAACAA
Crema.WS247		Crema.WS247_3196:239194		3196		239194		239705		512		12		14		GAAGTCGGAA		GAAGTCGGAAGCCG
Crema.WS247		Crema.WS247_3197:118281		3197		118281		121539		3259		16		31		GGATAATTTT		GGATAATTTTGAACTAAATTTTACAAAAATG
Crema.WS247		Crema.WS247_3197:122131		3197		122131		122568		438		11		14		GGAAGAAGGA		GGAAGAAGGAAAAA
Crema.WS247		Crema.WS247_3197:124524		3197		124524		126878		2355		14		14		GGAAGTCGGA		GGAAGTTGGAAGCC
Crema.WS247		Crema.WS247_3197:165098		3197		165098		165488		391		10		34		TCCGACTTCC		TCCGACTTCCGGATAACAAAAATCACTTCCGAAA
Crema.WS247		Crema.WS247_3197:181383		3197		181383		181693		311		15		15		GAAATGACCG		GAAATGACCGGTTTT
Crema.WS247		Crema.WS247_3198:26781		3198		26781		29182		2402		78		10		TTTCTAGAAG		TTTCTAGAAG
Crema.WS247		Crema.WS247_3200:60009		3200		60009		61448		1440		14		25		TTTCTCTTCC		TTTCTCTTCCACGGCCACCACGGGA
Crema.WS247		Crema.WS247_3200:61711		3200		61711		63763		2053		16		62		AAAAATACAA		AAAAATACAAGCGAGTTGGGAGTAAATACTCCCAACCCATCAGGTCTTCGCTTCCACTGGCC
Crema.WS247		Crema.WS247_3200:67066		3200		67066		67861		796		13		61		CCAACCCATC		CCAACCCATCAGGTCTTCGCCTTCTCGGCCAAAAATACAAGCGAGTTGGGAGTAAATACTC
Crema.WS247		Crema.WS247_3201:33779		3201		33779		34171		393		11		22		TCGATTTACG		TCGATTTACGGCATCAGCTGTG
Crema.WS247		Crema.WS247_3202:36626		3202		36626		37075		450		12		14		TTCCGACTTC		TTCCGACTTCCGAC
Crema.WS247		Crema.WS247_3203:0		3203		0		3421		3422		51		64		TCCGAGATGA		TCCGAGATGATCGAGAACATATGTAATTTCATTCTCTCTCTCTTTCTTTTTTCTCTCATCTCAT
Crema.WS247		Crema.WS247_3203:8473		3203		8473		12227		3755		57		64		AGATGATCGA		AGATGATCGAGAACATATGTAATTTCATTCTCTCTCTCTTTCTTTTTTCTCTCATCTCATTCCG
Crema.WS247		Crema.WS247_3206:12180		3206		12180		13865		1686		16		11		TTCCCGGGAA		TTCCCGGGAAA
Crema.WS247		Crema.WS247_3208:101		3208		101		9735		9635		52		184		ACTGTGCTTT		ACTGTGCTTTCAAGGTGTATTGTCTCTCACTTTTTTTCTAAATGAGATATCTGAAAACAATAAAGTGTGTTCGATCCGGCATTGGATATTCTACTTCTGTGCCAAATTTCAGCCGATAGTGTTCAAATTGAACAAGGCCGCACACGCTTGAAGTTTCACAAAAGTCTATATGAGAATTTCCAAA
Crema.WS247		Crema.WS247_3209:41538		3209		41538		42004		467		14		14		TTCCGACTTC		TTCCGACTTCCCAC
Crema.WS247		Crema.WS247_3210:36		3210		36		12688		12653		61		180		GTAGCAGTTT		GTAGCAGTTTTCAATGGTACGGAAACTCAGCAAAACAGGGCACGAGAGCGTCATCCTTTTGGCTTATAATAGTATGAGACATGTCAGTTAAAATAGTCTAAACGGTGCCGCTTCAGCTCTCTACAATTGAGGTCATTTGACCTTTCGAATTTCCAGTAAATCTAAGCAATACAGTGAAAA
Crema.WS247		Crema.WS247_3212:21		3212		21		7546		7526		45		130		GCAACTCCAA		GCAACTCCAAAAGGAGCCCAACACTGCCAGTTGGCTTACCTATCATCTAAACAAAGTTAATAATTACCTATTTATAATGATATAATCCTAAAAATTAACTTTATTTGACAAGGACCCAACTCGAGTGTTG
Crema.WS247		Crema.WS247_3214:0		3214		0		4023		4024		28		133		TTGGCGGATG		TTGGCGGATGCTGGTGGGTCGGGTCCTTCGGGATTTACCATAGCTGAAGTTGGATACTTATCATTGAAATTCTACTTTATGCATAGATTCTTAGTAATTAGATACTTTTGGACGTATAGTAATGATATGTTAT
Crema.WS247		Crema.WS247_3215:147		3215		147		7039		6893		37		184		ACACGCTTGA		ACACGCTTGAAGTTTCACAAAAGTCTAAATGAGAAATTCCAAAACTGTGCTTTTAACGTGTATTGTCTCTAACTTTTTTTCTGGATGAGATATCTGAAAACAGTAAAGTGCATTCGAATTGGCAATGGATTGTCTACTACTGTGCCAATTTTCAGCCAATAACGTTCAAACTGAACAAGGCCGC
Crema.WS247		Crema.WS247_3216:90		3216		90		6121		6032		48		55		AATTCCTAAA		AACTCCTAAAAACAGGACTTTTTTTAAATCTAGAAATCAATCAAATTGTAATTAA
Crema.WS247		Crema.WS247_3219:37		3219		37		7375		7339		110		70		GAGAGAAAGA		GAGAGAAAGAAAATGATGAGAACAAGAGATAAAAATAAAGGAGTTGTTTTCAATCAACTCCTATTGAGGT
Crema.WS247		Crema.WS247_3224:2085		3224		2085		2527		443		16		27		GAAATCCGGC		GAAATCCGGCGCCCCGGGGCCATCCTC
Crema.WS247		Crema.WS247_3226:25		3226		25		5879		5855		41		130		GTAAGCCAAC		GTAAGCCAACTGGCAGTGTTGGGCTCCTTTTGGAGTTGCCAACACTCGAGTTGGGTCCTTGTCAAATAAAGTTAATTTTTAGTATTATATCATTATAAATAGGTAATTATTAACTTTGTTTACTTGATAG
Crema.WS247		Crema.WS247_3241:4		3241		4		1245		1242		15		31		CCTTTGACGC		CCTTTGGCGCGTTTTTCAACTTCCTGGGGTG
Crema.WS247		Crema.WS247_3241:4200		3241		4200		4538		339		10		34		CTTCCGACTT		CTTCCGACTTCCGACTTCCGTTTTGAAAATTTTA
Crema.WS247		Crema.WS247_3251:26		3251		26		3804		3779		49		46		GACATTTTCG		GACATTTTCGAATACTTCGGAACATGTATTCGGAAAATGTCCGACA
Crema.WS247		Crema.WS247_3259:1		3259		1		4141		4141		127		20		AGTATCCAAA		AGTATCCAAAAGGTATTCCA
Crema.WS247		Crema.WS247_3265:0		3265		0		2649		2650		10		130		TTTAGGATTA		TTTAGGATTATATCATTATAAATAGGTAATTATTAACATTGTTTAGATGATAGGTAAGCCAACTGGCAGTGTTGGGCTCCTTTTGGAGTTGCCAACACTCGAGTTGGGTGCTTGTCAAATAAAGTTAATT
Crema.WS247		Crema.WS247_3289:259879		3289		259879		260101		223		18		11		ATTCTCGAGA		ATTCTCGAGAA
Crema.WS247		Crema.WS247_3289:1273680		3289		1273680		1274613		934		22		42		GGAATAAAAT		GGAATAAAATCGCGAGATCGGAACCCCAGAGTACTGAAAAAG
Crema.WS247		Crema.WS247_3289:1330656		3289		1330656		1331731		1076		15		71		ACACCCTGGA		ACACCCTGGAGCTTGCTCTCGCCCCGCCCCTAAGCTCAGCCCCCTGGAAGTAGTGATTACCTTAAAACAGG
Crema.WS247		Crema.WS247_3289:1910169		3289		1910169		1912171		2003		47		30		CTGGAGCTGG		CTGGAGCTGGTGCTGGAGTCTCTTCGGCTA
Crema.WS247		Crema.WS247_3290:36		3290		36		3123		3088		18		179		GTTACACGTC		GTTACACGTCCTGACCCGAATTCTATTTATTACGTGTCAGTTTGCAAATGCACTTTTTGAACGAAATCTGAGAACGGACGGAAACTTTGAGCGCCTGGAGCTCGAGGTTCGTGATAGATAACCCAAAACCGCCACCACCATTTTGTTCGTATTGTTCATCCCTATCATCATGAGAAAGC
Crema.WS247		Crema.WS247_3290:344987		3290		344987		345711		725		16		21		ACTCGCAGCG		ACTCGCAGCGTGAAATAGTAA
Crema.WS247		Crema.WS247_3290:492205		3290		492205		492720		516		14		14		GGAAGGCGGA		GGAAAGCGGAGAGC
Crema.WS247		Crema.WS247_3290:603989		3290		603989		605764		1776		13		194		GTAAGAAAAT		GTAAGAAAATATGCTCGATCGAATGGTGAAAACCGTTTTTCTGTATCTGTAATACGAACAGAGATATTTAGAGATTTGTATATTTCGAGGTATGGAAAACCTTGGAAATGAAGATGTCGCGTGGAAATGAGCACTTTTTTGGTTTTAAATAAAAACTAAACGGGTGAGGAAATTAGAAATCCATAGAATCTGAT
Crema.WS247		Crema.WS247_3291:2648		3291		2648		3045		398		10		14		GGAAGTCGGA		GGAAGTCGGAAGTC
Crema.WS247		Crema.WS247_3291:39466		3291		39466		39890		425		11		14		TTCCGACTTC		TTCCGACTTCCGAC
Crema.WS247		Crema.WS247_3291:74393		3291		74393		74624		232		11		14		TCCGACTTCC		TCCGACTTCCGACT
Crema.WS247		Crema.WS247_3291:98819		3291		98819		99202		384		10		14		TTCCGACTTC		TTCCGACTTCCGAC
Crema.WS247		Crema.WS247_3291:148599		3291		148599		148934		336		20		16		GGCACCCGAT		GGCACCCGATTTTTTG
Crema.WS247		Crema.WS247_3291:168148		3291		168148		169392		1245		23		29		GTGGATTTAC		GTGGATTTACGGAGCTAAATGTCTTATAT
Crema.WS247		Crema.WS247_3291:281676		3291		281676		282693		1018		14		72		AGAGCAAGCT		AGAGCAAGCTCCAGGGCGTCCCTATTATAAGGTAATCACTACTTCCAGGGCGCTGAGCCAAGGGGCGGAGTC
Crema.WS247		Crema.WS247_3293:67854		3293		67854		68319		466		14		14		ACTTCCGACT		ACTTCCAACTTCCG
Crema.WS247		Crema.WS247_3293:80911		3293		80911		81419		509		14		14		TCCGCCTTCC		TCCGCCTTCCGCTT
Crema.WS247		Crema.WS247_3293:176561		3293		176561		176922		362		13		27		CGATTCTAGC		CGATTCTAGCGCCGCAGGCACCCCAGA
Crema.WS247		Crema.WS247_3294:81332		3294		81332		81531		200		11		19		TCTTCTTAAC		TCTTCTTAACTCTTCTTCC
Crema.WS247		Crema.WS247_3295:11098		3295		11098		14493		3396		78		11		GGCTGAAATT		GGCTGAAATTA
Crema.WS247		Crema.WS247_3295:26159		3295		26159		28346		2188		15		21		TGGCCTAACT		TGGCCTAACTTTTCTGATATG
Crema.WS247		Crema.WS247_3295:130063		3295		130063		130331		269		12		21		AAATCTGGAA		AAATCTGGAATTTTAGGCTGT
Crema.WS247		Crema.WS247_3296:0		3296		0		3615		3616		41		54		AAAAACAGGA		AAAAACAGGACTTTTTTTAATATGAAAATCAACAAGATTATAATTAAAACTCCT
Crema.WS247		Crema.WS247_3296:57255		3296		57255		58829		1575		17		92		AAAGATAAGG		AAAGATAAGGAATAAGCATATAGGCCAATTAACACGTCTGTCGTGGAGAATTTAGTCTTCTCCCCTGCAGATATCTTTAGATTTCTTATCAA
Crema.WS247		Crema.WS247_3297:74550		3297		74550		76164		1615		13		103		CTCAAAAATT		CTCAAAACTTCCAGATTTCTACACTTTTTCATTCAAAAAACCCGTTTTTTTATTCCAATTTCGGCGAAAATCGCTAAATATTCATCCAAAATGGCCATTTTTC
Crema.WS247		Crema.WS247_3299:15668		3299		15668		16155		488		16		13		TCCGGATTCC		TCCGGTTCCGGAT
Crema.WS247		Crema.WS247_3300:7320		3300		7320		9180		1861		21		10		GACTGAAAAT		GACTGAAATC
Crema.WS247		Crema.WS247_3308:184		3308		184		5200		5017		27		184		ATTCGAATGC		ATTCGAATGCACTTTACTGTTTTCAGATATCTCATCCAGAAAAAAAGTTAGAGACAATACACCTTGAAAGCACAGTCTTGGAAGTTCTCATATAGACTTTTGTGAAACTTCAAGCGTGTGCGGCCTTGTTCAGTTTGAACGTTATTGGCTGAAAATTGGCACAGTAGTAGACAATCCATTGCCA
Crema.WS247		Crema.WS247_3313:4246		3313		4246		4598		353		10		14		TTCCGACTTC		TTCCGACTTCCGAC
Crema.WS247		Crema.WS247_3314:24		3314		24		5130		5107		26		194		TCGAACGAGC		TCGAACGAGCATATTTTCTTACATCAGATTCTATGGATTTCTAATTTCCTCACCCGTTTAGTTTTTATTTCAAACCAAAAAAGTGCTCATTTCCACGCGACATCATCATTTCCTAGGTTTTCCATACCTCGAAATATACAAATCTCTAAATATCTCTGTTCGTATTACAGATACAGAAAAACGGTTTTCACCAT
Crema.WS247		Crema.WS247_3315:0		3315		0		2204		2205		10		220		TCGAAAATAC		TCGAAAATACAAACTGCATTAAGAAATTGCATATGTGGCTCGTGAGACCAAAAACTACATAATTCTGATTTTAATCCATTTCCTCCTGATTAATTACAGCCAGGCCAAAGCAGCAACTCGATAGATTTACTCATTCTAATCAGATTACTCTTCTGAATAGACAACTACCTGATGCTGTCATCGGTGTCACATGCCGTAACCAACCATTCAAATTTGGGTT
Crema.WS247		Crema.WS247_3320:1770		3320		1770		6043		4274		14		184		AAAGCACAGT		AAAGCACAGTCTTGGAAATTCTCATATAGACTTTTGTGAAACTTCAAGCGTGTGCGGCCTTGTTCAGTTTGAACGTTATTGGCTGAAAATTGGCACAGTAGTAGACAATCCATTGCCAATTCGAATGCTTTTTACTGTTTTCAGATATCTCATCCAGAAAAAAAGTTAGAGACAATACACCTTG
Crema.WS247		Crema.WS247_3325:61		3325		61		3372		3312		18		184		GATATCTCAT		GATATCTCATTCAGAAAAAAAGCTAGAGACAATACACCTTGAAAGCACAGTCTTGGAAGTTCTCAAATAGACTTTTGTGAAACTTCAAGCGTGTGCGGCCTTGTTCAATTTGAACGTTATTGGCTGAAAATTGGCACAGTAGTAGACAATCCATTGCCGATTCGAATGCTTTTTACTGTTTTCA
Crema.WS247		Crema.WS247_3329:177		3329		177		4169		3993		20		184		AGATATCTGA		AGATATCTGAAAACAATAAAGTGTGTTCGATCCGGCATTGGATATTCTACTTCTGTGCCAAATTTCTGCCAATAGTGTTCAAATTGAACAAGGCCGCACACGCTTGAAGTTTCACAAAAGTCTATATGAGAATTTCCAAAACTGTGCTTTCAAGGTGTATTGTCTCTAACTTTTTTTCTGGATG
Crema.WS247		Crema.WS247_3330:49		3330		49		4709		4661		23		192		TCTATGGATA		TCTATGGATAGAATATCCACTTTTTCATATTCTCTTGTTTTACAATCGAAAAACGCTGTGCGAGACTTCATTTTCTATCTTTCGCCCAAATTGAATGCTGAATTTCAGTAAATCACACGCAACTCAGTTTCTTTTCATCGGGCATTAATACTGAAAATACCATTAGAAAGATCTCGTTGAGTTCGTTTTAGT
Crema.WS247		Crema.WS247_3351:698		3351		698		5154		4457		25		31		ATTTTCTTAC		ATTTTCTTACATCAGATTCTATGGATTTCTA
Crema.WS247		Crema.WS247_3352:2985		3352		2985		3462		478		13		27		CGGAAGTCGG		CGGAAGTCGGGAGTTAATTTCCTTAAC
Crema.WS247		Crema.WS247_3383:108921		3383		108921		109099		179		13		12		TCCCGAGCAT		TCCCGAGCATAA
Crema.WS247		Crema.WS247_3383:824115		3383		824115		824630		516		15		14		GCGGAAGGCG		GCGGAAAGCGGAAG
Crema.WS247		Crema.WS247_3383:1330513		3383		1330513		1332272		1760		11		159		GTTTGCCTAT		GTTTGCCTATTCATTCAGGTTTCTGGATGAATCCTCATAAATTCTACAGTTTCTAAAAGTCCCATTAACCTGCATTCGATCCCCATGTTCCCACCGGTTATAGGGTTCTTCCATGTGAGGAGCAGTAGGCTATCTAAGAATATGCTGCCGGATGGATTC
Crema.WS247		Crema.WS247_3384:89489		3384		89489		92014		2526		18		133		TGCTTGTCGA		TGCTTGTCGAAGGCTGTTCACTTTTAGAATTGATTCTCAGTATATAGTTTGTTAGGGACGTTCAGTCAAGATGGGTCATTTGGCGGAAAGTGGTGGGTTGGATCCTTCGGGATTTACCATAGCTCATGTTGAA
Crema.WS247		Crema.WS247_3384:121244		3384		121244		123065		1822		14		20		CTAGCAGACC		CTAGCAGACCAAAATCACAT
Crema.WS247		Crema.WS247_3384:121245		3384		121245		125585		4341		25		20		TAGCAGACCA		TAGCAGACCAAAATCACATC
Crema.WS247		Crema.WS247_3384:266573		3384		266573		267927		1355		34		48		GAGGACCAGG		GAGGACAAGGACCAGACTTCGGACCGTCCGGTGATTTACCAGACCGTA
Crema.WS247		Crema.WS247_3385:77321		3385		77321		78053		733		24		12		TTTCGAAAGA		TTTCGAAAAATC
Crema.WS247		Crema.WS247_3385:79203		3385		79203		79608		406		12		14		CCCATTCCAA		CCCATTCTAATTGT
Crema.WS247		Crema.WS247_3385:105298		3385		105298		105764		467		12		14		TTCCTTCTTC		TTCCTTCTTCCTTC
Crema.WS247		Crema.WS247_3385:266305		3385		266305		266981		677		33		21		CTAGGCCACC		CTAGGCCGCCAATTTGGGTTT
Crema.WS247		Crema.WS247_3385:291699		3385		291699		292170		472		11		34		CGGAAGTCGG		CGGAAGTCGGAAGTCGGAAGTAAAATTTTCAAAA
Crema.WS247		Crema.WS247_3385:293081		3385		293081		293598		518		13		39		AGACTACTGT		AGACTACTGTAGGTTACGGCAATTGCTACAGTAACCCGG
Crema.WS247		Crema.WS247_3385:314236		3385		314236		314935		700		11		63		AATCTGGCGT		AATCTGGCGTGCTTTTAACGCGGTTTCAGCTATGAAAAGCCCGAAATTTCGTGTTTTTCTTCA
Crema.WS247		Crema.WS247_3385:337560		3385		337560		338090		531		17		31		AAACTTGAAA		AAACTTGAAAAAATACCATTTTTGAGCCCAA
Crema.WS247		Crema.WS247_3386:214854		3386		214854		219039		4186		20		130		GTTAATAATT		GTTAATAATTACCTATTTATAATGATATAATCCTAAAAATTAACTTTATTTGACAAGCACCCAACTCGAGTGTTGGCAACTCCAAAAGGAGCCCAATACTGCCAGTTGGCTTACCTATCATCTAAACAAA
Crema.WS247		Crema.WS247_3387:77828		3387		77828		78629		802		16		20		GCTCACTAGA		GCTCACTAGAGCGTCAAAAA
Crema.WS247		Crema.WS247_3387:89703		3387		89703		91038		1336		25		21		GGCGGAGCTT		GGCTGAGCTTGTTTCGAAAAG
Crema.WS247		Crema.WS247_3389:31071		3389		31071		31455		385		10		27		TTCCGACTTC		TTCCGACTTCCGGATAAGGAATTTTGC
Crema.WS247		Crema.WS247_3389:90721		3389		90721		91211		491		15		14		CGGAAGTCGG		CGGAAGTCGGAAGT
Crema.WS247		Crema.WS247_3390:15809		3390		15809		16280		472		31		11		GGGCTATTTT		GGGCTATTTTA
Crema.WS247		Crema.WS247_3396:107		3396		107		9172		9066		45		192		GAATGAAATG		GAATGAAATGAGTTATTTTGAATTTGGTGAAAAGTGAAGCTGAAAAGTGGCGAAAATGTCAAGATGATTTCTCGCGGACTGTTTTTTGATCATAAAAATGAAATAAGAAGATGACAAAATAGATAAACCATAGAACTTGATGTAAATCTGCGAGTTATTTCGATTGGTGGTTTTCTTTTTTTAGTAGAATCT
Crema.WS247		Crema.WS247_3399:2001		3399		2001		2122		122		10		11		TACAATAAAA		TACAATAAAAA
Crema.WS247		Crema.WS247_3401:164		3401		164		2378		2215		11		180		CAAATCTCAA		CAAATCTCAAAAATTGACGGAAATGTCACTACAACTTTATTTTTGAACAAAACTTTTTTAAATTAGATCATTTTTGTAGAGAAAAACGAGAGCTTTCGAATGGTATAAAAATCTCTGTGATCCGTCCGAAACTGACTGAGTACTGATAAAAAATGTATTGGCAGAAAAGACCACTTGGAC
Crema.WS247		Crema.WS247_3403:1150		3403		1150		11537		10388		40		184		TTTGTGAAAC		TTTGTGAAACTTCAAGCGTGTGCGGCCTTGTTCAGTTTGAACGTTATTGGCTGAAAATTGGCACAGTAGTAGACAATCCATTGCCAATTCGAATGCACTTTATTGTTTTCAGATATCTCATTCAGAAAAAAAGCTAGAGACAATACACGTTGAAAGCACAGTTTTGGAATTTCTCATATAGACT
Crema.WS247		Crema.WS247_3406:4843		3406		4843		5611		769		18		20		GATTTACGAG		GATTTACGAGGATTACTGTT
Crema.WS247		Crema.WS247_3407:71		3407		71		2843		2773		15		184		TTTTCAGATA		TTTTCAGATATCTCATCTAAAAAAAAAGTGAGAGACAATACACGTTAAAAGCACAGTTTTGGAAAATCTCATATAGACCTTTGTGAAACTTCAAGCGTGTGCGGCCTTGTTCAGTTTGAACGTTATTGGCTGAAAATTGGCACAGTAGTAGACAATCCATTGCCGATTCGAATGCTTTTTACTG
Crema.WS247		Crema.WS247_3407:5430		3407		5430		8015		2586		14		184		TTTTCAGATA		TTTTCAGATATCTCATCTAAAAAAAAAGTGAGAGACAATACACGTTGAAAGCACAGTTTTGGAATTTCTCATTTAGACTTTTGTGAAACTTCAAGCGTGTGCAGCCTTGTTCAGTTTGAACGTTATTGGCTGAAAATTGGCACAGTAGTAGACAATCTATTGCCGATTCGAATGCTTTTTACTA
Crema.WS247		Crema.WS247_3411:22		3411		22		4141		4120		23		184		TTTCAGCCAA		TTTCAGCCAATAGTGTTCAAATTGAACAAGGCCGCACACGCTTGAAGTTTCACAAAAGTCTATATGAGATTTTCCAAAACTGTGCTTTTAACGTGTATTGTCTCAAACTTTTTTTCTGGATGAGATATCTGAAAACAATAAAGTGTGTTCGATCCGGCATTGGATATTCTACTTCTGTGCCAAT
Crema.WS247		Crema.WS247_3419:60		3419		60		2642		2583		14		184		GCCGCACACG		GCCGCACACGCTTGAAGTTTCACAAAAGTCTATATGAGAAATTCCAAAACTGTGCTTTTAACGTCTATTGTCTCTAACTTTTTTTCTGGATGAGATATCTGAAAACAGTAAAGTGCATTCGAATTGGCAATGGATTGTCTACTACTGTGCCAATTTTCAGCCAATAACGTTCGAACTGAACAAG
Crema.WS247		Crema.WS247_3423:4		3423		4		2043		2040		11		184		TGTTTTCAGA		TGTTTTCAGATATCTCATCCAGAAAAAAAGTAAGAGACAATACACGTTGAAAGCACAGTTTTGGAATTTCTCATTTAGACTTTTGTGAAACTTCAAGCGTGTGCGGCCTTGTTCAGTTCGAACGTTATTGGCTGAATATTGGCACAGTAGTAGACAATCCATTGCCAATTCGAATGCACTTTAC
Crema.WS247		Crema.WS247_3424:25		3424		25		4095		4071		18		184		TGAACAAGGC		TGAACAAGGCCGCACACGCTTGAATTTTCACAAAAGTCTATATGAGATTTTTCAAAACTGTGCTTTTAACGTGTATTGTCTCTAACTTTTTTTCTGAATGAGATATCTGAAAACAGTAAAGTGCATTCGAATCGGCAATGGATTGTCTACTACTGTGCCAATTTTCAGCCAATAACGTTCAAAT
Crema.WS247		Crema.WS247_3436:35		3436		35		3200		3166		14		180		AAAAAATGTA		AAAAAATGTATTGGCAGAAAAGTCCACTTGGACCAAATCTCAAAAATTGACGGAAATGTCACTACAACTTTATTTTCGAACAAAATTTTTTTAAATTATATCATTTTTATAGAGAAAAACGAGAGCTTTCGGAAGGTATAAAAATCTTCCCGATCCGTTAAAAACTGACTGAGTTCTGAT
Crema.WS247		Crema.WS247_3437:277		3437		277		1253		977		40		33		TTCAGAAAAT		TTCAGAAAATGTCCGACAGACATTTTCGAATAC
Crema.WS247		Crema.WS247_3437:2179		3437		2179		3294		1116		17		65		ATAAATATGA		ATAAATATGAACAAGTGGATACTCTTTTTCATAGATTAGAATGAAAATGAATAAGTGAAAATGGA
Crema.WS247		Crema.WS247_3449:55		3449		55		2435		2381		29		66		ACGCACTTTT		ACGCACTTTTTCGAGGATATCAGAAGATCAGAAAAAAGAAAGAAAAAGGAAAACTGAAAATGTGCG
Crema.WS247		Crema.WS247_3477:171		3477		171		2087		1917		21		65		TGGAATAAAT		TGGAATAAATATGAACAAGTGGAGACTCTTTTTCATAGATTAGAATGAAAATGAATAAGTGAAAA
Crema.WS247		Crema.WS247_3477:11193		3477		11193		13553		2361		12		65		GGATACTCTT		GGATACTCTTTTTCATAGATTAGAATGAAAATGAAGAAGTGAAAATGGAATAAATATGAACAAGG
Crema.WS247		Crema.WS247_3477:75917		3477		75917		76587		671		11		60		GACATCAGGT		GACATCAGGTGACGGATATCTGAATCCCGGGTCAGAATCCACCATTCTAAGGAATCAAGC
Crema.WS247		Crema.WS247_3477:234989		3477		234989		235434		446		12		14		TTCCGACTTC		TTCCGACTTCCGAC
Crema.WS247		Crema.WS247_3477:302789		3477		302789		303224		436		12		14		TTCCTTCTTC		TTCCGTCTTCCTTC
Crema.WS247		Crema.WS247_3477:691120		3477		691120		692615		1496		14		14		GCGGAAGGCG		GCGGAAGGCGGAAA
Crema.WS247		Crema.WS247_3477:1432007		3477		1432007		1433307		1301		17		48		TCAGCTTCCT		TCAGCTTCCTTCTTGGTCTTGGCTTCAAGATCCTTCTTAGCCTTGTCA
Crema.WS247		Crema.WS247_3477:1445636		3477		1445636		1446918		1283		51		24		TCCTTCTTAG		TCCTTCTTGTTCTTGGCTGCGAGA
Crema.WS247		Crema.WS247_3477:1460523		3477		1460523		1461445		923		37		24		TCCTTCTTGG		TCCTTCTTAGCCTTGTCATCAGCC
Crema.WS247		Crema.WS247_3477:1461503		3477		1461503		1479228		17726		268		33		AGCAGCTTGT		AGCAGCTTGTTCGGCTGGAATCTCTTGAACTGG
Crema.WS247		Crema.WS247_3478:357128		3478		357128		360710		3583		17		119		TCACTTTTTA		TCACTTTTTAGAAAACACCCCGTATCTTTTTATGACGTGGATCAATCCAGAAACGGAGCACATGTTTGGAATCCTCTATTTTTCCCGAATCCGAAAATATCAAAAAATCCTTCACATCG
Crema.WS247		Crema.WS247_3478:614053		3478		614053		615142		1090		16		70		TGAATGAGTA		TGAATGAGTAATAGAACCCATAGACGGTAAGCACATGACTGTCTAACAAAACCCATATACGGTAAATAAA
Crema.WS247		Crema.WS247_3479:58571		3479		58571		58754		184		10		17		CTCTTTGACT		CTCTTTGACTACACTTG
Crema.WS247		Crema.WS247_3479:134358		3479		134358		136268		1911		12		130		GGTAAGCCAA		GGTAAGCCAACTGGCAGTGTTGGGCTCCTATTGGAGTTGCCAACACTCGAGTTGGGTGCTTGTCAAATAAAGTTAATTTTTAGGATTATATCATTATAAATAGGTAATTATTAACTTTGTTTAGATGATA
Crema.WS247		Crema.WS247_3479:185392		3479		185392		187690		2299		22		21		AGTTAGCCTC		AGTTAGCCTCAACAAATTCTC
Crema.WS247		Crema.WS247_3479:188326		3479		188326		189347		1022		49		21		TTTTGCTGAG		TGTTGCTGAGGCTAACTGTGG
Crema.WS247		Crema.WS247_3479:192392		3479		192392		193171		780		36		21		TTTTGCTGAG		TTTTGCTGAGGCTAACTGAGT
Crema.WS247		Crema.WS247_3479:193780		3479		193780		195741		1962		12		21		GTTAGCCTCA		GTTAGCCTCAGCAAATTTTCA
Crema.WS247		Crema.WS247_3479:226353		3479		226353		226946		594		21		14		GGAAGAAGGA		GGAAGAAGGAAGAA
Crema.WS247		Crema.WS247_3479:324270		3479		324270		326276		2007		16		130		TAAACAAAGT		TAAACAAAGTTAATAATTACCTATTTATAATGATATAATCCTAAAAATTAACTTTATTTGACAAGGATCCAACTCGAGTGTTGGCAACTCCAAAAGGAGACCAACACTGCCAGTTGGCTTACCTATCAAG
Crema.WS247		Crema.WS247_3480:3256		3480		3256		4937		1682		10		47		TGGTGCGCCT		TGGTGCGCCTTAGGCGCTCTAGTGGGAGAGGAGGGGAGGCACAGGGT
Crema.WS247		Crema.WS247_3481:87176		3481		87176		87417		242		11		21		ACTTCTGGTA		ACTTCTGGTACTGGACCATCT
Crema.WS247		Crema.WS247_3483:16462		3483		16462		16899		438		11		14		TTCCGACTTC		TTCCGACTTCCGAC
Crema.WS247		Crema.WS247_3483:37413		3483		37413		38008		596		24		14		CCGCCTTCCG		CCGCCTTCCGCCTT
Crema.WS247		Crema.WS247_3483:62813		3483		62813		63272		460		10		27		CGGAAGTCGG		CGGAAGTCGGAAGTAAAATTCCAAATC
Crema.WS247		Crema.WS247_3484:37365		3484		37365		39249		1885		18		43		TACAGTAACC		TGCAGTAACCCGTATCCCAAAAACCCAAAATTTGGATCCTGTT
Crema.WS247		Crema.WS247_3485:38808		3485		38808		39930		1123		13		31		AAGAAAGAAT		AAGAAAGAATGGTGGGGGAAGTCATAAAGAA
Crema.WS247		Crema.WS247_3485:46405		3485		46405		47350		946		11		150		ATTCTTTCTT		ATTCTTTCTTGTGTCGGATCCTGTAAGACTCGGTCAGTTACGCTGCGAGTAGTCTTACCTATGGGCTGTGTTTACTCACTGTAGACGCGGGATTGAATCCTCCCGGGTTAGAATATTTCAGAAATTTCATAAAAAGTATCAAAAAACAGA
Crema.WS247		Crema.WS247_3485:49419		3485		49419		51128		1710		81		20		AGTATCCAAA		AGTATCCAAAATTAAAATCA
Crema.WS247		Crema.WS247_3486:24729		3486		24729		24943		215		10		20		ATCGATTTTT		ATCGATTTTTCGTAAATTTC
Crema.WS247		Crema.WS247_3488:9938		3488		9938		10615		678		19		14		GAATTCTGAA		GAATTGTGAATCCT
Crema.WS247		Crema.WS247_3490:13159		3490		13159		13549		391		12		14		GGAAGTCGGA		GGAAGTCGGAAGTT
Crema.WS247		Crema.WS247_3491:16		3491		16		7117		7102		210		13		ACATTTTCTG		ACATTTTCTGAAT
Crema.WS247		Crema.WS247_3495:8148		3495		8148		8718		571		19		14		CGGAAGTCGG		CGGAAGTCGGAAGT
Crema.WS247		Crema.WS247_3496:1		3496		1		696		696		15		43		TCCGGGTTAC		TCCGGGTTACTGTACCTATGATCCAAGTTTTCAGTTGTTAGGA
Crema.WS247		Crema.WS247_3498:48		3498		48		4079		4032		52		46		GTCTGTCGGA		GTCTGTCGGACATTTTCTGAATACATGTTCCGAAGTACTCGAAAAT
Crema.WS247		Crema.WS247_3499:13482		3499		13482		14004		523		14		14		TTCCGCCTTC		TTCCGCCTTCCGCT
Crema.WS247		Crema.WS247_3508:135		3508		135		2828		2694		15		180		AAACTGACTG		AAACTGACTGAGTTCTGATGAAAAATGTATTGGCCGAAAAGTCCACTTGGACCAAATCTCAAAAATTGACGGAAATGTCACTACAACTTTATTTTTGAACAAAATTTTTTGAAATTAGATCATTTTTATAGAGAAAAACGAGAGCTTTCGAATGGTATAAAAATCTCTGAGATCCGTTCA
Crema.WS247		Crema.WS247_3512:7101		3512		7101		7321		221		11		18		CGGAACGAAA		CGGAACGAAAAAAAATCC
Crema.WS247		Crema.WS247_3523:13		3523		13		5405		5393		22		192		TTTTCGATTG		TTTTCGATTGTGAAACAAGAAAATAAGAAGAAGTGGACATTCTATCCATAGAACTAGCACCAACTCAACGAGATCTTTCTAATGGTATTTTCAGTATTACTGTCCGATGAAAACGAAATGAGTTGCGTGTGATTTACTGAATTTCAACATTCAATTTGGGCGAAAATTAGAAAATGAAGTCTTGCACAGCGT
Crema.WS247		Crema.WS247_3525:170		3525		170		2205		2036		16		184		TGAACAAGGC		TGAACAAGGCCGCACACGCTTGAAGTTTCACAAAAGTCTATATGAGATTTTCCAAAACTGTGCTTTTAACGTGTATTGTCTCAAACTTTTTTTCTGGATGAGATATCTGAAAACAGTAAAGTGCATTCGAATTGGCAATGGATTGTCTACTACTGTGCCAATTTTTAGCCAATAATGTTCAAAT
Crema.WS247		Crema.WS247_3532:57		3532		57		4161		4105		17		184		ATGAGATATC		ATGAGATATCTGAAAACAATAAAGTGCATTCGAATTGGCAATGGATTGTCTACTACTGTGCCAATTTTCAGCCAATAACGTTCGAACTGAACAAGGCCGCACACGCTTGAAGTTTCACAAAAGTCTAAATGAGAAATTCCAAAACTGTGCTTTTAACGTGTATTGTCTCTAACTTTTTTTCTAG
Crema.WS247		Crema.WS247_3540:27		3540		27		3412		3386		14		180		AATCTCAAAA		AATCTCAAAAATTGACGGAAATGTCACTACAACTTTATTTTTGAACAAATTTTTTTTAAATTAAATGATTTTTATAGAGAAAAACGAGAGCTTTCGAATGGTATAAACATCTTCTCGATCCGTCCAAAACTGACTGAGTTCTGATAAAAAATGTTATGGCAGAAAAGACCACTTGGACCA
Crema.WS247		Crema.WS247_3543:45		3543		45		739		695		16		43		AAAACGATCA		AAAACGATCATTGCTTGTTTTTGAGAATCCACTGTGGAATTGA
Crema.WS247		Crema.WS247_3550:106		3550		106		2973		2868		35		61		TAGAGTCTTT		TAGAGTCTTTTCTCAATCAGCCGAAGCAGTCAGGTACACAGTACTCTAAGGGACGGAATTT
Crema.WS247		Crema.WS247_3575:147217		3575		147217		147725		509		14		13		TCCGGATTCC		TCCGATTCCGGAT
Crema.WS247		Crema.WS247_3575:522664		3575		522664		523145		482		15		14		TTCCTTCTTC		TTCCTTCTTCCTTC
Crema.WS247		Crema.WS247_3575:913643		3575		913643		914027		385		10		14		TTCCTTCTTC		TTCCTTCTTCCTTC
Crema.WS247		Crema.WS247_3575:961242		3575		961242		967314		6073		28		171		GTCGTAACCG		GTCGTAACCGCATAGGTAACCCAGGAAACCTGGAGAAATGCTATAAAACGCGGGCTGAGGTTTACTTCAGTAGAAATGAGTTTGAATCTTCTCGGTCTAGAAAACATAAGAAATAAAAGGAATTGGGATACTTTCTATTCATCTGACTTCTTCCCACCATTCTTACTCAGT
Crema.WS247		Crema.WS247_3575:1402014		3575		1402014		1403448		1435		16		14		GCGGAAGGCG		GCGGAAAGCGGCAA
Crema.WS247		Crema.WS247_3578:2413		3578		2413		3100		688		14		14		TTCCGCCTTC		TTCCGCCTTCCGCT
Crema.WS247		Crema.WS247_3578:18177		3578		18177		18880		704		14		11		TTACCGGTAA		TTACCGGTAAA
Crema.WS247		Crema.WS247_3578:186604		3578		186604		187018		415		11		10		TTTCTAGAAG		TTTCTAGAAG
Crema.WS247		Crema.WS247_3579:21250		3579		21250		21637		388		10		14		GGAAGAAGGA		GGAAAAAGGAACAA
Crema.WS247		Crema.WS247_3579:67675		3579		67675		69884		2210		16		115		ACTCAATTTG		ACTCAATTTGGTTCATTCGAAAACGGCACAATTTTAGAGTTGGGTCACTATGAGTTAGTAGTTGTTTAGTTTGTGTTGTGATCGGTGAATCATCAAGTAGCGTTGGTTCGCCAAT
Crema.WS247		Crema.WS247_3579:111233		3579		111233		111711		479		13		21		GTCTGAAATT		GTCTGAAATTCGAATCTTTTT
Crema.WS247		Crema.WS247_3579:126117		3579		126117		128188		2072		41		10		TAATTTTTAT		TAATTTTTAT
Crema.WS247		Crema.WS247_3579:152707		3579		152707		153640		934		22		12		AATTTCTCGA		AATTTCTCGAAA
Crema.WS247		Crema.WS247_3580:52540		3580		52540		53833		1294		18		21		AAAATGCTCA		AAAATGCTCATTTTTAGCTCA
Crema.WS247		Crema.WS247_3580:57631		3580		57631		58040		410		10		34		TTCCGACTTC		TTCCGACTTCCGACTTCCGGATAAGAAAATGTCA
Crema.WS247		Crema.WS247_3580:58329		3580		58329		58512		184		10		18		CTCATTTACT		CTCATTTACTACCGATTC
Crema.WS247		Crema.WS247_3580:62104		3580		62104		62305		202		11		18		GTAGTAAATG		GTAGTAAATGAGCAAACG
Crema.WS247		Crema.WS247_3580:139885		3580		139885		140201		317		19		18		TAGAATCGCT		TAGAATCGCTAGCATCGC
Crema.WS247		Crema.WS247_3581:81487		3581		81487		83045		1559		13		119		AAACGGACGA		AAACGGACGACACGTTTCGATTCCTCTAGTTTTTCTGAATCCGATGAAATCAAAACATCTTTCACCTCGTCATTTTATAGAAAACGGCCCATAACTTTTAATGACGCGGATCAATCCAA
Crema.WS247		Crema.WS247_3581:86984		3581		86984		87898		915		13		70		GTGAGAGAAA		GTGAGAGAAAGAAAATGATGAGAAAAAGAGAGGAAAATGAAGGAGTTGTTCTCCATCACCTCCTATTGAG
Crema.WS247		Crema.WS247_3582:2391		3582		2391		2898		508		26		11		GACCACGACT		GACCACGATTC
Crema.WS247		Crema.WS247_3582:5991		3582		5991		6556		566		19		14		TTCCGACTTC		TTCCAACTTCCGAC
Crema.WS247		Crema.WS247_3582:38763		3582		38763		39955		1193		21		20		TTCTAGGCCA		TCCTAGGCCATCATGGAGTT
Crema.WS247		Crema.WS247_3583:6		3583		6		4127		4122		26		161		GTCAAATGAC		GTCAAATGACTTGAAACTTTGCACAAATACTAACCAAAACACGCTTGTTCTTATACAAGTTAGCGTTTGTCGATAGCTCTTCTAGAAAAAAAATTATGGGAAATGCCCAGTTTTGGCCTCTACCAATTAGTCTGAATCACTGCGATCAGAGAGATTCCTGG
Crema.WS247		Crema.WS247_3584:85		3584		85		2602		2518		16		161		TTGTCGATAG		TTGTCGATAGCTCTTCTAGAAAAAAAGTTATGGGAAATGCCCAGTTTTGGCATCTACCAATTAGTCTGAATCACTGCGATCAGAGAGATTCCTCGGTCAAATGACTTGAAACTTTGCAAAAATACTAACCAAAACACGCTTGTTCTTATGCAAGTTAGCGT
Crema.WS247		Crema.WS247_3584:32231		3584		32231		33177		947		19		10		ATAAAAATTA		ATAAAAATTA
Crema.WS247		Crema.WS247_3587:67		3587		67		1206		1140		22		103		TTTTTATAAT		TTTTTATAATTTTTATAATTTTATGGAGAAGGCATGATGATAGACCGCGAATGCAATCCGTCTCATGGTACTCCAACTCCTGTCCCTAATAAACTTAATGTAT
Crema.WS247		Crema.WS247_3587:3359		3587		3359		4140		782		30		27		TTTTAGGCTT		TTTTAGGCTTTCAGGCCGGCCCGGACT
Crema.WS247		Crema.WS247_3587:16330		3587		16330		17068		739		11		66		CTGAAAATGT		CTGAAAATGTGCGACGCACTTTTTCGAGGATATCAGAAGATCAGAAAAAAGAAAGAAAGAGGAAAT
Crema.WS247		Crema.WS247_3588:8782		3588		8782		10504		1723		12		146		GTGGCCGAGT		GTGGCCGAGTTTTTCACTTGTTGGCCTAGGAAACCAAATTTTGGGAAAACTAGTCCCCGAGCTCCGATTTTAATGAAAATAACGAATTTGAGCTGAAAAGTAATGGGAAATTCGAAAAAATCGCGGAAATCCGATTAGAAAAGGTG
Crema.WS247		Crema.WS247_3596:235		3596		235		966		732		10		72		TGGAAGCAGT		TGGAAGCAGTGATTACTTTAAAACAGGGAAACCCTGGAGCTTGCTTTAGCCCCGCCCATAGGCTTCAAACCA
Crema.WS247		Crema.WS247_3601:4910		3601		4910		6111		1202		10		119		CTAAAAAGTG		CTAAAAAGTGGCGACGTGAATGATTTTTTGATACCATCGGATTCAGAAAAAATAGGAGATTCCGAACGTGTTGTTCGTTTCCAGATTGATCCACGTCATAAAAAAATACGGGCTGTTTC
Crema.WS247		Crema.WS247_3602:52		3602		52		2739		2688		14		192		GTCCGCGAGA		GTCCGCGAGAAATCAATTTGACATTTTCGCCACTTTTCAGCTTCATTTTTCACCAAATTCAAAATAACTCATTTCATTCAGATTCTACTAAAAAAAGAAAACCACCAATCGAAAGAACTCGTAGATTTACATCAAGTTCTATGGTTAATCTCTTTTCTCATCTTCTTATTTCATTTTTATGATCAAAAAACA
Crema.WS247		Crema.WS247_3608:170		3608		170		3554		3385		16		184		AAGCGTGTGC		AAGCGTGTGCGGCCTTGTTCAATTTGAACACTATTGGCTGAAATTTGGCACAGTAGTAGACAATCCATTGCCAATTCGAATGCACTTTACTGTTTTCAGATATCTCATCCAGAAAAAAAGTTAGAGACAATACACGTTAAAAGCACAGTTTTGGAAGTTCTCATTTAGACTTTTGTGAAACTTC
Crema.WS247		Crema.WS247_3609:88		3609		88		4239		4152		19		192		TAACTCATTT		TAACTCATTTCATTCAGACTCTACTATAAAAAGAAAACCACCAATCGAAAGAACTCGATGATTTACATCAAGTTCTATGGTTAATCTCTTTTCTCATCTTCTCGTTTCATTTTTATGAACAAAAAACTGTCCGCGAGAAATGAATTTGACATTTTCGCCACTTTTCAGCTTCATTTTTCAGCAAATTCAAAA
Crema.WS247		Crema.WS247_3622:34		3622		34		2234		2201		107		20		TTGGATACTT		TTGGATACTTGATTTGAATT
Crema.WS247		Crema.WS247_3623:25		3623		25		4139		4115		15		184		TATTGGCTGA		TATTGGCTGAAAATTGGCACAGTAGTAGACAATCCATTGCCAATTCGAATGCACTTTACTGTTTTCAGATATCTCATCCAGAAAAAAAGTTAGAGACAATACACGTTAAAAGCACAGTTTTGGAATTTCTCATTTAGACTTTTGTGAAACTTCAAGCGTGTGCGGCCTTGTTCAATTTGAACGT
Crema.WS247		Crema.WS247_3629:19		3629		19		3357		3339		15		180		AAAAATAAAG		AAAAATAAAGTTGTAGTGACATTTCCGTCAATTTTTGAGATTTGGTCCAAGTGTACTTTTCTGCCAATACATTTTTCATCAGAACTCAGTCAGTTTTGGACGGATCTCAGACATTTTTATACCATTCGAAAGCTCTCGTTTTTCTCTATAAAAATGATCTAATTTAAAATAATTTTGTTT
Crema.WS247		Crema.WS247_3638:0		3638		0		3666		3667		13		180		ATAATAGTAT		ATAATAGTATGAGACATGTCAGTTAAAATAATCTAAACGGTGCCGCTTCAGCTATCTAAAATTGAGGTCATTTGACCTTTTGAATTTCCAGTAAATCTAAGCAATACAGTGAAAAGTAGCAGTTTTCGATGGTACGGAAACTCAGCAAAACAGGGCACGAGAGCGTCATCCTTTTGGCTC
