# Supplementary material for: High evolutionary turnover of satellite families in Caenorhabditis
Source: BMC Evol Biol. 2015 Oct 5;15:218. doi: 10.1186/s12862-015-0495-x (PMC4595182; doi:10.1186/s12862-015-0495-x)
Supplement: Additional file 1: — Files containing the description of all satellites and their families in several formats (31 files). (ZIP 1068 kb) [file 12862_2015_495_MOESM1_ESM.zip › Mhapla.WS247_fam.align]

 ************************************************************
The program is running under the following parameters:
   Output:
      Prefix of the family name Mhapla.WS247
      Columns for the name: 40
      Cluster with more that 0 sequences are printed
      File with the table: ../resultats/Mhapla.WS247.sat.fam.t.0.6
      File with families in format fasta: ../resultats/Mhapla.WS247.sat.fam.fa.0.6
   Alphabet 0 (size 5)  (0:dna bases, 1 aminoacids, 2 codons)
   Length of the mer 1
   Circular permutations are allowed
   Reverse sequencess are considerd.
   Sequences are aligned while similarity > 0.600000
   Alignment score: Normalized respect to the length and number of sequences.
   Alignment parameters:
      opening gap: -3.000000
      extensio gap: -1.000000
      extreme gaph: -0.500000
   Concensus type:  without gap columns
   Similarity matrix file: ../resultats/Mhapla.WS247.sat.matsim
   Multifasta file: ../resultats/Mhapla.WS247.sat.fa.10-2000-10-0-0-2-0-1-0

 ************************************************************
Number of sequences=1342
There are 304 alignments:

>Mhapla.WS247_Fam_1_17_42  Nr. of seq. 42 Alignment length(with gaps) = 18 Alignment score = 0.747688 
Mhapla.WS247_42:79749-80498                GAATTATGAAGCAG-GCG
Rev.of:Mhapla.WS247_161:20109-20959        GAATAATGAAGCAG-GCG
Rev.of:Mhapla.WS247_1844:4556-5454         GAATAATGAAGCAG-GCG
Mhapla.WS247_3423:975-1825                 GAATAATGAAGCAG-GCG
Rev.of:Mhapla.WS247_59:24223-25045         GAATAGTGAAGCAG-GTG
Rev.of:Mhapla.WS247_77:37357-37742         GAATAGTGAAGCAG-GTG
Rev.of:Mhapla.WS247_216:29296-29845        GAATAGTGAAGCAG-GTG
Mhapla.WS247_2054:9579-10588               GAATAGTGAAGCAG-GTG
Rev.of:Mhapla.WS247_467:6887-7616          GAATAATGAAGCAG-GTG
Rev.of:Mhapla.WS247_468:166-894            GAATAATGAAGCAG-GTG
Rev.of:Mhapla.WS247_871:14628-16667        GAATAATGAAGCAG-GTG
Rev.of:Mhapla.WS247_918:9782-11747         GAATAATGAAGCAG-GTG
Rev.of:Mhapla.WS247_1024:15066-16983       GAATAATGAAGCAG-GTG
Rev.of:Mhapla.WS247_1285:6376-8371         GAATAATGAAGCAG-GTG
Rev.of:Mhapla.WS247_1747:25721-26388       GAATAATGAAGCAG-GTG
Rev.of:Mhapla.WS247_1836:935-3024          GAATAATGAAGCAG-GTG
Mhapla.WS247_2942:229-1001                 GAATAATGAAGCAG-GTG
Mhapla.WS247_1265:3225-3687                GAATATTGAAACAG-GTG
Mhapla.WS247_152:46766-48820               GAATTATGAAGCAG-GTT
Mhapla.WS247_760:71333-71644               GAATATTGAAGCAG-GCT
Mhapla.WS247_761:1265-2021                 GAATATTGAAGCAG-GCT
Mhapla.WS247_1173:5767-6401                GAATATTGAAGCAG-GCT
Mhapla.WS247_1326:4200-4782                GAATATTGAAGCAG-GCT
Mhapla.WS247_1892:19114-20117              GAATATTGAAGCAG-GCT
Mhapla.WS247_1879:10851-11285              GAATATTGAAGCAG-GCG
Mhapla.WS247_1270:21306-22130              AAATACTGAAGCAG-GCG
Mhapla.WS247_2574:1581-2391                AAATACTGAAGCAG-GCG
Mhapla.WS247_63:27617-28002                GAATATTGAAGCAA-GTC
Mhapla.WS247_694:3112-3531                 GAATATTGAAGCAA-GTC
Mhapla.WS247_779:815-1237                  GAATATTGAAGCAA-GTC
Mhapla.WS247_1670:11018-11437              GAATATTGAAGCAA-GTC
Mhapla.WS247_3190:558-994                  GAATATTGAAGCAA-GTC
Rev.of:Mhapla.WS247_95:40918-41269         GAATATTGAAGCAA-GTG
Rev.of:Mhapla.WS247_160:14019-14472        GAATAGTGAAGCAA-GTC
Rev.of:Mhapla.WS247_186:40965-41401        GAATAGTGAAGCAA-GTC
Rev.of:Mhapla.WS247_848:7679-8098          GAATAGTGAAGCAA-GTC
Rev.of:Mhapla.WS247_1523:11023-11476       GAATAGTGAAGCAA-GTC
Rev.of:Mhapla.WS247_1720:7440-7842         GAATAGTGAAGCAA-GTC
Mhapla.WS247_972:1354-1926                 GAATAATGAAACAA-GTT
Rev.of:Mhapla.WS247_1034:7392-7790         AAATATTGAAGCAG-GTA
Rev.of:Mhapla.WS247_473:23374-24150        GATTAATGAAGCAGTGT-
Rev.of:Mhapla.WS247_2050:5230-6071         GATTAATGAAGCAGTGT-
                                            * *  **** **  *  
Consensus:
                                           GAATAnTGAAGCAgGtg

GAATAnTGAAGCAgGtg
>Mhapla.WS247_Fam_2_24_30  Nr. of seq. 30 Alignment length(with gaps) = 24 Alignment score = 0.947893 
Mhapla.WS247_26:6363-6834                  CAGTCCGTTCAGTGTCGTCAACTT
Mhapla.WS247_27:1965-2437                  CAGTCCGTTCAGTGTCGTCAACTT
Rev.of:Mhapla.WS247_161:69437-69908        CAGTCCGTTCAGTGTCGTCAACTT
Rev.of:Mhapla.WS247_169:177481-177904      CAGTCCGTTCAGTGTCGTCAACTT
Mhapla.WS247_216:33507-33979               CAGTCCGTTCAGTGTCGTCAACTT
Rev.of:Mhapla.WS247_347:58580-58980        CAGTCCGTTCAGTGTCGTCAACTT
Rev.of:Mhapla.WS247_448:34796-35270        CAGTCCGTTCAGTGTCGTCAACTT
Rev.of:Mhapla.WS247_596:10080-10480        CAGTCCGTTCAGTGTCGTCAACTT
Rev.of:Mhapla.WS247_803:8689-9160          CAGTCCGTTCAGTGTCGTCAACTT
Rev.of:Mhapla.WS247_894:3262-3733          CAGTCCGTTCAGTGTCGTCAACTT
Rev.of:Mhapla.WS247_915:1457-1904          CAGTCCGTTCAGTGTCGTCAACTT
Mhapla.WS247_970:16671-17143               CAGTCCGTTCAGTGTCGTCAACTT
Mhapla.WS247_1033:14923-15394              CAGTCCGTTCAGTGTCGTCAACTT
Rev.of:Mhapla.WS247_1270:14116-14587       CAGTCCGTTCAGTGTCGTCAACTT
Mhapla.WS247_1314:3149-3623                CAGTCCGTTCAGTGTCGTCAACTT
Mhapla.WS247_1407:14461-14956              CAGTCCGTTCAGTGTCGTCAACTT
Rev.of:Mhapla.WS247_1420:6253-6652         CAGTCCGTTCAGTGTCGTCAACTT
Rev.of:Mhapla.WS247_1892:17651-18098       CAGTCCGTTCAGTGTCGTCAACTT
Rev.of:Mhapla.WS247_2162:6929-7400         CAGTCCGTTCAGTGTCGTCAACTT
Mhapla.WS247_2692:3973-4445                CAGTCCGTTCAGTGTCGTCAACTT
Rev.of:Mhapla.WS247_3418:773-1221          CAGTCCGTTCAGTGTCGTCAACTT
Mhapla.WS247_667:8508-8891                 CAGTCCGTTCAGTGTCATCAACTT
Mhapla.WS247_169:130559-130958             CAGTCCGTTCAGTGACATCAACTT
Mhapla.WS247_610:41377-42211               CAGTCCGTTCAGTGACATCAACTT
Mhapla.WS247_782:23345-23745               CAGTCCGTTCAGTGACATCAACTT
Mhapla.WS247_1110:37882-38281              CAGTCCGTTCAGTGACATCAACTT
Mhapla.WS247_1829:2690-3091                CAGTCCGTTCAGTGACATCAACTT
Mhapla.WS247_2798:1975-2640                CAGTCCGTTCAGTGACATCAACTT
Mhapla.WS247_3357:760-1112                 CAGTCCGTTCAGTGACATCAACTT
Mhapla.WS247_1448:24999-25812              TAGTCCGTTCAGTTTCATCAACTT
                                            ************  * *******
Consensus:
                                           CAGTCCGTTCAGTGtCgTCAACTT

CAGTCCGTTCAGTGtCgTCAACTT
>Mhapla.WS247_Fam_3_19_17  Nr. of seq. 17 Alignment length(with gaps) = 24 Alignment score = 0.721763 
Mhapla.WS247_385:4812-5037                 -TGTCAATCAAA----CTTGTACC
Mhapla.WS247_432:2207-2431                 -TGTCAATCAAA----CTTGTACC
Mhapla.WS247_539:5702-6049                 -TGTCAATCAAA----CTTGTACC
Mhapla.WS247_674:4874-5098                 -TGTCAATCAAA----CTTGTACC
Mhapla.WS247_2281:2833-3057                -TGTCAATCAAA----CTTGTACC
Mhapla.WS247_2686:2151-2375                -TGTCAATCAAA----CTTGTACC
Rev.of:Mhapla.WS247_536:7982-8221          -TGTCAATCAAA----CATGTACC
Rev.of:Mhapla.WS247_713:29256-29728        -TGTCAATCAAA----CATGTACC
Rev.of:Mhapla.WS247_1115:21167-21391       -TGTCAATCAAA----CATGTACC
Rev.of:Mhapla.WS247_3184:2379-2641         -TGTCAATCAAA----CATGTACC
Rev.of:Mhapla.WS247_384:2110-2377          -TGTCAATCAAAC--ACTTGTACC
Mhapla.WS247_431:2606-2855                 CTGTCAATCAAA-AAACATGTAC-
Mhapla.WS247_1384:901-1356                 CTGTCAATCAAA-AAACATGTAC-
Mhapla.WS247_1385:6-308                    CTGTCAATCAAA-AAACATGTAC-
Rev.of:Mhapla.WS247_2731:6305-6551         CTGTCAATCAAA-AAACATGTAC-
Mhapla.WS247_714:13135-13408               CTGTCAATCAAA-AAACATGTACG
Mhapla.WS247_1387:10542-10973              TTGTCAATCAAA-AAACATGTAT-
                                            ***********    * ****  
Consensus:
                                           TGTCAATCAAACaTGTACc

TGTCAATCAAACaTGTACc
>Mhapla.WS247_Fam_4_14_16  Nr. of seq. 16 Alignment length(with gaps) = 24 Alignment score = 0.348322 
Mhapla.WS247_2416:9721-12964               ---ATTA----AA-ATTA-AA---
Rev.of:Mhapla.WS247_2828:3961-6717         ---ATAA----AA-ATTT-AA---
Mhapla.WS247_721:89396-89667               ---ATTA----AA-TTTA-AAAA-
Mhapla.WS247_1342:0-329                    ---ATTA----AA-TTTA-AAAA-
Mhapla.WS247_836:2936-3426                 ---TTTA----AA-ATTA-AAAA-
Mhapla.WS247_838:1535-2236                 ---TTTA----AA-ATTA-AAAA-
Mhapla.WS247_839:14-715                    ---TTTA----AA-ATTA-AAAA-
Mhapla.WS247_44:21779-22296                ---ATTA----AA-A-TA-AAAAC
Rev.of:Mhapla.WS247_623:32339-33732        ATAAATT----AA-TTTA--A---
Rev.of:Mhapla.WS247_563:4-1776             AAAATTT----AA-TTTA-GA---
Mhapla.WS247_1999:9931-12902               ---ATTA----AA-AATA-AATA-
Rev.of:Mhapla.WS247_588:153-616            ---ATTA----AA-AATACAATA-
Rev.of:Mhapla.WS247_1217:708-3132          ---ATTA----AATAATA-AATA-
Mhapla.WS247_66:104900-105135              ---ATTAAT--AA-ATTA-AATA-
Rev.of:Mhapla.WS247_1491:18957-20012       ---AATACA--AA-AATA-AA-A-
Mhapla.WS247_364:48903-49256               ---ATTAATTAAA-AATACAATA-
                                                      **   *   *   
Consensus:
                                           ATTAAAatTAAAna

ATTAAAatTAAAna
>Mhapla.WS247_Fam_5_39_13  Nr. of seq. 13 Alignment length(with gaps) = 42 Alignment score = 0.781237 
Mhapla.WS247_54:149352-149991              TGCGTGCTGGACTGCAC---AAGGCAGCAGCATCAACA--AC
Mhapla.WS247_763:5666-7305                 TGCGTGCTGGACTGCAC---AAGGCAGCAGCATCAACA--AC
Rev.of:Mhapla.WS247_83:24455-24983         TGCGTGCTGGACTGCAC---AAGGCAGCAGCATCAACA--AT
Rev.of:Mhapla.WS247_489:16966-17813        TGCGTGCTGAACTGCAC---AAGGCAGCAGCATCAACA--AT
Mhapla.WS247_400:2291-3004                 TGCGTGCTGTACTGCAC---TAGGCAGCAGCATCAACAT-A-
Rev.of:Mhapla.WS247_80:494-1284            TGCGTGCTGGACTGCACTA-AAGGCAGCAGCATCAACA-CT-
Rev.of:Mhapla.WS247_767:0-909              TGCGTGCTGGACTGCACTA-AAGGCAGCAGCATCAACA-CA-
Rev.of:Mhapla.WS247_300:11932-12566        TGCGTGCTGGACTGCACTA-AAGGCAGCAGCATCAACA-TA-
Rev.of:Mhapla.WS247_766:41611-42365        TGCGTGCTGGACTGCACTA-AAGGCAGCAGCATCAACA-TA-
Rev.of:Mhapla.WS247_419:84236-85214        TGCGTGCTGGACTGCACTAAAAGGCAGCAGCAACCACA-CA-
Rev.of:Mhapla.WS247_421:13-2235            TGCGTGCTGGACTGCACTAAAAGGCAGGAGCAACCACA-CA-
Rev.of:Mhapla.WS247_422:1-747              TGCGTGCTGGACTGCACTATAAGGCAGCAGCAACCACA-CA-
Rev.of:Mhapla.WS247_420:7-1498             TGCGTGCTGGACTGCACTAAAAGGCAGCAGCAACCAAC-CA-
                                           ********* *******    ****** **** * *      
Consensus:
                                           TGCGTGCTGGACTGCACtaAAGGCAGCAGCAtCaACAnA

TGCGTGCTGGACTGCACtaAAGGCAGCAGCAtCaACAnA
>Mhapla.WS247_Fam_6_21_13  Nr. of seq. 13 Alignment length(with gaps) = 31 Alignment score = 0.466915 
Mhapla.WS247_262:35886-36929               TCCACACTAC---CT-------ATGTTCCT-
Rev.of:Mhapla.WS247_311:118288-120596      TACACACTAC---CC-------ATGTTCCCC
Rev.of:Mhapla.WS247_8:26479-28140          TTCACACTAC--CCC-------ATGTTCCT-
Rev.of:Mhapla.WS247_999:21448-22379        TTCACACTAC--TCC-------ATGTTCCT-
Rev.of:Mhapla.WS247_934:47153-50117        TTCACACTACC-CCC-------ATCTTCCC-
Rev.of:Mhapla.WS247_128:114100-115666      TTCACCCTAC---CT-T-----ATGTTCCC-
Mhapla.WS247_1891:20081-20482              TTCAGCCTAC-AGC--T-----ATGTTCCC-
Rev.of:Mhapla.WS247_1833:18132-18481       TTCAAACTAC-CTCT-A-----ATGTTCCC-
Mhapla.WS247_419:36699-38533               TTCAGCCTAC--TTT-A--GA-ATGTTCCC-
Rev.of:Mhapla.WS247_1238:4034-6023         TTCACACTAC----T-A--GA-ATGTTCCA-
Rev.of:Mhapla.WS247_1026:29114-31159       TTCACACTAC----T-ACTGA-ATGTTCCC-
Mhapla.WS247_65:34756-35496                TTCACACTAT----A-A--GAGATGTTCCC-
Mhapla.WS247_143:31284-33609               TTCACACTAC----AGA--GACATGTTCCC-
                                           * **  ***             ** ****  
Consensus:
                                           TTCAcaCTACcnnATGTTCCc

TTCAcaCTACcnnATGTTCCc
>Mhapla.WS247_Fam_7_16_11  Nr. of seq. 11 Alignment length(with gaps) = 16 Alignment score = 0.863636 
Mhapla.WS247_21:166778-167670              CCAAGGTTTAAAAGGC
Rev.of:Mhapla.WS247_22:1569-1787           CCAAGGTTTAAAAGGC
Rev.of:Mhapla.WS247_23:37-3315             CCAAGGTTTAAAAGGC
Rev.of:Mhapla.WS247_196:11-1698            CCAAGGTTTAAAACGC
Rev.of:Mhapla.WS247_484:18-933             CCAAGGTTTAAAACGC
Rev.of:Mhapla.WS247_485:43-756             CCAAGGATTAAAAGGC
Rev.of:Mhapla.WS247_335:22-480             CCAAGATTTAAAAGGC
Rev.of:Mhapla.WS247_492:13-2145            CCAAGATTTAAAACGC
Rev.of:Mhapla.WS247_2863:2-412             CCAAGATTTAAAACGC
Rev.of:Mhapla.WS247_197:23-385             CCAAGGTTTAAAAGAC
Rev.of:Mhapla.WS247_493:50-782             CCAAAGTTTAAAAGAC
                                           ****   ******  *
Consensus:
                                           CCAAGgTTTAAAAgGC

CCAAGgTTTAAAAgGC
>Mhapla.WS247_Fam_8_182_9  Nr. of seq. 9 Alignment length(with gaps) = 183 Alignment score = 0.811374 
Mhapla.WS247_54:87146-88443                -----CCTATATTGACAGAAAAAATAAAGAAATTTTATCGTTTAGAAACGGATTTATA-GGGCCTAGAATTTTTCAATGCAAAAATTTTTCTTTAAG-TTCAGAGTCCGCTGACTCAAAAGGCAATATCTCTGCCAAAAATGCGGAAA-----------------------------------
Rev.of:Mhapla.WS247_569:118-1779           ATAGGCCTGTATTGACAGAAAAAATAAAGAAATTTTATCGTTTAGAAAC-GATTTATA-GGGCCTAGAGTTTTTCAATGCATAAATTTTCATTGAAACTTCAGAGTCCTCTAACTCAAAAGGCAATAACTCTGCTAAAAATGCTAAAATTTCT-TTGAAAATTTAGGAGATTTTAGATAAGAT
Rev.of:Mhapla.WS247_568:31-2960            ATAGGCCTATATTGTCAGAAAAAATAAAGAAATTTTATCGTTTAGAAACGGATTTATA-GGGCCTAGAGTTTTTCAATGCATAAATCTTCATTGAAACTTCAGAGTCCTCTGACTCAAAAGGCAATATCTCTGCCAAAAATGCTAAAATTTCT-TTGAAAATTTAGGAGATTTTAGATAAGAT
Rev.of:Mhapla.WS247_201:0-2005             ATAGGCCTATATTGACAGAAAAATTTAAGAAATTTTATCGTTTAGAAACGGATTTATAGGGGCCTAGAAATTTTT-ATAC-AAAATTTTCATTGAAGCGTCAGAGTCCTCTGACTCAAAAGGCAATATCTCTGCCAAAAATGCGGAAACCTATCTTGAAAATTTGAGATATTTTAGACAAGAT
Rev.of:Mhapla.WS247_202:18-3130            ATAGGCCTATATTGACAGAAAAAATTAAGAAATTTTATCGTTTAGAAACGGATTTATA-GGGCCTAGAAATTTTTAATAC-AAAATTTTCATTGAAGCGTCAGAGTCCTCTGACTCAAAAGGCAATATCTCTGCCAAAAATGCGGAAACCTATCTTGAAAATTTGAGATATTTTAGACAAGAT
Rev.of:Mhapla.WS247_199:83-2409            ATAGGCCTATATTGACAGAAAAAATTAAGAAATTTTATCGTTTAGAAACGGATTTATA-GGGCCTAGAAGTTTTCAATACAAAAATTTTCATTGAAACGTCAGAGTCCTCTGACTCAAAAGGCAATATCTCTGCCAAAAATGCGGAAACCTATCTTGAAAATTTGAGATATTTTAGACAAGAT
Rev.of:Mhapla.WS247_1686:0-1833            ATAGGCCTATATTGACAGAAAAAATTAAGAAATTTTATCGTTTAGAAACGGATTTATA-GGGCCTAGAAATTTTCAATACAAAAATTTTCATTGAAGCGTCAGAGTCCTCTGACTCAAAAGGCAATATCTCTGCCAAAAATGCGGAAACCTATCTTGAAAATTTGAGATATTTTAGACAAGAT
Mhapla.WS247_424:614-2421                  ATAGGCCTATATTGACAGAAAAAATTAAGAAATTTTATCGTTTAGAAACGGGGTTAT--GGGCCTAAAAGTTTTAAAGCCAAAATTTTTCTTTATAAATTCAGAGTCCTCTGACTCAAAAGGCAATATCTCTGCCCAAAATGCGGAAACCTATTTTGAAAATCTGATATATTTTAGATAAGAT
Mhapla.WS247_741:62-3949                   ATAGGCCTATATTGACAGAAAAAATTAAGAAATTTTATCGTTTAGAAACGGGGTTAT--GGGCCTAGAAGTTTTAAAGCCAAAAATTTTCTTTATAAATTCAGAGTCCTCTGACTCAAAAGGCAATATCTCTGCCAAAAATGCGGAAACCTATTTTGAAAATCTGATATATTTTATATAAGAT
                                                *** ***** ******** * *********************** *  ****  ******* *  ****  *  *  ** * **  **  *   ********* ** *************** ******  *******  ***                                   
Consensus:
                                           ATAGGCCTATATTGACAGAAAAAATtAAGAAATTTTATCGTTTAGAAACGGatTTATaGGGCCTAGAanTTTTcAAtnCaaAAATTTTCaTTgaAactTCAGAGTCCTCTGACTCAAAAGGCAATATCTCTGCCAAAAATGCggAAAccTaTnTTGAAAATtTgagAtATTTTAgAnAAGAT

ATAGGCCTATATTGACAGAAAAAATtAAGAAATTTTATCGTTTAGAAACGGatTTATaGGGCCTAGAanTTTTcAAtnCaaAAATTTTCaTTgaAactTCAGAGTCCTCTGACTCAAAAGGCAATATCTCTGCCAAAAATGCggAAAccTaTnTTGAAAATtTgagAtATTTTAgAnAAGAT
>Mhapla.WS247_Fam_9_61_8  Nr. of seq. 8 Alignment length(with gaps) = 62 Alignment score = 0.802035 
Mhapla.WS247_219:12992-14275               CTGCATT-ATTGCATGGATGTCTGTCTCGGGCCTTCGGCCCTCGAAACTCACTAATTTACTC
Rev.of:Mhapla.WS247_640:4561-5809          CTGCATT-ATGGGATGGATGCAAATCTCGGGCCTTCGGCCCTCAAACCACACTCACTTACTT
Mhapla.WS247_752:13799-14920               CTGCATT-ACGGGATGGATGCAAATCTCGGGCCTTCGGCCCTCGAACCACACTCATTTACTT
Mhapla.WS247_1353:11178-12631              CTGCATT-ATGGGATGGATGCAAATCTCGGGCCTTCGGCCCTCGAACCACACTCATTTACTT
Mhapla.WS247_2669:4586-5230                CTGCATT-ACGGGATGGATGCAAATCTCGGGCCTTCGGCCCTCGAACCACAATCATTTACTT
Mhapla.WS247_3300:946-1552                 CTGCATT-ATAGGATGGATGCAAATCTCGGGCCTCCGGCCCTCGAACCACACTCATATACTT
Mhapla.WS247_2369:5415-6092                CTTCATT-ATAGGATGGATGCCAGTCTCGGGCCTTCGGCCCTCGAACCGCTCTCATTTACAT
Rev.of:Mhapla.WS247_641:17-1063            CTG-ATTAAGGGGAGGGAAGCAAATTTCGGGCCTTCGCCCCTCAAACCCAACTCATTTGCTT
                                           **  *** *  * * *** *    * ******** ** ***** ** *    * *  * *  
Consensus:
                                           CTGCATTAtgGGATGGATGCaAaTCTCGGGCCTTCGGCCCTCgAACCaCACTCATTTACTT

CTGCATTAtgGGATGGATGCaAaTCTCGGGCCTTCGGCCCTCgAACCaCACTCATTTACTT
>Mhapla.WS247_Fam_10_12_8  Nr. of seq. 8 Alignment length(with gaps) = 13 Alignment score = 0.673077 
Mhapla.WS247_109:75448-76308               AAAATTA-TTTTA
Rev.of:Mhapla.WS247_122:110333-111465      AAAATTA-TTTTA
Rev.of:Mhapla.WS247_320:23068-23546        AAAATTA-TTTTA
Rev.of:Mhapla.WS247_1620:25-1737           AAAATTT-TTTTA
Mhapla.WS247_1102:29-1659                  GAAATTT-TTTTA
Mhapla.WS247_587:5508-5921                 CAAATTATTTTTA
Rev.of:Mhapla.WS247_288:14142-14438        AAGTTTA-TTTTA
Mhapla.WS247_1175:6649-7269                AAGTTTA-GTTTC
                                            *  **   *** 
Consensus:
                                           aAaaTTaTTTTA

aAaaTTaTTTTA
>Mhapla.WS247_Fam_11_169_7  Nr. of seq. 7 Alignment length(with gaps) = 177 Alignment score = 0.716348 
Mhapla.WS247_82:46568-49891                G--C-CCTATAAAAATGC-TTT-GAGTTGATAGAATTTCTTAATTTTTTCTATAAAGGTAGATAAGAGTCTTATTTACTAAATCCC-AAACTTTCAGAAAGAAATTCGCATTTTTGGTAGAGATATTGACTTTAGAGTCTTGTG-------AA---TCT---G--AAAAATTT-TAG
Rev.of:Mhapla.WS247_3363:67-1987           G--C-CCTATAAAAATGC-TTT-GAGTTGATAGAATTTCTTAATTTTTTCTATAAAGGTAGATAAGAGTCTTATTTACTAAATCCC-AAACTTTCAGAAAGAAATTCGCATTTTTGGTAGAGATATTGACTTTAGAGTCTGATG-------AA---TCT---G--AAAAATTT-TAG
Rev.of:Mhapla.WS247_487:247-1988           G--A-CCTATAAAAATGC-TTT-GAGACGATAAAATTTCTTTATTTTTTCTTCAAAGATGGATTAGAGTCTTATCTACATTATACCAAAATTTTGAGATAGGTTTCCGCATGTTTGGATGAGATATAGCCTTTAGAGTCTGATGTATCAGAAATTTTCTCC----AAAAAC-TCTAG
Rev.of:Mhapla.WS247_488:118-3628           G--A-CCTATAAAAATGC-TTT-GAGACGATAAAATTTCTTTATTTTTTCTTCAAAGATGGATTAGAGTCTTATCTACATTATACCAAAATTTTGAGATAGGTTTCCGCATGTTTGGATGAGATATAGCCTTTAGAGTCTGATGTATCAGAAATTTTCTCC----AAAAAC-TCTAG
Rev.of:Mhapla.WS247_3137:0-3123            G--C-CCTATAAAAATGC-TTT-GAGACGATAAAATTTCTTTATTTTTTCCTCAAATATGGATTAGAGTCTTATCTACAATATCCCAAAATTTTGAGATAGGTTTCCGCATGTTTGGATGAGATATAGCCTTTAGAGTCTGGCGTATCAGAGATTTTCTCCTGTTAGAAACTTCTAG
Rev.of:Mhapla.WS247_608:16049-19993        G--A-TCTATAAAAATGC-TTT-GAGACGATAGAATTTCTTTAATTTTTCTTCAAAGATGGATTAGAGCCTTATCTACAATATCCCAAAATTTTGAGGGAGGTTTCCGCATGTTTGGAAGAGATATAGCCTTTAGAGTCTGGTGTATCAGTAATTTTCTCCTGTTAAAAATTTCAAG
Rev.of:Mhapla.WS247_3358:48-1947           GAAATCCGCTATAAATCCGTTTCTAAACGATAAAATTTCTTTATTTTTTCTTCAAAGATGGATTAGAGTCTTAACTACATTATCTCAAAATTTTGAGATAGGTTTCCGCATGTTTGGATGAGATATAGCCTTTAGAGTCTGATGTAT-AGAAATTTTCTCC----AAAAACTTCTAG
                                           *     *  ** **** * ***  *   **** ******** * ******   ***  * *** **** ****  ***   **  * *** *** **  **   * ***** *****  ******* * ***********   *        *   ***      * ***  *  **
Consensus:
                                           GaCCTATAAAAATGCTTTGAGacGATAaAATTTCTTtATTTTTTCTtcAAAGaTgGATtAGAGTCTTATcTACaatATcCCaAAAtTTTgAGAtAGgttTcCGCATgTTTGGatGAGATATaGcCTTTAGAGTCTGaTGtatcagaAAtttTCTccgAAAAActTcTAG

GaCCTATAAAAATGCTTTGAGacGATAaAATTTCTTtATTTTTTCTtcAAAGaTgGATtAGAGTCTTATcTACaatATcCCaAAAtTTTgAGAtAGgttTcCGCATgTTTGGatGAGATATaGcCTTTAGAGTCTGaTGtatcagaAAtttTCTccgAAAAActTcTAG
>Mhapla.WS247_Fam_12_62_7  Nr. of seq. 7 Alignment length(with gaps) = 88 Alignment score = 0.509109 
Mhapla.WS247_121:49900-50560               AAAAATCAATAAATCAATATATCGATTTTT-AAAT-TTTGTTTAAGT------------------------TTTT----AATTTTATA
Mhapla.WS247_1361:15681-17070              AAAAATCAATAAATCGATATATTGATTTTTCAAAT--TTGTAAAAA-------------------------TTTT-AAAAAATCGATA
Rev.of:Mhapla.WS247_51:88306-90703         AAAAATCAATAAATCGATATATTGATTTTTTAAAA--TTGTAAAAATTA-TTAT-----------------TTTTCAAAAAATCGATA
Mhapla.WS247_121:121172-121661             -AAAATCAATATATCGATTTATTGATTTTTCAAAAC-TTGT-AAAATTATTTA------------------TTTTCAAAAAATCGAT-
Rev.of:Mhapla.WS247_321:50360-52650        -----------AATCGATATATCGATTTTTTAAAT--TTGTAAAACT-------TTTATAAAAATTATTTATTTTAGAAAAATCAATA
Mhapla.WS247_628:14728-16747               AAAAATCAATAAATCGATATATCGATTTTTCAAAT--TTGTAAAAAT-------TTTATAAAAATTATTTATTTTCAAAAAATCGATA
Mhapla.WS247_629:5-1615                    AAAAATCAATAAATCGATATATCGATTTTTCAAAT--TTGTAAAAAT-------TTTATAAACATTATTTATTTTCAAAAAATCGATA
                                                       *** ** *** ******* ***   ****  **                          ****    ** *  ** 
Consensus:
                                           aAAAATCAATAAATCGATATATcGATTTTTcAAAtTTGTaAAAaTTTTTcaAAAAATCgATA

aAAAATCAATAAATCGATATATcGATTTTTcAAAtTTGTaAAAaTTTTTcaAAAAATCgATA
>Mhapla.WS247_Fam_13_55_7  Nr. of seq. 7 Alignment length(with gaps) = 57 Alignment score = 0.788917 
Mhapla.WS247_83:18472-19085                CTGGCTAGATGGAGAGCTTCATCGT-GCTCCAGTATGGACAGTGGGATCGTTTG-CC
Rev.of:Mhapla.WS247_439:10847-11572        CTGGCTAGATGGAGGGCTTCGTAGT-GCTCCAGTATGGACAGGGGGATTTACTG-CA
Rev.of:Mhapla.WS247_1891:10969-11538       CTGGCTAGATGGAGGGCTTCGTAGTGGCTCCAGTATGGACAGGGGGATTTATTG-CA
Rev.of:Mhapla.WS247_650:33630-34243        CTGGCTAGATGGAGAGCTTCGTAGT-GCTCCAGTATGGACAGGGGGATTTATTG-CG
Rev.of:Mhapla.WS247_1006:28362-29026       CTGGCTAGATGGAGTGCTTCTTCGT-GCTCCAGTATGGACAGGGGGATTTATTG-CA
Mhapla.WS247_404:13531-14146               CTGGCTAGATGGAGGGTTT-GTTGC-ACTTCAGTATGGACAGTGGGATTCATTGTCC
Mhapla.WS247_650:18289-19015               CTGGCTAGATGGAGGGCTT-GTTGT-GATTCAGTATGGACAGTGGGATTTATTGTCC
                                           ************** * **  * *    * ************ *****    ** * 
Consensus:
                                           CTGGCTAGATGGAGgGCTTcgTnGTGCTcCAGTATGGACAGgGGGATTtATTGCn

CTGGCTAGATGGAGgGCTTcgTnGTGCTcCAGTATGGACAGgGGGATTtATTGCn
>Mhapla.WS247_Fam_14_37_7  Nr. of seq. 7 Alignment length(with gaps) = 37 Alignment score = 0.747748 
Mhapla.WS247_211:112369-112891             TTCACACTACACA-TGGGCTGGAAGGAACATGTTCCC
Mhapla.WS247_139:175003-176893             TTCGGACTAGAAAGTAGGCTGGAAGGAACATGTTCCC
Mhapla.WS247_636:8195-8761                 TTTGGACTAGGAAGTAGGCTGGAAGGAACATGTTCCC
Mhapla.WS247_636:13166-26272               TTCGGCCTATAAAGTAGGCTGGAAGGAACATGTTCCC
Mhapla.WS247_636:13788-21613               TTTGGACTAGGAAGTAGGGTGGAGAGAACATGTTCCC
Rev.of:Mhapla.WS247_3215:1004-2559         TTCGGACTAGAAATTAGGCTGGAGAGAACATGTTCCC
Mhapla.WS247_2868:3846-5848                TACGCACTAC-ACGTAGTCTGAAGGGAACATGTTCCT
                                           *     ***     * *  ** *  *********** 
Consensus:
                                           TTcGgACTAgaAAgTAGGCTGGAagGAACATGTTCCC

TTcGgACTAgaAAgTAGGCTGGAagGAACATGTTCCC
>Mhapla.WS247_Fam_15_180_6  Nr. of seq. 6 Alignment length(with gaps) = 185 Alignment score = 0.814114 
Mhapla.WS247_406:34401-36601               TTCAGAGTCACCTGACTCCAAAGGTCATAACTCATCCAAAAATACTACTATCTCTTTAATATTTTGGGATTTCT-TAGATAAGATCAAAAGCTATATTGATGCAAAAAATTACGGAAGGATATCGATTTAAAACATTTTGATAG-GGTC-TAGAAT-TTTATATATATAGGAGAACAT-TATAA-
Rev.of:Mhapla.WS247_3187:156-2668          TTCAGAGTTACCTTACTCTAAAGACCATAACTCAGCCAAAAATGCTAAAATCTCCTTGAAAGTTTGGGATATCT-TAGATAAGATGTAAATCTATATTGATACAAAAAATCAAGAAATTTTATCGATTTAAAACATTTTTATAG-GGCC-TAGAATTTTTTTATATATAG-AGAACAT-TAT-AT
Mhapla.WS247_217:153-1973                  TTCAGAGTTACCTGACTCTAAAGGCCATAACTCAGCCAAAAATGCTAAAATCTCCTTGAAATTTTGAGATATCT-TAGATAAGATGTAGATCTATATTGATACAAAAAATCAAGAAATGTTATCGATTTAAAACATTTTTATAG--GCCATAGAAG-TTTTGATA-GGAGAAGAACATATTTAAT
Mhapla.WS247_218:10-1825                   TTCAGAGTTACCTGACTCTAAAGGCCATAACTCAGCCAAAAATGCTAAAATCTCCTTGAAATTTTGAGATATCT-TAGATAAGATGTAGATCTATATTGATACAAAAAATCAAGAAATGTTATCGATTTAAAACATTTTTATAG--GCCATAGAAG-TTTTGATA-GGAGAAGAACATATTTAAT
Mhapla.WS247_1904:8-2208                   TTCAGAGTTACCTGACTCTAAAGGTCATAACTCAGCCAAAAATGCTAAAATCTCCTTGAAATTTTGAGATATCT-TAGATAAGATGTAGATCTATATTGATACAAAAAATCAAGAAATGTTATCGATTTAAAACATTTTTATAG--GCCATAGAAG-TTTTGATA-GGAGAAGAACATATTTAAT
Mhapla.WS247_406:503-3413                  TTCAGAGTTACCTGACTCTAAAGGCCTTAACTTAGCCAAAAATGCTAAAATCTCCTTGAAATTTTGGGATA-CTGTAGATAAGATGTGGACCTATATTTATACAAAAAATCAAGAAAAGTTATCGATTTAAAATATTTTTATAGT-GCC-TAGAAGTTTTTAATA-GGCGAAGGGCATAATTAAT
                                           ******** **** **** ****  * ***** * ******** ***  ***** ** * * **** ***  ** **********    * ******* ** ******** * * **   ************* ***** ****  * * *****  ***  ***    * **  ***   * * 
Consensus:
                                           TTCAGAGTTACCTGACTCTAAAGGcCATAACTCAGCCAAAAATGCTAAAATCTCCTTGAAATTTTGaGATATCTTAGATAAGATGTAgAtCTATATTGATACAAAAAATCAAGAAAtGTTATCGATTTAAAACATTTTTATAGGCCaTAGAAgTTTTgATAggAGaAGAACATaTtTAAT

TTCAGAGTTACCTGACTCTAAAGGcCATAACTCAGCCAAAAATGCTAAAATCTCCTTGAAATTTTGaGATATCTTAGATAAGATGTAgAtCTATATTGATACAAAAAATCAAGAAAtGTTATCGATTTAAAACATTTTTATAGGCCaTAGAAgTTTTgATAggAGaAGAACATaTtTAAT
>Mhapla.WS247_Fam_16_21_6  Nr. of seq. 6 Alignment length(with gaps) = 21 Alignment score = 0.919577 
Mhapla.WS247_46:66937-67474                ATATTCTGATCAGTTCTGATA
Mhapla.WS247_161:49077-49563               ATATTCTGGTCAGTTCTGGTC
Mhapla.WS247_263:18477-18814               ATATTCTGGTCAGTTCTGGTC
Mhapla.WS247_801:6034-6527                 ATATTCTGGTCAGTTCTGGTC
Rev.of:Mhapla.WS247_810:38442-38896        ATATTCTGGTCAGTTCTGATC
Rev.of:Mhapla.WS247_1001:8261-9054         ATATTCTGGTCAGTTCTGATC
                                           ******** ********* * 
Consensus:
                                           ATATTCTGGTCAGTTCTGaTC

ATATTCTGGTCAGTTCTGaTC
>Mhapla.WS247_Fam_17_14_6  Nr. of seq. 6 Alignment length(with gaps) = 18 Alignment score = 0.588272 
Mhapla.WS247_2492:7076-7453                --AATTCTGA-TTT----
Rev.of:Mhapla.WS247_995:3662-3842          --TATTCTGA-TTTT---
Rev.of:Mhapla.WS247_8:32856-33096          AAAATTCTGA-TTTT---
Mhapla.WS247_437:2423-4665                 TAAATTCTGA-TTAT---
Mhapla.WS247_166:6695-7631                 AAAATTCTGA-TTTTTTT
Rev.of:Mhapla.WS247_5:16390-16864          TAAATTCTGATTTTTTTT
                                              ******* **     
Consensus:
                                           naAATTCTGATTTT

naAATTCTGATTTT
>Mhapla.WS247_Fam_18_177_5  Nr. of seq. 5 Alignment length(with gaps) = 184 Alignment score = 0.770833 
Mhapla.WS247_128:90131-92076               TCTAAAGGCCATAACTCATCCAAAAATATAAATATCTCCTTGAAATTTTGGGACATCTTAGATAAGATATAGATCTATCTTTAAGCCAAAAATAATAAAGCTGAGACATACCG--AAAA--TTTTTTATAGGGCCTAAA-A-GTTTT--TA-GAG---TCATCAGAC-----------------
Rev.of:Mhapla.WS247_3180:11-2654           TCTAATGGCCATAACTCATCCAAAAATATTAATATCTCCTTGAAATTTTGGGACATCTTAGATAAGATATAGATCTATATTTAAGCCAAAAATAAAGAAGCTGAGACATACCG--AAAA--ATTTTTATAGGGCCTAGA-A-TTTTTAATAGGAGAATTCAT-ATAATTTTAAGGTCTCTAGAC
Mhapla.WS247_2028:363-2979                 TCTAATGGCCATAACTCATCCAAAAATATTAATATCTCCTTGAAATTTTGAGACATCTTAGATAAGATATAGATCTATATTTAAGCCAAAAATAAAGAAGCTGAGACATACCG--AAAAC-ATTTTTATAGGGCCTAGA-A-TTTTTAATAGGAGAATTCAT-ATAATTTTAAGGTCTCTAGAC
Rev.of:Mhapla.WS247_84:91-2893             TCTAAAGGCCATAACTCATCCAAAAATATTAATATCTCCTTGAAATTTTGGGACATCTTAGAAAAGATATAGATCTATCTTTAAGCCAAAAATAAAGAAGCTGAGACATACCG--AAAA--ATTTTTATAGGGCCTAGAGT-TTTTTAATAGGAGAATTCAT-ATAATTTCAAGGTCTCCAGAC
Mhapla.WS247_570:209-4064                  TCTAAAGGTCATAACTCATCCAAAAATATTAATATCTCCTTGAAATTTCGGGACATCTTAGATAAGATGTAAAGCTATATTGATACAAAAAATTTTGAA---AAGTTAT-CTGTTCAAACTATTTTTATAGGGCCTAGA-AGTTTTTACTAGGAGAATTCAT-ATAATTTCAATGTCTCCAGAC
                                           ***** ** ******************** ****************** * *********** ***** ** * **** ** *  * ******    **    **  ** * *   ***   *************** *    ****  ** ***   **** * *                  
Consensus:
                                           TCTAAaGGcCATAACTCATCCAAAAATATtAATATCTCCTTGAAATTTtGgGACATCTTAGAtAAGATaTAgAtCTATaTTtAagCcAAAAATaaagAAgctgAGacATaCcGaAAAaTTTTTATAGGGCCTAgAatTTTTaaTAgGAGaatTCATAtAatttnaaggtctcnagac

TCTAAaGGcCATAACTCATCCAAAAATATtAATATCTCCTTGAAATTTtGgGACATCTTAGAtAAGATaTAgAtCTATaTTtAagCcAAAAATaaagAAgctgAGacATaCcGaAAAaTTTTTATAGGGCCTAgAatTTTTaaTAgGAGaatTCATAtAatttnaaggtctcnagac
>Mhapla.WS247_Fam_19_20_5  Nr. of seq. 5 Alignment length(with gaps) = 25 Alignment score = 0.433333 
Mhapla.WS247_374:59838-62057               AAA-AT-CGATAAA---ATCAAT--
Rev.of:Mhapla.WS247_1719:10-998            AAT-ATA-TATAAA---AT-AA-AA
Rev.of:Mhapla.WS247_2407:1919-2276         AAT--T--TCTAAA-ATAT-AATAA
Mhapla.WS247_2408:657-1083                 AAT--T--TCTAAA-ATAT-AATAA
Rev.of:Mhapla.WS247_1501:3-2398            AATTTT--TCAAAATTTAT-AATAA
                                           **   *     ***   ** **   
Consensus:
                                           AAtnTtctAAAntATAAtaa

AAtnTtctAAAntATAAtaa
>Mhapla.WS247_Fam_20_20_5  Nr. of seq. 5 Alignment length(with gaps) = 20 Alignment score = 0.853333 
Mhapla.WS247_1523:655-2567                 ATTTGTAAG-ATTT-TAAAT
Mhapla.WS247_1545:33649-34533              AATTGTAAGAATTTATAAAT
Rev.of:Mhapla.WS247_2116:8124-8614         AATTGTAAGAATTTATAAAT
Mhapla.WS247_2115:5-1181                   AATTATAAGAATTTATAAAT
Mhapla.WS247_2116:500-870                  AATTATAAGAATTTATAAAT
                                           * ** **** **** *****
Consensus:
                                           AaTTgTAAGaATTTaTAAAT

AaTTgTAAGaATTTaTAAAT
>Mhapla.WS247_Fam_21_180_4  Nr. of seq. 4 Alignment length(with gaps) = 186 Alignment score = 0.742234 
Mhapla.WS247_3237:2-1990                   -AAATTTCGAGGTAGACAGACTCTAAAATCAATATCTCTAAAATTCCTCCTAC-GATTTTATTGTAATTTTGGGATATTGTAGGAAAGATAT-TCCTCC-ATCTATAAACAAAAAATCAAGAAATTTCACTTTCAAAATTTTGATTTATAGGTGTTTGAAGTTTTTATTAGGC-TAAAAT------
Rev.of:Mhapla.WS247_254:53-3917            -AAATTTCGAGGTAACCAGACTCTAAAATCAATATCTCTAAAATTCCTCCTAC-GACTTTATTGTAATTTTGGGATATTGTAGGTAAGATAT-TCATCC-ATCTATAAACAAAAAATGAAGAAATTTCACTTTCAAAATTTTGATTTATTGGTGTTTGAAGTTTTTATTAGGC-TAAAATAATTAA
Mhapla.WS247_3212:6-2500                   AATATTTCGAGGTAACCAGACTCTAGCGTCAATATCACGAAAATTCCGCCTACAAATTTCTAT-TAAATTTGGGATATTGTAGATAAGACATAT-ATCT-ATCTATAAACAAAAAATTAGGAAATTTCACTTTCAAATTTTCGATTTTTAGGGGTTTGAA-ATTTAATTAGGC--AAAATAATT--
Rev.of:Mhapla.WS247_128:160782-163634      AAAATTTCGAGGTAACGTGACTCTAACGTCAATATCACGAAAATTCCTCCTAC-GATTTTAATGAAAATTTGGGATATCGTAGTTAAGACAT-T-CTTTAATCTATGTACAAAAAATTAGAAAATTTCACTTTCAAATTTTTGATTTATAGGGATTTGAATATATTATTAGGCGTGAAA-AGTT--
                                            * ***********    *******   ******** * ******** *****  * **   *  ** ********** ****  **** ** *  *   ******  ********* *  **************** *** ***** * **  ******  * * *******   ***       
Consensus:
                                           aAaATTTCGAGGTAaccaGACTCTAaaaTCAATATCaCgAAAATTCCtCCTACgAtTTtaaTgtAAaTTTGGGATATtGTAGgtAAGAcATTcaTccATCTATaaACAAAAAATtAagAAATTTCACTTTCAAAaTTTtGATTTaTaGGggTTTGAAgaTtTtATTAGGCtaAAAtaatt

aAaATTTCGAGGTAaccaGACTCTAaaaTCAATATCaCgAAAATTCCtCCTACgAtTTtaaTgtAAaTTTGGGATATtGTAGgtAAGAcATTcaTccATCTATaaACAAAAAATtAagAAATTTCACTTTCAAAaTTTtGATTTaTaGGggTTTGAAgaTtTtATTAGGCtaAAAtaatt
>Mhapla.WS247_Fam_22_177_4  Nr. of seq. 4 Alignment length(with gaps) = 177 Alignment score = 0.893283 
Mhapla.WS247_189:24750-27242               CGTAAATAGGCACAAACATACTAATAAACGTAACTTAAAGCGTTATAACGCGAATTCTAGCGTTTAAATCTCTTAGTAAATTGGGGATATTTTAGAGAAGACTATAATCAGAATTTATTCAAAAAATTAGAAAGATCTAAACCACCAAATTTTTGTAATCGTTACTGAAGTTTTTAG
Mhapla.WS247_190:4-2677                    CGTAAATAGGCACAAACGTACTAATAAACGTAACTTAAAGCGTTATAACGCGAATTCTAGCGTTTACATCTCATAGTAAATTGGGGATATTTTAGAGAAGACTATAATCAGAATTTATTCAAAAAATTAGAAAGATCTAAACCACCAAATTTTTGTAATCGTTACCGAAGTTTTTAG
Mhapla.WS247_191:0-3033                    CGTAAATAGGCACAAACATCCTAATAAACGTAACTTAAAGCGTTATAACGCGAATTCTAGCGTTTAAATCTCTTAGTAAATTGGGGATATTTTAGAGAAGACTATAATCAGAATTTATTCAAAAAATTACGAAGATCCAAACCACCAAATTTTTGTAATCGTTACTGAAGTTTTTAG
Mhapla.WS247_3374:1-1958                   CTTAAATTGGCACAAACATCCTAATCACCGTAACTTAAAGCGTTATAACGCAAGTTCTAGCGTTTAGATTTCTTAGCAAATTAGAGATATCTTAGAAAAGACTCTAAAAAGTATTTATTCAAAAAATTAGGAAGATCTAAACCGCCAATTTTTTGTAATCGTTACTGAAGTTTATAG
                                           * ***** ********* * ***** * *********************** * ************ ** ** *** ***** * ***** ***** ****** ***  ** *****************  ****** ***** **** **************** ******* ***
Consensus:
                                           CgTAAATaGGCACAAACaTaCTAATaAaCGTAACTTAAAGCGTTATAACGCgAaTTCTAGCGTTTAaATcTCtTAGtAAATTgGgGATATtTTAGAgAAGACTaTAAtcAGaATTTATTCAAAAAATTAgaAAGATCtAAACCaCCAAaTTTTTGTAATCGTTACtGAAGTTTtTAG

CgTAAATaGGCACAAACaTaCTAATaAaCGTAACTTAAAGCGTTATAACGCgAaTTCTAGCGTTTAaATcTCtTAGtAAATTgGgGATATtTTAGAgAAGACTaTAAtcAGaATTTATTCAAAAAATTAgaAAGATCtAAACCaCCAAaTTTTTGTAATCGTTACtGAAGTTTtTAG
>Mhapla.WS247_Fam_23_158_4  Nr. of seq. 4 Alignment length(with gaps) = 158 Alignment score = 0.992968 
Mhapla.WS247_2049:21467-23564              AAAATTTTTCGTTCATTTCAAAATGTCAAAAATTTCATGAAATTCCATTCGAATGAAATTTTTTAAAATTTATTAGAATCAAATTATTTTATGATATTTATTTTGCCAATGAGTTCGGCAAGATAATTCTATAAGAATTTCCTAGAATTTCAAAGAAA
Rev.of:Mhapla.WS247_2240:0-2056            AAAATTTTTCGTTCATTTCAAAATGTCAAAAATTTCATGAAATTCCATTCGATTGAAATTTTTTAAAATTTATTAGAATCAAATTATTTTATGATATTTATTTTGCCAATGAGTTCGGCAAGATAATTCTATAAGAATTTCCTAGAATTTCAAAGAAA
Rev.of:Mhapla.WS247_2241:55-1689           AAAATTTTTCGTTCATTTCAAAATGTCAAAAATTTCATGAAATTCCATTCGATTGAAATTTTTTAAAATTTATTAGAATCAAATTATTTTATGATATTTATTTTGCCAATGAGTTCGGCAAGATAATTCTATAAGAATTTCCTAGAATTTCAAAGAAA
Mhapla.WS247_3445:15-1920                  AAAATTTTTCGTTCATTTCAAAATGTCAAAAATTTCATGAAATTCCATTCGACTGAAATTTTTTAAAATTTATTAGAATCAAATTATTTTATGATATTTATTTTGCCAATGAGTTCGGCAAGATAATTCTATAAGAATTTCCTAGAATTTCAAAGAAA
                                           **************************************************** *********************************************************************************************************
Consensus:
                                           AAAATTTTTCGTTCATTTCAAAATGTCAAAAATTTCATGAAATTCCATTCGAtTGAAATTTTTTAAAATTTATTAGAATCAAATTATTTTATGATATTTATTTTGCCAATGAGTTCGGCAAGATAATTCTATAAGAATTTCCTAGAATTTCAAAGAAA

AAAATTTTTCGTTCATTTCAAAATGTCAAAAATTTCATGAAATTCCATTCGAtTGAAATTTTTTAAAATTTATTAGAATCAAATTATTTTATGATATTTATTTTGCCAATGAGTTCGGCAAGATAATTCTATAAGAATTTCCTAGAATTTCAAAGAAA
>Mhapla.WS247_Fam_24_88_4  Nr. of seq. 4 Alignment length(with gaps) = 88 Alignment score = 0.929293 
Mhapla.WS247_1014:64-1289                  GAGGAAAACCATTGAATTCTGTTTTATCCGGAATATATAGTCTAGAACGTTAAAATTTAATCGAAATTTTTAGATCCTGAAGACAAAT
Mhapla.WS247_1015:80-2043                  GAGGAAAACCATTGAATTCTATTTTATCAGAAATATGTAGTCTAGAACGTTAAAATTTATTCGAAATTTTTAGAAACTGAAGACAAAT
Rev.of:Mhapla.WS247_1819:7-1158            GAGGAAAACCATTGAATTCTATTTTATCCGAAATATGTAGTCTAGAACGTTAAAATTTATTCGAAATTTTTAGAAACTGAAGACAAAT
Rev.of:Mhapla.WS247_1820:8-1374            GAGGAAAACCAATGAATTCTATTTTATCAGAAATATGTAGTCTAGAACGTTAAAATTTAATCGAAATTTTTAGATCCTGAAGACAAAT
                                           *********** ******** ******* * ***** ********************** **************  ************
Consensus:
                                           GAGGAAAACCAtTGAATTCTaTTTTATCaGaAATATgTAGTCTAGAACGTTAAAATTTAaTCGAAATTTTTAGAaaCTGAAGACAAAT

GAGGAAAACCAtTGAATTCTaTTTTATCaGaAATATgTAGTCTAGAACGTTAAAATTTAaTCGAAATTTTTAGAaaCTGAAGACAAAT
>Mhapla.WS247_Fam_25_59_4  Nr. of seq. 4 Alignment length(with gaps) = 61 Alignment score = 0.819672 
Mhapla.WS247_485:78513-79040               GCAGCCCTACTGACGCTTTTGTCAGGGGCATGATTACAATGGTGG----T--TCAATGGTG
Mhapla.WS247_121:77564-78162               GCAGCCCTACTGACGCTTTTGTCAGGGGCTTAATT-C-GTGGTGGCTTGTGCTCAATGGTG
Mhapla.WS247_321:98908-99566               GCAGCCCTACTGACGCTTTTGTCAGGGGCTTAATT-C-GTGGTGGCTTGTGCTCAATGGTG
Mhapla.WS247_335:106237-106864             GCAGCCCTACTGACGCTTTTGTCAGGGGCATAATT-C-ATGGTGGCCTGTGTTCAATGGTG
                                           ***************************** * *** *  ******    *  *********
Consensus:
                                           GCAGCCCTACTGACGCTTTTGTCAGGGGCaTaATTCaTGGTGGcttgTgcTCAATGGTG

GCAGCCCTACTGACGCTTTTGTCAGGGGCaTaATTCaTGGTGGcttgTgcTCAATGGTG
>Mhapla.WS247_Fam_26_40_4  Nr. of seq. 4 Alignment length(with gaps) = 40 Alignment score = 0.966667 
Mhapla.WS247_808:0-1531                    TTAATCATTATCTTCTATTCAACGGATAATAGGGCTAATT
Mhapla.WS247_1981:14-1305                  TTAATCATTATCTTCTATTCAACGGATAATAGGGCTAATT
Mhapla.WS247_809:27-874                    TTAATCATTATCATCTATTCAACGGATAATAGGGCTAATT
Mhapla.WS247_1982:126-1424                 TTAATCATTATCTTCTATTCAACGGATAATAGGGTTAATT
                                           ************ ********************* *****
Consensus:
                                           TTAATCATTATCtTCTATTCAACGGATAATAGGGcTAATT

TTAATCATTATCtTCTATTCAACGGATAATAGGGcTAATT
>Mhapla.WS247_Fam_27_31_4  Nr. of seq. 4 Alignment length(with gaps) = 32 Alignment score = 0.828125 
Mhapla.WS247_437:34949-37059               TTCATTATTCAACTTG-TTTCAATTGCCTTGC
Mhapla.WS247_2046:2694-3609                TTCATTATTCAACTTG-TTTCACTTGCCTTGC
Mhapla.WS247_2003:2593-3388                TTCATTATTCAACTTG-TTTCACTTCCCTTGC
Mhapla.WS247_2286:15925-17897              TTCATTATTCCGCCTGCTTTCGCTTGCCTTGC
                                           **********  * ** ****  ** ******
Consensus:
                                           TTCATTATTCaaCtTGTTTCacTTgCCTTGC

TTCATTATTCaaCtTGTTTCacTTgCCTTGC
>Mhapla.WS247_Fam_28_32_4  Nr. of seq. 4 Alignment length(with gaps) = 32 Alignment score = 0.958333 
Mhapla.WS247_130:4-976                     AGGGACAGGACTCTAATGGTTTTTAATCTTAA
Mhapla.WS247_131:35-834                    AGGGACAGGACTCTAATGGTTTTTAATCTTAA
Rev.of:Mhapla.WS247_302:47806-48295        AGGGACAGGACTCTAATGGTTTTTAATCTTAA
Rev.of:Mhapla.WS247_403:34668-35251        AGAGGCAGGACTCTAATGGTTTTTAATCTTAA
                                           ** * ***************************
Consensus:
                                           AGgGaCAGGACTCTAATGGTTTTTAATCTTAA

AGgGaCAGGACTCTAATGGTTTTTAATCTTAA
>Mhapla.WS247_Fam_29_23_4  Nr. of seq. 4 Alignment length(with gaps) = 24 Alignment score = 0.817130 
Mhapla.WS247_30:82468-82754                AAAGCAACCGATG-CACCCGGTAC
Mhapla.WS247_132:41577-41958               AAAGCAACCGAGG-CTCCCGGGAT
Mhapla.WS247_132:41600-42520               AAAGCAACCGAGG-CTCCCGGGAT
Mhapla.WS247_148:151400-151693             AAAGCAACCGAGGCCTCCCGGGAC
                                           *********** * * ***** * 
Consensus:
                                           AAAGCAACCGAgGCtCCCGGgAc

AAAGCAACCGAgGCtCCCGGgAc
>Mhapla.WS247_Fam_30_19_4  Nr. of seq. 4 Alignment length(with gaps) = 22 Alignment score = 0.545455 
Mhapla.WS247_327:24169-27972               AA-ATTTATTTC--ATAATT-T
Mhapla.WS247_362:899-1745                  AA-GTTTATTTT-TATAATT-C
Mhapla.WS247_1563:2377-2730                AAGGTTTATTTT-TGTA-TT-T
Rev.of:Mhapla.WS247_2881:74-321            AA-GTTTATTTTATTTA-TTCC
                                           **  *******    ** **  
Consensus:
                                           AAgTTTATTTttaTAaTTc

AAgTTTATTTttaTAaTTc
>Mhapla.WS247_Fam_31_18_4  Nr. of seq. 4 Alignment length(with gaps) = 18 Alignment score = 0.702160 
Mhapla.WS247_19:70386-70812                -TATATAGAGGGTAA-TA
Mhapla.WS247_820:55963-57093               TTTGAGAGAGGGTAATTA
Mhapla.WS247_946:48397-50227               TTAGAGAGGGGGTAATTA
Rev.of:Mhapla.WS247_1246:48184-49136       TTATGGAGGGGGTAATTA
                                            *    ** ****** **
Consensus:
                                           tTagagAGaGGGTAAtTA

tTagagAGaGGGTAAtTA
>Mhapla.WS247_Fam_32_11_4  Nr. of seq. 4 Alignment length(with gaps) = 14 Alignment score = 0.551587 
Mhapla.WS247_179:20607-20755               AAA-AA-CACAA--
Rev.of:Mhapla.WS247_89:167956-168183       AAA-AA-CACAAAA
Mhapla.WS247_1006:60525-60748              AAATAA-TACAA--
Mhapla.WS247_495:5872-6065                 AAAGAAATACAA--
                                           *** **  ****  
Consensus:
                                           AAAnAAcACAA

AAAnAAcACAA
>Mhapla.WS247_Fam_33_11_4  Nr. of seq. 4 Alignment length(with gaps) = 11 Alignment score = 0.898990 
Mhapla.WS247_1529:7503-8441                AGAATTACTCT
Rev.of:Mhapla.WS247_2719:1-152             AGAATTACTCT
Mhapla.WS247_2549:9-1158                   AGAATTACTCG
Mhapla.WS247_2550:0-1051                   AGAATTACTCA
                                           ********** 
Consensus:
                                           AGAATTACTCt

AGAATTACTCt
>Mhapla.WS247_Fam_34_78_3  Nr. of seq. 3 Alignment length(with gaps) = 87 Alignment score = 0.837803 
Mhapla.WS247_1188:24-1982                  TCGTCCAAATTGTTATAGAAGAAGCCTGTCTTCGACAAGTT---------GTGGAGTATTATGTCGTCGATTTGTCAAGCTTAAGAC
Mhapla.WS247_1189:2-750                    TCGTCCAAATTGTTATAGAAGAAGCCTTTCTTCGACAAGTT---------GTGGAGTATTATGTCGTCGATTTCTCAAGCTTCAGAC
Rev.of:Mhapla.WS247_3448:0-1952            TCGTCCAAATTGTTATAGAAGAAGCCTTTCTTCGACAAGTTATAATAGGTGTGGAGTATTATGTCGTCGATTTCTCAAGCTTCAGAC
                                           *************************** *************         *********************** ******** ****
Consensus:
                                           TCGTCCAAATTGTTATAGAAGAAGCCTtTCTTCGACAAGTTGTGGAGTATTATGTCGTCGATTTcTCAAGCTTcAGAC

TCGTCCAAATTGTTATAGAAGAAGCCTtTCTTCGACAAGTTGTGGAGTATTATGTCGTCGATTTcTCAAGCTTcAGAC
>Mhapla.WS247_Fam_35_86_3  Nr. of seq. 3 Alignment length(with gaps) = 86 Alignment score = 0.886305 
Mhapla.WS247_1700:8-1621                   CATAAATGAACAATAATATAAAATAGACTAGCATATTCTTATGAATTATATTACAAAAATAATATCTTCTAATAAATTATAAGTCT
Mhapla.WS247_2066:6703-8402                CATAAATGAACAATAATATAAAATTAATTGGCCTAGTCTTATGAATTATCTTACAAAAATAATATCTTCTAATAAATTAAAAGACG
Rev.of:Mhapla.WS247_3126:25-3161           CATAAATGAACAATAATATAAAATTAATTGGCCTAGTCGTATGAATTATCTTACAAAAATAATATCTTCTAATAAATTAAAAGTCG
                                           ************************  * * ** ** ** ********** ***************************** *** * 
Consensus:
                                           CATAAATGAACAATAATATAAAATtaAtTgGCcTAgTCtTATGAATTATcTTACAAAAATAATATCTTCTAATAAATTAaAAGtCg

CATAAATGAACAATAATATAAAATtaAtTgGCcTAgTCtTATGAATTATcTTACAAAAATAATATCTTCTAATAAATTAaAAGtCg
>Mhapla.WS247_Fam_36_84_3  Nr. of seq. 3 Alignment length(with gaps) = 84 Alignment score = 1.000000 
Mhapla.WS247_285:29679-30920               CCTCGAAGATGGGATTTGTTTATAGGAATCCATTCGATTTTGGGGTTTTATATTAAAAATCATCCATGAAATAACCGGTAAAAC
Mhapla.WS247_286:44-1820                   CCTCGAAGATGGGATTTGTTTATAGGAATCCATTCGATTTTGGGGTTTTATATTAAAAATCATCCATGAAATAACCGGTAAAAC
Mhapla.WS247_287:5-1197                    CCTCGAAGATGGGATTTGTTTATAGGAATCCATTCGATTTTGGGGTTTTATATTAAAAATCATCCATGAAATAACCGGTAAAAC
                                           ************************************************************************************
Consensus:
                                           CCTCGAAGATGGGATTTGTTTATAGGAATCCATTCGATTTTGGGGTTTTATATTAAAAATCATCCATGAAATAACCGGTAAAAC

CCTCGAAGATGGGATTTGTTTATAGGAATCCATTCGATTTTGGGGTTTTATATTAAAAATCATCCATGAAATAACCGGTAAAAC
>Mhapla.WS247_Fam_37_74_3  Nr. of seq. 3 Alignment length(with gaps) = 74 Alignment score = 0.963964 
Mhapla.WS247_548:1150-2189                 ATGATTAAGATAGATTAGATATTTTAGGACCAAATAAATAGAAAGAGATTAGAATGATAATGACCATAAGAAGA
Mhapla.WS247_550:23-849                    ATGATTAAGATAGATTAGATATTTTAGGGCCAAATAAATAGAAAGAGATTAGAATGATAATGACCATAAGAAGA
Mhapla.WS247_549:11-1871                   ATGATCAAGATAGATTAGATATCTTAGGGCCAAATAAATAGAAAGAGATTAGAATGATAATGACCATAAGAAGA
                                           ***** **************** ***** *********************************************
Consensus:
                                           ATGATtAAGATAGATTAGATATtTTAGGgCCAAATAAATAGAAAGAGATTAGAATGATAATGACCATAAGAAGA

ATGATtAAGATAGATTAGATATtTTAGGgCCAAATAAATAGAAAGAGATTAGAATGATAATGACCATAAGAAGA
>Mhapla.WS247_Fam_38_68_3  Nr. of seq. 3 Alignment length(with gaps) = 69 Alignment score = 0.906602 
Mhapla.WS247_193:43-1446                   TTAGAGTCTTATCTACAATATCCCAAAATTTTGAGATAGGTTTCCGCATGTTTGGATGAGATATAGCC-
Mhapla.WS247_3277:5-2269                   TTAGAGTCTTATCTACAATATCCCAAAATTTTGAGGGAGGTTTCCGCATGTTTGGAAGAGATATAGCC-
Mhapla.WS247_586:74-1674                   TTAGAGTCTAATCTACAATATCCCAAAATTTTGATGGAGGTTTCCGCATGTTTGGAAGAGATATAACCT
                                           ********* ************************   ******************* ******** ** 
Consensus:
                                           TTAGAGTCTtATCTACAATATCCCAAAATTTTGAgggAGGTTTCCGCATGTTTGGAaGAGATATAgCC

TTAGAGTCTtATCTACAATATCCCAAAATTTTGAgggAGGTTTCCGCATGTTTGGAaGAGATATAgCC
>Mhapla.WS247_Fam_39_62_3  Nr. of seq. 3 Alignment length(with gaps) = 68 Alignment score = 0.846405 
Mhapla.WS247_3202:20-2231                  TAATTTGAAAACAAACTTT------AACACATCCTCTAATAATAAATTACAATTCCGTAAAGCATTTT
Rev.of:Mhapla.WS247_3352:76-2091           TAATTTGAAAACAAACTTT------AACACATCCTCTAATAATAAATTACAATTCCGTAAAGCATTTT
Rev.of:Mhapla.WS247_1064:58174-60253       TAATTTGAAAACAAACTTTACGGAAAACACATACTATAATAATAAATTACAATTCCGGAAAGCATTTT
                                           *******************      ******* ** ********************* **********
Consensus:
                                           TAATTTGAAAACAAACTTTAACACATcCTcTAATAATAAATTACAATTCCGtAAAGCATTTT

TAATTTGAAAACAAACTTTAACACATcCTcTAATAATAAATTACAATTCCGtAAAGCATTTT
>Mhapla.WS247_Fam_40_64_3  Nr. of seq. 3 Alignment length(with gaps) = 64 Alignment score = 0.798611 
Mhapla.WS247_2886:4-654                    TGTATATCAATTATCAATATATTTTTAAATTAAAGGTATAAATATCAATGTA------------
Rev.of:Mhapla.WS247_2031:45-964            TGTATATCAATTATCAATATATTTTTCCATTCCAGGTATAAATATCAATGTATGTTATCAAAAA
Rev.of:Mhapla.WS247_2406:10984-11805       TGTATATCAATTATCAATATATTTTTAAATTAAAGGTATAAATATCAATGTATGTTATCAAAAA
                                           **************************  ***  *******************            
Consensus:
                                           TGTATATCAATTATCAATATATTTTTaaATTaaAGGTATAAATATCAATGTAtgttatcaaaaa

TGTATATCAATTATCAATATATTTTTaaATTaaAGGTATAAATATCAATGTAtgttatcaaaaa
>Mhapla.WS247_Fam_41_56_3  Nr. of seq. 3 Alignment length(with gaps) = 56 Alignment score = 0.984127 
Mhapla.WS247_500:28041-29558               CAAATATATTATGGCATTTTGGCCTCTTCGGTGGCCATAAAAATTTTTCGTTTTGC
Mhapla.WS247_501:10-1626                   CAAATATATTATGGCATTTTGGCCTCTTCGGTGGCCATAAAAATTTTTCGTTTTGC
Rev.of:Mhapla.WS247_1355:6844-11146        CAAATGTATTATGGCATTTTGGCCTCTTCGGTGGCCATAAAAATTTTTCGTTTTGC
                                           ***** **************************************************
Consensus:
                                           CAAATaTATTATGGCATTTTGGCCTCTTCGGTGGCCATAAAAATTTTTCGTTTTGC

CAAATaTATTATGGCATTTTGGCCTCTTCGGTGGCCATAAAAATTTTTCGTTTTGC
>Mhapla.WS247_Fam_42_34_3  Nr. of seq. 3 Alignment length(with gaps) = 34 Alignment score = 0.947712 
Mhapla.WS247_629:3261-4227                 TGCCCCATGCCTCAATCGGCTTGCAGGTCTTTCG
Mhapla.WS247_630:0-789                     TGCCCCATGCCTCAATCGGCTTGCGGGTCTTTCG
Mhapla.WS247_631:9-698                     TGCCCCATGCCTCAATCGGTTTGCGGGTCTTTCG
                                           ******************* **** *********
Consensus:
                                           TGCCCCATGCCTCAATCGGcTTGCgGGTCTTTCG

TGCCCCATGCCTCAATCGGcTTGCgGGTCTTTCG
>Mhapla.WS247_Fam_43_28_3  Nr. of seq. 3 Alignment length(with gaps) = 28 Alignment score = 0.611111 
Mhapla.WS247_344:10509-11185               AAT-AATACAATAATCAGAATT-ATT--
Rev.of:Mhapla.WS247_1570:32465-32880       AATAAAAACAAAAATCAGAATTAATTTA
Mhapla.WS247_1470:34563-34942              AATAATTAAAATAATCA-TTTTAATTTA
                                           *** *  * ** *****   ** ***  
Consensus:
                                           AATaAatAcAAtAATCAgaaTTaATTta

AATaAatAcAAtAATCAgaaTTaATTta
>Mhapla.WS247_Fam_44_21_3  Nr. of seq. 3 Alignment length(with gaps) = 27 Alignment score = 0.588477 
Mhapla.WS247_35:18170-18427                AAGGTGCTGTTGTAGTGGTAG------
Mhapla.WS247_35:23564-24067                AAGGTGCTGTTGTTGTGGTAGAGGTAG
Mhapla.WS247_35:27431-28555                AGGGTGTGGTTGTTGTAGTAG------
                                           * ****  ***** ** ****      
Consensus:
                                           AaGGTGctGTTGTtGTgGTAG

AaGGTGctGTTGTtGTgGTAG
>Mhapla.WS247_Fam_45_26_3  Nr. of seq. 3 Alignment length(with gaps) = 26 Alignment score = 0.803419 
Mhapla.WS247_2841:3150-3396                AATGACGTGGCGCAGGGCTCCGGC--
Mhapla.WS247_482:41219-41792               ATTAACGTGGCACAGGGCTCCAGCAG
Rev.of:Mhapla.WS247_1607:12466-12781       ATTGACGTGGCGCAGGGCTCCAGCAG
                                           * * ******* ********* **  
Consensus:
                                           AtTgACGTGGCgCAGGGCTCCaGCag

AtTgACGTGGCgCAGGGCTCCaGCag
>Mhapla.WS247_Fam_46_26_3  Nr. of seq. 3 Alignment length(with gaps) = 26 Alignment score = 0.965812 
Mhapla.WS247_1290:44085-44560              AAAAATCAGAATTTTTTCTGATTTTA
Mhapla.WS247_1291:3142-3744                AAAAATCAGAATTTTTTCTGATTTTA
Mhapla.WS247_1291:31-564                   AAAAATCAGAATTTTTTCAGATTTTA
                                           ****************** *******
Consensus:
                                           AAAAATCAGAATTTTTTCtGATTTTA

AAAAATCAGAATTTTTTCtGATTTTA
>Mhapla.WS247_Fam_47_22_3  Nr. of seq. 3 Alignment length(with gaps) = 22 Alignment score = 0.712121 
Mhapla.WS247_580:74886-75282               TATTTTTGTATTTTTGTAC---
Mhapla.WS247_80:48352-49255                TATTTTTGTATTTTT-TAATTT
Mhapla.WS247_43:161285-162520              TATTTTTGTATTTTTCCAAGTT
                                           ***************  *    
Consensus:
                                           TATTTTTGTATTTTTntAantt

TATTTTTGTATTTTTntAantt
>Mhapla.WS247_Fam_48_22_3  Nr. of seq. 3 Alignment length(with gaps) = 22 Alignment score = 0.656566 
Mhapla.WS247_1033:13402-13695              GGGATAAGTGGTAATG-TAAAT
Mhapla.WS247_1779:780-1085                 GGGATAAGTGGGAAAGGTAAGG
Mhapla.WS247_1971:8907-9267                GGGATAAGAGGGAAGGATAGGG
                                           ******** ** ** * **   
Consensus:
                                           GGGATAAGtGGgAAnGnTAagg

GGGATAAGtGGgAAnGnTAagg
>Mhapla.WS247_Fam_49_22_3  Nr. of seq. 3 Alignment length(with gaps) = 22 Alignment score = 0.878788 
Mhapla.WS247_347:66804-68488               ATACTGTAGATTTAAAAGCCGG
Mhapla.WS247_2736:7695-8233                ATACTGTAGATATAAAAGCCGG
Rev.of:Mhapla.WS247_416:64-605             ATACTGTACACTTAAAAGCCGG
                                           ******** *  **********
Consensus:
                                           ATACTGTAgAttTAAAAGCCGG

ATACTGTAgAttTAAAAGCCGG
>Mhapla.WS247_Fam_50_18_3  Nr. of seq. 3 Alignment length(with gaps) = 20 Alignment score = 0.727778 
Mhapla.WS247_405:415-2595                  ATTTTTATA-GGCC-TAGAA
Mhapla.WS247_3227:83-2341                  TTTTTTATAGGGCC-TAGAA
Mhapla.WS247_1903:33-1467                  -GTTTTATA-GGCCATAGAA
                                             ******* **** *****
Consensus:
                                           ntTTTTATAGGCCTAGAA

ntTTTTATAGGCCTAGAA
>Mhapla.WS247_Fam_51_20_3  Nr. of seq. 3 Alignment length(with gaps) = 20 Alignment score = 1.000000 
Mhapla.WS247_174:11042-12824               AAGTTGCGTTATAACGCTTT
Rev.of:Mhapla.WS247_174:40133-41047        AAGTTGCGTTATAACGCTTT
Rev.of:Mhapla.WS247_175:141-2282           AAGTTGCGTTATAACGCTTT
                                           ********************
Consensus:
                                           AAGTTGCGTTATAACGCTTT

AAGTTGCGTTATAACGCTTT
>Mhapla.WS247_Fam_52_18_3  Nr. of seq. 3 Alignment length(with gaps) = 18 Alignment score = 0.901235 
Mhapla.WS247_54:92595-93083                GCCACCATTGAAACACAG
Mhapla.WS247_215:31-732                    GCCACCATTGAACCACAA
Rev.of:Mhapla.WS247_2977:6-639             GCCACCATTGAACCACAA
                                           ************ **** 
Consensus:
                                           GCCACCATTGAAcCACAa

GCCACCATTGAAcCACAa
>Mhapla.WS247_Fam_53_18_3  Nr. of seq. 3 Alignment length(with gaps) = 18 Alignment score = 0.901235 
Mhapla.WS247_156:26525-27621               CCCATCTGAACGCTGAAA
Rev.of:Mhapla.WS247_242:1220-4145          CCCATCTTAACGCTGAAA
Mhapla.WS247_1737:315-1302                 CCCATCAGAACGCTGAAA
                                           ******  **********
Consensus:
                                           CCCATCtgAACGCTGAAA

CCCATCtgAACGCTGAAA
>Mhapla.WS247_Fam_54_16_3  Nr. of seq. 3 Alignment length(with gaps) = 17 Alignment score = 0.650327 
Mhapla.WS247_149:1261-1623                 TTTTAATTTGA-CCTT-
Rev.of:Mhapla.WS247_735:62541-64855        TTTTAATTT-ATTCTGA
Mhapla.WS247_1595:22339-23261              TTTTAATTTAATTCTG-
                                           ********* *  **  
Consensus:
                                           TTTTAATTTnAttCTg

TTTTAATTTnAttCTg
>Mhapla.WS247_Fam_55_16_3  Nr. of seq. 3 Alignment length(with gaps) = 17 Alignment score = 0.647059 
Mhapla.WS247_96:46503-48157                ATTGTA-AAACTTATTT
Mhapla.WS247_162:27684-28333               ATTGTACAAACTTATT-
Mhapla.WS247_841:32466-33388               ATGGTA-GAATTTTTTT
                                           ** ***  ** ** ** 
Consensus:
                                           ATtGTAaAAcTTaTTt

ATtGTAaAAcTTaTTt
>Mhapla.WS247_Fam_56_15_3  Nr. of seq. 3 Alignment length(with gaps) = 16 Alignment score = 0.701389 
Mhapla.WS247_71:102661-105405              AAACAAGTTTTGA-AA
Rev.of:Mhapla.WS247_2570:64-1206           AAACAAGTTTTAATAA
Mhapla.WS247_117:15448-16594               AAACATGTTTTTA-AT
                                           ***** ***** * * 
Consensus:
                                           AAACAaGTTTTnAAa

AAACAaGTTTTnAAa
>Mhapla.WS247_Fam_57_15_3  Nr. of seq. 3 Alignment length(with gaps) = 16 Alignment score = 0.729167 
Mhapla.WS247_2352:14020-14936              ATAATTTTA-AGCTTT
Mhapla.WS247_2353:84-998                   ATAATTTTA-AGCTTT
Mhapla.WS247_1064:50041-50447              AAAGTTTTACAACTTT
                                           * * ***** * ****
Consensus:
                                           AtAaTTTTAAgCTTT

AtAaTTTTAAgCTTT
>Mhapla.WS247_Fam_58_16_3  Nr. of seq. 3 Alignment length(with gaps) = 16 Alignment score = 1.000000 
Mhapla.WS247_146:53888-54441               TTAAGATAAAGCCATT
Mhapla.WS247_147:31-772                    TTAAGATAAAGCCATT
Mhapla.WS247_2868:0-345                    TTAAGATAAAGCCATT
                                           ****************
Consensus:
                                           TTAAGATAAAGCCATT

TTAAGATAAAGCCATT
>Mhapla.WS247_Fam_59_11_3  Nr. of seq. 3 Alignment length(with gaps) = 11 Alignment score = 0.848485 
Mhapla.WS247_789:136-973                   AAAATTTAAT-
Rev.of:Mhapla.WS247_697:3942-4806          ATAATTTAATT
Rev.of:Mhapla.WS247_928:0-295              ATAATTTAATT
                                           * ******** 
Consensus:
                                           AtAATTTAATt

AtAATTTAATt
>Mhapla.WS247_Fam_60_95_2  Nr. of seq. 2 Alignment length(with gaps) = 95 Alignment score = 0.901754 
Mhapla.WS247_2041:78-1556                  ATCCCATCGAATAAAAGGGATTATTGATCGATGAATGAAGTTCCATGTATGAATTAGTATGACCTTCATGATCAACTTTTACATTTCTAGAAATT
Mhapla.WS247_2042:76-1320                  ATCCCATCGAATAAAAGGGTAAATTTATCGATGAATGAAGTTCCATGTATGAATTAGTATGACCTTCATTATCAACTTTTTCATTTCTAGAAATA
                                           *******************   *** ******************************************* ********** ************* 
Consensus:
                                           ATCCCATCGAATAAAAGGGaaaATTgATCGATGAATGAAGTTCCATGTATGAATTAGTATGACCTTCATgATCAACTTTTaCATTTCTAGAAATa

ATCCCATCGAATAAAAGGGaaaATTgATCGATGAATGAAGTTCCATGTATGAATTAGTATGACCTTCATgATCAACTTTTaCATTTCTAGAAATa
>Mhapla.WS247_Fam_61_94_2  Nr. of seq. 2 Alignment length(with gaps) = 94 Alignment score = 0.702128 
Mhapla.WS247_541:1-951                     AGATTTTATTAATTAAAATTATATTTTTAAAATAATACGAGGTAATAAATAAAAATACTAAACACTTTAT------------------------
Mhapla.WS247_708:57032-59186               AGATTTTATTAATTAAAATTATATTTTTAAAATAATACGAGGTAATAAATAAAAATACTAAACACTTTATAATTTTATTTTCGAGGGTAAATTT
                                           **********************************************************************                        
Consensus:
                                           AGATTTTATTAATTAAAATTATATTTTTAAAATAATACGAGGTAATAAATAAAAATACTAAACACTTTATaattttattttcgagggtaaattt

AGATTTTATTAATTAAAATTATATTTTTAAAATAATACGAGGTAATAAATAAAAATACTAAACACTTTATaattttattttcgagggtaaattt
>Mhapla.WS247_Fam_62_89_2  Nr. of seq. 2 Alignment length(with gaps) = 89 Alignment score = 1.000000 
Mhapla.WS247_1920:11-2488                  GAATAGACGATAAAATTGCAGTCGTTAAGTAGTAGATTTAAAATAATTTGTCTCATAGAACTAATGATTAGTACTAATGATAAATTTAC
Mhapla.WS247_1921:98-1385                  GAATAGACGATAAAATTGCAGTCGTTAAGTAGTAGATTTAAAATAATTTGTCTCATAGAACTAATGATTAGTACTAATGATAAATTTAC
                                           *****************************************************************************************
Consensus:
                                           GAATAGACGATAAAATTGCAGTCGTTAAGTAGTAGATTTAAAATAATTTGTCTCATAGAACTAATGATTAGTACTAATGATAAATTTAC

GAATAGACGATAAAATTGCAGTCGTTAAGTAGTAGATTTAAAATAATTTGTCTCATAGAACTAATGATTAGTACTAATGATAAATTTAC
>Mhapla.WS247_Fam_63_78_2  Nr. of seq. 2 Alignment length(with gaps) = 78 Alignment score = 0.965812 
Mhapla.WS247_102:4-1505                    TTAATAATAAGTTAAACATTAGAAGCCTAGTTAATATATTTACTTTTTTCTGATTCTGTTTCATTAGATACTGGTAAG
Mhapla.WS247_103:11-1268                   TTAATAATAAGTTAAACATTAGAAGCCTAGTTAATATATTTACTTTTTTCTGATTCTGTTTCATTAGATACTGTTAAC
                                           ************************************************************************* *** 
Consensus:
                                           TTAATAATAAGTTAAACATTAGAAGCCTAGTTAATATATTTACTTTTTTCTGATTCTGTTTCATTAGATACTGgTAAc

TTAATAATAAGTTAAACATTAGAAGCCTAGTTAATATATTTACTTTTTTCTGATTCTGTTTCATTAGATACTGgTAAc
>Mhapla.WS247_Fam_64_76_2  Nr. of seq. 2 Alignment length(with gaps) = 76 Alignment score = 0.929825 
Mhapla.WS247_1337:38-1158                  CAGTGC-AATGCCTACCTAGGATTTCTAGATTTTTAATCTATGACAATTCTTTCAATTATTAGGACATATATAGTG
Mhapla.WS247_1338:22-1697                  CAGTGCAAATGCTTACCTAGGATTTCTAGATTTTT-ATCTATGACAATTCTTTCAATTATTAGGACATATATAGTG
                                           ****** ***** ********************** ****************************************
Consensus:
                                           CAGTGCaAATGCcTACCTAGGATTTCTAGATTTTTaATCTATGACAATTCTTTCAATTATTAGGACATATATAGTG

CAGTGCaAATGCcTACCTAGGATTTCTAGATTTTTaATCTATGACAATTCTTTCAATTATTAGGACATATATAGTG
>Mhapla.WS247_Fam_65_76_2  Nr. of seq. 2 Alignment length(with gaps) = 76 Alignment score = 0.929825 
Mhapla.WS247_98:39-1586                    GTTTATACAATTCATATATATTTTGTAGAATTAGATCTCTATATAGAACAAATCATAACTTGTTAGCTTCAACTTC
Mhapla.WS247_99:10-1239                    GTTTATACAATTCATATATATTTGGTAGAATTAGATCTCTATATAGAACAGATCATTACTTGTTAGCTTCCACTTC
                                           *********************** ************************** ***** ************* *****
Consensus:
                                           GTTTATACAATTCATATATATTTgGTAGAATTAGATCTCTATATAGAACAaATCATaACTTGTTAGCTTCaACTTC

GTTTATACAATTCATATATATTTgGTAGAATTAGATCTCTATATAGAACAaATCATaACTTGTTAGCTTCaACTTC
>Mhapla.WS247_Fam_66_72_2  Nr. of seq. 2 Alignment length(with gaps) = 72 Alignment score = 0.953704 
Mhapla.WS247_1751:0-726                    CAAGTGATATAATAAAATTAAGTGAGATAAATGAGGGTTCTTAAG-CCAAGAGCTAAGCAAGACTCGTTTTT
Rev.of:Mhapla.WS247_3191:18-1336           CAAGTGATATAATAAAATTAAGTGAGATAGATGAGGGTTCTTAAGCCCAAGAGCTAAGCAAGACTCGTTTTT
                                           ***************************** *************** **************************
Consensus:
                                           CAAGTGATATAATAAAATTAAGTGAGATAaATGAGGGTTCTTAAGcCCAAGAGCTAAGCAAGACTCGTTTTT

CAAGTGATATAATAAAATTAAGTGAGATAaATGAGGGTTCTTAAGcCCAAGAGCTAAGCAAGACTCGTTTTT
>Mhapla.WS247_Fam_67_67_2  Nr. of seq. 2 Alignment length(with gaps) = 67 Alignment score = 1.000000 
Mhapla.WS247_312:27354-28282               AGAATAATTTCGACAAGCAATAAGTGCTAACCTAAAGATAATGGCACTTTCTGATTTATCAAAAATC
Mhapla.WS247_313:1-2190                    AGAATAATTTCGACAAGCAATAAGTGCTAACCTAAAGATAATGGCACTTTCTGATTTATCAAAAATC
                                           *******************************************************************
Consensus:
                                           AGAATAATTTCGACAAGCAATAAGTGCTAACCTAAAGATAATGGCACTTTCTGATTTATCAAAAATC

AGAATAATTTCGACAAGCAATAAGTGCTAACCTAAAGATAATGGCACTTTCTGATTTATCAAAAATC
>Mhapla.WS247_Fam_68_66_2  Nr. of seq. 2 Alignment length(with gaps) = 66 Alignment score = 1.000000 
Mhapla.WS247_1569:11-3083                  TAATTTTTTACAATTTCTGCCGTAGCAATACTTAAGTTTATTTTTTCTTCGACAAGTTTACAATTG
Rev.of:Mhapla.WS247_1743:38-745            TAATTTTTTACAATTTCTGCCGTAGCAATACTTAAGTTTATTTTTTCTTCGACAAGTTTACAATTG
                                           ******************************************************************
Consensus:
                                           TAATTTTTTACAATTTCTGCCGTAGCAATACTTAAGTTTATTTTTTCTTCGACAAGTTTACAATTG

TAATTTTTTACAATTTCTGCCGTAGCAATACTTAAGTTTATTTTTTCTTCGACAAGTTTACAATTG
>Mhapla.WS247_Fam_69_62_2  Nr. of seq. 2 Alignment length(with gaps) = 62 Alignment score = 0.956989 
Mhapla.WS247_34:43810-45750                AAATTTTAGATAAAACGTTACATAAACGCGAAATCTATTCGCTAAACTTTGATTACTAACCT
Mhapla.WS247_35:17-1207                    AAATTTTAGATAACACGTTACATAAACGCGAAATCTATTCGCGAAACTTTGATTACTAACCT
                                           ************* **************************** *******************
Consensus:
                                           AAATTTTAGATAAaACGTTACATAAACGCGAAATCTATTCGCgAAACTTTGATTACTAACCT

AAATTTTAGATAAaACGTTACATAAACGCGAAATCTATTCGCgAAACTTTGATTACTAACCT
>Mhapla.WS247_Fam_70_62_2  Nr. of seq. 2 Alignment length(with gaps) = 62 Alignment score = 0.935484 
Mhapla.WS247_51:107681-108435              CGCAAGGAGGACGAAGACAAATGACGCTTCTAAATGATGGATAAAAGACGTTATAATTAGGT
Mhapla.WS247_52:0-753                      CGCAAGGAGGACGAAGACAAATGACGCTTCTAAATGATGAATAAAAGGCGTTATAATTAGGA
                                           *************************************** ******* ************* 
Consensus:
                                           CGCAAGGAGGACGAAGACAAATGACGCTTCTAAATGATGaATAAAAGaCGTTATAATTAGGa

CGCAAGGAGGACGAAGACAAATGACGCTTCTAAATGATGaATAAAAGaCGTTATAATTAGGa
>Mhapla.WS247_Fam_71_60_2  Nr. of seq. 2 Alignment length(with gaps) = 60 Alignment score = 0.822222 
Mhapla.WS247_1006:48214-49235              GGCTTCGGCCAACTGCCAGCA-GGGGG---TTCTTTCTCTCTTTCCCCCTGCAAGCAGGT
Rev.of:Mhapla.WS247_80:28647-29686         GGCTTCGGCCAACTGCCAGCAGGGGGGTTCTTCTTTCTCTTTTCCCCCCTGCAAGCAGAT
                                           ********************* *****   ********** ** ************** *
Consensus:
                                           GGCTTCGGCCAACTGCCAGCAgGGGGGttcTTCTTTCTCTcTTcCCCCCTGCAAGCAGaT

GGCTTCGGCCAACTGCCAGCAgGGGGGttcTTCTTTCTCTcTTcCCCCCTGCAAGCAGaT
>Mhapla.WS247_Fam_72_60_2  Nr. of seq. 2 Alignment length(with gaps) = 60 Alignment score = 0.955556 
Mhapla.WS247_1184:13327-13998              GATGGTTCAGCAGAAGTTCCTCTCTTCTTGTCCTTGCTCCGAGAACGAGAAGACTTTTTT
Mhapla.WS247_1185:7-740                    GATGGTTCAGCAGAAGTTCCTTTCTTCTTGTCCATGCTCCGAGAACGAGAAGACTTTTTT
                                           ********************* *********** **************************
Consensus:
                                           GATGGTTCAGCAGAAGTTCCTcTCTTCTTGTCCaTGCTCCGAGAACGAGAAGACTTTTTT

GATGGTTCAGCAGAAGTTCCTcTCTTCTTGTCCaTGCTCCGAGAACGAGAAGACTTTTTT
>Mhapla.WS247_Fam_73_57_2  Nr. of seq. 2 Alignment length(with gaps) = 57 Alignment score = 0.859649 
Mhapla.WS247_816:27744-28870               TATAATGCACTGTAGAAAATCTTCTACTAACTTAAACGTTTACC-GTTTGCCATGGC
Mhapla.WS247_817:0-682                     TATAAGGCACTGTAGGAAATTTTCTACTAACTTAAACG-TTACCGGTTTGCCATGGC
                                           ***** ********* **** ***************** ***** ************
Consensus:
                                           TATAAgGCACTGTAGaAAATcTTCTACTAACTTAAACGtTTACCgGTTTGCCATGGC

TATAAgGCACTGTAGaAAATcTTCTACTAACTTAAACGtTTACCgGTTTGCCATGGC
>Mhapla.WS247_Fam_74_54_2  Nr. of seq. 2 Alignment length(with gaps) = 54 Alignment score = 1.000000 
Mhapla.WS247_204:28350-30418               AATATCTGGCTTTCAGCCTTTTTATGAAGCTGCTTCCTCTTCTGGAAGCTTCAA
Mhapla.WS247_205:25-2841                   AATATCTGGCTTTCAGCCTTTTTATGAAGCTGCTTCCTCTTCTGGAAGCTTCAA
                                           ******************************************************
Consensus:
                                           AATATCTGGCTTTCAGCCTTTTTATGAAGCTGCTTCCTCTTCTGGAAGCTTCAA

AATATCTGGCTTTCAGCCTTTTTATGAAGCTGCTTCCTCTTCTGGAAGCTTCAA
>Mhapla.WS247_Fam_75_54_2  Nr. of seq. 2 Alignment length(with gaps) = 54 Alignment score = 1.000000 
Mhapla.WS247_1751:10228-11588              ATACATAGACCCTCAGGAATCTATGTATTTTCGGTATATTCTAACGATTACAAA
Mhapla.WS247_1752:11-768                   ATACATAGACCCTCAGGAATCTATGTATTTTCGGTATATTCTAACGATTACAAA
                                           ******************************************************
Consensus:
                                           ATACATAGACCCTCAGGAATCTATGTATTTTCGGTATATTCTAACGATTACAAA

ATACATAGACCCTCAGGAATCTATGTATTTTCGGTATATTCTAACGATTACAAA
>Mhapla.WS247_Fam_76_53_2  Nr. of seq. 2 Alignment length(with gaps) = 53 Alignment score = 1.000000 
Mhapla.WS247_2803:4436-7013                TTTTATATAATTAAAGATTTTCTTTCTATATTTAAAATATATTTAAGTTTAGA
Mhapla.WS247_3023:0-749                    TTTTATATAATTAAAGATTTTCTTTCTATATTTAAAATATATTTAAGTTTAGA
                                           *****************************************************
Consensus:
                                           TTTTATATAATTAAAGATTTTCTTTCTATATTTAAAATATATTTAAGTTTAGA

TTTTATATAATTAAAGATTTTCTTTCTATATTTAAAATATATTTAAGTTTAGA
>Mhapla.WS247_Fam_77_48_2  Nr. of seq. 2 Alignment length(with gaps) = 48 Alignment score = 0.833333 
Mhapla.WS247_21:165905-166494              CGAAAGCTTATGCGTGCCATAATCAATACCTGCTAAAATCAAACACTG
Mhapla.WS247_111:31172-31710               CGAAAGCTTATGCGTGCCAAAATCAATGCTTGCTAAAATCAAAAGCTA
                                           ******************* ******* * *************  ** 
Consensus:
                                           CGAAAGCTTATGCGTGCCAaAATCAATaCcTGCTAAAATCAAAaaCTa

CGAAAGCTTATGCGTGCCAaAATCAATaCcTGCTAAAATCAAAaaCTa
>Mhapla.WS247_Fam_78_48_2  Nr. of seq. 2 Alignment length(with gaps) = 48 Alignment score = 0.916667 
Mhapla.WS247_668:14198-14722               TTCACTTGCCTTGCTTCATTATTCCACCTGTTTCATAATTCAACTTGC
Rev.of:Mhapla.WS247_2943:1465-2071         TTCACTTGCCTTGCTTCATTATTCCGCCTGTTTCATTATTCAACTTGT
                                           ************************* ********** ********** 
Consensus:
                                           TTCACTTGCCTTGCTTCATTATTCCaCCTGTTTCATaATTCAACTTGc

TTCACTTGCCTTGCTTCATTATTCCaCCTGTTTCATaATTCAACTTGc
>Mhapla.WS247_Fam_79_42_2  Nr. of seq. 2 Alignment length(with gaps) = 42 Alignment score = 0.603175 
Mhapla.WS247_1633:2389-2844                TTTACAAATTGTAAAATGTTTTCA--GAA--TTT--TTATAA
Mhapla.WS247_277:20040-21215               TTTACAAATTGTAAAAAGTTTTAATTAAAGCTTTAATTATTT
                                           **************** ***** *   **  ***  ****  
Consensus:
                                           TTTACAAATTGTAAAAaGTTTTaAttaAAgcTTTaaTTATaa

TTTACAAATTGTAAAAaGTTTTaAttaAAgcTTTaaTTATaa
>Mhapla.WS247_Fam_80_42_2  Nr. of seq. 2 Alignment length(with gaps) = 42 Alignment score = 0.888889 
Mhapla.WS247_559:6276-7832                 CAGTAATTTTGAAGCATGCTT-AAATTTTTGTAAACATGATT
Mhapla.WS247_559:3159-3747                 CAGTAATTTTGAAGCATGCTTCAAGTTTTTGTAAACATGCTT
                                           ********************* ** ************** **
Consensus:
                                           CAGTAATTTTGAAGCATGCTTcAAaTTTTTGTAAACATGaTT

CAGTAATTTTGAAGCATGCTTcAAaTTTTTGTAAACATGaTT
>Mhapla.WS247_Fam_81_42_2  Nr. of seq. 2 Alignment length(with gaps) = 42 Alignment score = 1.000000 
Mhapla.WS247_519:4933-6103                 GAAAATAATATATAATCAGTTAGTACAAAATTCGTACTAACA
Mhapla.WS247_3393:36-2014                  GAAAATAATATATAATCAGTTAGTACAAAATTCGTACTAACA
                                           ******************************************
Consensus:
                                           GAAAATAATATATAATCAGTTAGTACAAAATTCGTACTAACA

GAAAATAATATATAATCAGTTAGTACAAAATTCGTACTAACA
>Mhapla.WS247_Fam_82_41_2  Nr. of seq. 2 Alignment length(with gaps) = 41 Alignment score = 1.000000 
Mhapla.WS247_464:28744-29379               TCTTAATTTTAATTTATTAAAATAAAAACATATCTTCTCTC
Mhapla.WS247_465:95-730                    TCTTAATTTTAATTTATTAAAATAAAAACATATCTTCTCTC
                                           *****************************************
Consensus:
                                           TCTTAATTTTAATTTATTAAAATAAAAACATATCTTCTCTC

TCTTAATTTTAATTTATTAAAATAAAAACATATCTTCTCTC
>Mhapla.WS247_Fam_83_40_2  Nr. of seq. 2 Alignment length(with gaps) = 40 Alignment score = 0.608333 
Mhapla.WS247_762:9256-10944                TAATTCAGAAATA-ATTCCGGAAAACGCATACTAAAAT--
Mhapla.WS247_66:107934-108467              TAATTATTAAATATTTTCCGGAAAACACAT-CTCATATTT
                                           *****   *****  *********** *** ** * **  
Consensus:
                                           TAATTaagAAATAtaTTCCGGAAAACaCATaCTaAaATtt

TAATTaagAAATAtaTTCCGGAAAACaCATaCTaAaATtt
>Mhapla.WS247_Fam_84_40_2  Nr. of seq. 2 Alignment length(with gaps) = 40 Alignment score = 0.800000 
Mhapla.WS247_56:64711-65767                CCTATTTTGAAAATCTGGGATATTTTAGTTAAGATATAGT
Rev.of:Mhapla.WS247_1310:49-1509           CCTATATTGATAATCTGATATATTTTAGATAAGATATAGG
                                           ***** **** ******  ********* ********** 
Consensus:
                                           CCTATaTTGAaAATCTGagATATTTTAGaTAAGATATAGg

CCTATaTTGAaAATCTGagATATTTTAGaTAAGATATAGg
>Mhapla.WS247_Fam_85_37_2  Nr. of seq. 2 Alignment length(with gaps) = 37 Alignment score = 0.639640 
Mhapla.WS247_260:526-1049                  ATTCTGATTTT---G-TTTAAAAAATGTTTTGATTTA
Rev.of:Mhapla.WS247_2667:8628-9230         ATTCTGTTTTTAATGTTTTAAGATTTGTTTTAATTTA
                                           ****** ****   * ***** *  ****** *****
Consensus:
                                           ATTCTGaTTTTaatGtTTTAAaAaaTGTTTTaATTTA

ATTCTGaTTTTaatGtTTTAAaAaaTGTTTTaATTTA
>Mhapla.WS247_Fam_86_37_2  Nr. of seq. 2 Alignment length(with gaps) = 37 Alignment score = 0.639640 
Mhapla.WS247_1214:7465-8012                GAAAACATTATT-TA-TTAAATCAAAAATATTTTACG
Mhapla.WS247_8:53755-56112                 GAAAAGTTTATTATATTTAAATAAAATAAGTTTTCCG
                                           *****  ***** ** ****** *** *  **** **
Consensus:
                                           GAAAAcaTTATTaTAtTTAAATaAAAaAaaTTTTaCG

GAAAAcaTTATTaTAtTTAAATaAAAaAaaTTTTaCG
>Mhapla.WS247_Fam_87_36_2  Nr. of seq. 2 Alignment length(with gaps) = 36 Alignment score = 0.611111 
Mhapla.WS247_567:8-739                     AAATCAGAATTTCATGCAAACAGTAATGAA---AGA
Rev.of:Mhapla.WS247_371:105-877            AAATCAGAATTTCTTTCATACATTATTTAATTAATA
                                           ************* * ** *** ** * **   * *
Consensus:
                                           AAATCAGAATTTCaTgCAaACAgTAaTgAAttaAgA

AAATCAGAATTTCaTgCAaACAgTAaTgAAttaAgA
>Mhapla.WS247_Fam_88_36_2  Nr. of seq. 2 Alignment length(with gaps) = 36 Alignment score = 0.962963 
Mhapla.WS247_654:0-405                     TTAACTTTTCTGGAAAATACATTCTGAAATTAATCT
Mhapla.WS247_1798:28750-30290              TTAACTTTTCCGGAAAATACATTCTGAAATTAATCT
                                           ********** *************************
Consensus:
                                           TTAACTTTTCcGGAAAATACATTCTGAAATTAATCT

TTAACTTTTCcGGAAAATACATTCTGAAATTAATCT
>Mhapla.WS247_Fam_89_33_2  Nr. of seq. 2 Alignment length(with gaps) = 33 Alignment score = 0.621212 
Mhapla.WS247_638:20436-21330               TTTTG-TA-TTTTCTATTTTT-ACAAAACTGAT
Mhapla.WS247_521:95217-96608               -TTTGCTATTTTTGTATTTTTCACAAATCAGAA
                                            **** ** **** ******* ***** * ** 
Consensus:
                                           tTTTGcTAtTTTTcTATTTTTcACAAAaCaGAa

tTTTGcTAtTTTTcTATTTTTcACAAAaCaGAa
>Mhapla.WS247_Fam_90_33_2  Nr. of seq. 2 Alignment length(with gaps) = 33 Alignment score = 1.000000 
Mhapla.WS247_1593:5563-6392                ATCAGAATTAAAACAAACTGTAGAAAAATAAAT
Mhapla.WS247_1594:1-1187                   ATCAGAATTAAAACAAACTGTAGAAAAATAAAT
                                           *********************************
Consensus:
                                           ATCAGAATTAAAACAAACTGTAGAAAAATAAAT

ATCAGAATTAAAACAAACTGTAGAAAAATAAAT
>Mhapla.WS247_Fam_91_32_2  Nr. of seq. 2 Alignment length(with gaps) = 32 Alignment score = 0.656250 
Mhapla.WS247_151:11806-12532               --TTCCGGAAAATAATT-AATGTAATTCTGAC
Rev.of:Mhapla.WS247_1689:2501-3428         TTTTCCGGAAAGTTTTTAAAAATAATTCTGAC
                                             ********* *  ** **  **********
Consensus:
                                           ttTTCCGGAAAaTaaTTaAAaaTAATTCTGAC

ttTTCCGGAAAaTaaTTaAAaaTAATTCTGAC
>Mhapla.WS247_Fam_92_32_2  Nr. of seq. 2 Alignment length(with gaps) = 32 Alignment score = 0.666667 
Mhapla.WS247_197:45699-46158               TTACAAACCTTCCGG-AAATATTTTAATTAAG
Rev.of:Mhapla.WS247_377:20084-21481        ATACAAACTTTCCGGAAAATATTAT-TTTAAA
                                            ******* ****** ******* *  **** 
Consensus:
                                           aTACAAACcTTCCGGaAAATATTaTaaTTAAa

aTACAAACcTTCCGGaAAATATTaTaaTTAAa
>Mhapla.WS247_Fam_93_32_2  Nr. of seq. 2 Alignment length(with gaps) = 32 Alignment score = 1.000000 
Mhapla.WS247_631:78824-79324               TTACCGAACGAACGGGCAGGAAGAAATCTCCC
Rev.of:Mhapla.WS247_1362:24023-24566       TTACCGAACGAACGGGCAGGAAGAAATCTCCC
                                           ********************************
Consensus:
                                           TTACCGAACGAACGGGCAGGAAGAAATCTCCC

TTACCGAACGAACGGGCAGGAAGAAATCTCCC
>Mhapla.WS247_Fam_94_31_2  Nr. of seq. 2 Alignment length(with gaps) = 31 Alignment score = 0.612903 
Mhapla.WS247_757:72757-73077               TACAAATTGTAAAAAGGTTTATTAATAAAAC
Rev.of:Mhapla.WS247_1744:14999-16678       TACAATTTGTAAAATAATTTTTTATTAATTG
                                           ***** ********   *** *** ***   
Consensus:
                                           TACAAaTTGTAAAAaaaTTTaTTAaTAAaac

TACAAaTTGTAAAAaaaTTTaTTAaTAAaac
>Mhapla.WS247_Fam_95_30_2  Nr. of seq. 2 Alignment length(with gaps) = 30 Alignment score = 1.000000 
Mhapla.WS247_2242:7324-7952                ATAATTTAAAAAATTTTACTAATTTTTTAA
Mhapla.WS247_2643:9267-9687                ATAATTTAAAAAATTTTACTAATTTTTTAA
                                           ******************************
Consensus:
                                           ATAATTTAAAAAATTTTACTAATTTTTTAA

ATAATTTAAAAAATTTTACTAATTTTTTAA
>Mhapla.WS247_Fam_96_29_2  Nr. of seq. 2 Alignment length(with gaps) = 29 Alignment score = 0.655172 
Mhapla.WS247_12:9031-10058                 AAGTTTTA-AAATAAAT-GTTTTTAGGAA
Rev.of:Mhapla.WS247_1362:0-717             AATTTTTACAAATAAATAATTTTTA-TAA
                                           ** ***** ********  ******  **
Consensus:
                                           AAgTTTTAcAAATAAATaaTTTTTAggAA

AAgTTTTAcAAATAAATaaTTTTTAggAA
>Mhapla.WS247_Fam_97_28_2  Nr. of seq. 2 Alignment length(with gaps) = 28 Alignment score = 0.678571 
Mhapla.WS247_85:8067-11416                 AAAA-ACAAAAATACAAATAAACTTG--
Mhapla.WS247_1:147749-149439               AAAATACAAAAATAC-AATAATCTGGGA
                                           **** ********** ***** ** *  
Consensus:
                                           AAAAtACAAAAATACaAATAAaCTgGga

AAAAtACAAAAATACaAATAAaCTgGga
>Mhapla.WS247_Fam_98_27_2  Nr. of seq. 2 Alignment length(with gaps) = 27 Alignment score = 0.703704 
Mhapla.WS247_355:71186-71408               TTGATCTTTTGTTATATTTTGGCCTAT
Mhapla.WS247_509:38806-39169               TTGACATTTTGTAATATTTTTGGGTAT
                                           ****  ****** ******* *  ***
Consensus:
                                           TTGAcaTTTTGTaATATTTTgGccTAT

TTGAcaTTTTGTaATATTTTgGccTAT
>Mhapla.WS247_Fam_99_26_2  Nr. of seq. 2 Alignment length(with gaps) = 26 Alignment score = 0.679487 
Mhapla.WS247_1036:633-1330                 TTAAATAAACTTGAA-TAAAAGTT--
Mhapla.WS247_2827:2032-2822                TTAAATAAACTCGAAGCAAAACTTTG
                                           *********** ***  **** **  
Consensus:
                                           TTAAATAAACTcGAAgcAAAAcTTtg

TTAAATAAACTcGAAgcAAAAcTTtg
>Mhapla.WS247_Fam_100_25_2  Nr. of seq. 2 Alignment length(with gaps) = 25 Alignment score = 0.600000 
Mhapla.WS247_747:31438-33443               TTTTCCGTAATTAAGCTTT-AATGA
Rev.of:Mhapla.WS247_140:42567-43987        TTTTGATTAATTCTGCTTTAAATGT
                                           ****   *****  ***** **** 
Consensus:
                                           TTTTcagTAATTaaGCTTTaAATGa

TTTTcagTAATTaaGCTTTaAATGa
>Mhapla.WS247_Fam_101_24_2  Nr. of seq. 2 Alignment length(with gaps) = 24 Alignment score = 0.625000 
Mhapla.WS247_1217:5488-5817                TTACAATAATATTTAATTATTA--
Mhapla.WS247_587:67915-68151               TTACAAAAATATTTTTTTACAAAA
                                           ****** *******  ***  *  
Consensus:
                                           TTACAAaAATATTTaaTTAcaAaa

TTACAAaAATATTTaaTTAcaAaa
>Mhapla.WS247_Fam_102_24_2  Nr. of seq. 2 Alignment length(with gaps) = 24 Alignment score = 0.888889 
Mhapla.WS247_30:82792-83185                GGGTCACAATATCCAGAGAAACCC
Mhapla.WS247_148:151723-152117             GGGTCACAGTATCCGGAGAAACCC
                                           ******** ***** *********
Consensus:
                                           GGGTCACAaTATCCaGAGAAACCC

GGGTCACAaTATCCaGAGAAACCC
>Mhapla.WS247_Fam_103_23_2  Nr. of seq. 2 Alignment length(with gaps) = 23 Alignment score = 0.666667 
Mhapla.WS247_92:7655-7802                  --AATTCTGAAAAATTTTGGAAC
Mhapla.WS247_89:173246-176240              AAAATTTTGAAAAACTTGGGAAA
                                             **** ******* ** **** 
Consensus:
                                           aaAATTcTGAAAAAcTTgGGAAa

aaAATTcTGAAAAAcTTgGGAAa
>Mhapla.WS247_Fam_104_23_2  Nr. of seq. 2 Alignment length(with gaps) = 23 Alignment score = 0.688406 
Mhapla.WS247_216:35963-37724               ATTCTTATTTT-GTTTTTAATC-
Rev.of:Mhapla.WS247_1524:38880-39667       ATTCTGATTTTCGGTTTTAATTA
                                           ***** ***** * *******  
Consensus:
                                           ATTCTgATTTTcGgTTTTAATca

ATTCTgATTTTcGgTTTTAATca
>Mhapla.WS247_Fam_105_23_2  Nr. of seq. 2 Alignment length(with gaps) = 23 Alignment score = 0.688406 
Mhapla.WS247_2576:6977-7621                AAGAA-AAAATTTTAGAAGAAA-
Rev.of:Mhapla.WS247_216:4426-5467          CAGAATTAAATTTTAGAAAAAAT
                                            ****  *********** *** 
Consensus:
                                           aAGAAtaAAATTTTAGAAaAAAt

aAGAAtaAAATTTTAGAAaAAAt
>Mhapla.WS247_Fam_106_22_2  Nr. of seq. 2 Alignment length(with gaps) = 22 Alignment score = 0.689394 
Mhapla.WS247_1026:410-739                  --ATCAGAATTATTTGAGAAG-
Mhapla.WS247_128:176098-176399             AAATCAGAATT-TTTAAGAAGA
                                             ********* *** ***** 
Consensus:
                                           aaATCAGAATTaTTTaAGAAGa

aaATCAGAATTaTTTaAGAAGa
>Mhapla.WS247_Fam_107_22_2  Nr. of seq. 2 Alignment length(with gaps) = 22 Alignment score = 0.742424 
Mhapla.WS247_764:653-2240                  TTCTGATTTTTAAAAATTAA--
Rev.of:Mhapla.WS247_813:30717-31535        TTGTGA-TTTTAAAAATTAAAA
                                           ** *** *************  
Consensus:
                                           TTcTGAtTTTTAAAAATTAAaa

TTcTGAtTTTTAAAAATTAAaa
>Mhapla.WS247_Fam_108_22_2  Nr. of seq. 2 Alignment length(with gaps) = 22 Alignment score = 0.636364 
Mhapla.WS247_859:8-512                     TT-TTTTATTTA-TTAAAAAAA
Mhapla.WS247_3088:20-1140                  TTGTTTTATTTATTTAATCGAA
                                           ** ********* ****   **
Consensus:
                                           TTgTTTTATTTAtTTAAaaaAA

TTgTTTTATTTAtTTAAaaaAA
>Mhapla.WS247_Fam_109_22_2  Nr. of seq. 2 Alignment length(with gaps) = 22 Alignment score = 0.727273 
Mhapla.WS247_2480:4475-7002                AAGGAACATCC--CTAGTCTGT
Rev.of:Mhapla.WS247_207:1596-1939          AGGGAACATCCATCTAGTCTGA
                                           * *********  ******** 
Consensus:
                                           AaGGAACATCCatCTAGTCTGa

AaGGAACATCCatCTAGTCTGa
>Mhapla.WS247_Fam_110_22_2  Nr. of seq. 2 Alignment length(with gaps) = 22 Alignment score = 0.613636 
Mhapla.WS247_162:64083-64467               TGAAGCATGCTTCAAAATTAC-
Mhapla.WS247_361:14103-14472               GGAAGCATGCTTC-ACTTTTCG
                                            ************ *  ** * 
Consensus:
                                           gGAAGCATGCTTCaAaaTTaCg

gGAAGCATGCTTCaAaaTTaCg
>Mhapla.WS247_Fam_111_22_2  Nr. of seq. 2 Alignment length(with gaps) = 22 Alignment score = 0.939394 
Mhapla.WS247_1533:20680-21262              GGCCTCCGGCCCTCGACTTCTC
Rev.of:Mhapla.WS247_3047:46-2104           GGCCTTCGGCCCTCGACTTCTC
                                           ***** ****************
Consensus:
                                           GGCCTcCGGCCCTCGACTTCTC

GGCCTcCGGCCCTCGACTTCTC
>Mhapla.WS247_Fam_112_21_2  Nr. of seq. 2 Alignment length(with gaps) = 21 Alignment score = 0.698413 
Mhapla.WS247_798:25911-27574               AATTCTGATGTTTTTCAGC--
Rev.of:Mhapla.WS247_735:32270-32755        AATTCTGATTTTTTTAAACAA
                                           ********* ***** * *  
Consensus:
                                           AATTCTGATgTTTTTaAaCaa

AATTCTGATgTTTTTaAaCaa
>Mhapla.WS247_Fam_113_20_2  Nr. of seq. 2 Alignment length(with gaps) = 20 Alignment score = 0.641667 
Mhapla.WS247_1810:20-1501                  CAATTGAATATA-AAGACT-
Mhapla.WS247_556:78739-79106               CAACAGAAAATACAAGACTA
                                           ***  *** *** ****** 
Consensus:
                                           CAAcaGAAaATAcAAGACTa

CAAcaGAAaATAcAAGACTa
>Mhapla.WS247_Fam_114_19_2  Nr. of seq. 2 Alignment length(with gaps) = 19 Alignment score = 0.684211 
Mhapla.WS247_151:5460-5793                 TATTTTTGTA-AAAATAAT
Rev.of:Mhapla.WS247_765:22911-24259        TATTTTTGAAGCAAAGAAT
                                           ******** *  *** ***
Consensus:
                                           TATTTTTGaAgaAAAgAAT

TATTTTTGaAgaAAAgAAT
>Mhapla.WS247_Fam_115_19_2  Nr. of seq. 2 Alignment length(with gaps) = 19 Alignment score = 1.000000 
Mhapla.WS247_1566:287-591                  AAATGTTTCCGGAAAAAAG
Mhapla.WS247_1944:16524-16847              AAATGTTTCCGGAAAAAAG
                                           *******************
Consensus:
                                           AAATGTTTCCGGAAAAAAG

AAATGTTTCCGGAAAAAAG
>Mhapla.WS247_Fam_116_18_2  Nr. of seq. 2 Alignment length(with gaps) = 18 Alignment score = 0.611111 
Mhapla.WS247_1546:2436-4423                TAAACTTGAATA-TGA--
Mhapla.WS247_51:40159-41302                TAAACTTGAAAACTTAAG
                                           ********** * * *  
Consensus:
                                           TAAACTTGAAaAcTgAag

TAAACTTGAAaAcTgAag
>Mhapla.WS247_Fam_117_18_2  Nr. of seq. 2 Alignment length(with gaps) = 18 Alignment score = 0.666667 
Mhapla.WS247_296:1422-3268                 AGTTA-TTAATAAACAAG
Mhapla.WS247_715:5292-5614                 AATTATTTATTAAACCAG
                                           * *** *** ***** **
Consensus:
                                           AaTTAtTTAaTAAACaAG

AaTTAtTTAaTAAACaAG
>Mhapla.WS247_Fam_118_18_2  Nr. of seq. 2 Alignment length(with gaps) = 18 Alignment score = 0.851852 
Mhapla.WS247_850:33520-34099               CTACACCACCAACGGGAT
Mhapla.WS247_851:48-509                    CTACACCGCCACCGGGAT
                                           ******* *** ******
Consensus:
                                           CTACACCaCCAaCGGGAT

CTACACCaCCAaCGGGAT
>Mhapla.WS247_Fam_119_16_2  Nr. of seq. 2 Alignment length(with gaps) = 16 Alignment score = 0.708333 
Mhapla.WS247_573:8263-8678                 T-TTATAACGAGTGTC
Rev.of:Mhapla.WS247_2200:2197-2487         TATTATAAAGAGTGTT
                                           * ****** ****** 
Consensus:
                                           TaTTATAAaGAGTGTc

TaTTATAAaGAGTGTc
>Mhapla.WS247_Fam_120_16_2  Nr. of seq. 2 Alignment length(with gaps) = 16 Alignment score = 0.833333 
Mhapla.WS247_326:89789-89975               TATAGTGAACTCCCGG
Rev.of:Mhapla.WS247_3219:26-212            TATAGTGAACTCTCGA
                                           ************ ** 
Consensus:
                                           TATAGTGAACTCcCGa

TATAGTGAACTCcCGa
>Mhapla.WS247_Fam_121_15_2  Nr. of seq. 2 Alignment length(with gaps) = 15 Alignment score = 0.733333 
Mhapla.WS247_47:35631-35844                AAACTGGTACGCGAC
Mhapla.WS247_513:27465-27757               AAAGTGGTACAAGAC
                                           *** ******  ***
Consensus:
                                           AAAcTGGTACaaGAC

AAAcTGGTACaaGAC
>Mhapla.WS247_Fam_122_14_2  Nr. of seq. 2 Alignment length(with gaps) = 14 Alignment score = 0.666667 
Mhapla.WS247_128:142756-142886             TAGTTAAGGCAA-T
Rev.of:Mhapla.WS247_742:554-885            TAGGTAAGGTAACT
                                           *** ***** ** *
Consensus:
                                           TAGgTAAGGcAAcT

TAGgTAAGGcAAcT
>Mhapla.WS247_Fam_123_14_2  Nr. of seq. 2 Alignment length(with gaps) = 14 Alignment score = 1.000000 
Mhapla.WS247_292:171-338                   ACTCTGAATCGGCT
Rev.of:Mhapla.WS247_350:82955-83197        ACTCTGAATCGGCT
                                           **************
Consensus:
                                           ACTCTGAATCGGCT

ACTCTGAATCGGCT
>Mhapla.WS247_Fam_124_13_2  Nr. of seq. 2 Alignment length(with gaps) = 13 Alignment score = 1.000000 
Mhapla.WS247_1569:3258-4340                TTCGCGAAACCAA
Mhapla.WS247_1570:4-2846                   TTCGCGAAACCAA
                                           *************
Consensus:
                                           TTCGCGAAACCAA

TTCGCGAAACCAA
>Mhapla.WS247_Fam_125_12_2  Nr. of seq. 2 Alignment length(with gaps) = 12 Alignment score = 1.000000 
Mhapla.WS247_1851:3254-4608                TACCGTACCGTA
Mhapla.WS247_1852:59-1426                  TACCGTACCGTA
                                           ************
Consensus:
                                           TACCGTACCGTA

TACCGTACCGTA
>Mhapla.WS247_Fam_126_11_2  Nr. of seq. 2 Alignment length(with gaps) = 11 Alignment score = 1.000000 
Mhapla.WS247_180:101724-102535             ATAACTTTCGC
Mhapla.WS247_181:8-315                     ATAACTTTCGC
                                           ***********
Consensus:
                                           ATAACTTTCGC

ATAACTTTCGC
>Mhapla.WS247_Fam_127_10_2  Nr. of seq. 2 Alignment length(with gaps) = 10 Alignment score = 0.733333 
Mhapla.WS247_1631:15-262                   TATTTTACTG
Mhapla.WS247_2869:104-1520                 TATTTTAATT
                                           ******* * 
Consensus:
                                           TATTTTAaTg

TATTTTAaTg
>Mhapla.WS247_Fam_128_181_1  Nr. of seq. 1 Alignment length(with gaps) = 181 Alignment score = 0.000000 
Mhapla.WS247_240:0-2179                    TTTCTTTATTTTTTTATACAATATAGATCTATGTCTTATCTAACATATCCCAAAATATCTAGGAGATCGTTCGCATTTTAAGCCCCGAAATTTTTCATTTTGAGTCTGATGACTCTGAAAGATAAAAATTTTCTCCTGTTAAAAACTCTAACCCCTATAACTCAAAATTTTGAAGTTGAAA
                                           *************************************************************************************************************************************************************************************
Consensus:
                                           TTTCTTTATTTTTTTATACAATATAGATCTATGTCTTATCTAACATATCCCAAAATATCTAGGAGATCGTTCGCATTTTAAGCCCCGAAATTTTTCATTTTGAGTCTGATGACTCTGAAAGATAAAAATTTTCTCCTGTTAAAAACTCTAACCCCTATAACTCAAAATTTTGAAGTTGAAA

TTTCTTTATTTTTTTATACAATATAGATCTATGTCTTATCTAACATATCCCAAAATATCTAGGAGATCGTTCGCATTTTAAGCCCCGAAATTTTTCATTTTGAGTCTGATGACTCTGAAAGATAAAAATTTTCTCCTGTTAAAAACTCTAACCCCTATAACTCAAAATTTTGAAGTTGAAA
>Mhapla.WS247_Fam_129_179_1  Nr. of seq. 1 Alignment length(with gaps) = 179 Alignment score = 0.000000 
Mhapla.WS247_3432:40-1841                  TCATAGGACTTCGGCCACACCCATTAAGTTTTGAGAAGCAATAAGAAGCTTGGTAAGCCTTTTTAGAGTCAAATATGATTAGATCTCGTGTGTATGATTTGGTATAAGAACTAGAACCGCCACCGGATCCCACAAGCTAAAGTAGTGTTTCTCTATTTAGAAGCTCCAAATATGAAAAC
                                           ***********************************************************************************************************************************************************************************
Consensus:
                                           TCATAGGACTTCGGCCACACCCATTAAGTTTTGAGAAGCAATAAGAAGCTTGGTAAGCCTTTTTAGAGTCAAATATGATTAGATCTCGTGTGTATGATTTGGTATAAGAACTAGAACCGCCACCGGATCCCACAAGCTAAAGTAGTGTTTCTCTATTTAGAAGCTCCAAATATGAAAAC

TCATAGGACTTCGGCCACACCCATTAAGTTTTGAGAAGCAATAAGAAGCTTGGTAAGCCTTTTTAGAGTCAAATATGATTAGATCTCGTGTGTATGATTTGGTATAAGAACTAGAACCGCCACCGGATCCCACAAGCTAAAGTAGTGTTTCTCTATTTAGAAGCTCCAAATATGAAAAC
>Mhapla.WS247_Fam_130_177_1  Nr. of seq. 1 Alignment length(with gaps) = 177 Alignment score = 0.000000 
Mhapla.WS247_3251:145-2236                 ACAAAAAATTAGAAAAATTTAATTTAGAAAATCGTTCCTAGAGGAGTCGGAATTTTCATTAATTTTAGAGCTTTATAATTAAAGTCAACAGACTCTAAGGGTCATTTCTCTAAAAATTGACGTCAGATCACCTAATAAATTTTGGATATTGTAGATAAGATGTATTCACATCTTTAC
                                           *********************************************************************************************************************************************************************************
Consensus:
                                           ACAAAAAATTAGAAAAATTTAATTTAGAAAATCGTTCCTAGAGGAGTCGGAATTTTCATTAATTTTAGAGCTTTATAATTAAAGTCAACAGACTCTAAGGGTCATTTCTCTAAAAATTGACGTCAGATCACCTAATAAATTTTGGATATTGTAGATAAGATGTATTCACATCTTTAC

ACAAAAAATTAGAAAAATTTAATTTAGAAAATCGTTCCTAGAGGAGTCGGAATTTTCATTAATTTTAGAGCTTTATAATTAAAGTCAACAGACTCTAAGGGTCATTTCTCTAAAAATTGACGTCAGATCACCTAATAAATTTTGGATATTGTAGATAAGATGTATTCACATCTTTAC
>Mhapla.WS247_Fam_131_168_1  Nr. of seq. 1 Alignment length(with gaps) = 168 Alignment score = 0.000000 
Mhapla.WS247_3442:65-1923                  CCCAAGTTTTGTAAGGGAGGACGAAGTCCCTATGAGTTTTTTTGTTTTCCATCAACGCTACTTTAGCAATCAGGATCCGGGTTGCATTTCTCTTTCTTATGCTCAGTCATACACACCAAACTTATCATATTGGACTCAAGGAACACTACACAAGCTTTTTATGGCTTC
                                           ************************************************************************************************************************************************************************
Consensus:
                                           CCCAAGTTTTGTAAGGGAGGACGAAGTCCCTATGAGTTTTTTTGTTTTCCATCAACGCTACTTTAGCAATCAGGATCCGGGTTGCATTTCTCTTTCTTATGCTCAGTCATACACACCAAACTTATCATATTGGACTCAAGGAACACTACACAAGCTTTTTATGGCTTC

CCCAAGTTTTGTAAGGGAGGACGAAGTCCCTATGAGTTTTTTTGTTTTCCATCAACGCTACTTTAGCAATCAGGATCCGGGTTGCATTTCTCTTTCTTATGCTCAGTCATACACACCAAACTTATCATATTGGACTCAAGGAACACTACACAAGCTTTTTATGGCTTC
>Mhapla.WS247_Fam_132_141_1  Nr. of seq. 1 Alignment length(with gaps) = 141 Alignment score = 0.000000 
Mhapla.WS247_2506:26-1935                  AATTATAATTTAATTTTGCTAATACAATTAAATATATACTTAATATCGCTTAATTTAAATGCAAATTTATCAATATAAATTTGCATTTAAATTAACCAAATACCTATTCTAATTCTTATTATCTTTTAATTTTATTAGCAA
                                           *********************************************************************************************************************************************
Consensus:
                                           AATTATAATTTAATTTTGCTAATACAATTAAATATATACTTAATATCGCTTAATTTAAATGCAAATTTATCAATATAAATTTGCATTTAAATTAACCAAATACCTATTCTAATTCTTATTATCTTTTAATTTTATTAGCAA

AATTATAATTTAATTTTGCTAATACAATTAAATATATACTTAATATCGCTTAATTTAAATGCAAATTTATCAATATAAATTTGCATTTAAATTAACCAAATACCTATTCTAATTCTTATTATCTTTTAATTTTATTAGCAA
>Mhapla.WS247_Fam_133_137_1  Nr. of seq. 1 Alignment length(with gaps) = 137 Alignment score = 0.000000 
Mhapla.WS247_715:2917-4558                 TTTAACATTTGTTATTTACTTTAAATATAAATTATAAAAGTCTATTAAAATAAGAATATCGAATAAATTTTAGGTTTCTGTTCCTCATTTAGGTTATGGAATCTTCTGTATGTCGAGAATATTACTATTTTTATAGA
                                           *****************************************************************************************************************************************
Consensus:
                                           TTTAACATTTGTTATTTACTTTAAATATAAATTATAAAAGTCTATTAAAATAAGAATATCGAATAAATTTTAGGTTTCTGTTCCTCATTTAGGTTATGGAATCTTCTGTATGTCGAGAATATTACTATTTTTATAGA

TTTAACATTTGTTATTTACTTTAAATATAAATTATAAAAGTCTATTAAAATAAGAATATCGAATAAATTTTAGGTTTCTGTTCCTCATTTAGGTTATGGAATCTTCTGTATGTCGAGAATATTACTATTTTTATAGA
>Mhapla.WS247_Fam_134_135_1  Nr. of seq. 1 Alignment length(with gaps) = 135 Alignment score = 0.000000 
Mhapla.WS247_126:40841-43643               TAATTATTTTATCTTTCTAAAACCTATGATATCAACTTATTTTTCTTCGTCCTACTTATCTTCCGAACGAATAATAAACTCTTCCATTCTCTTCATCATCCTCTTCCATCAACATCTCTTCACTATTTCTACTGT
                                           ***************************************************************************************************************************************
Consensus:
                                           TAATTATTTTATCTTTCTAAAACCTATGATATCAACTTATTTTTCTTCGTCCTACTTATCTTCCGAACGAATAATAAACTCTTCCATTCTCTTCATCATCCTCTTCCATCAACATCTCTTCACTATTTCTACTGT

TAATTATTTTATCTTTCTAAAACCTATGATATCAACTTATTTTTCTTCGTCCTACTTATCTTCCGAACGAATAATAAACTCTTCCATTCTCTTCATCATCCTCTTCCATCAACATCTCTTCACTATTTCTACTGT
>Mhapla.WS247_Fam_135_120_1  Nr. of seq. 1 Alignment length(with gaps) = 120 Alignment score = 0.000000 
Mhapla.WS247_65:27238-29177                AAAATAATAAAAATAATAATAAAGAGCACACGAATAATAAAATGTTTATAATTGCTTAAGAATAAGATATTTTCTGACTAACATAACGATTTAATATTTATTCGATTTAATTATAATTAT
                                           ************************************************************************************************************************
Consensus:
                                           AAAATAATAAAAATAATAATAAAGAGCACACGAATAATAAAATGTTTATAATTGCTTAAGAATAAGATATTTTCTGACTAACATAACGATTTAATATTTATTCGATTTAATTATAATTAT

AAAATAATAAAAATAATAATAAAGAGCACACGAATAATAAAATGTTTATAATTGCTTAAGAATAAGATATTTTCTGACTAACATAACGATTTAATATTTATTCGATTTAATTATAATTAT
>Mhapla.WS247_Fam_136_111_1  Nr. of seq. 1 Alignment length(with gaps) = 111 Alignment score = 0.000000 
Mhapla.WS247_1099:15486-17741              CATCATCAGAACTATCTTCAGAAGAAGATGGTTTTCGCTTCTTTGTCGCAGGCAAAGCGTTCGCAGAAGTCTTGGTAGTAGCCTTGGCCGTAGAGTTTTTAGATGCCAAAC
                                           ***************************************************************************************************************
Consensus:
                                           CATCATCAGAACTATCTTCAGAAGAAGATGGTTTTCGCTTCTTTGTCGCAGGCAAAGCGTTCGCAGAAGTCTTGGTAGTAGCCTTGGCCGTAGAGTTTTTAGATGCCAAAC

CATCATCAGAACTATCTTCAGAAGAAGATGGTTTTCGCTTCTTTGTCGCAGGCAAAGCGTTCGCAGAAGTCTTGGTAGTAGCCTTGGCCGTAGAGTTTTTAGATGCCAAAC
>Mhapla.WS247_Fam_137_104_1  Nr. of seq. 1 Alignment length(with gaps) = 104 Alignment score = 0.000000 
Mhapla.WS247_631:64499-65653               TGCTGAGCTACGAGCAGGCAAGGCCATGCGAGTTGCCCCGCCGACTAAGCCACGCTCGAAGGCTCGGGACCGGGAAGGAGACGCGGGTAAAACCGAAACAAGCG
                                           ********************************************************************************************************
Consensus:
                                           TGCTGAGCTACGAGCAGGCAAGGCCATGCGAGTTGCCCCGCCGACTAAGCCACGCTCGAAGGCTCGGGACCGGGAAGGAGACGCGGGTAAAACCGAAACAAGCG

TGCTGAGCTACGAGCAGGCAAGGCCATGCGAGTTGCCCCGCCGACTAAGCCACGCTCGAAGGCTCGGGACCGGGAAGGAGACGCGGGTAAAACCGAAACAAGCG
>Mhapla.WS247_Fam_138_101_1  Nr. of seq. 1 Alignment length(with gaps) = 101 Alignment score = 0.000000 
Mhapla.WS247_3222:639-2483                 TTAGAGTCTGGTGTATTAGAAATTTTCTCCTGTTATACTTCTAGGATCTATAAAAATGCTTTGAGACGATAGAATTTCTTTATTTTTTCTTCAAAGATGGA
                                           *****************************************************************************************************
Consensus:
                                           TTAGAGTCTGGTGTATTAGAAATTTTCTCCTGTTATACTTCTAGGATCTATAAAAATGCTTTGAGACGATAGAATTTCTTTATTTTTTCTTCAAAGATGGA

TTAGAGTCTGGTGTATTAGAAATTTTCTCCTGTTATACTTCTAGGATCTATAAAAATGCTTTGAGACGATAGAATTTCTTTATTTTTTCTTCAAAGATGGA
>Mhapla.WS247_Fam_139_97_1  Nr. of seq. 1 Alignment length(with gaps) = 97 Alignment score = 0.000000 
Mhapla.WS247_375:23-1968                   GAGAACTGGCTTGATAAAACAAAACAATTTGTTGGATAATAAAATACGAATACAACTCTAATCCTTCCAAATTCATGATTAATCCAAGCTTTTCGAA
                                           *************************************************************************************************
Consensus:
                                           GAGAACTGGCTTGATAAAACAAAACAATTTGTTGGATAATAAAATACGAATACAACTCTAATCCTTCCAAATTCATGATTAATCCAAGCTTTTCGAA

GAGAACTGGCTTGATAAAACAAAACAATTTGTTGGATAATAAAATACGAATACAACTCTAATCCTTCCAAATTCATGATTAATCCAAGCTTTTCGAA
>Mhapla.WS247_Fam_140_97_1  Nr. of seq. 1 Alignment length(with gaps) = 97 Alignment score = 0.000000 
Mhapla.WS247_517:17-987                    TTTACTTTATCTCTCATTTTACCATGATATAGGTTTAAATAATTCAAAATACTTTTCTAAATATATAATCTAAATAAATCTTTATTATTAATACCTA
                                           *************************************************************************************************
Consensus:
                                           TTTACTTTATCTCTCATTTTACCATGATATAGGTTTAAATAATTCAAAATACTTTTCTAAATATATAATCTAAATAAATCTTTATTATTAATACCTA

TTTACTTTATCTCTCATTTTACCATGATATAGGTTTAAATAATTCAAAATACTTTTCTAAATATATAATCTAAATAAATCTTTATTATTAATACCTA
>Mhapla.WS247_Fam_141_93_1  Nr. of seq. 1 Alignment length(with gaps) = 93 Alignment score = 0.000000 
Mhapla.WS247_709:23886-25069               CTTCAGGACCAACTGGAGCACCAACAGCAACTCCAGCTTCAACTGAATCAACAGGCTCTCCTGCTCCATCTACTTCAGCTGAAACTGGCTCAC
                                           *********************************************************************************************
Consensus:
                                           CTTCAGGACCAACTGGAGCACCAACAGCAACTCCAGCTTCAACTGAATCAACAGGCTCTCCTGCTCCATCTACTTCAGCTGAAACTGGCTCAC

CTTCAGGACCAACTGGAGCACCAACAGCAACTCCAGCTTCAACTGAATCAACAGGCTCTCCTGCTCCATCTACTTCAGCTGAAACTGGCTCAC
>Mhapla.WS247_Fam_142_92_1  Nr. of seq. 1 Alignment length(with gaps) = 92 Alignment score = 0.000000 
Mhapla.WS247_3038:3-1331                   TTCAAAATTTATAATAAAATTTTTCAAAAGACATAAAATCTTGCCTACAAAAAAATTTTTGAATTTTTATTTCTTTATTTTAAATCAGAATT
                                           ********************************************************************************************
Consensus:
                                           TTCAAAATTTATAATAAAATTTTTCAAAAGACATAAAATCTTGCCTACAAAAAAATTTTTGAATTTTTATTTCTTTATTTTAAATCAGAATT

TTCAAAATTTATAATAAAATTTTTCAAAAGACATAAAATCTTGCCTACAAAAAAATTTTTGAATTTTTATTTCTTTATTTTAAATCAGAATT
>Mhapla.WS247_Fam_143_90_1  Nr. of seq. 1 Alignment length(with gaps) = 90 Alignment score = 0.000000 
Mhapla.WS247_163:159-2866                  AAACAAATTAGCTAAAATCAAGTTTAGCTTACAAAAAATAAGGGACACTCCGAAAAAAGGCAGTTAATTAGAGAATTTTTTAGTATTAAA
                                           ******************************************************************************************
Consensus:
                                           AAACAAATTAGCTAAAATCAAGTTTAGCTTACAAAAAATAAGGGACACTCCGAAAAAAGGCAGTTAATTAGAGAATTTTTTAGTATTAAA

AAACAAATTAGCTAAAATCAAGTTTAGCTTACAAAAAATAAGGGACACTCCGAAAAAAGGCAGTTAATTAGAGAATTTTTTAGTATTAAA
>Mhapla.WS247_Fam_144_84_1  Nr. of seq. 1 Alignment length(with gaps) = 84 Alignment score = 0.000000 
Mhapla.WS247_3031:36-845                   ATATTATTTTTTAGAATATAGTGCTAATGCACTATCAGAACCACTATTTTTCTTCTATCTTTTTCAATTTTTGTATTCTCTCTA
                                           ************************************************************************************
Consensus:
                                           ATATTATTTTTTAGAATATAGTGCTAATGCACTATCAGAACCACTATTTTTCTTCTATCTTTTTCAATTTTTGTATTCTCTCTA

ATATTATTTTTTAGAATATAGTGCTAATGCACTATCAGAACCACTATTTTTCTTCTATCTTTTTCAATTTTTGTATTCTCTCTA
>Mhapla.WS247_Fam_145_82_1  Nr. of seq. 1 Alignment length(with gaps) = 82 Alignment score = 0.000000 
Mhapla.WS247_1498:1-1335                   TTAATAAATAAACGACTAGATTTGTCTGATGGAAACTCGAAACTAATTAGTTTCGTAAAGTTTCGAATAAGAAATAATCAAA
                                           **********************************************************************************
Consensus:
                                           TTAATAAATAAACGACTAGATTTGTCTGATGGAAACTCGAAACTAATTAGTTTCGTAAAGTTTCGAATAAGAAATAATCAAA

TTAATAAATAAACGACTAGATTTGTCTGATGGAAACTCGAAACTAATTAGTTTCGTAAAGTTTCGAATAAGAAATAATCAAA
>Mhapla.WS247_Fam_146_81_1  Nr. of seq. 1 Alignment length(with gaps) = 81 Alignment score = 0.000000 
Mhapla.WS247_340:16128-17201               CTCTAGAGGGAACTCCCTAAATAGTGAAACTCTCCATATTATGAACTTCTTTTAAAGTTCCCATGCCTCAACTAGAGGGGA
                                           *********************************************************************************
Consensus:
                                           CTCTAGAGGGAACTCCCTAAATAGTGAAACTCTCCATATTATGAACTTCTTTTAAAGTTCCCATGCCTCAACTAGAGGGGA

CTCTAGAGGGAACTCCCTAAATAGTGAAACTCTCCATATTATGAACTTCTTTTAAAGTTCCCATGCCTCAACTAGAGGGGA
>Mhapla.WS247_Fam_147_79_1  Nr. of seq. 1 Alignment length(with gaps) = 79 Alignment score = 0.000000 
Mhapla.WS247_934:26448-27327               AATTGGATATCCCTACCCCTATATTCTTAGGGTTACAAATCCCTAATTTAGGTGACTTTTGAGTATTATGCCCCTTACA
                                           *******************************************************************************
Consensus:
                                           AATTGGATATCCCTACCCCTATATTCTTAGGGTTACAAATCCCTAATTTAGGTGACTTTTGAGTATTATGCCCCTTACA

AATTGGATATCCCTACCCCTATATTCTTAGGGTTACAAATCCCTAATTTAGGTGACTTTTGAGTATTATGCCCCTTACA
>Mhapla.WS247_Fam_148_78_1  Nr. of seq. 1 Alignment length(with gaps) = 78 Alignment score = 0.000000 
Mhapla.WS247_253:44600-46942               TCCATCTACACAAAAGACAGGAGGAGTGGCATCGAACAAGCCCCCTGCAGGATTGCCATCTACCGGACGGCCAGAAAC
                                           ******************************************************************************
Consensus:
                                           TCCATCTACACAAAAGACAGGAGGAGTGGCATCGAACAAGCCCCCTGCAGGATTGCCATCTACCGGACGGCCAGAAAC

TCCATCTACACAAAAGACAGGAGGAGTGGCATCGAACAAGCCCCCTGCAGGATTGCCATCTACCGGACGGCCAGAAAC
>Mhapla.WS247_Fam_149_77_1  Nr. of seq. 1 Alignment length(with gaps) = 77 Alignment score = 0.000000 
Mhapla.WS247_564:51-676                    ATTTTTTTAGGGTTAAATCCCGAATTTTTCATTTTTATTCTGATTTATTAAAATCAGAATTTTTTATTTTATTTAAA
                                           *****************************************************************************
Consensus:
                                           ATTTTTTTAGGGTTAAATCCCGAATTTTTCATTTTTATTCTGATTTATTAAAATCAGAATTTTTTATTTTATTTAAA

ATTTTTTTAGGGTTAAATCCCGAATTTTTCATTTTTATTCTGATTTATTAAAATCAGAATTTTTTATTTTATTTAAA
>Mhapla.WS247_Fam_150_76_1  Nr. of seq. 1 Alignment length(with gaps) = 76 Alignment score = 0.000000 
Mhapla.WS247_709:3-930                     GATTTATTAAGAATTAGCCTACACCAATAAAATTTATTTTTTATTATAACATTATTTTCAATTCGGAAGTTTGATA
                                           ****************************************************************************
Consensus:
                                           GATTTATTAAGAATTAGCCTACACCAATAAAATTTATTTTTTATTATAACATTATTTTCAATTCGGAAGTTTGATA

GATTTATTAAGAATTAGCCTACACCAATAAAATTTATTTTTTATTATAACATTATTTTCAATTCGGAAGTTTGATA
>Mhapla.WS247_Fam_151_76_1  Nr. of seq. 1 Alignment length(with gaps) = 76 Alignment score = 0.000000 
Mhapla.WS247_830:20-1053                   ATTAATTCCAAAAGGATATATCCAAATAAATGATTCGGAACAAAATTTGAAAAAATTTTACGTCTCAAAAACCAGA
                                           ****************************************************************************
Consensus:
                                           ATTAATTCCAAAAGGATATATCCAAATAAATGATTCGGAACAAAATTTGAAAAAATTTTACGTCTCAAAAACCAGA

ATTAATTCCAAAAGGATATATCCAAATAAATGATTCGGAACAAAATTTGAAAAAATTTTACGTCTCAAAAACCAGA
>Mhapla.WS247_Fam_152_75_1  Nr. of seq. 1 Alignment length(with gaps) = 75 Alignment score = 0.000000 
Mhapla.WS247_124:44-2611                   AGAAACGATTCTTTAGGTAGTTTATTGTGGGATAATAAAAGAAATGTTAGATAGTTTGAGATTAAAGAAGAAAAA
                                           ***************************************************************************
Consensus:
                                           AGAAACGATTCTTTAGGTAGTTTATTGTGGGATAATAAAAGAAATGTTAGATAGTTTGAGATTAAAGAAGAAAAA

AGAAACGATTCTTTAGGTAGTTTATTGTGGGATAATAAAAGAAATGTTAGATAGTTTGAGATTAAAGAAGAAAAA
>Mhapla.WS247_Fam_153_74_1  Nr. of seq. 1 Alignment length(with gaps) = 74 Alignment score = 0.000000 
Mhapla.WS247_360:6518-7342                 TTTGTCGTTTATGTAGAGAGTGTGTGAATTAGAGAGTAAAAGGAATCAATTTTCTTGCGTGGATTCTGAGAGGT
                                           **************************************************************************
Consensus:
                                           TTTGTCGTTTATGTAGAGAGTGTGTGAATTAGAGAGTAAAAGGAATCAATTTTCTTGCGTGGATTCTGAGAGGT

TTTGTCGTTTATGTAGAGAGTGTGTGAATTAGAGAGTAAAAGGAATCAATTTTCTTGCGTGGATTCTGAGAGGT
>Mhapla.WS247_Fam_154_74_1  Nr. of seq. 1 Alignment length(with gaps) = 74 Alignment score = 0.000000 
Mhapla.WS247_2186:17-1546                  CCCTAATCTCGGTAAAACAATCCCATTTCTTTACCTACGATTGGGTCTCTATAGGTATCAAGGGTTACAATGGT
                                           **************************************************************************
Consensus:
                                           CCCTAATCTCGGTAAAACAATCCCATTTCTTTACCTACGATTGGGTCTCTATAGGTATCAAGGGTTACAATGGT

CCCTAATCTCGGTAAAACAATCCCATTTCTTTACCTACGATTGGGTCTCTATAGGTATCAAGGGTTACAATGGT
>Mhapla.WS247_Fam_155_74_1  Nr. of seq. 1 Alignment length(with gaps) = 74 Alignment score = 0.000000 
Mhapla.WS247_2204:6-883                    CGAAATTTAACTAACGAGAAAATGATATAATGCAACAGAAGACAAATCCTACAACTACATTAGGAATCATTCGC
                                           **************************************************************************
Consensus:
                                           CGAAATTTAACTAACGAGAAAATGATATAATGCAACAGAAGACAAATCCTACAACTACATTAGGAATCATTCGC

CGAAATTTAACTAACGAGAAAATGATATAATGCAACAGAAGACAAATCCTACAACTACATTAGGAATCATTCGC
>Mhapla.WS247_Fam_156_73_1  Nr. of seq. 1 Alignment length(with gaps) = 73 Alignment score = 0.000000 
Mhapla.WS247_2309:168-1492                 GTGAAGATCATCTTATAGCCTCTCTAAGGTCGCATCTGGATAATTTATATTGATCATTTCTCGTCTTTTTATT
                                           *************************************************************************
Consensus:
                                           GTGAAGATCATCTTATAGCCTCTCTAAGGTCGCATCTGGATAATTTATATTGATCATTTCTCGTCTTTTTATT

GTGAAGATCATCTTATAGCCTCTCTAAGGTCGCATCTGGATAATTTATATTGATCATTTCTCGTCTTTTTATT
>Mhapla.WS247_Fam_157_72_1  Nr. of seq. 1 Alignment length(with gaps) = 72 Alignment score = 0.000000 
Mhapla.WS247_189:4955-7933                 TGGAGTTGAAGGAGTATTTGGTCCAATTCTTGTCGTTCGAGGTTCTAAAGTGGTCGAGGATGTTCCGTTTGC
                                           ************************************************************************
Consensus:
                                           TGGAGTTGAAGGAGTATTTGGTCCAATTCTTGTCGTTCGAGGTTCTAAAGTGGTCGAGGATGTTCCGTTTGC

TGGAGTTGAAGGAGTATTTGGTCCAATTCTTGTCGTTCGAGGTTCTAAAGTGGTCGAGGATGTTCCGTTTGC
>Mhapla.WS247_Fam_158_72_1  Nr. of seq. 1 Alignment length(with gaps) = 72 Alignment score = 0.000000 
Mhapla.WS247_225:138-1084                  ACAAAACTTCGCTAAATGCTGACCATCAATTTGAAAAATCAAGCAACATAATACGAATCAACCAAATAAACA
                                           ************************************************************************
Consensus:
                                           ACAAAACTTCGCTAAATGCTGACCATCAATTTGAAAAATCAAGCAACATAATACGAATCAACCAAATAAACA

ACAAAACTTCGCTAAATGCTGACCATCAATTTGAAAAATCAAGCAACATAATACGAATCAACCAAATAAACA
>Mhapla.WS247_Fam_159_71_1  Nr. of seq. 1 Alignment length(with gaps) = 71 Alignment score = 0.000000 
Mhapla.WS247_91:68164-69102                TCTTTAAATTGAAAACTTTTTTTATTCTCACCGCGCCTTTTTTGGTCTCTCCAGTTTCTTCTGATTCGACC
                                           ***********************************************************************
Consensus:
                                           TCTTTAAATTGAAAACTTTTTTTATTCTCACCGCGCCTTTTTTGGTCTCTCCAGTTTCTTCTGATTCGACC

TCTTTAAATTGAAAACTTTTTTTATTCTCACCGCGCCTTTTTTGGTCTCTCCAGTTTCTTCTGATTCGACC
>Mhapla.WS247_Fam_160_69_1  Nr. of seq. 1 Alignment length(with gaps) = 69 Alignment score = 0.000000 
Mhapla.WS247_920:19752-20779               AAATAAACTCATTTGATCGGTCAATTCTTTTTTCAATTCATCTTTGATCTCCTTTTTCAGTTGTTGTCC
                                           *********************************************************************
Consensus:
                                           AAATAAACTCATTTGATCGGTCAATTCTTTTTTCAATTCATCTTTGATCTCCTTTTTCAGTTGTTGTCC

AAATAAACTCATTTGATCGGTCAATTCTTTTTTCAATTCATCTTTGATCTCCTTTTTCAGTTGTTGTCC
>Mhapla.WS247_Fam_161_68_1  Nr. of seq. 1 Alignment length(with gaps) = 68 Alignment score = 0.000000 
Mhapla.WS247_1225:57-1359                  AAATAATTTTCTAAAAAAATTGAAAAAAATTTCGAGGATTTATTGGATCTATCAAAAAATGGAATTAA
                                           ********************************************************************
Consensus:
                                           AAATAATTTTCTAAAAAAATTGAAAAAAATTTCGAGGATTTATTGGATCTATCAAAAAATGGAATTAA

AAATAATTTTCTAAAAAAATTGAAAAAAATTTCGAGGATTTATTGGATCTATCAAAAAATGGAATTAA
>Mhapla.WS247_Fam_162_68_1  Nr. of seq. 1 Alignment length(with gaps) = 68 Alignment score = 0.000000 
Mhapla.WS247_2288:11578-12848              GGGATTTCGCACTAATGTAATACTAGTATCAAAGTGAGACGAATAAACATCTTTTGGATAGATGAGAG
                                           ********************************************************************
Consensus:
                                           GGGATTTCGCACTAATGTAATACTAGTATCAAAGTGAGACGAATAAACATCTTTTGGATAGATGAGAG

GGGATTTCGCACTAATGTAATACTAGTATCAAAGTGAGACGAATAAACATCTTTTGGATAGATGAGAG
>Mhapla.WS247_Fam_163_67_1  Nr. of seq. 1 Alignment length(with gaps) = 67 Alignment score = 0.000000 
Mhapla.WS247_619:40-2240                   AAATACAATAGCCCGAACTGCTATAGATACAGTCGGGCTTATTTACGGGTATACTGTACATATCAAG
                                           *******************************************************************
Consensus:
                                           AAATACAATAGCCCGAACTGCTATAGATACAGTCGGGCTTATTTACGGGTATACTGTACATATCAAG

AAATACAATAGCCCGAACTGCTATAGATACAGTCGGGCTTATTTACGGGTATACTGTACATATCAAG
>Mhapla.WS247_Fam_164_67_1  Nr. of seq. 1 Alignment length(with gaps) = 67 Alignment score = 0.000000 
Mhapla.WS247_1571:117-839                  TATTAGTTTAGAGATGTAATGCCATATAATAGGATTTAAGGACAAGACACTGAAAAATAGAATAGCG
                                           *******************************************************************
Consensus:
                                           TATTAGTTTAGAGATGTAATGCCATATAATAGGATTTAAGGACAAGACACTGAAAAATAGAATAGCG

TATTAGTTTAGAGATGTAATGCCATATAATAGGATTTAAGGACAAGACACTGAAAAATAGAATAGCG
>Mhapla.WS247_Fam_165_66_1  Nr. of seq. 1 Alignment length(with gaps) = 66 Alignment score = 0.000000 
Mhapla.WS247_2103:20632-21424              GTCAAACAATATAATGATACTAAATGTCATAAATTAATCCATAAATCGTTGCAATTCTGTGGAAAC
                                           ******************************************************************
Consensus:
                                           GTCAAACAATATAATGATACTAAATGTCATAAATTAATCCATAAATCGTTGCAATTCTGTGGAAAC

GTCAAACAATATAATGATACTAAATGTCATAAATTAATCCATAAATCGTTGCAATTCTGTGGAAAC
>Mhapla.WS247_Fam_166_65_1  Nr. of seq. 1 Alignment length(with gaps) = 65 Alignment score = 0.000000 
Mhapla.WS247_3364:366-1907                 TATTTTCATATATTTATATTTTTTAAATTTTAATTTTTTAATTAAATAAATAATATTTTTTTTAT
                                           *****************************************************************
Consensus:
                                           TATTTTCATATATTTATATTTTTTAAATTTTAATTTTTTAATTAAATAAATAATATTTTTTTTAT

TATTTTCATATATTTATATTTTTTAAATTTTAATTTTTTAATTAAATAAATAATATTTTTTTTAT
>Mhapla.WS247_Fam_167_64_1  Nr. of seq. 1 Alignment length(with gaps) = 64 Alignment score = 0.000000 
Mhapla.WS247_105:48779-50088               AGAATTACAACTAAAGTTGGGATCCCCTAAACTAGAGGGTAAACCCTTTGACAAATAATCCTTT
                                           ****************************************************************
Consensus:
                                           AGAATTACAACTAAAGTTGGGATCCCCTAAACTAGAGGGTAAACCCTTTGACAAATAATCCTTT

AGAATTACAACTAAAGTTGGGATCCCCTAAACTAGAGGGTAAACCCTTTGACAAATAATCCTTT
>Mhapla.WS247_Fam_168_64_1  Nr. of seq. 1 Alignment length(with gaps) = 64 Alignment score = 0.000000 
Mhapla.WS247_211:74392-75554               AAGAATAATTTACACGAATATCTTCGAATGTCATGATATGACATAATAACATTTGCACGATTTT
                                           ****************************************************************
Consensus:
                                           AAGAATAATTTACACGAATATCTTCGAATGTCATGATATGACATAATAACATTTGCACGATTTT

AAGAATAATTTACACGAATATCTTCGAATGTCATGATATGACATAATAACATTTGCACGATTTT
>Mhapla.WS247_Fam_169_64_1  Nr. of seq. 1 Alignment length(with gaps) = 64 Alignment score = 0.000000 
Mhapla.WS247_1848:8-2950                   ATTTATTTTTGGACAATCTAGATAAATTCTTTTGATTCTATCTGCTTATCTGTCGAAGTCCTTT
                                           ****************************************************************
Consensus:
                                           ATTTATTTTTGGACAATCTAGATAAATTCTTTTGATTCTATCTGCTTATCTGTCGAAGTCCTTT

ATTTATTTTTGGACAATCTAGATAAATTCTTTTGATTCTATCTGCTTATCTGTCGAAGTCCTTT
>Mhapla.WS247_Fam_170_63_1  Nr. of seq. 1 Alignment length(with gaps) = 63 Alignment score = 0.000000 
Mhapla.WS247_998:0-2508                    TAAAATTTTGAGGTAACCATACTCTAACGGCAATTTCTCGAAAATTCCGCCTACGATTTTCTT
                                           ***************************************************************
Consensus:
                                           TAAAATTTTGAGGTAACCATACTCTAACGGCAATTTCTCGAAAATTCCGCCTACGATTTTCTT

TAAAATTTTGAGGTAACCATACTCTAACGGCAATTTCTCGAAAATTCCGCCTACGATTTTCTT
>Mhapla.WS247_Fam_171_63_1  Nr. of seq. 1 Alignment length(with gaps) = 63 Alignment score = 0.000000 
Mhapla.WS247_1875:9-858                    TTACATACAGGGGGGCCTGCGCTGCGTTTTTGGTGCCAATTCTTGGCATGACCTCTTAAATTT
                                           ***************************************************************
Consensus:
                                           TTACATACAGGGGGGCCTGCGCTGCGTTTTTGGTGCCAATTCTTGGCATGACCTCTTAAATTT

TTACATACAGGGGGGCCTGCGCTGCGTTTTTGGTGCCAATTCTTGGCATGACCTCTTAAATTT
>Mhapla.WS247_Fam_172_63_1  Nr. of seq. 1 Alignment length(with gaps) = 63 Alignment score = 0.000000 
Mhapla.WS247_2086:21213-22106              TTGTTCGTCTTTCAATGTTTATTTTTCTTCTGAATTTTGAAGAGTTTTCTTTATCTATTGTTA
                                           ***************************************************************
Consensus:
                                           TTGTTCGTCTTTCAATGTTTATTTTTCTTCTGAATTTTGAAGAGTTTTCTTTATCTATTGTTA

TTGTTCGTCTTTCAATGTTTATTTTTCTTCTGAATTTTGAAGAGTTTTCTTTATCTATTGTTA
>Mhapla.WS247_Fam_173_62_1  Nr. of seq. 1 Alignment length(with gaps) = 62 Alignment score = 0.000000 
Mhapla.WS247_209:22747-25308               TCGAAGAAAAACAACCTGGATGTATTGTCAATAGCAATAGATAACAAAAAATCGTCAAAAAT
                                           **************************************************************
Consensus:
                                           TCGAAGAAAAACAACCTGGATGTATTGTCAATAGCAATAGATAACAAAAAATCGTCAAAAAT

TCGAAGAAAAACAACCTGGATGTATTGTCAATAGCAATAGATAACAAAAAATCGTCAAAAAT
>Mhapla.WS247_Fam_174_62_1  Nr. of seq. 1 Alignment length(with gaps) = 62 Alignment score = 0.000000 
Mhapla.WS247_1095:9-1559                   GATAAAAAATGGCAAAAATCAGAATTAAAATAAAGGTTATCGATACTCTAATAGTCCTGCTC
                                           **************************************************************
Consensus:
                                           GATAAAAAATGGCAAAAATCAGAATTAAAATAAAGGTTATCGATACTCTAATAGTCCTGCTC

GATAAAAAATGGCAAAAATCAGAATTAAAATAAAGGTTATCGATACTCTAATAGTCCTGCTC
>Mhapla.WS247_Fam_175_58_1  Nr. of seq. 1 Alignment length(with gaps) = 58 Alignment score = 0.000000 
Mhapla.WS247_44:18741-20928                TTTCCGGAAAAGTTTAAATGTTTTTTGTGTTTAAAAAGTTTTATAATTTTCAGAATTT
                                           **********************************************************
Consensus:
                                           TTTCCGGAAAAGTTTAAATGTTTTTTGTGTTTAAAAAGTTTTATAATTTTCAGAATTT

TTTCCGGAAAAGTTTAAATGTTTTTTGTGTTTAAAAAGTTTTATAATTTTCAGAATTT
>Mhapla.WS247_Fam_176_58_1  Nr. of seq. 1 Alignment length(with gaps) = 58 Alignment score = 0.000000 
Mhapla.WS247_843:5-653                     AATTAATGTAAAAGAATTTAAAATAAAATTTCAGAGTTCCGAAAATAATATTTTCTGA
                                           **********************************************************
Consensus:
                                           AATTAATGTAAAAGAATTTAAAATAAAATTTCAGAGTTCCGAAAATAATATTTTCTGA

AATTAATGTAAAAGAATTTAAAATAAAATTTCAGAGTTCCGAAAATAATATTTTCTGA
>Mhapla.WS247_Fam_177_57_1  Nr. of seq. 1 Alignment length(with gaps) = 57 Alignment score = 0.000000 
Mhapla.WS247_1300:20138-21519              TATTCTATTACTTGAGAATATGACATAAATCAAATTATGGAGTCAGTGCATATGTCA
                                           *********************************************************
Consensus:
                                           TATTCTATTACTTGAGAATATGACATAAATCAAATTATGGAGTCAGTGCATATGTCA

TATTCTATTACTTGAGAATATGACATAAATCAAATTATGGAGTCAGTGCATATGTCA
>Mhapla.WS247_Fam_178_56_1  Nr. of seq. 1 Alignment length(with gaps) = 56 Alignment score = 0.000000 
Mhapla.WS247_207:13946-14571               GTTTTGCCGTCCGTCTACCAAAGCTTTGTTCTATTCGGACAGCTTTTCACGTTACC
                                           ********************************************************
Consensus:
                                           GTTTTGCCGTCCGTCTACCAAAGCTTTGTTCTATTCGGACAGCTTTTCACGTTACC

GTTTTGCCGTCCGTCTACCAAAGCTTTGTTCTATTCGGACAGCTTTTCACGTTACC
>Mhapla.WS247_Fam_179_56_1  Nr. of seq. 1 Alignment length(with gaps) = 56 Alignment score = 0.000000 
Mhapla.WS247_2959:15-1388                  TATATTTAAAAAAATAATCAGAATTTTACTTAATATTTTATTAATAAATTGGCTTT
                                           ********************************************************
Consensus:
                                           TATATTTAAAAAAATAATCAGAATTTTACTTAATATTTTATTAATAAATTGGCTTT

TATATTTAAAAAAATAATCAGAATTTTACTTAATATTTTATTAATAAATTGGCTTT
>Mhapla.WS247_Fam_180_55_1  Nr. of seq. 1 Alignment length(with gaps) = 55 Alignment score = 0.000000 
Mhapla.WS247_721:30005-31396               TATGGCAATGATCTAGAATGGTTATACCTCTTTTAATACACTGCCATTCCCGGTC
                                           *******************************************************
Consensus:
                                           TATGGCAATGATCTAGAATGGTTATACCTCTTTTAATACACTGCCATTCCCGGTC

TATGGCAATGATCTAGAATGGTTATACCTCTTTTAATACACTGCCATTCCCGGTC
>Mhapla.WS247_Fam_181_54_1  Nr. of seq. 1 Alignment length(with gaps) = 54 Alignment score = 0.000000 
Mhapla.WS247_602:9956-10580                ATACTAACCCTGGAAACTGAGAGGCCTTTCGAATAGAACTAATCCTCCTATATG
                                           ******************************************************
Consensus:
                                           ATACTAACCCTGGAAACTGAGAGGCCTTTCGAATAGAACTAATCCTCCTATATG

ATACTAACCCTGGAAACTGAGAGGCCTTTCGAATAGAACTAATCCTCCTATATG
>Mhapla.WS247_Fam_182_54_1  Nr. of seq. 1 Alignment length(with gaps) = 54 Alignment score = 0.000000 
Mhapla.WS247_623:3805-4399                 AATATTTTCCGGAAGATGTTTTTATTGTTTTCCGGACAATTAATATTTATATTA
                                           ******************************************************
Consensus:
                                           AATATTTTCCGGAAGATGTTTTTATTGTTTTCCGGACAATTAATATTTATATTA

AATATTTTCCGGAAGATGTTTTTATTGTTTTCCGGACAATTAATATTTATATTA
>Mhapla.WS247_Fam_183_53_1  Nr. of seq. 1 Alignment length(with gaps) = 53 Alignment score = 0.000000 
Mhapla.WS247_169:30187-35378               AAATTTTAATAGAAGTTTCCGGAAAAAATATAACTTTACAAATATATAATTAC
                                           *****************************************************
Consensus:
                                           AAATTTTAATAGAAGTTTCCGGAAAAAATATAACTTTACAAATATATAATTAC

AAATTTTAATAGAAGTTTCCGGAAAAAATATAACTTTACAAATATATAATTAC
>Mhapla.WS247_Fam_184_51_1  Nr. of seq. 1 Alignment length(with gaps) = 51 Alignment score = 0.000000 
Mhapla.WS247_1867:2917-3602                AGGACAAGGACATTCTTCAAGTGAATCGAAGGAACACACACCAAAACCTTC
                                           ***************************************************
Consensus:
                                           AGGACAAGGACATTCTTCAAGTGAATCGAAGGAACACACACCAAAACCTTC

AGGACAAGGACATTCTTCAAGTGAATCGAAGGAACACACACCAAAACCTTC
>Mhapla.WS247_Fam_185_50_1  Nr. of seq. 1 Alignment length(with gaps) = 50 Alignment score = 0.000000 
Mhapla.WS247_123:27-658                    AGAAACGATTAAATAAATTTATTCGTGAATTTTCTTATTAGAAGTCGATG
                                           **************************************************
Consensus:
                                           AGAAACGATTAAATAAATTTATTCGTGAATTTTCTTATTAGAAGTCGATG

AGAAACGATTAAATAAATTTATTCGTGAATTTTCTTATTAGAAGTCGATG
>Mhapla.WS247_Fam_186_49_1  Nr. of seq. 1 Alignment length(with gaps) = 49 Alignment score = 0.000000 
Mhapla.WS247_918:17299-17870               TAAACATGTTTTTAACATCAAAACAAGTTTTAATAATCAGAATTTATTC
                                           *************************************************
Consensus:
                                           TAAACATGTTTTTAACATCAAAACAAGTTTTAATAATCAGAATTTATTC

TAAACATGTTTTTAACATCAAAACAAGTTTTAATAATCAGAATTTATTC
>Mhapla.WS247_Fam_187_48_1  Nr. of seq. 1 Alignment length(with gaps) = 48 Alignment score = 0.000000 
Mhapla.WS247_406:69277-69768               CTTTATAAAAAACACACCTTATAACCCCCTCCCTTTACAAGCCACTTC
                                           ************************************************
Consensus:
                                           CTTTATAAAAAACACACCTTATAACCCCCTCCCTTTACAAGCCACTTC

CTTTATAAAAAACACACCTTATAACCCCCTCCCTTTACAAGCCACTTC
>Mhapla.WS247_Fam_188_48_1  Nr. of seq. 1 Alignment length(with gaps) = 48 Alignment score = 0.000000 
Mhapla.WS247_668:0-1965                    GAATTAGAAGCTAAAAAGAAGTCTGAACCAGAAGCAAAGAAAAAAGCT
                                           ************************************************
Consensus:
                                           GAATTAGAAGCTAAAAAGAAGTCTGAACCAGAAGCAAAGAAAAAAGCT

GAATTAGAAGCTAAAAAGAAGTCTGAACCAGAAGCAAAGAAAAAAGCT
>Mhapla.WS247_Fam_189_48_1  Nr. of seq. 1 Alignment length(with gaps) = 48 Alignment score = 0.000000 
Mhapla.WS247_723:17349-18107               CTTCCTCCTATCCTTCCACTTCCCTCCATTCTTCTCTCCATTCCACCT
                                           ************************************************
Consensus:
                                           CTTCCTCCTATCCTTCCACTTCCCTCCATTCTTCTCTCCATTCCACCT

CTTCCTCCTATCCTTCCACTTCCCTCCATTCTTCTCTCCATTCCACCT
>Mhapla.WS247_Fam_190_48_1  Nr. of seq. 1 Alignment length(with gaps) = 48 Alignment score = 0.000000 
Mhapla.WS247_1175:37305-39074              AGGACAATTCACCGTTCGACTTTTCACCTAATAGGATATTTCACCTAT
                                           ************************************************
Consensus:
                                           AGGACAATTCACCGTTCGACTTTTCACCTAATAGGATATTTCACCTAT

AGGACAATTCACCGTTCGACTTTTCACCTAATAGGATATTTCACCTAT
>Mhapla.WS247_Fam_191_46_1  Nr. of seq. 1 Alignment length(with gaps) = 46 Alignment score = 0.000000 
Mhapla.WS247_355:73040-76935               TCAAAATTTTATGTTTTCTCGCCTAAAAAATTCTTACCCCTATAAA
                                           **********************************************
Consensus:
                                           TCAAAATTTTATGTTTTCTCGCCTAAAAAATTCTTACCCCTATAAA

TCAAAATTTTATGTTTTCTCGCCTAAAAAATTCTTACCCCTATAAA
>Mhapla.WS247_Fam_192_46_1  Nr. of seq. 1 Alignment length(with gaps) = 46 Alignment score = 0.000000 
Mhapla.WS247_2576:8001-8939                GGGATGTTCATTCCATCTGGGATGAGAGTTTACTCTCATTCCATCT
                                           **********************************************
Consensus:
                                           GGGATGTTCATTCCATCTGGGATGAGAGTTTACTCTCATTCCATCT

GGGATGTTCATTCCATCTGGGATGAGAGTTTACTCTCATTCCATCT
>Mhapla.WS247_Fam_193_45_1  Nr. of seq. 1 Alignment length(with gaps) = 45 Alignment score = 0.000000 
Mhapla.WS247_139:186906-188079             AATTCTGATTTTTAACTGTATTTTTGTATTAGATTTTTAATTAAA
                                           *********************************************
Consensus:
                                           AATTCTGATTTTTAACTGTATTTTTGTATTAGATTTTTAATTAAA

AATTCTGATTTTTAACTGTATTTTTGTATTAGATTTTTAATTAAA
>Mhapla.WS247_Fam_194_45_1  Nr. of seq. 1 Alignment length(with gaps) = 45 Alignment score = 0.000000 
Mhapla.WS247_442:7800-10006                AATAATTTAATTATGTTTGGATAAAATTCTGAAATGTATTTTCCG
                                           *********************************************
Consensus:
                                           AATAATTTAATTATGTTTGGATAAAATTCTGAAATGTATTTTCCG

AATAATTTAATTATGTTTGGATAAAATTCTGAAATGTATTTTCCG
>Mhapla.WS247_Fam_195_45_1  Nr. of seq. 1 Alignment length(with gaps) = 45 Alignment score = 0.000000 
Mhapla.WS247_3136:120-1115                 TTATTAATTATTATATTGCATTATTATTCTAATTAACATATTAGT
                                           *********************************************
Consensus:
                                           TTATTAATTATTATATTGCATTATTATTCTAATTAACATATTAGT

TTATTAATTATTATATTGCATTATTATTCTAATTAACATATTAGT
>Mhapla.WS247_Fam_196_44_1  Nr. of seq. 1 Alignment length(with gaps) = 44 Alignment score = 0.000000 
Mhapla.WS247_240:43062-43734               AAGGTAATCCCCCAAACTCCATGACGTTTGTCGTAGGAGTCCTC
                                           ********************************************
Consensus:
                                           AAGGTAATCCCCCAAACTCCATGACGTTTGTCGTAGGAGTCCTC

AAGGTAATCCCCCAAACTCCATGACGTTTGTCGTAGGAGTCCTC
>Mhapla.WS247_Fam_197_42_1  Nr. of seq. 1 Alignment length(with gaps) = 42 Alignment score = 0.000000 
Mhapla.WS247_376:19847-20409               GAAAAAGCCTTCTGGAGTTTCAAGTGAATCGAAAGAACATAC
                                           ******************************************
Consensus:
                                           GAAAAAGCCTTCTGGAGTTTCAAGTGAATCGAAAGAACATAC

GAAAAAGCCTTCTGGAGTTTCAAGTGAATCGAAAGAACATAC
>Mhapla.WS247_Fam_198_41_1  Nr. of seq. 1 Alignment length(with gaps) = 41 Alignment score = 0.000000 
Mhapla.WS247_41:35957-36710                CGGGAAACGGTAATTTCGGGAAATTACAAATTCCCGAATAT
                                           *****************************************
Consensus:
                                           CGGGAAACGGTAATTTCGGGAAATTACAAATTCCCGAATAT

CGGGAAACGGTAATTTCGGGAAATTACAAATTCCCGAATAT
>Mhapla.WS247_Fam_199_41_1  Nr. of seq. 1 Alignment length(with gaps) = 41 Alignment score = 0.000000 
Mhapla.WS247_56:56025-56461                GCCCCCGACCTAAGTCAGTAAGGCTGCCACCATTGCATCAA
                                           *****************************************
Consensus:
                                           GCCCCCGACCTAAGTCAGTAAGGCTGCCACCATTGCATCAA

GCCCCCGACCTAAGTCAGTAAGGCTGCCACCATTGCATCAA
>Mhapla.WS247_Fam_200_41_1  Nr. of seq. 1 Alignment length(with gaps) = 41 Alignment score = 0.000000 
Mhapla.WS247_114:71316-71730               AATTCCGGAAAGTTGTGATTTATTTTACAATTTGCGAATAG
                                           *****************************************
Consensus:
                                           AATTCCGGAAAGTTGTGATTTATTTTACAATTTGCGAATAG

AATTCCGGAAAGTTGTGATTTATTTTACAATTTGCGAATAG
>Mhapla.WS247_Fam_201_41_1  Nr. of seq. 1 Alignment length(with gaps) = 41 Alignment score = 0.000000 
Mhapla.WS247_343:142000-142887             ATAGAGGGTTATTATAGCGAGAGTTTACATTAGTTTCTTAA
                                           *****************************************
Consensus:
                                           ATAGAGGGTTATTATAGCGAGAGTTTACATTAGTTTCTTAA

ATAGAGGGTTATTATAGCGAGAGTTTACATTAGTTTCTTAA
>Mhapla.WS247_Fam_202_40_1  Nr. of seq. 1 Alignment length(with gaps) = 40 Alignment score = 0.000000 
Mhapla.WS247_33:27312-29077                CAGAATTTAATATAAACATTAAAATTGAAGAAGTAAAAAT
                                           ****************************************
Consensus:
                                           CAGAATTTAATATAAACATTAAAATTGAAGAAGTAAAAAT

CAGAATTTAATATAAACATTAAAATTGAAGAAGTAAAAAT
>Mhapla.WS247_Fam_203_40_1  Nr. of seq. 1 Alignment length(with gaps) = 40 Alignment score = 0.000000 
Mhapla.WS247_51:137-2413                   AAACTTAAGTTTGCGTTTTCTGATTTAGTAAATAATTTTA
                                           ****************************************
Consensus:
                                           AAACTTAAGTTTGCGTTTTCTGATTTAGTAAATAATTTTA

AAACTTAAGTTTGCGTTTTCTGATTTAGTAAATAATTTTA
>Mhapla.WS247_Fam_204_40_1  Nr. of seq. 1 Alignment length(with gaps) = 40 Alignment score = 0.000000 
Mhapla.WS247_57:41215-43267                AAATTTTGAGTTATAGGGGTTTGAAATTTTTTATAGGCGA
                                           ****************************************
Consensus:
                                           AAATTTTGAGTTATAGGGGTTTGAAATTTTTTATAGGCGA

AAATTTTGAGTTATAGGGGTTTGAAATTTTTTATAGGCGA
>Mhapla.WS247_Fam_205_40_1  Nr. of seq. 1 Alignment length(with gaps) = 40 Alignment score = 0.000000 
Mhapla.WS247_637:2919-4093                 CCGAGACGGCAAAGGTATTGACACATCTACTAACAAGTAT
                                           ****************************************
Consensus:
                                           CCGAGACGGCAAAGGTATTGACACATCTACTAACAAGTAT

CCGAGACGGCAAAGGTATTGACACATCTACTAACAAGTAT
>Mhapla.WS247_Fam_206_39_1  Nr. of seq. 1 Alignment length(with gaps) = 39 Alignment score = 0.000000 
Mhapla.WS247_117:75579-76200               CCTTCAGCCCATGTCCCCTCCACACTACACTCCATGTTC
                                           ***************************************
Consensus:
                                           CCTTCAGCCCATGTCCCCTCCACACTACACTCCATGTTC

CCTTCAGCCCATGTCCCCTCCACACTACACTCCATGTTC
>Mhapla.WS247_Fam_207_39_1  Nr. of seq. 1 Alignment length(with gaps) = 39 Alignment score = 0.000000 
Mhapla.WS247_556:63176-63930               AGGGTATTTAATAAATACCCTATTTCTGCTAATAGAAAT
                                           ***************************************
Consensus:
                                           AGGGTATTTAATAAATACCCTATTTCTGCTAATAGAAAT

AGGGTATTTAATAAATACCCTATTTCTGCTAATAGAAAT
>Mhapla.WS247_Fam_208_39_1  Nr. of seq. 1 Alignment length(with gaps) = 39 Alignment score = 0.000000 
Mhapla.WS247_791:31594-31979               CCAACTACAACCCCGGCTGAAGAGACTACCACACCAGCT
                                           ***************************************
Consensus:
                                           CCAACTACAACCCCGGCTGAAGAGACTACCACACCAGCT

CCAACTACAACCCCGGCTGAAGAGACTACCACACCAGCT
>Mhapla.WS247_Fam_209_39_1  Nr. of seq. 1 Alignment length(with gaps) = 39 Alignment score = 0.000000 
Mhapla.WS247_1079:54193-54670              AAAGTTTCAGAATAAGTTGGAAATTGTGTTTTAAAGGAA
                                           ***************************************
Consensus:
                                           AAAGTTTCAGAATAAGTTGGAAATTGTGTTTTAAAGGAA

AAAGTTTCAGAATAAGTTGGAAATTGTGTTTTAAAGGAA
>Mhapla.WS247_Fam_210_37_1  Nr. of seq. 1 Alignment length(with gaps) = 37 Alignment score = 0.000000 
Mhapla.WS247_387:33461-34801               TTTTCCGGAAGATTAATATTCATTGTTTTACATTTAA
                                           *************************************
Consensus:
                                           TTTTCCGGAAGATTAATATTCATTGTTTTACATTTAA

TTTTCCGGAAGATTAATATTCATTGTTTTACATTTAA
>Mhapla.WS247_Fam_211_37_1  Nr. of seq. 1 Alignment length(with gaps) = 37 Alignment score = 0.000000 
Mhapla.WS247_2756:47-5419                  AAGTAAATCAGACTTCTAGACTGTCAAAATAAACTTA
                                           *************************************
Consensus:
                                           AAGTAAATCAGACTTCTAGACTGTCAAAATAAACTTA

AAGTAAATCAGACTTCTAGACTGTCAAAATAAACTTA
>Mhapla.WS247_Fam_212_36_1  Nr. of seq. 1 Alignment length(with gaps) = 36 Alignment score = 0.000000 
Mhapla.WS247_499:2267-3070                 GCTAGGTAATAATTTTATTAAGTTAGGTATTATTAA
                                           ************************************
Consensus:
                                           GCTAGGTAATAATTTTATTAAGTTAGGTATTATTAA

GCTAGGTAATAATTTTATTAAGTTAGGTATTATTAA
>Mhapla.WS247_Fam_213_36_1  Nr. of seq. 1 Alignment length(with gaps) = 36 Alignment score = 0.000000 
Mhapla.WS247_1783:17238-17773              CGTCGTAGCTGGGCTTGTAGCTCGGTTTGTAACCTT
                                           ************************************
Consensus:
                                           CGTCGTAGCTGGGCTTGTAGCTCGGTTTGTAACCTT

CGTCGTAGCTGGGCTTGTAGCTCGGTTTGTAACCTT
>Mhapla.WS247_Fam_214_35_1  Nr. of seq. 1 Alignment length(with gaps) = 35 Alignment score = 0.000000 
Mhapla.WS247_551:8889-9870                 AAAAATCCAATTACTCTAAATTTACAGTAAGTACA
                                           ***********************************
Consensus:
                                           AAAAATCCAATTACTCTAAATTTACAGTAAGTACA

AAAAATCCAATTACTCTAAATTTACAGTAAGTACA
>Mhapla.WS247_Fam_215_35_1  Nr. of seq. 1 Alignment length(with gaps) = 35 Alignment score = 0.000000 
Mhapla.WS247_631:56343-56705               AAAAAAGTCCCTACTTGACTTTATGTCAGGGGCAA
                                           ***********************************
Consensus:
                                           AAAAAAGTCCCTACTTGACTTTATGTCAGGGGCAA

AAAAAAGTCCCTACTTGACTTTATGTCAGGGGCAA
>Mhapla.WS247_Fam_216_35_1  Nr. of seq. 1 Alignment length(with gaps) = 35 Alignment score = 0.000000 
Mhapla.WS247_2127:18711-21370              TTATTTAAAAATGTATTTCATTTACAAATTCAAGT
                                           ***********************************
Consensus:
                                           TTATTTAAAAATGTATTTCATTTACAAATTCAAGT

TTATTTAAAAATGTATTTCATTTACAAATTCAAGT
>Mhapla.WS247_Fam_217_34_1  Nr. of seq. 1 Alignment length(with gaps) = 34 Alignment score = 0.000000 
Mhapla.WS247_180:13612-15394               TTTACAAATCATATATTCTGATTTAAATTATAAT
                                           **********************************
Consensus:
                                           TTTACAAATCATATATTCTGATTTAAATTATAAT

TTTACAAATCATATATTCTGATTTAAATTATAAT
>Mhapla.WS247_Fam_218_33_1  Nr. of seq. 1 Alignment length(with gaps) = 33 Alignment score = 0.000000 
Mhapla.WS247_437:8046-9470                 TATAAGCAAGTTTTAATTTAAATAGGGAACGTT
                                           *********************************
Consensus:
                                           TATAAGCAAGTTTTAATTTAAATAGGGAACGTT

TATAAGCAAGTTTTAATTTAAATAGGGAACGTT
>Mhapla.WS247_Fam_219_33_1  Nr. of seq. 1 Alignment length(with gaps) = 33 Alignment score = 0.000000 
Mhapla.WS247_1767:4382-4965                CTGGTCCATCAACACCTGCTCCAACAGGAACTC
                                           *********************************
Consensus:
                                           CTGGTCCATCAACACCTGCTCCAACAGGAACTC

CTGGTCCATCAACACCTGCTCCAACAGGAACTC
>Mhapla.WS247_Fam_220_32_1  Nr. of seq. 1 Alignment length(with gaps) = 32 Alignment score = 0.000000 
Mhapla.WS247_46:16947-23904                TTCCAACTTTCCTGGAATATTTATTTTTACAA
                                           ********************************
Consensus:
                                           TTCCAACTTTCCTGGAATATTTATTTTTACAA

TTCCAACTTTCCTGGAATATTTATTTTTACAA
>Mhapla.WS247_Fam_221_32_1  Nr. of seq. 1 Alignment length(with gaps) = 32 Alignment score = 0.000000 
Mhapla.WS247_164:19305-19665               GGGCATTAGTTATTCGAGATGGCAATAAAGGG
                                           ********************************
Consensus:
                                           GGGCATTAGTTATTCGAGATGGCAATAAAGGG

GGGCATTAGTTATTCGAGATGGCAATAAAGGG
>Mhapla.WS247_Fam_222_32_1  Nr. of seq. 1 Alignment length(with gaps) = 32 Alignment score = 0.000000 
Mhapla.WS247_519:2073-3490                 GGGTAATTATTTTTTCAACCTCTTGCTGGAGG
                                           ********************************
Consensus:
                                           GGGTAATTATTTTTTCAACCTCTTGCTGGAGG

GGGTAATTATTTTTTCAACCTCTTGCTGGAGG
>Mhapla.WS247_Fam_223_32_1  Nr. of seq. 1 Alignment length(with gaps) = 32 Alignment score = 0.000000 
Mhapla.WS247_1445:16-591                   AACAATTTTTCTGATTATTTTTTTTAATTTCC
                                           ********************************
Consensus:
                                           AACAATTTTTCTGATTATTTTTTTTAATTTCC

AACAATTTTTCTGATTATTTTTTTTAATTTCC
>Mhapla.WS247_Fam_224_31_1  Nr. of seq. 1 Alignment length(with gaps) = 31 Alignment score = 0.000000 
Mhapla.WS247_79:78018-78379                TAATTGTAATTTTGTTTTCCGGATCTTTTAA
                                           *******************************
Consensus:
                                           TAATTGTAATTTTGTTTTCCGGATCTTTTAA

TAATTGTAATTTTGTTTTCCGGATCTTTTAA
>Mhapla.WS247_Fam_225_31_1  Nr. of seq. 1 Alignment length(with gaps) = 31 Alignment score = 0.000000 
Mhapla.WS247_500:20100-20496               AACCGAAAACCGGGGGTCCAAAAATCGGACT
                                           *******************************
Consensus:
                                           AACCGAAAACCGGGGGTCCAAAAATCGGACT

AACCGAAAACCGGGGGTCCAAAAATCGGACT
>Mhapla.WS247_Fam_226_31_1  Nr. of seq. 1 Alignment length(with gaps) = 31 Alignment score = 0.000000 
Mhapla.WS247_3300:1893-2241                TGATTTGTTCTGGTTGATTCTGGTACAGTTC
                                           *******************************
Consensus:
                                           TGATTTGTTCTGGTTGATTCTGGTACAGTTC

TGATTTGTTCTGGTTGATTCTGGTACAGTTC
>Mhapla.WS247_Fam_227_30_1  Nr. of seq. 1 Alignment length(with gaps) = 30 Alignment score = 0.000000 
Mhapla.WS247_1:219774-222602               TTTCCGGAAATCGTACAAAAATTTTTGTAC
                                           ******************************
Consensus:
                                           TTTCCGGAAATCGTACAAAAATTTTTGTAC

TTTCCGGAAATCGTACAAAAATTTTTGTAC
>Mhapla.WS247_Fam_228_30_1  Nr. of seq. 1 Alignment length(with gaps) = 30 Alignment score = 0.000000 
Mhapla.WS247_122:70029-70642               TCCGGAAAACTTAAAAGAAAATTAGATATT
                                           ******************************
Consensus:
                                           TCCGGAAAACTTAAAAGAAAATTAGATATT

TCCGGAAAACTTAAAAGAAAATTAGATATT
>Mhapla.WS247_Fam_229_30_1  Nr. of seq. 1 Alignment length(with gaps) = 30 Alignment score = 0.000000 
Mhapla.WS247_228:12320-13050               GATGGATTTTGAGTCGTTGGAGCTGCTGTC
                                           ******************************
Consensus:
                                           GATGGATTTTGAGTCGTTGGAGCTGCTGTC

GATGGATTTTGAGTCGTTGGAGCTGCTGTC
>Mhapla.WS247_Fam_230_30_1  Nr. of seq. 1 Alignment length(with gaps) = 30 Alignment score = 0.000000 
Mhapla.WS247_262:93549-95875               TAAACTTAAAATGAAGCTTATTTTCAAGTT
                                           ******************************
Consensus:
                                           TAAACTTAAAATGAAGCTTATTTTCAAGTT

TAAACTTAAAATGAAGCTTATTTTCAAGTT
>Mhapla.WS247_Fam_231_30_1  Nr. of seq. 1 Alignment length(with gaps) = 30 Alignment score = 0.000000 
Mhapla.WS247_280:17609-18165               TCCTTTAACTTCTTCTGTAGTTCCCTCTTT
                                           ******************************
Consensus:
                                           TCCTTTAACTTCTTCTGTAGTTCCCTCTTT

TCCTTTAACTTCTTCTGTAGTTCCCTCTTT
>Mhapla.WS247_Fam_232_30_1  Nr. of seq. 1 Alignment length(with gaps) = 30 Alignment score = 0.000000 
Mhapla.WS247_317:4340-6135                 GTTTATTTAAAATCAGAATTTGTAATTCAG
                                           ******************************
Consensus:
                                           GTTTATTTAAAATCAGAATTTGTAATTCAG

GTTTATTTAAAATCAGAATTTGTAATTCAG
>Mhapla.WS247_Fam_233_30_1  Nr. of seq. 1 Alignment length(with gaps) = 30 Alignment score = 0.000000 
Mhapla.WS247_1204:7911-14481               AATTCTGATTTCCGGAATAAGTTTATTTGA
                                           ******************************
Consensus:
                                           AATTCTGATTTCCGGAATAAGTTTATTTGA

AATTCTGATTTCCGGAATAAGTTTATTTGA
>Mhapla.WS247_Fam_234_30_1  Nr. of seq. 1 Alignment length(with gaps) = 30 Alignment score = 0.000000 
Mhapla.WS247_2051:4015-6059                CTAGCACAGCTGGCACATCAACTGAAGCAC
                                           ******************************
Consensus:
                                           CTAGCACAGCTGGCACATCAACTGAAGCAC

CTAGCACAGCTGGCACATCAACTGAAGCAC
>Mhapla.WS247_Fam_235_30_1  Nr. of seq. 1 Alignment length(with gaps) = 30 Alignment score = 0.000000 
Mhapla.WS247_2496:1214-1837                AATAATTTTCCGGAAAGGTAAATAAATGTA
                                           ******************************
Consensus:
                                           AATAATTTTCCGGAAAGGTAAATAAATGTA

AATAATTTTCCGGAAAGGTAAATAAATGTA
>Mhapla.WS247_Fam_236_30_1  Nr. of seq. 1 Alignment length(with gaps) = 30 Alignment score = 0.000000 
Mhapla.WS247_2580:2255-2715                AGTGGACTTAGCAGCCTTGGAAATGGCCTT
                                           ******************************
Consensus:
                                           AGTGGACTTAGCAGCCTTGGAAATGGCCTT

AGTGGACTTAGCAGCCTTGGAAATGGCCTT
>Mhapla.WS247_Fam_237_30_1  Nr. of seq. 1 Alignment length(with gaps) = 30 Alignment score = 0.000000 
Mhapla.WS247_2600:3249-3658                GAGGAAGATGAATCTGGGGTCAGTGAAGAC
                                           ******************************
Consensus:
                                           GAGGAAGATGAATCTGGGGTCAGTGAAGAC

GAGGAAGATGAATCTGGGGTCAGTGAAGAC
>Mhapla.WS247_Fam_238_29_1  Nr. of seq. 1 Alignment length(with gaps) = 29 Alignment score = 0.000000 
Mhapla.WS247_406:38801-39253               AAATACATTTCTTTCTGAAAATTTAAATA
                                           *****************************
Consensus:
                                           AAATACATTTCTTTCTGAAAATTTAAATA

AAATACATTTCTTTCTGAAAATTTAAATA
>Mhapla.WS247_Fam_239_29_1  Nr. of seq. 1 Alignment length(with gaps) = 29 Alignment score = 0.000000 
Mhapla.WS247_1517:209-1059                 AAAAAACAGAATTTTGGGGGAAGAGAGCC
                                           *****************************
Consensus:
                                           AAAAAACAGAATTTTGGGGGAAGAGAGCC

AAAAAACAGAATTTTGGGGGAAGAGAGCC
>Mhapla.WS247_Fam_240_29_1  Nr. of seq. 1 Alignment length(with gaps) = 29 Alignment score = 0.000000 
Mhapla.WS247_1608:34211-34663              ATATTTTTACAATTCAAGTTTATGTTGTA
                                           *****************************
Consensus:
                                           ATATTTTTACAATTCAAGTTTATGTTGTA

ATATTTTTACAATTCAAGTTTATGTTGTA
>Mhapla.WS247_Fam_241_28_1  Nr. of seq. 1 Alignment length(with gaps) = 28 Alignment score = 0.000000 
Mhapla.WS247_619:9107-10621                TTTATAAGCCTCTATTTAATAAATACTT
                                           ****************************
Consensus:
                                           TTTATAAGCCTCTATTTAATAAATACTT

TTTATAAGCCTCTATTTAATAAATACTT
>Mhapla.WS247_Fam_242_27_1  Nr. of seq. 1 Alignment length(with gaps) = 27 Alignment score = 0.000000 
Mhapla.WS247_209:38940-40082               ATTTGGTCACTTAAGGGAAATATACTC
                                           ***************************
Consensus:
                                           ATTTGGTCACTTAAGGGAAATATACTC

ATTTGGTCACTTAAGGGAAATATACTC
>Mhapla.WS247_Fam_243_27_1  Nr. of seq. 1 Alignment length(with gaps) = 27 Alignment score = 0.000000 
Mhapla.WS247_211:165309-165610             CAAAACGCCAATACCCCCAAAAATCGA
                                           ***************************
Consensus:
                                           CAAAACGCCAATACCCCCAAAAATCGA

CAAAACGCCAATACCCCCAAAAATCGA
>Mhapla.WS247_Fam_244_27_1  Nr. of seq. 1 Alignment length(with gaps) = 27 Alignment score = 0.000000 
Mhapla.WS247_419:10319-12020               AAATAAACTTGGATTCATAATTACAAT
                                           ***************************
Consensus:
                                           AAATAAACTTGGATTCATAATTACAAT

AAATAAACTTGGATTCATAATTACAAT
>Mhapla.WS247_Fam_245_27_1  Nr. of seq. 1 Alignment length(with gaps) = 27 Alignment score = 0.000000 
Mhapla.WS247_1080:44469-45073              AAATCCAGCATCAGTATATGGCGCCCA
                                           ***************************
Consensus:
                                           AAATCCAGCATCAGTATATGGCGCCCA

AAATCCAGCATCAGTATATGGCGCCCA
>Mhapla.WS247_Fam_246_27_1  Nr. of seq. 1 Alignment length(with gaps) = 27 Alignment score = 0.000000 
Mhapla.WS247_1120:51-1155                  TCATAATTTACTAATGATTAGTACTAA
                                           ***************************
Consensus:
                                           TCATAATTTACTAATGATTAGTACTAA

TCATAATTTACTAATGATTAGTACTAA
>Mhapla.WS247_Fam_247_27_1  Nr. of seq. 1 Alignment length(with gaps) = 27 Alignment score = 0.000000 
Mhapla.WS247_2098:13824-14125              AAAATGCCAATAAGGCAAAAAACACTA
                                           ***************************
Consensus:
                                           AAAATGCCAATAAGGCAAAAAACACTA

AAAATGCCAATAAGGCAAAAAACACTA
>Mhapla.WS247_Fam_248_27_1  Nr. of seq. 1 Alignment length(with gaps) = 27 Alignment score = 0.000000 
Mhapla.WS247_3119:2173-2540                AGTGCAAAAACCGTGGATTCGTCCCAT
                                           ***************************
Consensus:
                                           AGTGCAAAAACCGTGGATTCGTCCCAT

AGTGCAAAAACCGTGGATTCGTCCCAT
>Mhapla.WS247_Fam_249_26_1  Nr. of seq. 1 Alignment length(with gaps) = 26 Alignment score = 0.000000 
Mhapla.WS247_71:91568-91938                AAAATGGACAAATTGCCATAAGGGTA
                                           **************************
Consensus:
                                           AAAATGGACAAATTGCCATAAGGGTA

AAAATGGACAAATTGCCATAAGGGTA
>Mhapla.WS247_Fam_250_26_1  Nr. of seq. 1 Alignment length(with gaps) = 26 Alignment score = 0.000000 
Mhapla.WS247_172:4264-7804                 AAACAAGTTTATTTATTCAAAAAGAC
                                           **************************
Consensus:
                                           AAACAAGTTTATTTATTCAAAAAGAC

AAACAAGTTTATTTATTCAAAAAGAC
>Mhapla.WS247_Fam_251_26_1  Nr. of seq. 1 Alignment length(with gaps) = 26 Alignment score = 0.000000 
Mhapla.WS247_415:20-1255                   TCTACAGTATTGCTATCCCTTTCTTT
                                           **************************
Consensus:
                                           TCTACAGTATTGCTATCCCTTTCTTT

TCTACAGTATTGCTATCCCTTTCTTT
>Mhapla.WS247_Fam_252_26_1  Nr. of seq. 1 Alignment length(with gaps) = 26 Alignment score = 0.000000 
Mhapla.WS247_1598:10294-11110              ATTTCGCCATAAAGAACAAAATTTAC
                                           **************************
Consensus:
                                           ATTTCGCCATAAAGAACAAAATTTAC

ATTTCGCCATAAAGAACAAAATTTAC
>Mhapla.WS247_Fam_253_25_1  Nr. of seq. 1 Alignment length(with gaps) = 25 Alignment score = 0.000000 
Mhapla.WS247_14:27210-29336                TAAAAGAATTGGACAATCCCCTGTA
                                           *************************
Consensus:
                                           TAAAAGAATTGGACAATCCCCTGTA

TAAAAGAATTGGACAATCCCCTGTA
>Mhapla.WS247_Fam_254_25_1  Nr. of seq. 1 Alignment length(with gaps) = 25 Alignment score = 0.000000 
Mhapla.WS247_211:114353-114604             TTTCCACAAGTTCAACAAGTTCGGT
                                           *************************
Consensus:
                                           TTTCCACAAGTTCAACAAGTTCGGT

TTTCCACAAGTTCAACAAGTTCGGT
>Mhapla.WS247_Fam_255_24_1  Nr. of seq. 1 Alignment length(with gaps) = 24 Alignment score = 0.000000 
Mhapla.WS247_118:10568-11913               ATCCAAGTTTAATATATTATATTC
                                           ************************
Consensus:
                                           ATCCAAGTTTAATATATTATATTC

ATCCAAGTTTAATATATTATATTC
>Mhapla.WS247_Fam_256_24_1  Nr. of seq. 1 Alignment length(with gaps) = 24 Alignment score = 0.000000 
Mhapla.WS247_119:297269-297562             CCAGGGCTCCCAAAGATAAAGCAT
                                           ************************
Consensus:
                                           CCAGGGCTCCCAAAGATAAAGCAT

CCAGGGCTCCCAAAGATAAAGCAT
>Mhapla.WS247_Fam_257_24_1  Nr. of seq. 1 Alignment length(with gaps) = 24 Alignment score = 0.000000 
Mhapla.WS247_339:33530-33974               GCGGAGGAGGAGGCGGATGCAGCA
                                           ************************
Consensus:
                                           GCGGAGGAGGAGGCGGATGCAGCA

GCGGAGGAGGAGGCGGATGCAGCA
>Mhapla.WS247_Fam_258_23_1  Nr. of seq. 1 Alignment length(with gaps) = 23 Alignment score = 0.000000 
Mhapla.WS247_120:427-717                   GAGAACCGAGGTCACCATATTTT
                                           ***********************
Consensus:
                                           GAGAACCGAGGTCACCATATTTT

GAGAACCGAGGTCACCATATTTT
>Mhapla.WS247_Fam_259_23_1  Nr. of seq. 1 Alignment length(with gaps) = 23 Alignment score = 0.000000 
Mhapla.WS247_339:115446-115960             AATTCCGGAAAGAATTTAATATA
                                           ***********************
Consensus:
                                           AATTCCGGAAAGAATTTAATATA

AATTCCGGAAAGAATTTAATATA
>Mhapla.WS247_Fam_260_23_1  Nr. of seq. 1 Alignment length(with gaps) = 23 Alignment score = 0.000000 
Mhapla.WS247_406:13338-14527               GGAATATTTACGAAAAGTTTTCC
                                           ***********************
Consensus:
                                           GGAATATTTACGAAAAGTTTTCC

GGAATATTTACGAAAAGTTTTCC
>Mhapla.WS247_Fam_261_22_1  Nr. of seq. 1 Alignment length(with gaps) = 22 Alignment score = 0.000000 
Mhapla.WS247_842:44526-48132               AAATAAAATTTCAGAGTTCCGA
                                           **********************
Consensus:
                                           AAATAAAATTTCAGAGTTCCGA

AAATAAAATTTCAGAGTTCCGA
>Mhapla.WS247_Fam_262_22_1  Nr. of seq. 1 Alignment length(with gaps) = 22 Alignment score = 0.000000 
Mhapla.WS247_1215:3266-4401                TTTAAACTTAATAAATTTAAAG
                                           **********************
Consensus:
                                           TTTAAACTTAATAAATTTAAAG

TTTAAACTTAATAAATTTAAAG
>Mhapla.WS247_Fam_263_22_1  Nr. of seq. 1 Alignment length(with gaps) = 22 Alignment score = 0.000000 
Mhapla.WS247_1434:8079-8616                CCAGGTTTTTTGTCGCAAATTG
                                           **********************
Consensus:
                                           CCAGGTTTTTTGTCGCAAATTG

CCAGGTTTTTTGTCGCAAATTG
>Mhapla.WS247_Fam_264_21_1  Nr. of seq. 1 Alignment length(with gaps) = 21 Alignment score = 0.000000 
Mhapla.WS247_51:3118-5716                  CAAATTGTAAACCTTAGATTA
                                           *********************
Consensus:
                                           CAAATTGTAAACCTTAGATTA

CAAATTGTAAACCTTAGATTA
>Mhapla.WS247_Fam_265_21_1  Nr. of seq. 1 Alignment length(with gaps) = 21 Alignment score = 0.000000 
Mhapla.WS247_148:149883-150136             ACCAGAAGTGGTGCAAGCCCA
                                           *********************
Consensus:
                                           ACCAGAAGTGGTGCAAGCCCA

ACCAGAAGTGGTGCAAGCCCA
>Mhapla.WS247_Fam_266_21_1  Nr. of seq. 1 Alignment length(with gaps) = 21 Alignment score = 0.000000 
Mhapla.WS247_338:5935-6245                 CCTCCGCATCCACCACCGCCG
                                           *********************
Consensus:
                                           CCTCCGCATCCACCACCGCCG

CCTCCGCATCCACCACCGCCG
>Mhapla.WS247_Fam_267_21_1  Nr. of seq. 1 Alignment length(with gaps) = 21 Alignment score = 0.000000 
Mhapla.WS247_439:27767-29715               AATTTGTAAAAAGTTTTCCAT
                                           *********************
Consensus:
                                           AATTTGTAAAAAGTTTTCCAT

AATTTGTAAAAAGTTTTCCAT
>Mhapla.WS247_Fam_268_21_1  Nr. of seq. 1 Alignment length(with gaps) = 21 Alignment score = 0.000000 
Mhapla.WS247_803:41499-41719               AAATTGTTGCCTAAATTGTCT
                                           *********************
Consensus:
                                           AAATTGTTGCCTAAATTGTCT

AAATTGTTGCCTAAATTGTCT
>Mhapla.WS247_Fam_269_21_1  Nr. of seq. 1 Alignment length(with gaps) = 21 Alignment score = 0.000000 
Mhapla.WS247_2447:3361-5177                AGACTCAAGTGACCCTAGATC
                                           *********************
Consensus:
                                           AGACTCAAGTGACCCTAGATC

AGACTCAAGTGACCCTAGATC
>Mhapla.WS247_Fam_270_21_1  Nr. of seq. 1 Alignment length(with gaps) = 21 Alignment score = 0.000000 
Mhapla.WS247_2545:4536-5346                AATAATATACAGATGATATAC
                                           *********************
Consensus:
                                           AATAATATACAGATGATATAC

AATAATATACAGATGATATAC
>Mhapla.WS247_Fam_271_20_1  Nr. of seq. 1 Alignment length(with gaps) = 20 Alignment score = 0.000000 
Mhapla.WS247_96:34461-34803                AATTGTAAAACATGCGGGAA
                                           ********************
Consensus:
                                           AATTGTAAAACATGCGGGAA

AATTGTAAAACATGCGGGAA
>Mhapla.WS247_Fam_272_20_1  Nr. of seq. 1 Alignment length(with gaps) = 20 Alignment score = 0.000000 
Mhapla.WS247_369:7971-8521                 TACTCTTATGACTTGATATC
                                           ********************
Consensus:
                                           TACTCTTATGACTTGATATC

TACTCTTATGACTTGATATC
>Mhapla.WS247_Fam_273_20_1  Nr. of seq. 1 Alignment length(with gaps) = 20 Alignment score = 0.000000 
Mhapla.WS247_1629:10026-10466              TATTTTACTGTAAGAGAAAA
                                           ********************
Consensus:
                                           TATTTTACTGTAAGAGAAAA

TATTTTACTGTAAGAGAAAA
>Mhapla.WS247_Fam_274_19_1  Nr. of seq. 1 Alignment length(with gaps) = 19 Alignment score = 0.000000 
Mhapla.WS247_1233:7-516                    CCATCCCAAATTAGGAGTT
                                           *******************
Consensus:
                                           CCATCCCAAATTAGGAGTT

CCATCCCAAATTAGGAGTT
>Mhapla.WS247_Fam_275_19_1  Nr. of seq. 1 Alignment length(with gaps) = 19 Alignment score = 0.000000 
Mhapla.WS247_1670:19870-20371              CCGTTCCATTTTAGGGCAA
                                           *******************
Consensus:
                                           CCGTTCCATTTTAGGGCAA

CCGTTCCATTTTAGGGCAA
>Mhapla.WS247_Fam_276_19_1  Nr. of seq. 1 Alignment length(with gaps) = 19 Alignment score = 0.000000 
Mhapla.WS247_3148:73-1758                  TTTTATTATTCGTGCGCTC
                                           *******************
Consensus:
                                           TTTTATTATTCGTGCGCTC

TTTTATTATTCGTGCGCTC
>Mhapla.WS247_Fam_277_18_1  Nr. of seq. 1 Alignment length(with gaps) = 18 Alignment score = 0.000000 
Mhapla.WS247_263:82412-82656               AATACAAGCCCAATCCCC
                                           ******************
Consensus:
                                           AATACAAGCCCAATCCCC

AATACAAGCCCAATCCCC
>Mhapla.WS247_Fam_278_18_1  Nr. of seq. 1 Alignment length(with gaps) = 18 Alignment score = 0.000000 
Mhapla.WS247_1085:7818-8083                GTTGGTGTTCCTTGGTGT
                                           ******************
Consensus:
                                           GTTGGTGTTCCTTGGTGT

GTTGGTGTTCCTTGGTGT
>Mhapla.WS247_Fam_279_18_1  Nr. of seq. 1 Alignment length(with gaps) = 18 Alignment score = 0.000000 
Mhapla.WS247_1312:28-1416                  TATCTCACTTAATTTTAT
                                           ******************
Consensus:
                                           TATCTCACTTAATTTTAT

TATCTCACTTAATTTTAT
>Mhapla.WS247_Fam_280_17_1  Nr. of seq. 1 Alignment length(with gaps) = 17 Alignment score = 0.000000 
Mhapla.WS247_104:14282-14922               AAGAGCAAAAAAGGCGG
                                           *****************
Consensus:
                                           AAGAGCAAAAAAGGCGG

AAGAGCAAAAAAGGCGG
>Mhapla.WS247_Fam_281_17_1  Nr. of seq. 1 Alignment length(with gaps) = 17 Alignment score = 0.000000 
Mhapla.WS247_180:60036-60352               TTTGAGGGGATAAATAC
                                           *****************
Consensus:
                                           TTTGAGGGGATAAATAC

TTTGAGGGGATAAATAC
>Mhapla.WS247_Fam_282_16_1  Nr. of seq. 1 Alignment length(with gaps) = 16 Alignment score = 0.000000 
Mhapla.WS247_62:13358-14806                TTTCCCGAAATTCCCG
                                           ****************
Consensus:
                                           TTTCCCGAAATTCCCG

TTTCCCGAAATTCCCG
>Mhapla.WS247_Fam_283_16_1  Nr. of seq. 1 Alignment length(with gaps) = 16 Alignment score = 0.000000 
Mhapla.WS247_339:95132-99043               TGTTCCTTCCACACTT
                                           ****************
Consensus:
                                           TGTTCCTTCCACACTT

TGTTCCTTCCACACTT
>Mhapla.WS247_Fam_284_16_1  Nr. of seq. 1 Alignment length(with gaps) = 16 Alignment score = 0.000000 
Mhapla.WS247_2155:1491-1822                TTGGATGTTTTGTTAT
                                           ****************
Consensus:
                                           TTGGATGTTTTGTTAT

TTGGATGTTTTGTTAT
>Mhapla.WS247_Fam_285_16_1  Nr. of seq. 1 Alignment length(with gaps) = 16 Alignment score = 0.000000 
Mhapla.WS247_2594:309-513                  CTTCAATTTTTCTTTG
                                           ****************
Consensus:
                                           CTTCAATTTTTCTTTG

CTTCAATTTTTCTTTG
>Mhapla.WS247_Fam_286_15_1  Nr. of seq. 1 Alignment length(with gaps) = 15 Alignment score = 0.000000 
Mhapla.WS247_178:17362-17669               CAAAGTGGGCTGCGT
                                           ***************
Consensus:
                                           CAAAGTGGGCTGCGT

CAAAGTGGGCTGCGT
>Mhapla.WS247_Fam_287_15_1  Nr. of seq. 1 Alignment length(with gaps) = 15 Alignment score = 0.000000 
Mhapla.WS247_456:41659-42854               CGCCTAGTTGTCTCG
                                           ***************
Consensus:
                                           CGCCTAGTTGTCTCG

CGCCTAGTTGTCTCG
>Mhapla.WS247_Fam_288_15_1  Nr. of seq. 1 Alignment length(with gaps) = 15 Alignment score = 0.000000 
Mhapla.WS247_668:23607-23957               AAAGCGCAGTGGAAG
                                           ***************
Consensus:
                                           AAAGCGCAGTGGAAG

AAAGCGCAGTGGAAG
>Mhapla.WS247_Fam_289_15_1  Nr. of seq. 1 Alignment length(with gaps) = 15 Alignment score = 0.000000 
Mhapla.WS247_1147:11831-12021              CCAACCTACCGCTGC
                                           ***************
Consensus:
                                           CCAACCTACCGCTGC

CCAACCTACCGCTGC
>Mhapla.WS247_Fam_290_15_1  Nr. of seq. 1 Alignment length(with gaps) = 15 Alignment score = 0.000000 
Mhapla.WS247_1728:465-880                  AATTTTAACTCAAAT
                                           ***************
Consensus:
                                           AATTTTAACTCAAAT

AATTTTAACTCAAAT
>Mhapla.WS247_Fam_291_15_1  Nr. of seq. 1 Alignment length(with gaps) = 15 Alignment score = 0.000000 
Mhapla.WS247_1837:26852-29114              GACTTTTGAGGATCC
                                           ***************
Consensus:
                                           GACTTTTGAGGATCC

GACTTTTGAGGATCC
>Mhapla.WS247_Fam_292_15_1  Nr. of seq. 1 Alignment length(with gaps) = 15 Alignment score = 0.000000 
Mhapla.WS247_1969:2026-3847                TCGACTTTTTTATTA
                                           ***************
Consensus:
                                           TCGACTTTTTTATTA

TCGACTTTTTTATTA
>Mhapla.WS247_Fam_293_14_1  Nr. of seq. 1 Alignment length(with gaps) = 14 Alignment score = 0.000000 
Mhapla.WS247_89:64381-65639                GCCAACTGAGTGTT
                                           **************
Consensus:
                                           GCCAACTGAGTGTT

GCCAACTGAGTGTT
>Mhapla.WS247_Fam_294_14_1  Nr. of seq. 1 Alignment length(with gaps) = 14 Alignment score = 0.000000 
Mhapla.WS247_285:96-594                    ATTTACAATTTGTA
                                           **************
Consensus:
                                           ATTTACAATTTGTA

ATTTACAATTTGTA
>Mhapla.WS247_Fam_295_14_1  Nr. of seq. 1 Alignment length(with gaps) = 14 Alignment score = 0.000000 
Mhapla.WS247_709:16906-17070               TATATAGGTAGTAA
                                           **************
Consensus:
                                           TATATAGGTAGTAA

TATATAGGTAGTAA
>Mhapla.WS247_Fam_296_14_1  Nr. of seq. 1 Alignment length(with gaps) = 14 Alignment score = 0.000000 
Mhapla.WS247_916:59137-59627               ACTAGAGCGCTCCC
                                           **************
Consensus:
                                           ACTAGAGCGCTCCC

ACTAGAGCGCTCCC
>Mhapla.WS247_Fam_297_13_1  Nr. of seq. 1 Alignment length(with gaps) = 13 Alignment score = 0.000000 
Mhapla.WS247_741:65170-65466               TTTACATCGTACT
                                           *************
Consensus:
                                           TTTACATCGTACT

TTTACATCGTACT
>Mhapla.WS247_Fam_298_13_1  Nr. of seq. 1 Alignment length(with gaps) = 13 Alignment score = 0.000000 
Mhapla.WS247_873:440-943                   TAACTCCCTCATA
                                           *************
Consensus:
                                           TAACTCCCTCATA

TAACTCCCTCATA
>Mhapla.WS247_Fam_299_13_1  Nr. of seq. 1 Alignment length(with gaps) = 13 Alignment score = 0.000000 
Mhapla.WS247_2189:359-676                  AATTTTTGGCATT
                                           *************
Consensus:
                                           AATTTTTGGCATT

AATTTTTGGCATT
>Mhapla.WS247_Fam_300_11_1  Nr. of seq. 1 Alignment length(with gaps) = 11 Alignment score = 0.000000 
Mhapla.WS247_109:47646-48045               TTACTTCGAAT
                                           ***********
Consensus:
                                           TTACTTCGAAT

TTACTTCGAAT
>Mhapla.WS247_Fam_301_11_1  Nr. of seq. 1 Alignment length(with gaps) = 11 Alignment score = 0.000000 
Mhapla.WS247_195:32515-33192               AATCGATAAAA
                                           ***********
Consensus:
                                           AATCGATAAAA

AATCGATAAAA
>Mhapla.WS247_Fam_302_11_1  Nr. of seq. 1 Alignment length(with gaps) = 11 Alignment score = 0.000000 
Mhapla.WS247_890:3062-3538                 CAGAATATAAC
                                           ***********
Consensus:
                                           CAGAATATAAC

CAGAATATAAC
>Mhapla.WS247_Fam_303_10_1  Nr. of seq. 1 Alignment length(with gaps) = 10 Alignment score = 0.000000 
Mhapla.WS247_1407:21505-22934              TTTTTCGGAA
                                           **********
Consensus:
                                           TTTTTCGGAA

TTTTTCGGAA
>Mhapla.WS247_Fam_304_10_1  Nr. of seq. 1 Alignment length(with gaps) = 10 Alignment score = 0.000000 
Mhapla.WS247_2829:2182-2323                GCAAATATTT
                                           **********
Consensus:
                                           GCAAATATTT

GCAAATATTT
