# Supplementary material for: High evolutionary turnover of satellite families in Caenorhabditis
Source: BMC Evol Biol. 2015 Oct 5;15:218. doi: 10.1186/s12862-015-0495-x (PMC4595182; doi:10.1186/s12862-015-0495-x)
Supplement: Additional file 1: — Files containing the description of all satellites and their families in several formats (31 files). (ZIP 1068 kb) [file 12862_2015_495_MOESM1_ESM.zip › Mhapla.WS247_fam.fa]

 ************************************************************
The program is running under the following parameters:
   Output:
      Prefix of the family name Mhapla.WS247
      Columns for the name: 40
      Cluster with more that 0 sequences are printed
      File with the table: ../resultats/Mhapla.WS247.sat.fam.t.0.6
      File with families in format fasta: ../resultats/Mhapla.WS247.sat.fam.fa.0.6
   Alphabet 0 (size 5)  (0:dna bases, 1 aminoacids, 2 codons)
   Length of the mer 1
   Circular permutations are allowed
   Reverse sequencess are considerd.
   Sequences are aligned while similarity > 0.600000
   Alignment score: Normalized respect to the length and number of sequences.
   Alignment parameters:
      opening gap: -3.000000
      extensio gap: -1.000000
      extreme gaph: -0.500000
   Concensus type:  without gap columns
   Similarity matrix file: ../resultats/Mhapla.WS247.sat.matsim
   Multifasta file: ../resultats/Mhapla.WS247.sat.fa.10-2000-10-0-0-2-0-1-0

 ************************************************************
There are 304 alignments:

>Mhapla.WS247_Fam_1_17_42  Nr. of seq. 42 Alignment length(with gaps) = 18 Alignment score = 0.747688 
 GAATAnTGAAGCAgGtg
>Mhapla.WS247_Fam_2_24_30  Nr. of seq. 30 Alignment length(with gaps) = 24 Alignment score = 0.947893 
 CAGTCCGTTCAGTGtCgTCAACTT
>Mhapla.WS247_Fam_3_19_17  Nr. of seq. 17 Alignment length(with gaps) = 24 Alignment score = 0.721763 
 TGTCAATCAAACaTGTACc
>Mhapla.WS247_Fam_4_14_16  Nr. of seq. 16 Alignment length(with gaps) = 24 Alignment score = 0.348322 
 ATTAAAatTAAAna
>Mhapla.WS247_Fam_5_39_13  Nr. of seq. 13 Alignment length(with gaps) = 42 Alignment score = 0.781237 
 TGCGTGCTGGACTGCACtaAAGGCAGCAGCAtCaACAnA
>Mhapla.WS247_Fam_6_21_13  Nr. of seq. 13 Alignment length(with gaps) = 31 Alignment score = 0.466915 
 TTCAcaCTACcnnATGTTCCc
>Mhapla.WS247_Fam_7_16_11  Nr. of seq. 11 Alignment length(with gaps) = 16 Alignment score = 0.863636 
 CCAAGgTTTAAAAgGC
>Mhapla.WS247_Fam_8_182_9  Nr. of seq. 9 Alignment length(with gaps) = 183 Alignment score = 0.811374 
 ATAGGCCTATATTGACAGAAAAAATtAAGAAATTTTATCGTTTAGAAACGGatTTATaGGGCCTAGAanTTTTcAAtnCaaAAATTTTCaTTgaAactTCAGAGTCCTCTGACTCAAAAGGCAATATCTCTGCCAAAAATGCggAAAccTaTnTTGAAAATtTgagAtATTTTAgAnAAGAT
>Mhapla.WS247_Fam_9_61_8  Nr. of seq. 8 Alignment length(with gaps) = 62 Alignment score = 0.802035 
 CTGCATTAtgGGATGGATGCaAaTCTCGGGCCTTCGGCCCTCgAACCaCACTCATTTACTT
>Mhapla.WS247_Fam_10_12_8  Nr. of seq. 8 Alignment length(with gaps) = 13 Alignment score = 0.673077 
 aAaaTTaTTTTA
>Mhapla.WS247_Fam_11_169_7  Nr. of seq. 7 Alignment length(with gaps) = 177 Alignment score = 0.716348 
 GaCCTATAAAAATGCTTTGAGacGATAaAATTTCTTtATTTTTTCTtcAAAGaTgGATtAGAGTCTTATcTACaatATcCCaAAAtTTTgAGAtAGgttTcCGCATgTTTGGatGAGATATaGcCTTTAGAGTCTGaTGtatcagaAAtttTCTccgAAAAActTcTAG
>Mhapla.WS247_Fam_12_62_7  Nr. of seq. 7 Alignment length(with gaps) = 88 Alignment score = 0.509109 
 aAAAATCAATAAATCGATATATcGATTTTTcAAAtTTGTaAAAaTTTTTcaAAAAATCgATA
>Mhapla.WS247_Fam_13_55_7  Nr. of seq. 7 Alignment length(with gaps) = 57 Alignment score = 0.788917 
 CTGGCTAGATGGAGgGCTTcgTnGTGCTcCAGTATGGACAGgGGGATTtATTGCn
>Mhapla.WS247_Fam_14_37_7  Nr. of seq. 7 Alignment length(with gaps) = 37 Alignment score = 0.747748 
 TTcGgACTAgaAAgTAGGCTGGAagGAACATGTTCCC
>Mhapla.WS247_Fam_15_180_6  Nr. of seq. 6 Alignment length(with gaps) = 185 Alignment score = 0.814114 
 TTCAGAGTTACCTGACTCTAAAGGcCATAACTCAGCCAAAAATGCTAAAATCTCCTTGAAATTTTGaGATATCTTAGATAAGATGTAgAtCTATATTGATACAAAAAATCAAGAAAtGTTATCGATTTAAAACATTTTTATAGGCCaTAGAAgTTTTgATAggAGaAGAACATaTtTAAT
>Mhapla.WS247_Fam_16_21_6  Nr. of seq. 6 Alignment length(with gaps) = 21 Alignment score = 0.919577 
 ATATTCTGGTCAGTTCTGaTC
>Mhapla.WS247_Fam_17_14_6  Nr. of seq. 6 Alignment length(with gaps) = 18 Alignment score = 0.588272 
 naAATTCTGATTTT
>Mhapla.WS247_Fam_18_177_5  Nr. of seq. 5 Alignment length(with gaps) = 184 Alignment score = 0.770833 
 TCTAAaGGcCATAACTCATCCAAAAATATtAATATCTCCTTGAAATTTtGgGACATCTTAGAtAAGATaTAgAtCTATaTTtAagCcAAAAATaaagAAgctgAGacATaCcGaAAAaTTTTTATAGGGCCTAgAatTTTTaaTAgGAGaatTCATAtAatttnaaggtctcnagac
>Mhapla.WS247_Fam_19_20_5  Nr. of seq. 5 Alignment length(with gaps) = 25 Alignment score = 0.433333 
 AAtnTtctAAAntATAAtaa
>Mhapla.WS247_Fam_20_20_5  Nr. of seq. 5 Alignment length(with gaps) = 20 Alignment score = 0.853333 
 AaTTgTAAGaATTTaTAAAT
>Mhapla.WS247_Fam_21_180_4  Nr. of seq. 4 Alignment length(with gaps) = 186 Alignment score = 0.742234 
 aAaATTTCGAGGTAaccaGACTCTAaaaTCAATATCaCgAAAATTCCtCCTACgAtTTtaaTgtAAaTTTGGGATATtGTAGgtAAGAcATTcaTccATCTATaaACAAAAAATtAagAAATTTCACTTTCAAAaTTTtGATTTaTaGGggTTTGAAgaTtTtATTAGGCtaAAAtaatt
>Mhapla.WS247_Fam_22_177_4  Nr. of seq. 4 Alignment length(with gaps) = 177 Alignment score = 0.893283 
 CgTAAATaGGCACAAACaTaCTAATaAaCGTAACTTAAAGCGTTATAACGCgAaTTCTAGCGTTTAaATcTCtTAGtAAATTgGgGATATtTTAGAgAAGACTaTAAtcAGaATTTATTCAAAAAATTAgaAAGATCtAAACCaCCAAaTTTTTGTAATCGTTACtGAAGTTTtTAG
>Mhapla.WS247_Fam_23_158_4  Nr. of seq. 4 Alignment length(with gaps) = 158 Alignment score = 0.992968 
 AAAATTTTTCGTTCATTTCAAAATGTCAAAAATTTCATGAAATTCCATTCGAtTGAAATTTTTTAAAATTTATTAGAATCAAATTATTTTATGATATTTATTTTGCCAATGAGTTCGGCAAGATAATTCTATAAGAATTTCCTAGAATTTCAAAGAAA
>Mhapla.WS247_Fam_24_88_4  Nr. of seq. 4 Alignment length(with gaps) = 88 Alignment score = 0.929293 
 GAGGAAAACCAtTGAATTCTaTTTTATCaGaAATATgTAGTCTAGAACGTTAAAATTTAaTCGAAATTTTTAGAaaCTGAAGACAAAT
>Mhapla.WS247_Fam_25_59_4  Nr. of seq. 4 Alignment length(with gaps) = 61 Alignment score = 0.819672 
 GCAGCCCTACTGACGCTTTTGTCAGGGGCaTaATTCaTGGTGGcttgTgcTCAATGGTG
>Mhapla.WS247_Fam_26_40_4  Nr. of seq. 4 Alignment length(with gaps) = 40 Alignment score = 0.966667 
 TTAATCATTATCtTCTATTCAACGGATAATAGGGcTAATT
>Mhapla.WS247_Fam_27_31_4  Nr. of seq. 4 Alignment length(with gaps) = 32 Alignment score = 0.828125 
 TTCATTATTCaaCtTGTTTCacTTgCCTTGC
>Mhapla.WS247_Fam_28_32_4  Nr. of seq. 4 Alignment length(with gaps) = 32 Alignment score = 0.958333 
 AGgGaCAGGACTCTAATGGTTTTTAATCTTAA
>Mhapla.WS247_Fam_29_23_4  Nr. of seq. 4 Alignment length(with gaps) = 24 Alignment score = 0.817130 
 AAAGCAACCGAgGCtCCCGGgAc
>Mhapla.WS247_Fam_30_19_4  Nr. of seq. 4 Alignment length(with gaps) = 22 Alignment score = 0.545455 
 AAgTTTATTTttaTAaTTc
>Mhapla.WS247_Fam_31_18_4  Nr. of seq. 4 Alignment length(with gaps) = 18 Alignment score = 0.702160 
 tTagagAGaGGGTAAtTA
>Mhapla.WS247_Fam_32_11_4  Nr. of seq. 4 Alignment length(with gaps) = 14 Alignment score = 0.551587 
 AAAnAAcACAA
>Mhapla.WS247_Fam_33_11_4  Nr. of seq. 4 Alignment length(with gaps) = 11 Alignment score = 0.898990 
 AGAATTACTCt
>Mhapla.WS247_Fam_34_78_3  Nr. of seq. 3 Alignment length(with gaps) = 87 Alignment score = 0.837803 
 TCGTCCAAATTGTTATAGAAGAAGCCTtTCTTCGACAAGTTGTGGAGTATTATGTCGTCGATTTcTCAAGCTTcAGAC
>Mhapla.WS247_Fam_35_86_3  Nr. of seq. 3 Alignment length(with gaps) = 86 Alignment score = 0.886305 
 CATAAATGAACAATAATATAAAATtaAtTgGCcTAgTCtTATGAATTATcTTACAAAAATAATATCTTCTAATAAATTAaAAGtCg
>Mhapla.WS247_Fam_36_84_3  Nr. of seq. 3 Alignment length(with gaps) = 84 Alignment score = 1.000000 
 CCTCGAAGATGGGATTTGTTTATAGGAATCCATTCGATTTTGGGGTTTTATATTAAAAATCATCCATGAAATAACCGGTAAAAC
>Mhapla.WS247_Fam_37_74_3  Nr. of seq. 3 Alignment length(with gaps) = 74 Alignment score = 0.963964 
 ATGATtAAGATAGATTAGATATtTTAGGgCCAAATAAATAGAAAGAGATTAGAATGATAATGACCATAAGAAGA
>Mhapla.WS247_Fam_38_68_3  Nr. of seq. 3 Alignment length(with gaps) = 69 Alignment score = 0.906602 
 TTAGAGTCTtATCTACAATATCCCAAAATTTTGAgggAGGTTTCCGCATGTTTGGAaGAGATATAgCC
>Mhapla.WS247_Fam_39_62_3  Nr. of seq. 3 Alignment length(with gaps) = 68 Alignment score = 0.846405 
 TAATTTGAAAACAAACTTTAACACATcCTcTAATAATAAATTACAATTCCGtAAAGCATTTT
>Mhapla.WS247_Fam_40_64_3  Nr. of seq. 3 Alignment length(with gaps) = 64 Alignment score = 0.798611 
 TGTATATCAATTATCAATATATTTTTaaATTaaAGGTATAAATATCAATGTAtgttatcaaaaa
>Mhapla.WS247_Fam_41_56_3  Nr. of seq. 3 Alignment length(with gaps) = 56 Alignment score = 0.984127 
 CAAATaTATTATGGCATTTTGGCCTCTTCGGTGGCCATAAAAATTTTTCGTTTTGC
>Mhapla.WS247_Fam_42_34_3  Nr. of seq. 3 Alignment length(with gaps) = 34 Alignment score = 0.947712 
 TGCCCCATGCCTCAATCGGcTTGCgGGTCTTTCG
>Mhapla.WS247_Fam_43_28_3  Nr. of seq. 3 Alignment length(with gaps) = 28 Alignment score = 0.611111 
 AATaAatAcAAtAATCAgaaTTaATTta
>Mhapla.WS247_Fam_44_21_3  Nr. of seq. 3 Alignment length(with gaps) = 27 Alignment score = 0.588477 
 AaGGTGctGTTGTtGTgGTAG
>Mhapla.WS247_Fam_45_26_3  Nr. of seq. 3 Alignment length(with gaps) = 26 Alignment score = 0.803419 
 AtTgACGTGGCgCAGGGCTCCaGCag
>Mhapla.WS247_Fam_46_26_3  Nr. of seq. 3 Alignment length(with gaps) = 26 Alignment score = 0.965812 
 AAAAATCAGAATTTTTTCtGATTTTA
>Mhapla.WS247_Fam_47_22_3  Nr. of seq. 3 Alignment length(with gaps) = 22 Alignment score = 0.712121 
 TATTTTTGTATTTTTntAantt
>Mhapla.WS247_Fam_48_22_3  Nr. of seq. 3 Alignment length(with gaps) = 22 Alignment score = 0.656566 
 GGGATAAGtGGgAAnGnTAagg
>Mhapla.WS247_Fam_49_22_3  Nr. of seq. 3 Alignment length(with gaps) = 22 Alignment score = 0.878788 
 ATACTGTAgAttTAAAAGCCGG
>Mhapla.WS247_Fam_50_18_3  Nr. of seq. 3 Alignment length(with gaps) = 20 Alignment score = 0.727778 
 ntTTTTATAGGCCTAGAA
>Mhapla.WS247_Fam_51_20_3  Nr. of seq. 3 Alignment length(with gaps) = 20 Alignment score = 1.000000 
 AAGTTGCGTTATAACGCTTT
>Mhapla.WS247_Fam_52_18_3  Nr. of seq. 3 Alignment length(with gaps) = 18 Alignment score = 0.901235 
 GCCACCATTGAAcCACAa
>Mhapla.WS247_Fam_53_18_3  Nr. of seq. 3 Alignment length(with gaps) = 18 Alignment score = 0.901235 
 CCCATCtgAACGCTGAAA
>Mhapla.WS247_Fam_54_16_3  Nr. of seq. 3 Alignment length(with gaps) = 17 Alignment score = 0.650327 
 TTTTAATTTnAttCTg
>Mhapla.WS247_Fam_55_16_3  Nr. of seq. 3 Alignment length(with gaps) = 17 Alignment score = 0.647059 
 ATtGTAaAAcTTaTTt
>Mhapla.WS247_Fam_56_15_3  Nr. of seq. 3 Alignment length(with gaps) = 16 Alignment score = 0.701389 
 AAACAaGTTTTnAAa
>Mhapla.WS247_Fam_57_15_3  Nr. of seq. 3 Alignment length(with gaps) = 16 Alignment score = 0.729167 
 AtAaTTTTAAgCTTT
>Mhapla.WS247_Fam_58_16_3  Nr. of seq. 3 Alignment length(with gaps) = 16 Alignment score = 1.000000 
 TTAAGATAAAGCCATT
>Mhapla.WS247_Fam_59_11_3  Nr. of seq. 3 Alignment length(with gaps) = 11 Alignment score = 0.848485 
 AtAATTTAATt
>Mhapla.WS247_Fam_60_95_2  Nr. of seq. 2 Alignment length(with gaps) = 95 Alignment score = 0.901754 
 ATCCCATCGAATAAAAGGGaaaATTgATCGATGAATGAAGTTCCATGTATGAATTAGTATGACCTTCATgATCAACTTTTaCATTTCTAGAAATa
>Mhapla.WS247_Fam_61_94_2  Nr. of seq. 2 Alignment length(with gaps) = 94 Alignment score = 0.702128 
 AGATTTTATTAATTAAAATTATATTTTTAAAATAATACGAGGTAATAAATAAAAATACTAAACACTTTATaattttattttcgagggtaaattt
>Mhapla.WS247_Fam_62_89_2  Nr. of seq. 2 Alignment length(with gaps) = 89 Alignment score = 1.000000 
 GAATAGACGATAAAATTGCAGTCGTTAAGTAGTAGATTTAAAATAATTTGTCTCATAGAACTAATGATTAGTACTAATGATAAATTTAC
>Mhapla.WS247_Fam_63_78_2  Nr. of seq. 2 Alignment length(with gaps) = 78 Alignment score = 0.965812 
 TTAATAATAAGTTAAACATTAGAAGCCTAGTTAATATATTTACTTTTTTCTGATTCTGTTTCATTAGATACTGgTAAc
>Mhapla.WS247_Fam_64_76_2  Nr. of seq. 2 Alignment length(with gaps) = 76 Alignment score = 0.929825 
 CAGTGCaAATGCcTACCTAGGATTTCTAGATTTTTaATCTATGACAATTCTTTCAATTATTAGGACATATATAGTG
>Mhapla.WS247_Fam_65_76_2  Nr. of seq. 2 Alignment length(with gaps) = 76 Alignment score = 0.929825 
 GTTTATACAATTCATATATATTTgGTAGAATTAGATCTCTATATAGAACAaATCATaACTTGTTAGCTTCaACTTC
>Mhapla.WS247_Fam_66_72_2  Nr. of seq. 2 Alignment length(with gaps) = 72 Alignment score = 0.953704 
 CAAGTGATATAATAAAATTAAGTGAGATAaATGAGGGTTCTTAAGcCCAAGAGCTAAGCAAGACTCGTTTTT
>Mhapla.WS247_Fam_67_67_2  Nr. of seq. 2 Alignment length(with gaps) = 67 Alignment score = 1.000000 
 AGAATAATTTCGACAAGCAATAAGTGCTAACCTAAAGATAATGGCACTTTCTGATTTATCAAAAATC
>Mhapla.WS247_Fam_68_66_2  Nr. of seq. 2 Alignment length(with gaps) = 66 Alignment score = 1.000000 
 TAATTTTTTACAATTTCTGCCGTAGCAATACTTAAGTTTATTTTTTCTTCGACAAGTTTACAATTG
>Mhapla.WS247_Fam_69_62_2  Nr. of seq. 2 Alignment length(with gaps) = 62 Alignment score = 0.956989 
 AAATTTTAGATAAaACGTTACATAAACGCGAAATCTATTCGCgAAACTTTGATTACTAACCT
>Mhapla.WS247_Fam_70_62_2  Nr. of seq. 2 Alignment length(with gaps) = 62 Alignment score = 0.935484 
 CGCAAGGAGGACGAAGACAAATGACGCTTCTAAATGATGaATAAAAGaCGTTATAATTAGGa
>Mhapla.WS247_Fam_71_60_2  Nr. of seq. 2 Alignment length(with gaps) = 60 Alignment score = 0.822222 
 GGCTTCGGCCAACTGCCAGCAgGGGGGttcTTCTTTCTCTcTTcCCCCCTGCAAGCAGaT
>Mhapla.WS247_Fam_72_60_2  Nr. of seq. 2 Alignment length(with gaps) = 60 Alignment score = 0.955556 
 GATGGTTCAGCAGAAGTTCCTcTCTTCTTGTCCaTGCTCCGAGAACGAGAAGACTTTTTT
>Mhapla.WS247_Fam_73_57_2  Nr. of seq. 2 Alignment length(with gaps) = 57 Alignment score = 0.859649 
 TATAAgGCACTGTAGaAAATcTTCTACTAACTTAAACGtTTACCgGTTTGCCATGGC
>Mhapla.WS247_Fam_74_54_2  Nr. of seq. 2 Alignment length(with gaps) = 54 Alignment score = 1.000000 
 AATATCTGGCTTTCAGCCTTTTTATGAAGCTGCTTCCTCTTCTGGAAGCTTCAA
>Mhapla.WS247_Fam_75_54_2  Nr. of seq. 2 Alignment length(with gaps) = 54 Alignment score = 1.000000 
 ATACATAGACCCTCAGGAATCTATGTATTTTCGGTATATTCTAACGATTACAAA
>Mhapla.WS247_Fam_76_53_2  Nr. of seq. 2 Alignment length(with gaps) = 53 Alignment score = 1.000000 
 TTTTATATAATTAAAGATTTTCTTTCTATATTTAAAATATATTTAAGTTTAGA
>Mhapla.WS247_Fam_77_48_2  Nr. of seq. 2 Alignment length(with gaps) = 48 Alignment score = 0.833333 
 CGAAAGCTTATGCGTGCCAaAATCAATaCcTGCTAAAATCAAAaaCTa
>Mhapla.WS247_Fam_78_48_2  Nr. of seq. 2 Alignment length(with gaps) = 48 Alignment score = 0.916667 
 TTCACTTGCCTTGCTTCATTATTCCaCCTGTTTCATaATTCAACTTGc
>Mhapla.WS247_Fam_79_42_2  Nr. of seq. 2 Alignment length(with gaps) = 42 Alignment score = 0.603175 
 TTTACAAATTGTAAAAaGTTTTaAttaAAgcTTTaaTTATaa
>Mhapla.WS247_Fam_80_42_2  Nr. of seq. 2 Alignment length(with gaps) = 42 Alignment score = 0.888889 
 CAGTAATTTTGAAGCATGCTTcAAaTTTTTGTAAACATGaTT
>Mhapla.WS247_Fam_81_42_2  Nr. of seq. 2 Alignment length(with gaps) = 42 Alignment score = 1.000000 
 GAAAATAATATATAATCAGTTAGTACAAAATTCGTACTAACA
>Mhapla.WS247_Fam_82_41_2  Nr. of seq. 2 Alignment length(with gaps) = 41 Alignment score = 1.000000 
 TCTTAATTTTAATTTATTAAAATAAAAACATATCTTCTCTC
>Mhapla.WS247_Fam_83_40_2  Nr. of seq. 2 Alignment length(with gaps) = 40 Alignment score = 0.608333 
 TAATTaagAAATAtaTTCCGGAAAACaCATaCTaAaATtt
>Mhapla.WS247_Fam_84_40_2  Nr. of seq. 2 Alignment length(with gaps) = 40 Alignment score = 0.800000 
 CCTATaTTGAaAATCTGagATATTTTAGaTAAGATATAGg
>Mhapla.WS247_Fam_85_37_2  Nr. of seq. 2 Alignment length(with gaps) = 37 Alignment score = 0.639640 
 ATTCTGaTTTTaatGtTTTAAaAaaTGTTTTaATTTA
>Mhapla.WS247_Fam_86_37_2  Nr. of seq. 2 Alignment length(with gaps) = 37 Alignment score = 0.639640 
 GAAAAcaTTATTaTAtTTAAATaAAAaAaaTTTTaCG
>Mhapla.WS247_Fam_87_36_2  Nr. of seq. 2 Alignment length(with gaps) = 36 Alignment score = 0.611111 
 AAATCAGAATTTCaTgCAaACAgTAaTgAAttaAgA
>Mhapla.WS247_Fam_88_36_2  Nr. of seq. 2 Alignment length(with gaps) = 36 Alignment score = 0.962963 
 TTAACTTTTCcGGAAAATACATTCTGAAATTAATCT
>Mhapla.WS247_Fam_89_33_2  Nr. of seq. 2 Alignment length(with gaps) = 33 Alignment score = 0.621212 
 tTTTGcTAtTTTTcTATTTTTcACAAAaCaGAa
>Mhapla.WS247_Fam_90_33_2  Nr. of seq. 2 Alignment length(with gaps) = 33 Alignment score = 1.000000 
 ATCAGAATTAAAACAAACTGTAGAAAAATAAAT
>Mhapla.WS247_Fam_91_32_2  Nr. of seq. 2 Alignment length(with gaps) = 32 Alignment score = 0.656250 
 ttTTCCGGAAAaTaaTTaAAaaTAATTCTGAC
>Mhapla.WS247_Fam_92_32_2  Nr. of seq. 2 Alignment length(with gaps) = 32 Alignment score = 0.666667 
 aTACAAACcTTCCGGaAAATATTaTaaTTAAa
>Mhapla.WS247_Fam_93_32_2  Nr. of seq. 2 Alignment length(with gaps) = 32 Alignment score = 1.000000 
 TTACCGAACGAACGGGCAGGAAGAAATCTCCC
>Mhapla.WS247_Fam_94_31_2  Nr. of seq. 2 Alignment length(with gaps) = 31 Alignment score = 0.612903 
 TACAAaTTGTAAAAaaaTTTaTTAaTAAaac
>Mhapla.WS247_Fam_95_30_2  Nr. of seq. 2 Alignment length(with gaps) = 30 Alignment score = 1.000000 
 ATAATTTAAAAAATTTTACTAATTTTTTAA
>Mhapla.WS247_Fam_96_29_2  Nr. of seq. 2 Alignment length(with gaps) = 29 Alignment score = 0.655172 
 AAgTTTTAcAAATAAATaaTTTTTAggAA
>Mhapla.WS247_Fam_97_28_2  Nr. of seq. 2 Alignment length(with gaps) = 28 Alignment score = 0.678571 
 AAAAtACAAAAATACaAATAAaCTgGga
>Mhapla.WS247_Fam_98_27_2  Nr. of seq. 2 Alignment length(with gaps) = 27 Alignment score = 0.703704 
 TTGAcaTTTTGTaATATTTTgGccTAT
>Mhapla.WS247_Fam_99_26_2  Nr. of seq. 2 Alignment length(with gaps) = 26 Alignment score = 0.679487 
 TTAAATAAACTcGAAgcAAAAcTTtg
>Mhapla.WS247_Fam_100_25_2  Nr. of seq. 2 Alignment length(with gaps) = 25 Alignment score = 0.600000 
 TTTTcagTAATTaaGCTTTaAATGa
>Mhapla.WS247_Fam_101_24_2  Nr. of seq. 2 Alignment length(with gaps) = 24 Alignment score = 0.625000 
 TTACAAaAATATTTaaTTAcaAaa
>Mhapla.WS247_Fam_102_24_2  Nr. of seq. 2 Alignment length(with gaps) = 24 Alignment score = 0.888889 
 GGGTCACAaTATCCaGAGAAACCC
>Mhapla.WS247_Fam_103_23_2  Nr. of seq. 2 Alignment length(with gaps) = 23 Alignment score = 0.666667 
 aaAATTcTGAAAAAcTTgGGAAa
>Mhapla.WS247_Fam_104_23_2  Nr. of seq. 2 Alignment length(with gaps) = 23 Alignment score = 0.688406 
 ATTCTgATTTTcGgTTTTAATca
>Mhapla.WS247_Fam_105_23_2  Nr. of seq. 2 Alignment length(with gaps) = 23 Alignment score = 0.688406 
 aAGAAtaAAATTTTAGAAaAAAt
>Mhapla.WS247_Fam_106_22_2  Nr. of seq. 2 Alignment length(with gaps) = 22 Alignment score = 0.689394 
 aaATCAGAATTaTTTaAGAAGa
>Mhapla.WS247_Fam_107_22_2  Nr. of seq. 2 Alignment length(with gaps) = 22 Alignment score = 0.742424 
 TTcTGAtTTTTAAAAATTAAaa
>Mhapla.WS247_Fam_108_22_2  Nr. of seq. 2 Alignment length(with gaps) = 22 Alignment score = 0.636364 
 TTgTTTTATTTAtTTAAaaaAA
>Mhapla.WS247_Fam_109_22_2  Nr. of seq. 2 Alignment length(with gaps) = 22 Alignment score = 0.727273 
 AaGGAACATCCatCTAGTCTGa
>Mhapla.WS247_Fam_110_22_2  Nr. of seq. 2 Alignment length(with gaps) = 22 Alignment score = 0.613636 
 gGAAGCATGCTTCaAaaTTaCg
>Mhapla.WS247_Fam_111_22_2  Nr. of seq. 2 Alignment length(with gaps) = 22 Alignment score = 0.939394 
 GGCCTcCGGCCCTCGACTTCTC
>Mhapla.WS247_Fam_112_21_2  Nr. of seq. 2 Alignment length(with gaps) = 21 Alignment score = 0.698413 
 AATTCTGATgTTTTTaAaCaa
>Mhapla.WS247_Fam_113_20_2  Nr. of seq. 2 Alignment length(with gaps) = 20 Alignment score = 0.641667 
 CAAcaGAAaATAcAAGACTa
>Mhapla.WS247_Fam_114_19_2  Nr. of seq. 2 Alignment length(with gaps) = 19 Alignment score = 0.684211 
 TATTTTTGaAgaAAAgAAT
>Mhapla.WS247_Fam_115_19_2  Nr. of seq. 2 Alignment length(with gaps) = 19 Alignment score = 1.000000 
 AAATGTTTCCGGAAAAAAG
>Mhapla.WS247_Fam_116_18_2  Nr. of seq. 2 Alignment length(with gaps) = 18 Alignment score = 0.611111 
 TAAACTTGAAaAcTgAag
>Mhapla.WS247_Fam_117_18_2  Nr. of seq. 2 Alignment length(with gaps) = 18 Alignment score = 0.666667 
 AaTTAtTTAaTAAACaAG
>Mhapla.WS247_Fam_118_18_2  Nr. of seq. 2 Alignment length(with gaps) = 18 Alignment score = 0.851852 
 CTACACCaCCAaCGGGAT
>Mhapla.WS247_Fam_119_16_2  Nr. of seq. 2 Alignment length(with gaps) = 16 Alignment score = 0.708333 
 TaTTATAAaGAGTGTc
>Mhapla.WS247_Fam_120_16_2  Nr. of seq. 2 Alignment length(with gaps) = 16 Alignment score = 0.833333 
 TATAGTGAACTCcCGa
>Mhapla.WS247_Fam_121_15_2  Nr. of seq. 2 Alignment length(with gaps) = 15 Alignment score = 0.733333 
 AAAcTGGTACaaGAC
>Mhapla.WS247_Fam_122_14_2  Nr. of seq. 2 Alignment length(with gaps) = 14 Alignment score = 0.666667 
 TAGgTAAGGcAAcT
>Mhapla.WS247_Fam_123_14_2  Nr. of seq. 2 Alignment length(with gaps) = 14 Alignment score = 1.000000 
 ACTCTGAATCGGCT
>Mhapla.WS247_Fam_124_13_2  Nr. of seq. 2 Alignment length(with gaps) = 13 Alignment score = 1.000000 
 TTCGCGAAACCAA
>Mhapla.WS247_Fam_125_12_2  Nr. of seq. 2 Alignment length(with gaps) = 12 Alignment score = 1.000000 
 TACCGTACCGTA
>Mhapla.WS247_Fam_126_11_2  Nr. of seq. 2 Alignment length(with gaps) = 11 Alignment score = 1.000000 
 ATAACTTTCGC
>Mhapla.WS247_Fam_127_10_2  Nr. of seq. 2 Alignment length(with gaps) = 10 Alignment score = 0.733333 
 TATTTTAaTg
>Mhapla.WS247_Fam_128_181_1  Nr. of seq. 1 Alignment length(with gaps) = 181 Alignment score = 0.000000 
 TTTCTTTATTTTTTTATACAATATAGATCTATGTCTTATCTAACATATCCCAAAATATCTAGGAGATCGTTCGCATTTTAAGCCCCGAAATTTTTCATTTTGAGTCTGATGACTCTGAAAGATAAAAATTTTCTCCTGTTAAAAACTCTAACCCCTATAACTCAAAATTTTGAAGTTGAAA
>Mhapla.WS247_Fam_129_179_1  Nr. of seq. 1 Alignment length(with gaps) = 179 Alignment score = 0.000000 
 TCATAGGACTTCGGCCACACCCATTAAGTTTTGAGAAGCAATAAGAAGCTTGGTAAGCCTTTTTAGAGTCAAATATGATTAGATCTCGTGTGTATGATTTGGTATAAGAACTAGAACCGCCACCGGATCCCACAAGCTAAAGTAGTGTTTCTCTATTTAGAAGCTCCAAATATGAAAAC
>Mhapla.WS247_Fam_130_177_1  Nr. of seq. 1 Alignment length(with gaps) = 177 Alignment score = 0.000000 
 ACAAAAAATTAGAAAAATTTAATTTAGAAAATCGTTCCTAGAGGAGTCGGAATTTTCATTAATTTTAGAGCTTTATAATTAAAGTCAACAGACTCTAAGGGTCATTTCTCTAAAAATTGACGTCAGATCACCTAATAAATTTTGGATATTGTAGATAAGATGTATTCACATCTTTAC
>Mhapla.WS247_Fam_131_168_1  Nr. of seq. 1 Alignment length(with gaps) = 168 Alignment score = 0.000000 
 CCCAAGTTTTGTAAGGGAGGACGAAGTCCCTATGAGTTTTTTTGTTTTCCATCAACGCTACTTTAGCAATCAGGATCCGGGTTGCATTTCTCTTTCTTATGCTCAGTCATACACACCAAACTTATCATATTGGACTCAAGGAACACTACACAAGCTTTTTATGGCTTC
>Mhapla.WS247_Fam_132_141_1  Nr. of seq. 1 Alignment length(with gaps) = 141 Alignment score = 0.000000 
 AATTATAATTTAATTTTGCTAATACAATTAAATATATACTTAATATCGCTTAATTTAAATGCAAATTTATCAATATAAATTTGCATTTAAATTAACCAAATACCTATTCTAATTCTTATTATCTTTTAATTTTATTAGCAA
>Mhapla.WS247_Fam_133_137_1  Nr. of seq. 1 Alignment length(with gaps) = 137 Alignment score = 0.000000 
 TTTAACATTTGTTATTTACTTTAAATATAAATTATAAAAGTCTATTAAAATAAGAATATCGAATAAATTTTAGGTTTCTGTTCCTCATTTAGGTTATGGAATCTTCTGTATGTCGAGAATATTACTATTTTTATAGA
>Mhapla.WS247_Fam_134_135_1  Nr. of seq. 1 Alignment length(with gaps) = 135 Alignment score = 0.000000 
 TAATTATTTTATCTTTCTAAAACCTATGATATCAACTTATTTTTCTTCGTCCTACTTATCTTCCGAACGAATAATAAACTCTTCCATTCTCTTCATCATCCTCTTCCATCAACATCTCTTCACTATTTCTACTGT
>Mhapla.WS247_Fam_135_120_1  Nr. of seq. 1 Alignment length(with gaps) = 120 Alignment score = 0.000000 
 AAAATAATAAAAATAATAATAAAGAGCACACGAATAATAAAATGTTTATAATTGCTTAAGAATAAGATATTTTCTGACTAACATAACGATTTAATATTTATTCGATTTAATTATAATTAT
>Mhapla.WS247_Fam_136_111_1  Nr. of seq. 1 Alignment length(with gaps) = 111 Alignment score = 0.000000 
 CATCATCAGAACTATCTTCAGAAGAAGATGGTTTTCGCTTCTTTGTCGCAGGCAAAGCGTTCGCAGAAGTCTTGGTAGTAGCCTTGGCCGTAGAGTTTTTAGATGCCAAAC
>Mhapla.WS247_Fam_137_104_1  Nr. of seq. 1 Alignment length(with gaps) = 104 Alignment score = 0.000000 
 TGCTGAGCTACGAGCAGGCAAGGCCATGCGAGTTGCCCCGCCGACTAAGCCACGCTCGAAGGCTCGGGACCGGGAAGGAGACGCGGGTAAAACCGAAACAAGCG
>Mhapla.WS247_Fam_138_101_1  Nr. of seq. 1 Alignment length(with gaps) = 101 Alignment score = 0.000000 
 TTAGAGTCTGGTGTATTAGAAATTTTCTCCTGTTATACTTCTAGGATCTATAAAAATGCTTTGAGACGATAGAATTTCTTTATTTTTTCTTCAAAGATGGA
>Mhapla.WS247_Fam_139_97_1  Nr. of seq. 1 Alignment length(with gaps) = 97 Alignment score = 0.000000 
 GAGAACTGGCTTGATAAAACAAAACAATTTGTTGGATAATAAAATACGAATACAACTCTAATCCTTCCAAATTCATGATTAATCCAAGCTTTTCGAA
>Mhapla.WS247_Fam_140_97_1  Nr. of seq. 1 Alignment length(with gaps) = 97 Alignment score = 0.000000 
 TTTACTTTATCTCTCATTTTACCATGATATAGGTTTAAATAATTCAAAATACTTTTCTAAATATATAATCTAAATAAATCTTTATTATTAATACCTA
>Mhapla.WS247_Fam_141_93_1  Nr. of seq. 1 Alignment length(with gaps) = 93 Alignment score = 0.000000 
 CTTCAGGACCAACTGGAGCACCAACAGCAACTCCAGCTTCAACTGAATCAACAGGCTCTCCTGCTCCATCTACTTCAGCTGAAACTGGCTCAC
>Mhapla.WS247_Fam_142_92_1  Nr. of seq. 1 Alignment length(with gaps) = 92 Alignment score = 0.000000 
 TTCAAAATTTATAATAAAATTTTTCAAAAGACATAAAATCTTGCCTACAAAAAAATTTTTGAATTTTTATTTCTTTATTTTAAATCAGAATT
>Mhapla.WS247_Fam_143_90_1  Nr. of seq. 1 Alignment length(with gaps) = 90 Alignment score = 0.000000 
 AAACAAATTAGCTAAAATCAAGTTTAGCTTACAAAAAATAAGGGACACTCCGAAAAAAGGCAGTTAATTAGAGAATTTTTTAGTATTAAA
>Mhapla.WS247_Fam_144_84_1  Nr. of seq. 1 Alignment length(with gaps) = 84 Alignment score = 0.000000 
 ATATTATTTTTTAGAATATAGTGCTAATGCACTATCAGAACCACTATTTTTCTTCTATCTTTTTCAATTTTTGTATTCTCTCTA
>Mhapla.WS247_Fam_145_82_1  Nr. of seq. 1 Alignment length(with gaps) = 82 Alignment score = 0.000000 
 TTAATAAATAAACGACTAGATTTGTCTGATGGAAACTCGAAACTAATTAGTTTCGTAAAGTTTCGAATAAGAAATAATCAAA
>Mhapla.WS247_Fam_146_81_1  Nr. of seq. 1 Alignment length(with gaps) = 81 Alignment score = 0.000000 
 CTCTAGAGGGAACTCCCTAAATAGTGAAACTCTCCATATTATGAACTTCTTTTAAAGTTCCCATGCCTCAACTAGAGGGGA
>Mhapla.WS247_Fam_147_79_1  Nr. of seq. 1 Alignment length(with gaps) = 79 Alignment score = 0.000000 
 AATTGGATATCCCTACCCCTATATTCTTAGGGTTACAAATCCCTAATTTAGGTGACTTTTGAGTATTATGCCCCTTACA
>Mhapla.WS247_Fam_148_78_1  Nr. of seq. 1 Alignment length(with gaps) = 78 Alignment score = 0.000000 
 TCCATCTACACAAAAGACAGGAGGAGTGGCATCGAACAAGCCCCCTGCAGGATTGCCATCTACCGGACGGCCAGAAAC
>Mhapla.WS247_Fam_149_77_1  Nr. of seq. 1 Alignment length(with gaps) = 77 Alignment score = 0.000000 
 ATTTTTTTAGGGTTAAATCCCGAATTTTTCATTTTTATTCTGATTTATTAAAATCAGAATTTTTTATTTTATTTAAA
>Mhapla.WS247_Fam_150_76_1  Nr. of seq. 1 Alignment length(with gaps) = 76 Alignment score = 0.000000 
 GATTTATTAAGAATTAGCCTACACCAATAAAATTTATTTTTTATTATAACATTATTTTCAATTCGGAAGTTTGATA
>Mhapla.WS247_Fam_151_76_1  Nr. of seq. 1 Alignment length(with gaps) = 76 Alignment score = 0.000000 
 ATTAATTCCAAAAGGATATATCCAAATAAATGATTCGGAACAAAATTTGAAAAAATTTTACGTCTCAAAAACCAGA
>Mhapla.WS247_Fam_152_75_1  Nr. of seq. 1 Alignment length(with gaps) = 75 Alignment score = 0.000000 
 AGAAACGATTCTTTAGGTAGTTTATTGTGGGATAATAAAAGAAATGTTAGATAGTTTGAGATTAAAGAAGAAAAA
>Mhapla.WS247_Fam_153_74_1  Nr. of seq. 1 Alignment length(with gaps) = 74 Alignment score = 0.000000 
 TTTGTCGTTTATGTAGAGAGTGTGTGAATTAGAGAGTAAAAGGAATCAATTTTCTTGCGTGGATTCTGAGAGGT
>Mhapla.WS247_Fam_154_74_1  Nr. of seq. 1 Alignment length(with gaps) = 74 Alignment score = 0.000000 
 CCCTAATCTCGGTAAAACAATCCCATTTCTTTACCTACGATTGGGTCTCTATAGGTATCAAGGGTTACAATGGT
>Mhapla.WS247_Fam_155_74_1  Nr. of seq. 1 Alignment length(with gaps) = 74 Alignment score = 0.000000 
 CGAAATTTAACTAACGAGAAAATGATATAATGCAACAGAAGACAAATCCTACAACTACATTAGGAATCATTCGC
>Mhapla.WS247_Fam_156_73_1  Nr. of seq. 1 Alignment length(with gaps) = 73 Alignment score = 0.000000 
 GTGAAGATCATCTTATAGCCTCTCTAAGGTCGCATCTGGATAATTTATATTGATCATTTCTCGTCTTTTTATT
>Mhapla.WS247_Fam_157_72_1  Nr. of seq. 1 Alignment length(with gaps) = 72 Alignment score = 0.000000 
 TGGAGTTGAAGGAGTATTTGGTCCAATTCTTGTCGTTCGAGGTTCTAAAGTGGTCGAGGATGTTCCGTTTGC
>Mhapla.WS247_Fam_158_72_1  Nr. of seq. 1 Alignment length(with gaps) = 72 Alignment score = 0.000000 
 ACAAAACTTCGCTAAATGCTGACCATCAATTTGAAAAATCAAGCAACATAATACGAATCAACCAAATAAACA
>Mhapla.WS247_Fam_159_71_1  Nr. of seq. 1 Alignment length(with gaps) = 71 Alignment score = 0.000000 
 TCTTTAAATTGAAAACTTTTTTTATTCTCACCGCGCCTTTTTTGGTCTCTCCAGTTTCTTCTGATTCGACC
>Mhapla.WS247_Fam_160_69_1  Nr. of seq. 1 Alignment length(with gaps) = 69 Alignment score = 0.000000 
 AAATAAACTCATTTGATCGGTCAATTCTTTTTTCAATTCATCTTTGATCTCCTTTTTCAGTTGTTGTCC
>Mhapla.WS247_Fam_161_68_1  Nr. of seq. 1 Alignment length(with gaps) = 68 Alignment score = 0.000000 
 AAATAATTTTCTAAAAAAATTGAAAAAAATTTCGAGGATTTATTGGATCTATCAAAAAATGGAATTAA
>Mhapla.WS247_Fam_162_68_1  Nr. of seq. 1 Alignment length(with gaps) = 68 Alignment score = 0.000000 
 GGGATTTCGCACTAATGTAATACTAGTATCAAAGTGAGACGAATAAACATCTTTTGGATAGATGAGAG
>Mhapla.WS247_Fam_163_67_1  Nr. of seq. 1 Alignment length(with gaps) = 67 Alignment score = 0.000000 
 AAATACAATAGCCCGAACTGCTATAGATACAGTCGGGCTTATTTACGGGTATACTGTACATATCAAG
>Mhapla.WS247_Fam_164_67_1  Nr. of seq. 1 Alignment length(with gaps) = 67 Alignment score = 0.000000 
 TATTAGTTTAGAGATGTAATGCCATATAATAGGATTTAAGGACAAGACACTGAAAAATAGAATAGCG
>Mhapla.WS247_Fam_165_66_1  Nr. of seq. 1 Alignment length(with gaps) = 66 Alignment score = 0.000000 
 GTCAAACAATATAATGATACTAAATGTCATAAATTAATCCATAAATCGTTGCAATTCTGTGGAAAC
>Mhapla.WS247_Fam_166_65_1  Nr. of seq. 1 Alignment length(with gaps) = 65 Alignment score = 0.000000 
 TATTTTCATATATTTATATTTTTTAAATTTTAATTTTTTAATTAAATAAATAATATTTTTTTTAT
>Mhapla.WS247_Fam_167_64_1  Nr. of seq. 1 Alignment length(with gaps) = 64 Alignment score = 0.000000 
 AGAATTACAACTAAAGTTGGGATCCCCTAAACTAGAGGGTAAACCCTTTGACAAATAATCCTTT
>Mhapla.WS247_Fam_168_64_1  Nr. of seq. 1 Alignment length(with gaps) = 64 Alignment score = 0.000000 
 AAGAATAATTTACACGAATATCTTCGAATGTCATGATATGACATAATAACATTTGCACGATTTT
>Mhapla.WS247_Fam_169_64_1  Nr. of seq. 1 Alignment length(with gaps) = 64 Alignment score = 0.000000 
 ATTTATTTTTGGACAATCTAGATAAATTCTTTTGATTCTATCTGCTTATCTGTCGAAGTCCTTT
>Mhapla.WS247_Fam_170_63_1  Nr. of seq. 1 Alignment length(with gaps) = 63 Alignment score = 0.000000 
 TAAAATTTTGAGGTAACCATACTCTAACGGCAATTTCTCGAAAATTCCGCCTACGATTTTCTT
>Mhapla.WS247_Fam_171_63_1  Nr. of seq. 1 Alignment length(with gaps) = 63 Alignment score = 0.000000 
 TTACATACAGGGGGGCCTGCGCTGCGTTTTTGGTGCCAATTCTTGGCATGACCTCTTAAATTT
>Mhapla.WS247_Fam_172_63_1  Nr. of seq. 1 Alignment length(with gaps) = 63 Alignment score = 0.000000 
 TTGTTCGTCTTTCAATGTTTATTTTTCTTCTGAATTTTGAAGAGTTTTCTTTATCTATTGTTA
>Mhapla.WS247_Fam_173_62_1  Nr. of seq. 1 Alignment length(with gaps) = 62 Alignment score = 0.000000 
 TCGAAGAAAAACAACCTGGATGTATTGTCAATAGCAATAGATAACAAAAAATCGTCAAAAAT
>Mhapla.WS247_Fam_174_62_1  Nr. of seq. 1 Alignment length(with gaps) = 62 Alignment score = 0.000000 
 GATAAAAAATGGCAAAAATCAGAATTAAAATAAAGGTTATCGATACTCTAATAGTCCTGCTC
>Mhapla.WS247_Fam_175_58_1  Nr. of seq. 1 Alignment length(with gaps) = 58 Alignment score = 0.000000 
 TTTCCGGAAAAGTTTAAATGTTTTTTGTGTTTAAAAAGTTTTATAATTTTCAGAATTT
>Mhapla.WS247_Fam_176_58_1  Nr. of seq. 1 Alignment length(with gaps) = 58 Alignment score = 0.000000 
 AATTAATGTAAAAGAATTTAAAATAAAATTTCAGAGTTCCGAAAATAATATTTTCTGA
>Mhapla.WS247_Fam_177_57_1  Nr. of seq. 1 Alignment length(with gaps) = 57 Alignment score = 0.000000 
 TATTCTATTACTTGAGAATATGACATAAATCAAATTATGGAGTCAGTGCATATGTCA
>Mhapla.WS247_Fam_178_56_1  Nr. of seq. 1 Alignment length(with gaps) = 56 Alignment score = 0.000000 
 GTTTTGCCGTCCGTCTACCAAAGCTTTGTTCTATTCGGACAGCTTTTCACGTTACC
>Mhapla.WS247_Fam_179_56_1  Nr. of seq. 1 Alignment length(with gaps) = 56 Alignment score = 0.000000 
 TATATTTAAAAAAATAATCAGAATTTTACTTAATATTTTATTAATAAATTGGCTTT
>Mhapla.WS247_Fam_180_55_1  Nr. of seq. 1 Alignment length(with gaps) = 55 Alignment score = 0.000000 
 TATGGCAATGATCTAGAATGGTTATACCTCTTTTAATACACTGCCATTCCCGGTC
>Mhapla.WS247_Fam_181_54_1  Nr. of seq. 1 Alignment length(with gaps) = 54 Alignment score = 0.000000 
 ATACTAACCCTGGAAACTGAGAGGCCTTTCGAATAGAACTAATCCTCCTATATG
>Mhapla.WS247_Fam_182_54_1  Nr. of seq. 1 Alignment length(with gaps) = 54 Alignment score = 0.000000 
 AATATTTTCCGGAAGATGTTTTTATTGTTTTCCGGACAATTAATATTTATATTA
>Mhapla.WS247_Fam_183_53_1  Nr. of seq. 1 Alignment length(with gaps) = 53 Alignment score = 0.000000 
 AAATTTTAATAGAAGTTTCCGGAAAAAATATAACTTTACAAATATATAATTAC
>Mhapla.WS247_Fam_184_51_1  Nr. of seq. 1 Alignment length(with gaps) = 51 Alignment score = 0.000000 
 AGGACAAGGACATTCTTCAAGTGAATCGAAGGAACACACACCAAAACCTTC
>Mhapla.WS247_Fam_185_50_1  Nr. of seq. 1 Alignment length(with gaps) = 50 Alignment score = 0.000000 
 AGAAACGATTAAATAAATTTATTCGTGAATTTTCTTATTAGAAGTCGATG
>Mhapla.WS247_Fam_186_49_1  Nr. of seq. 1 Alignment length(with gaps) = 49 Alignment score = 0.000000 
 TAAACATGTTTTTAACATCAAAACAAGTTTTAATAATCAGAATTTATTC
>Mhapla.WS247_Fam_187_48_1  Nr. of seq. 1 Alignment length(with gaps) = 48 Alignment score = 0.000000 
 CTTTATAAAAAACACACCTTATAACCCCCTCCCTTTACAAGCCACTTC
>Mhapla.WS247_Fam_188_48_1  Nr. of seq. 1 Alignment length(with gaps) = 48 Alignment score = 0.000000 
 GAATTAGAAGCTAAAAAGAAGTCTGAACCAGAAGCAAAGAAAAAAGCT
>Mhapla.WS247_Fam_189_48_1  Nr. of seq. 1 Alignment length(with gaps) = 48 Alignment score = 0.000000 
 CTTCCTCCTATCCTTCCACTTCCCTCCATTCTTCTCTCCATTCCACCT
>Mhapla.WS247_Fam_190_48_1  Nr. of seq. 1 Alignment length(with gaps) = 48 Alignment score = 0.000000 
 AGGACAATTCACCGTTCGACTTTTCACCTAATAGGATATTTCACCTAT
>Mhapla.WS247_Fam_191_46_1  Nr. of seq. 1 Alignment length(with gaps) = 46 Alignment score = 0.000000 
 TCAAAATTTTATGTTTTCTCGCCTAAAAAATTCTTACCCCTATAAA
>Mhapla.WS247_Fam_192_46_1  Nr. of seq. 1 Alignment length(with gaps) = 46 Alignment score = 0.000000 
 GGGATGTTCATTCCATCTGGGATGAGAGTTTACTCTCATTCCATCT
>Mhapla.WS247_Fam_193_45_1  Nr. of seq. 1 Alignment length(with gaps) = 45 Alignment score = 0.000000 
 AATTCTGATTTTTAACTGTATTTTTGTATTAGATTTTTAATTAAA
>Mhapla.WS247_Fam_194_45_1  Nr. of seq. 1 Alignment length(with gaps) = 45 Alignment score = 0.000000 
 AATAATTTAATTATGTTTGGATAAAATTCTGAAATGTATTTTCCG
>Mhapla.WS247_Fam_195_45_1  Nr. of seq. 1 Alignment length(with gaps) = 45 Alignment score = 0.000000 
 TTATTAATTATTATATTGCATTATTATTCTAATTAACATATTAGT
>Mhapla.WS247_Fam_196_44_1  Nr. of seq. 1 Alignment length(with gaps) = 44 Alignment score = 0.000000 
 AAGGTAATCCCCCAAACTCCATGACGTTTGTCGTAGGAGTCCTC
>Mhapla.WS247_Fam_197_42_1  Nr. of seq. 1 Alignment length(with gaps) = 42 Alignment score = 0.000000 
 GAAAAAGCCTTCTGGAGTTTCAAGTGAATCGAAAGAACATAC
>Mhapla.WS247_Fam_198_41_1  Nr. of seq. 1 Alignment length(with gaps) = 41 Alignment score = 0.000000 
 CGGGAAACGGTAATTTCGGGAAATTACAAATTCCCGAATAT
>Mhapla.WS247_Fam_199_41_1  Nr. of seq. 1 Alignment length(with gaps) = 41 Alignment score = 0.000000 
 GCCCCCGACCTAAGTCAGTAAGGCTGCCACCATTGCATCAA
>Mhapla.WS247_Fam_200_41_1  Nr. of seq. 1 Alignment length(with gaps) = 41 Alignment score = 0.000000 
 AATTCCGGAAAGTTGTGATTTATTTTACAATTTGCGAATAG
>Mhapla.WS247_Fam_201_41_1  Nr. of seq. 1 Alignment length(with gaps) = 41 Alignment score = 0.000000 
 ATAGAGGGTTATTATAGCGAGAGTTTACATTAGTTTCTTAA
>Mhapla.WS247_Fam_202_40_1  Nr. of seq. 1 Alignment length(with gaps) = 40 Alignment score = 0.000000 
 CAGAATTTAATATAAACATTAAAATTGAAGAAGTAAAAAT
>Mhapla.WS247_Fam_203_40_1  Nr. of seq. 1 Alignment length(with gaps) = 40 Alignment score = 0.000000 
 AAACTTAAGTTTGCGTTTTCTGATTTAGTAAATAATTTTA
>Mhapla.WS247_Fam_204_40_1  Nr. of seq. 1 Alignment length(with gaps) = 40 Alignment score = 0.000000 
 AAATTTTGAGTTATAGGGGTTTGAAATTTTTTATAGGCGA
>Mhapla.WS247_Fam_205_40_1  Nr. of seq. 1 Alignment length(with gaps) = 40 Alignment score = 0.000000 
 CCGAGACGGCAAAGGTATTGACACATCTACTAACAAGTAT
>Mhapla.WS247_Fam_206_39_1  Nr. of seq. 1 Alignment length(with gaps) = 39 Alignment score = 0.000000 
 CCTTCAGCCCATGTCCCCTCCACACTACACTCCATGTTC
>Mhapla.WS247_Fam_207_39_1  Nr. of seq. 1 Alignment length(with gaps) = 39 Alignment score = 0.000000 
 AGGGTATTTAATAAATACCCTATTTCTGCTAATAGAAAT
>Mhapla.WS247_Fam_208_39_1  Nr. of seq. 1 Alignment length(with gaps) = 39 Alignment score = 0.000000 
 CCAACTACAACCCCGGCTGAAGAGACTACCACACCAGCT
>Mhapla.WS247_Fam_209_39_1  Nr. of seq. 1 Alignment length(with gaps) = 39 Alignment score = 0.000000 
 AAAGTTTCAGAATAAGTTGGAAATTGTGTTTTAAAGGAA
>Mhapla.WS247_Fam_210_37_1  Nr. of seq. 1 Alignment length(with gaps) = 37 Alignment score = 0.000000 
 TTTTCCGGAAGATTAATATTCATTGTTTTACATTTAA
>Mhapla.WS247_Fam_211_37_1  Nr. of seq. 1 Alignment length(with gaps) = 37 Alignment score = 0.000000 
 AAGTAAATCAGACTTCTAGACTGTCAAAATAAACTTA
>Mhapla.WS247_Fam_212_36_1  Nr. of seq. 1 Alignment length(with gaps) = 36 Alignment score = 0.000000 
 GCTAGGTAATAATTTTATTAAGTTAGGTATTATTAA
>Mhapla.WS247_Fam_213_36_1  Nr. of seq. 1 Alignment length(with gaps) = 36 Alignment score = 0.000000 
 CGTCGTAGCTGGGCTTGTAGCTCGGTTTGTAACCTT
>Mhapla.WS247_Fam_214_35_1  Nr. of seq. 1 Alignment length(with gaps) = 35 Alignment score = 0.000000 
 AAAAATCCAATTACTCTAAATTTACAGTAAGTACA
>Mhapla.WS247_Fam_215_35_1  Nr. of seq. 1 Alignment length(with gaps) = 35 Alignment score = 0.000000 
 AAAAAAGTCCCTACTTGACTTTATGTCAGGGGCAA
>Mhapla.WS247_Fam_216_35_1  Nr. of seq. 1 Alignment length(with gaps) = 35 Alignment score = 0.000000 
 TTATTTAAAAATGTATTTCATTTACAAATTCAAGT
>Mhapla.WS247_Fam_217_34_1  Nr. of seq. 1 Alignment length(with gaps) = 34 Alignment score = 0.000000 
 TTTACAAATCATATATTCTGATTTAAATTATAAT
>Mhapla.WS247_Fam_218_33_1  Nr. of seq. 1 Alignment length(with gaps) = 33 Alignment score = 0.000000 
 TATAAGCAAGTTTTAATTTAAATAGGGAACGTT
>Mhapla.WS247_Fam_219_33_1  Nr. of seq. 1 Alignment length(with gaps) = 33 Alignment score = 0.000000 
 CTGGTCCATCAACACCTGCTCCAACAGGAACTC
>Mhapla.WS247_Fam_220_32_1  Nr. of seq. 1 Alignment length(with gaps) = 32 Alignment score = 0.000000 
 TTCCAACTTTCCTGGAATATTTATTTTTACAA
>Mhapla.WS247_Fam_221_32_1  Nr. of seq. 1 Alignment length(with gaps) = 32 Alignment score = 0.000000 
 GGGCATTAGTTATTCGAGATGGCAATAAAGGG
>Mhapla.WS247_Fam_222_32_1  Nr. of seq. 1 Alignment length(with gaps) = 32 Alignment score = 0.000000 
 GGGTAATTATTTTTTCAACCTCTTGCTGGAGG
>Mhapla.WS247_Fam_223_32_1  Nr. of seq. 1 Alignment length(with gaps) = 32 Alignment score = 0.000000 
 AACAATTTTTCTGATTATTTTTTTTAATTTCC
>Mhapla.WS247_Fam_224_31_1  Nr. of seq. 1 Alignment length(with gaps) = 31 Alignment score = 0.000000 
 TAATTGTAATTTTGTTTTCCGGATCTTTTAA
>Mhapla.WS247_Fam_225_31_1  Nr. of seq. 1 Alignment length(with gaps) = 31 Alignment score = 0.000000 
 AACCGAAAACCGGGGGTCCAAAAATCGGACT
>Mhapla.WS247_Fam_226_31_1  Nr. of seq. 1 Alignment length(with gaps) = 31 Alignment score = 0.000000 
 TGATTTGTTCTGGTTGATTCTGGTACAGTTC
>Mhapla.WS247_Fam_227_30_1  Nr. of seq. 1 Alignment length(with gaps) = 30 Alignment score = 0.000000 
 TTTCCGGAAATCGTACAAAAATTTTTGTAC
>Mhapla.WS247_Fam_228_30_1  Nr. of seq. 1 Alignment length(with gaps) = 30 Alignment score = 0.000000 
 TCCGGAAAACTTAAAAGAAAATTAGATATT
>Mhapla.WS247_Fam_229_30_1  Nr. of seq. 1 Alignment length(with gaps) = 30 Alignment score = 0.000000 
 GATGGATTTTGAGTCGTTGGAGCTGCTGTC
>Mhapla.WS247_Fam_230_30_1  Nr. of seq. 1 Alignment length(with gaps) = 30 Alignment score = 0.000000 
 TAAACTTAAAATGAAGCTTATTTTCAAGTT
>Mhapla.WS247_Fam_231_30_1  Nr. of seq. 1 Alignment length(with gaps) = 30 Alignment score = 0.000000 
 TCCTTTAACTTCTTCTGTAGTTCCCTCTTT
>Mhapla.WS247_Fam_232_30_1  Nr. of seq. 1 Alignment length(with gaps) = 30 Alignment score = 0.000000 
 GTTTATTTAAAATCAGAATTTGTAATTCAG
>Mhapla.WS247_Fam_233_30_1  Nr. of seq. 1 Alignment length(with gaps) = 30 Alignment score = 0.000000 
 AATTCTGATTTCCGGAATAAGTTTATTTGA
>Mhapla.WS247_Fam_234_30_1  Nr. of seq. 1 Alignment length(with gaps) = 30 Alignment score = 0.000000 
 CTAGCACAGCTGGCACATCAACTGAAGCAC
>Mhapla.WS247_Fam_235_30_1  Nr. of seq. 1 Alignment length(with gaps) = 30 Alignment score = 0.000000 
 AATAATTTTCCGGAAAGGTAAATAAATGTA
>Mhapla.WS247_Fam_236_30_1  Nr. of seq. 1 Alignment length(with gaps) = 30 Alignment score = 0.000000 
 AGTGGACTTAGCAGCCTTGGAAATGGCCTT
>Mhapla.WS247_Fam_237_30_1  Nr. of seq. 1 Alignment length(with gaps) = 30 Alignment score = 0.000000 
 GAGGAAGATGAATCTGGGGTCAGTGAAGAC
>Mhapla.WS247_Fam_238_29_1  Nr. of seq. 1 Alignment length(with gaps) = 29 Alignment score = 0.000000 
 AAATACATTTCTTTCTGAAAATTTAAATA
>Mhapla.WS247_Fam_239_29_1  Nr. of seq. 1 Alignment length(with gaps) = 29 Alignment score = 0.000000 
 AAAAAACAGAATTTTGGGGGAAGAGAGCC
>Mhapla.WS247_Fam_240_29_1  Nr. of seq. 1 Alignment length(with gaps) = 29 Alignment score = 0.000000 
 ATATTTTTACAATTCAAGTTTATGTTGTA
>Mhapla.WS247_Fam_241_28_1  Nr. of seq. 1 Alignment length(with gaps) = 28 Alignment score = 0.000000 
 TTTATAAGCCTCTATTTAATAAATACTT
>Mhapla.WS247_Fam_242_27_1  Nr. of seq. 1 Alignment length(with gaps) = 27 Alignment score = 0.000000 
 ATTTGGTCACTTAAGGGAAATATACTC
>Mhapla.WS247_Fam_243_27_1  Nr. of seq. 1 Alignment length(with gaps) = 27 Alignment score = 0.000000 
 CAAAACGCCAATACCCCCAAAAATCGA
>Mhapla.WS247_Fam_244_27_1  Nr. of seq. 1 Alignment length(with gaps) = 27 Alignment score = 0.000000 
 AAATAAACTTGGATTCATAATTACAAT
>Mhapla.WS247_Fam_245_27_1  Nr. of seq. 1 Alignment length(with gaps) = 27 Alignment score = 0.000000 
 AAATCCAGCATCAGTATATGGCGCCCA
>Mhapla.WS247_Fam_246_27_1  Nr. of seq. 1 Alignment length(with gaps) = 27 Alignment score = 0.000000 
 TCATAATTTACTAATGATTAGTACTAA
>Mhapla.WS247_Fam_247_27_1  Nr. of seq. 1 Alignment length(with gaps) = 27 Alignment score = 0.000000 
 AAAATGCCAATAAGGCAAAAAACACTA
>Mhapla.WS247_Fam_248_27_1  Nr. of seq. 1 Alignment length(with gaps) = 27 Alignment score = 0.000000 
 AGTGCAAAAACCGTGGATTCGTCCCAT
>Mhapla.WS247_Fam_249_26_1  Nr. of seq. 1 Alignment length(with gaps) = 26 Alignment score = 0.000000 
 AAAATGGACAAATTGCCATAAGGGTA
>Mhapla.WS247_Fam_250_26_1  Nr. of seq. 1 Alignment length(with gaps) = 26 Alignment score = 0.000000 
 AAACAAGTTTATTTATTCAAAAAGAC
>Mhapla.WS247_Fam_251_26_1  Nr. of seq. 1 Alignment length(with gaps) = 26 Alignment score = 0.000000 
 TCTACAGTATTGCTATCCCTTTCTTT
>Mhapla.WS247_Fam_252_26_1  Nr. of seq. 1 Alignment length(with gaps) = 26 Alignment score = 0.000000 
 ATTTCGCCATAAAGAACAAAATTTAC
>Mhapla.WS247_Fam_253_25_1  Nr. of seq. 1 Alignment length(with gaps) = 25 Alignment score = 0.000000 
 TAAAAGAATTGGACAATCCCCTGTA
>Mhapla.WS247_Fam_254_25_1  Nr. of seq. 1 Alignment length(with gaps) = 25 Alignment score = 0.000000 
 TTTCCACAAGTTCAACAAGTTCGGT
>Mhapla.WS247_Fam_255_24_1  Nr. of seq. 1 Alignment length(with gaps) = 24 Alignment score = 0.000000 
 ATCCAAGTTTAATATATTATATTC
>Mhapla.WS247_Fam_256_24_1  Nr. of seq. 1 Alignment length(with gaps) = 24 Alignment score = 0.000000 
 CCAGGGCTCCCAAAGATAAAGCAT
>Mhapla.WS247_Fam_257_24_1  Nr. of seq. 1 Alignment length(with gaps) = 24 Alignment score = 0.000000 
 GCGGAGGAGGAGGCGGATGCAGCA
>Mhapla.WS247_Fam_258_23_1  Nr. of seq. 1 Alignment length(with gaps) = 23 Alignment score = 0.000000 
 GAGAACCGAGGTCACCATATTTT
>Mhapla.WS247_Fam_259_23_1  Nr. of seq. 1 Alignment length(with gaps) = 23 Alignment score = 0.000000 
 AATTCCGGAAAGAATTTAATATA
>Mhapla.WS247_Fam_260_23_1  Nr. of seq. 1 Alignment length(with gaps) = 23 Alignment score = 0.000000 
 GGAATATTTACGAAAAGTTTTCC
>Mhapla.WS247_Fam_261_22_1  Nr. of seq. 1 Alignment length(with gaps) = 22 Alignment score = 0.000000 
 AAATAAAATTTCAGAGTTCCGA
>Mhapla.WS247_Fam_262_22_1  Nr. of seq. 1 Alignment length(with gaps) = 22 Alignment score = 0.000000 
 TTTAAACTTAATAAATTTAAAG
>Mhapla.WS247_Fam_263_22_1  Nr. of seq. 1 Alignment length(with gaps) = 22 Alignment score = 0.000000 
 CCAGGTTTTTTGTCGCAAATTG
>Mhapla.WS247_Fam_264_21_1  Nr. of seq. 1 Alignment length(with gaps) = 21 Alignment score = 0.000000 
 CAAATTGTAAACCTTAGATTA
>Mhapla.WS247_Fam_265_21_1  Nr. of seq. 1 Alignment length(with gaps) = 21 Alignment score = 0.000000 
 ACCAGAAGTGGTGCAAGCCCA
>Mhapla.WS247_Fam_266_21_1  Nr. of seq. 1 Alignment length(with gaps) = 21 Alignment score = 0.000000 
 CCTCCGCATCCACCACCGCCG
>Mhapla.WS247_Fam_267_21_1  Nr. of seq. 1 Alignment length(with gaps) = 21 Alignment score = 0.000000 
 AATTTGTAAAAAGTTTTCCAT
>Mhapla.WS247_Fam_268_21_1  Nr. of seq. 1 Alignment length(with gaps) = 21 Alignment score = 0.000000 
 AAATTGTTGCCTAAATTGTCT
>Mhapla.WS247_Fam_269_21_1  Nr. of seq. 1 Alignment length(with gaps) = 21 Alignment score = 0.000000 
 AGACTCAAGTGACCCTAGATC
>Mhapla.WS247_Fam_270_21_1  Nr. of seq. 1 Alignment length(with gaps) = 21 Alignment score = 0.000000 
 AATAATATACAGATGATATAC
>Mhapla.WS247_Fam_271_20_1  Nr. of seq. 1 Alignment length(with gaps) = 20 Alignment score = 0.000000 
 AATTGTAAAACATGCGGGAA
>Mhapla.WS247_Fam_272_20_1  Nr. of seq. 1 Alignment length(with gaps) = 20 Alignment score = 0.000000 
 TACTCTTATGACTTGATATC
>Mhapla.WS247_Fam_273_20_1  Nr. of seq. 1 Alignment length(with gaps) = 20 Alignment score = 0.000000 
 TATTTTACTGTAAGAGAAAA
>Mhapla.WS247_Fam_274_19_1  Nr. of seq. 1 Alignment length(with gaps) = 19 Alignment score = 0.000000 
 CCATCCCAAATTAGGAGTT
>Mhapla.WS247_Fam_275_19_1  Nr. of seq. 1 Alignment length(with gaps) = 19 Alignment score = 0.000000 
 CCGTTCCATTTTAGGGCAA
>Mhapla.WS247_Fam_276_19_1  Nr. of seq. 1 Alignment length(with gaps) = 19 Alignment score = 0.000000 
 TTTTATTATTCGTGCGCTC
>Mhapla.WS247_Fam_277_18_1  Nr. of seq. 1 Alignment length(with gaps) = 18 Alignment score = 0.000000 
 AATACAAGCCCAATCCCC
>Mhapla.WS247_Fam_278_18_1  Nr. of seq. 1 Alignment length(with gaps) = 18 Alignment score = 0.000000 
 GTTGGTGTTCCTTGGTGT
>Mhapla.WS247_Fam_279_18_1  Nr. of seq. 1 Alignment length(with gaps) = 18 Alignment score = 0.000000 
 TATCTCACTTAATTTTAT
>Mhapla.WS247_Fam_280_17_1  Nr. of seq. 1 Alignment length(with gaps) = 17 Alignment score = 0.000000 
 AAGAGCAAAAAAGGCGG
>Mhapla.WS247_Fam_281_17_1  Nr. of seq. 1 Alignment length(with gaps) = 17 Alignment score = 0.000000 
 TTTGAGGGGATAAATAC
>Mhapla.WS247_Fam_282_16_1  Nr. of seq. 1 Alignment length(with gaps) = 16 Alignment score = 0.000000 
 TTTCCCGAAATTCCCG
>Mhapla.WS247_Fam_283_16_1  Nr. of seq. 1 Alignment length(with gaps) = 16 Alignment score = 0.000000 
 TGTTCCTTCCACACTT
>Mhapla.WS247_Fam_284_16_1  Nr. of seq. 1 Alignment length(with gaps) = 16 Alignment score = 0.000000 
 TTGGATGTTTTGTTAT
>Mhapla.WS247_Fam_285_16_1  Nr. of seq. 1 Alignment length(with gaps) = 16 Alignment score = 0.000000 
 CTTCAATTTTTCTTTG
>Mhapla.WS247_Fam_286_15_1  Nr. of seq. 1 Alignment length(with gaps) = 15 Alignment score = 0.000000 
 CAAAGTGGGCTGCGT
>Mhapla.WS247_Fam_287_15_1  Nr. of seq. 1 Alignment length(with gaps) = 15 Alignment score = 0.000000 
 CGCCTAGTTGTCTCG
>Mhapla.WS247_Fam_288_15_1  Nr. of seq. 1 Alignment length(with gaps) = 15 Alignment score = 0.000000 
 AAAGCGCAGTGGAAG
>Mhapla.WS247_Fam_289_15_1  Nr. of seq. 1 Alignment length(with gaps) = 15 Alignment score = 0.000000 
 CCAACCTACCGCTGC
>Mhapla.WS247_Fam_290_15_1  Nr. of seq. 1 Alignment length(with gaps) = 15 Alignment score = 0.000000 
 AATTTTAACTCAAAT
>Mhapla.WS247_Fam_291_15_1  Nr. of seq. 1 Alignment length(with gaps) = 15 Alignment score = 0.000000 
 GACTTTTGAGGATCC
>Mhapla.WS247_Fam_292_15_1  Nr. of seq. 1 Alignment length(with gaps) = 15 Alignment score = 0.000000 
 TCGACTTTTTTATTA
>Mhapla.WS247_Fam_293_14_1  Nr. of seq. 1 Alignment length(with gaps) = 14 Alignment score = 0.000000 
 GCCAACTGAGTGTT
>Mhapla.WS247_Fam_294_14_1  Nr. of seq. 1 Alignment length(with gaps) = 14 Alignment score = 0.000000 
 ATTTACAATTTGTA
>Mhapla.WS247_Fam_295_14_1  Nr. of seq. 1 Alignment length(with gaps) = 14 Alignment score = 0.000000 
 TATATAGGTAGTAA
>Mhapla.WS247_Fam_296_14_1  Nr. of seq. 1 Alignment length(with gaps) = 14 Alignment score = 0.000000 
 ACTAGAGCGCTCCC
>Mhapla.WS247_Fam_297_13_1  Nr. of seq. 1 Alignment length(with gaps) = 13 Alignment score = 0.000000 
 TTTACATCGTACT
>Mhapla.WS247_Fam_298_13_1  Nr. of seq. 1 Alignment length(with gaps) = 13 Alignment score = 0.000000 
 TAACTCCCTCATA
>Mhapla.WS247_Fam_299_13_1  Nr. of seq. 1 Alignment length(with gaps) = 13 Alignment score = 0.000000 
 AATTTTTGGCATT
>Mhapla.WS247_Fam_300_11_1  Nr. of seq. 1 Alignment length(with gaps) = 11 Alignment score = 0.000000 
 TTACTTCGAAT
>Mhapla.WS247_Fam_301_11_1  Nr. of seq. 1 Alignment length(with gaps) = 11 Alignment score = 0.000000 
 AATCGATAAAA
>Mhapla.WS247_Fam_302_11_1  Nr. of seq. 1 Alignment length(with gaps) = 11 Alignment score = 0.000000 
 CAGAATATAAC
>Mhapla.WS247_Fam_303_10_1  Nr. of seq. 1 Alignment length(with gaps) = 10 Alignment score = 0.000000 
 TTTTTCGGAA
>Mhapla.WS247_Fam_304_10_1  Nr. of seq. 1 Alignment length(with gaps) = 10 Alignment score = 0.000000 
 GCAAATATTT
