# Supplementary material for: High evolutionary turnover of satellite families in Caenorhabditis
Source: BMC Evol Biol. 2015 Oct 5;15:218. doi: 10.1186/s12862-015-0495-x (PMC4595182; doi:10.1186/s12862-015-0495-x)
Supplement: Additional file 1: — Files containing the description of all satellites and their families in several formats (31 files). (ZIP 1068 kb) [file 12862_2015_495_MOESM1_ESM.zip › Mhapla.WS247_fam.table]

Genome		Family		name		Number		of		Alignment		Score		Consensus		without		gaps
sequences		length
Mhapla.WS247		Mhapla.WS247_Fam_1_17_42		42		18		0.747688		GAATAnTGAAGCAgGtg
Mhapla.WS247		Mhapla.WS247_Fam_2_24_30		30		24		0.947893		CAGTCCGTTCAGTGtCgTCAACTT
Mhapla.WS247		Mhapla.WS247_Fam_3_19_17		17		24		0.721763		TGTCAATCAAACaTGTACc
Mhapla.WS247		Mhapla.WS247_Fam_4_14_16		16		24		0.348322		ATTAAAatTAAAna
Mhapla.WS247		Mhapla.WS247_Fam_5_39_13		13		42		0.781237		TGCGTGCTGGACTGCACtaAAGGCAGCAGCAtCaACAnA
Mhapla.WS247		Mhapla.WS247_Fam_6_21_13		13		31		0.466915		TTCAcaCTACcnnATGTTCCc
Mhapla.WS247		Mhapla.WS247_Fam_7_16_11		11		16		0.863636		CCAAGgTTTAAAAgGC
Mhapla.WS247		Mhapla.WS247_Fam_8_182_9		9		183		0.811374		ATAGGCCTATATTGACAGAAAAAATtAAGAAATTTTATCGTTTAGAAACGGatTTATaGGGCCTAGAanTTTTcAAtnCaaAAATTTTCaTTgaAactTCAGAGTCCTCTGACTCAAAAGGCAATATCTCTGCCAAAAATGCggAAAccTaTnTTGAAAATtTgagAtATTTTAgAnAAGAT
Mhapla.WS247		Mhapla.WS247_Fam_9_61_8		8		62		0.802035		CTGCATTAtgGGATGGATGCaAaTCTCGGGCCTTCGGCCCTCgAACCaCACTCATTTACTT
Mhapla.WS247		Mhapla.WS247_Fam_10_12_8		8		13		0.673077		aAaaTTaTTTTA
Mhapla.WS247		Mhapla.WS247_Fam_11_169_7		7		177		0.716348		GaCCTATAAAAATGCTTTGAGacGATAaAATTTCTTtATTTTTTCTtcAAAGaTgGATtAGAGTCTTATcTACaatATcCCaAAAtTTTgAGAtAGgttTcCGCATgTTTGGatGAGATATaGcCTTTAGAGTCTGaTGtatcagaAAtttTCTccgAAAAActTcTAG
Mhapla.WS247		Mhapla.WS247_Fam_12_62_7		7		88		0.509109		aAAAATCAATAAATCGATATATcGATTTTTcAAAtTTGTaAAAaTTTTTcaAAAAATCgATA
Mhapla.WS247		Mhapla.WS247_Fam_13_55_7		7		57		0.788917		CTGGCTAGATGGAGgGCTTcgTnGTGCTcCAGTATGGACAGgGGGATTtATTGCn
Mhapla.WS247		Mhapla.WS247_Fam_14_37_7		7		37		0.747748		TTcGgACTAgaAAgTAGGCTGGAagGAACATGTTCCC
Mhapla.WS247		Mhapla.WS247_Fam_15_180_6		6		185		0.814114		TTCAGAGTTACCTGACTCTAAAGGcCATAACTCAGCCAAAAATGCTAAAATCTCCTTGAAATTTTGaGATATCTTAGATAAGATGTAgAtCTATATTGATACAAAAAATCAAGAAAtGTTATCGATTTAAAACATTTTTATAGGCCaTAGAAgTTTTgATAggAGaAGAACATaTtTAAT
Mhapla.WS247		Mhapla.WS247_Fam_16_21_6		6		21		0.919577		ATATTCTGGTCAGTTCTGaTC
Mhapla.WS247		Mhapla.WS247_Fam_17_14_6		6		18		0.588272		naAATTCTGATTTT
Mhapla.WS247		Mhapla.WS247_Fam_18_177_5		5		184		0.770833		TCTAAaGGcCATAACTCATCCAAAAATATtAATATCTCCTTGAAATTTtGgGACATCTTAGAtAAGATaTAgAtCTATaTTtAagCcAAAAATaaagAAgctgAGacATaCcGaAAAaTTTTTATAGGGCCTAgAatTTTTaaTAgGAGaatTCATAtAatttnaaggtctcnagac
Mhapla.WS247		Mhapla.WS247_Fam_19_20_5		5		25		0.433333		AAtnTtctAAAntATAAtaa
Mhapla.WS247		Mhapla.WS247_Fam_20_20_5		5		20		0.853333		AaTTgTAAGaATTTaTAAAT
Mhapla.WS247		Mhapla.WS247_Fam_21_180_4		4		186		0.742234		aAaATTTCGAGGTAaccaGACTCTAaaaTCAATATCaCgAAAATTCCtCCTACgAtTTtaaTgtAAaTTTGGGATATtGTAGgtAAGAcATTcaTccATCTATaaACAAAAAATtAagAAATTTCACTTTCAAAaTTTtGATTTaTaGGggTTTGAAgaTtTtATTAGGCtaAAAtaatt
Mhapla.WS247		Mhapla.WS247_Fam_22_177_4		4		177		0.893283		CgTAAATaGGCACAAACaTaCTAATaAaCGTAACTTAAAGCGTTATAACGCgAaTTCTAGCGTTTAaATcTCtTAGtAAATTgGgGATATtTTAGAgAAGACTaTAAtcAGaATTTATTCAAAAAATTAgaAAGATCtAAACCaCCAAaTTTTTGTAATCGTTACtGAAGTTTtTAG
Mhapla.WS247		Mhapla.WS247_Fam_23_158_4		4		158		0.992968		AAAATTTTTCGTTCATTTCAAAATGTCAAAAATTTCATGAAATTCCATTCGAtTGAAATTTTTTAAAATTTATTAGAATCAAATTATTTTATGATATTTATTTTGCCAATGAGTTCGGCAAGATAATTCTATAAGAATTTCCTAGAATTTCAAAGAAA
Mhapla.WS247		Mhapla.WS247_Fam_24_88_4		4		88		0.929293		GAGGAAAACCAtTGAATTCTaTTTTATCaGaAATATgTAGTCTAGAACGTTAAAATTTAaTCGAAATTTTTAGAaaCTGAAGACAAAT
Mhapla.WS247		Mhapla.WS247_Fam_25_59_4		4		61		0.819672		GCAGCCCTACTGACGCTTTTGTCAGGGGCaTaATTCaTGGTGGcttgTgcTCAATGGTG
Mhapla.WS247		Mhapla.WS247_Fam_26_40_4		4		40		0.966667		TTAATCATTATCtTCTATTCAACGGATAATAGGGcTAATT
Mhapla.WS247		Mhapla.WS247_Fam_27_31_4		4		32		0.828125		TTCATTATTCaaCtTGTTTCacTTgCCTTGC
Mhapla.WS247		Mhapla.WS247_Fam_28_32_4		4		32		0.958333		AGgGaCAGGACTCTAATGGTTTTTAATCTTAA
Mhapla.WS247		Mhapla.WS247_Fam_29_23_4		4		24		0.817130		AAAGCAACCGAgGCtCCCGGgAc
Mhapla.WS247		Mhapla.WS247_Fam_30_19_4		4		22		0.545455		AAgTTTATTTttaTAaTTc
Mhapla.WS247		Mhapla.WS247_Fam_31_18_4		4		18		0.702160		tTagagAGaGGGTAAtTA
Mhapla.WS247		Mhapla.WS247_Fam_32_11_4		4		14		0.551587		AAAnAAcACAA
Mhapla.WS247		Mhapla.WS247_Fam_33_11_4		4		11		0.898990		AGAATTACTCt
Mhapla.WS247		Mhapla.WS247_Fam_34_78_3		3		87		0.837803		TCGTCCAAATTGTTATAGAAGAAGCCTtTCTTCGACAAGTTGTGGAGTATTATGTCGTCGATTTcTCAAGCTTcAGAC
Mhapla.WS247		Mhapla.WS247_Fam_35_86_3		3		86		0.886305		CATAAATGAACAATAATATAAAATtaAtTgGCcTAgTCtTATGAATTATcTTACAAAAATAATATCTTCTAATAAATTAaAAGtCg
Mhapla.WS247		Mhapla.WS247_Fam_36_84_3		3		84		1.000000		CCTCGAAGATGGGATTTGTTTATAGGAATCCATTCGATTTTGGGGTTTTATATTAAAAATCATCCATGAAATAACCGGTAAAAC
Mhapla.WS247		Mhapla.WS247_Fam_37_74_3		3		74		0.963964		ATGATtAAGATAGATTAGATATtTTAGGgCCAAATAAATAGAAAGAGATTAGAATGATAATGACCATAAGAAGA
Mhapla.WS247		Mhapla.WS247_Fam_38_68_3		3		69		0.906602		TTAGAGTCTtATCTACAATATCCCAAAATTTTGAgggAGGTTTCCGCATGTTTGGAaGAGATATAgCC
Mhapla.WS247		Mhapla.WS247_Fam_39_62_3		3		68		0.846405		TAATTTGAAAACAAACTTTAACACATcCTcTAATAATAAATTACAATTCCGtAAAGCATTTT
Mhapla.WS247		Mhapla.WS247_Fam_40_64_3		3		64		0.798611		TGTATATCAATTATCAATATATTTTTaaATTaaAGGTATAAATATCAATGTAtgttatcaaaaa
Mhapla.WS247		Mhapla.WS247_Fam_41_56_3		3		56		0.984127		CAAATaTATTATGGCATTTTGGCCTCTTCGGTGGCCATAAAAATTTTTCGTTTTGC
Mhapla.WS247		Mhapla.WS247_Fam_42_34_3		3		34		0.947712		TGCCCCATGCCTCAATCGGcTTGCgGGTCTTTCG
Mhapla.WS247		Mhapla.WS247_Fam_43_28_3		3		28		0.611111		AATaAatAcAAtAATCAgaaTTaATTta
Mhapla.WS247		Mhapla.WS247_Fam_44_21_3		3		27		0.588477		AaGGTGctGTTGTtGTgGTAG
Mhapla.WS247		Mhapla.WS247_Fam_45_26_3		3		26		0.803419		AtTgACGTGGCgCAGGGCTCCaGCag
Mhapla.WS247		Mhapla.WS247_Fam_46_26_3		3		26		0.965812		AAAAATCAGAATTTTTTCtGATTTTA
Mhapla.WS247		Mhapla.WS247_Fam_47_22_3		3		22		0.712121		TATTTTTGTATTTTTntAantt
Mhapla.WS247		Mhapla.WS247_Fam_48_22_3		3		22		0.656566		GGGATAAGtGGgAAnGnTAagg
Mhapla.WS247		Mhapla.WS247_Fam_49_22_3		3		22		0.878788		ATACTGTAgAttTAAAAGCCGG
Mhapla.WS247		Mhapla.WS247_Fam_50_18_3		3		20		0.727778		ntTTTTATAGGCCTAGAA
Mhapla.WS247		Mhapla.WS247_Fam_51_20_3		3		20		1.000000		AAGTTGCGTTATAACGCTTT
Mhapla.WS247		Mhapla.WS247_Fam_52_18_3		3		18		0.901235		GCCACCATTGAAcCACAa
Mhapla.WS247		Mhapla.WS247_Fam_53_18_3		3		18		0.901235		CCCATCtgAACGCTGAAA
Mhapla.WS247		Mhapla.WS247_Fam_54_16_3		3		17		0.650327		TTTTAATTTnAttCTg
Mhapla.WS247		Mhapla.WS247_Fam_55_16_3		3		17		0.647059		ATtGTAaAAcTTaTTt
Mhapla.WS247		Mhapla.WS247_Fam_56_15_3		3		16		0.701389		AAACAaGTTTTnAAa
Mhapla.WS247		Mhapla.WS247_Fam_57_15_3		3		16		0.729167		AtAaTTTTAAgCTTT
Mhapla.WS247		Mhapla.WS247_Fam_58_16_3		3		16		1.000000		TTAAGATAAAGCCATT
Mhapla.WS247		Mhapla.WS247_Fam_59_11_3		3		11		0.848485		AtAATTTAATt
Mhapla.WS247		Mhapla.WS247_Fam_60_95_2		2		95		0.901754		ATCCCATCGAATAAAAGGGaaaATTgATCGATGAATGAAGTTCCATGTATGAATTAGTATGACCTTCATgATCAACTTTTaCATTTCTAGAAATa
Mhapla.WS247		Mhapla.WS247_Fam_61_94_2		2		94		0.702128		AGATTTTATTAATTAAAATTATATTTTTAAAATAATACGAGGTAATAAATAAAAATACTAAACACTTTATaattttattttcgagggtaaattt
Mhapla.WS247		Mhapla.WS247_Fam_62_89_2		2		89		1.000000		GAATAGACGATAAAATTGCAGTCGTTAAGTAGTAGATTTAAAATAATTTGTCTCATAGAACTAATGATTAGTACTAATGATAAATTTAC
Mhapla.WS247		Mhapla.WS247_Fam_63_78_2		2		78		0.965812		TTAATAATAAGTTAAACATTAGAAGCCTAGTTAATATATTTACTTTTTTCTGATTCTGTTTCATTAGATACTGgTAAc
Mhapla.WS247		Mhapla.WS247_Fam_64_76_2		2		76		0.929825		CAGTGCaAATGCcTACCTAGGATTTCTAGATTTTTaATCTATGACAATTCTTTCAATTATTAGGACATATATAGTG
Mhapla.WS247		Mhapla.WS247_Fam_65_76_2		2		76		0.929825		GTTTATACAATTCATATATATTTgGTAGAATTAGATCTCTATATAGAACAaATCATaACTTGTTAGCTTCaACTTC
Mhapla.WS247		Mhapla.WS247_Fam_66_72_2		2		72		0.953704		CAAGTGATATAATAAAATTAAGTGAGATAaATGAGGGTTCTTAAGcCCAAGAGCTAAGCAAGACTCGTTTTT
Mhapla.WS247		Mhapla.WS247_Fam_67_67_2		2		67		1.000000		AGAATAATTTCGACAAGCAATAAGTGCTAACCTAAAGATAATGGCACTTTCTGATTTATCAAAAATC
Mhapla.WS247		Mhapla.WS247_Fam_68_66_2		2		66		1.000000		TAATTTTTTACAATTTCTGCCGTAGCAATACTTAAGTTTATTTTTTCTTCGACAAGTTTACAATTG
Mhapla.WS247		Mhapla.WS247_Fam_69_62_2		2		62		0.956989		AAATTTTAGATAAaACGTTACATAAACGCGAAATCTATTCGCgAAACTTTGATTACTAACCT
Mhapla.WS247		Mhapla.WS247_Fam_70_62_2		2		62		0.935484		CGCAAGGAGGACGAAGACAAATGACGCTTCTAAATGATGaATAAAAGaCGTTATAATTAGGa
Mhapla.WS247		Mhapla.WS247_Fam_71_60_2		2		60		0.822222		GGCTTCGGCCAACTGCCAGCAgGGGGGttcTTCTTTCTCTcTTcCCCCCTGCAAGCAGaT
Mhapla.WS247		Mhapla.WS247_Fam_72_60_2		2		60		0.955556		GATGGTTCAGCAGAAGTTCCTcTCTTCTTGTCCaTGCTCCGAGAACGAGAAGACTTTTTT
Mhapla.WS247		Mhapla.WS247_Fam_73_57_2		2		57		0.859649		TATAAgGCACTGTAGaAAATcTTCTACTAACTTAAACGtTTACCgGTTTGCCATGGC
Mhapla.WS247		Mhapla.WS247_Fam_74_54_2		2		54		1.000000		AATATCTGGCTTTCAGCCTTTTTATGAAGCTGCTTCCTCTTCTGGAAGCTTCAA
Mhapla.WS247		Mhapla.WS247_Fam_75_54_2		2		54		1.000000		ATACATAGACCCTCAGGAATCTATGTATTTTCGGTATATTCTAACGATTACAAA
Mhapla.WS247		Mhapla.WS247_Fam_76_53_2		2		53		1.000000		TTTTATATAATTAAAGATTTTCTTTCTATATTTAAAATATATTTAAGTTTAGA
Mhapla.WS247		Mhapla.WS247_Fam_77_48_2		2		48		0.833333		CGAAAGCTTATGCGTGCCAaAATCAATaCcTGCTAAAATCAAAaaCTa
Mhapla.WS247		Mhapla.WS247_Fam_78_48_2		2		48		0.916667		TTCACTTGCCTTGCTTCATTATTCCaCCTGTTTCATaATTCAACTTGc
Mhapla.WS247		Mhapla.WS247_Fam_79_42_2		2		42		0.603175		TTTACAAATTGTAAAAaGTTTTaAttaAAgcTTTaaTTATaa
Mhapla.WS247		Mhapla.WS247_Fam_80_42_2		2		42		0.888889		CAGTAATTTTGAAGCATGCTTcAAaTTTTTGTAAACATGaTT
Mhapla.WS247		Mhapla.WS247_Fam_81_42_2		2		42		1.000000		GAAAATAATATATAATCAGTTAGTACAAAATTCGTACTAACA
Mhapla.WS247		Mhapla.WS247_Fam_82_41_2		2		41		1.000000		TCTTAATTTTAATTTATTAAAATAAAAACATATCTTCTCTC
Mhapla.WS247		Mhapla.WS247_Fam_83_40_2		2		40		0.608333		TAATTaagAAATAtaTTCCGGAAAACaCATaCTaAaATtt
Mhapla.WS247		Mhapla.WS247_Fam_84_40_2		2		40		0.800000		CCTATaTTGAaAATCTGagATATTTTAGaTAAGATATAGg
Mhapla.WS247		Mhapla.WS247_Fam_85_37_2		2		37		0.639640		ATTCTGaTTTTaatGtTTTAAaAaaTGTTTTaATTTA
Mhapla.WS247		Mhapla.WS247_Fam_86_37_2		2		37		0.639640		GAAAAcaTTATTaTAtTTAAATaAAAaAaaTTTTaCG
Mhapla.WS247		Mhapla.WS247_Fam_87_36_2		2		36		0.611111		AAATCAGAATTTCaTgCAaACAgTAaTgAAttaAgA
Mhapla.WS247		Mhapla.WS247_Fam_88_36_2		2		36		0.962963		TTAACTTTTCcGGAAAATACATTCTGAAATTAATCT
Mhapla.WS247		Mhapla.WS247_Fam_89_33_2		2		33		0.621212		tTTTGcTAtTTTTcTATTTTTcACAAAaCaGAa
Mhapla.WS247		Mhapla.WS247_Fam_90_33_2		2		33		1.000000		ATCAGAATTAAAACAAACTGTAGAAAAATAAAT
Mhapla.WS247		Mhapla.WS247_Fam_91_32_2		2		32		0.656250		ttTTCCGGAAAaTaaTTaAAaaTAATTCTGAC
Mhapla.WS247		Mhapla.WS247_Fam_92_32_2		2		32		0.666667		aTACAAACcTTCCGGaAAATATTaTaaTTAAa
Mhapla.WS247		Mhapla.WS247_Fam_93_32_2		2		32		1.000000		TTACCGAACGAACGGGCAGGAAGAAATCTCCC
Mhapla.WS247		Mhapla.WS247_Fam_94_31_2		2		31		0.612903		TACAAaTTGTAAAAaaaTTTaTTAaTAAaac
Mhapla.WS247		Mhapla.WS247_Fam_95_30_2		2		30		1.000000		ATAATTTAAAAAATTTTACTAATTTTTTAA
Mhapla.WS247		Mhapla.WS247_Fam_96_29_2		2		29		0.655172		AAgTTTTAcAAATAAATaaTTTTTAggAA
Mhapla.WS247		Mhapla.WS247_Fam_97_28_2		2		28		0.678571		AAAAtACAAAAATACaAATAAaCTgGga
Mhapla.WS247		Mhapla.WS247_Fam_98_27_2		2		27		0.703704		TTGAcaTTTTGTaATATTTTgGccTAT
Mhapla.WS247		Mhapla.WS247_Fam_99_26_2		2		26		0.679487		TTAAATAAACTcGAAgcAAAAcTTtg
Mhapla.WS247		Mhapla.WS247_Fam_100_25_2		2		25		0.600000		TTTTcagTAATTaaGCTTTaAATGa
Mhapla.WS247		Mhapla.WS247_Fam_101_24_2		2		24		0.625000		TTACAAaAATATTTaaTTAcaAaa
Mhapla.WS247		Mhapla.WS247_Fam_102_24_2		2		24		0.888889		GGGTCACAaTATCCaGAGAAACCC
Mhapla.WS247		Mhapla.WS247_Fam_103_23_2		2		23		0.666667		aaAATTcTGAAAAAcTTgGGAAa
Mhapla.WS247		Mhapla.WS247_Fam_104_23_2		2		23		0.688406		ATTCTgATTTTcGgTTTTAATca
Mhapla.WS247		Mhapla.WS247_Fam_105_23_2		2		23		0.688406		aAGAAtaAAATTTTAGAAaAAAt
Mhapla.WS247		Mhapla.WS247_Fam_106_22_2		2		22		0.689394		aaATCAGAATTaTTTaAGAAGa
Mhapla.WS247		Mhapla.WS247_Fam_107_22_2		2		22		0.742424		TTcTGAtTTTTAAAAATTAAaa
Mhapla.WS247		Mhapla.WS247_Fam_108_22_2		2		22		0.636364		TTgTTTTATTTAtTTAAaaaAA
Mhapla.WS247		Mhapla.WS247_Fam_109_22_2		2		22		0.727273		AaGGAACATCCatCTAGTCTGa
Mhapla.WS247		Mhapla.WS247_Fam_110_22_2		2		22		0.613636		gGAAGCATGCTTCaAaaTTaCg
Mhapla.WS247		Mhapla.WS247_Fam_111_22_2		2		22		0.939394		GGCCTcCGGCCCTCGACTTCTC
Mhapla.WS247		Mhapla.WS247_Fam_112_21_2		2		21		0.698413		AATTCTGATgTTTTTaAaCaa
Mhapla.WS247		Mhapla.WS247_Fam_113_20_2		2		20		0.641667		CAAcaGAAaATAcAAGACTa
Mhapla.WS247		Mhapla.WS247_Fam_114_19_2		2		19		0.684211		TATTTTTGaAgaAAAgAAT
Mhapla.WS247		Mhapla.WS247_Fam_115_19_2		2		19		1.000000		AAATGTTTCCGGAAAAAAG
Mhapla.WS247		Mhapla.WS247_Fam_116_18_2		2		18		0.611111		TAAACTTGAAaAcTgAag
Mhapla.WS247		Mhapla.WS247_Fam_117_18_2		2		18		0.666667		AaTTAtTTAaTAAACaAG
Mhapla.WS247		Mhapla.WS247_Fam_118_18_2		2		18		0.851852		CTACACCaCCAaCGGGAT
Mhapla.WS247		Mhapla.WS247_Fam_119_16_2		2		16		0.708333		TaTTATAAaGAGTGTc
Mhapla.WS247		Mhapla.WS247_Fam_120_16_2		2		16		0.833333		TATAGTGAACTCcCGa
Mhapla.WS247		Mhapla.WS247_Fam_121_15_2		2		15		0.733333		AAAcTGGTACaaGAC
Mhapla.WS247		Mhapla.WS247_Fam_122_14_2		2		14		0.666667		TAGgTAAGGcAAcT
Mhapla.WS247		Mhapla.WS247_Fam_123_14_2		2		14		1.000000		ACTCTGAATCGGCT
Mhapla.WS247		Mhapla.WS247_Fam_124_13_2		2		13		1.000000		TTCGCGAAACCAA
Mhapla.WS247		Mhapla.WS247_Fam_125_12_2		2		12		1.000000		TACCGTACCGTA
Mhapla.WS247		Mhapla.WS247_Fam_126_11_2		2		11		1.000000		ATAACTTTCGC
Mhapla.WS247		Mhapla.WS247_Fam_127_10_2		2		10		0.733333		TATTTTAaTg
Mhapla.WS247		Mhapla.WS247_Fam_128_181_1		1		181		0.000000		TTTCTTTATTTTTTTATACAATATAGATCTATGTCTTATCTAACATATCCCAAAATATCTAGGAGATCGTTCGCATTTTAAGCCCCGAAATTTTTCATTTTGAGTCTGATGACTCTGAAAGATAAAAATTTTCTCCTGTTAAAAACTCTAACCCCTATAACTCAAAATTTTGAAGTTGAAA
Mhapla.WS247		Mhapla.WS247_Fam_129_179_1		1		179		0.000000		TCATAGGACTTCGGCCACACCCATTAAGTTTTGAGAAGCAATAAGAAGCTTGGTAAGCCTTTTTAGAGTCAAATATGATTAGATCTCGTGTGTATGATTTGGTATAAGAACTAGAACCGCCACCGGATCCCACAAGCTAAAGTAGTGTTTCTCTATTTAGAAGCTCCAAATATGAAAAC
Mhapla.WS247		Mhapla.WS247_Fam_130_177_1		1		177		0.000000		ACAAAAAATTAGAAAAATTTAATTTAGAAAATCGTTCCTAGAGGAGTCGGAATTTTCATTAATTTTAGAGCTTTATAATTAAAGTCAACAGACTCTAAGGGTCATTTCTCTAAAAATTGACGTCAGATCACCTAATAAATTTTGGATATTGTAGATAAGATGTATTCACATCTTTAC
Mhapla.WS247		Mhapla.WS247_Fam_131_168_1		1		168		0.000000		CCCAAGTTTTGTAAGGGAGGACGAAGTCCCTATGAGTTTTTTTGTTTTCCATCAACGCTACTTTAGCAATCAGGATCCGGGTTGCATTTCTCTTTCTTATGCTCAGTCATACACACCAAACTTATCATATTGGACTCAAGGAACACTACACAAGCTTTTTATGGCTTC
Mhapla.WS247		Mhapla.WS247_Fam_132_141_1		1		141		0.000000		AATTATAATTTAATTTTGCTAATACAATTAAATATATACTTAATATCGCTTAATTTAAATGCAAATTTATCAATATAAATTTGCATTTAAATTAACCAAATACCTATTCTAATTCTTATTATCTTTTAATTTTATTAGCAA
Mhapla.WS247		Mhapla.WS247_Fam_133_137_1		1		137		0.000000		TTTAACATTTGTTATTTACTTTAAATATAAATTATAAAAGTCTATTAAAATAAGAATATCGAATAAATTTTAGGTTTCTGTTCCTCATTTAGGTTATGGAATCTTCTGTATGTCGAGAATATTACTATTTTTATAGA
Mhapla.WS247		Mhapla.WS247_Fam_134_135_1		1		135		0.000000		TAATTATTTTATCTTTCTAAAACCTATGATATCAACTTATTTTTCTTCGTCCTACTTATCTTCCGAACGAATAATAAACTCTTCCATTCTCTTCATCATCCTCTTCCATCAACATCTCTTCACTATTTCTACTGT
Mhapla.WS247		Mhapla.WS247_Fam_135_120_1		1		120		0.000000		AAAATAATAAAAATAATAATAAAGAGCACACGAATAATAAAATGTTTATAATTGCTTAAGAATAAGATATTTTCTGACTAACATAACGATTTAATATTTATTCGATTTAATTATAATTAT
Mhapla.WS247		Mhapla.WS247_Fam_136_111_1		1		111		0.000000		CATCATCAGAACTATCTTCAGAAGAAGATGGTTTTCGCTTCTTTGTCGCAGGCAAAGCGTTCGCAGAAGTCTTGGTAGTAGCCTTGGCCGTAGAGTTTTTAGATGCCAAAC
Mhapla.WS247		Mhapla.WS247_Fam_137_104_1		1		104		0.000000		TGCTGAGCTACGAGCAGGCAAGGCCATGCGAGTTGCCCCGCCGACTAAGCCACGCTCGAAGGCTCGGGACCGGGAAGGAGACGCGGGTAAAACCGAAACAAGCG
Mhapla.WS247		Mhapla.WS247_Fam_138_101_1		1		101		0.000000		TTAGAGTCTGGTGTATTAGAAATTTTCTCCTGTTATACTTCTAGGATCTATAAAAATGCTTTGAGACGATAGAATTTCTTTATTTTTTCTTCAAAGATGGA
Mhapla.WS247		Mhapla.WS247_Fam_139_97_1		1		97		0.000000		GAGAACTGGCTTGATAAAACAAAACAATTTGTTGGATAATAAAATACGAATACAACTCTAATCCTTCCAAATTCATGATTAATCCAAGCTTTTCGAA
Mhapla.WS247		Mhapla.WS247_Fam_140_97_1		1		97		0.000000		TTTACTTTATCTCTCATTTTACCATGATATAGGTTTAAATAATTCAAAATACTTTTCTAAATATATAATCTAAATAAATCTTTATTATTAATACCTA
Mhapla.WS247		Mhapla.WS247_Fam_141_93_1		1		93		0.000000		CTTCAGGACCAACTGGAGCACCAACAGCAACTCCAGCTTCAACTGAATCAACAGGCTCTCCTGCTCCATCTACTTCAGCTGAAACTGGCTCAC
Mhapla.WS247		Mhapla.WS247_Fam_142_92_1		1		92		0.000000		TTCAAAATTTATAATAAAATTTTTCAAAAGACATAAAATCTTGCCTACAAAAAAATTTTTGAATTTTTATTTCTTTATTTTAAATCAGAATT
Mhapla.WS247		Mhapla.WS247_Fam_143_90_1		1		90		0.000000		AAACAAATTAGCTAAAATCAAGTTTAGCTTACAAAAAATAAGGGACACTCCGAAAAAAGGCAGTTAATTAGAGAATTTTTTAGTATTAAA
Mhapla.WS247		Mhapla.WS247_Fam_144_84_1		1		84		0.000000		ATATTATTTTTTAGAATATAGTGCTAATGCACTATCAGAACCACTATTTTTCTTCTATCTTTTTCAATTTTTGTATTCTCTCTA
Mhapla.WS247		Mhapla.WS247_Fam_145_82_1		1		82		0.000000		TTAATAAATAAACGACTAGATTTGTCTGATGGAAACTCGAAACTAATTAGTTTCGTAAAGTTTCGAATAAGAAATAATCAAA
Mhapla.WS247		Mhapla.WS247_Fam_146_81_1		1		81		0.000000		CTCTAGAGGGAACTCCCTAAATAGTGAAACTCTCCATATTATGAACTTCTTTTAAAGTTCCCATGCCTCAACTAGAGGGGA
Mhapla.WS247		Mhapla.WS247_Fam_147_79_1		1		79		0.000000		AATTGGATATCCCTACCCCTATATTCTTAGGGTTACAAATCCCTAATTTAGGTGACTTTTGAGTATTATGCCCCTTACA
Mhapla.WS247		Mhapla.WS247_Fam_148_78_1		1		78		0.000000		TCCATCTACACAAAAGACAGGAGGAGTGGCATCGAACAAGCCCCCTGCAGGATTGCCATCTACCGGACGGCCAGAAAC
Mhapla.WS247		Mhapla.WS247_Fam_149_77_1		1		77		0.000000		ATTTTTTTAGGGTTAAATCCCGAATTTTTCATTTTTATTCTGATTTATTAAAATCAGAATTTTTTATTTTATTTAAA
Mhapla.WS247		Mhapla.WS247_Fam_150_76_1		1		76		0.000000		GATTTATTAAGAATTAGCCTACACCAATAAAATTTATTTTTTATTATAACATTATTTTCAATTCGGAAGTTTGATA
Mhapla.WS247		Mhapla.WS247_Fam_151_76_1		1		76		0.000000		ATTAATTCCAAAAGGATATATCCAAATAAATGATTCGGAACAAAATTTGAAAAAATTTTACGTCTCAAAAACCAGA
Mhapla.WS247		Mhapla.WS247_Fam_152_75_1		1		75		0.000000		AGAAACGATTCTTTAGGTAGTTTATTGTGGGATAATAAAAGAAATGTTAGATAGTTTGAGATTAAAGAAGAAAAA
Mhapla.WS247		Mhapla.WS247_Fam_153_74_1		1		74		0.000000		TTTGTCGTTTATGTAGAGAGTGTGTGAATTAGAGAGTAAAAGGAATCAATTTTCTTGCGTGGATTCTGAGAGGT
Mhapla.WS247		Mhapla.WS247_Fam_154_74_1		1		74		0.000000		CCCTAATCTCGGTAAAACAATCCCATTTCTTTACCTACGATTGGGTCTCTATAGGTATCAAGGGTTACAATGGT
Mhapla.WS247		Mhapla.WS247_Fam_155_74_1		1		74		0.000000		CGAAATTTAACTAACGAGAAAATGATATAATGCAACAGAAGACAAATCCTACAACTACATTAGGAATCATTCGC
Mhapla.WS247		Mhapla.WS247_Fam_156_73_1		1		73		0.000000		GTGAAGATCATCTTATAGCCTCTCTAAGGTCGCATCTGGATAATTTATATTGATCATTTCTCGTCTTTTTATT
Mhapla.WS247		Mhapla.WS247_Fam_157_72_1		1		72		0.000000		TGGAGTTGAAGGAGTATTTGGTCCAATTCTTGTCGTTCGAGGTTCTAAAGTGGTCGAGGATGTTCCGTTTGC
Mhapla.WS247		Mhapla.WS247_Fam_158_72_1		1		72		0.000000		ACAAAACTTCGCTAAATGCTGACCATCAATTTGAAAAATCAAGCAACATAATACGAATCAACCAAATAAACA
Mhapla.WS247		Mhapla.WS247_Fam_159_71_1		1		71		0.000000		TCTTTAAATTGAAAACTTTTTTTATTCTCACCGCGCCTTTTTTGGTCTCTCCAGTTTCTTCTGATTCGACC
Mhapla.WS247		Mhapla.WS247_Fam_160_69_1		1		69		0.000000		AAATAAACTCATTTGATCGGTCAATTCTTTTTTCAATTCATCTTTGATCTCCTTTTTCAGTTGTTGTCC
Mhapla.WS247		Mhapla.WS247_Fam_161_68_1		1		68		0.000000		AAATAATTTTCTAAAAAAATTGAAAAAAATTTCGAGGATTTATTGGATCTATCAAAAAATGGAATTAA
Mhapla.WS247		Mhapla.WS247_Fam_162_68_1		1		68		0.000000		GGGATTTCGCACTAATGTAATACTAGTATCAAAGTGAGACGAATAAACATCTTTTGGATAGATGAGAG
Mhapla.WS247		Mhapla.WS247_Fam_163_67_1		1		67		0.000000		AAATACAATAGCCCGAACTGCTATAGATACAGTCGGGCTTATTTACGGGTATACTGTACATATCAAG
Mhapla.WS247		Mhapla.WS247_Fam_164_67_1		1		67		0.000000		TATTAGTTTAGAGATGTAATGCCATATAATAGGATTTAAGGACAAGACACTGAAAAATAGAATAGCG
Mhapla.WS247		Mhapla.WS247_Fam_165_66_1		1		66		0.000000		GTCAAACAATATAATGATACTAAATGTCATAAATTAATCCATAAATCGTTGCAATTCTGTGGAAAC
Mhapla.WS247		Mhapla.WS247_Fam_166_65_1		1		65		0.000000		TATTTTCATATATTTATATTTTTTAAATTTTAATTTTTTAATTAAATAAATAATATTTTTTTTAT
Mhapla.WS247		Mhapla.WS247_Fam_167_64_1		1		64		0.000000		AGAATTACAACTAAAGTTGGGATCCCCTAAACTAGAGGGTAAACCCTTTGACAAATAATCCTTT
Mhapla.WS247		Mhapla.WS247_Fam_168_64_1		1		64		0.000000		AAGAATAATTTACACGAATATCTTCGAATGTCATGATATGACATAATAACATTTGCACGATTTT
Mhapla.WS247		Mhapla.WS247_Fam_169_64_1		1		64		0.000000		ATTTATTTTTGGACAATCTAGATAAATTCTTTTGATTCTATCTGCTTATCTGTCGAAGTCCTTT
Mhapla.WS247		Mhapla.WS247_Fam_170_63_1		1		63		0.000000		TAAAATTTTGAGGTAACCATACTCTAACGGCAATTTCTCGAAAATTCCGCCTACGATTTTCTT
Mhapla.WS247		Mhapla.WS247_Fam_171_63_1		1		63		0.000000		TTACATACAGGGGGGCCTGCGCTGCGTTTTTGGTGCCAATTCTTGGCATGACCTCTTAAATTT
Mhapla.WS247		Mhapla.WS247_Fam_172_63_1		1		63		0.000000		TTGTTCGTCTTTCAATGTTTATTTTTCTTCTGAATTTTGAAGAGTTTTCTTTATCTATTGTTA
Mhapla.WS247		Mhapla.WS247_Fam_173_62_1		1		62		0.000000		TCGAAGAAAAACAACCTGGATGTATTGTCAATAGCAATAGATAACAAAAAATCGTCAAAAAT
Mhapla.WS247		Mhapla.WS247_Fam_174_62_1		1		62		0.000000		GATAAAAAATGGCAAAAATCAGAATTAAAATAAAGGTTATCGATACTCTAATAGTCCTGCTC
Mhapla.WS247		Mhapla.WS247_Fam_175_58_1		1		58		0.000000		TTTCCGGAAAAGTTTAAATGTTTTTTGTGTTTAAAAAGTTTTATAATTTTCAGAATTT
Mhapla.WS247		Mhapla.WS247_Fam_176_58_1		1		58		0.000000		AATTAATGTAAAAGAATTTAAAATAAAATTTCAGAGTTCCGAAAATAATATTTTCTGA
Mhapla.WS247		Mhapla.WS247_Fam_177_57_1		1		57		0.000000		TATTCTATTACTTGAGAATATGACATAAATCAAATTATGGAGTCAGTGCATATGTCA
Mhapla.WS247		Mhapla.WS247_Fam_178_56_1		1		56		0.000000		GTTTTGCCGTCCGTCTACCAAAGCTTTGTTCTATTCGGACAGCTTTTCACGTTACC
Mhapla.WS247		Mhapla.WS247_Fam_179_56_1		1		56		0.000000		TATATTTAAAAAAATAATCAGAATTTTACTTAATATTTTATTAATAAATTGGCTTT
Mhapla.WS247		Mhapla.WS247_Fam_180_55_1		1		55		0.000000		TATGGCAATGATCTAGAATGGTTATACCTCTTTTAATACACTGCCATTCCCGGTC
Mhapla.WS247		Mhapla.WS247_Fam_181_54_1		1		54		0.000000		ATACTAACCCTGGAAACTGAGAGGCCTTTCGAATAGAACTAATCCTCCTATATG
Mhapla.WS247		Mhapla.WS247_Fam_182_54_1		1		54		0.000000		AATATTTTCCGGAAGATGTTTTTATTGTTTTCCGGACAATTAATATTTATATTA
Mhapla.WS247		Mhapla.WS247_Fam_183_53_1		1		53		0.000000		AAATTTTAATAGAAGTTTCCGGAAAAAATATAACTTTACAAATATATAATTAC
Mhapla.WS247		Mhapla.WS247_Fam_184_51_1		1		51		0.000000		AGGACAAGGACATTCTTCAAGTGAATCGAAGGAACACACACCAAAACCTTC
Mhapla.WS247		Mhapla.WS247_Fam_185_50_1		1		50		0.000000		AGAAACGATTAAATAAATTTATTCGTGAATTTTCTTATTAGAAGTCGATG
Mhapla.WS247		Mhapla.WS247_Fam_186_49_1		1		49		0.000000		TAAACATGTTTTTAACATCAAAACAAGTTTTAATAATCAGAATTTATTC
Mhapla.WS247		Mhapla.WS247_Fam_187_48_1		1		48		0.000000		CTTTATAAAAAACACACCTTATAACCCCCTCCCTTTACAAGCCACTTC
Mhapla.WS247		Mhapla.WS247_Fam_188_48_1		1		48		0.000000		GAATTAGAAGCTAAAAAGAAGTCTGAACCAGAAGCAAAGAAAAAAGCT
Mhapla.WS247		Mhapla.WS247_Fam_189_48_1		1		48		0.000000		CTTCCTCCTATCCTTCCACTTCCCTCCATTCTTCTCTCCATTCCACCT
Mhapla.WS247		Mhapla.WS247_Fam_190_48_1		1		48		0.000000		AGGACAATTCACCGTTCGACTTTTCACCTAATAGGATATTTCACCTAT
Mhapla.WS247		Mhapla.WS247_Fam_191_46_1		1		46		0.000000		TCAAAATTTTATGTTTTCTCGCCTAAAAAATTCTTACCCCTATAAA
Mhapla.WS247		Mhapla.WS247_Fam_192_46_1		1		46		0.000000		GGGATGTTCATTCCATCTGGGATGAGAGTTTACTCTCATTCCATCT
Mhapla.WS247		Mhapla.WS247_Fam_193_45_1		1		45		0.000000		AATTCTGATTTTTAACTGTATTTTTGTATTAGATTTTTAATTAAA
Mhapla.WS247		Mhapla.WS247_Fam_194_45_1		1		45		0.000000		AATAATTTAATTATGTTTGGATAAAATTCTGAAATGTATTTTCCG
Mhapla.WS247		Mhapla.WS247_Fam_195_45_1		1		45		0.000000		TTATTAATTATTATATTGCATTATTATTCTAATTAACATATTAGT
Mhapla.WS247		Mhapla.WS247_Fam_196_44_1		1		44		0.000000		AAGGTAATCCCCCAAACTCCATGACGTTTGTCGTAGGAGTCCTC
Mhapla.WS247		Mhapla.WS247_Fam_197_42_1		1		42		0.000000		GAAAAAGCCTTCTGGAGTTTCAAGTGAATCGAAAGAACATAC
Mhapla.WS247		Mhapla.WS247_Fam_198_41_1		1		41		0.000000		CGGGAAACGGTAATTTCGGGAAATTACAAATTCCCGAATAT
Mhapla.WS247		Mhapla.WS247_Fam_199_41_1		1		41		0.000000		GCCCCCGACCTAAGTCAGTAAGGCTGCCACCATTGCATCAA
Mhapla.WS247		Mhapla.WS247_Fam_200_41_1		1		41		0.000000		AATTCCGGAAAGTTGTGATTTATTTTACAATTTGCGAATAG
Mhapla.WS247		Mhapla.WS247_Fam_201_41_1		1		41		0.000000		ATAGAGGGTTATTATAGCGAGAGTTTACATTAGTTTCTTAA
Mhapla.WS247		Mhapla.WS247_Fam_202_40_1		1		40		0.000000		CAGAATTTAATATAAACATTAAAATTGAAGAAGTAAAAAT
Mhapla.WS247		Mhapla.WS247_Fam_203_40_1		1		40		0.000000		AAACTTAAGTTTGCGTTTTCTGATTTAGTAAATAATTTTA
Mhapla.WS247		Mhapla.WS247_Fam_204_40_1		1		40		0.000000		AAATTTTGAGTTATAGGGGTTTGAAATTTTTTATAGGCGA
Mhapla.WS247		Mhapla.WS247_Fam_205_40_1		1		40		0.000000		CCGAGACGGCAAAGGTATTGACACATCTACTAACAAGTAT
Mhapla.WS247		Mhapla.WS247_Fam_206_39_1		1		39		0.000000		CCTTCAGCCCATGTCCCCTCCACACTACACTCCATGTTC
Mhapla.WS247		Mhapla.WS247_Fam_207_39_1		1		39		0.000000		AGGGTATTTAATAAATACCCTATTTCTGCTAATAGAAAT
Mhapla.WS247		Mhapla.WS247_Fam_208_39_1		1		39		0.000000		CCAACTACAACCCCGGCTGAAGAGACTACCACACCAGCT
Mhapla.WS247		Mhapla.WS247_Fam_209_39_1		1		39		0.000000		AAAGTTTCAGAATAAGTTGGAAATTGTGTTTTAAAGGAA
Mhapla.WS247		Mhapla.WS247_Fam_210_37_1		1		37		0.000000		TTTTCCGGAAGATTAATATTCATTGTTTTACATTTAA
Mhapla.WS247		Mhapla.WS247_Fam_211_37_1		1		37		0.000000		AAGTAAATCAGACTTCTAGACTGTCAAAATAAACTTA
Mhapla.WS247		Mhapla.WS247_Fam_212_36_1		1		36		0.000000		GCTAGGTAATAATTTTATTAAGTTAGGTATTATTAA
Mhapla.WS247		Mhapla.WS247_Fam_213_36_1		1		36		0.000000		CGTCGTAGCTGGGCTTGTAGCTCGGTTTGTAACCTT
Mhapla.WS247		Mhapla.WS247_Fam_214_35_1		1		35		0.000000		AAAAATCCAATTACTCTAAATTTACAGTAAGTACA
Mhapla.WS247		Mhapla.WS247_Fam_215_35_1		1		35		0.000000		AAAAAAGTCCCTACTTGACTTTATGTCAGGGGCAA
Mhapla.WS247		Mhapla.WS247_Fam_216_35_1		1		35		0.000000		TTATTTAAAAATGTATTTCATTTACAAATTCAAGT
Mhapla.WS247		Mhapla.WS247_Fam_217_34_1		1		34		0.000000		TTTACAAATCATATATTCTGATTTAAATTATAAT
Mhapla.WS247		Mhapla.WS247_Fam_218_33_1		1		33		0.000000		TATAAGCAAGTTTTAATTTAAATAGGGAACGTT
Mhapla.WS247		Mhapla.WS247_Fam_219_33_1		1		33		0.000000		CTGGTCCATCAACACCTGCTCCAACAGGAACTC
Mhapla.WS247		Mhapla.WS247_Fam_220_32_1		1		32		0.000000		TTCCAACTTTCCTGGAATATTTATTTTTACAA
Mhapla.WS247		Mhapla.WS247_Fam_221_32_1		1		32		0.000000		GGGCATTAGTTATTCGAGATGGCAATAAAGGG
Mhapla.WS247		Mhapla.WS247_Fam_222_32_1		1		32		0.000000		GGGTAATTATTTTTTCAACCTCTTGCTGGAGG
Mhapla.WS247		Mhapla.WS247_Fam_223_32_1		1		32		0.000000		AACAATTTTTCTGATTATTTTTTTTAATTTCC
Mhapla.WS247		Mhapla.WS247_Fam_224_31_1		1		31		0.000000		TAATTGTAATTTTGTTTTCCGGATCTTTTAA
Mhapla.WS247		Mhapla.WS247_Fam_225_31_1		1		31		0.000000		AACCGAAAACCGGGGGTCCAAAAATCGGACT
Mhapla.WS247		Mhapla.WS247_Fam_226_31_1		1		31		0.000000		TGATTTGTTCTGGTTGATTCTGGTACAGTTC
Mhapla.WS247		Mhapla.WS247_Fam_227_30_1		1		30		0.000000		TTTCCGGAAATCGTACAAAAATTTTTGTAC
Mhapla.WS247		Mhapla.WS247_Fam_228_30_1		1		30		0.000000		TCCGGAAAACTTAAAAGAAAATTAGATATT
Mhapla.WS247		Mhapla.WS247_Fam_229_30_1		1		30		0.000000		GATGGATTTTGAGTCGTTGGAGCTGCTGTC
Mhapla.WS247		Mhapla.WS247_Fam_230_30_1		1		30		0.000000		TAAACTTAAAATGAAGCTTATTTTCAAGTT
Mhapla.WS247		Mhapla.WS247_Fam_231_30_1		1		30		0.000000		TCCTTTAACTTCTTCTGTAGTTCCCTCTTT
Mhapla.WS247		Mhapla.WS247_Fam_232_30_1		1		30		0.000000		GTTTATTTAAAATCAGAATTTGTAATTCAG
Mhapla.WS247		Mhapla.WS247_Fam_233_30_1		1		30		0.000000		AATTCTGATTTCCGGAATAAGTTTATTTGA
Mhapla.WS247		Mhapla.WS247_Fam_234_30_1		1		30		0.000000		CTAGCACAGCTGGCACATCAACTGAAGCAC
Mhapla.WS247		Mhapla.WS247_Fam_235_30_1		1		30		0.000000		AATAATTTTCCGGAAAGGTAAATAAATGTA
Mhapla.WS247		Mhapla.WS247_Fam_236_30_1		1		30		0.000000		AGTGGACTTAGCAGCCTTGGAAATGGCCTT
Mhapla.WS247		Mhapla.WS247_Fam_237_30_1		1		30		0.000000		GAGGAAGATGAATCTGGGGTCAGTGAAGAC
Mhapla.WS247		Mhapla.WS247_Fam_238_29_1		1		29		0.000000		AAATACATTTCTTTCTGAAAATTTAAATA
Mhapla.WS247		Mhapla.WS247_Fam_239_29_1		1		29		0.000000		AAAAAACAGAATTTTGGGGGAAGAGAGCC
Mhapla.WS247		Mhapla.WS247_Fam_240_29_1		1		29		0.000000		ATATTTTTACAATTCAAGTTTATGTTGTA
Mhapla.WS247		Mhapla.WS247_Fam_241_28_1		1		28		0.000000		TTTATAAGCCTCTATTTAATAAATACTT
Mhapla.WS247		Mhapla.WS247_Fam_242_27_1		1		27		0.000000		ATTTGGTCACTTAAGGGAAATATACTC
Mhapla.WS247		Mhapla.WS247_Fam_243_27_1		1		27		0.000000		CAAAACGCCAATACCCCCAAAAATCGA
Mhapla.WS247		Mhapla.WS247_Fam_244_27_1		1		27		0.000000		AAATAAACTTGGATTCATAATTACAAT
Mhapla.WS247		Mhapla.WS247_Fam_245_27_1		1		27		0.000000		AAATCCAGCATCAGTATATGGCGCCCA
Mhapla.WS247		Mhapla.WS247_Fam_246_27_1		1		27		0.000000		TCATAATTTACTAATGATTAGTACTAA
Mhapla.WS247		Mhapla.WS247_Fam_247_27_1		1		27		0.000000		AAAATGCCAATAAGGCAAAAAACACTA
Mhapla.WS247		Mhapla.WS247_Fam_248_27_1		1		27		0.000000		AGTGCAAAAACCGTGGATTCGTCCCAT
Mhapla.WS247		Mhapla.WS247_Fam_249_26_1		1		26		0.000000		AAAATGGACAAATTGCCATAAGGGTA
Mhapla.WS247		Mhapla.WS247_Fam_250_26_1		1		26		0.000000		AAACAAGTTTATTTATTCAAAAAGAC
Mhapla.WS247		Mhapla.WS247_Fam_251_26_1		1		26		0.000000		TCTACAGTATTGCTATCCCTTTCTTT
Mhapla.WS247		Mhapla.WS247_Fam_252_26_1		1		26		0.000000		ATTTCGCCATAAAGAACAAAATTTAC
Mhapla.WS247		Mhapla.WS247_Fam_253_25_1		1		25		0.000000		TAAAAGAATTGGACAATCCCCTGTA
Mhapla.WS247		Mhapla.WS247_Fam_254_25_1		1		25		0.000000		TTTCCACAAGTTCAACAAGTTCGGT
Mhapla.WS247		Mhapla.WS247_Fam_255_24_1		1		24		0.000000		ATCCAAGTTTAATATATTATATTC
Mhapla.WS247		Mhapla.WS247_Fam_256_24_1		1		24		0.000000		CCAGGGCTCCCAAAGATAAAGCAT
Mhapla.WS247		Mhapla.WS247_Fam_257_24_1		1		24		0.000000		GCGGAGGAGGAGGCGGATGCAGCA
Mhapla.WS247		Mhapla.WS247_Fam_258_23_1		1		23		0.000000		GAGAACCGAGGTCACCATATTTT
Mhapla.WS247		Mhapla.WS247_Fam_259_23_1		1		23		0.000000		AATTCCGGAAAGAATTTAATATA
Mhapla.WS247		Mhapla.WS247_Fam_260_23_1		1		23		0.000000		GGAATATTTACGAAAAGTTTTCC
Mhapla.WS247		Mhapla.WS247_Fam_261_22_1		1		22		0.000000		AAATAAAATTTCAGAGTTCCGA
Mhapla.WS247		Mhapla.WS247_Fam_262_22_1		1		22		0.000000		TTTAAACTTAATAAATTTAAAG
Mhapla.WS247		Mhapla.WS247_Fam_263_22_1		1		22		0.000000		CCAGGTTTTTTGTCGCAAATTG
Mhapla.WS247		Mhapla.WS247_Fam_264_21_1		1		21		0.000000		CAAATTGTAAACCTTAGATTA
Mhapla.WS247		Mhapla.WS247_Fam_265_21_1		1		21		0.000000		ACCAGAAGTGGTGCAAGCCCA
Mhapla.WS247		Mhapla.WS247_Fam_266_21_1		1		21		0.000000		CCTCCGCATCCACCACCGCCG
Mhapla.WS247		Mhapla.WS247_Fam_267_21_1		1		21		0.000000		AATTTGTAAAAAGTTTTCCAT
Mhapla.WS247		Mhapla.WS247_Fam_268_21_1		1		21		0.000000		AAATTGTTGCCTAAATTGTCT
Mhapla.WS247		Mhapla.WS247_Fam_269_21_1		1		21		0.000000		AGACTCAAGTGACCCTAGATC
Mhapla.WS247		Mhapla.WS247_Fam_270_21_1		1		21		0.000000		AATAATATACAGATGATATAC
Mhapla.WS247		Mhapla.WS247_Fam_271_20_1		1		20		0.000000		AATTGTAAAACATGCGGGAA
Mhapla.WS247		Mhapla.WS247_Fam_272_20_1		1		20		0.000000		TACTCTTATGACTTGATATC
Mhapla.WS247		Mhapla.WS247_Fam_273_20_1		1		20		0.000000		TATTTTACTGTAAGAGAAAA
Mhapla.WS247		Mhapla.WS247_Fam_274_19_1		1		19		0.000000		CCATCCCAAATTAGGAGTT
Mhapla.WS247		Mhapla.WS247_Fam_275_19_1		1		19		0.000000		CCGTTCCATTTTAGGGCAA
Mhapla.WS247		Mhapla.WS247_Fam_276_19_1		1		19		0.000000		TTTTATTATTCGTGCGCTC
Mhapla.WS247		Mhapla.WS247_Fam_277_18_1		1		18		0.000000		AATACAAGCCCAATCCCC
Mhapla.WS247		Mhapla.WS247_Fam_278_18_1		1		18		0.000000		GTTGGTGTTCCTTGGTGT
Mhapla.WS247		Mhapla.WS247_Fam_279_18_1		1		18		0.000000		TATCTCACTTAATTTTAT
Mhapla.WS247		Mhapla.WS247_Fam_280_17_1		1		17		0.000000		AAGAGCAAAAAAGGCGG
Mhapla.WS247		Mhapla.WS247_Fam_281_17_1		1		17		0.000000		TTTGAGGGGATAAATAC
Mhapla.WS247		Mhapla.WS247_Fam_282_16_1		1		16		0.000000		TTTCCCGAAATTCCCG
Mhapla.WS247		Mhapla.WS247_Fam_283_16_1		1		16		0.000000		TGTTCCTTCCACACTT
Mhapla.WS247		Mhapla.WS247_Fam_284_16_1		1		16		0.000000		TTGGATGTTTTGTTAT
Mhapla.WS247		Mhapla.WS247_Fam_285_16_1		1		16		0.000000		CTTCAATTTTTCTTTG
Mhapla.WS247		Mhapla.WS247_Fam_286_15_1		1		15		0.000000		CAAAGTGGGCTGCGT
Mhapla.WS247		Mhapla.WS247_Fam_287_15_1		1		15		0.000000		CGCCTAGTTGTCTCG
Mhapla.WS247		Mhapla.WS247_Fam_288_15_1		1		15		0.000000		AAAGCGCAGTGGAAG
Mhapla.WS247		Mhapla.WS247_Fam_289_15_1		1		15		0.000000		CCAACCTACCGCTGC
Mhapla.WS247		Mhapla.WS247_Fam_290_15_1		1		15		0.000000		AATTTTAACTCAAAT
Mhapla.WS247		Mhapla.WS247_Fam_291_15_1		1		15		0.000000		GACTTTTGAGGATCC
Mhapla.WS247		Mhapla.WS247_Fam_292_15_1		1		15		0.000000		TCGACTTTTTTATTA
Mhapla.WS247		Mhapla.WS247_Fam_293_14_1		1		14		0.000000		GCCAACTGAGTGTT
Mhapla.WS247		Mhapla.WS247_Fam_294_14_1		1		14		0.000000		ATTTACAATTTGTA
Mhapla.WS247		Mhapla.WS247_Fam_295_14_1		1		14		0.000000		TATATAGGTAGTAA
Mhapla.WS247		Mhapla.WS247_Fam_296_14_1		1		14		0.000000		ACTAGAGCGCTCCC
Mhapla.WS247		Mhapla.WS247_Fam_297_13_1		1		13		0.000000		TTTACATCGTACT
Mhapla.WS247		Mhapla.WS247_Fam_298_13_1		1		13		0.000000		TAACTCCCTCATA
Mhapla.WS247		Mhapla.WS247_Fam_299_13_1		1		13		0.000000		AATTTTTGGCATT
Mhapla.WS247		Mhapla.WS247_Fam_300_11_1		1		11		0.000000		TTACTTCGAAT
Mhapla.WS247		Mhapla.WS247_Fam_301_11_1		1		11		0.000000		AATCGATAAAA
Mhapla.WS247		Mhapla.WS247_Fam_302_11_1		1		11		0.000000		CAGAATATAAC
Mhapla.WS247		Mhapla.WS247_Fam_303_10_1		1		10		0.000000		TTTTTCGGAA
Mhapla.WS247		Mhapla.WS247_Fam_304_10_1		1		10		0.000000		GCAAATATTT
