# Supplementary material for: High evolutionary turnover of satellite families in Caenorhabditis
Source: BMC Evol Biol. 2015 Oct 5;15:218. doi: 10.1186/s12862-015-0495-x (PMC4595182; doi:10.1186/s12862-015-0495-x)
Supplement: Additional file 1: — Files containing the description of all satellites and their families in several formats (31 files). (ZIP 1068 kb) [file 12862_2015_495_MOESM1_ESM.zip › Mhapla.WS247_sats.fa]

The program is running with the following parameters:
   All contigs
   Minimum number of repeats 10
   Length of the cluster 2000
   Length of the motif seed 10
   Accepted repeat length interval +- 1
   Minimum percentage of accepted repeats 30
   Minimum number of accepted repeat 1
   Length of accepted sequences: between 10 and 100000
   The list of accepted clusters will be printed with a representative repeat
   Errors accepted while aligning repeats of a cluster: 1
   Prefix satellite name: Mhapla.WS247
   Output file (gff3 table) CLUTTER_IM_MODULE=xim

--------------------------------------------------

 Genome: Mhapla.WS247
   Number of contigs: 3452 
   Length: 53017507


--------------------------------------------------

 >Mhapla.WS247_1:147749-149439 Satlength=1691 Nr of Repeats=21 RepeatLength=27 seed=AAATACAAAA  
AAATACAAAAATACAATAATCTGGGAA
>Mhapla.WS247_1:219774-222602 Satlength=2829 Nr of Repeats=16 RepeatLength=30 seed=TTTCCGGAAA  
TTTCCGGAAATCGTACAAAAATTTTTGTAC
>Mhapla.WS247_5:16390-16864 Satlength=475 Nr of Repeats=12 RepeatLength=18 seed=AAATCAGAAT  
AAATCAGAATTTAAAAAA
>Mhapla.WS247_8:26479-28140 Satlength=1662 Nr of Repeats=15 RepeatLength=21 seed=GTAGTGTGAA  
GTAGTGTGAAAGGAACATGGG
>Mhapla.WS247_8:32856-33096 Satlength=241 Nr of Repeats=19 RepeatLength=14 seed=AAAATCAGAA  
AAAATCAGAATTTT
>Mhapla.WS247_8:53755-56112 Satlength=2358 Nr of Repeats=13 RepeatLength=37 seed=TTTCCGGAAA  
TTTCCGGAAAAGTTTATTATATTTAAATAAAATAAGT
>Mhapla.WS247_12:9031-10058 Satlength=1028 Nr of Repeats=28 RepeatLength=27 seed=AAGTTTTAAA  
AAGTTTTAAAATAAATGTTTTTAGGAA
>Mhapla.WS247_14:27210-29336 Satlength=2127 Nr of Repeats=12 RepeatLength=25 seed=TAAAAGAATT  
TAAAAGAATTGGACAATCCCCTGTA
>Mhapla.WS247_19:70386-70812 Satlength=427 Nr of Repeats=14 RepeatLength=16 seed=TATATAGAGG  
TATATAGAGGGTAATA
>Mhapla.WS247_21:165905-166494 Satlength=590 Nr of Repeats=12 RepeatLength=48 seed=CGAAAGCTTA  
CGAAAGCTTATGCGTGCCATAATCAATACCTGCTAAAATCAAACACTG
>Mhapla.WS247_21:166778-167670 Satlength=893 Nr of Repeats=55 RepeatLength=16 seed=CCAAGGTTTA  
CCAAGGTTTAAAAGGC
>Mhapla.WS247_22:1569-1787 Satlength=219 Nr of Repeats=12 RepeatLength=16 seed=TTAAACCTTG  
TTAAACCTTGGGCCTT
>Mhapla.WS247_23:37-3315 Satlength=3279 Nr of Repeats=81 RepeatLength=16 seed=TTTTAAACCT  
TTTTAAACCTTGGGCC
>Mhapla.WS247_26:6363-6834 Satlength=472 Nr of Repeats=15 RepeatLength=24 seed=CAGTCCGTTC  
CAGTCCGTTCAGTGTCGTCAACTT
>Mhapla.WS247_27:1965-2437 Satlength=473 Nr of Repeats=16 RepeatLength=24 seed=AGTCCGTTCA  
AGTCCGTTCAGTGTCGTCAACTTC
>Mhapla.WS247_30:82468-82754 Satlength=287 Nr of Repeats=12 RepeatLength=23 seed=AAAGCAACCG  
AAAGCAACCGATGCACCCGGTAC
>Mhapla.WS247_30:82792-83185 Satlength=394 Nr of Repeats=16 RepeatLength=24 seed=GGGTCACAAT  
GGGTCACAATATCCAGAGAAACCC
>Mhapla.WS247_33:27312-29077 Satlength=1766 Nr of Repeats=13 RepeatLength=40 seed=CAGAATTTAA  
CAGAATTTAATATAAACATTAAAATTGAAGAAGTAAAAAT
>Mhapla.WS247_34:43810-45750 Satlength=1941 Nr of Repeats=31 RepeatLength=62 seed=AAATTTTAGA  
AAATTTTAGATAAAACGTTACATAAACGCGAAATCTATTCGCTAAACTTTGATTACTAACCT
>Mhapla.WS247_35:17-1207 Satlength=1191 Nr of Repeats=19 RepeatLength=62 seed=ACGTTACATA  
ACGTTACATAAACGCGAAATCTATTCGCGAAACTTTGATTACTAACCTAAATTTTAGATAAC
>Mhapla.WS247_35:18170-18427 Satlength=258 Nr of Repeats=10 RepeatLength=21 seed=AAGGTGCTGT  
AAGGTGCTGTTGTAGTGGTAG
>Mhapla.WS247_35:23564-24067 Satlength=504 Nr of Repeats=19 RepeatLength=27 seed=TGTTGTTGTG  
TGTTGTTGTGGTAGAGGTAGAAGGTGC
>Mhapla.WS247_35:27431-28555 Satlength=1125 Nr of Repeats=18 RepeatLength=21 seed=GTTGTTGTAG  
GTTGTTGTAGTAGAGGGTGTG
>Mhapla.WS247_41:35957-36710 Satlength=754 Nr of Repeats=19 RepeatLength=41 seed=CGGGAAACGG  
CGGGAAACGGTAATTTCGGGAAATTACAAATTCCCGAATAT
>Mhapla.WS247_42:79749-80498 Satlength=750 Nr of Repeats=19 RepeatLength=17 seed=GAATAATGAA  
GAATTATGAAGCAGGCG
>Mhapla.WS247_43:161285-162520 Satlength=1236 Nr of Repeats=22 RepeatLength=22 seed=AAGTTTATTT  
AAGTTTATTTTTGTATTTTTCC
>Mhapla.WS247_44:18741-20928 Satlength=2188 Nr of Repeats=23 RepeatLength=58 seed=TTTCCGGAAA  
TTTCCGGAAAAGTTTAAATGTTTTTTGTGTTTAAAAAGTTTTATAATTTTCAGAATTT
>Mhapla.WS247_44:21779-22296 Satlength=518 Nr of Repeats=19 RepeatLength=14 seed=AATAAAAACA  
AATAAAAACATTAA
>Mhapla.WS247_46:16947-23904 Satlength=6958 Nr of Repeats=22 RepeatLength=32 seed=TTCCAACTTT  
TTCCAACTTTCCTGGAATATTTATTTTTACAA
>Mhapla.WS247_46:66937-67474 Satlength=538 Nr of Repeats=26 RepeatLength=21 seed=ATATTCTGAT  
ATATTCTGATCAGTTCTGATA
>Mhapla.WS247_47:35631-35844 Satlength=214 Nr of Repeats=11 RepeatLength=15 seed=AAACTGGTAC  
AAACTGGTACGCGAC
>Mhapla.WS247_51:137-2413 Satlength=2277 Nr of Repeats=19 RepeatLength=40 seed=AAACTTAAGT  
AAACTTAAGTTTGCGTTTTCTGATTTAGTAAATAATTTTA
>Mhapla.WS247_51:3118-5716 Satlength=2599 Nr of Repeats=21 RepeatLength=21 seed=CAAATTGTAA  
CAAATTGTAAACCTTAGATTA
>Mhapla.WS247_51:40159-41302 Satlength=1144 Nr of Repeats=14 RepeatLength=18 seed=AACTTAAAAA  
AACTTGAAAACTTAAGTA
>Mhapla.WS247_51:88306-90703 Satlength=2398 Nr of Repeats=11 RepeatLength=68 seed=TGATTTTTTA  
TGATTTTTTATCGATTTTTTGAAAAATAATAATTTTTACAATTTTAAAAAATCAATATATCGATTTAT
>Mhapla.WS247_51:107681-108435 Satlength=755 Nr of Repeats=12 RepeatLength=62 seed=CGCAAGGAGG  
CGCAAGGAGGACGAAGACAAATGACGCTTCTAAATGATGGATAAAAGACGTTATAATTAGGT
>Mhapla.WS247_52:0-753 Satlength=754 Nr of Repeats=12 RepeatLength=62 seed=AAGACAAATG  
AAGACAAATGACGCTTCTAAATGATGAATAAAAGGCGTTATAATTAGGACGCAAGGAGGACG
>Mhapla.WS247_54:87146-88443 Satlength=1298 Nr of Repeats=15 RepeatLength=141 seed=CCTATATTGA  
CCTATATTGACAGAAAAAATAAAGAAATTTTATCGTTTAGAAACGGATTTATAGGGCCTAGAATTTTTCAATGCAAAAATTTTTCTTTAAGTTCAGAGTCCGCTGACTCAAAAGGCAATATCTCTGCCAAAAATGCGGAAA
>Mhapla.WS247_54:92595-93083 Satlength=489 Nr of Repeats=15 RepeatLength=18 seed=GCCACCATTG  
GCCACCATTGAAACACAG
>Mhapla.WS247_54:149352-149991 Satlength=640 Nr of Repeats=17 RepeatLength=37 seed=TGCGTGCTGG  
TGCGTGCTGGACTGCACAAGGCAGCAGCATCAACAAC
>Mhapla.WS247_56:56025-56461 Satlength=437 Nr of Repeats=10 RepeatLength=41 seed=GCCCCCGACC  
GCCCCCGACCTAAGTCAGTAAGGCTGCCACCATTGCATCAA
>Mhapla.WS247_56:64711-65767 Satlength=1057 Nr of Repeats=11 RepeatLength=40 seed=CCTATATTGA  
CCTATTTTGAAAATCTGGGATATTTTAGTTAAGATATAGT
>Mhapla.WS247_57:41215-43267 Satlength=2053 Nr of Repeats=20 RepeatLength=40 seed=AAATTTTGAG  
AAATTTTGAGTTATAGGGGTTTGAAATTTTTTATAGGCGA
>Mhapla.WS247_59:24223-25045 Satlength=823 Nr of Repeats=37 RepeatLength=17 seed=CACCTGCTTC  
CACCTGCTTCACTATTC
>Mhapla.WS247_62:13358-14806 Satlength=1449 Nr of Repeats=13 RepeatLength=16 seed=TTTCCCGAAA  
TTTCCCGAAATTCCCG
>Mhapla.WS247_63:27617-28002 Satlength=386 Nr of Repeats=17 RepeatLength=17 seed=GAATATTGAA  
GAATATTGAAGCAAGTC
>Mhapla.WS247_65:27238-29177 Satlength=1940 Nr of Repeats=23 RepeatLength=120 seed=AAAATAATAA  
AAAATAATAAAAATAATAATAAAGAGCACACGAATAATAAAATGTTTATAATTGCTTAAGAATAAGATATTTTCTGACTAACATAACGATTTAATATTTATTCGATTTAATTATAATTAT
>Mhapla.WS247_65:34756-35496 Satlength=741 Nr of Repeats=13 RepeatLength=23 seed=TGTTCCCTTC  
TGTTCCCTTCACACTATAAGAGA
>Mhapla.WS247_66:104900-105135 Satlength=236 Nr of Repeats=13 RepeatLength=16 seed=TAAATAATTA  
TAAATAATTAATAAAT
>Mhapla.WS247_66:107934-108467 Satlength=534 Nr of Repeats=13 RepeatLength=39 seed=TTTTCCGGAA  
TTTTCCGGAAAACACATCTCATATTTTAATTATTAAATA
>Mhapla.WS247_71:91568-91938 Satlength=371 Nr of Repeats=14 RepeatLength=26 seed=AAAATGGACA  
AAAATGGACAAATTGCCATAAGGGTA
>Mhapla.WS247_71:102661-105405 Satlength=2745 Nr of Repeats=42 RepeatLength=15 seed=AAACAAGTTT  
AAACAAGTTTTGAAA
>Mhapla.WS247_77:37357-37742 Satlength=386 Nr of Repeats=13 RepeatLength=17 seed=CCTGCTTCAC  
CCTGCTTCACTATTCCA
>Mhapla.WS247_79:78018-78379 Satlength=362 Nr of Repeats=10 RepeatLength=31 seed=TAATTGTAAT  
TAATTGTAATTTTGTTTTCCGGATCTTTTAA
>Mhapla.WS247_80:494-1284 Satlength=791 Nr of Repeats=20 RepeatLength=39 seed=TGCAGTCCAG  
TGCAGTCCAGCACGCAAGTGTTGATGCTGCTGCCTTTAG
>Mhapla.WS247_80:28647-29686 Satlength=1040 Nr of Repeats=19 RepeatLength=60 seed=AAGAGAAAGA  
AAGAGAAAGAAGAACCCCCCTGCTGGCAGTTGGCCGAAGCCATCTGCTTGCAGGGGGGAA
>Mhapla.WS247_80:48352-49255 Satlength=904 Nr of Repeats=14 RepeatLength=21 seed=TTTTGTATTT  
TTTTGTATTTTTTAATTTTAT
>Mhapla.WS247_82:46568-49891 Satlength=3324 Nr of Repeats=19 RepeatLength=155 seed=GCCCTATAAA  
GCCCTATAAAAATGCTTTGAGTTGATAGAATTTCTTAATTTTTTCTATAAAGGTAGATAAGAGTCTTATTTACTAAATCCCAAACTTTCAGAAAGAAATTCGCATTTTTGGTAGAGATATTGACTTTAGAGTCTTGTGAATCTGAAAAATTTTAG
>Mhapla.WS247_83:18472-19085 Satlength=614 Nr of Repeats=11 RepeatLength=55 seed=CTGGCTAGAT  
CTGGCTAGATGGAGAGCTTCATCGTGCTCCAGTATGGACAGTGGGATCGTTTGCC
>Mhapla.WS247_83:24455-24983 Satlength=529 Nr of Repeats=14 RepeatLength=37 seed=TGCAGTCCAG  
TGCAGTCCAGCACGCAATTGTTGATGCTGCTGCCTTG
>Mhapla.WS247_84:91-2893 Satlength=2803 Nr of Repeats=16 RepeatLength=178 seed=CCCTATAAAA  
CCCTATAAAAATTTTTCGGTATGTCTCAGCTTCTTTATTTTTGGCTTAAAGATAGATCTATATCTTTTCTAAGATGTCCCAAAATTTCAAGGAGATATTAATATTTTTGGATGAGTTATGGCCTTTAGAGTCTGGAGACCTTGAAATTATATGAATTCTCCTATTAAAAAACTCTAGG
>Mhapla.WS247_85:8067-11416 Satlength=3350 Nr of Repeats=21 RepeatLength=25 seed=AAAATACAAA  
AAAAACAAAAATACAAATAAACTTG
>Mhapla.WS247_89:64381-65639 Satlength=1259 Nr of Repeats=15 RepeatLength=14 seed=GCCAACTGAG  
GCCAACTGAGTGTT
>Mhapla.WS247_89:167956-168183 Satlength=228 Nr of Repeats=14 RepeatLength=12 seed=TTTTGTGTTT  
TTTTGTGTTTTT
>Mhapla.WS247_89:173246-176240 Satlength=2995 Nr of Repeats=36 RepeatLength=23 seed=AAAATTTTGA  
AAAATTTTGAAAAACTTGGGAAA
>Mhapla.WS247_91:68164-69102 Satlength=939 Nr of Repeats=13 RepeatLength=71 seed=TCTTTAAATT  
TCTTTAAATTGAAAACTTTTTTTATTCTCACCGCGCCTTTTTTGGTCTCTCCAGTTTCTTCTGATTCGACC
>Mhapla.WS247_92:7655-7802 Satlength=148 Nr of Repeats=10 RepeatLength=21 seed=AATTCTGAAA  
AATTCTGAAAAATTTTGGAAC
>Mhapla.WS247_95:40918-41269 Satlength=352 Nr of Repeats=15 RepeatLength=17 seed=ACCTGCTTCA  
ACTTGCTTCAATATTCC
>Mhapla.WS247_96:34461-34803 Satlength=343 Nr of Repeats=13 RepeatLength=20 seed=AATTGTAAAA  
AATTGTAAAACATGCGGGAA
>Mhapla.WS247_96:46503-48157 Satlength=1655 Nr of Repeats=23 RepeatLength=16 seed=ATTGTAAAAC  
ATTGTAAAACTTATTT
>Mhapla.WS247_98:39-1586 Satlength=1548 Nr of Repeats=20 RepeatLength=76 seed=GTTTATACAA  
GTTTATACAATTCATATATATTTTGTAGAATTAGATCTCTATATAGAACAAATCATAACTTGTTAGCTTCAACTTC
>Mhapla.WS247_99:10-1239 Satlength=1230 Nr of Repeats=16 RepeatLength=76 seed=ACTTGTTAGC  
ACTTGTTAGCTTCCACTTCGTTTATACAATTCATATATATTTGGTAGAATTAGATCTCTATATAGAACAGATCATT
>Mhapla.WS247_102:4-1505 Satlength=1502 Nr of Repeats=19 RepeatLength=78 seed=TTAATAATAA  
TTAATAATAAGTTAAACATTAGAAGCCTAGTTAATATATTTACTTTTTTCTGATTCTGTTTCATTAGATACTGGTAAG
>Mhapla.WS247_103:11-1268 Satlength=1258 Nr of Repeats=16 RepeatLength=78 seed=CTTTTTTCTG  
CTTTTTTCTGATTCTGTTTCATTAGATACTGTTAACTTAATAATAAGTTAAACATTAGAAGCCTAGTTAATATATTTA
>Mhapla.WS247_104:14282-14922 Satlength=641 Nr of Repeats=37 RepeatLength=17 seed=AAGAGCAAAA  
AAGAGCAAAAAAGGCGG
>Mhapla.WS247_105:48779-50088 Satlength=1310 Nr of Repeats=18 RepeatLength=64 seed=AGAATTACAA  
AGAATTACAACTAAAGTTGGGATCCCCTAAACTAGAGGGTAAACCCTTTGACAAATAATCCTTT
>Mhapla.WS247_109:47646-48045 Satlength=400 Nr of Repeats=23 RepeatLength=11 seed=TTACTTCGAA  
TTACTTCGAAT
>Mhapla.WS247_109:75448-76308 Satlength=861 Nr of Repeats=22 RepeatLength=12 seed=AAAATTATTT  
AAAATTATTTTA
>Mhapla.WS247_111:31172-31710 Satlength=539 Nr of Repeats=11 RepeatLength=48 seed=CGAAAGCTTA  
CGAAAGCTTATGCGTGCCAAAATCAATGCTTGCTAAAATCAAAAGCTA
>Mhapla.WS247_114:71316-71730 Satlength=415 Nr of Repeats=10 RepeatLength=41 seed=AATTCCGGAA  
AATTCCGGAAAGTTGTGATTTATTTTACAATTTGCGAATAG
>Mhapla.WS247_117:15448-16594 Satlength=1147 Nr of Repeats=17 RepeatLength=15 seed=AACTTGTTTT  
AACATGTTTTTAATA
>Mhapla.WS247_117:75579-76200 Satlength=622 Nr of Repeats=16 RepeatLength=39 seed=CCTTCAGCCC  
CCTTCAGCCCATGTCCCCTCCACACTACACTCCATGTTC
>Mhapla.WS247_118:10568-11913 Satlength=1346 Nr of Repeats=20 RepeatLength=24 seed=ATTCAAGTTT  
ATCCAAGTTTAATATATTATATTC
>Mhapla.WS247_119:297269-297562 Satlength=294 Nr of Repeats=12 RepeatLength=24 seed=CCAGGGCTCC  
CCAGGGCTCCCAAAGATAAAGCAT
>Mhapla.WS247_120:427-717 Satlength=291 Nr of Repeats=12 RepeatLength=23 seed=GAGAACCGAG  
GAGAACCGAGGTCACCATATTTT
>Mhapla.WS247_121:49900-50560 Satlength=661 Nr of Repeats=12 RepeatLength=58 seed=AAAAATCAAT  
AAAAATCAATAAATCAATATATCGATTTTTAAATTTTGTTTAAGTTTTTAATTTTATA
>Mhapla.WS247_121:77564-78162 Satlength=599 Nr of Repeats=10 RepeatLength=59 seed=ATGGTGGCAG  
ATGGTGGCAGCCCTACTGACGCTTTTGTCAGGGGCTTAATTCGTGGTGGCTTGTGCTCA
>Mhapla.WS247_121:121172-121661 Satlength=490 Nr of Repeats=13 RepeatLength=66 seed=AAAATTATTT  
AAAATTATTTATTTTCAAAAAATCGATAAAATCAATATATCGATTTATTGATTTTTCAAAACTTGT
>Mhapla.WS247_122:70029-70642 Satlength=614 Nr of Repeats=20 RepeatLength=30 seed=TCCGGAAAAC  
TCCGGAAAACTTAAAAGAAAATTAGATATT
>Mhapla.WS247_122:110333-111465 Satlength=1133 Nr of Repeats=27 RepeatLength=12 seed=AAATAATTTT  
AAATAATTTTTA
>Mhapla.WS247_123:27-658 Satlength=632 Nr of Repeats=10 RepeatLength=50 seed=AGAAACGATT  
AGAAACGATTAAATAAATTTATTCGTGAATTTTCTTATTAGAAGTCGATG
>Mhapla.WS247_124:44-2611 Satlength=2568 Nr of Repeats=39 RepeatLength=75 seed=AGAAACGATT  
AGAAACGATTCTTTAGGTAGTTTATTGTGGGATAATAAAAGAAATGTTAGATAGTTTGAGATTAAAGAAGAAAAA
>Mhapla.WS247_126:40841-43643 Satlength=2803 Nr of Repeats=15 RepeatLength=135 seed=TAATTATTTT  
TAATTATTTTATCTTTCTAAAACCTATGATATCAACTTATTTTTCTTCGTCCTACTTATCTTCCGAACGAATAATAAACTCTTCCATTCTCTTCATCATCCTCTTCCATCAACATCTCTTCACTATTTCTACTGT
>Mhapla.WS247_128:90131-92076 Satlength=1946 Nr of Repeats=11 RepeatLength=155 seed=TCTAAAGGCC  
TCTAAAGGCCATAACTCATCCAAAAATATAAATATCTCCTTGAAATTTTGGGACATCTTAGATAAGATATAGATCTATCTTTAAGCCAAAAATAATAAAGCTGAGACATACCGAAAATTTTTTATAGGGCCTAAAAGTTTTTAGAGTCATCAGAC
>Mhapla.WS247_128:114100-115666 Satlength=1567 Nr of Repeats=21 RepeatLength=21 seed=AACATAAGGT  
AACATAAGGTAGGGTGAAGGG
>Mhapla.WS247_128:142756-142886 Satlength=131 Nr of Repeats=10 RepeatLength=13 seed=TAGTTAAGGC  
TAGTTAAGGCAAT
>Mhapla.WS247_128:160782-163634 Satlength=2853 Nr of Repeats=16 RepeatLength=180 seed=CCTCGAAATT  
CCTCGAAATTTTAACTTTTCACGCCTAATAATATATTCAAATCCCTATAAATCAAAAATTTGAAAGTGAAATTTTCTAATTTTTTGTACATAGATTAAAGAATGTCTTAACTACGATATCCCAAATTTTCATTAAAATCGTAGGAGGAATTTTCGTGATATTGACGTTAGAGTCACGTTA
>Mhapla.WS247_128:176098-176399 Satlength=302 Nr of Repeats=10 RepeatLength=21 seed=AAATCAGAAT  
AAATCAGAATTTTTAAGAAGA
>Mhapla.WS247_130:4-976 Satlength=973 Nr of Repeats=30 RepeatLength=32 seed=AGGGACAGGA  
AGGGACAGGACTCTAATGGTTTTTAATCTTAA
>Mhapla.WS247_131:35-834 Satlength=800 Nr of Repeats=24 RepeatLength=32 seed=AATGGTTTTT  
AATGGTTTTTAATCTTAAAGGGACAGGACTCT
>Mhapla.WS247_132:41577-41958 Satlength=382 Nr of Repeats=16 RepeatLength=23 seed=TAAAGCAACC  
TAAAGCAACCGAGGCTCCCGGGA
>Mhapla.WS247_132:41600-42520 Satlength=921 Nr of Repeats=16 RepeatLength=23 seed=ATAAAGCAAC  
ATAAAGCAACCGAGGCTCCCGGG
>Mhapla.WS247_139:175003-176893 Satlength=1891 Nr of Repeats=18 RepeatLength=37 seed=GTAGGCTGGA  
GTAGGCTGGAAGGAACATGTTCCCTTCGGACTAGAAA
>Mhapla.WS247_139:186906-188079 Satlength=1174 Nr of Repeats=11 RepeatLength=45 seed=AATTCTGATT  
AATTCTGATTTTTAACTGTATTTTTGTATTAGATTTTTAATTAAA
>Mhapla.WS247_140:42567-43987 Satlength=1421 Nr of Repeats=24 RepeatLength=25 seed=CAGAATTAAT  
CAGAATTAATCAAAAACATTTAAAG
>Mhapla.WS247_143:31284-33609 Satlength=2326 Nr of Repeats=56 RepeatLength=24 seed=TGTTCCCTTC  
TGTTCCCTTCACACTACAGAGACA
>Mhapla.WS247_146:53888-54441 Satlength=554 Nr of Repeats=34 RepeatLength=16 seed=TTAAGATAAA  
TTAAGATAAAGCCATT
>Mhapla.WS247_147:31-772 Satlength=742 Nr of Repeats=46 RepeatLength=16 seed=AGATAAAGCC  
AGATAAAGCCATTTTA
>Mhapla.WS247_148:149883-150136 Satlength=254 Nr of Repeats=12 RepeatLength=21 seed=ACCAGAAGTG  
ACCAGAAGTGGTGCAAGCCCA
>Mhapla.WS247_148:151400-151693 Satlength=294 Nr of Repeats=12 RepeatLength=24 seed=AGCAACCGAG  
AGCAACCGAGGCCTCCCGGGACAA
>Mhapla.WS247_148:151723-152117 Satlength=395 Nr of Repeats=16 RepeatLength=24 seed=TATCCGGAGA  
TATCCGGAGAAACCCGGGTCACAG
>Mhapla.WS247_149:1261-1623 Satlength=363 Nr of Repeats=24 RepeatLength=15 seed=TTTTAATTTG  
TTTTAATTTGACCTT
>Mhapla.WS247_151:5460-5793 Satlength=334 Nr of Repeats=16 RepeatLength=18 seed=TATTTTTGTA  
TATTTTTGTAAAAATAAT
>Mhapla.WS247_151:11806-12532 Satlength=727 Nr of Repeats=11 RepeatLength=29 seed=TTCCGGAAAA  
TTCCGGAAAATAATTAATGTAATTCTGAC
>Mhapla.WS247_152:46766-48820 Satlength=2055 Nr of Repeats=30 RepeatLength=17 seed=TGAAGCAGGT  
TGAAGCAGGTTGAATTA
>Mhapla.WS247_156:26525-27621 Satlength=1097 Nr of Repeats=22 RepeatLength=18 seed=CCCATCTGAA  
CCCATCTGAACGCTGAAA
>Mhapla.WS247_160:14019-14472 Satlength=454 Nr of Repeats=20 RepeatLength=17 seed=TTCAATATTC  
TTCACTATTCGACTTGC
>Mhapla.WS247_161:20109-20959 Satlength=851 Nr of Repeats=20 RepeatLength=17 seed=TTCATTATTC  
TTCATTATTCCGCCTGC
>Mhapla.WS247_161:49077-49563 Satlength=487 Nr of Repeats=27 RepeatLength=21 seed=TCATATTCTG  
TCATATTCTGGTCAGTTCTGG
>Mhapla.WS247_161:69437-69908 Satlength=472 Nr of Repeats=16 RepeatLength=24 seed=ACTGAACGGA  
ACTGAACGGACTGAAGTTGACGAC
>Mhapla.WS247_162:27684-28333 Satlength=650 Nr of Repeats=21 RepeatLength=16 seed=TTGTACAAAC  
TTGTACAAACTTATTA
>Mhapla.WS247_162:64083-64467 Satlength=385 Nr of Repeats=18 RepeatLength=21 seed=TGAAGCATGC  
TGAAGCATGCTTCAAAATTAC
>Mhapla.WS247_163:159-2866 Satlength=2708 Nr of Repeats=18 RepeatLength=90 seed=AAACAAATTA  
AAACAAATTAGCTAAAATCAAGTTTAGCTTACAAAAAATAAGGGACACTCCGAAAAAAGGCAGTTAATTAGAGAATTTTTTAGTATTAAA
>Mhapla.WS247_164:19305-19665 Satlength=361 Nr of Repeats=11 RepeatLength=32 seed=GGGCATTAGT  
GGGCATTAGTTATTCGAGATGGCAATAAAGGG
>Mhapla.WS247_166:6695-7631 Satlength=937 Nr of Repeats=38 RepeatLength=17 seed=ATTCTGATTT  
ATTCTGATTTTTTTAAA
>Mhapla.WS247_169:30187-35378 Satlength=5192 Nr of Repeats=26 RepeatLength=53 seed=AAATTGTAAT  
AAATTTTAATAGAAGTTTCCGGAAAAAATATAACTTTACAAATATATAATTAC
>Mhapla.WS247_169:130559-130958 Satlength=400 Nr of Repeats=13 RepeatLength=24 seed=TCAGTCCGTT  
TCAGTCCGTTCAGTGACATCAACT
>Mhapla.WS247_169:177481-177904 Satlength=424 Nr of Repeats=14 RepeatLength=24 seed=ACTGAACGGA  
ACTGAACGGACTGAAGTTGACGAC
>Mhapla.WS247_172:4264-7804 Satlength=3541 Nr of Repeats=29 RepeatLength=26 seed=AAACAAGTTT  
AAACAAGTTTATTTATTCAAAAAGAC
>Mhapla.WS247_174:11042-12824 Satlength=1783 Nr of Repeats=20 RepeatLength=20 seed=AAGTTGCGTT  
AAGTTGCGTTATAACGCTTT
>Mhapla.WS247_174:40133-41047 Satlength=915 Nr of Repeats=11 RepeatLength=20 seed=AACGCAACTT  
AACGCAACTTAAAGCGTTAT
>Mhapla.WS247_175:141-2282 Satlength=2142 Nr of Repeats=24 RepeatLength=20 seed=AACGCAACTT  
AACGCAACTTAAAGCGTTAT
>Mhapla.WS247_178:17362-17669 Satlength=308 Nr of Repeats=20 RepeatLength=15 seed=CAAAGTGGGC  
CAAAGTGGGCTGCGT
>Mhapla.WS247_179:20607-20755 Satlength=149 Nr of Repeats=11 RepeatLength=10 seed=AAAAACACAA  
AAAAACACAA
>Mhapla.WS247_180:13612-15394 Satlength=1783 Nr of Repeats=23 RepeatLength=34 seed=TTTACAAATC  
TTTACAAATCATATATTCTGATTTAAATTATAAT
>Mhapla.WS247_180:60036-60352 Satlength=317 Nr of Repeats=18 RepeatLength=17 seed=TTTGAGGGGA  
TTTGAGGGGATAAATAC
>Mhapla.WS247_180:101724-102535 Satlength=812 Nr of Repeats=71 RepeatLength=11 seed=ATAACTTTCG  
ATAACTTTCGC
>Mhapla.WS247_181:8-315 Satlength=308 Nr of Repeats=27 RepeatLength=11 seed=ATAACTTTCG  
ATAACTTTCGC
>Mhapla.WS247_186:40965-41401 Satlength=437 Nr of Repeats=20 RepeatLength=17 seed=TTCAATATTC  
TTCACTATTCGACTTGC
>Mhapla.WS247_189:4955-7933 Satlength=2979 Nr of Repeats=18 RepeatLength=72 seed=TGGAGTTGAA  
TGGAGTTGAAGGAGTATTTGGTCCAATTCTTGTCGTTCGAGGTTCTAAAGTGGTCGAGGATGTTCCGTTTGC
>Mhapla.WS247_189:24750-27242 Satlength=2493 Nr of Repeats=14 RepeatLength=177 seed=CGTAAATAGG  
CGTAAATAGGCACAAACATACTAATAAACGTAACTTAAAGCGTTATAACGCGAATTCTAGCGTTTAAATCTCTTAGTAAATTGGGGATATTTTAGAGAAGACTATAATCAGAATTTATTCAAAAAATTAGAAAGATCTAAACCACCAAATTTTTGTAATCGTTACTGAAGTTTTTAG
>Mhapla.WS247_190:4-2677 Satlength=2674 Nr of Repeats=15 RepeatLength=177 seed=TTTTTGTAAT  
TTTTTGTAATCGTTACCGAAGTTTTTAGCGTAAATAGGCACAAACGTACTAATAAACGTAACTTAAAGCGTTATAACGCGAATTCTAGCGTTTACATCTCATAGTAAATTGGGGATATTTTAGAGAAGACTATAATCAGAATTTATTCAAAAAATTAGAAAGATCTAAACCACCAAA
>Mhapla.WS247_191:0-3033 Satlength=3034 Nr of Repeats=17 RepeatLength=177 seed=TTTATTCAAA  
TTTATTCAAAAAATTACGAAGATCCAAACCACCAAATTTTTGTAATCGTTACTGAAGTTTTTAGCGTAAATAGGCACAAACATCCTAATAAACGTAACTTAAAGCGTTATAACGCGAATTCTAGCGTTTAAATCTCTTAGTAAATTGGGGATATTTTAGAGAAGACTATAATCAGAA
>Mhapla.WS247_193:43-1446 Satlength=1404 Nr of Repeats=16 RepeatLength=68 seed=TTTAGAGTCT  
TTAGAGTCTTATCTACAATATCCCAAAATTTTGAGATAGGTTTCCGCATGTTTGGATGAGATATAGCC
>Mhapla.WS247_195:32515-33192 Satlength=678 Nr of Repeats=18 RepeatLength=11 seed=AATCGATAAA  
AATCGATAAAA
>Mhapla.WS247_196:11-1698 Satlength=1688 Nr of Repeats=104 RepeatLength=16 seed=TTTAAACCTT  
TTTAAACCTTGGGCGT
>Mhapla.WS247_197:23-385 Satlength=363 Nr of Repeats=22 RepeatLength=16 seed=TTTTAAACCT  
TTTTAAACCTTGGGTC
>Mhapla.WS247_197:45699-46158 Satlength=460 Nr of Repeats=14 RepeatLength=31 seed=TTACAAACCT  
TTACAAACCTTCCGGAAATATTTTAATTAAG
>Mhapla.WS247_199:83-2409 Satlength=2327 Nr of Repeats=11 RepeatLength=182 seed=GATATTGCCT  
GATATTGCCTTTTGAGTCAGAGGACTCTGACGTTTCAATGAAAATTTTTGTATTGAAAACTTCTAGGCCCTATAAATCCGTTTCTAAACGATAAAATTTCTTAATTTTTTCTGTCAATATAGGCCTATATCTTGTCTAAAATATCTCAAATTTTCAAGATAGGTTTCCGCATTTTTGGCAGA
>Mhapla.WS247_201:0-2005 Satlength=2006 Nr of Repeats=11 RepeatLength=181 seed=TTTTGAGTCA  
TTTTGAGTCAGAGGACTCTGACGCTTCAATGAAAATTTTGTATAAAAATTTCTAGGCCCCTATAAATCCGTTTCTAAACGATAAAATTTCTTAAATTTTTCTGTCAATATAGGCCTATATCTTGTCTAAAATATCTCAAATTTTCAAGATAGGTTTCCGCATTTTTGGCAGAGATATTGCC
>Mhapla.WS247_202:18-3130 Satlength=3113 Nr of Repeats=17 RepeatLength=181 seed=TTTTGAGTCA  
TTTTGAGTCAGAGGACTCTGACGCTTCAATGAAAATTTTGTATTAAAAATTTCTAGGCCCTATAAATCCGTTTCTAAACGATAAAATTTCTTAATTTTTTCTGTCAATATAGGCCTATATCTTGTCTAAAATATCTCAAATTTTCAAGATAGGTTTCCGCATTTTTGGCAGAGATATTGCC
>Mhapla.WS247_204:28350-30418 Satlength=2069 Nr of Repeats=38 RepeatLength=54 seed=AATATCTGGC  
AATATCTGGCTTTCAGCCTTTTTATGAAGCTGCTTCCTCTTCTGGAAGCTTCAA
>Mhapla.WS247_205:25-2841 Satlength=2817 Nr of Repeats=51 RepeatLength=54 seed=GGCTTTCAGC  
GGCTTTCAGCCTTTTTATGAAGCTGCTTCCTCTTCTGGAAGCTTCAAAATATCT
>Mhapla.WS247_207:1596-1939 Satlength=344 Nr of Repeats=15 RepeatLength=22 seed=TGTTCCCTTC  
TGTTCCCTTCAGACTAGATGGA
>Mhapla.WS247_207:13946-14571 Satlength=626 Nr of Repeats=11 RepeatLength=56 seed=GTTTTGCCGT  
GTTTTGCCGTCCGTCTACCAAAGCTTTGTTCTATTCGGACAGCTTTTCACGTTACC
>Mhapla.WS247_209:22747-25308 Satlength=2562 Nr of Repeats=19 RepeatLength=62 seed=TAGAAGAAAA  
TCGAAGAAAAACAACCTGGATGTATTGTCAATAGCAATAGATAACAAAAAATCGTCAAAAAT
>Mhapla.WS247_209:38940-40082 Satlength=1143 Nr of Repeats=40 RepeatLength=27 seed=ATTTGGTCAC  
ATTTGGTCACTTAAGGGAAATATACTC
>Mhapla.WS247_211:74392-75554 Satlength=1163 Nr of Repeats=18 RepeatLength=64 seed=AAGAATAATT  
AAGAATAATTTACACGAATATCTTCGAATGTCATGATATGACATAATAACATTTGCACGATTTT
>Mhapla.WS247_211:112369-112891 Satlength=523 Nr of Repeats=14 RepeatLength=36 seed=TTCACACTAC  
TTCACACTACACATGGGCTGGAAGGAACATGTTCCC
>Mhapla.WS247_211:114353-114604 Satlength=252 Nr of Repeats=10 RepeatLength=25 seed=TTTCCACAAG  
TTTCCACAAGTTCAACAAGTTCGGT
>Mhapla.WS247_211:165309-165610 Satlength=302 Nr of Repeats=10 RepeatLength=27 seed=CAAAACGCCA  
CAAAACGCCAATACCCCCAAAAATCGA
>Mhapla.WS247_215:31-732 Satlength=702 Nr of Repeats=20 RepeatLength=18 seed=GCCACCATTG  
GCCACCATTGAACCACAA
>Mhapla.WS247_216:4426-5467 Satlength=1042 Nr of Repeats=10 RepeatLength=23 seed=ATTCTGATTT  
ATTCTGATTTTTTCTAAAATTTA
>Mhapla.WS247_216:29296-29845 Satlength=550 Nr of Repeats=25 RepeatLength=17 seed=CACCTGCTTC  
CACCTGCTTCACTATTC
>Mhapla.WS247_216:33507-33979 Satlength=473 Nr of Repeats=16 RepeatLength=24 seed=AGTCCGTTCA  
AGTCCGTTCAGTGTCGTCAACTTC
>Mhapla.WS247_216:35963-37724 Satlength=1762 Nr of Repeats=20 RepeatLength=21 seed=ATTCTGATTT  
ATTCTTATTTTGTTTTTAATC
>Mhapla.WS247_217:153-1973 Satlength=1821 Nr of Repeats=10 RepeatLength=180 seed=ATACAAAAAA  
ATACAAAAAATCAAGAAATGTTATCGATTTAAAACATTTTTATAGGCCATAGAAGTTTTGATAGGAGAAGAACATATTTAATTTCAGAGTTACCTGACTCTAAAGGCCATAACTCAGCCAAAAATGCTAAAATCTCCTTGAAATTTTGAGATATCTTAGATAAGATGTAGATCTATATTG
>Mhapla.WS247_218:10-1825 Satlength=1816 Nr of Repeats=10 RepeatLength=180 seed=ATACAAAAAA  
ATACAAAAAATCAAGAAATGTTATCGATTTAAAACATTTTTATAGGCCATAGAAGTTTTGATAGGAGAAGAACATATTTAATTTCAGAGTTACCTGACTCTAAAGGCCATAACTCAGCCAAAAATGCTAAAATCTCCTTGAAATTTTGAGATATCTTAGATAAGATGTAGATCTATATTG
>Mhapla.WS247_219:12992-14275 Satlength=1284 Nr of Repeats=21 RepeatLength=61 seed=CTGCATTATT  
CTGCATTATTGCATGGATGTCTGTCTCGGGCCTTCGGCCCTCGAAACTCACTAATTTACTC
>Mhapla.WS247_225:138-1084 Satlength=947 Nr of Repeats=13 RepeatLength=72 seed=ACAAAACTTC  
ACAAAACTTCGCTAAATGCTGACCATCAATTTGAAAAATCAAGCAACATAATACGAATCAACCAAATAAACA
>Mhapla.WS247_228:12320-13050 Satlength=731 Nr of Repeats=16 RepeatLength=30 seed=GATGGAGTTT  
GATGGATTTTGAGTCGTTGGAGCTGCTGTC
>Mhapla.WS247_240:0-2179 Satlength=2180 Nr of Repeats=12 RepeatLength=181 seed=TTTCTTTATT  
TTTCTTTATTTTTTTATACAATATAGATCTATGTCTTATCTAACATATCCCAAAATATCTAGGAGATCGTTCGCATTTTAAGCCCCGAAATTTTTCATTTTGAGTCTGATGACTCTGAAAGATAAAAATTTTCTCCTGTTAAAAACTCTAACCCCTATAACTCAAAATTTTGAAGTTGAAA
>Mhapla.WS247_240:43062-43734 Satlength=673 Nr of Repeats=15 RepeatLength=44 seed=AAGGTAATCC  
AAGGTAATCCCCCAAACTCCATGACGTTTGTCGTAGGAGTCCTC
>Mhapla.WS247_242:1220-4145 Satlength=2926 Nr of Repeats=27 RepeatLength=18 seed=AGATGGGTTT  
AGATGGGTTTCAGCGTTA
>Mhapla.WS247_253:44600-46942 Satlength=2343 Nr of Repeats=24 RepeatLength=78 seed=TCCATCAACA  
TCCATCTACACAAAAGACAGGAGGAGTGGCATCGAACAAGCCCCCTGCAGGATTGCCATCTACCGGACGGCCAGAAAC
>Mhapla.WS247_254:53-3917 Satlength=3865 Nr of Repeats=17 RepeatLength=181 seed=CAAAATTTTG  
CAAAATTTTGAAAGTGAAATTTCTTCATTTTTTGTTTATAGATGGATGAATATCTTACCTACAATATCCCAAAATTACAATAAAGTCGTAGGAGGAATTTTAGAGATATTGATTTTAGAGTCTGGTTACCTCGAAATTTTTAATTATTTTAGCCTAATAAAAACTTCAAACACCAATAAAT
>Mhapla.WS247_260:526-1049 Satlength=524 Nr of Repeats=14 RepeatLength=33 seed=ATTCTGATTT  
ATTCTGATTTTGTTTAAAAAATGTTTTGATTTA
>Mhapla.WS247_262:35886-36929 Satlength=1044 Nr of Repeats=28 RepeatLength=20 seed=TCCACACTAC  
TCCACACTACCTATGTTCCT
>Mhapla.WS247_262:93549-95875 Satlength=2327 Nr of Repeats=29 RepeatLength=30 seed=TGAACTTAAA  
TAAACTTAAAATGAAGCTTATTTTCAAGTT
>Mhapla.WS247_263:18477-18814 Satlength=338 Nr of Repeats=18 RepeatLength=21 seed=TCATATTCTG  
TCATATTCTGGTCAGTTCTGG
>Mhapla.WS247_263:82412-82656 Satlength=245 Nr of Repeats=11 RepeatLength=18 seed=AATACAAGCC  
AATACAAGCCCAATCCCC
>Mhapla.WS247_277:20040-21215 Satlength=1176 Nr of Repeats=12 RepeatLength=42 seed=AAATTGTAAA  
AAATTGTAAAAAGTTTTAATTAAAGCTTTAATTATTTTTTAC
>Mhapla.WS247_280:17609-18165 Satlength=557 Nr of Repeats=15 RepeatLength=30 seed=TCCTTTAACT  
TCCTTTAACTTCTTCTGTAGTTCCCTCTTT
>Mhapla.WS247_285:96-594 Satlength=499 Nr of Repeats=17 RepeatLength=14 seed=ATTTACAATT  
ATTTACAATTTGTA
>Mhapla.WS247_285:29679-30920 Satlength=1242 Nr of Repeats=15 RepeatLength=84 seed=CCTCGAAGAT  
CCTCGAAGATGGGATTTGTTTATAGGAATCCATTCGATTTTGGGGTTTTATATTAAAAATCATCCATGAAATAACCGGTAAAAC
>Mhapla.WS247_286:44-1820 Satlength=1777 Nr of Repeats=21 RepeatLength=84 seed=TTTATAGGAA  
TTTATAGGAATCCATTCGATTTTGGGGTTTTATATTAAAAATCATCCATGAAATAACCGGTAAAACCCTCGAAGATGGGATTTG
>Mhapla.WS247_287:5-1197 Satlength=1193 Nr of Repeats=15 RepeatLength=84 seed=AAGATGGGAT  
AAGATGGGATTTGTTTATAGGAATCCATTCGATTTTGGGGTTTTATATTAAAAATCATCCATGAAATAACCGGTAAAACCCTCG
>Mhapla.WS247_288:14142-14438 Satlength=297 Nr of Repeats=20 RepeatLength=12 seed=AAATAAACTT  
AAATAAACTTTA
>Mhapla.WS247_292:171-338 Satlength=168 Nr of Repeats=11 RepeatLength=14 seed=ACTCTGAATC  
ACTCTGAATCGGCT
>Mhapla.WS247_296:1422-3268 Satlength=1847 Nr of Repeats=20 RepeatLength=17 seed=AATTATTAAT  
AGTTATTAATAAACAAG
>Mhapla.WS247_300:11932-12566 Satlength=635 Nr of Repeats=16 RepeatLength=39 seed=TTGATGCTGC  
TTGATGCTGCTGCCTTTAGTGCAGTCCAGCACGCATATG
>Mhapla.WS247_302:47806-48295 Satlength=490 Nr of Repeats=15 RepeatLength=32 seed=CATTAGAGTC  
CATTAGAGTCCTGTCCCTTTAAGATTAAAAAC
>Mhapla.WS247_311:118288-120596 Satlength=2309 Nr of Repeats=21 RepeatLength=21 seed=AAGGGAACAT  
AGGGGAACATGGGTAGTGTGT
>Mhapla.WS247_312:27354-28282 Satlength=929 Nr of Repeats=10 RepeatLength=67 seed=AGAATAATTT  
AGAATAATTTCGACAAGCAATAAGTGCTAACCTAAAGATAATGGCACTTTCTGATTTATCAAAAATC
>Mhapla.WS247_313:1-2190 Satlength=2190 Nr of Repeats=14 RepeatLength=67 seed=TTCTGATTTA  
TTCTGATTTATCAAAAATCAGAATAATTTCGACAAGCAATAAGTGCTAACCTAAAGATAATGGCACT
>Mhapla.WS247_317:4340-6135 Satlength=1796 Nr of Repeats=25 RepeatLength=30 seed=GTTTATTTAA  
GTTTATTTAAAATCAGAATTTGTAATTCAG
>Mhapla.WS247_320:23068-23546 Satlength=479 Nr of Repeats=12 RepeatLength=12 seed=AAATAATTTT  
AAATAATTTTTA
>Mhapla.WS247_321:50360-52650 Satlength=2291 Nr of Repeats=13 RepeatLength=68 seed=TATTGATTTT  
TATTGATTTTTCTAAAATAAATAATTTTTATAAAAGTTTTACAAATTTAAAAAATCGATATATCGATT
>Mhapla.WS247_321:98908-99566 Satlength=659 Nr of Repeats=15 RepeatLength=59 seed=TCAATGGTGG  
TCAATGGTGGCAGCCCTACTGACGCTTTTGTCAGGGGCTTAATTCGTGGTGGCTTGTGC
>Mhapla.WS247_326:89789-89975 Satlength=187 Nr of Repeats=11 RepeatLength=16 seed=TATAGTGAAC  
TATAGTGAACTCCCGG
>Mhapla.WS247_327:24169-27972 Satlength=3804 Nr of Repeats=39 RepeatLength=18 seed=AAATTTATTT  
AAATTTATTTCATAATTT
>Mhapla.WS247_335:22-480 Satlength=459 Nr of Repeats=28 RepeatLength=16 seed=TTTTAAACCT  
TTTTAAATCTTGGGCC
>Mhapla.WS247_335:106237-106864 Satlength=628 Nr of Repeats=11 RepeatLength=59 seed=CCCTACTGAC  
CCCTACTGACGCTTTTGTCAGGGGCATAATTCATGGTGGCCTGTGTTCAATGGTGGCAG
>Mhapla.WS247_338:5935-6245 Satlength=311 Nr of Repeats=15 RepeatLength=21 seed=CCTCCGCATC  
CCTCCGCATCCACCACCGCCG
>Mhapla.WS247_339:33530-33974 Satlength=445 Nr of Repeats=22 RepeatLength=24 seed=GCGGAGGAGG  
GCGGAGGAGGAGGCGGATGCAGCA
>Mhapla.WS247_339:95132-99043 Satlength=3912 Nr of Repeats=26 RepeatLength=16 seed=TGTTCCCTTC  
TGTTCCTTCCACACTT
>Mhapla.WS247_339:115446-115960 Satlength=515 Nr of Repeats=19 RepeatLength=23 seed=AATTCCGGAA  
AATTCCGGAAAGAATTTAATATA
>Mhapla.WS247_340:16128-17201 Satlength=1074 Nr of Repeats=19 RepeatLength=81 seed=CTCTAGAGGG  
CTCTAGAGGGAACTCCCTAAATAGTGAAACTCTCCATATTATGAACTTCTTTTAAAGTTCCCATGCCTCAACTAGAGGGGA
>Mhapla.WS247_343:142000-142887 Satlength=888 Nr of Repeats=19 RepeatLength=41 seed=ATAGAGGGTT  
ATAGAGGGTTATTATAGCGAGAGTTTACATTAGTTTCTTAA
>Mhapla.WS247_344:10509-11185 Satlength=677 Nr of Repeats=16 RepeatLength=24 seed=AAAAATACAA  
AATAATACAATAATCAGAATTATT
>Mhapla.WS247_347:58580-58980 Satlength=401 Nr of Repeats=13 RepeatLength=24 seed=ACTGAACGGA  
ACTGAACGGACTGAAGTTGACGAC
>Mhapla.WS247_347:66804-68488 Satlength=1685 Nr of Repeats=70 RepeatLength=22 seed=ATACTGTAGA  
ATACTGTAGATTTAAAAGCCGG
>Mhapla.WS247_350:82955-83197 Satlength=243 Nr of Repeats=16 RepeatLength=14 seed=CGATTCAGAG  
CGATTCAGAGTAGC
>Mhapla.WS247_355:71186-71408 Satlength=223 Nr of Repeats=10 RepeatLength=27 seed=TTGATCTTTT  
TTGATCTTTTGTTATATTTTGGCCTAT
>Mhapla.WS247_355:73040-76935 Satlength=3896 Nr of Repeats=20 RepeatLength=46 seed=TCAAAATTTT  
TCAAAATTTTATGTTTTCTCGCCTAAAAAATTCTTACCCCTATAAA
>Mhapla.WS247_360:6518-7342 Satlength=825 Nr of Repeats=11 RepeatLength=74 seed=TTTGTCGTTT  
TTTGTCGTTTATGTAGAGAGTGTGTGAATTAGAGAGTAAAAGGAATCAATTTTCTTGCGTGGATTCTGAGAGGT
>Mhapla.WS247_361:14103-14472 Satlength=370 Nr of Repeats=13 RepeatLength=21 seed=CTTCACTTTT  
CTTCACTTTTCGGGAAGCATG
>Mhapla.WS247_362:899-1745 Satlength=847 Nr of Repeats=13 RepeatLength=19 seed=ATTCAAGTTT  
ATTCAAGTTTATTTTTATA
>Mhapla.WS247_364:48903-49256 Satlength=354 Nr of Repeats=16 RepeatLength=19 seed=TAAAAATACA  
TAAAAATACAATAATTAAT
>Mhapla.WS247_369:7971-8521 Satlength=551 Nr of Repeats=27 RepeatLength=20 seed=TACTCTTATG  
TACTCTTATGACTTGATATC
>Mhapla.WS247_371:105-877 Satlength=773 Nr of Repeats=22 RepeatLength=36 seed=AATTCTGATT  
AATTCTGATTTTATTAATTAAATAATGTATGAAAGA
>Mhapla.WS247_374:59838-62057 Satlength=2220 Nr of Repeats=63 RepeatLength=18 seed=AAAATCGATA  
AAAATCGATAAAATCAAT
>Mhapla.WS247_375:23-1968 Satlength=1946 Nr of Repeats=20 RepeatLength=97 seed=GAGAACTGGC  
GAGAACTGGCTTGATAAAACAAAACAATTTGTTGGATAATAAAATACGAATACAACTCTAATCCTTCCAAATTCATGATTAATCCAAGCTTTTCGAA
>Mhapla.WS247_376:19847-20409 Satlength=563 Nr of Repeats=13 RepeatLength=42 seed=GAAAAAGCCT  
GAAAAAGCCTTCTGGAGTTTCAAGTGAATCGAAAGAACATAC
>Mhapla.WS247_377:20084-21481 Satlength=1398 Nr of Repeats=24 RepeatLength=31 seed=TTTTCCGGAA  
TTTTCCGGAAAGTTTGTATTTTAAAATAATA
>Mhapla.WS247_384:2110-2377 Satlength=268 Nr of Repeats=12 RepeatLength=21 seed=TTGATTGACA  
TTGATTGACAGGTACAAGTGT
>Mhapla.WS247_385:4812-5037 Satlength=226 Nr of Repeats=10 RepeatLength=19 seed=TGTCAATCAA  
TGTCAATCAAACTTGTACC
>Mhapla.WS247_387:33461-34801 Satlength=1341 Nr of Repeats=31 RepeatLength=37 seed=TTTTCCGGAA  
TTTTCCGGAAGATTAATATTCATTGTTTTACATTTAA
>Mhapla.WS247_400:2291-3004 Satlength=714 Nr of Repeats=19 RepeatLength=37 seed=ATGCGTGCTG  
ATGCGTGCTGTACTGCACTAGGCAGCAGCATCAACAT
>Mhapla.WS247_403:34668-35251 Satlength=584 Nr of Repeats=18 RepeatLength=32 seed=CTTTAAGATT  
CTTTAAGATTAAAAACCATTAGAGTCCTGCCT
>Mhapla.WS247_404:13531-14146 Satlength=616 Nr of Repeats=11 RepeatLength=55 seed=CTGGCTAGAT  
CTGGCTAGATGGAGGGTTTGTTGCACTTCAGTATGGACAGTGGGATTCATTGTCC
>Mhapla.WS247_405:415-2595 Satlength=2181 Nr of Repeats=16 RepeatLength=18 seed=ATTTTTATAG  
ATTTTTATAGGCCTAGAA
>Mhapla.WS247_406:503-3413 Satlength=2911 Nr of Repeats=12 RepeatLength=181 seed=ACTCTAAAGG  
ACTCTAAAGGCCTTAACTTAGCCAAAAATGCTAAAATCTCCTTGAAATTTTGGGATACTGTAGATAAGATGTGGACCTATATTTATACAAAAAATCAAGAAAAGTTATCGATTTAAAATATTTTTATAGTGCCTAGAAGTTTTTAATAGGCGAAGGGCATAATTAATTTCAGAGTTACCTG
>Mhapla.WS247_406:13338-14527 Satlength=1190 Nr of Repeats=41 RepeatLength=23 seed=GGAATATTTA  
GGAATATTTACGAAAAGTTTTCC
>Mhapla.WS247_406:34401-36601 Satlength=2201 Nr of Repeats=12 RepeatLength=179 seed=TTCAGAGTCA  
TTCAGAGTCACCTGACTCCAAAGGTCATAACTCATCCAAAAATACTACTATCTCTTTAATATTTTGGGATTTCTTAGATAAGATCAAAAGCTATATTGATGCAAAAAATTACGGAAGGATATCGATTTAAAACATTTTGATAGGGTCTAGAATTTTATATATATAGGAGAACATTATAA
>Mhapla.WS247_406:38801-39253 Satlength=453 Nr of Repeats=12 RepeatLength=29 seed=AAATACATTT  
AAATACATTTCTTTCTGAAAATTTAAATA
>Mhapla.WS247_406:69277-69768 Satlength=492 Nr of Repeats=10 RepeatLength=48 seed=CTTTATAAAA  
CTTTATAAAAAACACACCTTATAACCCCCTCCCTTTACAAGCCACTTC
>Mhapla.WS247_415:20-1255 Satlength=1236 Nr of Repeats=51 RepeatLength=26 seed=TCTACAGTAT  
TCTACAGTATTGCTATCCCTTTCTTT
>Mhapla.WS247_416:64-605 Satlength=542 Nr of Repeats=22 RepeatLength=22 seed=TCTACAGTAT  
TGTACAGTATCCGGCTTTTAAG
>Mhapla.WS247_419:10319-12020 Satlength=1702 Nr of Repeats=22 RepeatLength=27 seed=AAATAAACTT  
AAATAAACTTGGATTCATAATTACAAT
>Mhapla.WS247_419:36699-38533 Satlength=1835 Nr of Repeats=19 RepeatLength=24 seed=TCCCTTCACC  
TCCCTTCAGCCTACTTTAGAATGT
>Mhapla.WS247_419:84236-85214 Satlength=979 Nr of Repeats=24 RepeatLength=40 seed=TAGTGCAGTC  
TAGTGCAGTCCAGCACGCATGTGTGGTTGCTGCTGCCTTT
>Mhapla.WS247_420:7-1498 Satlength=1492 Nr of Repeats=37 RepeatLength=40 seed=GCAGTCCAGC  
GCAGTCCAGCACGCATGGTTGGTTGCTGCTGCCTTTTAGT
>Mhapla.WS247_421:13-2235 Satlength=2223 Nr of Repeats=56 RepeatLength=40 seed=TAGTGCAGTC  
TAGTGCAGTCCAGCACGCATGTGTGGTTGCTCCTGCCTTT
>Mhapla.WS247_422:1-747 Satlength=747 Nr of Repeats=19 RepeatLength=40 seed=TAGTGCAGTC  
TAGTGCAGTCCAGCACGCATGTGTGGTTGCTGCTGCCTTA
>Mhapla.WS247_424:614-2421 Satlength=1808 Nr of Repeats=10 RepeatLength=181 seed=TATCGTTTAG  
TATCGTTTAGAAACGGGGTTATGGGCCTAAAAGTTTTAAAGCCAAAATTTTTCTTTATAAATTCAGAGTCCTCTGACTCAAAAGGCAATATCTCTGCCCAAAATGCGGAAACCTATTTTGAAAATCTGATATATTTTAGATAAGATATAGGCCTATATTGACAGAAAAAATTAAGAAATTT
>Mhapla.WS247_431:2606-2855 Satlength=250 Nr of Repeats=10 RepeatLength=22 seed=CTGTCAATCA  
CTGTCAATCAAAAAACATGTAC
>Mhapla.WS247_432:2207-2431 Satlength=225 Nr of Repeats=10 RepeatLength=19 seed=TGTCAATCAA  
TGTCAATCAAACTTGTACC
>Mhapla.WS247_437:2423-4665 Satlength=2243 Nr of Repeats=34 RepeatLength=14 seed=TTTTTAAATT  
TTATTAAATTCTGA
>Mhapla.WS247_437:8046-9470 Satlength=1425 Nr of Repeats=18 RepeatLength=33 seed=TATAAGCAAG  
TATAAGCAAGTTTTAATTTAAATAGGGAACGTT
>Mhapla.WS247_437:34949-37059 Satlength=2111 Nr of Repeats=24 RepeatLength=31 seed=TTCATTATTC  
TTCATTATTCAACTTGTTTCAATTGCCTTGC
>Mhapla.WS247_439:10847-11572 Satlength=726 Nr of Repeats=13 RepeatLength=55 seed=CTGTCCATAC  
CTGTCCATACTGGAGCACTACGAAGCCCTCCATCTAGCCAGTGCAGTAAATCCCC
>Mhapla.WS247_439:27767-29715 Satlength=1949 Nr of Repeats=26 RepeatLength=21 seed=AATTTGTAAA  
AATTTGTAAAAAGTTTTCCAT
>Mhapla.WS247_442:7800-10006 Satlength=2207 Nr of Repeats=14 RepeatLength=45 seed=AATAATTTAA  
AATAATTTAATTATGTTTGGATAAAATTCTGAAATGTATTTTCCG
>Mhapla.WS247_448:34796-35270 Satlength=475 Nr of Repeats=16 RepeatLength=24 seed=CACTGAACGG  
CACTGAACGGACTGAAGTTGACGA
>Mhapla.WS247_456:41659-42854 Satlength=1196 Nr of Repeats=19 RepeatLength=15 seed=CGCCTAGTTG  
CGCCTAGTTGTCTCG
>Mhapla.WS247_464:28744-29379 Satlength=636 Nr of Repeats=12 RepeatLength=41 seed=TCTTAATTTT  
TCTTAATTTTAATTTATTAAAATAAAAACATATCTTCTCTC
>Mhapla.WS247_465:95-730 Satlength=636 Nr of Repeats=11 RepeatLength=41 seed=TCTTAATTTT  
TCTTAATTTTAATTTATTAAAATAAAAACATATCTTCTCTC
>Mhapla.WS247_467:6887-7616 Satlength=730 Nr of Repeats=27 RepeatLength=17 seed=ACCTGCTTCA  
ACCTGCTTCATTATTCC
>Mhapla.WS247_468:166-894 Satlength=729 Nr of Repeats=27 RepeatLength=17 seed=ACCTGCTTCA  
ACCTGCTTCATTATTCC
>Mhapla.WS247_473:23374-24150 Satlength=777 Nr of Repeats=17 RepeatLength=17 seed=TGCTTCATTA  
TGCTTCATTAATCACAC
>Mhapla.WS247_482:41219-41792 Satlength=574 Nr of Repeats=22 RepeatLength=26 seed=GGCTCCAGCA  
GGCTCCAGCAGATTAACGTGGCACAG
>Mhapla.WS247_484:18-933 Satlength=916 Nr of Repeats=57 RepeatLength=16 seed=AAACCTTGGG  
AAACCTTGGGCGTTTT
>Mhapla.WS247_485:43-756 Satlength=714 Nr of Repeats=42 RepeatLength=16 seed=TTTAAACCTT  
TTTAATCCTTGGGCCT
>Mhapla.WS247_485:78513-79040 Satlength=528 Nr of Repeats=10 RepeatLength=55 seed=GCAGCCCTAC  
GCAGCCCTACTGACGCTTTTGTCAGGGGCATGATTACAATGGTGGTTCAATGGTG
>Mhapla.WS247_487:247-1988 Satlength=1742 Nr of Repeats=10 RepeatLength=167 seed=GAAATTTTAT  
GAAATTTTATCGTCTCAAAGCATTTTTATAGGTCCTAGAGTTTTTGGAGAAAATTTCTGATACATCAGACTCTAAAGGCTATATCTCATCCAAACATGCGGAAACCTATCTCAAAATTTTGGTATAATGTAGATAAGACTCTAATCCATCTTTGAAGAAAAAATAAA
>Mhapla.WS247_488:118-3628 Satlength=3511 Nr of Repeats=13 RepeatLength=167 seed=AAAAAATAAA  
AAAAAATAAAGAAATTTTATCGTCTCAAAGCATTTTTATAGGTCCTAGAGTTTTTGGAGAAAATTTCTGATACATCAGACTCTAAAGGCTATATCTCATCCAAACATGCGGAAACCTATCTCAAAATTTTGGTATAATGTAGATAAGACTCTAATCCATCTTTGAAG
>Mhapla.WS247_489:16966-17813 Satlength=848 Nr of Repeats=23 RepeatLength=37 seed=GCTGCTGCCT  
GCTGCTGCCTTGTGCAGTTCAGCACGCAATTGTTGAT
>Mhapla.WS247_492:13-2145 Satlength=2133 Nr of Repeats=132 RepeatLength=16 seed=TTTAAACCTT  
TTTAAATCTTGGGCGT
>Mhapla.WS247_493:50-782 Satlength=733 Nr of Repeats=45 RepeatLength=16 seed=TTAAACCTTG  
TTAAACTTTGGGTCTT
>Mhapla.WS247_495:5872-6065 Satlength=194 Nr of Repeats=11 RepeatLength=12 seed=AAATACAAAA  
AAATACAAAAAG
>Mhapla.WS247_499:2267-3070 Satlength=804 Nr of Repeats=22 RepeatLength=36 seed=GCTAGGTAAT  
GCTAGGTAATAATTTTATTAAGTTAGGTATTATTAA
>Mhapla.WS247_500:20100-20496 Satlength=397 Nr of Repeats=11 RepeatLength=31 seed=AACCGAAAAC  
AACCGAAAACCGGGGGTCCAAAAATCGGACT
>Mhapla.WS247_500:28041-29558 Satlength=1518 Nr of Repeats=27 RepeatLength=56 seed=CAAATATATT  
CAAATATATTATGGCATTTTGGCCTCTTCGGTGGCCATAAAAATTTTTCGTTTTGC
>Mhapla.WS247_501:10-1626 Satlength=1617 Nr of Repeats=31 RepeatLength=56 seed=TTTGCCAAAT  
TTTGCCAAATATATTATGGCATTTTGGCCTCTTCGGTGGCCATAAAAATTTTTCGT
>Mhapla.WS247_509:38806-39169 Satlength=364 Nr of Repeats=13 RepeatLength=27 seed=ATTTGACATT  
ATTTGACATTTTGTAATATTTTTGGGT
>Mhapla.WS247_513:27465-27757 Satlength=293 Nr of Repeats=17 RepeatLength=15 seed=GACAAAGTGG  
GACAAAGTGGTACAA
>Mhapla.WS247_517:17-987 Satlength=971 Nr of Repeats=19 RepeatLength=97 seed=TTTACTTTAT  
TTTACTTTATCTCTCATTTTACCATGATATAGGTTTAAATAATTCAAAATACTTTTCTAAATATATAATCTAAATAAATCTTTATTATTAATACCTA
>Mhapla.WS247_519:2073-3490 Satlength=1418 Nr of Repeats=10 RepeatLength=32 seed=GGGTAATTAT  
GGGTAATTATTTTTTCAACCTCTTGCTGGAGG
>Mhapla.WS247_519:4933-6103 Satlength=1171 Nr of Repeats=15 RepeatLength=42 seed=GAAAATAATA  
GAAAATAATATATAATCAGTTAGTACAAAATTCGTACTAACA
>Mhapla.WS247_521:95217-96608 Satlength=1392 Nr of Repeats=25 RepeatLength=32 seed=TTTTGTATTT  
TTTTGTATTTTTCACAAATCAGAATTTGCTAT
>Mhapla.WS247_536:7982-8221 Satlength=240 Nr of Repeats=11 RepeatLength=19 seed=TTGATTGACA  
TTGATTGACAGGTACATGT
>Mhapla.WS247_539:5702-6049 Satlength=348 Nr of Repeats=16 RepeatLength=19 seed=TGTCAATCAA  
TGTCAATCAAACTTGTACC
>Mhapla.WS247_541:1-951 Satlength=951 Nr of Repeats=20 RepeatLength=70 seed=AGATTTTATT  
AGATTTTATTAATTAAAATTATATTTTTAAAATAATACGAGGTAATAAATAAAAATACTAAACACTTTAT
>Mhapla.WS247_548:1150-2189 Satlength=1040 Nr of Repeats=14 RepeatLength=74 seed=ATGATTAAGA  
ATGATTAAGATAGATTAGATATTTTAGGACCAAATAAATAGAAAGAGATTAGAATGATAATGACCATAAGAAGA
>Mhapla.WS247_549:11-1871 Satlength=1861 Nr of Repeats=25 RepeatLength=74 seed=ATAAGAAGAA  
ATAAGAAGAATGATCAAGATAGATTAGATATCTTAGGGCCAAATAAATAGAAAGAGATTAGAATGATAATGACC
>Mhapla.WS247_550:23-849 Satlength=827 Nr of Repeats=11 RepeatLength=74 seed=ATAAGAAGAA  
ATAAGAAGAATGATTAAGATAGATTAGATATTTTAGGGCCAAATAAATAGAAAGAGATTAGAATGATAATGACC
>Mhapla.WS247_551:8889-9870 Satlength=982 Nr of Repeats=14 RepeatLength=35 seed=AAAAATCCAA  
AAAAATCCAATTACTCTAAATTTACAGTAAGTACA
>Mhapla.WS247_556:63176-63930 Satlength=755 Nr of Repeats=16 RepeatLength=39 seed=AGGGTATTTA  
AGGGTATTTAATAAATACCCTATTTCTGCTAATAGAAAT
>Mhapla.WS247_556:78739-79106 Satlength=368 Nr of Repeats=18 RepeatLength=20 seed=AAATACAAAA  
AAATACAAGACTACAACAGA
>Mhapla.WS247_559:3159-3747 Satlength=589 Nr of Repeats=15 RepeatLength=42 seed=TTCAGTAATT  
TTCAGTAATTTTGAAGCATGCTTCAAGTTTTTGTAAACATGC
>Mhapla.WS247_559:6276-7832 Satlength=1557 Nr of Repeats=11 RepeatLength=41 seed=CAGTAATTTT  
CAGTAATTTTGAAGCATGCTTAAATTTTTGTAAACATGATT
>Mhapla.WS247_563:4-1776 Satlength=1773 Nr of Repeats=19 RepeatLength=15 seed=TTTCTAAATT  
TTTCTAAATTAAATT
>Mhapla.WS247_564:51-676 Satlength=626 Nr of Repeats=12 RepeatLength=77 seed=ATTTTTTTAG  
ATTTTTTTAGGGTTAAATCCCGAATTTTTCATTTTTATTCTGATTTATTAAAATCAGAATTTTTTATTTTATTTAAA
>Mhapla.WS247_567:8-739 Satlength=732 Nr of Repeats=12 RepeatLength=33 seed=AAATCAGAAT  
AAATCAGAATTTCATGCAAACAGTAATGAAAGA
>Mhapla.WS247_568:31-2960 Satlength=2930 Nr of Repeats=10 RepeatLength=181 seed=TATTGCCTTT  
TATTGCCTTTTGAGTCAGAGGACTCTGAAGTTTCAATGAAGATTTATGCATTGAAAAACTCTAGGCCCTATAAATCCGTTTCTAAACGATAAAATTTCTTTATTTTTTCTGACAATATAGGCCTATATCTTATCTAAAATCTCCTAAATTTTCAAAGAAATTTTAGCATTTTTGGCAGAGA
>Mhapla.WS247_569:118-1779 Satlength=1662 Nr of Repeats=10 RepeatLength=180 seed=ATCTTATCTA  
ATCTTATCTAAAATCTCCTAAATTTTCAAAGAAATTTTAGCATTTTTAGCAGAGTTATTGCCTTTTGAGTTAGAGGACTCTGAAGTTTCAATGAAAATTTATGCATTGAAAAACTCTAGGCCCTATAAATCGTTTCTAAACGATAAAATTTCTTTATTTTTTCTGTCAATACAGGCCTAT
>Mhapla.WS247_570:209-4064 Satlength=3856 Nr of Repeats=15 RepeatLength=178 seed=ATCTTAGATA  
ATCTTAGATAAGATGTAAAGCTATATTGATACAAAAAATTTTGAAAAGTTATCTGTTCAAACTATTTTTATAGGGCCTAGAAGTTTTTACTAGGAGAATTCATATAATTTCAATGTCTCCAGACTCTAAAGGTCATAACTCATCCAAAAATATTAATATCTCCTTGAAATTTCGGGAC
>Mhapla.WS247_573:8263-8678 Satlength=416 Nr of Repeats=27 RepeatLength=15 seed=TTTATAACGA  
TTTATAACGAGTGTC
>Mhapla.WS247_580:74886-75282 Satlength=397 Nr of Repeats=25 RepeatLength=19 seed=TATTTTTGTA  
TATTTTTGTATTTTTGTAC
>Mhapla.WS247_586:74-1674 Satlength=1601 Nr of Repeats=13 RepeatLength=69 seed=TTAGAGTCTG  
TTAGAGTCTAATCTACAATATCCCAAAATTTTGATGGAGGTTTCCGCATGTTTGGAAGAGATATAACCT
>Mhapla.WS247_587:5508-5921 Satlength=414 Nr of Repeats=24 RepeatLength=13 seed=ATTTTTACAA  
ATTTTTACAAATT
>Mhapla.WS247_587:67915-68151 Satlength=237 Nr of Repeats=11 RepeatLength=24 seed=TACAAAAATA  
TACAAAATTACAAAAATATTTTTT
>Mhapla.WS247_588:153-616 Satlength=464 Nr of Repeats=15 RepeatLength=15 seed=TTGTATTTTT  
TTGTATTTTTAATTA
>Mhapla.WS247_596:10080-10480 Satlength=401 Nr of Repeats=12 RepeatLength=24 seed=ACTGAACGGA  
ACTGAACGGACTGAAGTTGACGAC
>Mhapla.WS247_602:9956-10580 Satlength=625 Nr of Repeats=12 RepeatLength=54 seed=ATACTAACCC  
ATACTAACCCTGGAAACTGAGAGGCCTTTCGAATAGAACTAATCCTCCTATATG
>Mhapla.WS247_608:16049-19993 Satlength=3945 Nr of Repeats=13 RepeatLength=172 seed=GGATATTGTA  
GGATATTGTAGATAAGGCTCTAATCCATCTTTGAAGAAAAATTAAAGAAATTCTATCGTCTCAAAGCATTTTTATAGATCCTTGAAATTTTTAACAGGAGAAAATTACTGATACACCAGACTCTAAAGGCTATATCTCTTCCAAACATGCGGAAACCTCCCTCAAAATTTTG
>Mhapla.WS247_610:41377-42211 Satlength=835 Nr of Repeats=26 RepeatLength=24 seed=CAGTCCGTTC  
CAGTCCGTTCAGTGACATCAACTT
>Mhapla.WS247_619:40-2240 Satlength=2201 Nr of Repeats=33 RepeatLength=67 seed=AAATACAATA  
AAATACAATAGCCCGAACTGCTATAGATACAGTCGGGCTTATTTACGGGTATACTGTACATATCAAG
>Mhapla.WS247_619:9107-10621 Satlength=1515 Nr of Repeats=10 RepeatLength=28 seed=TTTATAAGCC  
TTTATAAGCCTCTATTTAATAAATACTT
>Mhapla.WS247_623:3805-4399 Satlength=595 Nr of Repeats=11 RepeatLength=54 seed=AATATTTTCC  
AATATTTTCCGGAAGATGTTTTTATTGTTTTCCGGACAATTAATATTTATATTA
>Mhapla.WS247_623:32339-33732 Satlength=1394 Nr of Repeats=16 RepeatLength=14 seed=AATTAATTTA  
AATTAATTTATTTA
>Mhapla.WS247_628:14728-16747 Satlength=2020 Nr of Repeats=27 RepeatLength=79 seed=ATTATTTATT  
ATTATTTATTTTCAAAAAATCGATAAAAAATCAATAAATCGATATATCGATTTTTCAAATTTGTAAAAATTTTATAAAA
>Mhapla.WS247_629:5-1615 Satlength=1611 Nr of Repeats=21 RepeatLength=79 seed=ATTATTTATT  
ATTATTTATTTTCAAAAAATCGATAAAAAATCAATAAATCGATATATCGATTTTTCAAATTTGTAAAAATTTTATAAAC
>Mhapla.WS247_629:3261-4227 Satlength=967 Nr of Repeats=28 RepeatLength=34 seed=TGCCCCATGC  
TGCCCCATGCCTCAATCGGCTTGCAGGTCTTTCG
>Mhapla.WS247_630:0-789 Satlength=790 Nr of Repeats=22 RepeatLength=34 seed=GCCTCAATCG  
GCCTCAATCGGCTTGCGGGTCTTTCGTGCCCCAT
>Mhapla.WS247_631:9-698 Satlength=690 Nr of Repeats=20 RepeatLength=34 seed=GGTCTTTCGT  
GGTCTTTCGTGCCCCATGCCTCAATCGGTTTGCG
>Mhapla.WS247_631:56343-56705 Satlength=363 Nr of Repeats=10 RepeatLength=35 seed=AAAAAAGTCC  
AAAAAAGTCCCTACTTGACTTTATGTCAGGGGCAA
>Mhapla.WS247_631:64499-65653 Satlength=1155 Nr of Repeats=11 RepeatLength=104 seed=TGCTGAGCTA  
TGCTGAGCTACGAGCAGGCAAGGCCATGCGAGTTGCCCCGCCGACTAAGCCACGCTCGAAGGCTCGGGACCGGGAAGGAGACGCGGGTAAAACCGAAACAAGCG
>Mhapla.WS247_631:78824-79324 Satlength=501 Nr of Repeats=14 RepeatLength=32 seed=TTACCGAACG  
TTACCGAACGAACGGGCAGGAAGAAATCTCCC
>Mhapla.WS247_636:8195-8761 Satlength=567 Nr of Repeats=15 RepeatLength=37 seed=GAACATGTTC  
GAACATGTTCCCTTTGGACTAGGAAGTAGGCTGGAAG
>Mhapla.WS247_636:13788-21613 Satlength=7826 Nr of Repeats=47 RepeatLength=37 seed=AAGTAGGCTG  
AAGTAGGGTGGAGAGAACATGTTCCCTTTGGACTAGG
>Mhapla.WS247_636:13166-26272 Satlength=13107 Nr of Repeats=72 RepeatLength=37 seed=AACATGTTCC  
AACATGTTCCCTTCGGCCTATAAAGTAGGCTGGAAGG
>Mhapla.WS247_637:2919-4093 Satlength=1175 Nr of Repeats=29 RepeatLength=40 seed=CCGAGACGGC  
CCGAGACGGCAAAGGTATTGACACATCTACTAACAAGTAT
>Mhapla.WS247_638:20436-21330 Satlength=895 Nr of Repeats=21 RepeatLength=30 seed=TTTTGTATTT  
TTTTGTATTTTCTATTTTTACAAAACTGAT
>Mhapla.WS247_640:4561-5809 Satlength=1249 Nr of Repeats=21 RepeatLength=61 seed=GGCCGAAGGC  
GGCCGAAGGCCCGAGATTTGCATCCATCCCATAATGCAGAAGTAAGTGAGTGTGGTTTGAG
>Mhapla.WS247_641:17-1063 Satlength=1047 Nr of Repeats=17 RepeatLength=61 seed=CGAAGGCCCG  
CGAAGGCCCGAAATTTGCTTCCCTCCCCTTAATCAGAAGCAAATGAGTTGGGTTTGAGGGG
>Mhapla.WS247_650:18289-19015 Satlength=727 Nr of Repeats=13 RepeatLength=55 seed=CTGGCTAGAT  
CTGGCTAGATGGAGGGCTTGTTGTGATTCAGTATGGACAGTGGGATTTATTGTCC
>Mhapla.WS247_650:33630-34243 Satlength=614 Nr of Repeats=11 RepeatLength=55 seed=CTGTCCATAC  
CTGTCCATACTGGAGCACTACGAAGCTCTCCATCTAGCCAGCGCAATAAATCCCC
>Mhapla.WS247_654:0-405 Satlength=406 Nr of Repeats=11 RepeatLength=36 seed=TTAACTTTTC  
TTAACTTTTCTGGAAAATACATTCTGAAATTAATCT
>Mhapla.WS247_667:8508-8891 Satlength=384 Nr of Repeats=12 RepeatLength=24 seed=AGTCCGTTCA  
AGTCCGTTCAGTGTCATCAACTTC
>Mhapla.WS247_668:0-1965 Satlength=1966 Nr of Repeats=28 RepeatLength=48 seed=GAATTAGAAG  
GAATTAGAAGCTAAAAAGAAGTCTGAACCAGAAGCAAAGAAAAAAGCT
>Mhapla.WS247_668:14198-14722 Satlength=525 Nr of Repeats=11 RepeatLength=48 seed=TTCACTTGCC  
TTCACTTGCCTTGCTTCATTATTCCACCTGTTTCATAATTCAACTTGC
>Mhapla.WS247_668:23607-23957 Satlength=351 Nr of Repeats=21 RepeatLength=15 seed=AAAGCGCAGT  
AAAGCGCAGTGGAAG
>Mhapla.WS247_674:4874-5098 Satlength=225 Nr of Repeats=10 RepeatLength=19 seed=TGTCAATCAA  
TGTCAATCAAACTTGTACC
>Mhapla.WS247_694:3112-3531 Satlength=420 Nr of Repeats=19 RepeatLength=17 seed=GAATATTGAA  
GAATATTGAAGCAAGTC
>Mhapla.WS247_697:3942-4806 Satlength=865 Nr of Repeats=60 RepeatLength=11 seed=TAAATTATAA  
TAAATTATAAT
>Mhapla.WS247_708:57032-59186 Satlength=2155 Nr of Repeats=13 RepeatLength=94 seed=TAAATAAAAA  
TAAATAAAAATACTAAACACTTTATAATTTTATTTTCGAGGGTAAATTTAGATTTTATTAATTAAAATTATATTTTTAAAATAATACGAGGTAA
>Mhapla.WS247_709:3-930 Satlength=928 Nr of Repeats=12 RepeatLength=76 seed=GATTTATTAA  
GATTTATTAAGAATTAGCCTACACCAATAAAATTTATTTTTTATTATAACATTATTTTCAATTCGGAAGTTTGATA
>Mhapla.WS247_709:16906-17070 Satlength=165 Nr of Repeats=11 RepeatLength=14 seed=TATATAGGTA  
TATATAGGTAGTAA
>Mhapla.WS247_709:23886-25069 Satlength=1184 Nr of Repeats=11 RepeatLength=93 seed=CTTCAGGACC  
CTTCAGGACCAACTGGAGCACCAACAGCAACTCCAGCTTCAACTGAATCAACAGGCTCTCCTGCTCCATCTACTTCAGCTGAAACTGGCTCAC
>Mhapla.WS247_713:29256-29728 Satlength=473 Nr of Repeats=22 RepeatLength=19 seed=TTTGATTGAC  
TTTGATTGACAGGTACATG
>Mhapla.WS247_714:13135-13408 Satlength=274 Nr of Repeats=12 RepeatLength=23 seed=TGTCAATCAA  
TGTCAATCAAAAAACATGTACGC
>Mhapla.WS247_715:2917-4558 Satlength=1642 Nr of Repeats=14 RepeatLength=137 seed=TTTAACATTT  
TTTAACATTTGTTATTTACTTTAAATATAAATTATAAAAGTCTATTAAAATAAGAATATCGAATAAATTTTAGGTTTCTGTTCCTCATTTAGGTTATGGAATCTTCTGTATGTCGAGAATATTACTATTTTTATAGA
>Mhapla.WS247_715:5292-5614 Satlength=323 Nr of Repeats=15 RepeatLength=18 seed=CAGAATTATT  
CAGAATTATTTATTAAAC
>Mhapla.WS247_721:30005-31396 Satlength=1392 Nr of Repeats=25 RepeatLength=55 seed=TATGGCAATG  
TATGGCAATGATCTAGAATGGTTATACCTCTTTTAATACACTGCCATTCCCGGTC
>Mhapla.WS247_721:89396-89667 Satlength=272 Nr of Repeats=17 RepeatLength=14 seed=AAATTTAAAA  
AAATTTAAAAAATT
>Mhapla.WS247_723:17349-18107 Satlength=759 Nr of Repeats=15 RepeatLength=48 seed=CTTCCTCCTA  
CTTCCTCCTATCCTTCCACTTCCCTCCATTCTTCTCTCCATTCCACCT
>Mhapla.WS247_735:32270-32755 Satlength=486 Nr of Repeats=23 RepeatLength=21 seed=AAAATCAGAA  
AAAATCAGAATTTTGTTTAAA
>Mhapla.WS247_735:62541-64855 Satlength=2315 Nr of Repeats=16 RepeatLength=16 seed=AAATCAGAAT  
AAATCAGAATAAATTA
>Mhapla.WS247_741:62-3949 Satlength=3888 Nr of Repeats=11 RepeatLength=181 seed=AAAAAATTAA  
AAAAAATTAAGAAATTTTATCGTTTAGAAACGGGGTTATGGGCCTAGAAGTTTTAAAGCCAAAAATTTTCTTTATAAATTCAGAGTCCTCTGACTCAAAAGGCAATATCTCTGCCAAAAATGCGGAAACCTATTTTGAAAATCTGATATATTTTATATAAGATATAGGCCTATATTGACAG
>Mhapla.WS247_741:65170-65466 Satlength=297 Nr of Repeats=22 RepeatLength=13 seed=TTTACATCGT  
TTTACATCGTACT
>Mhapla.WS247_742:554-885 Satlength=332 Nr of Repeats=23 RepeatLength=14 seed=CTAAGTTACC  
CTAAGTTACCTTAC
>Mhapla.WS247_747:31438-33443 Satlength=2006 Nr of Repeats=15 RepeatLength=24 seed=TTTTCCGGAA  
TTTTCCGTAATTAAGCTTTAATGA
>Mhapla.WS247_752:13799-14920 Satlength=1122 Nr of Repeats=19 RepeatLength=61 seed=GGCCTTCGGC  
GGCCTTCGGCCCTCGAACCACACTCATTTACTTCTGCATTACGGGATGGATGCAAATCTCG
>Mhapla.WS247_757:72757-73077 Satlength=321 Nr of Repeats=10 RepeatLength=31 seed=TACAAATTGT  
TACAAATTGTAAAAAGGTTTATTAATAAAAC
>Mhapla.WS247_760:71333-71644 Satlength=312 Nr of Repeats=14 RepeatLength=17 seed=TGAAGCAGGT  
TGAAGCAGGCTGAATAT
>Mhapla.WS247_761:1265-2021 Satlength=757 Nr of Repeats=32 RepeatLength=17 seed=TGAAGCAGGT  
TGAAGCAGGCTGAATAT
>Mhapla.WS247_762:9256-10944 Satlength=1689 Nr of Repeats=23 RepeatLength=37 seed=TAATTCTGAA  
TAATTCAGAAATAATTCCGGAAAACGCATACTAAAAT
>Mhapla.WS247_763:5666-7305 Satlength=1640 Nr of Repeats=44 RepeatLength=37 seed=TGCGTGCTGG  
TGCGTGCTGGACTGCACAAGGCAGCAGCATCAACAAC
>Mhapla.WS247_764:653-2240 Satlength=1588 Nr of Repeats=14 RepeatLength=20 seed=TTCTGATTTT  
TTCTGATTTTTAAAAATTAA
>Mhapla.WS247_765:22911-24259 Satlength=1349 Nr of Repeats=15 RepeatLength=19 seed=TTTTTGCTTC  
TCTTTGCTTCAAAAATAAT
>Mhapla.WS247_766:41611-42365 Satlength=755 Nr of Repeats=19 RepeatLength=39 seed=CCAGCACGCA  
CCAGCACGCATATGTTGATGCTGCTGCCTTTAGTGCAGT
>Mhapla.WS247_767:0-909 Satlength=910 Nr of Repeats=23 RepeatLength=39 seed=TTGATGCTGC  
TTGATGCTGCTGCCTTTAGTGCAGTCCAGCACGCATGTG
>Mhapla.WS247_779:815-1237 Satlength=423 Nr of Repeats=19 RepeatLength=17 seed=GAATATTGAA  
GAATATTGAAGCAAGTC
>Mhapla.WS247_782:23345-23745 Satlength=401 Nr of Repeats=13 RepeatLength=24 seed=TCAGTCCGTT  
TCAGTCCGTTCAGTGACATCAACT
>Mhapla.WS247_789:136-973 Satlength=838 Nr of Repeats=11 RepeatLength=10 seed=AAAATTTAAT  
AAAATTTAAT
>Mhapla.WS247_791:31594-31979 Satlength=386 Nr of Repeats=11 RepeatLength=39 seed=CCAACTACAA  
CCAACTACAACCCCGGCTGAAGAGACTACCACACCAGCT
>Mhapla.WS247_798:25911-27574 Satlength=1664 Nr of Repeats=15 RepeatLength=19 seed=AAATTCTGAT  
AATTCTGATGTTTTTCAGC
>Mhapla.WS247_801:6034-6527 Satlength=494 Nr of Repeats=24 RepeatLength=21 seed=ATATTCTGAT  
ATATTCTGGTCAGTTCTGGTC
>Mhapla.WS247_803:8689-9160 Satlength=472 Nr of Repeats=16 RepeatLength=24 seed=ACTGAACGGA  
ACTGAACGGACTGAAGTTGACGAC
>Mhapla.WS247_803:41499-41719 Satlength=221 Nr of Repeats=10 RepeatLength=21 seed=AAATTGTTGC  
AAATTGTTGCCTAAATTGTCT
>Mhapla.WS247_808:0-1531 Satlength=1532 Nr of Repeats=38 RepeatLength=40 seed=TTAATCATTA  
TTAATCATTATCTTCTATTCAACGGATAATAGGGCTAATT
>Mhapla.WS247_809:27-874 Satlength=848 Nr of Repeats=21 RepeatLength=40 seed=TCTATTCAAC  
TCTATTCAACGGATAATAGGGCTAATTTTAATCATTATCA
>Mhapla.WS247_810:38442-38896 Satlength=455 Nr of Repeats=19 RepeatLength=21 seed=GATCAGAATA  
GACCAGAATATGATCAGAACT
>Mhapla.WS247_813:30717-31535 Satlength=819 Nr of Repeats=37 RepeatLength=21 seed=AAAATCAGAA  
AAAATCACAATTTTAATTTTT
>Mhapla.WS247_816:27744-28870 Satlength=1127 Nr of Repeats=20 RepeatLength=56 seed=TATAATGCAC  
TATAATGCACTGTAGAAAATCTTCTACTAACTTAAACGTTTACCGTTTGCCATGGC
>Mhapla.WS247_817:0-682 Satlength=683 Nr of Repeats=12 RepeatLength=56 seed=ACTAACTTAA  
ACTAACTTAAACGTTACCGGTTTGCCATGGCTATAAGGCACTGTAGGAAATTTTCT
>Mhapla.WS247_820:55963-57093 Satlength=1131 Nr of Repeats=32 RepeatLength=18 seed=TAATTATTTG  
TAATTATTTGAGAGAGGG
>Mhapla.WS247_830:20-1053 Satlength=1034 Nr of Repeats=10 RepeatLength=76 seed=ATTAATTCCA  
ATTAATTCCAAAAGGATATATCCAAATAAATGATTCGGAACAAAATTTGAAAAAATTTTACGTCTCAAAAACCAGA
>Mhapla.WS247_836:2936-3426 Satlength=491 Nr of Repeats=18 RepeatLength=14 seed=AAAATTTAAA  
AAAATTAAAAATTT
>Mhapla.WS247_838:1535-2236 Satlength=702 Nr of Repeats=14 RepeatLength=14 seed=AAAATTTAAA  
AAAATTAAAAATTT
>Mhapla.WS247_839:14-715 Satlength=702 Nr of Repeats=14 RepeatLength=14 seed=AAAATTTAAA  
AAAATTAAAAATTT
>Mhapla.WS247_841:32466-33388 Satlength=923 Nr of Repeats=11 RepeatLength=16 seed=TAGAATTTTT  
TAGAATTTTTTTATGG
>Mhapla.WS247_842:44526-48132 Satlength=3607 Nr of Repeats=31 RepeatLength=22 seed=AAATAAAATT  
AAATAAAATTTCAGAGTTCCGA
>Mhapla.WS247_843:5-653 Satlength=649 Nr of Repeats=11 RepeatLength=58 seed=AATTAATGTA  
AATTAATGTAAAAGAATTTAAAATAAAATTTCAGAGTTCCGAAAATAATATTTTCTGA
>Mhapla.WS247_848:7679-8098 Satlength=420 Nr of Repeats=19 RepeatLength=17 seed=TTCAATATTC  
TTCACTATTCGACTTGC
>Mhapla.WS247_850:33520-34099 Satlength=580 Nr of Repeats=30 RepeatLength=18 seed=CTACACCACC  
CTACACCACCAACGGGAT
>Mhapla.WS247_851:48-509 Satlength=462 Nr of Repeats=27 RepeatLength=18 seed=CTACACCACC  
CTACACCGCCACCGGGAT
>Mhapla.WS247_859:8-512 Satlength=505 Nr of Repeats=23 RepeatLength=20 seed=TTTTTTATTT  
TTTTTTATTTATTAAAAAAA
>Mhapla.WS247_871:14628-16667 Satlength=2040 Nr of Repeats=30 RepeatLength=17 seed=ACCTGCTTCA  
ACCTGCTTCATTATTCC
>Mhapla.WS247_873:440-943 Satlength=504 Nr of Repeats=25 RepeatLength=13 seed=TAACTCCCTC  
TAACTCCCTCATA
>Mhapla.WS247_890:3062-3538 Satlength=477 Nr of Repeats=26 RepeatLength=11 seed=CAGAATATGA  
CAGAATATAAC
>Mhapla.WS247_894:3262-3733 Satlength=472 Nr of Repeats=16 RepeatLength=24 seed=ACTGAACGGA  
ACTGAACGGACTGAAGTTGACGAC
>Mhapla.WS247_915:1457-1904 Satlength=448 Nr of Repeats=15 RepeatLength=24 seed=ACTGAACGGA  
ACTGAACGGACTGAAGTTGACGAC
>Mhapla.WS247_916:59137-59627 Satlength=491 Nr of Repeats=17 RepeatLength=14 seed=ACTAGAGCGC  
ACTAGAGCGCTCCC
>Mhapla.WS247_918:9782-11747 Satlength=1966 Nr of Repeats=27 RepeatLength=17 seed=ACCTGCTTCA  
ACCTGCTTCATTATTCC
>Mhapla.WS247_918:17299-17870 Satlength=572 Nr of Repeats=11 RepeatLength=49 seed=TAAACATGTT  
TAAACATGTTTTTAACATCAAAACAAGTTTTAATAATCAGAATTTATTC
>Mhapla.WS247_920:19752-20779 Satlength=1028 Nr of Repeats=11 RepeatLength=69 seed=AAATAAACTC  
AAATAAACTCATTTGATCGGTCAATTCTTTTTTCAATTCATCTTTGATCTCCTTTTTCAGTTGTTGTCC
>Mhapla.WS247_928:0-295 Satlength=296 Nr of Repeats=23 RepeatLength=11 seed=TAAATTATAA  
TAAATTATAAT
>Mhapla.WS247_934:26448-27327 Satlength=880 Nr of Repeats=11 RepeatLength=79 seed=AATTGGATAT  
AATTGGATATCCCTACCCCTATATTCTTAGGGTTACAAATCCCTAATTTAGGTGACTTTTGAGTATTATGCCCCTTACA
>Mhapla.WS247_934:47153-50117 Satlength=2965 Nr of Repeats=22 RepeatLength=22 seed=GAAGGGAACA  
GAAGGGAAGATGGGGGTAGTGT
>Mhapla.WS247_946:48397-50227 Satlength=1831 Nr of Repeats=11 RepeatLength=18 seed=GGTAATTATT  
GGTAATTATTAGAGAGGG
>Mhapla.WS247_970:16671-17143 Satlength=473 Nr of Repeats=15 RepeatLength=24 seed=CAGTCCGTTC  
CAGTCCGTTCAGTGTCGTCAACTT
>Mhapla.WS247_972:1354-1926 Satlength=573 Nr of Repeats=24 RepeatLength=17 seed=GAATAATGAA  
GAATAATGAAACAAGTT
>Mhapla.WS247_995:3662-3842 Satlength=181 Nr of Repeats=14 RepeatLength=12 seed=TCAGAATAAA  
TCAGAATAAAAA
>Mhapla.WS247_998:0-2508 Satlength=2509 Nr of Repeats=26 RepeatLength=63 seed=TAAAATTTTG  
TAAAATTTTGAGGTAACCATACTCTAACGGCAATTTCTCGAAAATTCCGCCTACGATTTTCTT
>Mhapla.WS247_999:21448-22379 Satlength=932 Nr of Repeats=37 RepeatLength=21 seed=GAACATGGAG  
GAACATGGAGTAGTGTGAAAG
>Mhapla.WS247_1001:8261-9054 Satlength=794 Nr of Repeats=32 RepeatLength=21 seed=GATCAGAATA  
GACCAGAATATGATCAGAACT
>Mhapla.WS247_1006:28362-29026 Satlength=665 Nr of Repeats=12 RepeatLength=55 seed=TACTGGAGCA  
TACTGGAGCACGAAGAAGCACTCCATCTAGCCAGTGCAATAAATCCCCCTGTCCA
>Mhapla.WS247_1006:48214-49235 Satlength=1022 Nr of Repeats=18 RepeatLength=56 seed=GGCTTCGGCC  
GGCTTCGGCCAACTGCCAGCAGGGGGTTCTTTCTCTCTTTCCCCCTGCAAGCAGGT
>Mhapla.WS247_1006:60525-60748 Satlength=224 Nr of Repeats=13 RepeatLength=11 seed=TACAAAAATA  
TACAAAAATAA
>Mhapla.WS247_1014:64-1289 Satlength=1226 Nr of Repeats=15 RepeatLength=88 seed=GAGGAAAACC  
GAGGAAAACCATTGAATTCTGTTTTATCCGGAATATATAGTCTAGAACGTTAAAATTTAATCGAAATTTTTAGATCCTGAAGACAAAT
>Mhapla.WS247_1015:80-2043 Satlength=1964 Nr of Repeats=24 RepeatLength=88 seed=GAGGAAAACC  
GAGGAAAACCATTGAATTCTATTTTATCAGAAATATGTAGTCTAGAACGTTAAAATTTATTCGAAATTTTTAGAAACTGAAGACAAAT
>Mhapla.WS247_1024:15066-16983 Satlength=1918 Nr of Repeats=28 RepeatLength=17 seed=ACCTGCTTCA  
ACCTGCTTCATTATTCC
>Mhapla.WS247_1026:410-739 Satlength=330 Nr of Repeats=12 RepeatLength=19 seed=ATCAGAATTA  
ATCAGAATTATTTGAGAAG
>Mhapla.WS247_1026:29114-31159 Satlength=2046 Nr of Repeats=31 RepeatLength=24 seed=GTAGTGTGAA  
GTAGTGTGAAGGGAACATTCAGTA
>Mhapla.WS247_1033:13402-13695 Satlength=294 Nr of Repeats=13 RepeatLength=21 seed=GGGATAAGTG  
GGGATAAGTGGTAATGTAAAT
>Mhapla.WS247_1033:14923-15394 Satlength=472 Nr of Repeats=15 RepeatLength=24 seed=CAGTCCGTTC  
CAGTCCGTTCAGTGTCGTCAACTT
>Mhapla.WS247_1034:7392-7790 Satlength=399 Nr of Repeats=16 RepeatLength=17 seed=ACCTGCTTCA  
ACCTGCTTCAATATTTT
>Mhapla.WS247_1036:633-1330 Satlength=698 Nr of Repeats=25 RepeatLength=23 seed=TTAAATAAAC  
TTAAATAAACTTGAATAAAAGTT
>Mhapla.WS247_1064:50041-50447 Satlength=407 Nr of Repeats=16 RepeatLength=16 seed=AGTTTTACAA  
AGTTTTACAACTTTAA
>Mhapla.WS247_1064:58174-60253 Satlength=2080 Nr of Repeats=27 RepeatLength=68 seed=AATTGTAATT  
AATTGTAATTTATTATTATAGTATGTGTTTTCCGTAAAGTTTGTTTTCAAATTAAAAATGCTTTCCGG
>Mhapla.WS247_1079:54193-54670 Satlength=478 Nr of Repeats=12 RepeatLength=39 seed=AAAGTTTCAG  
AAAGTTTCAGAATAAGTTGGAAATTGTGTTTTAAAGGAA
>Mhapla.WS247_1080:44469-45073 Satlength=605 Nr of Repeats=22 RepeatLength=27 seed=AAATCCAGCA  
AAATCCAGCATCAGTATATGGCGCCCA
>Mhapla.WS247_1085:7818-8083 Satlength=266 Nr of Repeats=10 RepeatLength=18 seed=GTTGGTGTTC  
GTTGGTGTTCCTTGGTGT
>Mhapla.WS247_1095:9-1559 Satlength=1551 Nr of Repeats=13 RepeatLength=62 seed=GATAAAAAAT  
GATAAAAAATGGCAAAAATCAGAATTAAAATAAAGGTTATCGATACTCTAATAGTCCTGCTC
>Mhapla.WS247_1099:15486-17741 Satlength=2256 Nr of Repeats=18 RepeatLength=111 seed=CATCATCAGA  
CATCATCAGAACTATCTTCAGAAGAAGATGGTTTTCGCTTCTTTGTCGCAGGCAAAGCGTTCGCAGAAGTCTTGGTAGTAGCCTTGGCCGTAGAGTTTTTAGATGCCAAAC
>Mhapla.WS247_1102:29-1659 Satlength=1631 Nr of Repeats=37 RepeatLength=12 seed=AAATTTTTTT  
AATTTTTTTAGA
>Mhapla.WS247_1110:37882-38281 Satlength=400 Nr of Repeats=13 RepeatLength=24 seed=TCAGTCCGTT  
TCAGTCCGTTCAGTGACATCAACT
>Mhapla.WS247_1115:21167-21391 Satlength=225 Nr of Repeats=10 RepeatLength=19 seed=TTTGATTGAC  
TTTGATTGACAGGTACATG
>Mhapla.WS247_1120:51-1155 Satlength=1105 Nr of Repeats=24 RepeatLength=27 seed=TCATAATTTA  
TCATAATTTACTAATGATTAGTACTAA
>Mhapla.WS247_1147:11831-12021 Satlength=191 Nr of Repeats=12 RepeatLength=15 seed=CCAACCTACC  
CCAACCTACCGCTGC
>Mhapla.WS247_1173:5767-6401 Satlength=635 Nr of Repeats=28 RepeatLength=17 seed=TGAAGCAGGT  
TGAAGCAGGCTGAATAT
>Mhapla.WS247_1175:6649-7269 Satlength=621 Nr of Repeats=15 RepeatLength=12 seed=AAGTTTATTT  
AAGTTTAGTTTC
>Mhapla.WS247_1175:37305-39074 Satlength=1770 Nr of Repeats=14 RepeatLength=48 seed=AGGACAATTC  
AGGACAATTCACCGTTCGACTTTTCACCTAATAGGATATTTCACCTAT
>Mhapla.WS247_1184:13327-13998 Satlength=672 Nr of Repeats=11 RepeatLength=60 seed=GATGGTTCAG  
GATGGTTCAGCAGAAGTTCCTCTCTTCTTGTCCTTGCTCCGAGAACGAGAAGACTTTTTT
>Mhapla.WS247_1185:7-740 Satlength=734 Nr of Repeats=12 RepeatLength=60 seed=AGAAGTTCCT  
AGAAGTTCCTTTCTTCTTGTCCATGCTCCGAGAACGAGAAGACTTTTTTGATGGTTCAGC
>Mhapla.WS247_1188:24-1982 Satlength=1959 Nr of Repeats=25 RepeatLength=78 seed=TCGTCCAAAT  
TCGTCCAAATTGTTATAGAAGAAGCCTGTCTTCGACAAGTTGTGGAGTATTATGTCGTCGATTTGTCAAGCTTAAGAC
>Mhapla.WS247_1189:2-750 Satlength=749 Nr of Repeats=11 RepeatLength=78 seed=GTTGTGGAGT  
GTTGTGGAGTATTATGTCGTCGATTTCTCAAGCTTCAGACTCGTCCAAATTGTTATAGAAGAAGCCTTTCTTCGACAA
>Mhapla.WS247_1204:7911-14481 Satlength=6571 Nr of Repeats=73 RepeatLength=30 seed=AATTCTGATT  
AATTCTGATTTCCGGAATAAGTTTATTTGA
>Mhapla.WS247_1214:7465-8012 Satlength=548 Nr of Repeats=15 RepeatLength=35 seed=GAAAACATTA  
GAAAACATTATTTATTAAATCAAAAATATTTTACG
>Mhapla.WS247_1215:3266-4401 Satlength=1136 Nr of Repeats=42 RepeatLength=22 seed=TTTAAACTTA  
TTTAAACTTAATAAATTTAAAG
>Mhapla.WS247_1217:708-3132 Satlength=2425 Nr of Repeats=22 RepeatLength=15 seed=TAATTATTTA  
TAATTATTTATTATT
>Mhapla.WS247_1217:5488-5817 Satlength=330 Nr of Repeats=13 RepeatLength=22 seed=TTACAATAAT  
TTACAATAATATTTAATTATTA
>Mhapla.WS247_1225:57-1359 Satlength=1303 Nr of Repeats=17 RepeatLength=68 seed=AAATAATTTT  
AAATAATTTTCTAAAAAAATTGAAAAAAATTTCGAGGATTTATTGGATCTATCAAAAAATGGAATTAA
>Mhapla.WS247_1233:7-516 Satlength=510 Nr of Repeats=18 RepeatLength=19 seed=CCATCCCAAA  
CCATCCCAAATTAGGAGTT
>Mhapla.WS247_1238:4034-6023 Satlength=1990 Nr of Repeats=19 RepeatLength=22 seed=CTAGTAGTGT  
CTAGTAGTGTGAATGGAACATT
>Mhapla.WS247_1246:48184-49136 Satlength=953 Nr of Repeats=27 RepeatLength=18 seed=AATAATTACC  
AATAATTACCCCCTCCAT
>Mhapla.WS247_1265:3225-3687 Satlength=463 Nr of Repeats=21 RepeatLength=17 seed=GGAATATTGA  
GGAATATTGAAACAGGT
>Mhapla.WS247_1270:14116-14587 Satlength=472 Nr of Repeats=16 RepeatLength=24 seed=ACTGAACGGA  
ACTGAACGGACTGAAGTTGACGAC
>Mhapla.WS247_1270:21306-22130 Satlength=825 Nr of Repeats=18 RepeatLength=17 seed=TAATGAAGCA  
TACTGAAGCAGGCGAAA
>Mhapla.WS247_1285:6376-8371 Satlength=1996 Nr of Repeats=29 RepeatLength=17 seed=ACCTGCTTCA  
ACCTGCTTCATTATTCC
>Mhapla.WS247_1290:44085-44560 Satlength=476 Nr of Repeats=11 RepeatLength=26 seed=AAAAATCAGA  
AAAAATCAGAATTTTTTCTGATTTTA
>Mhapla.WS247_1291:31-564 Satlength=534 Nr of Repeats=12 RepeatLength=26 seed=AAAAATCAGA  
AAAAATCAGAATTTTTTCAGATTTTA
>Mhapla.WS247_1291:3142-3744 Satlength=603 Nr of Repeats=14 RepeatLength=26 seed=AAAAATCAGA  
AAAAATCAGAATTTTTTCTGATTTTA
>Mhapla.WS247_1300:20138-21519 Satlength=1382 Nr of Repeats=10 RepeatLength=57 seed=TATTCTATTA  
TATTCTATTACTTGAGAATATGACATAAATCAAATTATGGAGTCAGTGCATATGTCA
>Mhapla.WS247_1310:49-1509 Satlength=1461 Nr of Repeats=16 RepeatLength=40 seed=TCAATATAGG  
TCAATATAGGCCTATATCTTATCTAAAATATATCAGATTA
>Mhapla.WS247_1312:28-1416 Satlength=1389 Nr of Repeats=38 RepeatLength=18 seed=TATCTCACTT  
TATCTCACTTAATTTTAT
>Mhapla.WS247_1314:3149-3623 Satlength=475 Nr of Repeats=16 RepeatLength=24 seed=GTCCGTTCAG  
GTCCGTTCAGTGTCGTCAACTTCA
>Mhapla.WS247_1326:4200-4782 Satlength=583 Nr of Repeats=28 RepeatLength=17 seed=TGAAGCAGGT  
TGAAGCAGGCTGAATAT
>Mhapla.WS247_1337:38-1158 Satlength=1121 Nr of Repeats=15 RepeatLength=75 seed=CAGTGCAATG  
CAGTGCAATGCCTACCTAGGATTTCTAGATTTTTAATCTATGACAATTCTTTCAATTATTAGGACATATATAGTG
>Mhapla.WS247_1338:22-1697 Satlength=1676 Nr of Repeats=23 RepeatLength=75 seed=ATATATAGTG  
ATATATAGTGCAGTGCAAATGCTTACCTAGGATTTCTAGATTTTTATCTATGACAATTCTTTCAATTATTAGGAC
>Mhapla.WS247_1342:0-329 Satlength=330 Nr of Repeats=21 RepeatLength=14 seed=AAATTTAAAA  
AAATTTAAAAAATT
>Mhapla.WS247_1353:11178-12631 Satlength=1454 Nr of Repeats=10 RepeatLength=61 seed=GGCCTTCGGC  
GGCCTTCGGCCCTCGAACCACACTCATTTACTTCTGCATTATGGGATGGATGCAAATCTCG
>Mhapla.WS247_1355:6844-11146 Satlength=4303 Nr of Repeats=27 RepeatLength=56 seed=AAATTTTTAT  
AAATTTTTATGGCCACCGAAGAGGCCAAAATGCCATAATACATTTGGCAAAACGAA
>Mhapla.WS247_1361:15681-17070 Satlength=1390 Nr of Repeats=35 RepeatLength=60 seed=TTTTAAAAAA  
TTTTAAAAAATCGATAAAAAATCAATAAATCGATATATTGATTTTTCAAATTTGTAAAAA
>Mhapla.WS247_1362:0-717 Satlength=718 Nr of Repeats=16 RepeatLength=28 seed=ATTTGTAAAA  
ATTTGTAAAAATTTTATAAAAATTATTT
>Mhapla.WS247_1362:24023-24566 Satlength=544 Nr of Repeats=15 RepeatLength=32 seed=TGCCCGTTCG  
TGCCCGTTCGTTCGGTAAGGGAGATTTCTTCC
>Mhapla.WS247_1384:901-1356 Satlength=456 Nr of Repeats=21 RepeatLength=22 seed=TGTCAATCAA  
TGTCAATCAAAAAACATGTACC
>Mhapla.WS247_1385:6-308 Satlength=303 Nr of Repeats=14 RepeatLength=22 seed=TGTCAATCAA  
TGTCAATCAAAAAACATGTACC
>Mhapla.WS247_1387:10542-10973 Satlength=432 Nr of Repeats=20 RepeatLength=22 seed=TGTCAATCAA  
TGTCAATCAAAAAACATGTATT
>Mhapla.WS247_1407:14461-14956 Satlength=496 Nr of Repeats=15 RepeatLength=24 seed=CAGTCCGTTC  
CAGTCCGTTCAGTGTCGTCAACTT
>Mhapla.WS247_1407:21505-22934 Satlength=1430 Nr of Repeats=10 RepeatLength=10 seed=TTTTTCGGAA  
TTTTTCGGAA
>Mhapla.WS247_1420:6253-6652 Satlength=400 Nr of Repeats=13 RepeatLength=24 seed=ACTGAACGGA  
ACTGAACGGACTGAAGTTGACGAC
>Mhapla.WS247_1434:8079-8616 Satlength=538 Nr of Repeats=24 RepeatLength=22 seed=CCAGGTTTTT  
CCAGGTTTTTTGTCGCAAATTG
>Mhapla.WS247_1445:16-591 Satlength=576 Nr of Repeats=18 RepeatLength=32 seed=AAAAATTTTT  
AACAATTTTTCTGATTATTTTTTTTAATTTCC
>Mhapla.WS247_1448:24999-25812 Satlength=814 Nr of Repeats=27 RepeatLength=24 seed=AGTCCGTTCA  
AGTCCGTTCAGTTTCATCAACTTT
>Mhapla.WS247_1470:34563-34942 Satlength=380 Nr of Repeats=10 RepeatLength=27 seed=ATTTTAATTT  
ATTTTAATTTAAATAATTAAAATAATC
>Mhapla.WS247_1491:18957-20012 Satlength=1056 Nr of Repeats=24 RepeatLength=15 seed=TTTTGTATTT  
TTTTGTATTTTTTAT
>Mhapla.WS247_1498:1-1335 Satlength=1335 Nr of Repeats=13 RepeatLength=82 seed=TTAATAAATA  
TTAATAAATAAACGACTAGATTTGTCTGATGGAAACTCGAAACTAATTAGTTTCGTAAAGTTTCGAATAAGAAATAATCAAA
>Mhapla.WS247_1501:3-2398 Satlength=2396 Nr of Repeats=25 RepeatLength=22 seed=TTTTGAAAAT  
TTTTGAAAAATTTTATTATAAA
>Mhapla.WS247_1517:209-1059 Satlength=851 Nr of Repeats=28 RepeatLength=29 seed=AAAAAACAGA  
AAAAAACAGAATTTTGGGGGAAGAGAGCC
>Mhapla.WS247_1523:655-2567 Satlength=1913 Nr of Repeats=19 RepeatLength=18 seed=ATTTGTAAGA  
ATTTGTAAGATTTTAAAT
>Mhapla.WS247_1523:11023-11476 Satlength=454 Nr of Repeats=19 RepeatLength=17 seed=TTCAATATTC  
TTCACTATTCGACTTGC
>Mhapla.WS247_1524:38880-39667 Satlength=788 Nr of Repeats=12 RepeatLength=23 seed=AAAATCAGAA  
AAAATCAGAATTAATTAAAACCG
>Mhapla.WS247_1529:7503-8441 Satlength=939 Nr of Repeats=84 RepeatLength=11 seed=AGAATTACTC  
AGAATTACTCT
>Mhapla.WS247_1533:20680-21262 Satlength=583 Nr of Repeats=13 RepeatLength=22 seed=GGCCTTCGGC  
GGCCTCCGGCCCTCGACTTCTC
>Mhapla.WS247_1545:33649-34533 Satlength=885 Nr of Repeats=43 RepeatLength=20 seed=AATTTATAAA  
AATTTATAAATAATTGTAAG
>Mhapla.WS247_1546:2436-4423 Satlength=1988 Nr of Repeats=29 RepeatLength=15 seed=TAAACTTGAA  
TAAACTTGAATATGA
>Mhapla.WS247_1563:2377-2730 Satlength=354 Nr of Repeats=17 RepeatLength=19 seed=TTTTTGTATT  
TTTTTGTATTTAAGGTTTA
>Mhapla.WS247_1566:287-591 Satlength=305 Nr of Repeats=14 RepeatLength=19 seed=AAATGTTTCC  
AAATGTTTCCGGAAAAAAG
>Mhapla.WS247_1569:11-3083 Satlength=3073 Nr of Repeats=21 RepeatLength=66 seed=TAATTTTTTA  
TAATTTTTTACAATTTCTGCCGTAGCAATACTTAAGTTTATTTTTTCTTCGACAAGTTTACAATTG
>Mhapla.WS247_1569:3258-4340 Satlength=1083 Nr of Repeats=22 RepeatLength=13 seed=TTCGCGAAAC  
TTCGCGAAACCAA
>Mhapla.WS247_1570:4-2846 Satlength=2843 Nr of Repeats=79 RepeatLength=13 seed=TTCGCGAAAC  
TTCGCGAAACCAA
>Mhapla.WS247_1570:32465-32880 Satlength=416 Nr of Repeats=14 RepeatLength=28 seed=ATTCTGATTT  
ATTCTGATTTTTGTTTTTATTTAAATTA
>Mhapla.WS247_1571:117-839 Satlength=723 Nr of Repeats=11 RepeatLength=67 seed=TATTAGTTTA  
TATTAGTTTAGAGATGTAATGCCATATAATAGGATTTAAGGACAAGACACTGAAAAATAGAATAGCG
>Mhapla.WS247_1593:5563-6392 Satlength=830 Nr of Repeats=15 RepeatLength=33 seed=ATCAGAATTA  
ATCAGAATTAAAACAAACTGTAGAAAAATAAAT
>Mhapla.WS247_1594:1-1187 Satlength=1187 Nr of Repeats=14 RepeatLength=33 seed=TATCAGAATT  
TATCAGAATTAAAACAAACTGTAGAAAAATAAA
>Mhapla.WS247_1595:22339-23261 Satlength=923 Nr of Repeats=31 RepeatLength=16 seed=TGTTTTTAAT  
TGTTTTAATTTAATTC
>Mhapla.WS247_1598:10294-11110 Satlength=817 Nr of Repeats=31 RepeatLength=26 seed=ATTTCGCCAT  
ATTTCGCCATAAAGAACAAAATTTAC
>Mhapla.WS247_1607:12466-12781 Satlength=316 Nr of Repeats=12 RepeatLength=26 seed=TGCTGGAGCC  
TGCTGGAGCCCTGCGCCACGTCAATC
>Mhapla.WS247_1608:34211-34663 Satlength=453 Nr of Repeats=15 RepeatLength=29 seed=ATATTTTTAC  
ATATTTTTACAATTCAAGTTTATGTTGTA
>Mhapla.WS247_1620:25-1737 Satlength=1713 Nr of Repeats=22 RepeatLength=12 seed=TAAAAAAATT  
TAAAAAAATTTT
>Mhapla.WS247_1629:10026-10466 Satlength=441 Nr of Repeats=29 RepeatLength=20 seed=TATTTTACTG  
TATTTTACTGTAAGAGAAAA
>Mhapla.WS247_1631:15-262 Satlength=248 Nr of Repeats=16 RepeatLength=10 seed=TATTTTACTG  
TATTTTACTG
>Mhapla.WS247_1633:2389-2844 Satlength=456 Nr of Repeats=13 RepeatLength=36 seed=TTTACAAATT  
TTTACAAATTGTAAAATGTTTTCAGAATTTTTATAA
>Mhapla.WS247_1670:11018-11437 Satlength=420 Nr of Repeats=19 RepeatLength=17 seed=GAATATTGAA  
GAATATTGAAGCAAGTC
>Mhapla.WS247_1670:19870-20371 Satlength=502 Nr of Repeats=14 RepeatLength=19 seed=CCGTTCCATT  
CCGTTCCATTTTAGGGCAA
>Mhapla.WS247_1686:0-1833 Satlength=1834 Nr of Repeats=10 RepeatLength=182 seed=GGTTTCCGCA  
GGTTTCCGCATTTTTGGCAGAGATATTGCCTTTTGAGTCAGAGGACTCTGACGCTTCAATGAAAATTTTTGTATTGAAAATTTCTAGGCCCTATAAATCCGTTTCTAAACGATAAAATTTCTTAATTTTTTCTGTCAATATAGGCCTATATCTTGTCTAAAATATCTCAAATTTTCAAGATA
>Mhapla.WS247_1689:2501-3428 Satlength=928 Nr of Repeats=30 RepeatLength=32 seed=GTCAGAATTA  
GTCAGAATTATTTTTAAAAACTTTCCGGAAAA
>Mhapla.WS247_1700:8-1621 Satlength=1614 Nr of Repeats=19 RepeatLength=86 seed=CATAAATGAA  
CATAAATGAACAATAATATAAAATAGACTAGCATATTCTTATGAATTATATTACAAAAATAATATCTTCTAATAAATTATAAGTCT
>Mhapla.WS247_1719:10-998 Satlength=989 Nr of Repeats=36 RepeatLength=18 seed=TTATTTTATA  
TTATTTTATATATATTTT
>Mhapla.WS247_1720:7440-7842 Satlength=403 Nr of Repeats=18 RepeatLength=17 seed=TTCAATATTC  
TTCACTATTCGACTTGC
>Mhapla.WS247_1728:465-880 Satlength=416 Nr of Repeats=27 RepeatLength=15 seed=AATTTTAACT  
AATTTTAACTCAAAT
>Mhapla.WS247_1737:315-1302 Satlength=988 Nr of Repeats=32 RepeatLength=18 seed=CCCATCTGAA  
CCCATCAGAACGCTGAAA
>Mhapla.WS247_1743:38-745 Satlength=708 Nr of Repeats=12 RepeatLength=66 seed=ACGGCAGAAA  
ACGGCAGAAATTGTAAAAAATTACAATTGTAAACTTGTCGAAGAAAAAATAAACTTAAGTATTGCT
>Mhapla.WS247_1744:14999-16678 Satlength=1680 Nr of Repeats=16 RepeatLength=31 seed=AATTGTAAAA  
AATTGTACAATTAATAAAAAATTATTTTACA
>Mhapla.WS247_1747:25721-26388 Satlength=668 Nr of Repeats=26 RepeatLength=17 seed=ACCTGCTTCA  
ACCTGCTTCATTATTCC
>Mhapla.WS247_1751:0-726 Satlength=727 Nr of Repeats=10 RepeatLength=71 seed=CAAGTGATAT  
CAAGTGATATAATAAAATTAAGTGAGATAAATGAGGGTTCTTAAGCCAAGAGCTAAGCAAGACTCGTTTTT
>Mhapla.WS247_1751:10228-11588 Satlength=1361 Nr of Repeats=25 RepeatLength=54 seed=ATACATAGAC  
ATACATAGACCCTCAGGAATCTATGTATTTTCGGTATATTCTAACGATTACAAA
>Mhapla.WS247_1752:11-768 Satlength=758 Nr of Repeats=13 RepeatLength=54 seed=TCTATGTATT  
TCTATGTATTTTCGGTATATTCTAACGATTACAAAATACATAGACCCTCAGGAA
>Mhapla.WS247_1767:4382-4965 Satlength=584 Nr of Repeats=15 RepeatLength=33 seed=CTGGTCCATC  
CTGGTCCATCAACACCTGCTCCAACAGGAACTC
>Mhapla.WS247_1779:780-1085 Satlength=306 Nr of Repeats=11 RepeatLength=22 seed=GGGATAAGTG  
GGGATAAGTGGGAAAGGTAAGG
>Mhapla.WS247_1783:17238-17773 Satlength=536 Nr of Repeats=14 RepeatLength=36 seed=CGTCGTAGCT  
CGTCGTAGCTGGGCTTGTAGCTCGGTTTGTAACCTT
>Mhapla.WS247_1798:28750-30290 Satlength=1541 Nr of Repeats=24 RepeatLength=36 seed=TTTCCGGAAA  
TTTCCGGAAAATACATTCTGAAATTAATCTTTAACT
>Mhapla.WS247_1810:20-1501 Satlength=1482 Nr of Repeats=33 RepeatLength=18 seed=CAATTGAATA  
CAATTGAATATAAAGACT
>Mhapla.WS247_1819:7-1158 Satlength=1152 Nr of Repeats=13 RepeatLength=88 seed=TCTAGACTAC  
TCTAGACTACATATTTCGGATAAAATAGAATTCAATGGTTTTCCTCATTTGTCTTCAGTTTCTAAAAATTTCGAATAAATTTTAACGT
>Mhapla.WS247_1820:8-1374 Satlength=1367 Nr of Repeats=15 RepeatLength=88 seed=TTTTAACGTT  
TTTTAACGTTCTAGACTACATATTTCTGATAAAATAGAATTCATTGGTTTTCCTCATTTGTCTTCAGGATCTAAAAATTTCGATTAAA
>Mhapla.WS247_1829:2690-3091 Satlength=402 Nr of Repeats=13 RepeatLength=24 seed=TCAGTCCGTT  
TCAGTCCGTTCAGTGACATCAACT
>Mhapla.WS247_1833:18132-18481 Satlength=350 Nr of Repeats=15 RepeatLength=23 seed=TGAAGGGAAC  
TGAAGGGAACATTAGAGGTAGTT
>Mhapla.WS247_1836:935-3024 Satlength=2090 Nr of Repeats=30 RepeatLength=17 seed=ACCTGCTTCA  
ACCTGCTTCATTATTCC
>Mhapla.WS247_1837:26852-29114 Satlength=2263 Nr of Repeats=34 RepeatLength=15 seed=GACTTTTGAG  
GACTTTTGAGGATCC
>Mhapla.WS247_1844:4556-5454 Satlength=899 Nr of Repeats=23 RepeatLength=17 seed=TTCATTATTC  
TTCATTATTCCGCCTGC
>Mhapla.WS247_1848:8-2950 Satlength=2943 Nr of Repeats=15 RepeatLength=64 seed=ATTTATTTTT  
ATTTATTTTTGGACAATCTAGATAAATTCTTTTGATTCTATCTGCTTATCTGTCGAAGTCCTTT
>Mhapla.WS247_1851:3254-4608 Satlength=1355 Nr of Repeats=12 RepeatLength=12 seed=TTCCGTACCG  
TACCGTACCGTA
>Mhapla.WS247_1852:59-1426 Satlength=1368 Nr of Repeats=13 RepeatLength=12 seed=TTCCGTACCG  
TACCGTACCGTA
>Mhapla.WS247_1867:2917-3602 Satlength=686 Nr of Repeats=13 RepeatLength=51 seed=AGGACAAGGA  
AGGACAAGGACATTCTTCAAGTGAATCGAAGGAACACACACCAAAACCTTC
>Mhapla.WS247_1875:9-858 Satlength=850 Nr of Repeats=13 RepeatLength=63 seed=TTACATACAG  
TTACATACAGGGGGGCCTGCGCTGCGTTTTTGGTGCCAATTCTTGGCATGACCTCTTAAATTT
>Mhapla.WS247_1879:10851-11285 Satlength=435 Nr of Repeats=20 RepeatLength=17 seed=GGAATATTGA  
GGAATATTGAAGCAGGC
>Mhapla.WS247_1891:10969-11538 Satlength=570 Nr of Repeats=10 RepeatLength=56 seed=TGTCCATACT  
TGTCCATACTGGAGCCACTACGAAGCCCTCCATCTAGCCAGTGCAATAAATCCCCC
>Mhapla.WS247_1891:20081-20482 Satlength=402 Nr of Repeats=19 RepeatLength=22 seed=ATGTTCCCTT  
ATGTTCCCTTCAGCCTACAGCT
>Mhapla.WS247_1892:17651-18098 Satlength=448 Nr of Repeats=15 RepeatLength=24 seed=ACTGAACGGA  
ACTGAACGGACTGAAGTTGACGAC
>Mhapla.WS247_1892:19114-20117 Satlength=1004 Nr of Repeats=41 RepeatLength=17 seed=TGAAGCAGGT  
TGAAGCAGGCTGAATAT
>Mhapla.WS247_1903:33-1467 Satlength=1435 Nr of Repeats=16 RepeatLength=18 seed=TTTTGATAGG  
TTTTATAGGCCATAGAAG
>Mhapla.WS247_1904:8-2208 Satlength=2201 Nr of Repeats=11 RepeatLength=180 seed=TCTTAGATAA  
TCTTAGATAAGATGTAGATCTATATTGATACAAAAAATCAAGAAATGTTATCGATTTAAAACATTTTTATAGGCCATAGAAGTTTTGATAGGAGAAGAACATATTTAATTTCAGAGTTACCTGACTCTAAAGGTCATAACTCAGCCAAAAATGCTAAAATCTCCTTGAAATTTTGAGATA
>Mhapla.WS247_1920:11-2488 Satlength=2478 Nr of Repeats=28 RepeatLength=89 seed=GAATAGACGA  
GAATAGACGATAAAATTGCAGTCGTTAAGTAGTAGATTTAAAATAATTTGTCTCATAGAACTAATGATTAGTACTAATGATAAATTTAC
>Mhapla.WS247_1921:98-1385 Satlength=1288 Nr of Repeats=15 RepeatLength=89 seed=TGATTAGTAC  
TGATTAGTACTAATGATAAATTTACGAATAGACGATAAAATTGCAGTCGTTAAGTAGTAGATTTAAAATAATTTGTCTCATAGAACTAA
>Mhapla.WS247_1944:16524-16847 Satlength=324 Nr of Repeats=15 RepeatLength=19 seed=AAATGTTTCC  
AAATGTTTCCGGAAAAAAG
>Mhapla.WS247_1969:2026-3847 Satlength=1822 Nr of Repeats=19 RepeatLength=15 seed=TCGACTTTTT  
TCGACTTTTTTATTA
>Mhapla.WS247_1971:8907-9267 Satlength=361 Nr of Repeats=15 RepeatLength=22 seed=GGGATAAGTG  
GGGATAAGAGGGAAGGATAGGG
>Mhapla.WS247_1981:14-1305 Satlength=1292 Nr of Repeats=32 RepeatLength=40 seed=TAATTTTAAT  
TAATTTTAATCATTATCTTCTATTCAACGGATAATAGGGC
>Mhapla.WS247_1982:126-1424 Satlength=1299 Nr of Repeats=32 RepeatLength=40 seed=TTTTAATCAT  
TTTTAATCATTATCTTCTATTCAACGGATAATAGGGTTAA
>Mhapla.WS247_1999:9931-12902 Satlength=2972 Nr of Repeats=23 RepeatLength=14 seed=AAAATAAATA  
AAAATAAATAATTA
>Mhapla.WS247_2003:2593-3388 Satlength=796 Nr of Repeats=33 RepeatLength=31 seed=TTCATTATTC  
TTCATTATTCAACTTGTTTCACTTCCCTTGC
>Mhapla.WS247_2028:363-2979 Satlength=2617 Nr of Repeats=15 RepeatLength=178 seed=CATTTTTATA  
CATTTTTATAGGGCCTAGAATTTTTAATAGGAGAATTCATATAATTTTAAGGTCTCTAGACTCTAATGGCCATAACTCATCCAAAAATATTAATATCTCCTTGAAATTTTGAGACATCTTAGATAAGATATAGATCTATATTTAAGCCAAAAATAAAGAAGCTGAGACATACCGAAAA
>Mhapla.WS247_2031:45-964 Satlength=920 Nr of Repeats=14 RepeatLength=64 seed=AAAAATATAT  
AAAAATATATTGATAATTGATATACATTTTTGATAACATACATTGATATTTATACCTGGAATGG
>Mhapla.WS247_2041:78-1556 Satlength=1479 Nr of Repeats=16 RepeatLength=95 seed=ATCCCATCGA  
ATCCCATCGAATAAAAGGGATTATTGATCGATGAATGAAGTTCCATGTATGAATTAGTATGACCTTCATGATCAACTTTTACATTTCTAGAAATT
>Mhapla.WS247_2042:76-1320 Satlength=1245 Nr of Repeats=13 RepeatLength=95 seed=TCGAATAAAA  
TCGAATAAAAGGGTAAATTTATCGATGAATGAAGTTCCATGTATGAATTAGTATGACCTTCATTATCAACTTTTTCATTTCTAGAAATAATCCCA
>Mhapla.WS247_2046:2694-3609 Satlength=916 Nr of Repeats=23 RepeatLength=31 seed=TTCATTATTC  
TTCATTATTCAACTTGTTTCACTTGCCTTGC
>Mhapla.WS247_2049:21467-23564 Satlength=2098 Nr of Repeats=12 RepeatLength=158 seed=AAAATTTTTC  
AAAATTTTTCGTTCATTTCAAAATGTCAAAAATTTCATGAAATTCCATTCGAATGAAATTTTTTAAAATTTATTAGAATCAAATTATTTTATGATATTTATTTTGCCAATGAGTTCGGCAAGATAATTCTATAAGAATTTCCTAGAATTTCAAAGAAA
>Mhapla.WS247_2050:5230-6071 Satlength=842 Nr of Repeats=19 RepeatLength=17 seed=TGCTTCATTA  
TGCTTCATTAATCACAC
>Mhapla.WS247_2051:4015-6059 Satlength=2045 Nr of Repeats=53 RepeatLength=30 seed=CTAGCACAGC  
CTAGCACAGCTGGCACATCAACTGAAGCAC
>Mhapla.WS247_2054:9579-10588 Satlength=1010 Nr of Repeats=34 RepeatLength=17 seed=TGAAGCAGGT  
TGAAGCAGGTGGAATAG
>Mhapla.WS247_2066:6703-8402 Satlength=1700 Nr of Repeats=12 RepeatLength=86 seed=AATAATATAA  
AATAATATAAAATTAATTGGCCTAGTCTTATGAATTATCTTACAAAAATAATATCTTCTAATAAATTAAAAGACGCATAAATGAAC
>Mhapla.WS247_2086:21213-22106 Satlength=894 Nr of Repeats=14 RepeatLength=63 seed=TTGTTCGTCT  
TTGTTCGTCTTTCAATGTTTATTTTTCTTCTGAATTTTGAAGAGTTTTCTTTATCTATTGTTA
>Mhapla.WS247_2098:13824-14125 Satlength=302 Nr of Repeats=10 RepeatLength=27 seed=AAAATGCCAA  
AAAATGCCAATAAGGCAAAAAACACTA
>Mhapla.WS247_2103:20632-21424 Satlength=793 Nr of Repeats=12 RepeatLength=66 seed=GTCAAACAAT  
GTCAAACAATATAATGATACTAAATGTCATAAATTAATCCATAAATCGTTGCAATTCTGTGGAAAC
>Mhapla.WS247_2115:5-1181 Satlength=1177 Nr of Repeats=17 RepeatLength=20 seed=AATTTATAAA  
AATTTATAAATAATTATAAG
>Mhapla.WS247_2116:500-870 Satlength=371 Nr of Repeats=18 RepeatLength=20 seed=AATTTATAAA  
AATTTATAAATAATTATAAG
>Mhapla.WS247_2116:8124-8614 Satlength=491 Nr of Repeats=26 RepeatLength=20 seed=TTATTTATAA  
TTATTTATAAATTCTTACAA
>Mhapla.WS247_2127:18711-21370 Satlength=2660 Nr of Repeats=28 RepeatLength=35 seed=TTATTTAAAA  
TTATTTAAAAATGTATTTCATTTACAAATTCAAGT
>Mhapla.WS247_2155:1491-1822 Satlength=332 Nr of Repeats=20 RepeatLength=16 seed=TTGGATGTTT  
TTGGATGTTTTGTTAT
>Mhapla.WS247_2162:6929-7400 Satlength=472 Nr of Repeats=16 RepeatLength=24 seed=ACTGAACGGA  
ACTGAACGGACTGAAGTTGACGAC
>Mhapla.WS247_2186:17-1546 Satlength=1530 Nr of Repeats=21 RepeatLength=74 seed=CCCTAATCTC  
CCCTAATCTCGGTAAAACAATCCCATTTCTTTACCTACGATTGGGTCTCTATAGGTATCAAGGGTTACAATGGT
>Mhapla.WS247_2189:359-676 Satlength=318 Nr of Repeats=25 RepeatLength=13 seed=AATTTTTGGC  
AATTTTTGGCATT
>Mhapla.WS247_2200:2197-2487 Satlength=291 Nr of Repeats=19 RepeatLength=16 seed=TATAATAGAC  
TATAATAAACACTCTT
>Mhapla.WS247_2204:6-883 Satlength=878 Nr of Repeats=12 RepeatLength=74 seed=CGAAATTTAA  
CGAAATTTAACTAACGAGAAAATGATATAATGCAACAGAAGACAAATCCTACAACTACATTAGGAATCATTCGC
>Mhapla.WS247_2240:0-2056 Satlength=2057 Nr of Repeats=13 RepeatLength=158 seed=TCTTATAGAA  
TCTTATAGAATTATCTTGCCGAACTCATTGGCAAAATAAATATCATAAAATAATTTGATTCTAATAAATTTTAAAAAATTTCAATCGAATGGAATTTCATGAAATTTTTGACATTTTGAAATGAACGAAAAATTTTTTTCTTTGAAATTCTAGGAAAT
>Mhapla.WS247_2241:55-1689 Satlength=1635 Nr of Repeats=10 RepeatLength=158 seed=AATGGAATTT  
AATGGAATTTCATGAAATTTTTGACATTTTGAAATGAACGAAAAATTTTTTTCTTTGAAATTCTAGGAAATTCTTATAGAATTATCTTGCCGAACTCATTGGCAAAATAAATATCATAAAATAATTTGATTCTAATAAATTTTAAAAAATTTCAATCG
>Mhapla.WS247_2242:7324-7952 Satlength=629 Nr of Repeats=34 RepeatLength=30 seed=ATAATTTAAA  
ATAATTTAAAAAATTTTACTAATTTTTTAA
>Mhapla.WS247_2281:2833-3057 Satlength=225 Nr of Repeats=10 RepeatLength=19 seed=TGTCAATCAA  
TGTCAATCAAACTTGTACC
>Mhapla.WS247_2286:15925-17897 Satlength=1973 Nr of Repeats=43 RepeatLength=32 seed=TTGCCTTGCT  
TTGCCTTGCTTCATTATTCCGCCTGCTTTCGC
>Mhapla.WS247_2288:11578-12848 Satlength=1271 Nr of Repeats=23 RepeatLength=68 seed=GGGATTTCGC  
GGGATTTCGCACTAATGTAATACTAGTATCAAAGTGAGACGAATAAACATCTTTTGGATAGATGAGAG
>Mhapla.WS247_2309:168-1492 Satlength=1325 Nr of Repeats=18 RepeatLength=73 seed=GTGAAGATCA  
GTGAAGATCATCTTATAGCCTCTCTAAGGTCGCATCTGGATAATTTATATTGATCATTTCTCGTCTTTTTATT
>Mhapla.WS247_2352:14020-14936 Satlength=917 Nr of Repeats=11 RepeatLength=15 seed=ATAATTTTAA  
ATAATTTTAAGCTTT
>Mhapla.WS247_2353:84-998 Satlength=915 Nr of Repeats=11 RepeatLength=15 seed=ATAATTTTAA  
ATAATTTTAAGCTTT
>Mhapla.WS247_2369:5415-6092 Satlength=678 Nr of Repeats=11 RepeatLength=61 seed=TCTCGGGCCT  
TCTCGGGCCTTCGGCCCTCGAACCGCTCTCATTTACATCTTCATTATAGGATGGATGCCAG
>Mhapla.WS247_2406:10984-11805 Satlength=822 Nr of Repeats=10 RepeatLength=64 seed=AATTTAAAAA  
AATTTAAAAATATATTGATAATTGATATACATTTTTGATAACATACATTGATATTTATACCTTT
>Mhapla.WS247_2407:1919-2276 Satlength=358 Nr of Repeats=10 RepeatLength=19 seed=ATTTTATTAT  
ATTTTATTATATTTTAGAA
>Mhapla.WS247_2408:657-1083 Satlength=427 Nr of Repeats=17 RepeatLength=19 seed=TTTCTAAAAT  
TTTCTAAAATATAATAAAA
>Mhapla.WS247_2416:9721-12964 Satlength=3244 Nr of Repeats=22 RepeatLength=12 seed=ATTAAAATTA  
ATTAAAATTAAA
>Mhapla.WS247_2447:3361-5177 Satlength=1817 Nr of Repeats=11 RepeatLength=21 seed=AGACTCAAGT  
AGACTCAAGTGACCCTAGATC
>Mhapla.WS247_2480:4475-7002 Satlength=2528 Nr of Repeats=31 RepeatLength=20 seed=AAGGGAACAT  
AAGGAACATCCCTAGTCTGT
>Mhapla.WS247_2492:7076-7453 Satlength=378 Nr of Repeats=22 RepeatLength=11 seed=AATTCTGATT  
AATTCTGATTT
>Mhapla.WS247_2496:1214-1837 Satlength=624 Nr of Repeats=16 RepeatLength=30 seed=AATAATTTTC  
AATAATTTTCCGGAAAGGTAAATAAATGTA
>Mhapla.WS247_2506:26-1935 Satlength=1910 Nr of Repeats=12 RepeatLength=141 seed=AATTATAATT  
AATTATAATTTAATTTTGCTAATACAATTAAATATATACTTAATATCGCTTAATTTAAATGCAAATTTATCAATATAAATTTGCATTTAAATTAACCAAATACCTATTCTAATTCTTATTATCTTTTAATTTTATTAGCAA
>Mhapla.WS247_2545:4536-5346 Satlength=811 Nr of Repeats=28 RepeatLength=21 seed=AATAATATAC  
AATAATATACAGATGATATAC
>Mhapla.WS247_2549:9-1158 Satlength=1150 Nr of Repeats=103 RepeatLength=11 seed=AGAATTACTC  
AGAATTACTCG
>Mhapla.WS247_2550:0-1051 Satlength=1052 Nr of Repeats=86 RepeatLength=11 seed=AGAATTACTC  
AGAATTACTCA
>Mhapla.WS247_2570:64-1206 Satlength=1143 Nr of Repeats=71 RepeatLength=16 seed=TTTTATTAAA  
TTTTATTAAAACTTGT
>Mhapla.WS247_2574:1581-2391 Satlength=811 Nr of Repeats=18 RepeatLength=17 seed=TAATGAAGCA  
TACTGAAGCAGGCGAAA
>Mhapla.WS247_2576:6977-7621 Satlength=645 Nr of Repeats=12 RepeatLength=21 seed=AAGAAAATAA  
AAGAAAAAATTTTAGAAGAAA
>Mhapla.WS247_2576:8001-8939 Satlength=939 Nr of Repeats=12 RepeatLength=46 seed=GGGATGTTCA  
GGGATGTTCATTCCATCTGGGATGAGAGTTTACTCTCATTCCATCT
>Mhapla.WS247_2580:2255-2715 Satlength=461 Nr of Repeats=13 RepeatLength=30 seed=AGTGGACTTA  
AGTGGACTTAGCAGCCTTGGAAATGGCCTT
>Mhapla.WS247_2594:309-513 Satlength=205 Nr of Repeats=11 RepeatLength=16 seed=CTTCAATTTT  
CTTCAATTTTTCTTTG
>Mhapla.WS247_2600:3249-3658 Satlength=410 Nr of Repeats=13 RepeatLength=30 seed=GAGGAAGATG  
GAGGAAGATGAATCTGGGGTCAGTGAAGAC
>Mhapla.WS247_2643:9267-9687 Satlength=421 Nr of Repeats=23 RepeatLength=30 seed=AATAATTTAA  
AATAATTTAAAAAATTTTACTAATTTTTTA
>Mhapla.WS247_2667:8628-9230 Satlength=603 Nr of Repeats=16 RepeatLength=37 seed=TAAAACAAAT  
TAAAACAAATCTTAAAACATTAAAAACAGAATTAAAT
>Mhapla.WS247_2669:4586-5230 Satlength=645 Nr of Repeats=12 RepeatLength=61 seed=GCCTTCGGCC  
GCCTTCGGCCCTCGAACCACAATCATTTACTTCTGCATTACGGGATGGATGCAAATCTCGG
>Mhapla.WS247_2686:2151-2375 Satlength=225 Nr of Repeats=10 RepeatLength=19 seed=TGTCAATCAA  
TGTCAATCAAACTTGTACC
>Mhapla.WS247_2692:3973-4445 Satlength=473 Nr of Repeats=16 RepeatLength=24 seed=AGTCCGTTCA  
AGTCCGTTCAGTGTCGTCAACTTC
>Mhapla.WS247_2719:1-152 Satlength=152 Nr of Repeats=12 RepeatLength=11 seed=GAGTAATTCT  
GAGTAATTCTA
>Mhapla.WS247_2731:6305-6551 Satlength=247 Nr of Repeats=11 RepeatLength=22 seed=TTGATTGACA  
TTGATTGACAGGTACATGTTTT
>Mhapla.WS247_2736:7695-8233 Satlength=539 Nr of Repeats=22 RepeatLength=22 seed=GATACTGTAG  
GATACTGTAGATATAAAAGCCG
>Mhapla.WS247_2756:47-5419 Satlength=5373 Nr of Repeats=49 RepeatLength=37 seed=AAATAAATCA  
AAGTAAATCAGACTTCTAGACTGTCAAAATAAACTTA
>Mhapla.WS247_2798:1975-2640 Satlength=666 Nr of Repeats=22 RepeatLength=24 seed=AGTCCGTTCA  
AGTCCGTTCAGTGACATCAACTTC
>Mhapla.WS247_2803:4436-7013 Satlength=2578 Nr of Repeats=19 RepeatLength=53 seed=TTTTATATAA  
TTTTATATAATTAAAGATTTTCTTTCTATATTTAAAATATATTTAAGTTTAGA
>Mhapla.WS247_2827:2032-2822 Satlength=791 Nr of Repeats=20 RepeatLength=26 seed=AAATAAACTT  
AAATAAACTCGAAGCAAAACTTTGTT
>Mhapla.WS247_2828:3961-6717 Satlength=2757 Nr of Repeats=22 RepeatLength=12 seed=ATTTAAATTT  
ATTTAAATTTTT
>Mhapla.WS247_2829:2182-2323 Satlength=142 Nr of Repeats=10 RepeatLength=10 seed=GCAAATATTT  
GCAAATATTT
>Mhapla.WS247_2841:3150-3396 Satlength=247 Nr of Repeats=10 RepeatLength=24 seed=AATGACGTGG  
AATGACGTGGCGCAGGGCTCCGGC
>Mhapla.WS247_2863:2-412 Satlength=411 Nr of Repeats=25 RepeatLength=16 seed=TTTTAAACCT  
TTTTAAATCTTGGGCG
>Mhapla.WS247_2868:0-345 Satlength=346 Nr of Repeats=20 RepeatLength=16 seed=CATTTTAAGA  
CATTTTAAGATAAAGC
>Mhapla.WS247_2868:3846-5848 Satlength=2003 Nr of Repeats=14 RepeatLength=36 seed=GAAGGGAACA  
GAAGGGAACATGTTCCTTACGCACTACACGTAGTCT
>Mhapla.WS247_2869:104-1520 Satlength=1417 Nr of Repeats=12 RepeatLength=10 seed=TTATTTTAAT  
TTATTTTAAT
>Mhapla.WS247_2881:74-321 Satlength=248 Nr of Repeats=11 RepeatLength=20 seed=AAATAAACTT  
AAATAAACTTGGAATAAATA
>Mhapla.WS247_2886:4-654 Satlength=651 Nr of Repeats=20 RepeatLength=52 seed=TGTATATCAA  
TGTATATCAATTATCAATATATTTTTAAATTAAAGGTATAAATATCAATGTA
>Mhapla.WS247_2942:229-1001 Satlength=773 Nr of Repeats=30 RepeatLength=17 seed=GAATAATGAA  
GAATAATGAAGCAGGTG
>Mhapla.WS247_2943:1465-2071 Satlength=607 Nr of Repeats=11 RepeatLength=48 seed=AGTGAAACAA  
AGTGAAACAAGTTGAATAATGAAACAGGCGGAATAATGAAGCAAGGCA
>Mhapla.WS247_2959:15-1388 Satlength=1374 Nr of Repeats=16 RepeatLength=56 seed=TATATTTAAA  
TATATTTAAAAAAATAATCAGAATTTTACTTAATATTTTATTAATAAATTGGCTTT
>Mhapla.WS247_2977:6-639 Satlength=634 Nr of Repeats=19 RepeatLength=18 seed=TTCAATGGTG  
TTCAATGGTGGCTTGTGG
>Mhapla.WS247_3023:0-749 Satlength=750 Nr of Repeats=14 RepeatLength=53 seed=AGTTTAGATT  
AGTTTAGATTTTATATAATTAAAGATTTTCTTTCTATATTTAAAATATATTTA
>Mhapla.WS247_3031:36-845 Satlength=810 Nr of Repeats=10 RepeatLength=84 seed=ATATTATTTT  
ATATTATTTTTTAGAATATAGTGCTAATGCACTATCAGAACCACTATTTTTCTTCTATCTTTTTCAATTTTTGTATTCTCTCTA
>Mhapla.WS247_3038:3-1331 Satlength=1329 Nr of Repeats=16 RepeatLength=92 seed=TTCAAAATTT  
TTCAAAATTTATAATAAAATTTTTCAAAAGACATAAAATCTTGCCTACAAAAAAATTTTTGAATTTTTATTTCTTTATTTTAAATCAGAATT
>Mhapla.WS247_3047:46-2104 Satlength=2059 Nr of Repeats=15 RepeatLength=22 seed=GGCCGAAGGC  
GGCCGAAGGCCGAGAAGTCGAG
>Mhapla.WS247_3088:20-1140 Satlength=1121 Nr of Repeats=59 RepeatLength=22 seed=ATTTAATCGA  
ATTTAATCGAATTGTTTTATTT
>Mhapla.WS247_3119:2173-2540 Satlength=368 Nr of Repeats=11 RepeatLength=27 seed=AGTGCAAAAA  
AGTGCAAAAACCGTGGATTCGTCCCAT
>Mhapla.WS247_3126:25-3161 Satlength=3137 Nr of Repeats=29 RepeatLength=86 seed=TTATATTATT  
TTATATTATTGTTCATTTATGCGACTTTTAATTTATTAGAAGATATTATTTTTGTAAGATAATTCATACGACTAGGCCAATTAATT
>Mhapla.WS247_3136:120-1115 Satlength=996 Nr of Repeats=15 RepeatLength=45 seed=TTATTATATT  
TTATTAATTATTATATTGCATTATTATTCTAATTAACATATTAGT
>Mhapla.WS247_3137:0-3123 Satlength=3124 Nr of Repeats=18 RepeatLength=172 seed=CTATCTCAAA  
CTATCTCAAAATTTTGGGATATTGTAGATAAGACTCTAATCCATATTTGAGGAAAAAATAAAGAAATTTTATCGTCTCAAAGCATTTTTATAGGGCCTAGAAGTTTCTAACAGGAGAAAATCTCTGATACGCCAGACTCTAAAGGCTATATCTCATCCAAACATGCGGAAAC
>Mhapla.WS247_3148:73-1758 Satlength=1686 Nr of Repeats=33 RepeatLength=19 seed=TTTTATTATT  
TTTTATTATTCGTGCGCTC
>Mhapla.WS247_3180:11-2654 Satlength=2644 Nr of Repeats=15 RepeatLength=177 seed=TATAAAAATG  
TATAAAAATTTTTCGGTATGTCTCAGCTTCTTTATTTTTGGCTTAAATATAGATCTATATCTTATCTAAGATGTCCCAAAATTTCAAGGAGATATTAATATTTTTGGATGAGTTATGGCCATTAGAGTCTAGAGACCTTAAAATTATATGAATTCTCCTATTAAAAATTCTAGGCCC
>Mhapla.WS247_3184:2379-2641 Satlength=263 Nr of Repeats=12 RepeatLength=19 seed=TTGATTGACA  
TTGATTGACAGGTACATGT
>Mhapla.WS247_3187:156-2668 Satlength=2513 Nr of Repeats=14 RepeatLength=179 seed=ATTTTTTGTA  
ATTTTTTGTATCAATATAGATTTACATCTTATCTAAGATATCCCAAACTTTCAAGGAGATTTTAGCATTTTTGGCTGAGTTATGGTCTTTAGAGTAAGGTAACTCTGAAATATAATGTTCTCTATATATAAAAAAATTCTAGGCCCTATAAAAATGTTTTAAATCGATAAAATTTCTTG
>Mhapla.WS247_3190:558-994 Satlength=437 Nr of Repeats=20 RepeatLength=17 seed=GAATATTGAA  
GAATATTGAAGCAAGTC
>Mhapla.WS247_3191:18-1336 Satlength=1319 Nr of Repeats=18 RepeatLength=72 seed=GGCTTAAGAA  
GGCTTAAGAACCCTCATCTATCTCACTTAATTTTATTATATCACTTGAAAAACGAGTCTTGCTTAGCTCTTG
>Mhapla.WS247_3202:20-2231 Satlength=2212 Nr of Repeats=31 RepeatLength=62 seed=TAATTTGAAA  
TAATTTGAAAACAAACTTTAACACATCCTCTAATAATAAATTACAATTCCGTAAAGCATTTT
>Mhapla.WS247_3212:6-2500 Satlength=2495 Nr of Repeats=14 RepeatLength=178 seed=ATTTCGAGGT  
ATTTCGAGGTAACCAGACTCTAGCGTCAATATCACGAAAATTCCGCCTACAAATTTCTATTAAATTTGGGATATTGTAGATAAGACATATATCTATCTATAAACAAAAAATTAGGAAATTTCACTTTCAAATTTTCGATTTTTAGGGGTTTGAAATTTAATTAGGCAAAATAATTAAT
>Mhapla.WS247_3215:1004-2559 Satlength=1556 Nr of Repeats=14 RepeatLength=37 seed=CTCTCCAGCC  
CTCTCCAGCCTAATTTCTAGTCCGAAGGGAACATGTT
>Mhapla.WS247_3219:26-212 Satlength=187 Nr of Repeats=11 RepeatLength=16 seed=GTTCACTATA  
GTTCACTATATCGAGA
>Mhapla.WS247_3222:639-2483 Satlength=1845 Nr of Repeats=13 RepeatLength=101 seed=TTAGAGTCTG  
TTAGAGTCTGGTGTATTAGAAATTTTCTCCTGTTATACTTCTAGGATCTATAAAAATGCTTTGAGACGATAGAATTTCTTTATTTTTTCTTCAAAGATGGA
>Mhapla.WS247_3227:83-2341 Satlength=2259 Nr of Repeats=19 RepeatLength=19 seed=TTTTTATAGG  
TTTTTATAGGGCCTAGAAT
>Mhapla.WS247_3237:2-1990 Satlength=1989 Nr of Repeats=11 RepeatLength=175 seed=AAATTTCGAG  
AAATTTCGAGGTAGACAGACTCTAAAATCAATATCTCTAAAATTCCTCCTACGATTTTATTGTAATTTTGGGATATTGTAGGAAAGATATTCCTCCATCTATAAACAAAAAATCAAGAAATTTCACTTTCAAAATTTTGATTTATAGGTGTTTGAAGTTTTTATTAGGCTAAAAT
>Mhapla.WS247_3251:145-2236 Satlength=2092 Nr of Repeats=13 RepeatLength=177 seed=ACAAAAAATT  
ACAAAAAATTAGAAAAATTTAATTTAGAAAATCGTTCCTAGAGGAGTCGGAATTTTCATTAATTTTAGAGCTTTATAATTAAAGTCAACAGACTCTAAGGGTCATTTCTCTAAAAATTGACGTCAGATCACCTAATAAATTTTGGATATTGTAGATAAGATGTATTCACATCTTTAC
>Mhapla.WS247_3277:5-2269 Satlength=2265 Nr of Repeats=23 RepeatLength=68 seed=TTTAGAGTCT  
TTAGAGTCTTATCTACAATATCCCAAAATTTTGAGGGAGGTTTCCGCATGTTTGGAAGAGATATAGCC
>Mhapla.WS247_3300:946-1552 Satlength=607 Nr of Repeats=10 RepeatLength=61 seed=GGCCCTCGAA  
GGCCCTCGAACCACACTCATATACTTCTGCATTATAGGATGGATGCAAATCTCGGGCCTCC
>Mhapla.WS247_3300:1893-2241 Satlength=349 Nr of Repeats=10 RepeatLength=31 seed=TGATTTGTTC  
TGATTTGTTCTGGTTGATTCTGGTACAGTTC
>Mhapla.WS247_3352:76-2091 Satlength=2016 Nr of Repeats=28 RepeatLength=62 seed=TTTTCAAATT  
TTTTCAAATTAAAAATGCTTTACGGAATTGTAATTTATTATTAGAGGATGTGTTAAAGTTTG
>Mhapla.WS247_3357:760-1112 Satlength=353 Nr of Repeats=11 RepeatLength=24 seed=TCAGTCCGTT  
TCAGTCCGTTCAGTGACATCAACT
>Mhapla.WS247_3358:48-1947 Satlength=1900 Nr of Repeats=11 RepeatLength=172 seed=GATAATGTAG  
GATAATGTAGTTAAGACTCTAATCCATCTTTGAAGAAAAAATAAAGAAATTTTATCGTTTAGAAACGGATTTATAGCGGATTTCCTAGAAGTTTTTGGAGAAAATTTCTATACATCAGACTCTAAAGGCTATATCTCATCCAAACATGCGGAAACCTATCTCAAAATTTTGA
>Mhapla.WS247_3363:67-1987 Satlength=1921 Nr of Repeats=11 RepeatLength=155 seed=TTTTTATAGG  
TTTTTATAGGGCCTAAAATTTTTCAGATTCATCAGACTCTAAAGTCAATATCTCTACCAAAAATGCGAATTTCTTTCTGAAAGTTTGGGATTTAGTAAATAAGACTCTTATCTACCTTTATAGAAAAAATTAAGAAATTCTATCAACTCAAAGCA
>Mhapla.WS247_3364:366-1907 Satlength=1542 Nr of Repeats=13 RepeatLength=65 seed=TATTTTCATA  
TATTTTCATATATTTATATTTTTTAAATTTTAATTTTTTAATTAAATAAATAATATTTTTTTTAT
>Mhapla.WS247_3374:1-1958 Satlength=1958 Nr of Repeats=11 RepeatLength=177 seed=AAAGTATTTA  
AAAGTATTTATTCAAAAAATTAGGAAGATCTAAACCGCCAATTTTTTGTAATCGTTACTGAAGTTTATAGCTTAAATTGGCACAAACATCCTAATCACCGTAACTTAAAGCGTTATAACGCAAGTTCTAGCGTTTAGATTTCTTAGCAAATTAGAGATATCTTAGAAAAGACTCTAA
>Mhapla.WS247_3393:36-2014 Satlength=1979 Nr of Repeats=25 RepeatLength=42 seed=GAAAATAATA  
GAAAATAATATATAATCAGTTAGTACAAAATTCGTACTAACA
>Mhapla.WS247_3418:773-1221 Satlength=449 Nr of Repeats=14 RepeatLength=24 seed=AACGGACTGA  
AACGGACTGAAGTTGACGACACTG
>Mhapla.WS247_3423:975-1825 Satlength=851 Nr of Repeats=20 RepeatLength=17 seed=GAATAATGAA  
GAATAATGAAGCAGGCG
>Mhapla.WS247_3432:40-1841 Satlength=1802 Nr of Repeats=10 RepeatLength=179 seed=TCATAGGACT  
TCATAGGACTTCGGCCACACCCATTAAGTTTTGAGAAGCAATAAGAAGCTTGGTAAGCCTTTTTAGAGTCAAATATGATTAGATCTCGTGTGTATGATTTGGTATAAGAACTAGAACCGCCACCGGATCCCACAAGCTAAAGTAGTGTTTCTCTATTTAGAAGCTCCAAATATGAAAAC
>Mhapla.WS247_3442:65-1923 Satlength=1859 Nr of Repeats=11 RepeatLength=168 seed=CCCAAGTTTT  
CCCAAGTTTTGTAAGGGAGGACGAAGTCCCTATGAGTTTTTTTGTTTTCCATCAACGCTACTTTAGCAATCAGGATCCGGGTTGCATTTCTCTTTCTTATGCTCAGTCATACACACCAAACTTATCATATTGGACTCAAGGAACACTACACAAGCTTTTTATGGCTTC
>Mhapla.WS247_3445:15-1920 Satlength=1906 Nr of Repeats=12 RepeatLength=158 seed=TGAAATTTTT  
TGAAATTTTTTAAAATTTATTAGAATCAAATTATTTTATGATATTTATTTTGCCAATGAGTTCGGCAAGATAATTCTATAAGAATTTCCTAGAATTTCAAAGAAAAAAATTTTTCGTTCATTTCAAAATGTCAAAAATTTCATGAAATTCCATTCGAC
>Mhapla.WS247_3448:0-1952 Satlength=1953 Nr of Repeats=25 RepeatLength=78 seed=AACTTGTCGA  
AACTTGTCGAAGAAAGGCTTCTTCTATAACAATTTGGACGAGTCTGAAGCTTGAGAAATCGACGACATAATACTCCAC

 Acceptats=671   Rebutjats=465 
