# Supplementary material for: High evolutionary turnover of satellite families in Caenorhabditis
Source: BMC Evol Biol. 2015 Oct 5;15:218. doi: 10.1186/s12862-015-0495-x (PMC4595182; doi:10.1186/s12862-015-0495-x)
Supplement: Additional file 1: — Files containing the description of all satellites and their families in several formats (31 files). (ZIP 1068 kb) [file 12862_2015_495_MOESM1_ESM.zip › Mhapla.WS247_sats.table]

Genome		Satellite		name		Contig		Start		End		Sat.		Number		Repeat		Seed		motif		Representative
length		repeats		length		repeat
Mhapla.WS247		Mhapla.WS247_1:147749		1		147749		149439		1691		21		27		AAATACAAAA		AAATACAAAAATACAATAATCTGGGAA
Mhapla.WS247		Mhapla.WS247_1:219774		1		219774		222602		2829		16		30		TTTCCGGAAA		TTTCCGGAAATCGTACAAAAATTTTTGTAC
Mhapla.WS247		Mhapla.WS247_5:16390		5		16390		16864		475		12		18		AAATCAGAAT		AAATCAGAATTTAAAAAA
Mhapla.WS247		Mhapla.WS247_8:26479		8		26479		28140		1662		15		21		GTAGTGTGAA		GTAGTGTGAAAGGAACATGGG
Mhapla.WS247		Mhapla.WS247_8:32856		8		32856		33096		241		19		14		AAAATCAGAA		AAAATCAGAATTTT
Mhapla.WS247		Mhapla.WS247_8:53755		8		53755		56112		2358		13		37		TTTCCGGAAA		TTTCCGGAAAAGTTTATTATATTTAAATAAAATAAGT
Mhapla.WS247		Mhapla.WS247_12:9031		12		9031		10058		1028		28		27		AAGTTTTAAA		AAGTTTTAAAATAAATGTTTTTAGGAA
Mhapla.WS247		Mhapla.WS247_14:27210		14		27210		29336		2127		12		25		TAAAAGAATT		TAAAAGAATTGGACAATCCCCTGTA
Mhapla.WS247		Mhapla.WS247_19:70386		19		70386		70812		427		14		16		TATATAGAGG		TATATAGAGGGTAATA
Mhapla.WS247		Mhapla.WS247_21:165905		21		165905		166494		590		12		48		CGAAAGCTTA		CGAAAGCTTATGCGTGCCATAATCAATACCTGCTAAAATCAAACACTG
Mhapla.WS247		Mhapla.WS247_21:166778		21		166778		167670		893		55		16		CCAAGGTTTA		CCAAGGTTTAAAAGGC
Mhapla.WS247		Mhapla.WS247_22:1569		22		1569		1787		219		12		16		TTAAACCTTG		TTAAACCTTGGGCCTT
Mhapla.WS247		Mhapla.WS247_23:37		23		37		3315		3279		81		16		TTTTAAACCT		TTTTAAACCTTGGGCC
Mhapla.WS247		Mhapla.WS247_26:6363		26		6363		6834		472		15		24		CAGTCCGTTC		CAGTCCGTTCAGTGTCGTCAACTT
Mhapla.WS247		Mhapla.WS247_27:1965		27		1965		2437		473		16		24		AGTCCGTTCA		AGTCCGTTCAGTGTCGTCAACTTC
Mhapla.WS247		Mhapla.WS247_30:82468		30		82468		82754		287		12		23		AAAGCAACCG		AAAGCAACCGATGCACCCGGTAC
Mhapla.WS247		Mhapla.WS247_30:82792		30		82792		83185		394		16		24		GGGTCACAAT		GGGTCACAATATCCAGAGAAACCC
Mhapla.WS247		Mhapla.WS247_33:27312		33		27312		29077		1766		13		40		CAGAATTTAA		CAGAATTTAATATAAACATTAAAATTGAAGAAGTAAAAAT
Mhapla.WS247		Mhapla.WS247_34:43810		34		43810		45750		1941		31		62		AAATTTTAGA		AAATTTTAGATAAAACGTTACATAAACGCGAAATCTATTCGCTAAACTTTGATTACTAACCT
Mhapla.WS247		Mhapla.WS247_35:17		35		17		1207		1191		19		62		ACGTTACATA		ACGTTACATAAACGCGAAATCTATTCGCGAAACTTTGATTACTAACCTAAATTTTAGATAAC
Mhapla.WS247		Mhapla.WS247_35:18170		35		18170		18427		258		10		21		AAGGTGCTGT		AAGGTGCTGTTGTAGTGGTAG
Mhapla.WS247		Mhapla.WS247_35:23564		35		23564		24067		504		19		27		TGTTGTTGTG		TGTTGTTGTGGTAGAGGTAGAAGGTGC
Mhapla.WS247		Mhapla.WS247_35:27431		35		27431		28555		1125		18		21		GTTGTTGTAG		GTTGTTGTAGTAGAGGGTGTG
Mhapla.WS247		Mhapla.WS247_41:35957		41		35957		36710		754		19		41		CGGGAAACGG		CGGGAAACGGTAATTTCGGGAAATTACAAATTCCCGAATAT
Mhapla.WS247		Mhapla.WS247_42:79749		42		79749		80498		750		19		17		GAATAATGAA		GAATTATGAAGCAGGCG
Mhapla.WS247		Mhapla.WS247_43:161285		43		161285		162520		1236		22		22		AAGTTTATTT		AAGTTTATTTTTGTATTTTTCC
Mhapla.WS247		Mhapla.WS247_44:18741		44		18741		20928		2188		23		58		TTTCCGGAAA		TTTCCGGAAAAGTTTAAATGTTTTTTGTGTTTAAAAAGTTTTATAATTTTCAGAATTT
Mhapla.WS247		Mhapla.WS247_44:21779		44		21779		22296		518		19		14		AATAAAAACA		AATAAAAACATTAA
Mhapla.WS247		Mhapla.WS247_46:16947		46		16947		23904		6958		22		32		TTCCAACTTT		TTCCAACTTTCCTGGAATATTTATTTTTACAA
Mhapla.WS247		Mhapla.WS247_46:66937		46		66937		67474		538		26		21		ATATTCTGAT		ATATTCTGATCAGTTCTGATA
Mhapla.WS247		Mhapla.WS247_47:35631		47		35631		35844		214		11		15		AAACTGGTAC		AAACTGGTACGCGAC
Mhapla.WS247		Mhapla.WS247_51:137		51		137		2413		2277		19		40		AAACTTAAGT		AAACTTAAGTTTGCGTTTTCTGATTTAGTAAATAATTTTA
Mhapla.WS247		Mhapla.WS247_51:3118		51		3118		5716		2599		21		21		CAAATTGTAA		CAAATTGTAAACCTTAGATTA
Mhapla.WS247		Mhapla.WS247_51:40159		51		40159		41302		1144		14		18		AACTTAAAAA		AACTTGAAAACTTAAGTA
Mhapla.WS247		Mhapla.WS247_51:88306		51		88306		90703		2398		11		68		TGATTTTTTA		TGATTTTTTATCGATTTTTTGAAAAATAATAATTTTTACAATTTTAAAAAATCAATATATCGATTTAT
Mhapla.WS247		Mhapla.WS247_51:107681		51		107681		108435		755		12		62		CGCAAGGAGG		CGCAAGGAGGACGAAGACAAATGACGCTTCTAAATGATGGATAAAAGACGTTATAATTAGGT
Mhapla.WS247		Mhapla.WS247_52:0		52		0		753		754		12		62		AAGACAAATG		AAGACAAATGACGCTTCTAAATGATGAATAAAAGGCGTTATAATTAGGACGCAAGGAGGACG
Mhapla.WS247		Mhapla.WS247_54:87146		54		87146		88443		1298		15		141		CCTATATTGA		CCTATATTGACAGAAAAAATAAAGAAATTTTATCGTTTAGAAACGGATTTATAGGGCCTAGAATTTTTCAATGCAAAAATTTTTCTTTAAGTTCAGAGTCCGCTGACTCAAAAGGCAATATCTCTGCCAAAAATGCGGAAA
Mhapla.WS247		Mhapla.WS247_54:92595		54		92595		93083		489		15		18		GCCACCATTG		GCCACCATTGAAACACAG
Mhapla.WS247		Mhapla.WS247_54:149352		54		149352		149991		640		17		37		TGCGTGCTGG		TGCGTGCTGGACTGCACAAGGCAGCAGCATCAACAAC
Mhapla.WS247		Mhapla.WS247_56:56025		56		56025		56461		437		10		41		GCCCCCGACC		GCCCCCGACCTAAGTCAGTAAGGCTGCCACCATTGCATCAA
Mhapla.WS247		Mhapla.WS247_56:64711		56		64711		65767		1057		11		40		CCTATATTGA		CCTATTTTGAAAATCTGGGATATTTTAGTTAAGATATAGT
Mhapla.WS247		Mhapla.WS247_57:41215		57		41215		43267		2053		20		40		AAATTTTGAG		AAATTTTGAGTTATAGGGGTTTGAAATTTTTTATAGGCGA
Mhapla.WS247		Mhapla.WS247_59:24223		59		24223		25045		823		37		17		CACCTGCTTC		CACCTGCTTCACTATTC
Mhapla.WS247		Mhapla.WS247_62:13358		62		13358		14806		1449		13		16		TTTCCCGAAA		TTTCCCGAAATTCCCG
Mhapla.WS247		Mhapla.WS247_63:27617		63		27617		28002		386		17		17		GAATATTGAA		GAATATTGAAGCAAGTC
Mhapla.WS247		Mhapla.WS247_65:27238		65		27238		29177		1940		23		120		AAAATAATAA		AAAATAATAAAAATAATAATAAAGAGCACACGAATAATAAAATGTTTATAATTGCTTAAGAATAAGATATTTTCTGACTAACATAACGATTTAATATTTATTCGATTTAATTATAATTAT
Mhapla.WS247		Mhapla.WS247_65:34756		65		34756		35496		741		13		23		TGTTCCCTTC		TGTTCCCTTCACACTATAAGAGA
Mhapla.WS247		Mhapla.WS247_66:104900		66		104900		105135		236		13		16		TAAATAATTA		TAAATAATTAATAAAT
Mhapla.WS247		Mhapla.WS247_66:107934		66		107934		108467		534		13		39		TTTTCCGGAA		TTTTCCGGAAAACACATCTCATATTTTAATTATTAAATA
Mhapla.WS247		Mhapla.WS247_71:91568		71		91568		91938		371		14		26		AAAATGGACA		AAAATGGACAAATTGCCATAAGGGTA
Mhapla.WS247		Mhapla.WS247_71:102661		71		102661		105405		2745		42		15		AAACAAGTTT		AAACAAGTTTTGAAA
Mhapla.WS247		Mhapla.WS247_77:37357		77		37357		37742		386		13		17		CCTGCTTCAC		CCTGCTTCACTATTCCA
Mhapla.WS247		Mhapla.WS247_79:78018		79		78018		78379		362		10		31		TAATTGTAAT		TAATTGTAATTTTGTTTTCCGGATCTTTTAA
Mhapla.WS247		Mhapla.WS247_80:494		80		494		1284		791		20		39		TGCAGTCCAG		TGCAGTCCAGCACGCAAGTGTTGATGCTGCTGCCTTTAG
Mhapla.WS247		Mhapla.WS247_80:28647		80		28647		29686		1040		19		60		AAGAGAAAGA		AAGAGAAAGAAGAACCCCCCTGCTGGCAGTTGGCCGAAGCCATCTGCTTGCAGGGGGGAA
Mhapla.WS247		Mhapla.WS247_80:48352		80		48352		49255		904		14		21		TTTTGTATTT		TTTTGTATTTTTTAATTTTAT
Mhapla.WS247		Mhapla.WS247_82:46568		82		46568		49891		3324		19		155		GCCCTATAAA		GCCCTATAAAAATGCTTTGAGTTGATAGAATTTCTTAATTTTTTCTATAAAGGTAGATAAGAGTCTTATTTACTAAATCCCAAACTTTCAGAAAGAAATTCGCATTTTTGGTAGAGATATTGACTTTAGAGTCTTGTGAATCTGAAAAATTTTAG
Mhapla.WS247		Mhapla.WS247_83:18472		83		18472		19085		614		11		55		CTGGCTAGAT		CTGGCTAGATGGAGAGCTTCATCGTGCTCCAGTATGGACAGTGGGATCGTTTGCC
Mhapla.WS247		Mhapla.WS247_83:24455		83		24455		24983		529		14		37		TGCAGTCCAG		TGCAGTCCAGCACGCAATTGTTGATGCTGCTGCCTTG
Mhapla.WS247		Mhapla.WS247_84:91		84		91		2893		2803		16		178		CCCTATAAAA		CCCTATAAAAATTTTTCGGTATGTCTCAGCTTCTTTATTTTTGGCTTAAAGATAGATCTATATCTTTTCTAAGATGTCCCAAAATTTCAAGGAGATATTAATATTTTTGGATGAGTTATGGCCTTTAGAGTCTGGAGACCTTGAAATTATATGAATTCTCCTATTAAAAAACTCTAGG
Mhapla.WS247		Mhapla.WS247_85:8067		85		8067		11416		3350		21		25		AAAATACAAA		AAAAACAAAAATACAAATAAACTTG
Mhapla.WS247		Mhapla.WS247_89:64381		89		64381		65639		1259		15		14		GCCAACTGAG		GCCAACTGAGTGTT
Mhapla.WS247		Mhapla.WS247_89:167956		89		167956		168183		228		14		12		TTTTGTGTTT		TTTTGTGTTTTT
Mhapla.WS247		Mhapla.WS247_89:173246		89		173246		176240		2995		36		23		AAAATTTTGA		AAAATTTTGAAAAACTTGGGAAA
Mhapla.WS247		Mhapla.WS247_91:68164		91		68164		69102		939		13		71		TCTTTAAATT		TCTTTAAATTGAAAACTTTTTTTATTCTCACCGCGCCTTTTTTGGTCTCTCCAGTTTCTTCTGATTCGACC
Mhapla.WS247		Mhapla.WS247_92:7655		92		7655		7802		148		10		21		AATTCTGAAA		AATTCTGAAAAATTTTGGAAC
Mhapla.WS247		Mhapla.WS247_95:40918		95		40918		41269		352		15		17		ACCTGCTTCA		ACTTGCTTCAATATTCC
Mhapla.WS247		Mhapla.WS247_96:34461		96		34461		34803		343		13		20		AATTGTAAAA		AATTGTAAAACATGCGGGAA
Mhapla.WS247		Mhapla.WS247_96:46503		96		46503		48157		1655		23		16		ATTGTAAAAC		ATTGTAAAACTTATTT
Mhapla.WS247		Mhapla.WS247_98:39		98		39		1586		1548		20		76		GTTTATACAA		GTTTATACAATTCATATATATTTTGTAGAATTAGATCTCTATATAGAACAAATCATAACTTGTTAGCTTCAACTTC
Mhapla.WS247		Mhapla.WS247_99:10		99		10		1239		1230		16		76		ACTTGTTAGC		ACTTGTTAGCTTCCACTTCGTTTATACAATTCATATATATTTGGTAGAATTAGATCTCTATATAGAACAGATCATT
Mhapla.WS247		Mhapla.WS247_102:4		102		4		1505		1502		19		78		TTAATAATAA		TTAATAATAAGTTAAACATTAGAAGCCTAGTTAATATATTTACTTTTTTCTGATTCTGTTTCATTAGATACTGGTAAG
Mhapla.WS247		Mhapla.WS247_103:11		103		11		1268		1258		16		78		CTTTTTTCTG		CTTTTTTCTGATTCTGTTTCATTAGATACTGTTAACTTAATAATAAGTTAAACATTAGAAGCCTAGTTAATATATTTA
Mhapla.WS247		Mhapla.WS247_104:14282		104		14282		14922		641		37		17		AAGAGCAAAA		AAGAGCAAAAAAGGCGG
Mhapla.WS247		Mhapla.WS247_105:48779		105		48779		50088		1310		18		64		AGAATTACAA		AGAATTACAACTAAAGTTGGGATCCCCTAAACTAGAGGGTAAACCCTTTGACAAATAATCCTTT
Mhapla.WS247		Mhapla.WS247_109:47646		109		47646		48045		400		23		11		TTACTTCGAA		TTACTTCGAAT
Mhapla.WS247		Mhapla.WS247_109:75448		109		75448		76308		861		22		12		AAAATTATTT		AAAATTATTTTA
Mhapla.WS247		Mhapla.WS247_111:31172		111		31172		31710		539		11		48		CGAAAGCTTA		CGAAAGCTTATGCGTGCCAAAATCAATGCTTGCTAAAATCAAAAGCTA
Mhapla.WS247		Mhapla.WS247_114:71316		114		71316		71730		415		10		41		AATTCCGGAA		AATTCCGGAAAGTTGTGATTTATTTTACAATTTGCGAATAG
Mhapla.WS247		Mhapla.WS247_117:15448		117		15448		16594		1147		17		15		AACTTGTTTT		AACATGTTTTTAATA
Mhapla.WS247		Mhapla.WS247_117:75579		117		75579		76200		622		16		39		CCTTCAGCCC		CCTTCAGCCCATGTCCCCTCCACACTACACTCCATGTTC
Mhapla.WS247		Mhapla.WS247_118:10568		118		10568		11913		1346		20		24		ATTCAAGTTT		ATCCAAGTTTAATATATTATATTC
Mhapla.WS247		Mhapla.WS247_119:297269		119		297269		297562		294		12		24		CCAGGGCTCC		CCAGGGCTCCCAAAGATAAAGCAT
Mhapla.WS247		Mhapla.WS247_120:427		120		427		717		291		12		23		GAGAACCGAG		GAGAACCGAGGTCACCATATTTT
Mhapla.WS247		Mhapla.WS247_121:49900		121		49900		50560		661		12		58		AAAAATCAAT		AAAAATCAATAAATCAATATATCGATTTTTAAATTTTGTTTAAGTTTTTAATTTTATA
Mhapla.WS247		Mhapla.WS247_121:77564		121		77564		78162		599		10		59		ATGGTGGCAG		ATGGTGGCAGCCCTACTGACGCTTTTGTCAGGGGCTTAATTCGTGGTGGCTTGTGCTCA
Mhapla.WS247		Mhapla.WS247_121:121172		121		121172		121661		490		13		66		AAAATTATTT		AAAATTATTTATTTTCAAAAAATCGATAAAATCAATATATCGATTTATTGATTTTTCAAAACTTGT
Mhapla.WS247		Mhapla.WS247_122:70029		122		70029		70642		614		20		30		TCCGGAAAAC		TCCGGAAAACTTAAAAGAAAATTAGATATT
Mhapla.WS247		Mhapla.WS247_122:110333		122		110333		111465		1133		27		12		AAATAATTTT		AAATAATTTTTA
Mhapla.WS247		Mhapla.WS247_123:27		123		27		658		632		10		50		AGAAACGATT		AGAAACGATTAAATAAATTTATTCGTGAATTTTCTTATTAGAAGTCGATG
Mhapla.WS247		Mhapla.WS247_124:44		124		44		2611		2568		39		75		AGAAACGATT		AGAAACGATTCTTTAGGTAGTTTATTGTGGGATAATAAAAGAAATGTTAGATAGTTTGAGATTAAAGAAGAAAAA
Mhapla.WS247		Mhapla.WS247_126:40841		126		40841		43643		2803		15		135		TAATTATTTT		TAATTATTTTATCTTTCTAAAACCTATGATATCAACTTATTTTTCTTCGTCCTACTTATCTTCCGAACGAATAATAAACTCTTCCATTCTCTTCATCATCCTCTTCCATCAACATCTCTTCACTATTTCTACTGT
Mhapla.WS247		Mhapla.WS247_128:90131		128		90131		92076		1946		11		155		TCTAAAGGCC		TCTAAAGGCCATAACTCATCCAAAAATATAAATATCTCCTTGAAATTTTGGGACATCTTAGATAAGATATAGATCTATCTTTAAGCCAAAAATAATAAAGCTGAGACATACCGAAAATTTTTTATAGGGCCTAAAAGTTTTTAGAGTCATCAGAC
Mhapla.WS247		Mhapla.WS247_128:114100		128		114100		115666		1567		21		21		AACATAAGGT		AACATAAGGTAGGGTGAAGGG
Mhapla.WS247		Mhapla.WS247_128:142756		128		142756		142886		131		10		13		TAGTTAAGGC		TAGTTAAGGCAAT
Mhapla.WS247		Mhapla.WS247_128:160782		128		160782		163634		2853		16		180		CCTCGAAATT		CCTCGAAATTTTAACTTTTCACGCCTAATAATATATTCAAATCCCTATAAATCAAAAATTTGAAAGTGAAATTTTCTAATTTTTTGTACATAGATTAAAGAATGTCTTAACTACGATATCCCAAATTTTCATTAAAATCGTAGGAGGAATTTTCGTGATATTGACGTTAGAGTCACGTTA
Mhapla.WS247		Mhapla.WS247_128:176098		128		176098		176399		302		10		21		AAATCAGAAT		AAATCAGAATTTTTAAGAAGA
Mhapla.WS247		Mhapla.WS247_130:4		130		4		976		973		30		32		AGGGACAGGA		AGGGACAGGACTCTAATGGTTTTTAATCTTAA
Mhapla.WS247		Mhapla.WS247_131:35		131		35		834		800		24		32		AATGGTTTTT		AATGGTTTTTAATCTTAAAGGGACAGGACTCT
Mhapla.WS247		Mhapla.WS247_132:41577		132		41577		41958		382		16		23		TAAAGCAACC		TAAAGCAACCGAGGCTCCCGGGA
Mhapla.WS247		Mhapla.WS247_132:41600		132		41600		42520		921		16		23		ATAAAGCAAC		ATAAAGCAACCGAGGCTCCCGGG
Mhapla.WS247		Mhapla.WS247_139:175003		139		175003		176893		1891		18		37		GTAGGCTGGA		GTAGGCTGGAAGGAACATGTTCCCTTCGGACTAGAAA
Mhapla.WS247		Mhapla.WS247_139:186906		139		186906		188079		1174		11		45		AATTCTGATT		AATTCTGATTTTTAACTGTATTTTTGTATTAGATTTTTAATTAAA
Mhapla.WS247		Mhapla.WS247_140:42567		140		42567		43987		1421		24		25		CAGAATTAAT		CAGAATTAATCAAAAACATTTAAAG
Mhapla.WS247		Mhapla.WS247_143:31284		143		31284		33609		2326		56		24		TGTTCCCTTC		TGTTCCCTTCACACTACAGAGACA
Mhapla.WS247		Mhapla.WS247_146:53888		146		53888		54441		554		34		16		TTAAGATAAA		TTAAGATAAAGCCATT
Mhapla.WS247		Mhapla.WS247_147:31		147		31		772		742		46		16		AGATAAAGCC		AGATAAAGCCATTTTA
Mhapla.WS247		Mhapla.WS247_148:149883		148		149883		150136		254		12		21		ACCAGAAGTG		ACCAGAAGTGGTGCAAGCCCA
Mhapla.WS247		Mhapla.WS247_148:151400		148		151400		151693		294		12		24		AGCAACCGAG		AGCAACCGAGGCCTCCCGGGACAA
Mhapla.WS247		Mhapla.WS247_148:151723		148		151723		152117		395		16		24		TATCCGGAGA		TATCCGGAGAAACCCGGGTCACAG
Mhapla.WS247		Mhapla.WS247_149:1261		149		1261		1623		363		24		15		TTTTAATTTG		TTTTAATTTGACCTT
Mhapla.WS247		Mhapla.WS247_151:5460		151		5460		5793		334		16		18		TATTTTTGTA		TATTTTTGTAAAAATAAT
Mhapla.WS247		Mhapla.WS247_151:11806		151		11806		12532		727		11		29		TTCCGGAAAA		TTCCGGAAAATAATTAATGTAATTCTGAC
Mhapla.WS247		Mhapla.WS247_152:46766		152		46766		48820		2055		30		17		TGAAGCAGGT		TGAAGCAGGTTGAATTA
Mhapla.WS247		Mhapla.WS247_156:26525		156		26525		27621		1097		22		18		CCCATCTGAA		CCCATCTGAACGCTGAAA
Mhapla.WS247		Mhapla.WS247_160:14019		160		14019		14472		454		20		17		TTCAATATTC		TTCACTATTCGACTTGC
Mhapla.WS247		Mhapla.WS247_161:20109		161		20109		20959		851		20		17		TTCATTATTC		TTCATTATTCCGCCTGC
Mhapla.WS247		Mhapla.WS247_161:49077		161		49077		49563		487		27		21		TCATATTCTG		TCATATTCTGGTCAGTTCTGG
Mhapla.WS247		Mhapla.WS247_161:69437		161		69437		69908		472		16		24		ACTGAACGGA		ACTGAACGGACTGAAGTTGACGAC
Mhapla.WS247		Mhapla.WS247_162:27684		162		27684		28333		650		21		16		TTGTACAAAC		TTGTACAAACTTATTA
Mhapla.WS247		Mhapla.WS247_162:64083		162		64083		64467		385		18		21		TGAAGCATGC		TGAAGCATGCTTCAAAATTAC
Mhapla.WS247		Mhapla.WS247_163:159		163		159		2866		2708		18		90		AAACAAATTA		AAACAAATTAGCTAAAATCAAGTTTAGCTTACAAAAAATAAGGGACACTCCGAAAAAAGGCAGTTAATTAGAGAATTTTTTAGTATTAAA
Mhapla.WS247		Mhapla.WS247_164:19305		164		19305		19665		361		11		32		GGGCATTAGT		GGGCATTAGTTATTCGAGATGGCAATAAAGGG
Mhapla.WS247		Mhapla.WS247_166:6695		166		6695		7631		937		38		17		ATTCTGATTT		ATTCTGATTTTTTTAAA
Mhapla.WS247		Mhapla.WS247_169:30187		169		30187		35378		5192		26		53		AAATTGTAAT		AAATTTTAATAGAAGTTTCCGGAAAAAATATAACTTTACAAATATATAATTAC
Mhapla.WS247		Mhapla.WS247_169:130559		169		130559		130958		400		13		24		TCAGTCCGTT		TCAGTCCGTTCAGTGACATCAACT
Mhapla.WS247		Mhapla.WS247_169:177481		169		177481		177904		424		14		24		ACTGAACGGA		ACTGAACGGACTGAAGTTGACGAC
Mhapla.WS247		Mhapla.WS247_172:4264		172		4264		7804		3541		29		26		AAACAAGTTT		AAACAAGTTTATTTATTCAAAAAGAC
Mhapla.WS247		Mhapla.WS247_174:11042		174		11042		12824		1783		20		20		AAGTTGCGTT		AAGTTGCGTTATAACGCTTT
Mhapla.WS247		Mhapla.WS247_174:40133		174		40133		41047		915		11		20		AACGCAACTT		AACGCAACTTAAAGCGTTAT
Mhapla.WS247		Mhapla.WS247_175:141		175		141		2282		2142		24		20		AACGCAACTT		AACGCAACTTAAAGCGTTAT
Mhapla.WS247		Mhapla.WS247_178:17362		178		17362		17669		308		20		15		CAAAGTGGGC		CAAAGTGGGCTGCGT
Mhapla.WS247		Mhapla.WS247_179:20607		179		20607		20755		149		11		10		AAAAACACAA		AAAAACACAA
Mhapla.WS247		Mhapla.WS247_180:13612		180		13612		15394		1783		23		34		TTTACAAATC		TTTACAAATCATATATTCTGATTTAAATTATAAT
Mhapla.WS247		Mhapla.WS247_180:60036		180		60036		60352		317		18		17		TTTGAGGGGA		TTTGAGGGGATAAATAC
Mhapla.WS247		Mhapla.WS247_180:101724		180		101724		102535		812		71		11		ATAACTTTCG		ATAACTTTCGC
Mhapla.WS247		Mhapla.WS247_181:8		181		8		315		308		27		11		ATAACTTTCG		ATAACTTTCGC
Mhapla.WS247		Mhapla.WS247_186:40965		186		40965		41401		437		20		17		TTCAATATTC		TTCACTATTCGACTTGC
Mhapla.WS247		Mhapla.WS247_189:4955		189		4955		7933		2979		18		72		TGGAGTTGAA		TGGAGTTGAAGGAGTATTTGGTCCAATTCTTGTCGTTCGAGGTTCTAAAGTGGTCGAGGATGTTCCGTTTGC
Mhapla.WS247		Mhapla.WS247_189:24750		189		24750		27242		2493		14		177		CGTAAATAGG		CGTAAATAGGCACAAACATACTAATAAACGTAACTTAAAGCGTTATAACGCGAATTCTAGCGTTTAAATCTCTTAGTAAATTGGGGATATTTTAGAGAAGACTATAATCAGAATTTATTCAAAAAATTAGAAAGATCTAAACCACCAAATTTTTGTAATCGTTACTGAAGTTTTTAG
Mhapla.WS247		Mhapla.WS247_190:4		190		4		2677		2674		15		177		TTTTTGTAAT		TTTTTGTAATCGTTACCGAAGTTTTTAGCGTAAATAGGCACAAACGTACTAATAAACGTAACTTAAAGCGTTATAACGCGAATTCTAGCGTTTACATCTCATAGTAAATTGGGGATATTTTAGAGAAGACTATAATCAGAATTTATTCAAAAAATTAGAAAGATCTAAACCACCAAA
Mhapla.WS247		Mhapla.WS247_191:0		191		0		3033		3034		17		177		TTTATTCAAA		TTTATTCAAAAAATTACGAAGATCCAAACCACCAAATTTTTGTAATCGTTACTGAAGTTTTTAGCGTAAATAGGCACAAACATCCTAATAAACGTAACTTAAAGCGTTATAACGCGAATTCTAGCGTTTAAATCTCTTAGTAAATTGGGGATATTTTAGAGAAGACTATAATCAGAA
Mhapla.WS247		Mhapla.WS247_193:43		193		43		1446		1404		16		68		TTTAGAGTCT		TTAGAGTCTTATCTACAATATCCCAAAATTTTGAGATAGGTTTCCGCATGTTTGGATGAGATATAGCC
Mhapla.WS247		Mhapla.WS247_195:32515		195		32515		33192		678		18		11		AATCGATAAA		AATCGATAAAA
Mhapla.WS247		Mhapla.WS247_196:11		196		11		1698		1688		104		16		TTTAAACCTT		TTTAAACCTTGGGCGT
Mhapla.WS247		Mhapla.WS247_197:23		197		23		385		363		22		16		TTTTAAACCT		TTTTAAACCTTGGGTC
Mhapla.WS247		Mhapla.WS247_197:45699		197		45699		46158		460		14		31		TTACAAACCT		TTACAAACCTTCCGGAAATATTTTAATTAAG
Mhapla.WS247		Mhapla.WS247_199:83		199		83		2409		2327		11		182		GATATTGCCT		GATATTGCCTTTTGAGTCAGAGGACTCTGACGTTTCAATGAAAATTTTTGTATTGAAAACTTCTAGGCCCTATAAATCCGTTTCTAAACGATAAAATTTCTTAATTTTTTCTGTCAATATAGGCCTATATCTTGTCTAAAATATCTCAAATTTTCAAGATAGGTTTCCGCATTTTTGGCAGA
Mhapla.WS247		Mhapla.WS247_201:0		201		0		2005		2006		11		181		TTTTGAGTCA		TTTTGAGTCAGAGGACTCTGACGCTTCAATGAAAATTTTGTATAAAAATTTCTAGGCCCCTATAAATCCGTTTCTAAACGATAAAATTTCTTAAATTTTTCTGTCAATATAGGCCTATATCTTGTCTAAAATATCTCAAATTTTCAAGATAGGTTTCCGCATTTTTGGCAGAGATATTGCC
Mhapla.WS247		Mhapla.WS247_202:18		202		18		3130		3113		17		181		TTTTGAGTCA		TTTTGAGTCAGAGGACTCTGACGCTTCAATGAAAATTTTGTATTAAAAATTTCTAGGCCCTATAAATCCGTTTCTAAACGATAAAATTTCTTAATTTTTTCTGTCAATATAGGCCTATATCTTGTCTAAAATATCTCAAATTTTCAAGATAGGTTTCCGCATTTTTGGCAGAGATATTGCC
Mhapla.WS247		Mhapla.WS247_204:28350		204		28350		30418		2069		38		54		AATATCTGGC		AATATCTGGCTTTCAGCCTTTTTATGAAGCTGCTTCCTCTTCTGGAAGCTTCAA
Mhapla.WS247		Mhapla.WS247_205:25		205		25		2841		2817		51		54		GGCTTTCAGC		GGCTTTCAGCCTTTTTATGAAGCTGCTTCCTCTTCTGGAAGCTTCAAAATATCT
Mhapla.WS247		Mhapla.WS247_207:1596		207		1596		1939		344		15		22		TGTTCCCTTC		TGTTCCCTTCAGACTAGATGGA
Mhapla.WS247		Mhapla.WS247_207:13946		207		13946		14571		626		11		56		GTTTTGCCGT		GTTTTGCCGTCCGTCTACCAAAGCTTTGTTCTATTCGGACAGCTTTTCACGTTACC
Mhapla.WS247		Mhapla.WS247_209:22747		209		22747		25308		2562		19		62		TAGAAGAAAA		TCGAAGAAAAACAACCTGGATGTATTGTCAATAGCAATAGATAACAAAAAATCGTCAAAAAT
Mhapla.WS247		Mhapla.WS247_209:38940		209		38940		40082		1143		40		27		ATTTGGTCAC		ATTTGGTCACTTAAGGGAAATATACTC
Mhapla.WS247		Mhapla.WS247_211:74392		211		74392		75554		1163		18		64		AAGAATAATT		AAGAATAATTTACACGAATATCTTCGAATGTCATGATATGACATAATAACATTTGCACGATTTT
Mhapla.WS247		Mhapla.WS247_211:112369		211		112369		112891		523		14		36		TTCACACTAC		TTCACACTACACATGGGCTGGAAGGAACATGTTCCC
Mhapla.WS247		Mhapla.WS247_211:114353		211		114353		114604		252		10		25		TTTCCACAAG		TTTCCACAAGTTCAACAAGTTCGGT
Mhapla.WS247		Mhapla.WS247_211:165309		211		165309		165610		302		10		27		CAAAACGCCA		CAAAACGCCAATACCCCCAAAAATCGA
Mhapla.WS247		Mhapla.WS247_215:31		215		31		732		702		20		18		GCCACCATTG		GCCACCATTGAACCACAA
Mhapla.WS247		Mhapla.WS247_216:4426		216		4426		5467		1042		10		23		ATTCTGATTT		ATTCTGATTTTTTCTAAAATTTA
Mhapla.WS247		Mhapla.WS247_216:29296		216		29296		29845		550		25		17		CACCTGCTTC		CACCTGCTTCACTATTC
Mhapla.WS247		Mhapla.WS247_216:33507		216		33507		33979		473		16		24		AGTCCGTTCA		AGTCCGTTCAGTGTCGTCAACTTC
Mhapla.WS247		Mhapla.WS247_216:35963		216		35963		37724		1762		20		21		ATTCTGATTT		ATTCTTATTTTGTTTTTAATC
Mhapla.WS247		Mhapla.WS247_217:153		217		153		1973		1821		10		180		ATACAAAAAA		ATACAAAAAATCAAGAAATGTTATCGATTTAAAACATTTTTATAGGCCATAGAAGTTTTGATAGGAGAAGAACATATTTAATTTCAGAGTTACCTGACTCTAAAGGCCATAACTCAGCCAAAAATGCTAAAATCTCCTTGAAATTTTGAGATATCTTAGATAAGATGTAGATCTATATTG
Mhapla.WS247		Mhapla.WS247_218:10		218		10		1825		1816		10		180		ATACAAAAAA		ATACAAAAAATCAAGAAATGTTATCGATTTAAAACATTTTTATAGGCCATAGAAGTTTTGATAGGAGAAGAACATATTTAATTTCAGAGTTACCTGACTCTAAAGGCCATAACTCAGCCAAAAATGCTAAAATCTCCTTGAAATTTTGAGATATCTTAGATAAGATGTAGATCTATATTG
Mhapla.WS247		Mhapla.WS247_219:12992		219		12992		14275		1284		21		61		CTGCATTATT		CTGCATTATTGCATGGATGTCTGTCTCGGGCCTTCGGCCCTCGAAACTCACTAATTTACTC
Mhapla.WS247		Mhapla.WS247_225:138		225		138		1084		947		13		72		ACAAAACTTC		ACAAAACTTCGCTAAATGCTGACCATCAATTTGAAAAATCAAGCAACATAATACGAATCAACCAAATAAACA
Mhapla.WS247		Mhapla.WS247_228:12320		228		12320		13050		731		16		30		GATGGAGTTT		GATGGATTTTGAGTCGTTGGAGCTGCTGTC
Mhapla.WS247		Mhapla.WS247_240:0		240		0		2179		2180		12		181		TTTCTTTATT		TTTCTTTATTTTTTTATACAATATAGATCTATGTCTTATCTAACATATCCCAAAATATCTAGGAGATCGTTCGCATTTTAAGCCCCGAAATTTTTCATTTTGAGTCTGATGACTCTGAAAGATAAAAATTTTCTCCTGTTAAAAACTCTAACCCCTATAACTCAAAATTTTGAAGTTGAAA
Mhapla.WS247		Mhapla.WS247_240:43062		240		43062		43734		673		15		44		AAGGTAATCC		AAGGTAATCCCCCAAACTCCATGACGTTTGTCGTAGGAGTCCTC
Mhapla.WS247		Mhapla.WS247_242:1220		242		1220		4145		2926		27		18		AGATGGGTTT		AGATGGGTTTCAGCGTTA
Mhapla.WS247		Mhapla.WS247_253:44600		253		44600		46942		2343		24		78		TCCATCAACA		TCCATCTACACAAAAGACAGGAGGAGTGGCATCGAACAAGCCCCCTGCAGGATTGCCATCTACCGGACGGCCAGAAAC
Mhapla.WS247		Mhapla.WS247_254:53		254		53		3917		3865		17		181		CAAAATTTTG		CAAAATTTTGAAAGTGAAATTTCTTCATTTTTTGTTTATAGATGGATGAATATCTTACCTACAATATCCCAAAATTACAATAAAGTCGTAGGAGGAATTTTAGAGATATTGATTTTAGAGTCTGGTTACCTCGAAATTTTTAATTATTTTAGCCTAATAAAAACTTCAAACACCAATAAAT
Mhapla.WS247		Mhapla.WS247_260:526		260		526		1049		524		14		33		ATTCTGATTT		ATTCTGATTTTGTTTAAAAAATGTTTTGATTTA
Mhapla.WS247		Mhapla.WS247_262:35886		262		35886		36929		1044		28		20		TCCACACTAC		TCCACACTACCTATGTTCCT
Mhapla.WS247		Mhapla.WS247_262:93549		262		93549		95875		2327		29		30		TGAACTTAAA		TAAACTTAAAATGAAGCTTATTTTCAAGTT
Mhapla.WS247		Mhapla.WS247_263:18477		263		18477		18814		338		18		21		TCATATTCTG		TCATATTCTGGTCAGTTCTGG
Mhapla.WS247		Mhapla.WS247_263:82412		263		82412		82656		245		11		18		AATACAAGCC		AATACAAGCCCAATCCCC
Mhapla.WS247		Mhapla.WS247_277:20040		277		20040		21215		1176		12		42		AAATTGTAAA		AAATTGTAAAAAGTTTTAATTAAAGCTTTAATTATTTTTTAC
Mhapla.WS247		Mhapla.WS247_280:17609		280		17609		18165		557		15		30		TCCTTTAACT		TCCTTTAACTTCTTCTGTAGTTCCCTCTTT
Mhapla.WS247		Mhapla.WS247_285:96		285		96		594		499		17		14		ATTTACAATT		ATTTACAATTTGTA
Mhapla.WS247		Mhapla.WS247_285:29679		285		29679		30920		1242		15		84		CCTCGAAGAT		CCTCGAAGATGGGATTTGTTTATAGGAATCCATTCGATTTTGGGGTTTTATATTAAAAATCATCCATGAAATAACCGGTAAAAC
Mhapla.WS247		Mhapla.WS247_286:44		286		44		1820		1777		21		84		TTTATAGGAA		TTTATAGGAATCCATTCGATTTTGGGGTTTTATATTAAAAATCATCCATGAAATAACCGGTAAAACCCTCGAAGATGGGATTTG
Mhapla.WS247		Mhapla.WS247_287:5		287		5		1197		1193		15		84		AAGATGGGAT		AAGATGGGATTTGTTTATAGGAATCCATTCGATTTTGGGGTTTTATATTAAAAATCATCCATGAAATAACCGGTAAAACCCTCG
Mhapla.WS247		Mhapla.WS247_288:14142		288		14142		14438		297		20		12		AAATAAACTT		AAATAAACTTTA
Mhapla.WS247		Mhapla.WS247_292:171		292		171		338		168		11		14		ACTCTGAATC		ACTCTGAATCGGCT
Mhapla.WS247		Mhapla.WS247_296:1422		296		1422		3268		1847		20		17		AATTATTAAT		AGTTATTAATAAACAAG
Mhapla.WS247		Mhapla.WS247_300:11932		300		11932		12566		635		16		39		TTGATGCTGC		TTGATGCTGCTGCCTTTAGTGCAGTCCAGCACGCATATG
Mhapla.WS247		Mhapla.WS247_302:47806		302		47806		48295		490		15		32		CATTAGAGTC		CATTAGAGTCCTGTCCCTTTAAGATTAAAAAC
Mhapla.WS247		Mhapla.WS247_311:118288		311		118288		120596		2309		21		21		AAGGGAACAT		AGGGGAACATGGGTAGTGTGT
Mhapla.WS247		Mhapla.WS247_312:27354		312		27354		28282		929		10		67		AGAATAATTT		AGAATAATTTCGACAAGCAATAAGTGCTAACCTAAAGATAATGGCACTTTCTGATTTATCAAAAATC
Mhapla.WS247		Mhapla.WS247_313:1		313		1		2190		2190		14		67		TTCTGATTTA		TTCTGATTTATCAAAAATCAGAATAATTTCGACAAGCAATAAGTGCTAACCTAAAGATAATGGCACT
Mhapla.WS247		Mhapla.WS247_317:4340		317		4340		6135		1796		25		30		GTTTATTTAA		GTTTATTTAAAATCAGAATTTGTAATTCAG
Mhapla.WS247		Mhapla.WS247_320:23068		320		23068		23546		479		12		12		AAATAATTTT		AAATAATTTTTA
Mhapla.WS247		Mhapla.WS247_321:50360		321		50360		52650		2291		13		68		TATTGATTTT		TATTGATTTTTCTAAAATAAATAATTTTTATAAAAGTTTTACAAATTTAAAAAATCGATATATCGATT
Mhapla.WS247		Mhapla.WS247_321:98908		321		98908		99566		659		15		59		TCAATGGTGG		TCAATGGTGGCAGCCCTACTGACGCTTTTGTCAGGGGCTTAATTCGTGGTGGCTTGTGC
Mhapla.WS247		Mhapla.WS247_326:89789		326		89789		89975		187		11		16		TATAGTGAAC		TATAGTGAACTCCCGG
Mhapla.WS247		Mhapla.WS247_327:24169		327		24169		27972		3804		39		18		AAATTTATTT		AAATTTATTTCATAATTT
Mhapla.WS247		Mhapla.WS247_335:22		335		22		480		459		28		16		TTTTAAACCT		TTTTAAATCTTGGGCC
Mhapla.WS247		Mhapla.WS247_335:106237		335		106237		106864		628		11		59		CCCTACTGAC		CCCTACTGACGCTTTTGTCAGGGGCATAATTCATGGTGGCCTGTGTTCAATGGTGGCAG
Mhapla.WS247		Mhapla.WS247_338:5935		338		5935		6245		311		15		21		CCTCCGCATC		CCTCCGCATCCACCACCGCCG
Mhapla.WS247		Mhapla.WS247_339:33530		339		33530		33974		445		22		24		GCGGAGGAGG		GCGGAGGAGGAGGCGGATGCAGCA
Mhapla.WS247		Mhapla.WS247_339:95132		339		95132		99043		3912		26		16		TGTTCCCTTC		TGTTCCTTCCACACTT
Mhapla.WS247		Mhapla.WS247_339:115446		339		115446		115960		515		19		23		AATTCCGGAA		AATTCCGGAAAGAATTTAATATA
Mhapla.WS247		Mhapla.WS247_340:16128		340		16128		17201		1074		19		81		CTCTAGAGGG		CTCTAGAGGGAACTCCCTAAATAGTGAAACTCTCCATATTATGAACTTCTTTTAAAGTTCCCATGCCTCAACTAGAGGGGA
Mhapla.WS247		Mhapla.WS247_343:142000		343		142000		142887		888		19		41		ATAGAGGGTT		ATAGAGGGTTATTATAGCGAGAGTTTACATTAGTTTCTTAA
Mhapla.WS247		Mhapla.WS247_344:10509		344		10509		11185		677		16		24		AAAAATACAA		AATAATACAATAATCAGAATTATT
Mhapla.WS247		Mhapla.WS247_347:58580		347		58580		58980		401		13		24		ACTGAACGGA		ACTGAACGGACTGAAGTTGACGAC
Mhapla.WS247		Mhapla.WS247_347:66804		347		66804		68488		1685		70		22		ATACTGTAGA		ATACTGTAGATTTAAAAGCCGG
Mhapla.WS247		Mhapla.WS247_350:82955		350		82955		83197		243		16		14		CGATTCAGAG		CGATTCAGAGTAGC
Mhapla.WS247		Mhapla.WS247_355:71186		355		71186		71408		223		10		27		TTGATCTTTT		TTGATCTTTTGTTATATTTTGGCCTAT
Mhapla.WS247		Mhapla.WS247_355:73040		355		73040		76935		3896		20		46		TCAAAATTTT		TCAAAATTTTATGTTTTCTCGCCTAAAAAATTCTTACCCCTATAAA
Mhapla.WS247		Mhapla.WS247_360:6518		360		6518		7342		825		11		74		TTTGTCGTTT		TTTGTCGTTTATGTAGAGAGTGTGTGAATTAGAGAGTAAAAGGAATCAATTTTCTTGCGTGGATTCTGAGAGGT
Mhapla.WS247		Mhapla.WS247_361:14103		361		14103		14472		370		13		21		CTTCACTTTT		CTTCACTTTTCGGGAAGCATG
Mhapla.WS247		Mhapla.WS247_362:899		362		899		1745		847		13		19		ATTCAAGTTT		ATTCAAGTTTATTTTTATA
Mhapla.WS247		Mhapla.WS247_364:48903		364		48903		49256		354		16		19		TAAAAATACA		TAAAAATACAATAATTAAT
Mhapla.WS247		Mhapla.WS247_369:7971		369		7971		8521		551		27		20		TACTCTTATG		TACTCTTATGACTTGATATC
Mhapla.WS247		Mhapla.WS247_371:105		371		105		877		773		22		36		AATTCTGATT		AATTCTGATTTTATTAATTAAATAATGTATGAAAGA
Mhapla.WS247		Mhapla.WS247_374:59838		374		59838		62057		2220		63		18		AAAATCGATA		AAAATCGATAAAATCAAT
Mhapla.WS247		Mhapla.WS247_375:23		375		23		1968		1946		20		97		GAGAACTGGC		GAGAACTGGCTTGATAAAACAAAACAATTTGTTGGATAATAAAATACGAATACAACTCTAATCCTTCCAAATTCATGATTAATCCAAGCTTTTCGAA
Mhapla.WS247		Mhapla.WS247_376:19847		376		19847		20409		563		13		42		GAAAAAGCCT		GAAAAAGCCTTCTGGAGTTTCAAGTGAATCGAAAGAACATAC
Mhapla.WS247		Mhapla.WS247_377:20084		377		20084		21481		1398		24		31		TTTTCCGGAA		TTTTCCGGAAAGTTTGTATTTTAAAATAATA
Mhapla.WS247		Mhapla.WS247_384:2110		384		2110		2377		268		12		21		TTGATTGACA		TTGATTGACAGGTACAAGTGT
Mhapla.WS247		Mhapla.WS247_385:4812		385		4812		5037		226		10		19		TGTCAATCAA		TGTCAATCAAACTTGTACC
Mhapla.WS247		Mhapla.WS247_387:33461		387		33461		34801		1341		31		37		TTTTCCGGAA		TTTTCCGGAAGATTAATATTCATTGTTTTACATTTAA
Mhapla.WS247		Mhapla.WS247_400:2291		400		2291		3004		714		19		37		ATGCGTGCTG		ATGCGTGCTGTACTGCACTAGGCAGCAGCATCAACAT
Mhapla.WS247		Mhapla.WS247_403:34668		403		34668		35251		584		18		32		CTTTAAGATT		CTTTAAGATTAAAAACCATTAGAGTCCTGCCT
Mhapla.WS247		Mhapla.WS247_404:13531		404		13531		14146		616		11		55		CTGGCTAGAT		CTGGCTAGATGGAGGGTTTGTTGCACTTCAGTATGGACAGTGGGATTCATTGTCC
Mhapla.WS247		Mhapla.WS247_405:415		405		415		2595		2181		16		18		ATTTTTATAG		ATTTTTATAGGCCTAGAA
Mhapla.WS247		Mhapla.WS247_406:503		406		503		3413		2911		12		181		ACTCTAAAGG		ACTCTAAAGGCCTTAACTTAGCCAAAAATGCTAAAATCTCCTTGAAATTTTGGGATACTGTAGATAAGATGTGGACCTATATTTATACAAAAAATCAAGAAAAGTTATCGATTTAAAATATTTTTATAGTGCCTAGAAGTTTTTAATAGGCGAAGGGCATAATTAATTTCAGAGTTACCTG
Mhapla.WS247		Mhapla.WS247_406:13338		406		13338		14527		1190		41		23		GGAATATTTA		GGAATATTTACGAAAAGTTTTCC
Mhapla.WS247		Mhapla.WS247_406:34401		406		34401		36601		2201		12		179		TTCAGAGTCA		TTCAGAGTCACCTGACTCCAAAGGTCATAACTCATCCAAAAATACTACTATCTCTTTAATATTTTGGGATTTCTTAGATAAGATCAAAAGCTATATTGATGCAAAAAATTACGGAAGGATATCGATTTAAAACATTTTGATAGGGTCTAGAATTTTATATATATAGGAGAACATTATAA
Mhapla.WS247		Mhapla.WS247_406:38801		406		38801		39253		453		12		29		AAATACATTT		AAATACATTTCTTTCTGAAAATTTAAATA
Mhapla.WS247		Mhapla.WS247_406:69277		406		69277		69768		492		10		48		CTTTATAAAA		CTTTATAAAAAACACACCTTATAACCCCCTCCCTTTACAAGCCACTTC
Mhapla.WS247		Mhapla.WS247_415:20		415		20		1255		1236		51		26		TCTACAGTAT		TCTACAGTATTGCTATCCCTTTCTTT
Mhapla.WS247		Mhapla.WS247_416:64		416		64		605		542		22		22		TCTACAGTAT		TGTACAGTATCCGGCTTTTAAG
Mhapla.WS247		Mhapla.WS247_419:10319		419		10319		12020		1702		22		27		AAATAAACTT		AAATAAACTTGGATTCATAATTACAAT
Mhapla.WS247		Mhapla.WS247_419:36699		419		36699		38533		1835		19		24		TCCCTTCACC		TCCCTTCAGCCTACTTTAGAATGT
Mhapla.WS247		Mhapla.WS247_419:84236		419		84236		85214		979		24		40		TAGTGCAGTC		TAGTGCAGTCCAGCACGCATGTGTGGTTGCTGCTGCCTTT
Mhapla.WS247		Mhapla.WS247_420:7		420		7		1498		1492		37		40		GCAGTCCAGC		GCAGTCCAGCACGCATGGTTGGTTGCTGCTGCCTTTTAGT
Mhapla.WS247		Mhapla.WS247_421:13		421		13		2235		2223		56		40		TAGTGCAGTC		TAGTGCAGTCCAGCACGCATGTGTGGTTGCTCCTGCCTTT
Mhapla.WS247		Mhapla.WS247_422:1		422		1		747		747		19		40		TAGTGCAGTC		TAGTGCAGTCCAGCACGCATGTGTGGTTGCTGCTGCCTTA
Mhapla.WS247		Mhapla.WS247_424:614		424		614		2421		1808		10		181		TATCGTTTAG		TATCGTTTAGAAACGGGGTTATGGGCCTAAAAGTTTTAAAGCCAAAATTTTTCTTTATAAATTCAGAGTCCTCTGACTCAAAAGGCAATATCTCTGCCCAAAATGCGGAAACCTATTTTGAAAATCTGATATATTTTAGATAAGATATAGGCCTATATTGACAGAAAAAATTAAGAAATTT
Mhapla.WS247		Mhapla.WS247_431:2606		431		2606		2855		250		10		22		CTGTCAATCA		CTGTCAATCAAAAAACATGTAC
Mhapla.WS247		Mhapla.WS247_432:2207		432		2207		2431		225		10		19		TGTCAATCAA		TGTCAATCAAACTTGTACC
Mhapla.WS247		Mhapla.WS247_437:2423		437		2423		4665		2243		34		14		TTTTTAAATT		TTATTAAATTCTGA
Mhapla.WS247		Mhapla.WS247_437:8046		437		8046		9470		1425		18		33		TATAAGCAAG		TATAAGCAAGTTTTAATTTAAATAGGGAACGTT
Mhapla.WS247		Mhapla.WS247_437:34949		437		34949		37059		2111		24		31		TTCATTATTC		TTCATTATTCAACTTGTTTCAATTGCCTTGC
Mhapla.WS247		Mhapla.WS247_439:10847		439		10847		11572		726		13		55		CTGTCCATAC		CTGTCCATACTGGAGCACTACGAAGCCCTCCATCTAGCCAGTGCAGTAAATCCCC
Mhapla.WS247		Mhapla.WS247_439:27767		439		27767		29715		1949		26		21		AATTTGTAAA		AATTTGTAAAAAGTTTTCCAT
Mhapla.WS247		Mhapla.WS247_442:7800		442		7800		10006		2207		14		45		AATAATTTAA		AATAATTTAATTATGTTTGGATAAAATTCTGAAATGTATTTTCCG
Mhapla.WS247		Mhapla.WS247_448:34796		448		34796		35270		475		16		24		CACTGAACGG		CACTGAACGGACTGAAGTTGACGA
Mhapla.WS247		Mhapla.WS247_456:41659		456		41659		42854		1196		19		15		CGCCTAGTTG		CGCCTAGTTGTCTCG
Mhapla.WS247		Mhapla.WS247_464:28744		464		28744		29379		636		12		41		TCTTAATTTT		TCTTAATTTTAATTTATTAAAATAAAAACATATCTTCTCTC
Mhapla.WS247		Mhapla.WS247_465:95		465		95		730		636		11		41		TCTTAATTTT		TCTTAATTTTAATTTATTAAAATAAAAACATATCTTCTCTC
Mhapla.WS247		Mhapla.WS247_467:6887		467		6887		7616		730		27		17		ACCTGCTTCA		ACCTGCTTCATTATTCC
Mhapla.WS247		Mhapla.WS247_468:166		468		166		894		729		27		17		ACCTGCTTCA		ACCTGCTTCATTATTCC
Mhapla.WS247		Mhapla.WS247_473:23374		473		23374		24150		777		17		17		TGCTTCATTA		TGCTTCATTAATCACAC
Mhapla.WS247		Mhapla.WS247_482:41219		482		41219		41792		574		22		26		GGCTCCAGCA		GGCTCCAGCAGATTAACGTGGCACAG
Mhapla.WS247		Mhapla.WS247_484:18		484		18		933		916		57		16		AAACCTTGGG		AAACCTTGGGCGTTTT
Mhapla.WS247		Mhapla.WS247_485:43		485		43		756		714		42		16		TTTAAACCTT		TTTAATCCTTGGGCCT
Mhapla.WS247		Mhapla.WS247_485:78513		485		78513		79040		528		10		55		GCAGCCCTAC		GCAGCCCTACTGACGCTTTTGTCAGGGGCATGATTACAATGGTGGTTCAATGGTG
Mhapla.WS247		Mhapla.WS247_487:247		487		247		1988		1742		10		167		GAAATTTTAT		GAAATTTTATCGTCTCAAAGCATTTTTATAGGTCCTAGAGTTTTTGGAGAAAATTTCTGATACATCAGACTCTAAAGGCTATATCTCATCCAAACATGCGGAAACCTATCTCAAAATTTTGGTATAATGTAGATAAGACTCTAATCCATCTTTGAAGAAAAAATAAA
Mhapla.WS247		Mhapla.WS247_488:118		488		118		3628		3511		13		167		AAAAAATAAA		AAAAAATAAAGAAATTTTATCGTCTCAAAGCATTTTTATAGGTCCTAGAGTTTTTGGAGAAAATTTCTGATACATCAGACTCTAAAGGCTATATCTCATCCAAACATGCGGAAACCTATCTCAAAATTTTGGTATAATGTAGATAAGACTCTAATCCATCTTTGAAG
Mhapla.WS247		Mhapla.WS247_489:16966		489		16966		17813		848		23		37		GCTGCTGCCT		GCTGCTGCCTTGTGCAGTTCAGCACGCAATTGTTGAT
Mhapla.WS247		Mhapla.WS247_492:13		492		13		2145		2133		132		16		TTTAAACCTT		TTTAAATCTTGGGCGT
Mhapla.WS247		Mhapla.WS247_493:50		493		50		782		733		45		16		TTAAACCTTG		TTAAACTTTGGGTCTT
Mhapla.WS247		Mhapla.WS247_495:5872		495		5872		6065		194		11		12		AAATACAAAA		AAATACAAAAAG
Mhapla.WS247		Mhapla.WS247_499:2267		499		2267		3070		804		22		36		GCTAGGTAAT		GCTAGGTAATAATTTTATTAAGTTAGGTATTATTAA
Mhapla.WS247		Mhapla.WS247_500:20100		500		20100		20496		397		11		31		AACCGAAAAC		AACCGAAAACCGGGGGTCCAAAAATCGGACT
Mhapla.WS247		Mhapla.WS247_500:28041		500		28041		29558		1518		27		56		CAAATATATT		CAAATATATTATGGCATTTTGGCCTCTTCGGTGGCCATAAAAATTTTTCGTTTTGC
Mhapla.WS247		Mhapla.WS247_501:10		501		10		1626		1617		31		56		TTTGCCAAAT		TTTGCCAAATATATTATGGCATTTTGGCCTCTTCGGTGGCCATAAAAATTTTTCGT
Mhapla.WS247		Mhapla.WS247_509:38806		509		38806		39169		364		13		27		ATTTGACATT		ATTTGACATTTTGTAATATTTTTGGGT
Mhapla.WS247		Mhapla.WS247_513:27465		513		27465		27757		293		17		15		GACAAAGTGG		GACAAAGTGGTACAA
Mhapla.WS247		Mhapla.WS247_517:17		517		17		987		971		19		97		TTTACTTTAT		TTTACTTTATCTCTCATTTTACCATGATATAGGTTTAAATAATTCAAAATACTTTTCTAAATATATAATCTAAATAAATCTTTATTATTAATACCTA
Mhapla.WS247		Mhapla.WS247_519:2073		519		2073		3490		1418		10		32		GGGTAATTAT		GGGTAATTATTTTTTCAACCTCTTGCTGGAGG
Mhapla.WS247		Mhapla.WS247_519:4933		519		4933		6103		1171		15		42		GAAAATAATA		GAAAATAATATATAATCAGTTAGTACAAAATTCGTACTAACA
Mhapla.WS247		Mhapla.WS247_521:95217		521		95217		96608		1392		25		32		TTTTGTATTT		TTTTGTATTTTTCACAAATCAGAATTTGCTAT
Mhapla.WS247		Mhapla.WS247_536:7982		536		7982		8221		240		11		19		TTGATTGACA		TTGATTGACAGGTACATGT
Mhapla.WS247		Mhapla.WS247_539:5702		539		5702		6049		348		16		19		TGTCAATCAA		TGTCAATCAAACTTGTACC
Mhapla.WS247		Mhapla.WS247_541:1		541		1		951		951		20		70		AGATTTTATT		AGATTTTATTAATTAAAATTATATTTTTAAAATAATACGAGGTAATAAATAAAAATACTAAACACTTTAT
Mhapla.WS247		Mhapla.WS247_548:1150		548		1150		2189		1040		14		74		ATGATTAAGA		ATGATTAAGATAGATTAGATATTTTAGGACCAAATAAATAGAAAGAGATTAGAATGATAATGACCATAAGAAGA
Mhapla.WS247		Mhapla.WS247_549:11		549		11		1871		1861		25		74		ATAAGAAGAA		ATAAGAAGAATGATCAAGATAGATTAGATATCTTAGGGCCAAATAAATAGAAAGAGATTAGAATGATAATGACC
Mhapla.WS247		Mhapla.WS247_550:23		550		23		849		827		11		74		ATAAGAAGAA		ATAAGAAGAATGATTAAGATAGATTAGATATTTTAGGGCCAAATAAATAGAAAGAGATTAGAATGATAATGACC
Mhapla.WS247		Mhapla.WS247_551:8889		551		8889		9870		982		14		35		AAAAATCCAA		AAAAATCCAATTACTCTAAATTTACAGTAAGTACA
Mhapla.WS247		Mhapla.WS247_556:63176		556		63176		63930		755		16		39		AGGGTATTTA		AGGGTATTTAATAAATACCCTATTTCTGCTAATAGAAAT
Mhapla.WS247		Mhapla.WS247_556:78739		556		78739		79106		368		18		20		AAATACAAAA		AAATACAAGACTACAACAGA
Mhapla.WS247		Mhapla.WS247_559:3159		559		3159		3747		589		15		42		TTCAGTAATT		TTCAGTAATTTTGAAGCATGCTTCAAGTTTTTGTAAACATGC
Mhapla.WS247		Mhapla.WS247_559:6276		559		6276		7832		1557		11		41		CAGTAATTTT		CAGTAATTTTGAAGCATGCTTAAATTTTTGTAAACATGATT
Mhapla.WS247		Mhapla.WS247_563:4		563		4		1776		1773		19		15		TTTCTAAATT		TTTCTAAATTAAATT
Mhapla.WS247		Mhapla.WS247_564:51		564		51		676		626		12		77		ATTTTTTTAG		ATTTTTTTAGGGTTAAATCCCGAATTTTTCATTTTTATTCTGATTTATTAAAATCAGAATTTTTTATTTTATTTAAA
Mhapla.WS247		Mhapla.WS247_567:8		567		8		739		732		12		33		AAATCAGAAT		AAATCAGAATTTCATGCAAACAGTAATGAAAGA
Mhapla.WS247		Mhapla.WS247_568:31		568		31		2960		2930		10		181		TATTGCCTTT		TATTGCCTTTTGAGTCAGAGGACTCTGAAGTTTCAATGAAGATTTATGCATTGAAAAACTCTAGGCCCTATAAATCCGTTTCTAAACGATAAAATTTCTTTATTTTTTCTGACAATATAGGCCTATATCTTATCTAAAATCTCCTAAATTTTCAAAGAAATTTTAGCATTTTTGGCAGAGA
Mhapla.WS247		Mhapla.WS247_569:118		569		118		1779		1662		10		180		ATCTTATCTA		ATCTTATCTAAAATCTCCTAAATTTTCAAAGAAATTTTAGCATTTTTAGCAGAGTTATTGCCTTTTGAGTTAGAGGACTCTGAAGTTTCAATGAAAATTTATGCATTGAAAAACTCTAGGCCCTATAAATCGTTTCTAAACGATAAAATTTCTTTATTTTTTCTGTCAATACAGGCCTAT
Mhapla.WS247		Mhapla.WS247_570:209		570		209		4064		3856		15		178		ATCTTAGATA		ATCTTAGATAAGATGTAAAGCTATATTGATACAAAAAATTTTGAAAAGTTATCTGTTCAAACTATTTTTATAGGGCCTAGAAGTTTTTACTAGGAGAATTCATATAATTTCAATGTCTCCAGACTCTAAAGGTCATAACTCATCCAAAAATATTAATATCTCCTTGAAATTTCGGGAC
Mhapla.WS247		Mhapla.WS247_573:8263		573		8263		8678		416		27		15		TTTATAACGA		TTTATAACGAGTGTC
Mhapla.WS247		Mhapla.WS247_580:74886		580		74886		75282		397		25		19		TATTTTTGTA		TATTTTTGTATTTTTGTAC
Mhapla.WS247		Mhapla.WS247_586:74		586		74		1674		1601		13		69		TTAGAGTCTG		TTAGAGTCTAATCTACAATATCCCAAAATTTTGATGGAGGTTTCCGCATGTTTGGAAGAGATATAACCT
Mhapla.WS247		Mhapla.WS247_587:5508		587		5508		5921		414		24		13		ATTTTTACAA		ATTTTTACAAATT
Mhapla.WS247		Mhapla.WS247_587:67915		587		67915		68151		237		11		24		TACAAAAATA		TACAAAATTACAAAAATATTTTTT
Mhapla.WS247		Mhapla.WS247_588:153		588		153		616		464		15		15		TTGTATTTTT		TTGTATTTTTAATTA
Mhapla.WS247		Mhapla.WS247_596:10080		596		10080		10480		401		12		24		ACTGAACGGA		ACTGAACGGACTGAAGTTGACGAC
Mhapla.WS247		Mhapla.WS247_602:9956		602		9956		10580		625		12		54		ATACTAACCC		ATACTAACCCTGGAAACTGAGAGGCCTTTCGAATAGAACTAATCCTCCTATATG
Mhapla.WS247		Mhapla.WS247_608:16049		608		16049		19993		3945		13		172		GGATATTGTA		GGATATTGTAGATAAGGCTCTAATCCATCTTTGAAGAAAAATTAAAGAAATTCTATCGTCTCAAAGCATTTTTATAGATCCTTGAAATTTTTAACAGGAGAAAATTACTGATACACCAGACTCTAAAGGCTATATCTCTTCCAAACATGCGGAAACCTCCCTCAAAATTTTG
Mhapla.WS247		Mhapla.WS247_610:41377		610		41377		42211		835		26		24		CAGTCCGTTC		CAGTCCGTTCAGTGACATCAACTT
Mhapla.WS247		Mhapla.WS247_619:40		619		40		2240		2201		33		67		AAATACAATA		AAATACAATAGCCCGAACTGCTATAGATACAGTCGGGCTTATTTACGGGTATACTGTACATATCAAG
Mhapla.WS247		Mhapla.WS247_619:9107		619		9107		10621		1515		10		28		TTTATAAGCC		TTTATAAGCCTCTATTTAATAAATACTT
Mhapla.WS247		Mhapla.WS247_623:3805		623		3805		4399		595		11		54		AATATTTTCC		AATATTTTCCGGAAGATGTTTTTATTGTTTTCCGGACAATTAATATTTATATTA
Mhapla.WS247		Mhapla.WS247_623:32339		623		32339		33732		1394		16		14		AATTAATTTA		AATTAATTTATTTA
Mhapla.WS247		Mhapla.WS247_628:14728		628		14728		16747		2020		27		79		ATTATTTATT		ATTATTTATTTTCAAAAAATCGATAAAAAATCAATAAATCGATATATCGATTTTTCAAATTTGTAAAAATTTTATAAAA
Mhapla.WS247		Mhapla.WS247_629:5		629		5		1615		1611		21		79		ATTATTTATT		ATTATTTATTTTCAAAAAATCGATAAAAAATCAATAAATCGATATATCGATTTTTCAAATTTGTAAAAATTTTATAAAC
Mhapla.WS247		Mhapla.WS247_629:3261		629		3261		4227		967		28		34		TGCCCCATGC		TGCCCCATGCCTCAATCGGCTTGCAGGTCTTTCG
Mhapla.WS247		Mhapla.WS247_630:0		630		0		789		790		22		34		GCCTCAATCG		GCCTCAATCGGCTTGCGGGTCTTTCGTGCCCCAT
Mhapla.WS247		Mhapla.WS247_631:9		631		9		698		690		20		34		GGTCTTTCGT		GGTCTTTCGTGCCCCATGCCTCAATCGGTTTGCG
Mhapla.WS247		Mhapla.WS247_631:56343		631		56343		56705		363		10		35		AAAAAAGTCC		AAAAAAGTCCCTACTTGACTTTATGTCAGGGGCAA
Mhapla.WS247		Mhapla.WS247_631:64499		631		64499		65653		1155		11		104		TGCTGAGCTA		TGCTGAGCTACGAGCAGGCAAGGCCATGCGAGTTGCCCCGCCGACTAAGCCACGCTCGAAGGCTCGGGACCGGGAAGGAGACGCGGGTAAAACCGAAACAAGCG
Mhapla.WS247		Mhapla.WS247_631:78824		631		78824		79324		501		14		32		TTACCGAACG		TTACCGAACGAACGGGCAGGAAGAAATCTCCC
Mhapla.WS247		Mhapla.WS247_636:8195		636		8195		8761		567		15		37		GAACATGTTC		GAACATGTTCCCTTTGGACTAGGAAGTAGGCTGGAAG
Mhapla.WS247		Mhapla.WS247_636:13788		636		13788		21613		7826		47		37		AAGTAGGCTG		AAGTAGGGTGGAGAGAACATGTTCCCTTTGGACTAGG
Mhapla.WS247		Mhapla.WS247_636:13166		636		13166		26272		13107		72		37		AACATGTTCC		AACATGTTCCCTTCGGCCTATAAAGTAGGCTGGAAGG
Mhapla.WS247		Mhapla.WS247_637:2919		637		2919		4093		1175		29		40		CCGAGACGGC		CCGAGACGGCAAAGGTATTGACACATCTACTAACAAGTAT
Mhapla.WS247		Mhapla.WS247_638:20436		638		20436		21330		895		21		30		TTTTGTATTT		TTTTGTATTTTCTATTTTTACAAAACTGAT
Mhapla.WS247		Mhapla.WS247_640:4561		640		4561		5809		1249		21		61		GGCCGAAGGC		GGCCGAAGGCCCGAGATTTGCATCCATCCCATAATGCAGAAGTAAGTGAGTGTGGTTTGAG
Mhapla.WS247		Mhapla.WS247_641:17		641		17		1063		1047		17		61		CGAAGGCCCG		CGAAGGCCCGAAATTTGCTTCCCTCCCCTTAATCAGAAGCAAATGAGTTGGGTTTGAGGGG
Mhapla.WS247		Mhapla.WS247_650:18289		650		18289		19015		727		13		55		CTGGCTAGAT		CTGGCTAGATGGAGGGCTTGTTGTGATTCAGTATGGACAGTGGGATTTATTGTCC
Mhapla.WS247		Mhapla.WS247_650:33630		650		33630		34243		614		11		55		CTGTCCATAC		CTGTCCATACTGGAGCACTACGAAGCTCTCCATCTAGCCAGCGCAATAAATCCCC
Mhapla.WS247		Mhapla.WS247_654:0		654		0		405		406		11		36		TTAACTTTTC		TTAACTTTTCTGGAAAATACATTCTGAAATTAATCT
Mhapla.WS247		Mhapla.WS247_667:8508		667		8508		8891		384		12		24		AGTCCGTTCA		AGTCCGTTCAGTGTCATCAACTTC
Mhapla.WS247		Mhapla.WS247_668:0		668		0		1965		1966		28		48		GAATTAGAAG		GAATTAGAAGCTAAAAAGAAGTCTGAACCAGAAGCAAAGAAAAAAGCT
Mhapla.WS247		Mhapla.WS247_668:14198		668		14198		14722		525		11		48		TTCACTTGCC		TTCACTTGCCTTGCTTCATTATTCCACCTGTTTCATAATTCAACTTGC
Mhapla.WS247		Mhapla.WS247_668:23607		668		23607		23957		351		21		15		AAAGCGCAGT		AAAGCGCAGTGGAAG
Mhapla.WS247		Mhapla.WS247_674:4874		674		4874		5098		225		10		19		TGTCAATCAA		TGTCAATCAAACTTGTACC
Mhapla.WS247		Mhapla.WS247_694:3112		694		3112		3531		420		19		17		GAATATTGAA		GAATATTGAAGCAAGTC
Mhapla.WS247		Mhapla.WS247_697:3942		697		3942		4806		865		60		11		TAAATTATAA		TAAATTATAAT
Mhapla.WS247		Mhapla.WS247_708:57032		708		57032		59186		2155		13		94		TAAATAAAAA		TAAATAAAAATACTAAACACTTTATAATTTTATTTTCGAGGGTAAATTTAGATTTTATTAATTAAAATTATATTTTTAAAATAATACGAGGTAA
Mhapla.WS247		Mhapla.WS247_709:3		709		3		930		928		12		76		GATTTATTAA		GATTTATTAAGAATTAGCCTACACCAATAAAATTTATTTTTTATTATAACATTATTTTCAATTCGGAAGTTTGATA
Mhapla.WS247		Mhapla.WS247_709:16906		709		16906		17070		165		11		14		TATATAGGTA		TATATAGGTAGTAA
Mhapla.WS247		Mhapla.WS247_709:23886		709		23886		25069		1184		11		93		CTTCAGGACC		CTTCAGGACCAACTGGAGCACCAACAGCAACTCCAGCTTCAACTGAATCAACAGGCTCTCCTGCTCCATCTACTTCAGCTGAAACTGGCTCAC
Mhapla.WS247		Mhapla.WS247_713:29256		713		29256		29728		473		22		19		TTTGATTGAC		TTTGATTGACAGGTACATG
Mhapla.WS247		Mhapla.WS247_714:13135		714		13135		13408		274		12		23		TGTCAATCAA		TGTCAATCAAAAAACATGTACGC
Mhapla.WS247		Mhapla.WS247_715:2917		715		2917		4558		1642		14		137		TTTAACATTT		TTTAACATTTGTTATTTACTTTAAATATAAATTATAAAAGTCTATTAAAATAAGAATATCGAATAAATTTTAGGTTTCTGTTCCTCATTTAGGTTATGGAATCTTCTGTATGTCGAGAATATTACTATTTTTATAGA
Mhapla.WS247		Mhapla.WS247_715:5292		715		5292		5614		323		15		18		CAGAATTATT		CAGAATTATTTATTAAAC
Mhapla.WS247		Mhapla.WS247_721:30005		721		30005		31396		1392		25		55		TATGGCAATG		TATGGCAATGATCTAGAATGGTTATACCTCTTTTAATACACTGCCATTCCCGGTC
Mhapla.WS247		Mhapla.WS247_721:89396		721		89396		89667		272		17		14		AAATTTAAAA		AAATTTAAAAAATT
Mhapla.WS247		Mhapla.WS247_723:17349		723		17349		18107		759		15		48		CTTCCTCCTA		CTTCCTCCTATCCTTCCACTTCCCTCCATTCTTCTCTCCATTCCACCT
Mhapla.WS247		Mhapla.WS247_735:32270		735		32270		32755		486		23		21		AAAATCAGAA		AAAATCAGAATTTTGTTTAAA
Mhapla.WS247		Mhapla.WS247_735:62541		735		62541		64855		2315		16		16		AAATCAGAAT		AAATCAGAATAAATTA
Mhapla.WS247		Mhapla.WS247_741:62		741		62		3949		3888		11		181		AAAAAATTAA		AAAAAATTAAGAAATTTTATCGTTTAGAAACGGGGTTATGGGCCTAGAAGTTTTAAAGCCAAAAATTTTCTTTATAAATTCAGAGTCCTCTGACTCAAAAGGCAATATCTCTGCCAAAAATGCGGAAACCTATTTTGAAAATCTGATATATTTTATATAAGATATAGGCCTATATTGACAG
Mhapla.WS247		Mhapla.WS247_741:65170		741		65170		65466		297		22		13		TTTACATCGT		TTTACATCGTACT
Mhapla.WS247		Mhapla.WS247_742:554		742		554		885		332		23		14		CTAAGTTACC		CTAAGTTACCTTAC
Mhapla.WS247		Mhapla.WS247_747:31438		747		31438		33443		2006		15		24		TTTTCCGGAA		TTTTCCGTAATTAAGCTTTAATGA
Mhapla.WS247		Mhapla.WS247_752:13799		752		13799		14920		1122		19		61		GGCCTTCGGC		GGCCTTCGGCCCTCGAACCACACTCATTTACTTCTGCATTACGGGATGGATGCAAATCTCG
Mhapla.WS247		Mhapla.WS247_757:72757		757		72757		73077		321		10		31		TACAAATTGT		TACAAATTGTAAAAAGGTTTATTAATAAAAC
Mhapla.WS247		Mhapla.WS247_760:71333		760		71333		71644		312		14		17		TGAAGCAGGT		TGAAGCAGGCTGAATAT
Mhapla.WS247		Mhapla.WS247_761:1265		761		1265		2021		757		32		17		TGAAGCAGGT		TGAAGCAGGCTGAATAT
Mhapla.WS247		Mhapla.WS247_762:9256		762		9256		10944		1689		23		37		TAATTCTGAA		TAATTCAGAAATAATTCCGGAAAACGCATACTAAAAT
Mhapla.WS247		Mhapla.WS247_763:5666		763		5666		7305		1640		44		37		TGCGTGCTGG		TGCGTGCTGGACTGCACAAGGCAGCAGCATCAACAAC
Mhapla.WS247		Mhapla.WS247_764:653		764		653		2240		1588		14		20		TTCTGATTTT		TTCTGATTTTTAAAAATTAA
Mhapla.WS247		Mhapla.WS247_765:22911		765		22911		24259		1349		15		19		TTTTTGCTTC		TCTTTGCTTCAAAAATAAT
Mhapla.WS247		Mhapla.WS247_766:41611		766		41611		42365		755		19		39		CCAGCACGCA		CCAGCACGCATATGTTGATGCTGCTGCCTTTAGTGCAGT
Mhapla.WS247		Mhapla.WS247_767:0		767		0		909		910		23		39		TTGATGCTGC		TTGATGCTGCTGCCTTTAGTGCAGTCCAGCACGCATGTG
Mhapla.WS247		Mhapla.WS247_779:815		779		815		1237		423		19		17		GAATATTGAA		GAATATTGAAGCAAGTC
Mhapla.WS247		Mhapla.WS247_782:23345		782		23345		23745		401		13		24		TCAGTCCGTT		TCAGTCCGTTCAGTGACATCAACT
Mhapla.WS247		Mhapla.WS247_789:136		789		136		973		838		11		10		AAAATTTAAT		AAAATTTAAT
Mhapla.WS247		Mhapla.WS247_791:31594		791		31594		31979		386		11		39		CCAACTACAA		CCAACTACAACCCCGGCTGAAGAGACTACCACACCAGCT
Mhapla.WS247		Mhapla.WS247_798:25911		798		25911		27574		1664		15		19		AAATTCTGAT		AATTCTGATGTTTTTCAGC
Mhapla.WS247		Mhapla.WS247_801:6034		801		6034		6527		494		24		21		ATATTCTGAT		ATATTCTGGTCAGTTCTGGTC
Mhapla.WS247		Mhapla.WS247_803:8689		803		8689		9160		472		16		24		ACTGAACGGA		ACTGAACGGACTGAAGTTGACGAC
Mhapla.WS247		Mhapla.WS247_803:41499		803		41499		41719		221		10		21		AAATTGTTGC		AAATTGTTGCCTAAATTGTCT
Mhapla.WS247		Mhapla.WS247_808:0		808		0		1531		1532		38		40		TTAATCATTA		TTAATCATTATCTTCTATTCAACGGATAATAGGGCTAATT
Mhapla.WS247		Mhapla.WS247_809:27		809		27		874		848		21		40		TCTATTCAAC		TCTATTCAACGGATAATAGGGCTAATTTTAATCATTATCA
Mhapla.WS247		Mhapla.WS247_810:38442		810		38442		38896		455		19		21		GATCAGAATA		GACCAGAATATGATCAGAACT
Mhapla.WS247		Mhapla.WS247_813:30717		813		30717		31535		819		37		21		AAAATCAGAA		AAAATCACAATTTTAATTTTT
Mhapla.WS247		Mhapla.WS247_816:27744		816		27744		28870		1127		20		56		TATAATGCAC		TATAATGCACTGTAGAAAATCTTCTACTAACTTAAACGTTTACCGTTTGCCATGGC
Mhapla.WS247		Mhapla.WS247_817:0		817		0		682		683		12		56		ACTAACTTAA		ACTAACTTAAACGTTACCGGTTTGCCATGGCTATAAGGCACTGTAGGAAATTTTCT
Mhapla.WS247		Mhapla.WS247_820:55963		820		55963		57093		1131		32		18		TAATTATTTG		TAATTATTTGAGAGAGGG
Mhapla.WS247		Mhapla.WS247_830:20		830		20		1053		1034		10		76		ATTAATTCCA		ATTAATTCCAAAAGGATATATCCAAATAAATGATTCGGAACAAAATTTGAAAAAATTTTACGTCTCAAAAACCAGA
Mhapla.WS247		Mhapla.WS247_836:2936		836		2936		3426		491		18		14		AAAATTTAAA		AAAATTAAAAATTT
Mhapla.WS247		Mhapla.WS247_838:1535		838		1535		2236		702		14		14		AAAATTTAAA		AAAATTAAAAATTT
Mhapla.WS247		Mhapla.WS247_839:14		839		14		715		702		14		14		AAAATTTAAA		AAAATTAAAAATTT
Mhapla.WS247		Mhapla.WS247_841:32466		841		32466		33388		923		11		16		TAGAATTTTT		TAGAATTTTTTTATGG
Mhapla.WS247		Mhapla.WS247_842:44526		842		44526		48132		3607		31		22		AAATAAAATT		AAATAAAATTTCAGAGTTCCGA
Mhapla.WS247		Mhapla.WS247_843:5		843		5		653		649		11		58		AATTAATGTA		AATTAATGTAAAAGAATTTAAAATAAAATTTCAGAGTTCCGAAAATAATATTTTCTGA
Mhapla.WS247		Mhapla.WS247_848:7679		848		7679		8098		420		19		17		TTCAATATTC		TTCACTATTCGACTTGC
Mhapla.WS247		Mhapla.WS247_850:33520		850		33520		34099		580		30		18		CTACACCACC		CTACACCACCAACGGGAT
Mhapla.WS247		Mhapla.WS247_851:48		851		48		509		462		27		18		CTACACCACC		CTACACCGCCACCGGGAT
Mhapla.WS247		Mhapla.WS247_859:8		859		8		512		505		23		20		TTTTTTATTT		TTTTTTATTTATTAAAAAAA
Mhapla.WS247		Mhapla.WS247_871:14628		871		14628		16667		2040		30		17		ACCTGCTTCA		ACCTGCTTCATTATTCC
Mhapla.WS247		Mhapla.WS247_873:440		873		440		943		504		25		13		TAACTCCCTC		TAACTCCCTCATA
Mhapla.WS247		Mhapla.WS247_890:3062		890		3062		3538		477		26		11		CAGAATATGA		CAGAATATAAC
Mhapla.WS247		Mhapla.WS247_894:3262		894		3262		3733		472		16		24		ACTGAACGGA		ACTGAACGGACTGAAGTTGACGAC
Mhapla.WS247		Mhapla.WS247_915:1457		915		1457		1904		448		15		24		ACTGAACGGA		ACTGAACGGACTGAAGTTGACGAC
Mhapla.WS247		Mhapla.WS247_916:59137		916		59137		59627		491		17		14		ACTAGAGCGC		ACTAGAGCGCTCCC
Mhapla.WS247		Mhapla.WS247_918:9782		918		9782		11747		1966		27		17		ACCTGCTTCA		ACCTGCTTCATTATTCC
Mhapla.WS247		Mhapla.WS247_918:17299		918		17299		17870		572		11		49		TAAACATGTT		TAAACATGTTTTTAACATCAAAACAAGTTTTAATAATCAGAATTTATTC
Mhapla.WS247		Mhapla.WS247_920:19752		920		19752		20779		1028		11		69		AAATAAACTC		AAATAAACTCATTTGATCGGTCAATTCTTTTTTCAATTCATCTTTGATCTCCTTTTTCAGTTGTTGTCC
Mhapla.WS247		Mhapla.WS247_928:0		928		0		295		296		23		11		TAAATTATAA		TAAATTATAAT
Mhapla.WS247		Mhapla.WS247_934:26448		934		26448		27327		880		11		79		AATTGGATAT		AATTGGATATCCCTACCCCTATATTCTTAGGGTTACAAATCCCTAATTTAGGTGACTTTTGAGTATTATGCCCCTTACA
Mhapla.WS247		Mhapla.WS247_934:47153		934		47153		50117		2965		22		22		GAAGGGAACA		GAAGGGAAGATGGGGGTAGTGT
Mhapla.WS247		Mhapla.WS247_946:48397		946		48397		50227		1831		11		18		GGTAATTATT		GGTAATTATTAGAGAGGG
Mhapla.WS247		Mhapla.WS247_970:16671		970		16671		17143		473		15		24		CAGTCCGTTC		CAGTCCGTTCAGTGTCGTCAACTT
Mhapla.WS247		Mhapla.WS247_972:1354		972		1354		1926		573		24		17		GAATAATGAA		GAATAATGAAACAAGTT
Mhapla.WS247		Mhapla.WS247_995:3662		995		3662		3842		181		14		12		TCAGAATAAA		TCAGAATAAAAA
Mhapla.WS247		Mhapla.WS247_998:0		998		0		2508		2509		26		63		TAAAATTTTG		TAAAATTTTGAGGTAACCATACTCTAACGGCAATTTCTCGAAAATTCCGCCTACGATTTTCTT
Mhapla.WS247		Mhapla.WS247_999:21448		999		21448		22379		932		37		21		GAACATGGAG		GAACATGGAGTAGTGTGAAAG
Mhapla.WS247		Mhapla.WS247_1001:8261		1001		8261		9054		794		32		21		GATCAGAATA		GACCAGAATATGATCAGAACT
Mhapla.WS247		Mhapla.WS247_1006:28362		1006		28362		29026		665		12		55		TACTGGAGCA		TACTGGAGCACGAAGAAGCACTCCATCTAGCCAGTGCAATAAATCCCCCTGTCCA
Mhapla.WS247		Mhapla.WS247_1006:48214		1006		48214		49235		1022		18		56		GGCTTCGGCC		GGCTTCGGCCAACTGCCAGCAGGGGGTTCTTTCTCTCTTTCCCCCTGCAAGCAGGT
Mhapla.WS247		Mhapla.WS247_1006:60525		1006		60525		60748		224		13		11		TACAAAAATA		TACAAAAATAA
Mhapla.WS247		Mhapla.WS247_1014:64		1014		64		1289		1226		15		88		GAGGAAAACC		GAGGAAAACCATTGAATTCTGTTTTATCCGGAATATATAGTCTAGAACGTTAAAATTTAATCGAAATTTTTAGATCCTGAAGACAAAT
Mhapla.WS247		Mhapla.WS247_1015:80		1015		80		2043		1964		24		88		GAGGAAAACC		GAGGAAAACCATTGAATTCTATTTTATCAGAAATATGTAGTCTAGAACGTTAAAATTTATTCGAAATTTTTAGAAACTGAAGACAAAT
Mhapla.WS247		Mhapla.WS247_1024:15066		1024		15066		16983		1918		28		17		ACCTGCTTCA		ACCTGCTTCATTATTCC
Mhapla.WS247		Mhapla.WS247_1026:410		1026		410		739		330		12		19		ATCAGAATTA		ATCAGAATTATTTGAGAAG
Mhapla.WS247		Mhapla.WS247_1026:29114		1026		29114		31159		2046		31		24		GTAGTGTGAA		GTAGTGTGAAGGGAACATTCAGTA
Mhapla.WS247		Mhapla.WS247_1033:13402		1033		13402		13695		294		13		21		GGGATAAGTG		GGGATAAGTGGTAATGTAAAT
Mhapla.WS247		Mhapla.WS247_1033:14923		1033		14923		15394		472		15		24		CAGTCCGTTC		CAGTCCGTTCAGTGTCGTCAACTT
Mhapla.WS247		Mhapla.WS247_1034:7392		1034		7392		7790		399		16		17		ACCTGCTTCA		ACCTGCTTCAATATTTT
Mhapla.WS247		Mhapla.WS247_1036:633		1036		633		1330		698		25		23		TTAAATAAAC		TTAAATAAACTTGAATAAAAGTT
Mhapla.WS247		Mhapla.WS247_1064:50041		1064		50041		50447		407		16		16		AGTTTTACAA		AGTTTTACAACTTTAA
Mhapla.WS247		Mhapla.WS247_1064:58174		1064		58174		60253		2080		27		68		AATTGTAATT		AATTGTAATTTATTATTATAGTATGTGTTTTCCGTAAAGTTTGTTTTCAAATTAAAAATGCTTTCCGG
Mhapla.WS247		Mhapla.WS247_1079:54193		1079		54193		54670		478		12		39		AAAGTTTCAG		AAAGTTTCAGAATAAGTTGGAAATTGTGTTTTAAAGGAA
Mhapla.WS247		Mhapla.WS247_1080:44469		1080		44469		45073		605		22		27		AAATCCAGCA		AAATCCAGCATCAGTATATGGCGCCCA
Mhapla.WS247		Mhapla.WS247_1085:7818		1085		7818		8083		266		10		18		GTTGGTGTTC		GTTGGTGTTCCTTGGTGT
Mhapla.WS247		Mhapla.WS247_1095:9		1095		9		1559		1551		13		62		GATAAAAAAT		GATAAAAAATGGCAAAAATCAGAATTAAAATAAAGGTTATCGATACTCTAATAGTCCTGCTC
Mhapla.WS247		Mhapla.WS247_1099:15486		1099		15486		17741		2256		18		111		CATCATCAGA		CATCATCAGAACTATCTTCAGAAGAAGATGGTTTTCGCTTCTTTGTCGCAGGCAAAGCGTTCGCAGAAGTCTTGGTAGTAGCCTTGGCCGTAGAGTTTTTAGATGCCAAAC
Mhapla.WS247		Mhapla.WS247_1102:29		1102		29		1659		1631		37		12		AAATTTTTTT		AATTTTTTTAGA
Mhapla.WS247		Mhapla.WS247_1110:37882		1110		37882		38281		400		13		24		TCAGTCCGTT		TCAGTCCGTTCAGTGACATCAACT
Mhapla.WS247		Mhapla.WS247_1115:21167		1115		21167		21391		225		10		19		TTTGATTGAC		TTTGATTGACAGGTACATG
Mhapla.WS247		Mhapla.WS247_1120:51		1120		51		1155		1105		24		27		TCATAATTTA		TCATAATTTACTAATGATTAGTACTAA
Mhapla.WS247		Mhapla.WS247_1147:11831		1147		11831		12021		191		12		15		CCAACCTACC		CCAACCTACCGCTGC
Mhapla.WS247		Mhapla.WS247_1173:5767		1173		5767		6401		635		28		17		TGAAGCAGGT		TGAAGCAGGCTGAATAT
Mhapla.WS247		Mhapla.WS247_1175:6649		1175		6649		7269		621		15		12		AAGTTTATTT		AAGTTTAGTTTC
Mhapla.WS247		Mhapla.WS247_1175:37305		1175		37305		39074		1770		14		48		AGGACAATTC		AGGACAATTCACCGTTCGACTTTTCACCTAATAGGATATTTCACCTAT
Mhapla.WS247		Mhapla.WS247_1184:13327		1184		13327		13998		672		11		60		GATGGTTCAG		GATGGTTCAGCAGAAGTTCCTCTCTTCTTGTCCTTGCTCCGAGAACGAGAAGACTTTTTT
Mhapla.WS247		Mhapla.WS247_1185:7		1185		7		740		734		12		60		AGAAGTTCCT		AGAAGTTCCTTTCTTCTTGTCCATGCTCCGAGAACGAGAAGACTTTTTTGATGGTTCAGC
Mhapla.WS247		Mhapla.WS247_1188:24		1188		24		1982		1959		25		78		TCGTCCAAAT		TCGTCCAAATTGTTATAGAAGAAGCCTGTCTTCGACAAGTTGTGGAGTATTATGTCGTCGATTTGTCAAGCTTAAGAC
Mhapla.WS247		Mhapla.WS247_1189:2		1189		2		750		749		11		78		GTTGTGGAGT		GTTGTGGAGTATTATGTCGTCGATTTCTCAAGCTTCAGACTCGTCCAAATTGTTATAGAAGAAGCCTTTCTTCGACAA
Mhapla.WS247		Mhapla.WS247_1204:7911		1204		7911		14481		6571		73		30		AATTCTGATT		AATTCTGATTTCCGGAATAAGTTTATTTGA
Mhapla.WS247		Mhapla.WS247_1214:7465		1214		7465		8012		548		15		35		GAAAACATTA		GAAAACATTATTTATTAAATCAAAAATATTTTACG
Mhapla.WS247		Mhapla.WS247_1215:3266		1215		3266		4401		1136		42		22		TTTAAACTTA		TTTAAACTTAATAAATTTAAAG
Mhapla.WS247		Mhapla.WS247_1217:708		1217		708		3132		2425		22		15		TAATTATTTA		TAATTATTTATTATT
Mhapla.WS247		Mhapla.WS247_1217:5488		1217		5488		5817		330		13		22		TTACAATAAT		TTACAATAATATTTAATTATTA
Mhapla.WS247		Mhapla.WS247_1225:57		1225		57		1359		1303		17		68		AAATAATTTT		AAATAATTTTCTAAAAAAATTGAAAAAAATTTCGAGGATTTATTGGATCTATCAAAAAATGGAATTAA
Mhapla.WS247		Mhapla.WS247_1233:7		1233		7		516		510		18		19		CCATCCCAAA		CCATCCCAAATTAGGAGTT
Mhapla.WS247		Mhapla.WS247_1238:4034		1238		4034		6023		1990		19		22		CTAGTAGTGT		CTAGTAGTGTGAATGGAACATT
Mhapla.WS247		Mhapla.WS247_1246:48184		1246		48184		49136		953		27		18		AATAATTACC		AATAATTACCCCCTCCAT
Mhapla.WS247		Mhapla.WS247_1265:3225		1265		3225		3687		463		21		17		GGAATATTGA		GGAATATTGAAACAGGT
Mhapla.WS247		Mhapla.WS247_1270:14116		1270		14116		14587		472		16		24		ACTGAACGGA		ACTGAACGGACTGAAGTTGACGAC
Mhapla.WS247		Mhapla.WS247_1270:21306		1270		21306		22130		825		18		17		TAATGAAGCA		TACTGAAGCAGGCGAAA
Mhapla.WS247		Mhapla.WS247_1285:6376		1285		6376		8371		1996		29		17		ACCTGCTTCA		ACCTGCTTCATTATTCC
Mhapla.WS247		Mhapla.WS247_1290:44085		1290		44085		44560		476		11		26		AAAAATCAGA		AAAAATCAGAATTTTTTCTGATTTTA
Mhapla.WS247		Mhapla.WS247_1291:31		1291		31		564		534		12		26		AAAAATCAGA		AAAAATCAGAATTTTTTCAGATTTTA
Mhapla.WS247		Mhapla.WS247_1291:3142		1291		3142		3744		603		14		26		AAAAATCAGA		AAAAATCAGAATTTTTTCTGATTTTA
Mhapla.WS247		Mhapla.WS247_1300:20138		1300		20138		21519		1382		10		57		TATTCTATTA		TATTCTATTACTTGAGAATATGACATAAATCAAATTATGGAGTCAGTGCATATGTCA
Mhapla.WS247		Mhapla.WS247_1310:49		1310		49		1509		1461		16		40		TCAATATAGG		TCAATATAGGCCTATATCTTATCTAAAATATATCAGATTA
Mhapla.WS247		Mhapla.WS247_1312:28		1312		28		1416		1389		38		18		TATCTCACTT		TATCTCACTTAATTTTAT
Mhapla.WS247		Mhapla.WS247_1314:3149		1314		3149		3623		475		16		24		GTCCGTTCAG		GTCCGTTCAGTGTCGTCAACTTCA
Mhapla.WS247		Mhapla.WS247_1326:4200		1326		4200		4782		583		28		17		TGAAGCAGGT		TGAAGCAGGCTGAATAT
Mhapla.WS247		Mhapla.WS247_1337:38		1337		38		1158		1121		15		75		CAGTGCAATG		CAGTGCAATGCCTACCTAGGATTTCTAGATTTTTAATCTATGACAATTCTTTCAATTATTAGGACATATATAGTG
Mhapla.WS247		Mhapla.WS247_1338:22		1338		22		1697		1676		23		75		ATATATAGTG		ATATATAGTGCAGTGCAAATGCTTACCTAGGATTTCTAGATTTTTATCTATGACAATTCTTTCAATTATTAGGAC
Mhapla.WS247		Mhapla.WS247_1342:0		1342		0		329		330		21		14		AAATTTAAAA		AAATTTAAAAAATT
Mhapla.WS247		Mhapla.WS247_1353:11178		1353		11178		12631		1454		10		61		GGCCTTCGGC		GGCCTTCGGCCCTCGAACCACACTCATTTACTTCTGCATTATGGGATGGATGCAAATCTCG
Mhapla.WS247		Mhapla.WS247_1355:6844		1355		6844		11146		4303		27		56		AAATTTTTAT		AAATTTTTATGGCCACCGAAGAGGCCAAAATGCCATAATACATTTGGCAAAACGAA
Mhapla.WS247		Mhapla.WS247_1361:15681		1361		15681		17070		1390		35		60		TTTTAAAAAA		TTTTAAAAAATCGATAAAAAATCAATAAATCGATATATTGATTTTTCAAATTTGTAAAAA
Mhapla.WS247		Mhapla.WS247_1362:0		1362		0		717		718		16		28		ATTTGTAAAA		ATTTGTAAAAATTTTATAAAAATTATTT
Mhapla.WS247		Mhapla.WS247_1362:24023		1362		24023		24566		544		15		32		TGCCCGTTCG		TGCCCGTTCGTTCGGTAAGGGAGATTTCTTCC
Mhapla.WS247		Mhapla.WS247_1384:901		1384		901		1356		456		21		22		TGTCAATCAA		TGTCAATCAAAAAACATGTACC
Mhapla.WS247		Mhapla.WS247_1385:6		1385		6		308		303		14		22		TGTCAATCAA		TGTCAATCAAAAAACATGTACC
Mhapla.WS247		Mhapla.WS247_1387:10542		1387		10542		10973		432		20		22		TGTCAATCAA		TGTCAATCAAAAAACATGTATT
Mhapla.WS247		Mhapla.WS247_1407:14461		1407		14461		14956		496		15		24		CAGTCCGTTC		CAGTCCGTTCAGTGTCGTCAACTT
Mhapla.WS247		Mhapla.WS247_1407:21505		1407		21505		22934		1430		10		10		TTTTTCGGAA		TTTTTCGGAA
Mhapla.WS247		Mhapla.WS247_1420:6253		1420		6253		6652		400		13		24		ACTGAACGGA		ACTGAACGGACTGAAGTTGACGAC
Mhapla.WS247		Mhapla.WS247_1434:8079		1434		8079		8616		538		24		22		CCAGGTTTTT		CCAGGTTTTTTGTCGCAAATTG
Mhapla.WS247		Mhapla.WS247_1445:16		1445		16		591		576		18		32		AAAAATTTTT		AACAATTTTTCTGATTATTTTTTTTAATTTCC
Mhapla.WS247		Mhapla.WS247_1448:24999		1448		24999		25812		814		27		24		AGTCCGTTCA		AGTCCGTTCAGTTTCATCAACTTT
Mhapla.WS247		Mhapla.WS247_1470:34563		1470		34563		34942		380		10		27		ATTTTAATTT		ATTTTAATTTAAATAATTAAAATAATC
Mhapla.WS247		Mhapla.WS247_1491:18957		1491		18957		20012		1056		24		15		TTTTGTATTT		TTTTGTATTTTTTAT
Mhapla.WS247		Mhapla.WS247_1498:1		1498		1		1335		1335		13		82		TTAATAAATA		TTAATAAATAAACGACTAGATTTGTCTGATGGAAACTCGAAACTAATTAGTTTCGTAAAGTTTCGAATAAGAAATAATCAAA
Mhapla.WS247		Mhapla.WS247_1501:3		1501		3		2398		2396		25		22		TTTTGAAAAT		TTTTGAAAAATTTTATTATAAA
Mhapla.WS247		Mhapla.WS247_1517:209		1517		209		1059		851		28		29		AAAAAACAGA		AAAAAACAGAATTTTGGGGGAAGAGAGCC
Mhapla.WS247		Mhapla.WS247_1523:655		1523		655		2567		1913		19		18		ATTTGTAAGA		ATTTGTAAGATTTTAAAT
Mhapla.WS247		Mhapla.WS247_1523:11023		1523		11023		11476		454		19		17		TTCAATATTC		TTCACTATTCGACTTGC
Mhapla.WS247		Mhapla.WS247_1524:38880		1524		38880		39667		788		12		23		AAAATCAGAA		AAAATCAGAATTAATTAAAACCG
Mhapla.WS247		Mhapla.WS247_1529:7503		1529		7503		8441		939		84		11		AGAATTACTC		AGAATTACTCT
Mhapla.WS247		Mhapla.WS247_1533:20680		1533		20680		21262		583		13		22		GGCCTTCGGC		GGCCTCCGGCCCTCGACTTCTC
Mhapla.WS247		Mhapla.WS247_1545:33649		1545		33649		34533		885		43		20		AATTTATAAA		AATTTATAAATAATTGTAAG
Mhapla.WS247		Mhapla.WS247_1546:2436		1546		2436		4423		1988		29		15		TAAACTTGAA		TAAACTTGAATATGA
Mhapla.WS247		Mhapla.WS247_1563:2377		1563		2377		2730		354		17		19		TTTTTGTATT		TTTTTGTATTTAAGGTTTA
Mhapla.WS247		Mhapla.WS247_1566:287		1566		287		591		305		14		19		AAATGTTTCC		AAATGTTTCCGGAAAAAAG
Mhapla.WS247		Mhapla.WS247_1569:11		1569		11		3083		3073		21		66		TAATTTTTTA		TAATTTTTTACAATTTCTGCCGTAGCAATACTTAAGTTTATTTTTTCTTCGACAAGTTTACAATTG
Mhapla.WS247		Mhapla.WS247_1569:3258		1569		3258		4340		1083		22		13		TTCGCGAAAC		TTCGCGAAACCAA
Mhapla.WS247		Mhapla.WS247_1570:4		1570		4		2846		2843		79		13		TTCGCGAAAC		TTCGCGAAACCAA
Mhapla.WS247		Mhapla.WS247_1570:32465		1570		32465		32880		416		14		28		ATTCTGATTT		ATTCTGATTTTTGTTTTTATTTAAATTA
Mhapla.WS247		Mhapla.WS247_1571:117		1571		117		839		723		11		67		TATTAGTTTA		TATTAGTTTAGAGATGTAATGCCATATAATAGGATTTAAGGACAAGACACTGAAAAATAGAATAGCG
Mhapla.WS247		Mhapla.WS247_1593:5563		1593		5563		6392		830		15		33		ATCAGAATTA		ATCAGAATTAAAACAAACTGTAGAAAAATAAAT
Mhapla.WS247		Mhapla.WS247_1594:1		1594		1		1187		1187		14		33		TATCAGAATT		TATCAGAATTAAAACAAACTGTAGAAAAATAAA
Mhapla.WS247		Mhapla.WS247_1595:22339		1595		22339		23261		923		31		16		TGTTTTTAAT		TGTTTTAATTTAATTC
Mhapla.WS247		Mhapla.WS247_1598:10294		1598		10294		11110		817		31		26		ATTTCGCCAT		ATTTCGCCATAAAGAACAAAATTTAC
Mhapla.WS247		Mhapla.WS247_1607:12466		1607		12466		12781		316		12		26		TGCTGGAGCC		TGCTGGAGCCCTGCGCCACGTCAATC
Mhapla.WS247		Mhapla.WS247_1608:34211		1608		34211		34663		453		15		29		ATATTTTTAC		ATATTTTTACAATTCAAGTTTATGTTGTA
Mhapla.WS247		Mhapla.WS247_1620:25		1620		25		1737		1713		22		12		TAAAAAAATT		TAAAAAAATTTT
Mhapla.WS247		Mhapla.WS247_1629:10026		1629		10026		10466		441		29		20		TATTTTACTG		TATTTTACTGTAAGAGAAAA
Mhapla.WS247		Mhapla.WS247_1631:15		1631		15		262		248		16		10		TATTTTACTG		TATTTTACTG
Mhapla.WS247		Mhapla.WS247_1633:2389		1633		2389		2844		456		13		36		TTTACAAATT		TTTACAAATTGTAAAATGTTTTCAGAATTTTTATAA
Mhapla.WS247		Mhapla.WS247_1670:11018		1670		11018		11437		420		19		17		GAATATTGAA		GAATATTGAAGCAAGTC
Mhapla.WS247		Mhapla.WS247_1670:19870		1670		19870		20371		502		14		19		CCGTTCCATT		CCGTTCCATTTTAGGGCAA
Mhapla.WS247		Mhapla.WS247_1686:0		1686		0		1833		1834		10		182		GGTTTCCGCA		GGTTTCCGCATTTTTGGCAGAGATATTGCCTTTTGAGTCAGAGGACTCTGACGCTTCAATGAAAATTTTTGTATTGAAAATTTCTAGGCCCTATAAATCCGTTTCTAAACGATAAAATTTCTTAATTTTTTCTGTCAATATAGGCCTATATCTTGTCTAAAATATCTCAAATTTTCAAGATA
Mhapla.WS247		Mhapla.WS247_1689:2501		1689		2501		3428		928		30		32		GTCAGAATTA		GTCAGAATTATTTTTAAAAACTTTCCGGAAAA
Mhapla.WS247		Mhapla.WS247_1700:8		1700		8		1621		1614		19		86		CATAAATGAA		CATAAATGAACAATAATATAAAATAGACTAGCATATTCTTATGAATTATATTACAAAAATAATATCTTCTAATAAATTATAAGTCT
Mhapla.WS247		Mhapla.WS247_1719:10		1719		10		998		989		36		18		TTATTTTATA		TTATTTTATATATATTTT
Mhapla.WS247		Mhapla.WS247_1720:7440		1720		7440		7842		403		18		17		TTCAATATTC		TTCACTATTCGACTTGC
Mhapla.WS247		Mhapla.WS247_1728:465		1728		465		880		416		27		15		AATTTTAACT		AATTTTAACTCAAAT
Mhapla.WS247		Mhapla.WS247_1737:315		1737		315		1302		988		32		18		CCCATCTGAA		CCCATCAGAACGCTGAAA
Mhapla.WS247		Mhapla.WS247_1743:38		1743		38		745		708		12		66		ACGGCAGAAA		ACGGCAGAAATTGTAAAAAATTACAATTGTAAACTTGTCGAAGAAAAAATAAACTTAAGTATTGCT
Mhapla.WS247		Mhapla.WS247_1744:14999		1744		14999		16678		1680		16		31		AATTGTAAAA		AATTGTACAATTAATAAAAAATTATTTTACA
Mhapla.WS247		Mhapla.WS247_1747:25721		1747		25721		26388		668		26		17		ACCTGCTTCA		ACCTGCTTCATTATTCC
Mhapla.WS247		Mhapla.WS247_1751:0		1751		0		726		727		10		71		CAAGTGATAT		CAAGTGATATAATAAAATTAAGTGAGATAAATGAGGGTTCTTAAGCCAAGAGCTAAGCAAGACTCGTTTTT
Mhapla.WS247		Mhapla.WS247_1751:10228		1751		10228		11588		1361		25		54		ATACATAGAC		ATACATAGACCCTCAGGAATCTATGTATTTTCGGTATATTCTAACGATTACAAA
Mhapla.WS247		Mhapla.WS247_1752:11		1752		11		768		758		13		54		TCTATGTATT		TCTATGTATTTTCGGTATATTCTAACGATTACAAAATACATAGACCCTCAGGAA
Mhapla.WS247		Mhapla.WS247_1767:4382		1767		4382		4965		584		15		33		CTGGTCCATC		CTGGTCCATCAACACCTGCTCCAACAGGAACTC
Mhapla.WS247		Mhapla.WS247_1779:780		1779		780		1085		306		11		22		GGGATAAGTG		GGGATAAGTGGGAAAGGTAAGG
Mhapla.WS247		Mhapla.WS247_1783:17238		1783		17238		17773		536		14		36		CGTCGTAGCT		CGTCGTAGCTGGGCTTGTAGCTCGGTTTGTAACCTT
Mhapla.WS247		Mhapla.WS247_1798:28750		1798		28750		30290		1541		24		36		TTTCCGGAAA		TTTCCGGAAAATACATTCTGAAATTAATCTTTAACT
Mhapla.WS247		Mhapla.WS247_1810:20		1810		20		1501		1482		33		18		CAATTGAATA		CAATTGAATATAAAGACT
Mhapla.WS247		Mhapla.WS247_1819:7		1819		7		1158		1152		13		88		TCTAGACTAC		TCTAGACTACATATTTCGGATAAAATAGAATTCAATGGTTTTCCTCATTTGTCTTCAGTTTCTAAAAATTTCGAATAAATTTTAACGT
Mhapla.WS247		Mhapla.WS247_1820:8		1820		8		1374		1367		15		88		TTTTAACGTT		TTTTAACGTTCTAGACTACATATTTCTGATAAAATAGAATTCATTGGTTTTCCTCATTTGTCTTCAGGATCTAAAAATTTCGATTAAA
Mhapla.WS247		Mhapla.WS247_1829:2690		1829		2690		3091		402		13		24		TCAGTCCGTT		TCAGTCCGTTCAGTGACATCAACT
Mhapla.WS247		Mhapla.WS247_1833:18132		1833		18132		18481		350		15		23		TGAAGGGAAC		TGAAGGGAACATTAGAGGTAGTT
Mhapla.WS247		Mhapla.WS247_1836:935		1836		935		3024		2090		30		17		ACCTGCTTCA		ACCTGCTTCATTATTCC
Mhapla.WS247		Mhapla.WS247_1837:26852		1837		26852		29114		2263		34		15		GACTTTTGAG		GACTTTTGAGGATCC
Mhapla.WS247		Mhapla.WS247_1844:4556		1844		4556		5454		899		23		17		TTCATTATTC		TTCATTATTCCGCCTGC
Mhapla.WS247		Mhapla.WS247_1848:8		1848		8		2950		2943		15		64		ATTTATTTTT		ATTTATTTTTGGACAATCTAGATAAATTCTTTTGATTCTATCTGCTTATCTGTCGAAGTCCTTT
Mhapla.WS247		Mhapla.WS247_1851:3254		1851		3254		4608		1355		12		12		TTCCGTACCG		TACCGTACCGTA
Mhapla.WS247		Mhapla.WS247_1852:59		1852		59		1426		1368		13		12		TTCCGTACCG		TACCGTACCGTA
Mhapla.WS247		Mhapla.WS247_1867:2917		1867		2917		3602		686		13		51		AGGACAAGGA		AGGACAAGGACATTCTTCAAGTGAATCGAAGGAACACACACCAAAACCTTC
Mhapla.WS247		Mhapla.WS247_1875:9		1875		9		858		850		13		63		TTACATACAG		TTACATACAGGGGGGCCTGCGCTGCGTTTTTGGTGCCAATTCTTGGCATGACCTCTTAAATTT
Mhapla.WS247		Mhapla.WS247_1879:10851		1879		10851		11285		435		20		17		GGAATATTGA		GGAATATTGAAGCAGGC
Mhapla.WS247		Mhapla.WS247_1891:10969		1891		10969		11538		570		10		56		TGTCCATACT		TGTCCATACTGGAGCCACTACGAAGCCCTCCATCTAGCCAGTGCAATAAATCCCCC
Mhapla.WS247		Mhapla.WS247_1891:20081		1891		20081		20482		402		19		22		ATGTTCCCTT		ATGTTCCCTTCAGCCTACAGCT
Mhapla.WS247		Mhapla.WS247_1892:17651		1892		17651		18098		448		15		24		ACTGAACGGA		ACTGAACGGACTGAAGTTGACGAC
Mhapla.WS247		Mhapla.WS247_1892:19114		1892		19114		20117		1004		41		17		TGAAGCAGGT		TGAAGCAGGCTGAATAT
Mhapla.WS247		Mhapla.WS247_1903:33		1903		33		1467		1435		16		18		TTTTGATAGG		TTTTATAGGCCATAGAAG
Mhapla.WS247		Mhapla.WS247_1904:8		1904		8		2208		2201		11		180		TCTTAGATAA		TCTTAGATAAGATGTAGATCTATATTGATACAAAAAATCAAGAAATGTTATCGATTTAAAACATTTTTATAGGCCATAGAAGTTTTGATAGGAGAAGAACATATTTAATTTCAGAGTTACCTGACTCTAAAGGTCATAACTCAGCCAAAAATGCTAAAATCTCCTTGAAATTTTGAGATA
Mhapla.WS247		Mhapla.WS247_1920:11		1920		11		2488		2478		28		89		GAATAGACGA		GAATAGACGATAAAATTGCAGTCGTTAAGTAGTAGATTTAAAATAATTTGTCTCATAGAACTAATGATTAGTACTAATGATAAATTTAC
Mhapla.WS247		Mhapla.WS247_1921:98		1921		98		1385		1288		15		89		TGATTAGTAC		TGATTAGTACTAATGATAAATTTACGAATAGACGATAAAATTGCAGTCGTTAAGTAGTAGATTTAAAATAATTTGTCTCATAGAACTAA
Mhapla.WS247		Mhapla.WS247_1944:16524		1944		16524		16847		324		15		19		AAATGTTTCC		AAATGTTTCCGGAAAAAAG
Mhapla.WS247		Mhapla.WS247_1969:2026		1969		2026		3847		1822		19		15		TCGACTTTTT		TCGACTTTTTTATTA
Mhapla.WS247		Mhapla.WS247_1971:8907		1971		8907		9267		361		15		22		GGGATAAGTG		GGGATAAGAGGGAAGGATAGGG
Mhapla.WS247		Mhapla.WS247_1981:14		1981		14		1305		1292		32		40		TAATTTTAAT		TAATTTTAATCATTATCTTCTATTCAACGGATAATAGGGC
Mhapla.WS247		Mhapla.WS247_1982:126		1982		126		1424		1299		32		40		TTTTAATCAT		TTTTAATCATTATCTTCTATTCAACGGATAATAGGGTTAA
Mhapla.WS247		Mhapla.WS247_1999:9931		1999		9931		12902		2972		23		14		AAAATAAATA		AAAATAAATAATTA
Mhapla.WS247		Mhapla.WS247_2003:2593		2003		2593		3388		796		33		31		TTCATTATTC		TTCATTATTCAACTTGTTTCACTTCCCTTGC
Mhapla.WS247		Mhapla.WS247_2028:363		2028		363		2979		2617		15		178		CATTTTTATA		CATTTTTATAGGGCCTAGAATTTTTAATAGGAGAATTCATATAATTTTAAGGTCTCTAGACTCTAATGGCCATAACTCATCCAAAAATATTAATATCTCCTTGAAATTTTGAGACATCTTAGATAAGATATAGATCTATATTTAAGCCAAAAATAAAGAAGCTGAGACATACCGAAAA
Mhapla.WS247		Mhapla.WS247_2031:45		2031		45		964		920		14		64		AAAAATATAT		AAAAATATATTGATAATTGATATACATTTTTGATAACATACATTGATATTTATACCTGGAATGG
Mhapla.WS247		Mhapla.WS247_2041:78		2041		78		1556		1479		16		95		ATCCCATCGA		ATCCCATCGAATAAAAGGGATTATTGATCGATGAATGAAGTTCCATGTATGAATTAGTATGACCTTCATGATCAACTTTTACATTTCTAGAAATT
Mhapla.WS247		Mhapla.WS247_2042:76		2042		76		1320		1245		13		95		TCGAATAAAA		TCGAATAAAAGGGTAAATTTATCGATGAATGAAGTTCCATGTATGAATTAGTATGACCTTCATTATCAACTTTTTCATTTCTAGAAATAATCCCA
Mhapla.WS247		Mhapla.WS247_2046:2694		2046		2694		3609		916		23		31		TTCATTATTC		TTCATTATTCAACTTGTTTCACTTGCCTTGC
Mhapla.WS247		Mhapla.WS247_2049:21467		2049		21467		23564		2098		12		158		AAAATTTTTC		AAAATTTTTCGTTCATTTCAAAATGTCAAAAATTTCATGAAATTCCATTCGAATGAAATTTTTTAAAATTTATTAGAATCAAATTATTTTATGATATTTATTTTGCCAATGAGTTCGGCAAGATAATTCTATAAGAATTTCCTAGAATTTCAAAGAAA
Mhapla.WS247		Mhapla.WS247_2050:5230		2050		5230		6071		842		19		17		TGCTTCATTA		TGCTTCATTAATCACAC
Mhapla.WS247		Mhapla.WS247_2051:4015		2051		4015		6059		2045		53		30		CTAGCACAGC		CTAGCACAGCTGGCACATCAACTGAAGCAC
Mhapla.WS247		Mhapla.WS247_2054:9579		2054		9579		10588		1010		34		17		TGAAGCAGGT		TGAAGCAGGTGGAATAG
Mhapla.WS247		Mhapla.WS247_2066:6703		2066		6703		8402		1700		12		86		AATAATATAA		AATAATATAAAATTAATTGGCCTAGTCTTATGAATTATCTTACAAAAATAATATCTTCTAATAAATTAAAAGACGCATAAATGAAC
Mhapla.WS247		Mhapla.WS247_2086:21213		2086		21213		22106		894		14		63		TTGTTCGTCT		TTGTTCGTCTTTCAATGTTTATTTTTCTTCTGAATTTTGAAGAGTTTTCTTTATCTATTGTTA
Mhapla.WS247		Mhapla.WS247_2098:13824		2098		13824		14125		302		10		27		AAAATGCCAA		AAAATGCCAATAAGGCAAAAAACACTA
Mhapla.WS247		Mhapla.WS247_2103:20632		2103		20632		21424		793		12		66		GTCAAACAAT		GTCAAACAATATAATGATACTAAATGTCATAAATTAATCCATAAATCGTTGCAATTCTGTGGAAAC
Mhapla.WS247		Mhapla.WS247_2115:5		2115		5		1181		1177		17		20		AATTTATAAA		AATTTATAAATAATTATAAG
Mhapla.WS247		Mhapla.WS247_2116:500		2116		500		870		371		18		20		AATTTATAAA		AATTTATAAATAATTATAAG
Mhapla.WS247		Mhapla.WS247_2116:8124		2116		8124		8614		491		26		20		TTATTTATAA		TTATTTATAAATTCTTACAA
Mhapla.WS247		Mhapla.WS247_2127:18711		2127		18711		21370		2660		28		35		TTATTTAAAA		TTATTTAAAAATGTATTTCATTTACAAATTCAAGT
Mhapla.WS247		Mhapla.WS247_2155:1491		2155		1491		1822		332		20		16		TTGGATGTTT		TTGGATGTTTTGTTAT
Mhapla.WS247		Mhapla.WS247_2162:6929		2162		6929		7400		472		16		24		ACTGAACGGA		ACTGAACGGACTGAAGTTGACGAC
Mhapla.WS247		Mhapla.WS247_2186:17		2186		17		1546		1530		21		74		CCCTAATCTC		CCCTAATCTCGGTAAAACAATCCCATTTCTTTACCTACGATTGGGTCTCTATAGGTATCAAGGGTTACAATGGT
Mhapla.WS247		Mhapla.WS247_2189:359		2189		359		676		318		25		13		AATTTTTGGC		AATTTTTGGCATT
Mhapla.WS247		Mhapla.WS247_2200:2197		2200		2197		2487		291		19		16		TATAATAGAC		TATAATAAACACTCTT
Mhapla.WS247		Mhapla.WS247_2204:6		2204		6		883		878		12		74		CGAAATTTAA		CGAAATTTAACTAACGAGAAAATGATATAATGCAACAGAAGACAAATCCTACAACTACATTAGGAATCATTCGC
Mhapla.WS247		Mhapla.WS247_2240:0		2240		0		2056		2057		13		158		TCTTATAGAA		TCTTATAGAATTATCTTGCCGAACTCATTGGCAAAATAAATATCATAAAATAATTTGATTCTAATAAATTTTAAAAAATTTCAATCGAATGGAATTTCATGAAATTTTTGACATTTTGAAATGAACGAAAAATTTTTTTCTTTGAAATTCTAGGAAAT
Mhapla.WS247		Mhapla.WS247_2241:55		2241		55		1689		1635		10		158		AATGGAATTT		AATGGAATTTCATGAAATTTTTGACATTTTGAAATGAACGAAAAATTTTTTTCTTTGAAATTCTAGGAAATTCTTATAGAATTATCTTGCCGAACTCATTGGCAAAATAAATATCATAAAATAATTTGATTCTAATAAATTTTAAAAAATTTCAATCG
Mhapla.WS247		Mhapla.WS247_2242:7324		2242		7324		7952		629		34		30		ATAATTTAAA		ATAATTTAAAAAATTTTACTAATTTTTTAA
Mhapla.WS247		Mhapla.WS247_2281:2833		2281		2833		3057		225		10		19		TGTCAATCAA		TGTCAATCAAACTTGTACC
Mhapla.WS247		Mhapla.WS247_2286:15925		2286		15925		17897		1973		43		32		TTGCCTTGCT		TTGCCTTGCTTCATTATTCCGCCTGCTTTCGC
Mhapla.WS247		Mhapla.WS247_2288:11578		2288		11578		12848		1271		23		68		GGGATTTCGC		GGGATTTCGCACTAATGTAATACTAGTATCAAAGTGAGACGAATAAACATCTTTTGGATAGATGAGAG
Mhapla.WS247		Mhapla.WS247_2309:168		2309		168		1492		1325		18		73		GTGAAGATCA		GTGAAGATCATCTTATAGCCTCTCTAAGGTCGCATCTGGATAATTTATATTGATCATTTCTCGTCTTTTTATT
Mhapla.WS247		Mhapla.WS247_2352:14020		2352		14020		14936		917		11		15		ATAATTTTAA		ATAATTTTAAGCTTT
Mhapla.WS247		Mhapla.WS247_2353:84		2353		84		998		915		11		15		ATAATTTTAA		ATAATTTTAAGCTTT
Mhapla.WS247		Mhapla.WS247_2369:5415		2369		5415		6092		678		11		61		TCTCGGGCCT		TCTCGGGCCTTCGGCCCTCGAACCGCTCTCATTTACATCTTCATTATAGGATGGATGCCAG
Mhapla.WS247		Mhapla.WS247_2406:10984		2406		10984		11805		822		10		64		AATTTAAAAA		AATTTAAAAATATATTGATAATTGATATACATTTTTGATAACATACATTGATATTTATACCTTT
Mhapla.WS247		Mhapla.WS247_2407:1919		2407		1919		2276		358		10		19		ATTTTATTAT		ATTTTATTATATTTTAGAA
Mhapla.WS247		Mhapla.WS247_2408:657		2408		657		1083		427		17		19		TTTCTAAAAT		TTTCTAAAATATAATAAAA
Mhapla.WS247		Mhapla.WS247_2416:9721		2416		9721		12964		3244		22		12		ATTAAAATTA		ATTAAAATTAAA
Mhapla.WS247		Mhapla.WS247_2447:3361		2447		3361		5177		1817		11		21		AGACTCAAGT		AGACTCAAGTGACCCTAGATC
Mhapla.WS247		Mhapla.WS247_2480:4475		2480		4475		7002		2528		31		20		AAGGGAACAT		AAGGAACATCCCTAGTCTGT
Mhapla.WS247		Mhapla.WS247_2492:7076		2492		7076		7453		378		22		11		AATTCTGATT		AATTCTGATTT
Mhapla.WS247		Mhapla.WS247_2496:1214		2496		1214		1837		624		16		30		AATAATTTTC		AATAATTTTCCGGAAAGGTAAATAAATGTA
Mhapla.WS247		Mhapla.WS247_2506:26		2506		26		1935		1910		12		141		AATTATAATT		AATTATAATTTAATTTTGCTAATACAATTAAATATATACTTAATATCGCTTAATTTAAATGCAAATTTATCAATATAAATTTGCATTTAAATTAACCAAATACCTATTCTAATTCTTATTATCTTTTAATTTTATTAGCAA
Mhapla.WS247		Mhapla.WS247_2545:4536		2545		4536		5346		811		28		21		AATAATATAC		AATAATATACAGATGATATAC
Mhapla.WS247		Mhapla.WS247_2549:9		2549		9		1158		1150		103		11		AGAATTACTC		AGAATTACTCG
Mhapla.WS247		Mhapla.WS247_2550:0		2550		0		1051		1052		86		11		AGAATTACTC		AGAATTACTCA
Mhapla.WS247		Mhapla.WS247_2570:64		2570		64		1206		1143		71		16		TTTTATTAAA		TTTTATTAAAACTTGT
Mhapla.WS247		Mhapla.WS247_2574:1581		2574		1581		2391		811		18		17		TAATGAAGCA		TACTGAAGCAGGCGAAA
Mhapla.WS247		Mhapla.WS247_2576:6977		2576		6977		7621		645		12		21		AAGAAAATAA		AAGAAAAAATTTTAGAAGAAA
Mhapla.WS247		Mhapla.WS247_2576:8001		2576		8001		8939		939		12		46		GGGATGTTCA		GGGATGTTCATTCCATCTGGGATGAGAGTTTACTCTCATTCCATCT
Mhapla.WS247		Mhapla.WS247_2580:2255		2580		2255		2715		461		13		30		AGTGGACTTA		AGTGGACTTAGCAGCCTTGGAAATGGCCTT
Mhapla.WS247		Mhapla.WS247_2594:309		2594		309		513		205		11		16		CTTCAATTTT		CTTCAATTTTTCTTTG
Mhapla.WS247		Mhapla.WS247_2600:3249		2600		3249		3658		410		13		30		GAGGAAGATG		GAGGAAGATGAATCTGGGGTCAGTGAAGAC
Mhapla.WS247		Mhapla.WS247_2643:9267		2643		9267		9687		421		23		30		AATAATTTAA		AATAATTTAAAAAATTTTACTAATTTTTTA
Mhapla.WS247		Mhapla.WS247_2667:8628		2667		8628		9230		603		16		37		TAAAACAAAT		TAAAACAAATCTTAAAACATTAAAAACAGAATTAAAT
Mhapla.WS247		Mhapla.WS247_2669:4586		2669		4586		5230		645		12		61		GCCTTCGGCC		GCCTTCGGCCCTCGAACCACAATCATTTACTTCTGCATTACGGGATGGATGCAAATCTCGG
Mhapla.WS247		Mhapla.WS247_2686:2151		2686		2151		2375		225		10		19		TGTCAATCAA		TGTCAATCAAACTTGTACC
Mhapla.WS247		Mhapla.WS247_2692:3973		2692		3973		4445		473		16		24		AGTCCGTTCA		AGTCCGTTCAGTGTCGTCAACTTC
Mhapla.WS247		Mhapla.WS247_2719:1		2719		1		152		152		12		11		GAGTAATTCT		GAGTAATTCTA
Mhapla.WS247		Mhapla.WS247_2731:6305		2731		6305		6551		247		11		22		TTGATTGACA		TTGATTGACAGGTACATGTTTT
Mhapla.WS247		Mhapla.WS247_2736:7695		2736		7695		8233		539		22		22		GATACTGTAG		GATACTGTAGATATAAAAGCCG
Mhapla.WS247		Mhapla.WS247_2756:47		2756		47		5419		5373		49		37		AAATAAATCA		AAGTAAATCAGACTTCTAGACTGTCAAAATAAACTTA
Mhapla.WS247		Mhapla.WS247_2798:1975		2798		1975		2640		666		22		24		AGTCCGTTCA		AGTCCGTTCAGTGACATCAACTTC
Mhapla.WS247		Mhapla.WS247_2803:4436		2803		4436		7013		2578		19		53		TTTTATATAA		TTTTATATAATTAAAGATTTTCTTTCTATATTTAAAATATATTTAAGTTTAGA
Mhapla.WS247		Mhapla.WS247_2827:2032		2827		2032		2822		791		20		26		AAATAAACTT		AAATAAACTCGAAGCAAAACTTTGTT
Mhapla.WS247		Mhapla.WS247_2828:3961		2828		3961		6717		2757		22		12		ATTTAAATTT		ATTTAAATTTTT
Mhapla.WS247		Mhapla.WS247_2829:2182		2829		2182		2323		142		10		10		GCAAATATTT		GCAAATATTT
Mhapla.WS247		Mhapla.WS247_2841:3150		2841		3150		3396		247		10		24		AATGACGTGG		AATGACGTGGCGCAGGGCTCCGGC
Mhapla.WS247		Mhapla.WS247_2863:2		2863		2		412		411		25		16		TTTTAAACCT		TTTTAAATCTTGGGCG
Mhapla.WS247		Mhapla.WS247_2868:0		2868		0		345		346		20		16		CATTTTAAGA		CATTTTAAGATAAAGC
Mhapla.WS247		Mhapla.WS247_2868:3846		2868		3846		5848		2003		14		36		GAAGGGAACA		GAAGGGAACATGTTCCTTACGCACTACACGTAGTCT
Mhapla.WS247		Mhapla.WS247_2869:104		2869		104		1520		1417		12		10		TTATTTTAAT		TTATTTTAAT
Mhapla.WS247		Mhapla.WS247_2881:74		2881		74		321		248		11		20		AAATAAACTT		AAATAAACTTGGAATAAATA
Mhapla.WS247		Mhapla.WS247_2886:4		2886		4		654		651		20		52		TGTATATCAA		TGTATATCAATTATCAATATATTTTTAAATTAAAGGTATAAATATCAATGTA
Mhapla.WS247		Mhapla.WS247_2942:229		2942		229		1001		773		30		17		GAATAATGAA		GAATAATGAAGCAGGTG
Mhapla.WS247		Mhapla.WS247_2943:1465		2943		1465		2071		607		11		48		AGTGAAACAA		AGTGAAACAAGTTGAATAATGAAACAGGCGGAATAATGAAGCAAGGCA
Mhapla.WS247		Mhapla.WS247_2959:15		2959		15		1388		1374		16		56		TATATTTAAA		TATATTTAAAAAAATAATCAGAATTTTACTTAATATTTTATTAATAAATTGGCTTT
Mhapla.WS247		Mhapla.WS247_2977:6		2977		6		639		634		19		18		TTCAATGGTG		TTCAATGGTGGCTTGTGG
Mhapla.WS247		Mhapla.WS247_3023:0		3023		0		749		750		14		53		AGTTTAGATT		AGTTTAGATTTTATATAATTAAAGATTTTCTTTCTATATTTAAAATATATTTA
Mhapla.WS247		Mhapla.WS247_3031:36		3031		36		845		810		10		84		ATATTATTTT		ATATTATTTTTTAGAATATAGTGCTAATGCACTATCAGAACCACTATTTTTCTTCTATCTTTTTCAATTTTTGTATTCTCTCTA
Mhapla.WS247		Mhapla.WS247_3038:3		3038		3		1331		1329		16		92		TTCAAAATTT		TTCAAAATTTATAATAAAATTTTTCAAAAGACATAAAATCTTGCCTACAAAAAAATTTTTGAATTTTTATTTCTTTATTTTAAATCAGAATT
Mhapla.WS247		Mhapla.WS247_3047:46		3047		46		2104		2059		15		22		GGCCGAAGGC		GGCCGAAGGCCGAGAAGTCGAG
Mhapla.WS247		Mhapla.WS247_3088:20		3088		20		1140		1121		59		22		ATTTAATCGA		ATTTAATCGAATTGTTTTATTT
Mhapla.WS247		Mhapla.WS247_3119:2173		3119		2173		2540		368		11		27		AGTGCAAAAA		AGTGCAAAAACCGTGGATTCGTCCCAT
Mhapla.WS247		Mhapla.WS247_3126:25		3126		25		3161		3137		29		86		TTATATTATT		TTATATTATTGTTCATTTATGCGACTTTTAATTTATTAGAAGATATTATTTTTGTAAGATAATTCATACGACTAGGCCAATTAATT
Mhapla.WS247		Mhapla.WS247_3136:120		3136		120		1115		996		15		45		TTATTATATT		TTATTAATTATTATATTGCATTATTATTCTAATTAACATATTAGT
Mhapla.WS247		Mhapla.WS247_3137:0		3137		0		3123		3124		18		172		CTATCTCAAA		CTATCTCAAAATTTTGGGATATTGTAGATAAGACTCTAATCCATATTTGAGGAAAAAATAAAGAAATTTTATCGTCTCAAAGCATTTTTATAGGGCCTAGAAGTTTCTAACAGGAGAAAATCTCTGATACGCCAGACTCTAAAGGCTATATCTCATCCAAACATGCGGAAAC
Mhapla.WS247		Mhapla.WS247_3148:73		3148		73		1758		1686		33		19		TTTTATTATT		TTTTATTATTCGTGCGCTC
Mhapla.WS247		Mhapla.WS247_3180:11		3180		11		2654		2644		15		177		TATAAAAATG		TATAAAAATTTTTCGGTATGTCTCAGCTTCTTTATTTTTGGCTTAAATATAGATCTATATCTTATCTAAGATGTCCCAAAATTTCAAGGAGATATTAATATTTTTGGATGAGTTATGGCCATTAGAGTCTAGAGACCTTAAAATTATATGAATTCTCCTATTAAAAATTCTAGGCCC
Mhapla.WS247		Mhapla.WS247_3184:2379		3184		2379		2641		263		12		19		TTGATTGACA		TTGATTGACAGGTACATGT
Mhapla.WS247		Mhapla.WS247_3187:156		3187		156		2668		2513		14		179		ATTTTTTGTA		ATTTTTTGTATCAATATAGATTTACATCTTATCTAAGATATCCCAAACTTTCAAGGAGATTTTAGCATTTTTGGCTGAGTTATGGTCTTTAGAGTAAGGTAACTCTGAAATATAATGTTCTCTATATATAAAAAAATTCTAGGCCCTATAAAAATGTTTTAAATCGATAAAATTTCTTG
Mhapla.WS247		Mhapla.WS247_3190:558		3190		558		994		437		20		17		GAATATTGAA		GAATATTGAAGCAAGTC
Mhapla.WS247		Mhapla.WS247_3191:18		3191		18		1336		1319		18		72		GGCTTAAGAA		GGCTTAAGAACCCTCATCTATCTCACTTAATTTTATTATATCACTTGAAAAACGAGTCTTGCTTAGCTCTTG
Mhapla.WS247		Mhapla.WS247_3202:20		3202		20		2231		2212		31		62		TAATTTGAAA		TAATTTGAAAACAAACTTTAACACATCCTCTAATAATAAATTACAATTCCGTAAAGCATTTT
Mhapla.WS247		Mhapla.WS247_3212:6		3212		6		2500		2495		14		178		ATTTCGAGGT		ATTTCGAGGTAACCAGACTCTAGCGTCAATATCACGAAAATTCCGCCTACAAATTTCTATTAAATTTGGGATATTGTAGATAAGACATATATCTATCTATAAACAAAAAATTAGGAAATTTCACTTTCAAATTTTCGATTTTTAGGGGTTTGAAATTTAATTAGGCAAAATAATTAAT
Mhapla.WS247		Mhapla.WS247_3215:1004		3215		1004		2559		1556		14		37		CTCTCCAGCC		CTCTCCAGCCTAATTTCTAGTCCGAAGGGAACATGTT
Mhapla.WS247		Mhapla.WS247_3219:26		3219		26		212		187		11		16		GTTCACTATA		GTTCACTATATCGAGA
Mhapla.WS247		Mhapla.WS247_3222:639		3222		639		2483		1845		13		101		TTAGAGTCTG		TTAGAGTCTGGTGTATTAGAAATTTTCTCCTGTTATACTTCTAGGATCTATAAAAATGCTTTGAGACGATAGAATTTCTTTATTTTTTCTTCAAAGATGGA
Mhapla.WS247		Mhapla.WS247_3227:83		3227		83		2341		2259		19		19		TTTTTATAGG		TTTTTATAGGGCCTAGAAT
Mhapla.WS247		Mhapla.WS247_3237:2		3237		2		1990		1989		11		175		AAATTTCGAG		AAATTTCGAGGTAGACAGACTCTAAAATCAATATCTCTAAAATTCCTCCTACGATTTTATTGTAATTTTGGGATATTGTAGGAAAGATATTCCTCCATCTATAAACAAAAAATCAAGAAATTTCACTTTCAAAATTTTGATTTATAGGTGTTTGAAGTTTTTATTAGGCTAAAAT
Mhapla.WS247		Mhapla.WS247_3251:145		3251		145		2236		2092		13		177		ACAAAAAATT		ACAAAAAATTAGAAAAATTTAATTTAGAAAATCGTTCCTAGAGGAGTCGGAATTTTCATTAATTTTAGAGCTTTATAATTAAAGTCAACAGACTCTAAGGGTCATTTCTCTAAAAATTGACGTCAGATCACCTAATAAATTTTGGATATTGTAGATAAGATGTATTCACATCTTTAC
Mhapla.WS247		Mhapla.WS247_3277:5		3277		5		2269		2265		23		68		TTTAGAGTCT		TTAGAGTCTTATCTACAATATCCCAAAATTTTGAGGGAGGTTTCCGCATGTTTGGAAGAGATATAGCC
Mhapla.WS247		Mhapla.WS247_3300:946		3300		946		1552		607		10		61		GGCCCTCGAA		GGCCCTCGAACCACACTCATATACTTCTGCATTATAGGATGGATGCAAATCTCGGGCCTCC
Mhapla.WS247		Mhapla.WS247_3300:1893		3300		1893		2241		349		10		31		TGATTTGTTC		TGATTTGTTCTGGTTGATTCTGGTACAGTTC
Mhapla.WS247		Mhapla.WS247_3352:76		3352		76		2091		2016		28		62		TTTTCAAATT		TTTTCAAATTAAAAATGCTTTACGGAATTGTAATTTATTATTAGAGGATGTGTTAAAGTTTG
Mhapla.WS247		Mhapla.WS247_3357:760		3357		760		1112		353		11		24		TCAGTCCGTT		TCAGTCCGTTCAGTGACATCAACT
Mhapla.WS247		Mhapla.WS247_3358:48		3358		48		1947		1900		11		172		GATAATGTAG		GATAATGTAGTTAAGACTCTAATCCATCTTTGAAGAAAAAATAAAGAAATTTTATCGTTTAGAAACGGATTTATAGCGGATTTCCTAGAAGTTTTTGGAGAAAATTTCTATACATCAGACTCTAAAGGCTATATCTCATCCAAACATGCGGAAACCTATCTCAAAATTTTGA
Mhapla.WS247		Mhapla.WS247_3363:67		3363		67		1987		1921		11		155		TTTTTATAGG		TTTTTATAGGGCCTAAAATTTTTCAGATTCATCAGACTCTAAAGTCAATATCTCTACCAAAAATGCGAATTTCTTTCTGAAAGTTTGGGATTTAGTAAATAAGACTCTTATCTACCTTTATAGAAAAAATTAAGAAATTCTATCAACTCAAAGCA
Mhapla.WS247		Mhapla.WS247_3364:366		3364		366		1907		1542		13		65		TATTTTCATA		TATTTTCATATATTTATATTTTTTAAATTTTAATTTTTTAATTAAATAAATAATATTTTTTTTAT
Mhapla.WS247		Mhapla.WS247_3374:1		3374		1		1958		1958		11		177		AAAGTATTTA		AAAGTATTTATTCAAAAAATTAGGAAGATCTAAACCGCCAATTTTTTGTAATCGTTACTGAAGTTTATAGCTTAAATTGGCACAAACATCCTAATCACCGTAACTTAAAGCGTTATAACGCAAGTTCTAGCGTTTAGATTTCTTAGCAAATTAGAGATATCTTAGAAAAGACTCTAA
Mhapla.WS247		Mhapla.WS247_3393:36		3393		36		2014		1979		25		42		GAAAATAATA		GAAAATAATATATAATCAGTTAGTACAAAATTCGTACTAACA
Mhapla.WS247		Mhapla.WS247_3418:773		3418		773		1221		449		14		24		AACGGACTGA		AACGGACTGAAGTTGACGACACTG
Mhapla.WS247		Mhapla.WS247_3423:975		3423		975		1825		851		20		17		GAATAATGAA		GAATAATGAAGCAGGCG
Mhapla.WS247		Mhapla.WS247_3432:40		3432		40		1841		1802		10		179		TCATAGGACT		TCATAGGACTTCGGCCACACCCATTAAGTTTTGAGAAGCAATAAGAAGCTTGGTAAGCCTTTTTAGAGTCAAATATGATTAGATCTCGTGTGTATGATTTGGTATAAGAACTAGAACCGCCACCGGATCCCACAAGCTAAAGTAGTGTTTCTCTATTTAGAAGCTCCAAATATGAAAAC
Mhapla.WS247		Mhapla.WS247_3442:65		3442		65		1923		1859		11		168		CCCAAGTTTT		CCCAAGTTTTGTAAGGGAGGACGAAGTCCCTATGAGTTTTTTTGTTTTCCATCAACGCTACTTTAGCAATCAGGATCCGGGTTGCATTTCTCTTTCTTATGCTCAGTCATACACACCAAACTTATCATATTGGACTCAAGGAACACTACACAAGCTTTTTATGGCTTC
Mhapla.WS247		Mhapla.WS247_3445:15		3445		15		1920		1906		12		158		TGAAATTTTT		TGAAATTTTTTAAAATTTATTAGAATCAAATTATTTTATGATATTTATTTTGCCAATGAGTTCGGCAAGATAATTCTATAAGAATTTCCTAGAATTTCAAAGAAAAAAATTTTTCGTTCATTTCAAAATGTCAAAAATTTCATGAAATTCCATTCGAC
Mhapla.WS247		Mhapla.WS247_3448:0		3448		0		1952		1953		25		78		AACTTGTCGA		AACTTGTCGAAGAAAGGCTTCTTCTATAACAATTTGGACGAGTCTGAAGCTTGAGAAATCGACGACATAATACTCCAC
